# Supplementary material for: Simulation of Ultrafast Excited-State Dynamics in Fe(II) Complexes: Assessment of Electronic Structure Descriptions
Source: J Chem Theory Comput. 2025 Jan 3;21(2):560–74. doi: 10.1021/acs.jctc.4c01331 (PMC11780750; doi:10.1021/acs.jctc.4c01331)
Supplement: Supplementary file 2 — ct4c01331_si_002.zip [file ct4c01331_si_002.zip]

Archive with 39 entries (36 files):
- for_SI/
- for_SI/Fe-CAB/
- for_SI/Fe-CAB/Fe-CAB-B3LYP-LVC.dat
- for_SI/Fe-CAB/Fe-CAB-B3LYP-TZVP-opt.xyz
- for_SI/Fe-CAB/Fe-CAB-BLYP-LVC.dat
- for_SI/Fe-CAB/Fe-CAB-BLYP-TZVP-opt.xyz
- for_SI/Fe-CAB/Fe-CAB-CAM-B3LYP-LVC.dat
- for_SI/Fe-CAB/Fe-CAB-CAM-B3LYP-TZVP-opt.xyz
- for_SI/Fe-CAB/Fe-CAB-LC-BLYP-LVC.dat
- for_SI/Fe-CAB/Fe-CAB-LC-BLYP-TZVP-opt.xyz
- for_SI/Fe-CAB/Fe-CAB-LC-BLYP_opt-LVC.dat
- for_SI/Fe-CAB/Fe-CAB-LC-BLYP_opt-TZVP-opt.xyz
- for_SI/Fe-CAB/Fe-CAB-OPBE-LVC.dat
- for_SI/Fe-CAB/Fe-CAB-OPBE-TZVP-opt.xyz
- for_SI/Fe-CAB/Fe-CAB-PBE0-LVC.dat
- for_SI/Fe-CAB/Fe-CAB-PBE0-TZVP-opt.xyz
- for_SI/Fe-CAB/Fe-CAB-RPBE-LVC.dat
- for_SI/Fe-CAB/Fe-CAB-RPBE-TZVP-opt.xyz
- for_SI/Fe-CAB/Fe-CAB-TPSSh-TZVP-opt.xyz
- for_SI/Fe-CAB-ABSSOC-WITHOUT_ZORA.dat
- for_SI/Fe-CAB-ABSSOC-WITH_ZORA.dat
- for_SI/Fe-terpy/
- for_SI/Fe-terpy/Fe-terpy-B3LYP-LVC.dat
- for_SI/Fe-terpy/Fe-terpy-B3LYP-TZVP-opt.xyz
- for_SI/Fe-terpy/Fe-terpy-BLYP-LVC.dat
- for_SI/Fe-terpy/Fe-terpy-BLYP-TZVP-opt.xyz
- for_SI/Fe-terpy/Fe-terpy-CAM-B3LYP-TZVP-opt.xyz
- for_SI/Fe-terpy/Fe-terpy-LC-BLYP-LVC.dat
- for_SI/Fe-terpy/Fe-terpy-LC-BLYP-TZVP-opt.xyz
- for_SI/Fe-terpy/Fe-terpy-LC-BLYP_opt-LVC.dat
- for_SI/Fe-terpy/Fe-terpy-LC-BLYP_opt-TZVP-opt.xyz
- for_SI/Fe-terpy/Fe-terpy-OPBE-LVC.dat
- for_SI/Fe-terpy/Fe-terpy-OPBE-TZVP-opt.xyz
- for_SI/Fe-terpy/Fe-terpy-PBE0-LVC.dat
- for_SI/Fe-terpy/Fe-terpy-PBE0-TZVP-opt.xyz
- for_SI/Fe-terpy/Fe-terpy-RPBE-LVC.dat
- for_SI/Fe-terpy/Fe-terpy-RPBE-TZVP-opt.xyz
- for_SI/Fe-terpy/Fe-terpy-TPSSh-LVC.dat
- for_SI/Fe-terpy/Fe-terpy-TPSSh-TZVP-opt.xyz
