# Supplementary material for: Simulation of Ultrafast Excited-State Dynamics in Fe(II) Complexes: Assessment of Electronic Structure Descriptions
Source: J Chem Theory Comput. 2025 Jan 3;21(2):560–74. doi: 10.1021/acs.jctc.4c01331 (PMC11780750; doi:10.1021/acs.jctc.4c01331)
Supplement: Supplementary file 2 — ct4c01331_si_002.zip [file ct4c01331_si_002.zip › for_SI/Fe-CAB/Fe-CAB-B3LYP-LVC.dat]

16 0 18
epsilon
34
  1   1  0.0000000000  1GS
  1   2  0.1004200000  1MC
  1   3  0.1004210000  1MC
  1   4  0.1036830000  1MLCT
  1   5  0.1036830000  1MLCT
  1   6  0.1109860000  1MLCT
  1   7  0.1131960000  1MLCT
  1   8  0.1162220000  1MC
  1   9  0.1177580000  1MLCT
  1  10  0.1221110000  1MLCT
  1  11  0.1258880000  1MLCT
  1  12  0.1258880000  1MLCT
  1  13  0.1304780000  1MLCT
  1  14  0.1332680000  1MC
  1  15  0.1376370000  1MLCT
  1  16  0.1376370000  1MLCT
  3   1  0.0742150000  3MC
  3   2  0.0742160000  3MC
  3   3  0.0809150000  3MC
  3   4  0.0949670000  3MC
  3   5  0.0992010000  3MLCT
  3   6  0.0992010000  3MLCT
  3   7  0.0997800000  3MLCT
  3   8  0.1031620000  3MLCT
  3   9  0.1036980000  3MC
  3  10  0.1036980000  3MC
  3  11  0.1064620000  3MLCT
  3  12  0.1096590000  3MLCT
  3  13  0.1130910000  3MLCT
  3  14  0.1202570000  3MLCT
  3  15  0.1206880000  3MLCT
  3  16  0.1206880000  3MLCT
  3  17  0.1348130000  3MLCT
  3  18  0.1348130000  3MLCT
kappa
1671
  1   1    20  4.60615e-05
  1   1    50  2.50262e-05
  1   1    61 -3.03629e-05
  1   1    87  1.18719e-05
  1   1    97 -3.01175e-05
  1   1   101 -3.37821e-05
  1   1   105  2.74010e-05
  1   1   123  1.47256e-05
  1   1   135  1.67697e-05
  1   1   138  2.21010e-05
  1   1   152 -3.26232e-05
  1   2     7 -2.08271e-05
  1   2    13 -2.32639e-05
  1   2    16  2.94937e-05
  1   2    20 -2.75865e-03
  1   2    22  1.20583e-03
  1   2    23  3.43109e-05
  1   2    24  1.75245e-03
  1   2    33 -1.04459e-05
  1   2    34  1.71268e-05
  1   2    37 -5.54228e-04
  1   2    40  5.91005e-04
  1   2    41  9.60773e-04
  1   2    42  2.97019e-03
  1   2    47  1.55365e-03
  1   2    50 -1.69459e-03
  1   2    51 -2.05610e-04
  1   2    55 -1.14437e-05
  1   2    59  1.59383e-05
  1   2    61  2.44066e-03
  1   2    62  1.80255e-04
  1   2    67  1.73128e-05
  1   2    70  1.03102e-03
  1   2    71 -1.86888e-04
  1   2    84  1.17472e-05
  1   2    86  9.25105e-04
  1   2    87 -1.08787e-03
  1   2    94  1.70420e-04
  1   2    95  1.38872e-04
  1   2    96  1.24824e-04
  1   2    97  2.66122e-03
  1   2    98  8.71222e-04
  1   2   101 -1.13644e-03
  1   2   102  7.68942e-05
  1   2   103  7.81329e-04
  1   2   104 -7.37308e-04
  1   2   105 -1.84012e-03
  1   2   112  1.60644e-04
  1   2   113 -1.10681e-03
  1   2   118 -5.93982e-04
  1   2   119  9.05371e-04
  1   2   122  4.43217e-04
  1   2   123 -8.37548e-04
  1   2   128  5.18305e-04
  1   2   131  1.04310e-03
  1   2   134  1.28732e-04
  1   2   135 -8.18306e-04
  1   2   138 -3.37835e-04
  1   2   139  2.81892e-04
  1   2   140  1.09634e-03
  1   2   143  1.38365e-04
  1   2   148  1.00321e-04
  1   2   149 -1.09680e-03
  1   2   152 -4.03755e-05
  1   2   155 -1.24484e-04
  1   2   158  2.33564e-04
  1   2   159 -3.17512e-05
  1   2   162  3.27613e-04
  1   2   163 -1.95163e-05
  1   2   166  2.54370e-05
  1   2   175  2.47178e-05
  1   2   176 -6.43182e-05
  1   2   177 -3.14408e-05
  1   2   180  1.30040e-05
  1   2   181  8.30398e-05
  1   2   188 -1.95041e-05
  1   2   189 -5.11180e-05
  1   3     7  2.08227e-05
  1   3    13  2.32649e-05
  1   3    16 -2.94013e-05
  1   3    20 -2.75859e-03
  1   3    22 -1.20584e-03
  1   3    23 -3.42785e-05
  1   3    24  1.75245e-03
  1   3    33  1.04403e-05
  1   3    34 -1.71145e-05
  1   3    37  5.54234e-04
  1   3    40  5.91069e-04
  1   3    41 -9.60721e-04
  1   3    42  2.97017e-03
  1   3    47 -1.55367e-03
  1   3    50 -1.69456e-03
  1   3    51  2.05727e-04
  1   3    55  1.14528e-05
  1   3    59 -1.59148e-05
  1   3    61  2.44062e-03
  1   3    62 -1.80317e-04
  1   3    67 -1.72616e-05
  1   3    70  1.03102e-03
  1   3    71  1.86863e-04
  1   3    84 -1.18089e-05
  1   3    86 -9.23751e-04
  1   3    87 -1.08903e-03
  1   3    94  1.70591e-04
  1   3    95 -1.38686e-04
  1   3    96 -1.24193e-04
  1   3    97  2.66122e-03
  1   3    98 -8.71096e-04
  1   3   101 -1.13647e-03
  1   3   102 -7.65602e-05
  1   3   103  7.81382e-04
  1   3   104  7.37203e-04
  1   3   105 -1.84017e-03
  1   3   112 -1.60523e-04
  1   3   113 -1.10682e-03
  1   3   118  5.93902e-04
  1   3   119  9.05402e-04
  1   3   122 -4.43178e-04
  1   3   123 -8.37547e-04
  1   3   128 -5.18166e-04
  1   3   131  1.04309e-03
  1   3   134 -1.28525e-04
  1   3   135 -8.18308e-04
  1   3   138 -3.37801e-04
  1   3   139 -2.81885e-04
  1   3   140  1.09631e-03
  1   3   143 -1.38289e-04
  1   3   148 -1.00355e-04
  1   3   149 -1.09678e-03
  1   3   152 -4.03991e-05
  1   3   155  1.24445e-04
  1   3   158  2.33552e-04
  1   3   159  3.19060e-05
  1   3   162 -3.27612e-04
  1   3   163 -1.95869e-05
  1   3   166 -2.55528e-05
  1   3   175  2.47128e-05
  1   3   176  6.50327e-05
  1   3   177 -2.98071e-05
  1   3   180 -1.17844e-05
  1   3   181  8.32394e-05
  1   3   188  2.00380e-05
  1   3   189 -5.08967e-05
  1   4     7 -1.04923e-04
  1   4    13 -2.71300e-04
  1   4    16 -1.06671e-05
  1   4    20  1.88601e-04
  1   4    22  8.94103e-05
  1   4    23  2.07803e-04
  1   4    24 -7.27887e-05
  1   4    33  3.03245e-05
  1   4    34 -2.50896e-05
  1   4    37  7.13964e-05
  1   4    40  5.74393e-04
  1   4    41  6.61500e-05
  1   4    42  9.47885e-04
  1   4    47  1.41983e-04
  1   4    50 -5.23423e-04
  1   4    51 -4.68379e-05
  1   4    55  9.37806e-05
  1   4    59 -1.05865e-04
  1   4    61 -6.52581e-04
  1   4    62  1.58526e-04
  1   4    67  2.68961e-04
  1   4    70 -2.08750e-04
  1   4    71  1.31366e-04
  1   4    75  2.28578e-04
  1   4    81 -9.04467e-05
  1   4    84  1.47965e-05
  1   4    86  2.00193e-04
  1   4    87 -1.38524e-03
  1   4    94  1.02419e-03
  1   4    95  7.59868e-05
  1   4    96 -3.05311e-04
  1   4    97 -1.01045e-03
  1   4    98  4.49139e-05
  1   4   101 -3.89083e-04
  1   4   102  7.36642e-05
  1   4   103 -1.34184e-04
  1   4   104 -3.09253e-04
  1   4   105 -2.35817e-03
  1   4   109  4.57264e-05
  1   4   112 -2.34904e-04
  1   4   113 -2.63505e-04
  1   4   118  7.15298e-05
  1   4   119 -1.90512e-04
  1   4   122 -4.41604e-05
  1   4   123  5.73636e-04
  1   4   128 -1.29697e-04
  1   4   131 -2.75523e-04
  1   4   134 -2.90302e-04
  1   4   135  4.79203e-04
  1   4   138  4.40290e-04
  1   4   139  2.83024e-04
  1   4   140 -1.05142e-03
  1   4   143 -1.89589e-04
  1   4   145 -4.28308e-05
  1   4   148  3.26426e-04
  1   4   149  9.41704e-04
  1   4   152 -2.13859e-04
  1   4   155 -2.54495e-05
  1   4   158 -1.85093e-04
  1   4   159  2.26052e-04
  1   4   162  7.87915e-04
  1   4   163 -3.51271e-03
  1   4   166  1.86330e-05
  1   4   167  3.13087e-05
  1   4   174 -1.08612e-05
  1   4   175  1.08234e-04
  1   4   176 -1.05177e-04
  1   4   177 -4.54733e-04
  1   4   180 -1.35098e-05
  1   4   181 -4.26567e-05
  1   4   185 -1.48463e-05
  1   4   189 -5.83965e-05
  1   5     7  1.04953e-04
  1   5    13  2.71269e-04
  1   5    16  1.06433e-05
  1   5    20  1.88595e-04
  1   5    22 -8.94465e-05
  1   5    23 -2.07845e-04
  1   5    24 -7.27909e-05
  1   5    33 -3.03392e-05
  1   5    34  2.51172e-05
  1   5    37 -7.13544e-05
  1   5    40  5.74394e-04
  1   5    41 -6.61168e-05
  1   5    42  9.47892e-04
  1   5    47 -1.42038e-04
  1   5    50 -5.23426e-04
  1   5    51  4.68754e-05
  1   5    55 -9.37716e-05
  1   5    59  1.05884e-04
  1   5    61 -6.52588e-04
  1   5    62 -1.58478e-04
  1   5    67 -2.68919e-04
  1   5    70 -2.08744e-04
  1   5    71 -1.31336e-04
  1   5    75 -2.28568e-04
  1   5    81  9.04436e-05
  1   5    84 -1.48233e-05
  1   5    86 -1.98474e-04
  1   5    87 -1.38549e-03
  1   5    94  1.02428e-03
  1   5    95 -7.47860e-05
  1   5    96  3.05101e-04
  1   5    97 -1.01051e-03
  1   5    98 -4.48719e-05
  1   5   101 -3.89091e-04
  1   5   102 -7.37242e-05
  1   5   103 -1.34140e-04
  1   5   104  3.09176e-04
  1   5   105 -2.35818e-03
  1   5   109 -4.57192e-05
  1   5   112  2.34897e-04
  1   5   113 -2.63483e-04
  1   5   118 -7.15244e-05
  1   5   119 -1.90511e-04
  1   5   122  4.41700e-05
  1   5   123  5.73632e-04
  1   5   128  1.29782e-04
  1   5   131 -2.75517e-04
  1   5   134  2.90319e-04
  1   5   135  4.79219e-04
  1   5   138  4.40315e-04
  1   5   139 -2.82935e-04
  1   5   140 -1.05142e-03
  1   5   143  1.89620e-04
  1   5   145  4.28211e-05
  1   5   148 -3.26420e-04
  1   5   149  9.41691e-04
  1   5   152 -2.13861e-04
  1   5   155  2.53401e-05
  1   5   158 -1.85050e-04
  1   5   159 -2.25951e-04
  1   5   162 -7.87601e-04
  1   5   163 -3.51276e-03
  1   5   166 -1.73289e-05
  1   5   167  3.20335e-05
  1   5   174  1.01430e-05
  1   5   175  1.08300e-04
  1   5   176  1.16588e-04
  1   5   177 -4.51926e-04
  1   5   180  1.27304e-05
  1   5   181 -4.28636e-05
  1   5   185  1.47952e-05
  1   5   189 -5.84247e-05
  1   6    20 -6.58625e-04
  1   6    24  5.18908e-04
  1   6    40  9.74506e-04
  1   6    42  1.41280e-03
  1   6    50 -9.56535e-05
  1   6    61 -2.24952e-04
  1   6    70  3.27498e-04
  1   6    87 -1.39599e-03
  1   6    94  4.57165e-04
  1   6    97 -6.14774e-04
  1   6   101 -5.98726e-04
  1   6   103 -2.57131e-05
  1   6   105 -2.66221e-03
  1   6   113 -2.18683e-04
  1   6   119  5.89779e-04
  1   6   123 -6.60804e-05
  1   6   131  7.13432e-04
  1   6   135 -6.21561e-05
  1   6   138  4.98543e-04
  1   6   140 -9.48094e-04
  1   6   149  1.17325e-03
  1   6   152  1.68894e-04
  1   6   158 -5.03798e-04
  1   6   163 -2.95347e-03
  1   6   167  3.75692e-05
  1   6   175  9.35982e-05
  1   6   177 -3.55145e-04
  1   6   184 -1.55257e-05
  1   6   189 -5.66702e-05
  1   7    20 -3.09483e-04
  1   7    24 -3.12362e-04
  1   7    40  1.55493e-03
  1   7    42  9.04888e-04
  1   7    50  3.47286e-04
  1   7    61 -8.92721e-04
  1   7    70  1.36220e-04
  1   7    87 -1.22299e-03
  1   7    94  5.64695e-04
  1   7    97 -1.55822e-03
  1   7   101 -6.51168e-04
  1   7   103 -2.39233e-04
  1   7   105 -2.75096e-03
  1   7   113 -3.19220e-05
  1   7   119  4.74652e-04
  1   7   123  2.29063e-04
  1   7   131  7.96620e-04
  1   7   135  6.38497e-05
  1   7   138  5.47380e-04
  1   7   140 -1.41401e-03
  1   7   149  2.10787e-03
  1   7   152  4.14529e-04
  1   7   158 -6.53265e-04
  1   7   163 -3.43898e-03
  1   7   167  3.54576e-05
  1   7   175  1.01358e-04
  1   7   177 -3.94978e-04
  1   7   181 -6.07166e-05
  1   7   184 -1.37999e-05
  1   7   189 -4.32068e-05
  1   8    20 -3.45657e-03
  1   8    24 -1.99337e-03
  1   8    40  4.27886e-03
  1   8    42  1.21107e-03
  1   8    50 -7.53720e-04
  1   8    61 -4.07567e-04
  1   8    70 -2.04469e-04
  1   8    87 -1.50501e-03
  1   8    94  1.38763e-03
  1   8    97 -4.47397e-04
  1   8   101 -1.87203e-03
  1   8   103 -6.86592e-04
  1   8   105 -2.24213e-03
  1   8   113 -1.41783e-03
  1   8   119  9.41064e-04
  1   8   123 -1.20201e-04
  1   8   131  1.27141e-03
  1   8   135 -1.34298e-03
  1   8   138 -2.49647e-04
  1   8   140  4.25506e-04
  1   8   149  8.12420e-04
  1   8   152  5.74816e-04
  1   8   158  8.95168e-04
  1   8   163 -9.07108e-04
  1   8   167 -1.65026e-05
  1   8   175  1.74142e-05
  1   8   177 -4.94072e-05
  1   8   184  4.64397e-05
  1   8   189 -8.98141e-05
  1   9    20  3.15351e-04
  1   9    24 -3.22537e-04
  1   9    40  9.98026e-05
  1   9    42  8.01135e-04
  1   9    50 -9.83648e-04
  1   9    61  1.62148e-05
  1   9    87 -1.09998e-03
  1   9    94  1.12318e-03
  1   9    97 -9.27806e-04
  1   9   101 -2.62289e-04
  1   9   103 -4.29477e-04
  1   9   105 -1.65439e-03
  1   9   113 -7.09391e-04
  1   9   119  4.94570e-04
  1   9   123  7.70795e-05
  1   9   131 -1.11284e-04
  1   9   135  6.82154e-04
  1   9   138 -3.32113e-04
  1   9   140 -2.58679e-04
  1   9   149  4.34737e-04
  1   9   152 -3.31907e-04
  1   9   158  1.10327e-03
  1   9   163  4.66701e-04
  1   9   167  3.44638e-05
  1   9   175  7.39772e-05
  1   9   177  2.75617e-05
  1   9   181 -2.97156e-04
  1   9   184  1.53136e-05
  1   9   189  4.46234e-05
  1  10    20  2.14605e-04
  1  10    24 -2.05886e-04
  1  10    40  6.25932e-04
  1  10    42  9.83720e-04
  1  10    50 -4.78912e-04
  1  10    61 -1.20156e-04
  1  10    70  4.78531e-05
  1  10    87 -9.66256e-04
  1  10    94  6.72933e-04
  1  10    97 -1.07710e-03
  1  10   101 -5.04456e-04
  1  10   103 -1.77845e-04
  1  10   105 -2.29496e-03
  1  10   113 -4.23084e-04
  1  10   119  4.71567e-04
  1  10   123  1.67859e-04
  1  10   131  4.69997e-04
  1  10   135  2.03705e-04
  1  10   138  8.25512e-05
  1  10   140 -7.17650e-04
  1  10   149  1.10978e-03
  1  10   152  5.01544e-05
  1  10   158  2.46316e-04
  1  10   163 -1.55099e-03
  1  10   167  4.08085e-05
  1  10   175  1.14425e-04
  1  10   177 -1.88920e-04
  1  10   181 -2.00596e-04
  1  10   184 -2.42012e-05
  1  10   189  1.38978e-05
  1  11     7 -4.82983e-05
  1  11    13 -2.74160e-05
  1  11    20 -2.69388e-04
  1  11    22 -9.82197e-05
  1  11    23 -2.98719e-05
  1  11    24 -6.15051e-04
  1  11    33 -1.62431e-05
  1  11    34  2.92529e-05
  1  11    37 -5.99668e-04
  1  11    40  5.09321e-04
  1  11    41 -3.03409e-04
  1  11    42  8.05922e-04
  1  11    47  1.01316e-03
  1  11    50 -8.79301e-04
  1  11    51 -5.36803e-04
  1  11    55 -4.82184e-05
  1  11    59  1.43548e-05
  1  11    61  4.54186e-04
  1  11    62  1.30182e-04
  1  11    67 -4.49236e-05
  1  11    70  4.30815e-04
  1  11    71 -4.73818e-04
  1  11    75 -4.52362e-05
  1  11    86  5.22333e-04
  1  11    87 -6.43625e-04
  1  11    94  1.01680e-03
  1  11    95 -1.94413e-04
  1  11    96  1.77284e-04
  1  11    97 -7.09045e-04
  1  11    98  5.92672e-05
  1  11   101 -4.57915e-04
  1  11   102  4.28907e-05
  1  11   103 -4.04417e-04
  1  11   104 -4.14664e-04
  1  11   105 -1.11496e-03
  1  11   112 -1.65163e-04
  1  11   113 -7.87747e-04
  1  11   118 -3.47936e-04
  1  11   119  9.12306e-04
  1  11   122  4.29780e-04
  1  11   123 -2.48049e-04
  1  11   128  1.81030e-04
  1  11   131  4.32061e-04
  1  11   134 -2.22699e-04
  1  11   135  7.28273e-04
  1  11   138 -8.97438e-04
  1  11   139  2.05405e-04
  1  11   140  6.79183e-05
  1  11   143 -1.20091e-04
  1  11   148 -2.20965e-04
  1  11   149  9.47192e-04
  1  11   152  4.08002e-05
  1  11   155  1.37531e-04
  1  11   158  1.26834e-03
  1  11   159  6.01307e-05
  1  11   162 -3.51229e-04
  1  11   163  2.57583e-03
  1  11   174  1.10974e-05
  1  11   175  3.31758e-05
  1  11   177  2.86500e-04
  1  11   181 -3.89009e-04
  1  11   184  6.41748e-05
  1  11   189  8.92147e-05
  1  12     7  4.83187e-05
  1  12    13  2.74025e-05
  1  12    20 -2.69405e-04
  1  12    22  9.81530e-05
  1  12    23  2.98498e-05
  1  12    24 -6.15049e-04
  1  12    33  1.62235e-05
  1  12    34 -2.92328e-05
  1  12    37  5.99678e-04
  1  12    40  5.09306e-04
  1  12    41  3.03426e-04
  1  12    42  8.05930e-04
  1  12    47 -1.01318e-03
  1  12    50 -8.79263e-04
  1  12    51  5.36893e-04
  1  12    55  4.82311e-05
  1  12    59 -1.43376e-05
  1  12    61  4.54176e-04
  1  12    62 -1.30191e-04
  1  12    67  4.49417e-05
  1  12    70  4.30833e-04
  1  12    71  4.73838e-04
  1  12    75  4.52733e-05
  1  12    86 -5.21523e-04
  1  12    87 -6.44284e-04
  1  12    94  1.01658e-03
  1  12    95  1.95636e-04
  1  12    96 -1.77432e-04
  1  12    97 -7.09007e-04
  1  12    98 -5.92082e-05
  1  12   101 -4.57919e-04
  1  12   102 -4.30991e-05
  1  12   103 -4.04378e-04
  1  12   104  4.14595e-04
  1  12   105 -1.11497e-03
  1  12   112  1.65223e-04
  1  12   113 -7.87725e-04
  1  12   118  3.47855e-04
  1  12   119  9.12330e-04
  1  12   122 -4.29749e-04
  1  12   123 -2.48060e-04
  1  12   128 -1.80943e-04
  1  12   131  4.32062e-04
  1  12   134  2.22707e-04
  1  12   135  7.28292e-04
  1  12   138 -8.97418e-04
  1  12   139 -2.05458e-04
  1  12   140  6.79164e-05
  1  12   143  1.20150e-04
  1  12   148  2.20905e-04
  1  12   149  9.47184e-04
  1  12   152  4.08257e-05
  1  12   155 -1.37580e-04
  1  12   158  1.26836e-03
  1  12   159 -5.97775e-05
  1  12   162  3.51018e-04
  1  12   163  2.57585e-03
  1  12   174 -1.13254e-05
  1  12   175  3.31067e-05
  1  12   176 -1.45218e-05
  1  12   177  2.86232e-04
  1  12   181 -3.89096e-04
  1  12   184  6.41724e-05
  1  12   189  8.92571e-05
  1  13    20  3.52020e-04
  1  13    24 -4.41102e-04
  1  13    40  2.96042e-04
  1  13    42  9.84882e-04
  1  13    50 -1.32716e-03
  1  13    61  4.29641e-04
  1  13    70 -2.90606e-04
  1  13    87 -1.07023e-03
  1  13    94  8.40747e-04
  1  13    97 -8.98365e-04
  1  13   101 -4.46752e-04
  1  13   103 -5.73267e-04
  1  13   105 -1.98649e-03
  1  13   113 -1.14785e-03
  1  13   119  8.67368e-04
  1  13   123 -2.13386e-04
  1  13   131  3.30508e-04
  1  13   135 -8.56639e-05
  1  13   138 -2.85326e-04
  1  13   140  4.12924e-04
  1  13   149 -7.86164e-04
  1  13   152 -5.19706e-04
  1  13   158  1.96140e-03
  1  13   163  1.40654e-03
  1  13   167  4.05675e-05
  1  13   175  1.15005e-04
  1  13   177  1.75300e-04
  1  13   181 -3.77611e-04
  1  13   184 -9.79263e-05
  1  13   189  8.45619e-05
  1  14    20 -1.77011e-03
  1  14    24  1.62200e-03
  1  14    40  1.58185e-04
  1  14    42  2.39957e-03
  1  14    50 -1.41465e-03
  1  14    61  1.55552e-03
  1  14    70  5.92298e-04
  1  14    87 -1.45278e-03
  1  14    94  3.85024e-04
  1  14    97  1.71800e-03
  1  14   101 -6.92102e-04
  1  14   103  5.72834e-04
  1  14   105 -2.02384e-03
  1  14   113 -8.40565e-04
  1  14   119  6.53642e-04
  1  14   123 -5.55647e-04
  1  14   131  3.94763e-04
  1  14   135 -4.14518e-04
  1  14   138  3.51370e-05
  1  14   140  5.46470e-04
  1  14   149 -1.19025e-03
  1  14   152 -3.88586e-04
  1  14   158  1.70858e-04
  1  14   163 -1.22569e-03
  1  14   167  1.63435e-05
  1  14   175  4.50262e-05
  1  14   177 -1.84774e-04
  1  14   181  1.26632e-04
  1  14   189 -8.44332e-05
  1  15     7 -1.73570e-04
  1  15    13 -1.00702e-04
  1  15    16 -4.87739e-05
  1  15    20  1.47445e-04
  1  15    22 -1.56346e-04
  1  15    23 -6.95538e-05
  1  15    24 -3.50696e-04
  1  15    33 -4.27646e-05
  1  15    34  5.07247e-05
  1  15    37 -6.61644e-04
  1  15    40  5.75541e-04
  1  15    41 -3.33835e-04
  1  15    42  9.12164e-04
  1  15    47  1.02764e-03
  1  15    50 -7.64381e-04
  1  15    51 -6.14456e-04
  1  15    55 -1.27894e-04
  1  15    59  4.94602e-05
  1  15    61  3.45018e-04
  1  15    62  1.33881e-04
  1  15    67 -8.65107e-05
  1  15    70  7.21008e-05
  1  15    71 -5.58022e-04
  1  15    75 -8.86413e-05
  1  15    81 -1.13884e-05
  1  15    86  5.14894e-04
  1  15    87 -8.93363e-04
  1  15    94  4.97311e-04
  1  15    95 -2.46158e-04
  1  15    96  3.19891e-04
  1  15    97 -1.51955e-03
  1  15    98  6.95635e-05
  1  15   101 -4.94960e-04
  1  15   102  7.60764e-05
  1  15   103 -7.44218e-04
  1  15   104 -3.75547e-04
  1  15   105 -2.27685e-03
  1  15   109 -1.52028e-05
  1  15   112 -1.50919e-04
  1  15   113 -1.08571e-03
  1  15   118 -3.25154e-04
  1  15   119  1.67342e-03
  1  15   122  4.24064e-04
  1  15   123 -6.69138e-04
  1  15   128  2.09421e-04
  1  15   131  1.26056e-03
  1  15   134 -1.29058e-04
  1  15   135 -3.60553e-04
  1  15   138 -4.50293e-04
  1  15   139  2.14444e-04
  1  15   140  4.16716e-04
  1  15   143 -1.18154e-04
  1  15   145  1.06327e-05
  1  15   148 -2.16647e-04
  1  15   149 -2.36189e-04
  1  15   152 -1.62399e-04
  1  15   155  1.24965e-04
  1  15   158  2.13580e-03
  1  15   159  1.57917e-04
  1  15   162 -1.85273e-04
  1  15   163  2.77425e-03
  1  15   166 -1.38485e-05
  1  15   167  9.92935e-05
  1  15   174  1.36086e-05
  1  15   175  1.03652e-04
  1  15   177  3.48745e-04
  1  15   180  2.69583e-05
  1  15   181 -5.44425e-04
  1  15   184 -9.11395e-05
  1  15   188 -1.61157e-05
  1  15   189  1.43910e-04
  1  16     7  1.73587e-04
  1  16    13  1.00704e-04
  1  16    16  4.88393e-05
  1  16    20  1.47430e-04
  1  16    22  1.56292e-04
  1  16    23  6.95280e-05
  1  16    24 -3.50693e-04
  1  16    33  4.27506e-05
  1  16    34 -5.07175e-05
  1  16    37  6.61638e-04
  1  16    40  5.75527e-04
  1  16    41  3.33876e-04
  1  16    42  9.12167e-04
  1  16    47 -1.02770e-03
  1  16    50 -7.64333e-04
  1  16    51  6.14499e-04
  1  16    55  1.27899e-04
  1  16    59 -4.94121e-05
  1  16    61  3.45013e-04
  1  16    62 -1.33857e-04
  1  16    67  8.65513e-05
  1  16    70  7.21235e-05
  1  16    71  5.58027e-04
  1  16    75  8.86950e-05
  1  16    81  1.13832e-05
  1  16    86 -5.13802e-04
  1  16    87 -8.94011e-04
  1  16    94  4.97026e-04
  1  16    95  2.46728e-04
  1  16    96 -3.20169e-04
  1  16    97 -1.51948e-03
  1  16    98 -6.94769e-05
  1  16   101 -4.94965e-04
  1  16   102 -7.64457e-05
  1  16   103 -7.44165e-04
  1  16   104  3.75492e-04
  1  16   105 -2.27686e-03
  1  16   109  1.51971e-05
  1  16   112  1.51010e-04
  1  16   113 -1.08570e-03
  1  16   118  3.25071e-04
  1  16   119  1.67344e-03
  1  16   122 -4.24049e-04
  1  16   123 -6.69151e-04
  1  16   128 -2.09297e-04
  1  16   131  1.26056e-03
  1  16   134  1.29224e-04
  1  16   135 -3.60547e-04
  1  16   138 -4.50274e-04
  1  16   139 -2.14429e-04
  1  16   140  4.16714e-04
  1  16   143  1.18220e-04
  1  16   145 -1.06123e-05
  1  16   148  2.16606e-04
  1  16   149 -2.36195e-04
  1  16   152 -1.62377e-04
  1  16   155 -1.25052e-04
  1  16   158  2.13584e-03
  1  16   159 -1.57326e-04
  1  16   162  1.85188e-04
  1  16   163  2.77427e-03
  1  16   166  1.78661e-05
  1  16   167  9.86498e-05
  1  16   174 -1.42800e-05
  1  16   175  1.03566e-04
  1  16   177  3.48789e-04
  1  16   180 -3.56681e-05
  1  16   181 -5.43926e-04
  1  16   184 -9.11269e-05
  1  16   188  1.44362e-05
  1  16   189  1.44080e-04
  3   1     7 -1.25358e-05
  3   1    16  3.27364e-05
  3   1    20 -3.19254e-03
  3   1    22  7.84112e-04
  3   1    24  2.21484e-03
  3   1    33 -2.27117e-05
  3   1    34  2.63501e-05
  3   1    37 -3.23046e-04
  3   1    40  3.62809e-04
  3   1    41  5.92571e-04
  3   1    42  3.54327e-03
  3   1    47  7.66057e-04
  3   1    50 -2.20443e-03
  3   1    51 -1.59845e-04
  3   1    61  3.22526e-03
  3   1    62  4.13847e-04
  3   1    67 -1.64075e-05
  3   1    70  1.23575e-03
  3   1    71 -3.01807e-05
  3   1    75 -1.68909e-05
  3   1    86  7.50003e-04
  3   1    87 -1.08188e-03
  3   1    94  8.23515e-05
  3   1    95  9.96148e-05
  3   1    96 -9.79561e-05
  3   1    97  3.56186e-03
  3   1    98  5.89685e-04
  3   1   101 -1.29710e-03
  3   1   102 -6.79445e-05
  3   1   103  1.06739e-03
  3   1   104 -5.39141e-04
  3   1   105 -1.88826e-03
  3   1   112  1.58342e-04
  3   1   113 -1.35950e-03
  3   1   118 -4.83046e-04
  3   1   119  1.02799e-03
  3   1   122  3.97635e-04
  3   1   123 -1.03573e-03
  3   1   128  3.86751e-04
  3   1   131  1.18118e-03
  3   1   134  7.84014e-05
  3   1   135 -1.01874e-03
  3   1   138 -4.96393e-04
  3   1   139  2.80576e-04
  3   1   140  1.50671e-03
  3   1   143  5.53992e-05
  3   1   148  2.05634e-04
  3   1   149 -1.55226e-03
  3   1   152 -6.85331e-05
  3   1   155 -1.21496e-04
  3   1   158  3.04490e-04
  3   1   159  4.65359e-05
  3   1   162  2.67809e-04
  3   1   163  3.65006e-04
  3   1   175  1.93245e-05
  3   1   176 -6.68267e-05
  3   1   177  1.21303e-05
  3   1   181  6.83724e-05
  3   1   189 -4.39063e-05
  3   2     7  1.25500e-05
  3   2    16 -3.26319e-05
  3   2    20 -3.19253e-03
  3   2    22 -7.84127e-04
  3   2    24  2.21485e-03
  3   2    33  2.26984e-05
  3   2    34 -2.63467e-05
  3   2    37  3.23068e-04
  3   2    40  3.62850e-04
  3   2    41 -5.92542e-04
  3   2    42  3.54328e-03
  3   2    47 -7.66091e-04
  3   2    50 -2.20442e-03
  3   2    51  1.59994e-04
  3   2    61  3.22525e-03
  3   2    62 -4.13922e-04
  3   2    67  1.64565e-05
  3   2    70  1.23575e-03
  3   2    71  3.01610e-05
  3   2    75  1.69580e-05
  3   2    86 -7.48653e-04
  3   2    87 -1.08281e-03
  3   2    94  8.24680e-05
  3   2    95 -9.95348e-05
  3   2    96  9.87502e-05
  3   2    97  3.56187e-03
  3   2    98 -5.89561e-04
  3   2   101 -1.29714e-03
  3   2   102  6.84134e-05
  3   2   103  1.06737e-03
  3   2   104  5.39015e-04
  3   2   105 -1.88829e-03
  3   2   112 -1.58204e-04
  3   2   113 -1.35951e-03
  3   2   118  4.82972e-04
  3   2   119  1.02803e-03
  3   2   122 -3.97598e-04
  3   2   123 -1.03574e-03
  3   2   128 -3.86625e-04
  3   2   131  1.18118e-03
  3   2   134 -7.81840e-05
  3   2   135 -1.01875e-03
  3   2   138 -4.96375e-04
  3   2   139 -2.80558e-04
  3   2   140  1.50671e-03
  3   2   143 -5.53357e-05
  3   2   148 -2.05645e-04
  3   2   149 -1.55226e-03
  3   2   152 -6.85515e-05
  3   2   155  1.21460e-04
  3   2   158  3.04506e-04
  3   2   159 -4.63491e-05
  3   2   162 -2.67785e-04
  3   2   163  3.64995e-04
  3   2   175  1.93755e-05
  3   2   176  6.64344e-05
  3   2   177  1.38152e-05
  3   2   181  6.83264e-05
  3   2   189 -4.38412e-05
  3   3    20 -3.37892e-03
  3   3    24  2.33511e-03
  3   3    40  6.57116e-04
  3   3    42  3.43236e-03
  3   3    50 -2.15224e-03
  3   3    61  2.37328e-03
  3   3    70  8.52932e-04
  3   3    87 -2.10264e-03
  3   3    94  4.52948e-04
  3   3    97  2.97132e-03
  3   3   101 -1.18571e-03
  3   3   103  6.19491e-04
  3   3   105 -2.58934e-03
  3   3   113 -1.58916e-03
  3   3   119  1.35474e-03
  3   3   123 -1.20379e-03
  3   3   131  9.59398e-04
  3   3   135 -1.30078e-03
  3   3   138 -4.68292e-05
  3   3   140  1.35522e-03
  3   3   149 -2.15060e-03
  3   3   152 -3.85355e-04
  3   3   158  5.85120e-04
  3   3   163 -6.40294e-04
  3   3   167  2.26719e-05
  3   3   175  5.39787e-05
  3   3   177 -1.09478e-04
  3   3   181  1.22161e-04
  3   3   184 -1.45057e-05
  3   3   189 -1.15865e-04
  3   4    20 -4.36371e-03
  3   4    24 -2.36587e-03
  3   4    40  5.20885e-03
  3   4    42  1.41601e-03
  3   4    50 -8.71350e-04
  3   4    61 -4.52620e-04
  3   4    70 -2.17075e-04
  3   4    87 -1.76005e-03
  3   4    94  1.59654e-03
  3   4    97 -3.88517e-04
  3   4   101 -2.25062e-03
  3   4   103 -8.47646e-04
  3   4   105 -2.54035e-03
  3   4   113 -1.80089e-03
  3   4   119  1.22024e-03
  3   4   123 -2.76897e-04
  3   4   131  1.64452e-03
  3   4   135 -1.78738e-03
  3   4   138 -3.46533e-04
  3   4   140  7.11568e-04
  3   4   149  7.63587e-04
  3   4   152  7.22882e-04
  3   4   158  1.09965e-03
  3   4   163 -6.58016e-04
  3   4   181  1.92996e-05
  3   4   184  3.55746e-05
  3   4   189 -7.53300e-05
  3   5     7 -2.37606e-04
  3   5    13 -3.43249e-04
  3   5    16 -1.72753e-04
  3   5    20  2.13143e-04
  3   5    22 -5.75122e-05
  3   5    23  6.39959e-05
  3   5    24 -2.20850e-04
  3   5    33  1.27939e-04
  3   5    34  8.15023e-05
  3   5    37 -1.02384e-04
  3   5    40  6.81031e-04
  3   5    41  1.83965e-05
  3   5    42  7.56924e-04
  3   5    47  1.12285e-05
  3   5    50 -3.50212e-04
  3   5    51  5.45220e-05
  3   5    55  5.44769e-05
  3   5    59 -1.03482e-04
  3   5    61 -8.45167e-04
  3   5    62 -2.12257e-04
  3   5    67  1.55785e-04
  3   5    70 -1.48435e-04
  3   5    71 -1.67087e-04
  3   5    75  1.75900e-04
  3   5    81 -8.55181e-05
  3   5    84  1.93112e-05
  3   5    86 -1.85760e-04
  3   5    87 -1.32345e-03
  3   5    94  9.93636e-04
  3   5    95 -8.57298e-05
  3   5    96  3.59761e-04
  3   5    97 -1.13958e-03
  3   5    98  3.86779e-05
  3   5   101 -3.18933e-04
  3   5   102 -2.61012e-05
  3   5   103 -2.71235e-04
  3   5   104  2.73942e-04
  3   5   105 -2.14941e-03
  3   5   109  3.66139e-05
  3   5   112  2.67230e-04
  3   5   113 -2.05637e-04
  3   5   118 -1.23883e-04
  3   5   119 -2.00643e-04
  3   5   122  7.48505e-05
  3   5   123  5.91747e-04
  3   5   128  2.23991e-04
  3   5   131 -3.08085e-04
  3   5   134  3.56100e-04
  3   5   135  5.87368e-04
  3   5   138  3.91659e-04
  3   5   139 -2.84759e-04
  3   5   140 -1.09241e-03
  3   5   143  2.37964e-04
  3   5   145 -4.50095e-05
  3   5   148 -3.66249e-04
  3   5   149  1.12381e-03
  3   5   152 -1.71857e-04
  3   5   158 -1.25676e-04
  3   5   159 -2.34881e-04
  3   5   162 -7.96820e-04
  3   5   163 -3.24144e-03
  3   5   174  2.65409e-05
  3   5   175  1.21152e-04
  3   5   176  1.35766e-04
  3   5   177 -4.61955e-04
  3   5   180  4.02310e-05
  3   5   181 -1.04286e-04
  3   5   185  1.96153e-05
  3   5   189 -8.78545e-05
  3   6     7  2.37623e-04
  3   6    13  3.43224e-04
  3   6    16  1.72722e-04
  3   6    20  2.13135e-04
  3   6    22  5.74970e-05
  3   6    23 -6.40380e-05
  3   6    24 -2.20857e-04
  3   6    33 -1.27955e-04
  3   6    34 -8.14800e-05
  3   6    37  1.02406e-04
  3   6    40  6.81045e-04
  3   6    41 -1.83336e-05
  3   6    42  7.56932e-04
  3   6    47 -1.12539e-05
  3   6    50 -3.50216e-04
  3   6    51 -5.44904e-05
  3   6    55 -5.44673e-05
  3   6    59  1.03499e-04
  3   6    61 -8.45157e-04
  3   6    62  2.12295e-04
  3   6    67 -1.55746e-04
  3   6    70 -1.48422e-04
  3   6    71  1.67098e-04
  3   6    75 -1.75890e-04
  3   6    81  8.55170e-05
  3   6    84 -1.93355e-05
  3   6    86  1.87407e-04
  3   6    87 -1.32322e-03
  3   6    94  9.93533e-04
  3   6    95  8.68945e-05
  3   6    96 -3.59970e-04
  3   6    97 -1.13951e-03
  3   6    98 -3.86232e-05
  3   6   101 -3.18935e-04
  3   6   102  2.59775e-05
  3   6   103 -2.71253e-04
  3   6   104 -2.74001e-04
  3   6   105 -2.14940e-03
  3   6   109 -3.66028e-05
  3   6   112 -2.67223e-04
  3   6   113 -2.05667e-04
  3   6   118  1.23874e-04
  3   6   119 -2.00633e-04
  3   6   122 -7.48275e-05
  3   6   123  5.91745e-04
  3   6   128 -2.23885e-04
  3   6   131 -3.08083e-04
  3   6   134 -3.56066e-04
  3   6   135  5.87334e-04
  3   6   138  3.91633e-04
  3   6   139  2.84827e-04
  3   6   140 -1.09239e-03
  3   6   143 -2.37912e-04
  3   6   145  4.49860e-05
  3   6   148  3.66226e-04
  3   6   149  1.12382e-03
  3   6   152 -1.71851e-04
  3   6   158 -1.25720e-04
  3   6   159  2.34972e-04
  3   6   162  7.97060e-04
  3   6   163 -3.24139e-03
  3   6   174 -2.73416e-05
  3   6   175  1.20979e-04
  3   6   176 -1.24089e-04
  3   6   177 -4.65243e-04
  3   6   180 -4.19804e-05
  3   6   181 -1.03636e-04
  3   6   185 -1.96396e-05
  3   6   188  1.05610e-05
  3   6   189 -8.77426e-05
  3   7    20  5.10247e-04
  3   7    24 -1.86191e-04
  3   7    40  8.73910e-04
  3   7    42  4.95824e-04
  3   7    50  6.74539e-04
  3   7    61 -1.31109e-03
  3   7    70  1.59142e-04
  3   7    87 -1.13453e-03
  3   7    94  5.08933e-04
  3   7    97 -2.16923e-03
  3   7   101 -1.96642e-04
  3   7   103 -3.83922e-04
  3   7   105 -2.42731e-03
  3   7   113  3.03422e-04
  3   7   119  2.67025e-04
  3   7   123  3.42838e-04
  3   7   131  4.05042e-04
  3   7   135  5.58046e-04
  3   7   138  7.15211e-04
  3   7   140 -1.79435e-03
  3   7   149  2.33907e-03
  3   7   152  2.74288e-04
  3   7   158 -7.64948e-04
  3   7   163 -3.57494e-03
  3   7   167  1.45007e-05
  3   7   175  1.15707e-04
  3   7   177 -4.19946e-04
  3   7   181 -1.48757e-04
  3   7   189 -5.71134e-05
  3   8    20  4.21013e-04
  3   8    24 -2.30427e-04
  3   8    40  1.16343e-03
  3   8    42  5.47288e-04
  3   8    50  8.45868e-04
  3   8    61 -1.39875e-03
  3   8    70  1.06109e-04
  3   8    87 -1.08041e-03
  3   8    94  3.70617e-04
  3   8    97 -2.39044e-03
  3   8   101 -3.06089e-04
  3   8   103 -2.90168e-04
  3   8   105 -2.73934e-03
  3   8   113  3.87927e-04
  3   8   119  3.19090e-04
  3   8   123  3.67166e-04
  3   8   131  6.75495e-04
  3   8   135  2.87665e-04
  3   8   138  8.63644e-04
  3   8   140 -1.89643e-03
  3   8   149  2.50246e-03
  3   8   152  4.16841e-04
  3   8   158 -1.03514e-03
  3   8   163 -4.36252e-03
  3   8   167  2.32830e-05
  3   8   175  1.24010e-04
  3   8   177 -5.10763e-04
  3   8   181 -1.35233e-04
  3   8   184 -2.14150e-05
  3   8   189 -6.91222e-05
  3   9     7  4.32548e-05
  3   9    13  2.19890e-05
  3   9    16 -9.17105e-05
  3   9    20 -3.67842e-03
  3   9    22 -5.10861e-04
  3   9    23  1.69977e-05
  3   9    24 -2.08681e-03
  3   9    33  7.27140e-05
  3   9    34 -9.96213e-05
  3   9    40  4.36295e-03
  3   9    41 -5.64674e-04
  3   9    42  1.42809e-03
  3   9    47 -3.81277e-04
  3   9    50 -7.46571e-04
  3   9    51 -3.12103e-04
  3   9    55 -2.06941e-05
  3   9    59  1.26468e-05
  3   9    61  2.22002e-04
  3   9    62  7.14958e-04
  3   9    67  8.70381e-05
  3   9    70  1.72844e-04
  3   9    71  1.02673e-04
  3   9    75  8.26507e-05
  3   9    84  1.32958e-05
  3   9    86  3.31724e-04
  3   9    87 -8.20845e-04
  3   9    94  1.14382e-03
  3   9    95 -1.02526e-04
  3   9    96 -5.20011e-04
  3   9    97  3.76261e-05
  3   9    98 -2.37632e-04
  3   9   101 -2.05984e-03
  3   9   102 -1.49838e-04
  3   9   103 -3.83509e-04
  3   9   104 -2.88288e-04
  3   9   105 -1.87741e-03
  3   9   112 -2.51308e-04
  3   9   113 -1.33041e-03
  3   9   118 -6.38534e-05
  3   9   119  7.86238e-04
  3   9   122  1.99403e-04
  3   9   123 -5.05707e-05
  3   9   128 -1.32046e-04
  3   9   131  1.59931e-03
  3   9   134 -3.92153e-04
  3   9   135 -1.23442e-03
  3   9   138 -6.18687e-04
  3   9   139  4.07212e-04
  3   9   140  6.19100e-04
  3   9   143 -3.33198e-04
  3   9   145 -1.04390e-05
  3   9   148  3.45856e-04
  3   9   149  1.25474e-03
  3   9   152  8.62068e-04
  3   9   155  4.72539e-05
  3   9   158  7.03709e-04
  3   9   159  3.45985e-04
  3   9   162  5.00030e-04
  3   9   163 -4.97408e-05
  3   9   167 -3.13172e-05
  3   9   175 -1.95465e-05
  3   9   176 -1.11952e-04
  3   9   177  4.41053e-05
  3   9   180 -2.03786e-05
  3   9   181 -2.38656e-05
  3   9   184  4.61973e-05
  3   9   185 -2.15453e-05
  3   9   189 -1.74637e-05
  3  10     7 -4.33013e-05
  3  10    13 -2.19661e-05
  3  10    16  9.17141e-05
  3  10    20 -3.67845e-03
  3  10    22  5.10748e-04
  3  10    23 -1.70949e-05
  3  10    24 -2.08682e-03
  3  10    33 -7.27178e-05
  3  10    34  9.96158e-05
  3  10    40  4.36293e-03
  3  10    41  5.64978e-04
  3  10    42  1.42810e-03
  3  10    47  3.81210e-04
  3  10    50 -7.46541e-04
  3  10    51  3.12160e-04
  3  10    55  2.07020e-05
  3  10    59 -1.26278e-05
  3  10    61  2.21979e-04
  3  10    62 -7.14935e-04
  3  10    67 -8.69690e-05
  3  10    70  1.72845e-04
  3  10    71 -1.02665e-04
  3  10    75 -8.26108e-05
  3  10    84 -1.33673e-05
  3  10    86 -3.30718e-04
  3  10    87 -8.21256e-04
  3  10    94  1.14370e-03
  3  10    95  1.03876e-04
  3  10    96  5.20035e-04
  3  10    97  3.75145e-05
  3  10    98  2.37752e-04
  3  10   101 -2.05985e-03
  3  10   102  1.49579e-04
  3  10   103 -3.83581e-04
  3  10   104  2.88196e-04
  3  10   105 -1.87743e-03
  3  10   112  2.51416e-04
  3  10   113 -1.33039e-03
  3  10   118  6.38137e-05
  3  10   119  7.86259e-04
  3  10   122 -1.99391e-04
  3  10   123 -5.05825e-05
  3  10   128  1.32153e-04
  3  10   131  1.59933e-03
  3  10   134  3.92360e-04
  3  10   135 -1.23440e-03
  3  10   138 -6.18652e-04
  3  10   139 -4.07201e-04
  3  10   140  6.19099e-04
  3  10   143  3.33252e-04
  3  10   145  1.03924e-05
  3  10   148 -3.45906e-04
  3  10   149  1.25473e-03
  3  10   152  8.62079e-04
  3  10   155 -4.71646e-05
  3  10   158  7.03785e-04
  3  10   159 -3.45712e-04
  3  10   162 -4.99982e-04
  3  10   163 -4.97641e-05
  3  10   167 -3.14992e-05
  3  10   175 -1.95031e-05
  3  10   176  1.10735e-04
  3  10   177  4.69286e-05
  3  10   180  1.99028e-05
  3  10   181 -2.41827e-05
  3  10   184  4.61588e-05
  3  10   185  2.15831e-05
  3  10   189 -1.74687e-05
  3  11    20  7.06968e-04
  3  11    24 -3.57024e-04
  3  11    40 -7.10802e-04
  3  11    42  5.16992e-04
  3  11    50 -1.33300e-03
  3  11    61  1.76578e-04
  3  11    70  5.96911e-05
  3  11    87 -6.80289e-04
  3  11    94  1.41861e-03
  3  11    97 -6.35235e-04
  3  11   101  6.18209e-05
  3  11   103 -4.16820e-04
  3  11   105 -4.89385e-04
  3  11   113 -6.73892e-04
  3  11   119  1.02142e-05
  3  11   123  2.98830e-04
  3  11   131 -8.54250e-04
  3  11   135  1.54156e-03
  3  11   138 -9.27249e-04
  3  11   149  2.82451e-04
  3  11   152 -5.56248e-04
  3  11   158  1.49129e-03
  3  11   163  2.14423e-03
  3  11   167 -1.87155e-05
  3  11   175  5.43078e-05
  3  11   177  1.75762e-04
  3  11   181 -4.04248e-04
  3  11   184  9.54354e-05
  3  11   189  5.92775e-05
  3  12    20  2.67641e-04
  3  12    24 -1.48072e-04
  3  12    40  1.09628e-03
  3  12    42  7.18414e-04
  3  12    50  6.07100e-04
  3  12    61 -1.13100e-03
  3  12    70  2.12416e-04
  3  12    87 -1.15523e-03
  3  12    94  4.05800e-04
  3  12    97 -1.81065e-03
  3  12   101 -3.98276e-04
  3  12   103 -3.13761e-04
  3  12   105 -2.65443e-03
  3  12   113  2.17960e-04
  3  12   119  3.66011e-04
  3  12   123  2.72787e-04
  3  12   131  6.55221e-04
  3  12   135  2.96726e-04
  3  12   138  7.36522e-04
  3  12   140 -1.69438e-03
  3  12   149  2.32049e-03
  3  12   152  3.79686e-04
  3  12   158 -8.58280e-04
  3  12   163 -3.74576e-03
  3  12   167  1.27793e-05
  3  12   175  1.22156e-04
  3  12   177 -4.67189e-04
  3  12   181 -1.06459e-04
  3  12   184 -1.46202e-05
  3  12   189 -6.90399e-05
  3  13    20  2.02292e-04
  3  13    24 -1.66867e-04
  3  13    40  1.08847e-03
  3  13    42  7.84962e-04
  3  13    50  4.78226e-04
  3  13    61 -9.40617e-04
  3  13    70  2.25329e-04
  3  13    87 -1.10182e-03
  3  13    94  4.07032e-04
  3  13    97 -1.63989e-03
  3  13   101 -4.39467e-04
  3  13   103 -2.18728e-04
  3  13   105 -2.60956e-03
  3  13   113  1.56734e-04
  3  13   119  3.54723e-04
  3  13   123  2.65331e-04
  3  13   131  6.53076e-04
  3  13   135  2.74442e-04
  3  13   138  6.52752e-04
  3  13   140 -1.56852e-03
  3  13   149  2.19225e-03
  3  13   152  3.65459e-04
  3  13   158 -8.21729e-04
  3  13   163 -3.62295e-03
  3  13   167  1.10685e-05
  3  13   175  1.18408e-04
  3  13   177 -4.52455e-04
  3  13   181 -1.13095e-04
  3  13   184 -1.35125e-05
  3  13   189 -6.48676e-05
  3  14    20  6.77003e-04
  3  14    24 -2.38775e-04
  3  14    40 -4.99388e-04
  3  14    42  6.32014e-04
  3  14    50 -1.49444e-03
  3  14    61  1.70153e-04
  3  14    70 -3.19570e-04
  3  14    87 -6.67659e-04
  3  14    94  1.06689e-03
  3  14    97 -1.04010e-03
  3  14   101 -5.01235e-05
  3  14   103 -8.46120e-04
  3  14   105 -1.13917e-03
  3  14   113 -1.18999e-03
  3  14   119  3.04224e-04
  3  14   123  1.60174e-04
  3  14   131 -2.96814e-04
  3  14   135  6.02977e-04
  3  14   138 -8.99828e-04
  3  14   140  7.80968e-04
  3  14   149 -1.30608e-03
  3  14   152 -8.94213e-04
  3  14   158  3.11461e-03
  3  14   163  3.15650e-03
  3  14   167  4.63874e-05
  3  14   175  1.02689e-04
  3  14   177  2.98158e-04
  3  14   181 -5.64791e-04
  3  14   184 -6.53168e-05
  3  14   189  1.74821e-04
  3  15     7 -1.43146e-04
  3  15    13 -8.31609e-05
  3  15    16 -1.64895e-05
  3  15    20  4.10217e-04
  3  15    22 -2.25198e-04
  3  15    23 -1.46486e-04
  3  15    24 -4.50875e-04
  3  15    33 -8.00129e-05
  3  15    34  1.04959e-04
  3  15    37 -7.39732e-04
  3  15    40 -1.72057e-04
  3  15    41 -3.31865e-04
  3  15    42  5.76023e-04
  3  15    47  1.01301e-03
  3  15    50 -7.24657e-04
  3  15    51 -7.45865e-04
  3  15    55 -6.96329e-05
  3  15    61  2.95465e-04
  3  15    62  2.00655e-04
  3  15    67 -1.90775e-04
  3  15    70  4.55104e-04
  3  15    71 -6.39409e-04
  3  15    75 -1.68384e-04
  3  15    81  2.82456e-05
  3  15    84 -4.36494e-05
  3  15    86  3.97012e-04
  3  15    87 -5.11152e-04
  3  15    94  9.27182e-04
  3  15    95 -4.06872e-04
  3  15    96  5.74670e-04
  3  15    97 -9.70198e-04
  3  15    98  1.21511e-04
  3  15   101 -1.21480e-04
  3  15   102  1.89523e-04
  3  15   103 -4.50542e-04
  3  15   104 -2.30336e-04
  3  15   105 -8.20739e-04
  3  15   109 -1.63948e-05
  3  15   112 -1.28338e-04
  3  15   113 -5.06135e-04
  3  15   118 -1.64067e-04
  3  15   119  7.56580e-04
  3  15   122  3.28989e-04
  3  15   123 -1.77457e-04
  3  15   128  3.10200e-04
  3  15   131  1.26782e-04
  3  15   134  9.68295e-05
  3  15   135  1.12942e-03
  3  15   138 -8.07909e-04
  3  15   139  2.20487e-04
  3  15   140 -1.52241e-04
  3  15   143 -7.39591e-05
  3  15   145  1.60391e-05
  3  15   148 -2.09088e-04
  3  15   149  1.01783e-03
  3  15   152 -8.41120e-05
  3  15   155  7.43225e-05
  3  15   158  1.17459e-03
  3  15   159  4.13829e-04
  3  15   162  3.49735e-04
  3  15   163  2.71110e-03
  3  15   166 -1.56928e-05
  3  15   167 -1.72529e-05
  3  15   174  1.83330e-05
  3  15   175  3.82614e-05
  3  15   176 -7.28981e-05
  3  15   177  3.23127e-04
  3  15   180  1.33327e-04
  3  15   181 -4.63207e-04
  3  15   184  7.89279e-05
  3  15   185  1.28383e-05
  3  15   188 -5.37074e-05
  3  15   189  8.51633e-05
  3  16     7  1.43203e-04
  3  16    13  8.31292e-05
  3  16    16  1.65296e-05
  3  16    20  4.10195e-04
  3  16    22  2.25149e-04
  3  16    23  1.46489e-04
  3  16    24 -4.50880e-04
  3  16    33  8.00001e-05
  3  16    34 -1.04936e-04
  3  16    37  7.39752e-04
  3  16    40 -1.72071e-04
  3  16    41  3.31847e-04
  3  16    42  5.76033e-04
  3  16    47 -1.01303e-03
  3  16    50 -7.24596e-04
  3  16    51  7.45942e-04
  3  16    55  6.96375e-05
  3  16    61  2.95450e-04
  3  16    62 -2.00654e-04
  3  16    67  1.90787e-04
  3  16    70  4.55124e-04
  3  16    71  6.39423e-04
  3  16    75  1.68424e-04
  3  16    81 -2.82477e-05
  3  16    84  4.36139e-05
  3  16    86 -3.96374e-04
  3  16    87 -5.11654e-04
  3  16    94  9.26706e-04
  3  16    95  4.07988e-04
  3  16    96 -5.74872e-04
  3  16    97 -9.70082e-04
  3  16    98 -1.21464e-04
  3  16   101 -1.21480e-04
  3  16   102 -1.89735e-04
  3  16   103 -4.50435e-04
  3  16   104  2.30290e-04
  3  16   105 -8.20758e-04
  3  16   109  1.64048e-05
  3  16   112  1.28370e-04
  3  16   113 -5.06126e-04
  3  16   118  1.63993e-04
  3  16   119  7.56603e-04
  3  16   122 -3.28958e-04
  3  16   123 -1.77469e-04
  3  16   128 -3.10117e-04
  3  16   131  1.26785e-04
  3  16   134 -9.68528e-05
  3  16   135  1.12939e-03
  3  16   138 -8.07891e-04
  3  16   139 -2.20535e-04
  3  16   140 -1.52240e-04
  3  16   143  7.40200e-05
  3  16   145 -1.60805e-05
  3  16   148  2.09034e-04
  3  16   149  1.01782e-03
  3  16   152 -8.41010e-05
  3  16   155 -7.43954e-05
  3  16   158  1.17468e-03
  3  16   159 -4.13490e-04
  3  16   162 -3.49942e-04
  3  16   163  2.71107e-03
  3  16   166  1.49931e-05
  3  16   167 -1.78752e-05
  3  16   174 -1.85944e-05
  3  16   175  3.81434e-05
  3  16   176  6.46265e-05
  3  16   177  3.24873e-04
  3  16   180 -1.40762e-04
  3  16   181 -4.61036e-04
  3  16   184  7.89522e-05
  3  16   185 -1.27456e-05
  3  16   188  5.27001e-05
  3  16   189  8.57591e-05
  3  17     7 -8.70163e-05
  3  17    13 -5.96236e-05
  3  17    16 -4.97227e-05
  3  17    20  3.27115e-04
  3  17    22 -1.09598e-05
  3  17    23 -5.38618e-05
  3  17    24 -4.47368e-04
  3  17    34  2.32887e-05
  3  17    37 -8.74695e-04
  3  17    40  4.29436e-04
  3  17    41 -6.67513e-04
  3  17    42  7.64236e-04
  3  17    47  1.65869e-03
  3  17    50 -6.38517e-04
  3  17    51 -5.51550e-04
  3  17    55 -7.95823e-05
  3  17    59  1.84821e-05
  3  17    61  1.69982e-04
  3  17    62 -7.14562e-05
  3  17    67 -6.64491e-05
  3  17    70  7.47208e-05
  3  17    71 -6.35045e-04
  3  17    75 -5.38857e-05
  3  17    81  1.31058e-05
  3  17    86  8.43984e-04
  3  17    87 -7.87078e-04
  3  17    94  4.49489e-04
  3  17    95 -9.88164e-05
  3  17    96  3.45605e-04
  3  17    97 -1.60669e-03
  3  17    98 -3.93133e-05
  3  17   101 -3.56450e-04
  3  17   102  7.47996e-05
  3  17   103 -7.92997e-04
  3  17   104 -6.17731e-04
  3  17   105 -2.02087e-03
  3  17   112 -1.76444e-04
  3  17   113 -9.09038e-04
  3  17   118 -5.87525e-04
  3  17   119  1.53939e-03
  3  17   122  7.02106e-04
  3  17   123 -5.94330e-04
  3  17   128  5.41593e-05
  3  17   131  1.05377e-03
  3  17   134 -6.05885e-04
  3  17   135 -2.03120e-04
  3  17   138 -3.39531e-04
  3  17   139  1.41573e-04
  3  17   140  2.98430e-04
  3  17   143 -1.26757e-04
  3  17   148 -3.83904e-04
  3  17   149 -1.15501e-04
  3  17   152 -1.84382e-04
  3  17   155  2.66174e-04
  3  17   158  2.02742e-03
  3  17   159 -1.41486e-04
  3  17   162 -1.07956e-03
  3  17   163  2.61747e-03
  3  17   167  5.29763e-05
  3  17   175  9.82119e-05
  3  17   176  5.59784e-05
  3  17   177  3.65245e-04
  3  17   180 -1.26211e-04
  3  17   181 -5.89898e-04
  3  17   184 -8.05625e-05
  3  17   188  3.14856e-05
  3  17   189  1.22524e-04
  3  18     7  8.70754e-05
  3  18    13  5.96243e-05
  3  18    16  4.98157e-05
  3  18    20  3.27090e-04
  3  18    22  1.09021e-05
  3  18    23  5.38728e-05
  3  18    24 -4.47356e-04
  3  18    34 -2.32656e-05
  3  18    37  8.74694e-04
  3  18    40  4.29395e-04
  3  18    41  6.67543e-04
  3  18    42  7.64240e-04
  3  18    47 -1.65874e-03
  3  18    50 -6.38479e-04
  3  18    51  5.51588e-04
  3  18    55  7.95744e-05
  3  18    59 -1.84215e-05
  3  18    61  1.69983e-04
  3  18    62  7.14746e-05
  3  18    67  6.64778e-05
  3  18    70  7.47495e-05
  3  18    71  6.35047e-04
  3  18    75  5.39357e-05
  3  18    81 -1.31114e-05
  3  18    86 -8.43021e-04
  3  18    87 -7.88135e-04
  3  18    94  4.49378e-04
  3  18    95  9.93309e-05
  3  18    96 -3.45900e-04
  3  18    97 -1.60661e-03
  3  18    98  3.93921e-05
  3  18   101 -3.56450e-04
  3  18   102 -7.51827e-05
  3  18   103 -7.92935e-04
  3  18   104  6.17686e-04
  3  18   105 -2.02088e-03
  3  18   112  1.76519e-04
  3  18   113 -9.09021e-04
  3  18   118  5.87446e-04
  3  18   119  1.53942e-03
  3  18   122 -7.02089e-04
  3  18   123 -5.94346e-04
  3  18   128 -5.40390e-05
  3  18   131  1.05377e-03
  3  18   134  6.06032e-04
  3  18   135 -2.03053e-04
  3  18   138 -3.39516e-04
  3  18   139 -1.41555e-04
  3  18   140  2.98429e-04
  3  18   143  1.26824e-04
  3  18   148  3.83859e-04
  3  18   149 -1.15508e-04
  3  18   152 -1.84336e-04
  3  18   155 -2.66267e-04
  3  18   158  2.02739e-03
  3  18   159  1.42045e-04
  3  18   162  1.07948e-03
  3  18   163  2.61754e-03
  3  18   166  1.01096e-05
  3  18   167  5.26091e-05
  3  18   175  9.82639e-05
  3  18   176 -6.52829e-05
  3  18   177  3.63722e-04
  3  18   180  1.16764e-04
  3  18   181 -5.91816e-04
  3  18   184 -8.05482e-05
  3  18   188 -3.29197e-05
  3  18   189  1.22161e-04
lambda
14163
  1   2   3  34 -1.27842e-04
  1   2   3  51 -2.74490e-05
  1   2   3  55  8.62224e-05
  1   2   3  62  2.31785e-05
  1   2   3  67 -1.29826e-04
  1   2   3  71 -2.37718e-05
  1   2   3  81  3.36514e-05
  1   2   3 122  5.90009e-05
  1   2   3 139  3.55266e-05
  1   2   3 145 -1.43707e-05
  1   2   3 155 -1.65167e-05
  1   2   4  10 -1.87684e-05
  1   2   4  20  5.17980e-04
  1   2   4  21 -3.19231e-05
  1   2   4  22 -7.74716e-05
  1   2   4  23 -8.26956e-05
  1   2   4  24 -2.47272e-04
  1   2   4  28  4.73981e-05
  1   2   4  32 -1.11867e-05
  1   2   4  35 -3.57259e-05
  1   2   4  40 -1.53140e-04
  1   2   4  41 -5.28213e-05
  1   2   4  42 -4.22044e-04
  1   2   4  44  1.26088e-05
  1   2   4  47 -1.19135e-04
  1   2   4  48 -1.96963e-05
  1   2   4  50  2.51995e-04
  1   2   4  58  1.56487e-05
  1   2   4  61 -6.83340e-04
  1   2   4  67 -8.71747e-05
  1   2   4  70 -2.32986e-04
  1   2   4  71  2.34388e-05
  1   2   4  75 -6.30575e-05
  1   2   4  84 -5.66948e-05
  1   2   4  86 -1.30879e-05
  1   2   4  87 -1.30741e-04
  1   2   4  94  8.71440e-05
  1   2   4  96 -8.81841e-05
  1   2   4  97 -6.11358e-04
  1   2   4  98 -3.63363e-04
  1   2   4 101  2.00379e-04
  1   2   4 103 -1.06411e-04
  1   2   4 105 -1.43659e-04
  1   2   4 108 -1.67483e-05
  1   2   4 113  2.20182e-04
  1   2   4 114  2.78909e-05
  1   2   4 116  6.01675e-05
  1   2   4 119 -2.31005e-04
  1   2   4 123  2.61922e-04
  1   2   4 128  3.45728e-05
  1   2   4 130 -1.00650e-05
  1   2   4 131 -2.94896e-04
  1   2   4 135  3.29572e-04
  1   2   4 138  1.64918e-04
  1   2   4 139  3.45365e-04
  1   2   4 140 -5.04685e-04
  1   2   4 143  4.06683e-05
  1   2   4 148 -1.71233e-05
  1   2   4 149  3.77383e-04
  1   2   4 150  1.06082e-05
  1   2   4 152 -8.28556e-05
  1   2   4 158 -7.09327e-05
  1   2   4 162 -8.58979e-05
  1   2   4 163 -7.88884e-04
  1   2   4 167  1.24732e-05
  1   2   4 169  1.14994e-05
  1   2   4 181  1.77971e-05
  1   2   4 187  5.03860e-05
  1   2   5   8 -1.21004e-05
  1   2   5  10  4.69626e-05
  1   2   5  11  1.58987e-05
  1   2   5  17 -1.26915e-05
  1   2   5  19  1.42771e-05
  1   2   5  20 -4.73453e-04
  1   2   5  21  1.25941e-05
  1   2   5  24  1.18682e-04
  1   2   5  33  2.27719e-05
  1   2   5  37 -3.27186e-04
  1   2   5  40  8.86928e-05
  1   2   5  42  1.99087e-04
  1   2   5  44  1.75355e-05
  1   2   5  47  7.33650e-05
  1   2   5  50 -1.11768e-04
  1   2   5  54  1.51328e-05
  1   2   5  55  6.26363e-05
  1   2   5  56  3.19999e-05
  1   2   5  58  1.82199e-05
  1   2   5  61  2.91982e-04
  1   2   5  62 -3.09204e-05
  1   2   5  63 -2.09269e-05
  1   2   5  70  1.35930e-04
  1   2   5  71 -2.68417e-04
  1   2   5  74 -3.06059e-05
  1   2   5  80  1.50290e-05
  1   2   5  82  1.19752e-05
  1   2   5  85 -3.83817e-05
  1   2   5  87  5.15897e-05
  1   2   5  94  5.63454e-05
  1   2   5  96  4.57283e-04
  1   2   5  97  4.12719e-04
  1   2   5  98  1.77482e-05
  1   2   5 101 -1.67371e-04
  1   2   5 103  1.34304e-04
  1   2   5 105  8.45195e-05
  1   2   5 113 -1.15457e-04
  1   2   5 116 -1.32466e-05
  1   2   5 118 -2.40893e-05
  1   2   5 119  1.28590e-04
  1   2   5 121 -1.01527e-05
  1   2   5 122 -1.19236e-05
  1   2   5 123 -1.87008e-04
  1   2   5 128 -3.60130e-04
  1   2   5 131  2.04712e-04
  1   2   5 134  1.07002e-05
  1   2   5 135 -1.50243e-04
  1   2   5 138 -1.84920e-04
  1   2   5 139 -6.45367e-05
  1   2   5 140  2.79706e-04
  1   2   5 141  1.43314e-05
  1   2   5 146  1.12595e-05
  1   2   5 149 -2.36048e-04
  1   2   5 152  1.67236e-05
  1   2   5 158  8.78790e-05
  1   2   5 162 -7.62391e-04
  1   2   5 163  3.96670e-04
  1   2   5 168 -1.36011e-05
  1   2   5 171 -2.03006e-05
  1   2   5 174 -2.54880e-05
  1   2   5 175 -2.47552e-05
  1   2   5 177 -4.33764e-05
  1   2   5 180  3.75350e-05
  1   2   5 181  2.68615e-05
  1   2   5 182 -1.94135e-05
  1   2   5 183 -1.17636e-05
  1   2   5 184  1.65967e-05
  1   2   5 189  1.25298e-05
  1   2   6   8  9.48713e-05
  1   2   6   9  9.15068e-05
  1   2   6  14 -1.00286e-04
  1   2   6  19 -3.40985e-04
  1   2   6  25  3.07419e-05
  1   2   6  26  3.08264e-05
  1   2   6  30 -1.12993e-04
  1   2   6  31 -1.13393e-04
  1   2   6  36  5.24404e-04
  1   2   6  38 -1.28280e-04
  1   2   6  39  1.28499e-04
  1   2   6  43  1.71712e-05
  1   2   6  49 -4.42827e-05
  1   2   6  56 -1.71121e-04
  1   2   6  63  1.33787e-04
  1   2   6  64 -1.29618e-04
  1   2   6  65 -3.71079e-04
  1   2   6  66 -3.69809e-04
  1   2   6  68 -6.72693e-04
  1   2   6  73  4.20659e-04
  1   2   6  74  4.23518e-04
  1   2   6  76  6.98903e-05
  1   2   6  77 -6.97338e-05
  1   2   6  79  1.18416e-04
  1   2   6  83 -5.66678e-05
  1   2   6  88 -1.66073e-05
  1   2   6  89  1.65784e-05
  1   2   6  90 -1.20719e-04
  1   2   6  91  1.20784e-04
  1   2   6  99  9.01100e-05
  1   2   6 100  9.03407e-05
  1   2   6 106  6.88049e-05
  1   2   6 107 -6.80618e-05
  1   2   6 110 -1.98850e-05
  1   2   6 111  2.00647e-05
  1   2   6 127 -2.09069e-04
  1   2   6 129 -1.67606e-04
  1   2   6 130 -1.67393e-04
  1   2   6 132  4.26259e-05
  1   2   6 133 -4.25432e-05
  1   2   6 136  9.68290e-05
  1   2   6 141 -8.94489e-05
  1   2   6 142  7.72617e-05
  1   2   6 151 -6.48551e-05
  1   2   6 153 -1.46929e-04
  1   2   6 154  1.46837e-04
  1   2   7   8  4.69472e-05
  1   2   7   9 -4.67708e-05
  1   2   7  11  6.99750e-05
  1   2   7  12  6.99127e-05
  1   2   7  19  3.83004e-04
  1   2   7  25  9.75788e-05
  1   2   7  26 -9.79444e-05
  1   2   7  27 -1.60273e-05
  1   2   7  30 -1.01329e-04
  1   2   7  31  1.01829e-04
  1   2   7  36 -8.57769e-04
  1   2   7  38  1.16826e-04
  1   2   7  39  1.17255e-04
  1   2   7  43 -1.51630e-05
  1   2   7  45  5.72707e-05
  1   2   7  46  5.54323e-05
  1   2   7  49 -8.26777e-04
  1   2   7  56  9.00909e-05
  1   2   7  63 -9.43473e-05
  1   2   7  64 -9.55035e-05
  1   2   7  65  5.42777e-04
  1   2   7  66 -5.41143e-04
  1   2   7  68  9.44657e-04
  1   2   7  73  4.21138e-04
  1   2   7  74 -4.18029e-04
  1   2   7  76 -5.96615e-05
  1   2   7  77 -5.95755e-05
  1   2   7  79 -8.16741e-05
  1   2   7  88  3.87862e-05
  1   2   7  89  3.87431e-05
  1   2   7  90 -7.34730e-05
  1   2   7  91 -7.34845e-05
  1   2   7  99  5.60153e-05
  1   2   7 100 -5.65373e-05
  1   2   7 127  8.72192e-05
  1   2   7 129 -1.57553e-04
  1   2   7 130  1.57862e-04
  1   2   7 132 -2.17656e-05
  1   2   7 133 -2.17586e-05
  1   2   7 136 -8.74332e-05
  1   2   7 137  1.77920e-05
  1   2   7 141  5.99344e-05
  1   2   7 142  5.54041e-05
  1   2   7 146  1.31356e-05
  1   2   7 147 -1.31148e-05
  1   2   7 151 -7.82780e-05
  1   2   7 153 -2.87626e-05
  1   2   7 154 -2.88025e-05
  1   2   8   8 -1.51113e-04
  1   2   8   9  1.50961e-04
  1   2   8  11 -8.75122e-05
  1   2   8  12 -8.75326e-05
  1   2   8  14  4.77328e-05
  1   2   8  19 -3.65858e-05
  1   2   8  25  2.97997e-05
  1   2   8  26 -2.97643e-05
  1   2   8  27  1.58800e-05
  1   2   8  30 -1.17449e-04
  1   2   8  31  1.17869e-04
  1   2   8  36  1.75209e-04
  1   2   8  38 -5.52301e-05
  1   2   8  39 -5.55123e-05
  1   2   8  45  9.14426e-05
  1   2   8  46  8.82658e-05
  1   2   8  49  9.72452e-05
  1   2   8  56  8.84554e-05
  1   2   8  63 -6.14282e-05
  1   2   8  64 -6.15467e-05
  1   2   8  65 -2.60189e-04
  1   2   8  66  2.59571e-04
  1   2   8  68 -1.39399e-04
  1   2   8  73 -1.04651e-04
  1   2   8  74  5.49099e-05
  1   2   8  79 -5.89919e-05
  1   2   8  83  3.43456e-05
  1   2   8  88 -4.95712e-05
  1   2   8  89 -4.95196e-05
  1   2   8  90 -7.01214e-05
  1   2   8  91 -7.00692e-05
  1   2   8  99  1.13542e-05
  1   2   8 100 -1.13253e-05
  1   2   8 106 -4.96254e-05
  1   2   8 107 -4.93141e-05
  1   2   8 110  1.01421e-05
  1   2   8 111  1.01470e-05
  1   2   8 127  8.82437e-05
  1   2   8 129 -5.91423e-05
  1   2   8 130  5.92643e-05
  1   2   8 132  1.92937e-05
  1   2   8 133  1.92549e-05
  1   2   8 141  1.11357e-05
  1   2   8 151  5.03820e-05
  1   2   8 153  1.34675e-04
  1   2   8 154  1.34655e-04
  1   2   9  11  1.04755e-04
  1   2   9  12  1.03970e-04
  1   2   9  19 -6.24493e-05
  1   2   9  27 -1.97378e-05
  1   2   9  30  1.59912e-05
  1   2   9  31 -1.54784e-05
  1   2   9  43  1.79406e-04
  1   2   9  49  6.88636e-05
  1   2   9  52  9.53545e-05
  1   2   9  63 -2.13303e-05
  1   2   9  64 -1.82480e-05
  1   2   9  65 -2.10800e-05
  1   2   9  66  2.15934e-05
  1   2   9  74 -1.88906e-05
  1   2   9  92 -1.14580e-04
  1   2   9  93  1.14149e-04
  1   2   9 115 -3.99214e-04
  1   2   9 117 -4.23541e-04
  1   2   9 120 -1.16207e-05
  1   2   9 124  1.68506e-04
  1   2   9 137 -2.27737e-05
  1   2   9 151 -1.38234e-05
  1   2   9 153  5.35918e-05
  1   2   9 154  5.03900e-05
  1   2   9 156  6.11412e-04
  1   2   9 160  7.09159e-04
  1   2   9 161  7.09442e-04
  1   2   9 165 -1.71488e-05
  1   2   9 178 -1.04757e-04
  1   2   9 186  2.20678e-05
  1   2   9 187 -2.21106e-05
  1   2  10  11  1.50419e-04
  1   2  10  12 -1.51197e-04
  1   2  10  19 -1.05932e-04
  1   2  10  25  1.17198e-05
  1   2  10  26  1.23953e-05
  1   2  10  27 -2.40587e-04
  1   2  10  36  1.20055e-05
  1   2  10  43  1.01142e-03
  1   2  10  45 -3.22570e-05
  1   2  10  46  2.57105e-05
  1   2  10  49 -4.72636e-04
  1   2  10  52 -2.20165e-05
  1   2  10  56 -1.28137e-05
  1   2  10  63  1.90973e-05
  1   2  10  64 -1.88209e-05
  1   2  10  65  3.84871e-05
  1   2  10  66  3.91947e-05
  1   2  10  73  2.00755e-05
  1   2  10  74  2.63154e-05
  1   2  10  79  3.52587e-05
  1   2  10  92  6.51386e-05
  1   2  10  93  6.52365e-05
  1   2  10 115 -3.49715e-04
  1   2  10 117 -4.89349e-04
  1   2  10 120 -5.01306e-05
  1   2  10 124  2.29710e-04
  1   2  10 129 -3.64416e-05
  1   2  10 130 -3.78234e-05
  1   2  10 136  2.27682e-05
  1   2  10 137  9.57622e-05
  1   2  10 141 -1.21491e-05
  1   2  10 142  3.43456e-05
  1   2  10 151 -1.66590e-05
  1   2  10 153  5.45913e-05
  1   2  10 154 -5.97243e-05
  1   2  10 156  8.55097e-04
  1   2  10 160 -5.94596e-04
  1   2  10 161  5.94738e-04
  1   2  10 178 -8.79770e-05
  1   2  10 186 -1.40025e-05
  1   2  10 187 -1.39147e-05
  1   2  11   9  3.93783e-05
  1   2  11  10  1.79229e-05
  1   2  11  13  5.51324e-04
  1   2  11  14  1.37587e-05
  1   2  11  15  1.24418e-05
  1   2  11  20 -5.55287e-05
  1   2  11  21 -1.09719e-04
  1   2  11  22 -2.10436e-05
  1   2  11  24  4.38681e-05
  1   2  11  29  5.62621e-05
  1   2  11  34 -5.92136e-04
  1   2  11  38 -5.99640e-05
  1   2  11  39 -1.72679e-05
  1   2  11  40  5.31867e-05
  1   2  11  41 -6.67440e-04
  1   2  11  42  1.09857e-05
  1   2  11  50  2.01202e-04
  1   2  11  54 -7.54911e-05
  1   2  11  56  1.33448e-05
  1   2  11  57 -4.87938e-05
  1   2  11  58  1.27884e-04
  1   2  11  59  6.42839e-04
  1   2  11  60  4.15832e-05
  1   2  11  70  3.74990e-05
  1   2  11  72  5.42525e-05
  1   2  11  73  6.79156e-05
  1   2  11  74  1.40660e-04
  1   2  11  80  1.73885e-04
  1   2  11  83 -4.66708e-05
  1   2  11  87  2.24959e-04
  1   2  11  95  9.70174e-05
  1   2  11  97 -1.96925e-05
  1   2  11 101  8.24019e-05
  1   2  11 103  2.21349e-04
  1   2  11 105  2.45850e-05
  1   2  11 106 -2.66297e-05
  1   2  11 108 -1.00293e-04
  1   2  11 111  1.37110e-04
  1   2  11 112  1.77710e-04
  1   2  11 113 -1.05182e-04
  1   2  11 120 -1.92069e-05
  1   2  11 121  1.83674e-05
  1   2  11 123  1.92242e-05
  1   2  11 136 -1.97151e-04
  1   2  11 140  2.06199e-04
  1   2  11 141  1.10648e-05
  1   2  11 142 -2.99223e-05
  1   2  11 143 -2.32296e-04
  1   2  11 144  1.76215e-05
  1   2  11 148  1.48161e-05
  1   2  11 149  1.68370e-04
  1   2  11 152  1.83323e-04
  1   2  11 155 -7.59668e-05
  1   2  11 158  8.81634e-05
  1   2  11 159 -3.13060e-04
  1   2  11 161 -3.42151e-05
  1   2  11 162 -3.12520e-05
  1   2  11 163  2.23801e-04
  1   2  11 165 -7.37842e-05
  1   2  11 168 -2.74034e-05
  1   2  11 169 -6.55304e-05
  1   2  11 171 -6.85031e-05
  1   2  11 175 -2.33863e-04
  1   2  11 176 -1.83693e-05
  1   2  11 177 -3.43739e-05
  1   2  11 181 -1.45179e-04
  1   2  11 184 -1.65344e-05
  1   2  11 189 -1.73566e-05
  1   2  12   9 -1.13926e-05
  1   2  12  10  7.59730e-05
  1   2  12  14  3.91099e-05
  1   2  12  16  1.49871e-04
  1   2  12  17 -2.08869e-05
  1   2  12  21 -3.41158e-04
  1   2  12  23 -6.91898e-04
  1   2  12  24  5.85224e-05
  1   2  12  29  1.44787e-05
  1   2  12  35 -3.43414e-05
  1   2  12  38  3.79922e-04
  1   2  12  39  5.25300e-05
  1   2  12  40 -3.29399e-04
  1   2  12  42 -1.93345e-05
  1   2  12  45  5.20535e-05
  1   2  12  47 -8.86542e-04
  1   2  12  50 -5.11255e-05
  1   2  12  51 -8.76669e-05
  1   2  12  54  4.28769e-05
  1   2  12  61  1.56845e-05
  1   2  12  70  1.59553e-05
  1   2  12  71  9.76408e-05
  1   2  12  72 -3.89767e-05
  1   2  12  74  1.05905e-05
  1   2  12  75 -1.17534e-03
  1   2  12  78  3.46627e-05
  1   2  12  79 -1.94939e-05
  1   2  12  80 -1.59699e-05
  1   2  12  81 -3.68273e-04
  1   2  12  84  1.08410e-04
  1   2  12  86 -2.73128e-04
  1   2  12  87  1.40899e-05
  1   2  12  94  1.91820e-05
  1   2  12  97  4.48085e-05
  1   2  12  98 -5.26113e-04
  1   2  12 101  6.14301e-05
  1   2  12 102 -1.17532e-04
  1   2  12 103 -9.69177e-05
  1   2  12 104  2.01698e-04
  1   2  12 105  1.30863e-04
  1   2  12 106 -1.06819e-04
  1   2  12 107  2.20547e-05
  1   2  12 108 -1.26566e-05
  1   2  12 113  9.52201e-05
  1   2  12 114  1.96842e-05
  1   2  12 119 -5.89448e-05
  1   2  12 120  4.68417e-05
  1   2  12 121  2.88228e-05
  1   2  12 122 -1.31786e-04
  1   2  12 123  3.25881e-05
  1   2  12 131 -7.07874e-05
  1   2  12 135  1.00730e-04
  1   2  12 136  1.69772e-05
  1   2  12 137  1.92225e-04
  1   2  12 138 -3.35538e-05
  1   2  12 139  6.73849e-05
  1   2  12 140  1.72509e-05
  1   2  12 149  1.18708e-04
  1   2  12 152  5.16023e-05
  1   2  12 158 -9.97342e-05
  1   2  12 162  1.60118e-05
  1   2  12 163  1.56700e-04
  1   2  12 167 -1.26085e-05
  1   2  12 175  8.50168e-05
  1   2  12 177 -2.77546e-04
  1   2  12 181  1.59177e-05
  1   2  12 182  2.30880e-05
  1   2  12 183 -2.89344e-05
  1   2  12 184  1.59173e-05
  1   2  12 186  3.03582e-05
  1   2  12 187  1.68851e-04
  1   2  12 188  2.21102e-05
  1   2  13  11  1.00780e-04
  1   2  13  12 -1.01223e-04
  1   2  13  19 -7.51677e-05
  1   2  13  25  2.88056e-05
  1   2  13  26  2.97161e-05
  1   2  13  27 -1.55079e-04
  1   2  13  38  2.02872e-05
  1   2  13  39 -1.82089e-05
  1   2  13  43  1.63375e-04
  1   2  13  45 -3.50828e-05
  1   2  13  46  3.15425e-05
  1   2  13  49 -4.38197e-04
  1   2  13  52 -6.35788e-05
  1   2  13  56 -1.90301e-05
  1   2  13  63  1.49583e-04
  1   2  13  64 -1.51586e-04
  1   2  13  65  5.96011e-05
  1   2  13  66  4.87970e-05
  1   2  13  73  5.64358e-05
  1   2  13  74  5.61776e-05
  1   2  13  76  1.65316e-05
  1   2  13  77 -1.66665e-05
  1   2  13  83 -1.06878e-05
  1   2  13  92 -1.87089e-04
  1   2  13  93 -1.87031e-04
  1   2  13 100  1.11507e-05
  1   2  13 115  5.07030e-04
  1   2  13 117  4.85943e-04
  1   2  13 124 -3.03637e-04
  1   2  13 129  2.79137e-05
  1   2  13 130  2.59204e-05
  1   2  13 137 -4.33095e-05
  1   2  13 142 -4.42124e-05
  1   2  13 151  2.07481e-05
  1   2  13 153 -5.26408e-05
  1   2  13 154  5.68255e-05
  1   2  13 156 -7.43972e-04
  1   2  13 160  6.26275e-04
  1   2  13 161 -6.26324e-04
  1   2  13 165  1.52861e-05
  1   2  13 178  1.16826e-04
  1   2  13 182 -2.33291e-05
  1   2  13 183 -2.32326e-05
  1   2  13 186  3.73854e-05
  1   2  13 187  3.73123e-05
  1   2  14   8  7.82716e-04
  1   2  14   9  7.82406e-04
  1   2  14  11  3.79224e-04
  1   2  14  12 -3.77889e-04
  1   2  14  14 -2.66202e-04
  1   2  14  19 -2.61759e-04
  1   2  14  25 -1.60487e-05
  1   2  14  26 -1.64147e-05
  1   2  14  27 -9.24231e-05
  1   2  14  30 -2.57197e-04
  1   2  14  31 -2.56899e-04
  1   2  14  36  7.96615e-04
  1   2  14  38  2.13057e-04
  1   2  14  39 -2.13501e-04
  1   2  14  43  1.23226e-04
  1   2  14  45  9.66449e-05
  1   2  14  46 -9.72532e-05
  1   2  14  49  5.84718e-05
  1   2  14  56 -5.89697e-04
  1   2  14  63  3.90679e-04
  1   2  14  64 -3.79185e-04
  1   2  14  65  2.01000e-04
  1   2  14  66  2.00825e-04
  1   2  14  68  4.12095e-04
  1   2  14  73  2.66892e-04
  1   2  14  74  2.66330e-04
  1   2  14  76  1.30863e-04
  1   2  14  77 -1.30679e-04
  1   2  14  79  4.62551e-04
  1   2  14  83 -2.12492e-04
  1   2  14  88  2.13291e-04
  1   2  14  89 -2.13249e-04
  1   2  14  90 -4.71852e-04
  1   2  14  91  4.71788e-04
  1   2  14  99  3.25499e-04
  1   2  14 100  3.24903e-04
  1   2  14 106  1.53740e-04
  1   2  14 107 -1.51633e-04
  1   2  14 110 -5.66397e-05
  1   2  14 111  5.65993e-05
  1   2  14 120  1.95584e-05
  1   2  14 127 -6.54382e-04
  1   2  14 129 -7.50845e-04
  1   2  14 130 -7.52001e-04
  1   2  14 132 -1.05678e-05
  1   2  14 133  1.08971e-05
  1   2  14 136  3.39664e-04
  1   2  14 137  3.07483e-05
  1   2  14 141 -3.24475e-04
  1   2  14 142  2.77257e-04
  1   2  14 146  1.74213e-05
  1   2  14 147  1.73826e-05
  1   2  14 151 -8.84824e-05
  1   2  14 153 -1.00744e-04
  1   2  14 154  1.00562e-04
  1   2  15  10 -1.00829e-05
  1   2  15  14 -2.16186e-05
  1   2  15  15  2.18212e-05
  1   2  15  17  9.83148e-05
  1   2  15  21  4.63476e-05
  1   2  15  22 -1.69602e-04
  1   2  15  29  3.68866e-04
  1   2  15  30 -1.33590e-04
  1   2  15  32 -6.93503e-04
  1   2  15  35 -1.12171e-05
  1   2  15  40  7.68920e-05
  1   2  15  54 -5.86477e-05
  1   2  15  58 -2.43062e-04
  1   2  15  59 -1.85667e-05
  1   2  15  60 -2.19174e-04
  1   2  15  61 -6.43504e-05
  1   2  15  67 -1.61567e-04
  1   2  15  69 -9.91174e-05
  1   2  15  72 -1.16879e-05
  1   2  15  74  4.03004e-05
  1   2  15  76  1.54919e-04
  1   2  15  80  5.54477e-04
  1   2  15  84 -4.61757e-05
  1   2  15  95 -2.47205e-04
  1   2  15  97  1.13701e-05
  1   2  15 103 -3.62603e-05
  1   2  15 105 -1.00992e-04
  1   2  15 113 -1.13546e-04
  1   2  15 114  3.97539e-05
  1   2  15 115  3.96910e-05
  1   2  15 116  6.51661e-05
  1   2  15 117 -6.51508e-05
  1   2  15 126  1.04082e-04
  1   2  15 134 -6.00759e-04
  1   2  15 140 -3.83933e-05
  1   2  15 148  6.50190e-04
  1   2  15 155  5.33310e-04
  1   2  15 156  2.34415e-04
  1   2  15 157  2.33531e-04
  1   2  15 158  2.87293e-05
  1   2  15 161  2.57431e-04
  1   2  15 163  1.87936e-05
  1   2  15 166  7.50241e-05
  1   2  16   7  8.67303e-05
  1   2  16  10  3.01058e-05
  1   2  16  17  1.45509e-04
  1   2  16  20 -1.53321e-05
  1   2  16  21 -2.85992e-05
  1   2  16  29 -3.48953e-04
  1   2  16  32 -1.12249e-04
  1   2  16  33 -2.81058e-05
  1   2  16  40 -1.86379e-04
  1   2  16  47  1.59034e-05
  1   2  16  54  7.44358e-05
  1   2  16  57  1.76915e-04
  1   2  16  58 -1.49622e-05
  1   2  16  59 -5.89828e-05
  1   2  16  60  4.48879e-04
  1   2  16  61  1.23532e-04
  1   2  16  72 -1.46011e-05
  1   2  16  80  1.60260e-05
  1   2  16  81 -1.66879e-04
  1   2  16  82  6.83294e-05
  1   2  16  85 -5.86875e-04
  1   2  16  87  1.37328e-05
  1   2  16  97  4.28566e-05
  1   2  16  98  8.76760e-05
  1   2  16 102 -3.80463e-04
  1   2  16 103 -2.03253e-04
  1   2  16 104  5.88490e-05
  1   2  16 105 -1.61469e-04
  1   2  16 113 -1.42617e-04
  1   2  16 119 -1.07603e-05
  1   2  16 122 -1.96735e-04
  1   2  16 138 -1.26863e-05
  1   2  16 139 -2.83628e-05
  1   2  16 145 -2.37173e-05
  1   2  16 157  1.80946e-05
  1   2  16 158  2.20394e-04
  1   2  16 163  3.21639e-05
  1   2  16 169  3.58363e-05
  1   2  16 176  3.16473e-04
  1   2  16 180 -5.41033e-04
  1   2  16 185 -1.68862e-04
  1   3   4  10 -4.69642e-05
  1   3   4  11 -1.72363e-05
  1   3   4  17  1.13047e-05
  1   3   4  19 -1.40898e-05
  1   3   4  20  4.73494e-04
  1   3   4  24 -1.18699e-04
  1   3   4  37  2.82210e-05
  1   3   4  38  3.64293e-05
  1   3   4  39  3.53206e-05
  1   3   4  40 -8.87217e-05
  1   3   4  42 -1.99107e-04
  1   3   4  44 -4.26476e-05
  1   3   4  48 -1.16482e-05
  1   3   4  50  1.11754e-04
  1   3   4  54 -1.51175e-05
  1   3   4  56 -3.19411e-05
  1   3   4  58 -1.82121e-05
  1   3   4  59 -9.74008e-05
  1   3   4  61 -2.91909e-04
  1   3   4  62  2.73172e-05
  1   3   4  63  1.26028e-05
  1   3   4  64 -1.27281e-05
  1   3   4  70 -1.35908e-04
  1   3   4  74  3.31960e-05
  1   3   4  80 -1.52761e-05
  1   3   4  82 -1.14658e-05
  1   3   4  87 -5.15716e-05
  1   3   4  94  1.11824e-04
  1   3   4  96 -6.72023e-04
  1   3   4  97 -4.12719e-04
  1   3   4  98 -1.86818e-05
  1   3   4 101  1.67393e-04
  1   3   4 103 -1.34353e-04
  1   3   4 105 -8.45471e-05
  1   3   4 113  1.15450e-04
  1   3   4 116  1.31120e-05
  1   3   4 118 -2.97007e-05
  1   3   4 119 -1.28576e-04
  1   3   4 121  1.01603e-05
  1   3   4 122  1.34716e-05
  1   3   4 123  1.86996e-04
  1   3   4 128  4.91482e-04
  1   3   4 130  2.28568e-05
  1   3   4 131 -2.04705e-04
  1   3   4 134  1.51358e-05
  1   3   4 135  1.50300e-04
  1   3   4 138  1.84976e-04
  1   3   4 140 -2.79736e-04
  1   3   4 141 -1.43108e-05
  1   3   4 143  4.05973e-04
  1   3   4 146 -1.12454e-05
  1   3   4 147 -1.00095e-05
  1   3   4 148  7.80143e-05
  1   3   4 149  2.36101e-04
  1   3   4 150  4.11661e-05
  1   3   4 152 -1.66964e-05
  1   3   4 158 -8.78376e-05
  1   3   4 159 -1.23959e-05
  1   3   4 163 -3.96829e-04
  1   3   4 164 -3.34961e-05
  1   3   4 168  1.36364e-05
  1   3   4 171  2.04678e-05
  1   3   4 175  2.47991e-05
  1   3   4 177  4.36437e-05
  1   3   4 181 -5.02743e-05
  1   3   4 183  1.86383e-05
  1   3   4 184 -1.66250e-05
  1   3   4 185  1.98885e-05
  1   3   4 189 -1.26270e-05
  1   3   5   7  3.89421e-05
  1   3   5  10 -1.87398e-05
  1   3   5  11  1.54906e-05
  1   3   5  20  5.18125e-04
  1   3   5  22 -9.66409e-05
  1   3   5  23  3.71011e-05
  1   3   5  24 -2.47343e-04
  1   3   5  28 -4.61942e-05
  1   3   5  32 -1.11745e-05
  1   3   5  37 -2.07942e-05
  1   3   5  40 -1.53161e-04
  1   3   5  41 -6.14801e-05
  1   3   5  42 -4.21990e-04
  1   3   5  44 -2.05389e-05
  1   3   5  47  7.17299e-04
  1   3   5  48 -1.89118e-05
  1   3   5  50  2.52014e-04
  1   3   5  58  1.56816e-05
  1   3   5  61 -6.83606e-04
  1   3   5  63  1.17614e-05
  1   3   5  64 -1.12962e-05
  1   3   5  70 -2.33021e-04
  1   3   5  81  2.17042e-05
  1   3   5  86 -1.16173e-05
  1   3   5  87 -1.30760e-04
  1   3   5  94  8.94335e-05
  1   3   5  95 -2.92645e-05
  1   3   5  96  1.30819e-04
  1   3   5  97 -6.11375e-04
  1   3   5  98  4.17518e-04
  1   3   5 101  2.00394e-04
  1   3   5 102 -1.83358e-05
  1   3   5 103 -1.06418e-04
  1   3   5 105 -1.43674e-04
  1   3   5 109 -1.07802e-05
  1   3   5 113  2.20148e-04
  1   3   5 119 -2.30991e-04
  1   3   5 123  2.61874e-04
  1   3   5 124  2.00692e-05
  1   3   5 126  7.68221e-05
  1   3   5 128 -4.46288e-05
  1   3   5 130  6.83427e-05
  1   3   5 131 -2.94884e-04
  1   3   5 135  3.29603e-04
  1   3   5 138  1.64971e-04
  1   3   5 140 -5.04706e-04
  1   3   5 148 -3.72445e-04
  1   3   5 149  3.77455e-04
  1   3   5 150  1.10829e-05
  1   3   5 152 -8.28383e-05
  1   3   5 155 -2.36557e-05
  1   3   5 158 -7.09176e-05
  1   3   5 162 -5.97513e-04
  1   3   5 163 -7.89021e-04
  1   3   5 167  1.25176e-05
  1   3   5 177  1.17421e-05
  1   3   5 181 -4.97316e-05
  1   3   5 186  5.84722e-05
  1   3   5 187 -4.01305e-05
  1   3   6  11 -7.52583e-05
  1   3   6  12  7.59519e-05
  1   3   6  19 -1.94679e-05
  1   3   6  25  1.07055e-05
  1   3   6  26  1.10942e-05
  1   3   6  27  5.83811e-05
  1   3   6  30  4.95098e-05
  1   3   6  31  5.11228e-05
  1   3   6  43 -8.86865e-05
  1   3   6  49 -4.49545e-04
  1   3   6  52 -3.74114e-05
  1   3   6  63  1.39638e-04
  1   3   6  65  7.41081e-05
  1   3   6  66  7.43179e-05
  1   3   6  73 -4.27411e-05
  1   3   6  74  3.40296e-05
  1   3   6  79  7.45583e-05
  1   3   6  92  3.49533e-05
  1   3   6  93  3.52257e-05
  1   3   6 115  1.31743e-04
  1   3   6 117  1.14358e-04
  1   3   6 120  4.91573e-05
  1   3   6 124 -3.60457e-05
  1   3   6 136  2.38659e-05
  1   3   6 137  9.86041e-05
  1   3   6 141 -1.03287e-05
  1   3   6 142 -4.46788e-05
  1   3   6 153 -3.06892e-05
  1   3   6 154  3.39898e-05
  1   3   6 156 -4.16555e-05
  1   3   6 160  5.36032e-05
  1   3   6 161 -5.35519e-05
  1   3   7  19 -1.04145e-05
  1   3   7  25  1.23517e-05
  1   3   7  26 -1.27947e-05
  1   3   7  27 -2.94776e-05
  1   3   7  30 -7.15796e-05
  1   3   7  31  7.08920e-05
  1   3   7  38 -1.05215e-05
  1   3   7  39 -1.33096e-05
  1   3   7  43  2.79236e-04
  1   3   7  45  3.85283e-05
  1   3   7  46  4.35700e-05
  1   3   7  49 -5.53446e-05
  1   3   7  56  2.37909e-05
  1   3   7  63  3.68360e-05
  1   3   7  65  3.49970e-05
  1   3   7  66 -3.50879e-05
  1   3   7  73  1.45561e-05
  1   3   7  74  2.71551e-05
  1   3   7  79  4.98816e-05
  1   3   7  92 -6.60451e-05
  1   3   7  93  6.60816e-05
  1   3   7 115 -3.53104e-05
  1   3   7 117 -5.43682e-05
  1   3   7 124  5.01591e-05
  1   3   7 136 -1.02465e-05
  1   3   7 137  8.57842e-05
  1   3   7 142 -2.20992e-05
  1   3   7 156 -8.74191e-05
  1   3   7 160  1.96229e-04
  1   3   7 161  1.96072e-04
  1   3   7 178 -2.54615e-05
  1   3   8  27  1.12464e-04
  1   3   8  30 -4.86401e-05
  1   3   8  31  4.79200e-05
  1   3   8  43  6.02765e-05
  1   3   8  45  5.92564e-05
  1   3   8  46  6.36725e-05
  1   3   8  49  2.66246e-05
  1   3   8  52  1.39936e-05
  1   3   8  63  1.15146e-05
  1   3   8  65  2.20050e-05
  1   3   8  66 -2.22572e-05
  1   3   8  79  1.51268e-05
  1   3   8  92 -4.09586e-05
  1   3   8  93  4.08519e-05
  1   3   8 115  5.29583e-05
  1   3   8 117  6.63531e-05
  1   3   8 120  4.89027e-05
  1   3   8 124 -4.72554e-05
  1   3   8 156 -7.81673e-05
  1   3   8 160 -4.93822e-05
  1   3   8 161 -4.93483e-05
  1   3   9   8 -1.58707e-04
  1   3   9   9 -1.58836e-04
  1   3   9  11 -1.27154e-04
  1   3   9  12 -1.27282e-04
  1   3   9  14  1.75330e-04
  1   3   9  19  1.71471e-04
  1   3   9  25 -9.12548e-05
  1   3   9  26  9.11644e-05
  1   3   9  30 -3.54995e-05
  1   3   9  31  3.54535e-05
  1   3   9  35  2.34190e-04
  1   3   9  36 -2.33614e-04
  1   3   9  38  7.95058e-05
  1   3   9  39  7.95220e-05
  1   3   9  43  6.84133e-05
  1   3   9  49 -1.07370e-04
  1   3   9  56  8.16570e-05
  1   3   9  63 -1.07950e-04
  1   3   9  65  1.19946e-04
  1   3   9  66 -1.20176e-04
  1   3   9  68  1.53036e-04
  1   3   9  73 -6.19376e-05
  1   3   9  74 -6.24052e-05
  1   3   9  82  7.76216e-05
  1   3   9  83  7.76982e-05
  1   3   9  88 -7.59140e-05
  1   3   9  89 -7.60137e-05
  1   3   9  99  1.76370e-05
  1   3   9 100 -1.82388e-05
  1   3   9 106 -7.39120e-05
  1   3   9 107 -7.35255e-05
  1   3   9 110  3.60898e-05
  1   3   9 111  3.60572e-05
  1   3   9 126 -1.34063e-04
  1   3   9 127  1.33957e-04
  1   3   9 129 -8.89223e-05
  1   3   9 130 -8.79561e-05
  1   3   9 132 -2.00216e-04
  1   3   9 133  2.00134e-04
  1   3   9 136 -2.44322e-05
  1   3   9 141  1.96703e-05
  1   3   9 142 -1.86757e-05
  1   3   9 146 -3.88614e-05
  1   3   9 151  3.73633e-04
  1   3   9 153  5.53686e-04
  1   3   9 154  5.54333e-04
  1   3   9 170 -1.11265e-05
  1   3   9 171 -1.14195e-05
  1   3  10   8  3.16822e-05
  1   3  10   9 -3.16679e-05
  1   3  10  11  3.68559e-05
  1   3  10  12 -3.68382e-05
  1   3  10  14 -1.07389e-04
  1   3  10  19  7.28570e-05
  1   3  10  25  1.27523e-05
  1   3  10  26  1.29140e-05
  1   3  10  27 -6.12620e-05
  1   3  10  30 -9.48059e-05
  1   3  10  31 -9.48288e-05
  1   3  10  35  2.22337e-04
  1   3  10  36  2.21836e-04
  1   3  10  38 -1.94316e-04
  1   3  10  39  1.89705e-04
  1   3  10  43  3.53404e-05
  1   3  10  45 -1.46047e-04
  1   3  10  46  1.47632e-04
  1   3  10  49  5.44615e-05
  1   3  10  56 -4.84214e-05
  1   3  10  63  1.48605e-05
  1   3  10  68  1.38080e-04
  1   3  10  76 -4.13244e-05
  1   3  10  77  4.12849e-05
  1   3  10  79  1.10498e-05
  1   3  10  82  8.82309e-05
  1   3  10  83 -8.76739e-05
  1   3  10  88 -2.03314e-04
  1   3  10  89  2.03506e-04
  1   3  10  90  5.83639e-05
  1   3  10  91  5.83136e-05
  1   3  10  99 -1.06482e-04
  1   3  10 100 -1.06216e-04
  1   3  10 106  2.01828e-04
  1   3  10 107 -2.01504e-04
  1   3  10 110 -3.31023e-05
  1   3  10 111  3.30134e-05
  1   3  10 120  1.26008e-05
  1   3  10 126 -7.95852e-05
  1   3  10 127 -7.95369e-05
  1   3  10 129 -1.98420e-04
  1   3  10 130  1.98151e-04
  1   3  10 132 -6.47906e-05
  1   3  10 133 -6.47349e-05
  1   3  10 136 -9.20765e-05
  1   3  10 141  7.14698e-05
  1   3  10 142  6.39884e-05
  1   3  10 146  4.53988e-05
  1   3  10 151 -2.65116e-04
  1   3  10 153 -4.74127e-04
  1   3  10 154  4.73863e-04
  1   3  10 156 -1.40000e-05
  1   3  11  10  6.04550e-05
  1   3  11  14  3.76706e-05
  1   3  11  16 -7.51689e-05
  1   3  11  21  4.76966e-04
  1   3  11  24  5.85370e-05
  1   3  11  29  1.45084e-05
  1   3  11  38  3.81800e-04
  1   3  11  39  4.45093e-05
  1   3  11  40 -3.29437e-04
  1   3  11  42 -1.93757e-05
  1   3  11  45  3.38178e-05
  1   3  11  47  7.92568e-04
  1   3  11  50 -5.11276e-05
  1   3  11  54  1.10196e-05
  1   3  11  60 -8.07586e-05
  1   3  11  61  1.56778e-05
  1   3  11  62 -2.76923e-04
  1   3  11  67  1.33259e-03
  1   3  11  70  1.59634e-05
  1   3  11  72 -3.89738e-05
  1   3  11  74  1.14028e-05
  1   3  11  75 -1.12621e-03
  1   3  11  78 -3.77127e-05
  1   3  11  79 -3.32775e-05
  1   3  11  80 -1.55522e-05
  1   3  11  81 -4.48795e-04
  1   3  11  84  7.05824e-04
  1   3  11  86  2.30913e-04
  1   3  11  87  1.43543e-05
  1   3  11  94  1.91086e-05
  1   3  11  97  4.47651e-05
  1   3  11  98  5.15964e-04
  1   3  11 101  6.14422e-05
  1   3  11 102  1.20221e-04
  1   3  11 103 -9.70329e-05
  1   3  11 104 -1.40728e-04
  1   3  11 105  1.30884e-04
  1   3  11 106 -1.12708e-04
  1   3  11 107  2.20912e-05
  1   3  11 108 -1.17155e-05
  1   3  11 113  9.52734e-05
  1   3  11 118 -2.06150e-04
  1   3  11 119 -5.89361e-05
  1   3  11 120 -5.36167e-05
  1   3  11 121 -3.56616e-05
  1   3  11 123  3.26131e-05
  1   3  11 128  3.01276e-04
  1   3  11 131 -7.07469e-05
  1   3  11 135  1.00747e-04
  1   3  11 136  1.69131e-05
  1   3  11 137  1.98125e-04
  1   3  11 138 -3.35393e-05
  1   3  11 139 -7.57818e-05
  1   3  11 140  1.72572e-05
  1   3  11 149  1.18674e-04
  1   3  11 152  5.16199e-05
  1   3  11 158 -9.97327e-05
  1   3  11 163  1.56736e-04
  1   3  11 167 -1.10479e-05
  1   3  11 175  8.49907e-05
  1   3  11 177 -2.77554e-04
  1   3  11 181  1.56153e-05
  1   3  11 182  2.22376e-05
  1   3  11 183 -2.89089e-05
  1   3  11 184  1.58629e-05
  1   3  11 186  1.50763e-05
  1   3  11 187  6.75374e-05
  1   3  12   9  3.38260e-05
  1   3  12  17 -3.16147e-05
  1   3  12  20  5.56053e-05
  1   3  12  21 -8.70292e-05
  1   3  12  22 -2.11789e-05
  1   3  12  24 -4.39214e-05
  1   3  12  29 -5.61569e-05
  1   3  12  33 -1.09029e-04
  1   3  12  34  8.33616e-05
  1   3  12  38  6.45329e-05
  1   3  12  39  1.14608e-05
  1   3  12  40 -5.31770e-05
  1   3  12  41  1.67871e-05
  1   3  12  42 -1.09929e-05
  1   3  12  50 -2.01208e-04
  1   3  12  54  6.35954e-05
  1   3  12  56 -1.34035e-05
  1   3  12  57 -4.90365e-05
  1   3  12  58 -1.27956e-04
  1   3  12  60  9.83376e-05
  1   3  12  64 -2.07740e-05
  1   3  12  70 -3.75110e-05
  1   3  12  72 -5.43953e-05
  1   3  12  73 -1.31236e-05
  1   3  12  74 -1.28551e-04
  1   3  12  80 -1.81344e-04
  1   3  12  83  4.25984e-05
  1   3  12  85  5.11484e-05
  1   3  12  87 -2.24949e-04
  1   3  12  95 -1.10815e-04
  1   3  12  97  1.96594e-05
  1   3  12 100  8.63575e-05
  1   3  12 101 -8.24681e-05
  1   3  12 103 -2.21401e-04
  1   3  12 105 -2.45992e-05
  1   3  12 106  2.91380e-05
  1   3  12 108  1.00331e-04
  1   3  12 111 -1.38223e-05
  1   3  12 113  1.05203e-04
  1   3  12 123 -1.92293e-05
  1   3  12 134 -3.01124e-04
  1   3  12 136  1.97548e-04
  1   3  12 140 -2.06187e-04
  1   3  12 141 -1.10306e-05
  1   3  12 142 -4.86840e-05
  1   3  12 144 -1.77296e-05
  1   3  12 148  1.39981e-04
  1   3  12 149 -1.68333e-04
  1   3  12 150  4.52700e-05
  1   3  12 152 -1.83286e-04
  1   3  12 158 -8.81503e-05
  1   3  12 161  3.56737e-05
  1   3  12 163 -2.23804e-04
  1   3  12 165  7.39107e-05
  1   3  12 166 -3.89222e-05
  1   3  12 168  2.65657e-05
  1   3  12 169 -1.47630e-04
  1   3  12 171  4.01045e-05
  1   3  12 175  2.33896e-04
  1   3  12 177  3.45378e-05
  1   3  12 180  1.11855e-05
  1   3  12 181  1.45265e-04
  1   3  12 184  1.65467e-05
  1   3  12 189  1.73937e-05
  1   3  13   8  6.89670e-05
  1   3  13   9 -6.88921e-05
  1   3  13  11 -2.10509e-05
  1   3  13  12  2.10069e-05
  1   3  13  14 -1.89831e-04
  1   3  13  19  1.67660e-04
  1   3  13  25 -1.41157e-04
  1   3  13  26 -1.41048e-04
  1   3  13  27 -5.62839e-05
  1   3  13  30 -1.61289e-04
  1   3  13  31 -1.61069e-04
  1   3  13  35  1.74897e-04
  1   3  13  36  1.74642e-04
  1   3  13  38  2.60597e-05
  1   3  13  39 -3.67417e-05
  1   3  13  43 -3.16226e-05
  1   3  13  45 -9.24982e-05
  1   3  13  46  9.30091e-05
  1   3  13  49  5.42163e-05
  1   3  13  56 -6.41535e-05
  1   3  13  63 -8.98315e-05
  1   3  13  65  2.37233e-04
  1   3  13  66  2.61498e-04
  1   3  13  68  9.13103e-05
  1   3  13  73  1.59219e-04
  1   3  13  74 -1.78451e-04
  1   3  13  76 -1.97579e-04
  1   3  13  77  1.97662e-04
  1   3  13  79  4.77712e-05
  1   3  13  82  1.95648e-04
  1   3  13  83 -2.00490e-04
  1   3  13  88 -2.16986e-04
  1   3  13  89  2.17138e-04
  1   3  13  90  4.95533e-05
  1   3  13  91  4.94779e-05
  1   3  13  99  4.16723e-05
  1   3  13 100  4.06713e-05
  1   3  13 106 -4.96958e-05
  1   3  13 107  4.99049e-05
  1   3  13 110 -5.95954e-05
  1   3  13 111  5.95283e-05
  1   3  13 129  3.56161e-04
  1   3  13 130 -3.56146e-04
  1   3  13 132  1.47933e-04
  1   3  13 133  1.48091e-04
  1   3  13 136  4.41305e-05
  1   3  13 137  1.03285e-05
  1   3  13 141 -8.52285e-05
  1   3  13 142 -7.22073e-05
  1   3  13 151  5.29018e-04
  1   3  13 153  4.93944e-04
  1   3  13 154 -4.93840e-04
  1   3  14   8  1.61897e-05
  1   3  14   9 -1.68247e-05
  1   3  14  11 -1.44935e-04
  1   3  14  12  1.46758e-04
  1   3  14  19  8.46961e-05
  1   3  14  27  4.97924e-04
  1   3  14  30  1.50248e-04
  1   3  14  31  1.53315e-04
  1   3  14  38  1.75662e-05
  1   3  14  39 -1.76988e-05
  1   3  14  43 -1.04565e-03
  1   3  14  45  5.75004e-05
  1   3  14  46 -3.34231e-05
  1   3  14  49  3.75041e-04
  1   3  14  52  4.65836e-05
  1   3  14  56  4.07916e-05
  1   3  14  63  3.96559e-04
  1   3  14  65  1.89946e-04
  1   3  14  66  1.90269e-04
  1   3  14  73 -2.33214e-05
  1   3  14  74  1.83868e-05
  1   3  14  79  2.08582e-04
  1   3  14  92  2.96391e-04
  1   3  14  93  2.96644e-04
  1   3  14  99 -2.31477e-05
  1   3  14 100 -2.33803e-05
  1   3  14 115  2.22915e-04
  1   3  14 117  2.74157e-04
  1   3  14 120  1.60431e-04
  1   3  14 129  6.24754e-05
  1   3  14 130 -6.25386e-05
  1   3  14 136  8.61078e-05
  1   3  14 137  3.49108e-04
  1   3  14 141 -4.99706e-05
  1   3  14 142 -1.70457e-04
  1   3  14 153 -8.25906e-05
  1   3  14 154  9.25879e-05
  1   3  14 156 -3.60945e-04
  1   3  14 160 -1.50162e-04
  1   3  14 161  1.50127e-04
  1   3  14 172  1.60260e-05
  1   3  14 173 -1.60441e-05
  1   3  14 178 -6.36414e-05
  1   3  14 182  1.92235e-05
  1   3  14 183  1.92187e-05
  1   3  14 187  1.43575e-05
  1   3  15   7 -6.51631e-04
  1   3  15  10 -3.00978e-05
  1   3  15  17  1.24593e-04
  1   3  15  20  1.51092e-05
  1   3  15  21 -2.91277e-04
  1   3  15  29  3.48914e-04
  1   3  15  30  1.25110e-04
  1   3  15  32  3.44194e-05
  1   3  15  34 -4.50448e-05
  1   3  15  37  8.50490e-05
  1   3  15  40  1.83858e-04
  1   3  15  47 -2.55311e-05
  1   3  15  54  3.49352e-05
  1   3  15  55  6.80440e-05
  1   3  15  58  1.49701e-05
  1   3  15  60  1.10862e-04
  1   3  15  61 -1.23570e-04
  1   3  15  72 -7.23138e-05
  1   3  15  80 -1.47378e-05
  1   3  15  81 -3.96944e-04
  1   3  15  82  6.77167e-05
  1   3  15  84 -4.08735e-05
  1   3  15  85  6.20141e-04
  1   3  15  86  5.34403e-04
  1   3  15  87 -1.37052e-05
  1   3  15  96  7.60110e-05
  1   3  15  97 -3.77656e-05
  1   3  15  98  3.75606e-04
  1   3  15 102 -1.63098e-04
  1   3  15 103  2.03245e-04
  1   3  15 104  3.79646e-05
  1   3  15 105  1.61403e-04
  1   3  15 108 -2.03806e-05
  1   3  15 109  2.28886e-05
  1   3  15 113  1.42556e-04
  1   3  15 118 -6.22841e-04
  1   3  15 119  1.07747e-05
  1   3  15 122  5.08140e-04
  1   3  15 138  1.24276e-05
  1   3  15 158 -2.20082e-04
  1   3  15 163 -3.23337e-05
  1   3  15 168  4.10468e-05
  1   3  15 176  1.26075e-04
  1   3  16  10 -1.01109e-05
  1   3  16  14 -2.23253e-05
  1   3  16  15 -2.23080e-05
  1   3  16  17 -1.18987e-04
  1   3  16  21 -1.82144e-04
  1   3  16  22  4.02526e-04
  1   3  16  23 -6.49163e-04
  1   3  16  29  3.68827e-04
  1   3  16  32  2.55212e-04
  1   3  16  40  7.76935e-05
  1   3  16  54  4.77869e-04
  1   3  16  57  2.79633e-05
  1   3  16  58 -2.43068e-04
  1   3  16  60 -2.02263e-04
  1   3  16  61 -6.43661e-05
  1   3  16  67  8.43296e-04
  1   3  16  69 -1.00334e-04
  1   3  16  72 -1.14562e-04
  1   3  16  76  1.55661e-04
  1   3  16  80  5.61870e-04
  1   3  16  95  4.59507e-04
  1   3  16 103 -3.62550e-05
  1   3  16 105 -1.00951e-04
  1   3  16 113 -1.13468e-04
  1   3  16 114  4.00049e-05
  1   3  16 115 -4.00653e-05
  1   3  16 116 -6.55170e-05
  1   3  16 117 -6.54636e-05
  1   3  16 134  1.14195e-04
  1   3  16 140 -3.83801e-05
  1   3  16 144  3.19177e-05
  1   3  16 148  1.03661e-04
  1   3  16 156 -3.11483e-04
  1   3  16 157  3.12383e-04
  1   3  16 158  2.84714e-05
  1   3  16 159 -1.06269e-04
  1   3  16 161  7.49221e-05
  1   3  16 162 -5.26409e-04
  1   3  16 163  1.88883e-05
  1   3  16 168  3.44631e-05
  1   4   5   7  2.53845e-05
  1   4   5   8 -6.42440e-05
  1   4   5  37  2.93635e-04
  1   4   5  47  5.98933e-04
  1   4   5  51 -1.98917e-04
  1   4   5  59  2.50195e-05
  1   4   5  62  6.64545e-04
  1   4   5  81  2.15969e-05
  1   4   5  82 -1.50745e-05
  1   4   5  95  3.18060e-04
  1   4   5 102  3.10787e-04
  1   4   5 122 -1.87115e-04
  1   4   5 143 -7.95927e-04
  1   4   5 162  3.15072e-03
  1   4   5 166  7.58741e-05
  1   4   5 174 -4.18310e-05
  1   4   5 176 -4.70109e-04
  1   4   6   8  1.11833e-04
  1   4   6   9  1.12410e-04
  1   4   6  12 -4.55115e-05
  1   4   6  14  3.90171e-05
  1   4   6  15  3.90354e-05
  1   4   6  19 -2.73976e-04
  1   4   6  25  1.20934e-05
  1   4   6  26 -1.21378e-05
  1   4   6  27 -1.58244e-05
  1   4   6  28 -1.53118e-05
  1   4   6  30 -1.33660e-04
  1   4   6  31  1.33054e-04
  1   4   6  35 -1.64742e-04
  1   4   6  36  1.65330e-04
  1   4   6  38 -1.37685e-05
  1   4   6  39 -1.36750e-05
  1   4   6  43 -3.21032e-04
  1   4   6  44  3.21761e-04
  1   4   6  45  4.10343e-05
  1   4   6  46  4.09313e-05
  1   4   6  48 -7.29133e-04
  1   4   6  49  7.25803e-04
  1   4   6  56  7.66963e-05
  1   4   6  64 -8.70175e-05
  1   4   6  65 -2.61334e-04
  1   4   6  66 -2.60710e-04
  1   4   6  68 -7.47289e-04
  1   4   6  73 -4.13732e-05
  1   4   6  74  1.65873e-05
  1   4   6  76 -3.64207e-05
  1   4   6  77 -3.63153e-05
  1   4   6  79 -8.37207e-05
  1   4   6  83  3.61379e-05
  1   4   6  88 -3.65505e-05
  1   4   6  89  3.64137e-05
  1   4   6  90 -8.10672e-05
  1   4   6  91 -8.11281e-05
  1   4   6  99  5.51141e-05
  1   4   6 100 -5.54956e-05
  1   4   6 106 -1.84551e-05
  1   4   6 107 -1.81929e-05
  1   4   6 124  3.43811e-05
  1   4   6 125  3.44427e-05
  1   4   6 127  1.06463e-04
  1   4   6 136 -8.47599e-05
  1   4   6 137 -8.44695e-05
  1   4   6 141  7.25216e-05
  1   4   6 142  7.23171e-05
  1   4   6 153 -1.05403e-05
  1   4   7   8 -1.65739e-04
  1   4   7   9  1.66004e-04
  1   4   7  12 -6.54124e-05
  1   4   7  14 -1.26787e-04
  1   4   7  15  1.26684e-04
  1   4   7  19  3.41392e-05
  1   4   7  27 -1.31014e-04
  1   4   7  28  1.30480e-04
  1   4   7  30 -2.08923e-04
  1   4   7  31 -2.09692e-04
  1   4   7  35  2.60269e-05
  1   4   7  36  2.60282e-05
  1   4   7  38 -3.34849e-05
  1   4   7  39  3.33480e-05
  1   4   7  43  3.26387e-04
  1   4   7  44  3.27187e-04
  1   4   7  45 -1.28474e-04
  1   4   7  46  1.28183e-04
  1   4   7  48  3.35381e-05
  1   4   7  49  4.12234e-05
  1   4   7  56 -1.23435e-04
  1   4   7  64 -1.06117e-04
  1   4   7  65  1.07301e-04
  1   4   7  66 -1.07275e-04
  1   4   7  68  2.58860e-04
  1   4   7  73 -1.10155e-04
  1   4   7  74  2.58284e-05
  1   4   7  79  9.45294e-05
  1   4   7  83 -7.27712e-05
  1   4   7  88 -3.36029e-05
  1   4   7  89 -3.34990e-05
  1   4   7  90 -1.22984e-04
  1   4   7  91  1.22975e-04
  1   4   7  99  3.53115e-05
  1   4   7 100  3.48531e-05
  1   4   7 106  6.86281e-05
  1   4   7 107 -6.81456e-05
  1   4   7 110 -2.75543e-05
  1   4   7 111  2.75555e-05
  1   4   7 127 -1.48795e-04
  1   4   7 129  2.24985e-05
  1   4   7 136  7.45636e-05
  1   4   7 137 -7.45615e-05
  1   4   7 141 -7.26073e-05
  1   4   7 142  7.34147e-05
  1   4   7 146  1.32832e-05
  1   4   7 153 -1.91452e-05
  1   4   7 154 -2.12969e-05
  1   4   8   8  4.95283e-05
  1   4   8   9 -4.94077e-05
  1   4   8  12  4.11061e-05
  1   4   8  19  2.09547e-04
  1   4   8  25  1.03128e-04
  1   4   8  26  1.02724e-04
  1   4   8  30  1.80994e-04
  1   4   8  31  1.81476e-04
  1   4   8  35 -9.79682e-04
  1   4   8  36 -9.81565e-04
  1   4   8  38  5.70320e-05
  1   4   8  39 -5.70397e-05
  1   4   8  43  1.50820e-03
  1   4   8  44  1.51104e-03
  1   4   8  45 -4.52002e-05
  1   4   8  46  4.49508e-05
  1   4   8  48 -2.41362e-05
  1   4   8  49 -2.70557e-05
  1   4   8  56  1.24364e-04
  1   4   8  64  2.67102e-04
  1   4   8  65  1.26827e-03
  1   4   8  66 -1.26546e-03
  1   4   8  68 -2.61205e-05
  1   4   8  73  5.30141e-04
  1   4   8  74 -3.29697e-04
  1   4   8  76 -8.22020e-05
  1   4   8  77  8.20811e-05
  1   4   8  79 -1.20256e-04
  1   4   8  83  3.31172e-05
  1   4   8  88  4.99540e-05
  1   4   8  89  4.98267e-05
  1   4   8  90  7.61817e-05
  1   4   8  91 -7.63475e-05
  1   4   8  99 -1.62310e-04
  1   4   8 100 -1.62364e-04
  1   4   8 106  1.88103e-05
  1   4   8 107 -1.91866e-05
  1   4   8 110 -1.95352e-05
  1   4   8 111  1.95259e-05
  1   4   8 124 -1.50314e-05
  1   4   8 125  1.51070e-05
  1   4   8 127  1.69746e-04
  1   4   8 129 -3.44612e-05
  1   4   8 136 -1.51457e-04
  1   4   8 137  1.51315e-04
  1   4   8 141  1.42082e-04
  1   4   8 142 -1.42260e-04
  1   4   8 153  2.17126e-05
  1   4   8 154  2.31655e-05
  1   4   9  12  1.24016e-04
  1   4   9  14 -1.34488e-05
  1   4   9  15  1.14780e-05
  1   4   9  19 -1.51580e-05
  1   4   9  27 -4.12538e-05
  1   4   9  28  4.20573e-05
  1   4   9  30  4.74738e-05
  1   4   9  31  4.65468e-05
  1   4   9  38  6.49977e-05
  1   4   9  39 -6.65296e-05
  1   4   9  43  2.12488e-05
  1   4   9  44  1.63968e-05
  1   4   9  45 -1.34811e-05
  1   4   9  46  1.34436e-05
  1   4   9  48  3.69888e-04
  1   4   9  49  3.67921e-04
  1   4   9  52 -1.35842e-04
  1   4   9  64 -5.24040e-05
  1   4   9  65 -4.55421e-05
  1   4   9  66  4.43816e-05
  1   4   9  74 -1.17223e-05
  1   4   9  79 -1.91411e-05
  1   4   9  93 -2.86885e-04
  1   4   9 114  1.00671e-03
  1   4   9 115  1.00700e-03
  1   4   9 116  1.11303e-03
  1   4   9 117  1.11422e-03
  1   4   9 120  1.15740e-04
  1   4   9 121 -1.15381e-04
  1   4   9 125  2.36810e-05
  1   4   9 129  4.40021e-04
  1   4   9 132  3.90805e-04
  1   4   9 133 -3.90598e-04
  1   4   9 150  1.04450e-03
  1   4   9 151  1.04402e-03
  1   4   9 153  1.70352e-03
  1   4   9 154  1.70519e-03
  1   4   9 156 -2.35324e-03
  1   4   9 160 -1.20052e-03
  1   4   9 161 -1.20309e-03
  1   4   9 165  4.05219e-05
  1   4   9 172 -1.28618e-05
  1   4   9 173 -1.28645e-05
  1   4   9 178  2.90566e-04
  1   4   9 179  2.90475e-04
  1   4  10  12 -7.89806e-05
  1   4  10  19 -4.07343e-05
  1   4  10  25 -1.33282e-05
  1   4  10  26  1.28581e-05
  1   4  10  27  2.73761e-05
  1   4  10  28  2.78737e-05
  1   4  10  30 -6.63809e-05
  1   4  10  31  6.83444e-05
  1   4  10  38  2.99200e-05
  1   4  10  39  2.87193e-05
  1   4  10  43 -4.65105e-05
  1   4  10  44  4.90913e-05
  1   4  10  45  1.37125e-04
  1   4  10  46  1.37023e-04
  1   4  10  48  4.93544e-05
  1   4  10  49 -4.19550e-05
  1   4  10  52 -5.77739e-05
  1   4  10  56  1.71368e-05
  1   4  10  64  2.33577e-04
  1   4  10  65  3.16753e-05
  1   4  10  66  3.04219e-05
  1   4  10  73  2.17699e-05
  1   4  10  74  1.75404e-05
  1   4  10  77  1.03980e-05
  1   4  10  79  4.84132e-05
  1   4  10  93  2.09000e-05
  1   4  10 114 -6.39986e-04
  1   4  10 115  6.40451e-04
  1   4  10 116 -8.19647e-04
  1   4  10 117  8.20299e-04
  1   4  10 120  5.17929e-05
  1   4  10 121  5.17903e-05
  1   4  10 129 -1.04877e-05
  1   4  10 132  1.62139e-04
  1   4  10 133  1.61907e-04
  1   4  10 150  7.02087e-04
  1   4  10 151 -7.02160e-04
  1   4  10 153 -1.28678e-03
  1   4  10 154  1.28640e-03
  1   4  10 156 -2.04250e-03
  1   4  10 160  1.07052e-03
  1   4  10 161 -1.07202e-03
  1   4  10 172  1.80195e-05
  1   4  10 173 -1.80253e-05
  1   4  10 178  1.83822e-04
  1   4  10 179 -1.83883e-04
  1   4  10 182  1.54763e-05
  1   4  10 183 -1.44391e-05
  1   4  11   9 -6.15333e-05
  1   4  11  10  5.50943e-05
  1   4  11  11  4.31828e-04
  1   4  11  13 -2.29430e-05
  1   4  11  14  1.43620e-04
  1   4  11  15  2.35094e-05
  1   4  11  16  1.34485e-04
  1   4  11  17 -2.31454e-04
  1   4  11  20  6.36913e-04
  1   4  11  21 -1.50916e-04
  1   4  11  24 -1.84072e-04
  1   4  11  25 -1.51536e-05
  1   4  11  28 -1.72537e-04
  1   4  11  29 -1.27745e-05
  1   4  11  32 -2.56216e-04
  1   4  11  34 -1.86012e-05
  1   4  11  38 -1.14047e-04
  1   4  11  40 -1.63078e-04
  1   4  11  41 -2.38725e-04
  1   4  11  42  4.93094e-05
  1   4  11  45  6.10817e-05
  1   4  11  48  8.05895e-05
  1   4  11  50  3.18885e-05
  1   4  11  54 -3.44056e-05
  1   4  11  57  3.79566e-05
  1   4  11  58 -1.23325e-04
  1   4  11  59 -1.63070e-05
  1   4  11  60  2.14959e-05
  1   4  11  61 -2.16528e-04
  1   4  11  62 -1.88092e-05
  1   4  11  63  1.88884e-04
  1   4  11  69 -1.32341e-04
  1   4  11  70 -2.29433e-04
  1   4  11  72  3.01830e-05
  1   4  11  73 -1.46803e-05
  1   4  11  74 -2.44706e-05
  1   4  11  75 -1.76606e-05
  1   4  11  77 -1.80183e-05
  1   4  11  78  1.30811e-04
  1   4  11  79  1.27417e-04
  1   4  11  80  6.87518e-05
  1   4  11  82 -2.34014e-05
  1   4  11  83 -3.13744e-05
  1   4  11  84  1.68914e-05
  1   4  11  85 -4.14396e-04
  1   4  11  87  1.48462e-05
  1   4  11  90 -2.22327e-05
  1   4  11  92  6.90088e-05
  1   4  11  95  2.13260e-04
  1   4  11  96  7.43028e-05
  1   4  11  97 -1.60932e-05
  1   4  11  98 -2.23875e-05
  1   4  11 101 -1.61571e-05
  1   4  11 103  3.75411e-05
  1   4  11 105 -5.05843e-05
  1   4  11 106 -1.47503e-04
  1   4  11 108 -1.86354e-04
  1   4  11 111 -9.95309e-05
  1   4  11 113 -5.51952e-05
  1   4  11 116  1.60820e-05
  1   4  11 118 -1.03625e-04
  1   4  11 119 -2.30509e-04
  1   4  11 120 -1.22405e-04
  1   4  11 123  1.58913e-04
  1   4  11 125 -1.67217e-04
  1   4  11 126  1.72565e-04
  1   4  11 127 -1.72729e-04
  1   4  11 130 -1.83938e-04
  1   4  11 131  2.35912e-04
  1   4  11 134  2.19216e-05
  1   4  11 135 -8.41292e-05
  1   4  11 137  6.83436e-05
  1   4  11 138 -5.53427e-05
  1   4  11 140 -1.33082e-04
  1   4  11 143  2.00194e-05
  1   4  11 144  1.69080e-04
  1   4  11 145  1.97694e-05
  1   4  11 148 -9.06840e-05
  1   4  11 149  1.76384e-04
  1   4  11 152  2.79788e-04
  1   4  11 155 -1.15982e-04
  1   4  11 158 -1.70691e-04
  1   4  11 161 -2.67792e-05
  1   4  11 163 -4.48665e-05
  1   4  11 165 -3.33500e-05
  1   4  11 166 -1.76958e-04
  1   4  11 167 -1.72117e-04
  1   4  11 168 -1.83195e-04
  1   4  11 169  2.02667e-05
  1   4  11 170  1.13506e-05
  1   4  11 171 -2.08793e-04
  1   4  11 174  1.71894e-04
  1   4  11 175 -1.95694e-05
  1   4  11 176  1.48304e-04
  1   4  11 177  1.40777e-04
  1   4  11 181 -4.57839e-05
  1   4  11 183  2.51071e-05
  1   4  11 184  3.88479e-05
  1   4  11 185  2.08698e-05
  1   4  11 186  2.48749e-05
  1   4  11 187  1.78470e-04
  1   4  11 189 -1.98439e-04
  1   4  12   7 -1.90205e-05
  1   4  12   9  1.15431e-04
  1   4  12  10  3.42501e-05
  1   4  12  11  1.91777e-04
  1   4  12  13 -2.28571e-05
  1   4  12  17 -1.91553e-04
  1   4  12  20  1.28815e-04
  1   4  12  21  3.35399e-04
  1   4  12  22 -2.31904e-05
  1   4  12  24 -2.57531e-05
  1   4  12  29  1.51051e-04
  1   4  12  30 -1.04739e-05
  1   4  12  32  3.14097e-04
  1   4  12  34 -1.23356e-04
  1   4  12  37 -2.12981e-05
  1   4  12  40 -4.92504e-04
  1   4  12  41  2.40742e-05
  1   4  12  42 -1.70764e-04
  1   4  12  44 -5.52805e-05
  1   4  12  45 -4.40957e-04
  1   4  12  47 -8.33425e-04
  1   4  12  48  1.06201e-04
  1   4  12  50  3.91358e-05
  1   4  12  51  8.24391e-05
  1   4  12  54 -2.29616e-05
  1   4  12  58  2.39453e-04
  1   4  12  59 -1.50454e-04
  1   4  12  60  1.34185e-04
  1   4  12  61 -2.57944e-05
  1   4  12  63  4.54998e-04
  1   4  12  67  2.54797e-04
  1   4  12  69  1.10590e-05
  1   4  12  70  2.20645e-04
  1   4  12  71  2.16059e-05
  1   4  12  72 -1.00363e-05
  1   4  12  78 -8.57949e-05
  1   4  12  79 -9.26359e-05
  1   4  12  83  6.57303e-05
  1   4  12  85  2.46859e-04
  1   4  12  86 -1.79095e-04
  1   4  12  87 -1.88527e-04
  1   4  12  90 -1.69361e-04
  1   4  12  92  1.89828e-04
  1   4  12  94  1.01601e-04
  1   4  12 101  2.85293e-04
  1   4  12 102 -1.49072e-04
  1   4  12 103 -1.13711e-04
  1   4  12 104  2.58331e-04
  1   4  12 105  1.27484e-04
  1   4  12 106 -5.77830e-05
  1   4  12 107 -1.69881e-05
  1   4  12 108 -2.38798e-05
  1   4  12 109 -1.11678e-04
  1   4  12 111  1.71461e-04
  1   4  12 113  1.40697e-04
  1   4  12 116 -2.87728e-04
  1   4  12 118  1.83180e-05
  1   4  12 119  1.72565e-04
  1   4  12 120  3.63716e-05
  1   4  12 122 -2.04739e-05
  1   4  12 123 -1.09570e-04
  1   4  12 125 -8.09354e-05
  1   4  12 126 -2.02238e-05
  1   4  12 130  6.95692e-05
  1   4  12 131 -9.84865e-05
  1   4  12 134  3.47780e-05
  1   4  12 135  2.53909e-04
  1   4  12 137  1.13886e-04
  1   4  12 138  1.91129e-04
  1   4  12 140  1.47789e-05
  1   4  12 142 -1.34727e-04
  1   4  12 143 -5.42071e-05
  1   4  12 144 -2.05056e-04
  1   4  12 145  1.46259e-04
  1   4  12 148  1.96937e-05
  1   4  12 149  7.29754e-05
  1   4  12 152 -1.20482e-04
  1   4  12 158 -1.77455e-04
  1   4  12 162 -6.58322e-05
  1   4  12 166  2.01045e-05
  1   4  12 168  8.06707e-05
  1   4  12 170  1.03785e-05
  1   4  12 171 -1.89764e-05
  1   4  12 174 -2.06652e-05
  1   4  12 175  7.15482e-05
  1   4  12 177 -1.06489e-04
  1   4  12 180  1.99746e-04
  1   4  12 181 -1.26430e-04
  1   4  12 182 -1.13186e-05
  1   4  12 183 -1.13199e-05
  1   4  12 185  1.69892e-04
  1   4  12 187 -1.22657e-04
  1   4  12 189  2.80685e-04
  1   4  13  12  1.78672e-05
  1   4  13  19 -4.14992e-05
  1   4  13  27 -1.31399e-05
  1   4  13  28 -1.22217e-05
  1   4  13  30 -2.07555e-04
  1   4  13  31  2.12733e-04
  1   4  13  38 -6.67621e-05
  1   4  13  39 -6.47898e-05
  1   4  13  43 -2.03645e-05
  1   4  13  44  2.13886e-05
  1   4  13  45  1.07465e-04
  1   4  13  46  1.07495e-04
  1   4  13  48  4.01836e-05
  1   4  13  49 -3.54276e-05
  1   4  13  52  2.23859e-04
  1   4  13  56  4.35464e-05
  1   4  13  64  2.14718e-04
  1   4  13  65 -4.81928e-05
  1   4  13  66 -5.47384e-05
  1   4  13  73  1.28779e-05
  1   4  13  79  1.65084e-04
  1   4  13  93  4.58381e-04
  1   4  13  99  5.83666e-05
  1   4  13 100 -6.07491e-05
  1   4  13 114  1.55499e-03
  1   4  13 115 -1.55503e-03
  1   4  13 116  1.77223e-03
  1   4  13 117 -1.77321e-03
  1   4  13 120 -1.06118e-04
  1   4  13 121 -1.06140e-04
  1   4  13 124 -2.86794e-05
  1   4  13 129 -1.24365e-03
  1   4  13 132 -1.61881e-04
  1   4  13 133 -1.62068e-04
  1   4  13 136  5.64027e-05
  1   4  13 137  6.25101e-05
  1   4  13 141 -1.05732e-04
  1   4  13 142 -1.14655e-04
  1   4  13 150 -1.62669e-03
  1   4  13 151  1.62692e-03
  1   4  13 153  2.24010e-03
  1   4  13 154 -2.24244e-03
  1   4  13 156  2.24060e-03
  1   4  13 160 -2.30369e-03
  1   4  13 161  2.30583e-03
  1   4  13 165 -2.06476e-05
  1   4  13 172 -2.10551e-05
  1   4  13 173  2.10336e-05
  1   4  13 178 -5.51345e-04
  1   4  13 179  5.51299e-04
  1   4  13 182 -7.01889e-05
  1   4  13 183  6.82707e-05
  1   4  13 187 -1.02294e-05
  1   4  14   8 -1.97464e-04
  1   4  14   9 -1.97389e-04
  1   4  14  12  1.22115e-04
  1   4  14  14 -2.77038e-04
  1   4  14  15 -2.76744e-04
  1   4  14  19 -4.23465e-04
  1   4  14  25  8.82671e-05
  1   4  14  26 -8.82896e-05
  1   4  14  27  6.02179e-04
  1   4  14  28  6.01733e-04
  1   4  14  30  6.22021e-04
  1   4  14  31 -6.21048e-04
  1   4  14  35 -7.99254e-04
  1   4  14  36  7.99723e-04
  1   4  14  38 -2.26362e-04
  1   4  14  39 -2.26470e-04
  1   4  14  43 -8.37364e-04
  1   4  14  44  8.37857e-04
  1   4  14  45 -2.04566e-04
  1   4  14  46 -2.04781e-04
  1   4  14  48 -1.18525e-03
  1   4  14  49  1.18441e-03
  1   4  14  56 -3.69662e-04
  1   4  14  64  1.59161e-04
  1   4  14  65 -8.46902e-04
  1   4  14  66 -8.46325e-04
  1   4  14  68 -1.22880e-03
  1   4  14  73  9.65191e-04
  1   4  14  74  8.21439e-04
  1   4  14  76 -9.87780e-05
  1   4  14  77 -9.86879e-05
  1   4  14  79  2.40612e-04
  1   4  14  83 -1.74199e-04
  1   4  14  88 -5.33248e-04
  1   4  14  89  5.32602e-04
  1   4  14  90  3.25475e-04
  1   4  14  91  3.25191e-04
  1   4  14  99 -1.48473e-04
  1   4  14 100  1.48719e-04
  1   4  14 106  8.93265e-05
  1   4  14 107  8.82626e-05
  1   4  14 110 -6.85590e-05
  1   4  14 111 -6.85108e-05
  1   4  14 124 -9.81819e-05
  1   4  14 125 -9.84634e-05
  1   4  14 127 -3.73407e-04
  1   4  14 130  1.11191e-05
  1   4  14 132  1.06357e-05
  1   4  14 136  1.98964e-04
  1   4  14 137  1.98795e-04
  1   4  14 141 -2.03321e-04
  1   4  14 142 -2.03727e-04
  1   4  14 146  6.63954e-05
  1   4  14 150  1.48193e-05
  1   4  14 151 -1.44892e-05
  1   4  14 153  5.58668e-05
  1   4  14 154 -5.52867e-05
  1   4  14 156 -1.22698e-05
  1   4  14 171  2.41759e-05
  1   4  15  11 -2.59891e-05
  1   4  15  13  2.85912e-05
  1   4  15  14  1.69855e-05
  1   4  15  15 -5.07160e-05
  1   4  15  16  1.63439e-05
  1   4  15  17  5.32722e-05
  1   4  15  18 -1.46910e-05
  1   4  15  20  4.32576e-05
  1   4  15  21  5.43485e-05
  1   4  15  22 -2.28854e-04
  1   4  15  23 -4.60661e-05
  1   4  15  24  3.00259e-05
  1   4  15  28  7.46164e-05
  1   4  15  29  1.72920e-04
  1   4  15  30  8.64109e-05
  1   4  15  32 -2.83997e-04
  1   4  15  33 -4.36232e-04
  1   4  15  34 -5.45716e-05
  1   4  15  37 -4.40966e-05
  1   4  15  42 -1.53169e-05
  1   4  15  44 -3.34731e-05
  1   4  15  45 -5.14212e-05
  1   4  15  48  1.46518e-05
  1   4  15  54 -8.80520e-05
  1   4  15  55 -3.72005e-05
  1   4  15  56  1.03724e-05
  1   4  15  59 -2.68345e-04
  1   4  15  60  6.70293e-05
  1   4  15  61 -1.76247e-04
  1   4  15  69 -7.37839e-05
  1   4  15  72  1.10993e-05
  1   4  15  74  4.27274e-05
  1   4  15  78  1.88618e-05
  1   4  15  79  1.98987e-05
  1   4  15  80  8.94124e-05
  1   4  15  85  2.24190e-05
  1   4  15  87 -2.62984e-05
  1   4  15  92  7.30660e-05
  1   4  15  94  1.58591e-05
  1   4  15  95 -2.54338e-04
  1   4  15  97 -4.46841e-05
  1   4  15  98 -1.24992e-05
  1   4  15 101 -1.58125e-05
  1   4  15 103  1.56343e-04
  1   4  15 105  5.14373e-05
  1   4  15 108  2.97031e-05
  1   4  15 109 -9.92050e-05
  1   4  15 110  7.55991e-05
  1   4  15 112  1.23188e-05
  1   4  15 113 -1.18077e-05
  1   4  15 115 -1.04870e-05
  1   4  15 117 -1.07161e-04
  1   4  15 118  5.00653e-04
  1   4  15 120  2.31649e-05
  1   4  15 122 -3.66392e-04
  1   4  15 123  3.05370e-05
  1   4  15 126 -3.69575e-05
  1   4  15 128  2.99190e-04
  1   4  15 131 -5.90948e-05
  1   4  15 135  1.40011e-05
  1   4  15 138 -7.22462e-05
  1   4  15 140 -5.39615e-05
  1   4  15 142  1.67342e-05
  1   4  15 144 -3.68451e-05
  1   4  15 145  6.52558e-05
  1   4  15 148  4.23326e-04
  1   4  15 149  4.16751e-05
  1   4  15 150  1.18166e-05
  1   4  15 155  3.23451e-04
  1   4  15 156  2.59832e-04
  1   4  15 157 -2.58304e-04
  1   4  15 158  1.14277e-05
  1   4  15 159 -2.69459e-05
  1   4  15 161  2.47901e-04
  1   4  15 162 -1.59527e-05
  1   4  15 164  7.89745e-05
  1   4  15 167  8.01328e-05
  1   4  15 168  6.71296e-05
  1   4  15 169  6.02051e-05
  1   4  15 174 -7.74810e-05
  1   4  15 175 -1.50326e-05
  1   4  15 176  1.09846e-05
  1   4  15 177  1.19250e-05
  1   4  15 178 -7.55918e-05
  1   4  15 181 -5.61087e-05
  1   4  15 183 -5.04527e-05
  1   4  15 187 -6.45151e-05
  1   4  16   7 -7.49648e-05
  1   4  16  11 -3.12134e-05
  1   4  16  14  1.23042e-05
  1   4  16  17  1.11849e-04
  1   4  16  18  1.95318e-05
  1   4  16  20 -4.89006e-05
  1   4  16  21 -3.49681e-05
  1   4  16  23  3.12389e-05
  1   4  16  24 -5.57639e-05
  1   4  16  28  2.36009e-05
  1   4  16  29  2.37350e-05
  1   4  16  32  3.19304e-05
  1   4  16  33  1.10000e-05
  1   4  16  37  1.28450e-05
  1   4  16  40 -2.85379e-05
  1   4  16  42  1.39439e-05
  1   4  16  45 -1.40034e-05
  1   4  16  47 -3.49535e-04
  1   4  16  48  5.99926e-05
  1   4  16  54  4.96291e-05
  1   4  16  57 -1.17527e-04
  1   4  16  60 -7.15607e-05
  1   4  16  61  1.37649e-04
  1   4  16  69 -1.33572e-05
  1   4  16  70 -4.31800e-05
  1   4  16  74 -2.20653e-05
  1   4  16  76 -1.17247e-05
  1   4  16  82 -6.51708e-05
  1   4  16  84  3.23594e-05
  1   4  16  87 -5.04061e-05
  1   4  16  92 -1.59490e-05
  1   4  16  94  1.24302e-04
  1   4  16  97  1.56637e-05
  1   4  16 101 -1.86407e-05
  1   4  16 102 -2.59603e-04
  1   4  16 103 -6.94714e-05
  1   4  16 104  2.20546e-04
  1   4  16 105 -1.46949e-04
  1   4  16 106 -5.05522e-05
  1   4  16 108  5.51582e-05
  1   4  16 113 -1.63520e-04
  1   4  16 115 -1.03095e-05
  1   4  16 117 -1.09908e-05
  1   4  16 118 -4.67877e-05
  1   4  16 120  1.62936e-05
  1   4  16 122  3.94633e-05
  1   4  16 123 -1.56338e-05
  1   4  16 126  1.17764e-05
  1   4  16 134  3.09347e-04
  1   4  16 138  2.33390e-05
  1   4  16 140  3.63197e-05
  1   4  16 143  1.71446e-04
  1   4  16 147  7.88812e-05
  1   4  16 148 -2.63183e-05
  1   4  16 149 -4.37949e-05
  1   4  16 150  1.39328e-05
  1   4  16 152 -1.70254e-05
  1   4  16 156  2.00678e-05
  1   4  16 157  1.78793e-05
  1   4  16 158  1.09784e-04
  1   4  16 159 -6.61601e-04
  1   4  16 162 -2.48229e-05
  1   4  16 163 -2.86189e-05
  1   4  16 168 -5.64374e-05
  1   4  16 171 -1.05209e-05
  1   4  16 175  3.05637e-05
  1   4  16 176  2.69369e-04
  1   4  16 177  4.12543e-05
  1   4  16 178 -1.26899e-05
  1   4  16 180  1.67202e-05
  1   4  16 181  1.32888e-05
  1   4  16 184  3.67119e-05
  1   4  16 188  1.26184e-05
  1   4  16 189 -2.12890e-05
  1   5   6  12  1.43866e-05
  1   5   6  30  1.56967e-05
  1   5   6  31 -2.14612e-05
  1   5   6  43  1.11096e-05
  1   5   6  45 -4.15777e-05
  1   5   6  46 -4.16367e-05
  1   5   6  48  3.27170e-05
  1   5   6  49 -3.30367e-05
  1   5   6  64 -8.37460e-05
  1   5   6  65 -1.26179e-05
  1   5   6  66 -1.04429e-05
  1   5   6  68 -1.05480e-05
  1   5   6  73  2.39438e-05
  1   5   6  74 -2.47143e-05
  1   5   6  79 -2.63507e-05
  1   5   6  92  4.70868e-05
  1   5   6  93 -4.71737e-05
  1   5   6  99  1.21644e-05
  1   5   6 116  1.81558e-05
  1   5   6 117 -1.81354e-05
  1   5   6 129  1.41310e-04
  1   5   6 141  1.93582e-05
  1   5   6 142 -1.78021e-05
  1   5   6 150  2.38544e-05
  1   5   6 151  2.37888e-05
  1   5   6 153  8.02214e-05
  1   5   6 154 -8.00197e-05
  1   5   6 156  2.62381e-05
  1   5   6 160  9.34274e-05
  1   5   6 161 -9.30260e-05
  1   5   6 178  1.22300e-05
  1   5   6 179  1.22407e-05
  1   5   7  12 -4.55238e-05
  1   5   7  19 -2.17562e-05
  1   5   7  27  2.19870e-05
  1   5   7  28 -2.26602e-05
  1   5   7  30 -6.30558e-05
  1   5   7  31 -6.23280e-05
  1   5   7  45  1.56963e-05
  1   5   7  46 -1.58535e-05
  1   5   7  48 -2.42207e-05
  1   5   7  49 -2.41811e-05
  1   5   7  52 -1.67466e-05
  1   5   7  64  2.41062e-05
  1   5   7  65 -2.29388e-05
  1   5   7  66  2.38193e-05
  1   5   7  79 -3.00315e-05
  1   5   7  92 -7.21474e-05
  1   5   7  93 -7.17909e-05
  1   5   7 115 -5.67427e-05
  1   5   7 116 -1.28070e-04
  1   5   7 117 -1.27931e-04
  1   5   7 120 -1.54723e-05
  1   5   7 121 -1.54837e-05
  1   5   7 129  1.48468e-04
  1   5   7 132 -4.37271e-05
  1   5   7 133  4.36663e-05
  1   5   7 150 -4.78686e-05
  1   5   7 151  4.79476e-05
  1   5   7 153 -2.44094e-04
  1   5   7 154 -2.43902e-04
  1   5   7 156  2.73224e-04
  1   5   8  12  2.95691e-05
  1   5   8  19  3.98448e-05
  1   5   8  30  6.88520e-05
  1   5   8  31  6.56589e-05
  1   5   8  38  1.18173e-05
  1   5   8  39 -1.17239e-05
  1   5   8  44  1.85377e-05
  1   5   8  48  1.35874e-04
  1   5   8  49  1.36309e-04
  1   5   8  64 -4.00804e-05
  1   5   8  65  5.50728e-05
  1   5   8  66 -4.96760e-05
  1   5   8  73 -1.38600e-05
  1   5   8  74 -1.26300e-05
  1   5   8  79  4.05741e-05
  1   5   8 115  7.21672e-05
  1   5   8 116  9.35478e-05
  1   5   8 117  9.34710e-05
  1   5   8 120 -1.28435e-05
  1   5   8 121 -1.27897e-05
  1   5   8 129 -2.24070e-04
  1   5   8 150  1.38204e-05
  1   5   8 151 -1.38671e-05
  1   5   8 153  2.50076e-04
  1   5   8 154  2.49827e-04
  1   5   8 156 -1.93014e-04
  1   5   8 183  1.01132e-05
  1   5   9   9 -2.96290e-04
  1   5   9  12 -1.81639e-04
  1   5   9  14 -4.07567e-04
  1   5   9  15  4.07629e-04
  1   5   9  19 -2.23311e-04
  1   5   9  25 -9.38928e-05
  1   5   9  26 -9.38557e-05
  1   5   9  27 -2.15865e-04
  1   5   9  28  2.14941e-04
  1   5   9  30 -1.59527e-04
  1   5   9  31 -1.59600e-04
  1   5   9  35 -4.30760e-04
  1   5   9  36  4.29952e-04
  1   5   9  38 -3.17874e-04
  1   5   9  39  3.17845e-04
  1   5   9  43 -6.44328e-04
  1   5   9  44 -6.43166e-04
  1   5   9  45 -1.03828e-04
  1   5   9  46  1.03772e-04
  1   5   9  56 -1.92498e-04
  1   5   9  64 -2.31127e-04
  1   5   9  65 -2.62907e-04
  1   5   9  66  2.63166e-04
  1   5   9  68 -6.92577e-05
  1   5   9  73  1.67024e-04
  1   5   9  74  1.67342e-04
  1   5   9  79 -5.37761e-05
  1   5   9  82  1.55608e-04
  1   5   9  83 -1.55918e-04
  1   5   9  88 -2.80872e-05
  1   5   9  89 -2.81464e-05
  1   5   9  99  1.46476e-04
  1   5   9 100 -1.46685e-04
  1   5   9 106  2.82771e-04
  1   5   9 107  2.82040e-04
  1   5   9 110 -7.42365e-05
  1   5   9 111  7.42669e-05
  1   5   9 120  1.57637e-05
  1   5   9 121  1.72603e-05
  1   5   9 125  5.42444e-04
  1   5   9 127 -2.39435e-04
  1   5   9 129 -5.64735e-05
  1   5   9 136 -1.40858e-04
  1   5   9 141  1.17932e-04
  1   5   9 142  1.17654e-04
  1   5   9 146  1.00495e-04
  1   5   9 150  3.72904e-05
  1   5   9 151 -3.62709e-05
  1   5   9 153 -1.03931e-04
  1   5   9 154 -9.61470e-05
  1   5   9 156 -2.52366e-05
  1   5   9 161 -1.96639e-05
  1   5   9 170 -1.75871e-05
  1   5   9 171  1.75902e-05
  1   5   9 186  4.05861e-05
  1   5   9 187 -4.06163e-05
  1   5  10   9 -2.31338e-04
  1   5  10  12 -2.06764e-04
  1   5  10  14  6.90682e-05
  1   5  10  15  6.90432e-05
  1   5  10  19  4.31387e-04
  1   5  10  25  1.25033e-04
  1   5  10  26 -1.24969e-04
  1   5  10  27 -2.29791e-04
  1   5  10  28 -2.28355e-04
  1   5  10  30 -2.73261e-04
  1   5  10  31  2.72579e-04
  1   5  10  35 -6.44253e-04
  1   5  10  36 -6.43345e-04
  1   5  10  38  2.44445e-04
  1   5  10  39  2.44917e-04
  1   5  10  43 -3.88836e-04
  1   5  10  44  3.88515e-04
  1   5  10  45  1.32614e-04
  1   5  10  46  1.32486e-04
  1   5  10  48  1.24691e-05
  1   5  10  49 -1.23083e-05
  1   5  10  56  2.11609e-04
  1   5  10  64 -2.35007e-04
  1   5  10  65  5.08779e-04
  1   5  10  66  5.09510e-04
  1   5  10  68  9.09250e-05
  1   5  10  73  3.95045e-04
  1   5  10  74 -3.94715e-04
  1   5  10  76 -1.97096e-04
  1   5  10  77 -1.97208e-04
  1   5  10  79 -1.16153e-04
  1   5  10  82  1.20077e-05
  1   5  10  83  1.20106e-05
  1   5  10  88 -5.42129e-05
  1   5  10  89  5.43662e-05
  1   5  10  90  1.75735e-04
  1   5  10  91 -1.75683e-04
  1   5  10 106 -1.16441e-04
  1   5  10 107  1.15338e-04
  1   5  10 110  2.22275e-05
  1   5  10 111  2.23325e-05
  1   5  10 116  1.06100e-05
  1   5  10 125 -2.38732e-04
  1   5  10 127  3.54748e-04
  1   5  10 136 -4.17373e-05
  1   5  10 141  3.12307e-05
  1   5  10 142 -3.13129e-05
  1   5  10 146 -3.94455e-05
  1   5  10 150 -2.83457e-05
  1   5  10 151 -2.87547e-05
  1   5  10 153 -1.17075e-04
  1   5  10 154  1.21445e-04
  1   5  10 160 -1.47670e-05
  1   5  10 170 -1.60225e-05
  1   5  10 171 -1.59552e-05
  1   5  10 186 -4.91623e-05
  1   5  10 187 -4.85021e-05
  1   5  11   8 -1.57704e-04
  1   5  11   9 -1.57871e-04
  1   5  11  10 -1.26001e-04
  1   5  11  11  1.57010e-04
  1   5  11  17 -1.91401e-04
  1   5  11  20  1.28784e-04
  1   5  11  21  3.35411e-04
  1   5  11  22  1.79221e-05
  1   5  11  23  3.63809e-04
  1   5  11  24 -2.57405e-05
  1   5  11  29  1.51078e-04
  1   5  11  32  3.14130e-04
  1   5  11  33  2.79536e-04
  1   5  11  40 -4.92512e-04
  1   5  11  42 -1.70794e-04
  1   5  11  44 -5.11778e-05
  1   5  11  45 -4.41931e-04
  1   5  11  48  1.10296e-04
  1   5  11  50  3.91462e-05
  1   5  11  54 -7.63076e-05
  1   5  11  55  1.37084e-05
  1   5  11  57  2.45781e-05
  1   5  11  58  2.39513e-04
  1   5  11  60  1.34199e-04
  1   5  11  61 -2.57973e-05
  1   5  11  62 -2.12981e-04
  1   5  11  63  4.57346e-04
  1   5  11  67  3.25339e-04
  1   5  11  69 -1.28119e-05
  1   5  11  70  2.20662e-04
  1   5  11  71 -1.98742e-05
  1   5  11  72 -1.00214e-05
  1   5  11  77 -1.62126e-04
  1   5  11  78  8.48679e-05
  1   5  11  79 -9.18256e-05
  1   5  11  83  6.57662e-05
  1   5  11  84  2.80384e-04
  1   5  11  85 -2.47318e-04
  1   5  11  86 -1.09447e-04
  1   5  11  87 -1.88444e-04
  1   5  11  90  1.72340e-04
  1   5  11  95 -1.96991e-05
  1   5  11 101  2.85315e-04
  1   5  11 103 -1.13722e-04
  1   5  11 104  8.89512e-05
  1   5  11 105  1.27519e-04
  1   5  11 106 -5.79819e-05
  1   5  11 107  1.69764e-05
  1   5  11 108  1.18135e-04
  1   5  11 109  7.69121e-05
  1   5  11 112  2.19577e-04
  1   5  11 113  1.40668e-04
  1   5  11 114 -1.76033e-04
  1   5  11 116  1.68293e-04
  1   5  11 119  1.72606e-04
  1   5  11 120 -3.72714e-05
  1   5  11 123 -1.09598e-04
  1   5  11 124  6.59477e-05
  1   5  11 125 -8.25305e-05
  1   5  11 126  2.10040e-05
  1   5  11 127  1.99248e-05
  1   5  11 128 -2.06811e-05
  1   5  11 130  7.21921e-05
  1   5  11 131 -9.85110e-05
  1   5  11 135  2.53923e-04
  1   5  11 138  1.91151e-04
  1   5  11 139 -2.36050e-04
  1   5  11 140  1.47783e-05
  1   5  11 143  2.34866e-04
  1   5  11 144 -2.05036e-04
  1   5  11 149  7.29669e-05
  1   5  11 152 -1.20511e-04
  1   5  11 158 -1.77427e-04
  1   5  11 159 -3.41336e-04
  1   5  11 162  2.14142e-05
  1   5  11 166  2.05271e-05
  1   5  11 167 -2.09119e-05
  1   5  11 168  8.07975e-05
  1   5  11 169  1.24700e-04
  1   5  11 171 -1.86267e-05
  1   5  11 174 -1.99113e-05
  1   5  11 175  7.15452e-05
  1   5  11 176 -2.18398e-05
  1   5  11 177 -1.06515e-04
  1   5  11 180  1.32419e-04
  1   5  11 181  1.02174e-05
  1   5  11 182  5.04356e-05
  1   5  11 183 -1.14914e-05
  1   5  11 187 -1.23200e-04
  1   5  11 188  2.15654e-05
  1   5  11 189  2.80701e-04
  1   5  12   7 -1.91980e-04
  1   5  12   8 -6.93661e-05
  1   5  12   9 -6.70928e-05
  1   5  12  10 -1.01453e-04
  1   5  12  11 -4.19627e-04
  1   5  12  14 -1.06416e-04
  1   5  12  16 -5.79140e-05
  1   5  12  17  2.31318e-04
  1   5  12  20 -6.36875e-04
  1   5  12  21  1.50917e-04
  1   5  12  23 -2.37919e-05
  1   5  12  24  1.84045e-04
  1   5  12  28 -1.69459e-04
  1   5  12  29  1.28119e-05
  1   5  12  30 -1.66442e-05
  1   5  12  32  2.56188e-04
  1   5  12  33 -2.26244e-05
  1   5  12  37 -1.81183e-04
  1   5  12  38  1.17872e-04
  1   5  12  40  1.63064e-04
  1   5  12  42 -4.93264e-05
  1   5  12  44 -1.29019e-04
  1   5  12  45 -5.97428e-05
  1   5  12  47  1.81278e-05
  1   5  12  48 -7.95946e-05
  1   5  12  50 -3.19006e-05
  1   5  12  51 -2.25921e-05
  1   5  12  54 -1.22835e-04
  1   5  12  55 -1.94004e-05
  1   5  12  57  3.32130e-05
  1   5  12  58  1.23331e-04
  1   5  12  59  2.44370e-05
  1   5  12  60 -2.14353e-05
  1   5  12  61  2.16517e-04
  1   5  12  63 -2.16333e-04
  1   5  12  69 -1.66796e-04
  1   5  12  70  2.29462e-04
  1   5  12  72 -3.02052e-05
  1   5  12  73 -1.58491e-05
  1   5  12  74  3.07718e-05
  1   5  12  75 -2.46806e-05
  1   5  12  78  1.32145e-04
  1   5  12  79 -1.28584e-04
  1   5  12  80 -6.91313e-05
  1   5  12  82 -2.24665e-05
  1   5  12  83  3.03200e-05
  1   5  12  84  1.19809e-05
  1   5  12  85 -4.16949e-04
  1   5  12  87 -1.48503e-05
  1   5  12  90 -2.22325e-05
  1   5  12  94 -1.18338e-04
  1   5  12  96  1.55327e-04
  1   5  12  97  1.60767e-05
  1   5  12  98  2.03449e-05
  1   5  12 100  5.49734e-05
  1   5  12 101  1.61550e-05
  1   5  12 102  2.18637e-05
  1   5  12 103 -3.75313e-05
  1   5  12 105  5.05956e-05
  1   5  12 106  1.34338e-04
  1   5  12 108  3.72721e-05
  1   5  12 112 -2.26802e-05
  1   5  12 113  5.51785e-05
  1   5  12 114 -2.46404e-05
  1   5  12 116  1.67775e-05
  1   5  12 119  2.30532e-04
  1   5  12 120 -1.17633e-04
  1   5  12 122 -1.73192e-04
  1   5  12 123 -1.58941e-04
  1   5  12 124 -1.94513e-04
  1   5  12 125  2.18122e-04
  1   5  12 126  1.58383e-04
  1   5  12 128 -1.81702e-04
  1   5  12 130  1.12357e-04
  1   5  12 131 -2.35903e-04
  1   5  12 135  8.41404e-05
  1   5  12 138  5.53578e-05
  1   5  12 139  2.01075e-05
  1   5  12 140  1.33060e-04
  1   5  12 142  1.16041e-04
  1   5  12 143 -2.14066e-05
  1   5  12 144 -1.69096e-04
  1   5  12 149 -1.76362e-04
  1   5  12 152 -2.79784e-04
  1   5  12 155 -1.64264e-04
  1   5  12 158  1.70700e-04
  1   5  12 159  2.23116e-05
  1   5  12 161  2.62148e-05
  1   5  12 162  2.17414e-05
  1   5  12 163  4.48781e-05
  1   5  12 165  3.33714e-05
  1   5  12 166  1.64900e-04
  1   5  12 168  1.83100e-04
  1   5  12 170  1.17426e-05
  1   5  12 171  2.03181e-04
  1   5  12 174 -1.70786e-04
  1   5  12 175  1.95773e-05
  1   5  12 177 -1.41157e-04
  1   5  12 181 -6.80855e-05
  1   5  12 182 -1.68472e-04
  1   5  12 183 -2.49705e-05
  1   5  12 184 -3.88536e-05
  1   5  12 186 -2.48416e-05
  1   5  12 187 -1.78881e-04
  1   5  12 188  1.61147e-04
  1   5  12 189  1.98432e-04
  1   5  13   9 -4.18859e-04
  1   5  13  12  5.77165e-05
  1   5  13  14  2.59251e-04
  1   5  13  15  2.59470e-04
  1   5  13  19  2.17408e-04
  1   5  13  25 -1.50037e-04
  1   5  13  26  1.49994e-04
  1   5  13  27  5.16279e-05
  1   5  13  28  5.15882e-05
  1   5  13  30 -8.07850e-04
  1   5  13  31  8.06489e-04
  1   5  13  35 -8.58847e-04
  1   5  13  36 -8.58093e-04
  1   5  13  38 -5.52191e-04
  1   5  13  39 -5.52161e-04
  1   5  13  43 -2.02684e-04
  1   5  13  44  2.02558e-04
  1   5  13  45  1.05050e-04
  1   5  13  46  1.05189e-04
  1   5  13  48 -9.06726e-05
  1   5  13  49  9.10315e-05
  1   5  13  56  4.10763e-04
  1   5  13  64 -2.20216e-04
  1   5  13  65  3.05225e-04
  1   5  13  66  3.18166e-04
  1   5  13  68  1.13439e-04
  1   5  13  73  2.69665e-04
  1   5  13  74 -2.78217e-04
  1   5  13  76  1.60293e-04
  1   5  13  77  1.60496e-04
  1   5  13  79 -4.66877e-04
  1   5  13  82  2.16379e-04
  1   5  13  83  2.16152e-04
  1   5  13  90  2.71614e-04
  1   5  13  91 -2.71409e-04
  1   5  13  99 -4.29268e-04
  1   5  13 100 -4.28884e-04
  1   5  13 106  1.23263e-04
  1   5  13 107 -1.23893e-04
  1   5  13 110  3.17939e-05
  1   5  13 111  3.18295e-05
  1   5  13 120  1.20780e-05
  1   5  13 121 -1.04794e-05
  1   5  13 125  8.70446e-04
  1   5  13 127  6.15686e-05
  1   5  13 132  1.53714e-05
  1   5  13 133  1.32447e-05
  1   5  13 136 -5.49360e-04
  1   5  13 141  5.19552e-04
  1   5  13 142 -5.16839e-04
  1   5  13 146  1.22636e-04
  1   5  13 150  9.01574e-05
  1   5  13 151  8.96819e-05
  1   5  13 153  1.65274e-04
  1   5  13 154 -1.69630e-04
  1   5  13 160  3.90622e-05
  1   5  13 161 -3.03700e-05
  1   5  13 170  2.51489e-05
  1   5  13 171  2.53323e-05
  1   5  13 186  9.08115e-05
  1   5  13 187  8.95201e-05
  1   5  14   9 -2.01164e-05
  1   5  14  12 -3.41832e-05
  1   5  14  14 -1.13182e-05
  1   5  14  15 -1.06530e-05
  1   5  14  19  1.00466e-04
  1   5  14  27  1.20231e-04
  1   5  14  28  1.19364e-04
  1   5  14  30 -2.33067e-04
  1   5  14  31  1.98672e-04
  1   5  14  38  2.48977e-05
  1   5  14  39  2.43886e-05
  1   5  14  43  2.61741e-05
  1   5  14  44 -2.38806e-05
  1   5  14  45  2.45330e-04
  1   5  14  46  2.45395e-04
  1   5  14  48 -3.23645e-05
  1   5  14  49  2.93777e-05
  1   5  14  52  1.77686e-04
  1   5  14  56  4.66805e-05
  1   5  14  64  1.70837e-04
  1   5  14  65  3.18486e-04
  1   5  14  66  3.19691e-04
  1   5  14  68 -3.54303e-05
  1   5  14  73  7.25243e-05
  1   5  14  74 -6.30508e-05
  1   5  14  76 -1.79184e-05
  1   5  14  77 -1.81933e-05
  1   5  14  79  9.04714e-05
  1   5  14  82  1.45489e-05
  1   5  14  83  1.44028e-05
  1   5  14  90  1.84965e-05
  1   5  14  91 -2.01628e-05
  1   5  14  92 -3.04719e-04
  1   5  14  93  3.04451e-04
  1   5  14 106 -1.66525e-05
  1   5  14 107  1.56801e-05
  1   5  14 115  1.40025e-05
  1   5  14 116 -3.31452e-04
  1   5  14 117  3.31355e-04
  1   5  14 120  2.87213e-05
  1   5  14 121 -2.88846e-05
  1   5  14 129 -5.48296e-04
  1   5  14 132  3.76032e-05
  1   5  14 133  3.73049e-05
  1   5  14 136  3.00352e-05
  1   5  14 141 -4.94224e-05
  1   5  14 142  4.38110e-05
  1   5  14 146  1.04829e-05
  1   5  14 150  4.38087e-05
  1   5  14 151  4.39615e-05
  1   5  14 153 -5.95963e-04
  1   5  14 154  5.95276e-04
  1   5  14 156 -5.98975e-04
  1   5  14 160 -1.21592e-04
  1   5  14 161  1.21517e-04
  1   5  14 165 -2.38197e-05
  1   5  14 172 -1.94473e-05
  1   5  14 173 -1.94946e-05
  1   5  14 178 -4.49204e-05
  1   5  14 179 -4.46399e-05
  1   5  14 183  1.50370e-05
  1   5  15   8  8.62981e-05
  1   5  15  14  1.23956e-05
  1   5  15  17  8.48732e-05
  1   5  15  18  2.05311e-05
  1   5  15  20  4.86969e-05
  1   5  15  21  3.50071e-05
  1   5  15  24  5.57338e-05
  1   5  15  28  2.33348e-05
  1   5  15  29 -2.37307e-05
  1   5  15  30 -8.49714e-05
  1   5  15  32  3.38034e-05
  1   5  15  37 -1.13818e-05
  1   5  15  40  1.09570e-04
  1   5  15  41 -1.67315e-05
  1   5  15  42 -1.39534e-05
  1   5  15  45 -1.25061e-05
  1   5  15  47  6.05549e-04
  1   5  15  48  6.06952e-05
  1   5  15  54  3.57183e-05
  1   5  15  57 -4.76968e-05
  1   5  15  59 -3.67317e-05
  1   5  15  60  7.15763e-05
  1   5  15  61 -1.37672e-04
  1   5  15  69 -1.28541e-05
  1   5  15  70  4.31864e-05
  1   5  15  71 -2.93724e-05
  1   5  15  72  1.64973e-05
  1   5  15  82 -1.17950e-05
  1   5  15  84 -3.49389e-05
  1   5  15  85  1.55137e-04
  1   5  15  86  4.08159e-04
  1   5  15  87  5.03836e-05
  1   5  15  94 -1.29995e-05
  1   5  15  95 -2.09075e-05
  1   5  15  96  2.90343e-05
  1   5  15  97  2.28558e-05
  1   5  15 101  1.86752e-05
  1   5  15 103  6.94706e-05
  1   5  15 104 -4.40115e-04
  1   5  15 105  1.46936e-04
  1   5  15 108  5.49453e-05
  1   5  15 113  1.63502e-04
  1   5  15 115  1.14644e-05
  1   5  15 117 -1.29651e-05
  1   5  15 120 -1.49177e-05
  1   5  15 123  1.56837e-05
  1   5  15 124  2.84157e-05
  1   5  15 134 -3.39578e-04
  1   5  15 138 -2.34500e-05
  1   5  15 140 -3.62739e-05
  1   5  15 144 -1.11887e-05
  1   5  15 149  4.38101e-05
  1   5  15 150 -1.51242e-05
  1   5  15 152  1.70249e-05
  1   5  15 156  1.61587e-05
  1   5  15 157  1.32809e-05
  1   5  15 158 -1.09756e-04
  1   5  15 161  1.90341e-05
  1   5  15 162 -5.06059e-05
  1   5  15 163  2.85335e-05
  1   5  15 168 -5.12776e-05
  1   5  15 169  1.36182e-05
  1   5  15 171  1.11607e-05
  1   5  15 175 -3.05701e-05
  1   5  15 176 -3.46575e-05
  1   5  15 177 -3.74122e-05
  1   5  15 178 -1.26949e-05
  1   5  15 180  2.63093e-05
  1   5  15 181  1.30922e-05
  1   5  15 184 -3.66050e-05
  1   5  15 188  1.10845e-05
  1   5  16   8  7.38290e-05
  1   5  16  11 -1.21520e-05
  1   5  16  13  1.03948e-05
  1   5  16  17 -7.05906e-05
  1   5  16  18  1.44356e-05
  1   5  16  20  4.31514e-05
  1   5  16  21  5.43677e-05
  1   5  16  22  3.78526e-04
  1   5  16  24  3.00211e-05
  1   5  16  28 -8.30050e-05
  1   5  16  29  1.72918e-04
  1   5  16  32 -2.06345e-05
  1   5  16  34  4.61680e-04
  1   5  16  37 -2.10489e-04
  1   5  16  40 -1.82442e-05
  1   5  16  42 -1.53045e-05
  1   5  16  45  5.05653e-05
  1   5  16  47 -3.21241e-05
  1   5  16  48 -1.72682e-05
  1   5  16  54  1.51306e-04
  1   5  16  55  1.63345e-04
  1   5  16  59 -1.18850e-04
  1   5  16  60  6.70886e-05
  1   5  16  61 -1.76267e-04
  1   5  16  67  5.54907e-04
  1   5  16  69 -1.36301e-04
  1   5  16  71 -2.95418e-04
  1   5  16  75  5.84583e-04
  1   5  16  76  1.69423e-04
  1   5  16  78 -2.54889e-05
  1   5  16  79  2.65720e-05
  1   5  16  80  9.29586e-05
  1   5  16  86 -3.30519e-05
  1   5  16  87 -2.63079e-05
  1   5  16  94  1.82373e-05
  1   5  16  96  3.95220e-04
  1   5  16  97  1.84648e-05
  1   5  16  98 -1.41040e-05
  1   5  16 101 -1.58596e-05
  1   5  16 102 -1.88726e-05
  1   5  16 103  1.56363e-04
  1   5  16 105  5.14755e-05
  1   5  16 108 -3.00621e-05
  1   5  16 109  3.72678e-04
  1   5  16 110  8.61587e-05
  1   5  16 112  1.19061e-05
  1   5  16 113 -1.17631e-05
  1   5  16 114 -5.76642e-05
  1   5  16 115  5.69031e-05
  1   5  16 117  5.05404e-05
  1   5  16 120  2.04920e-05
  1   5  16 122 -2.02546e-04
  1   5  16 123  3.05324e-05
  1   5  16 126  1.35117e-04
  1   5  16 128 -3.48663e-05
  1   5  16 130 -3.79782e-05
  1   5  16 131 -5.90975e-05
  1   5  16 135  1.39934e-05
  1   5  16 138 -7.21335e-05
  1   5  16 139 -1.52709e-05
  1   5  16 140 -5.39684e-05
  1   5  16 142  1.65145e-05
  1   5  16 143  1.35430e-05
  1   5  16 145 -9.79755e-05
  1   5  16 149  4.16785e-05
  1   5  16 150 -5.48601e-05
  1   5  16 155 -2.73826e-04
  1   5  16 156 -2.59006e-04
  1   5  16 157  2.59964e-04
  1   5  16 158  1.12641e-05
  1   5  16 161 -5.67024e-05
  1   5  16 164 -8.18500e-05
  1   5  16 169  1.04825e-04
  1   5  16 175 -1.50179e-05
  1   5  16 176  1.35180e-05
  1   5  16 177  1.38283e-05
  1   5  16 178  8.35168e-05
  1   5  16 181  5.62470e-05
  1   5  16 182 -8.26224e-05
  1   5  16 183 -5.15354e-05
  1   5  16 185 -1.82915e-04
  1   5  16 187  1.96279e-05
  1   6   7  22  4.60173e-04
  1   6   7  37 -2.44864e-04
  1   6   7  41  2.59098e-04
  1   6   7  47  1.45124e-03
  1   6   7  51 -6.55427e-04
  1   6   7  62  8.12602e-04
  1   6   7  71  1.33095e-04
  1   6   7  86  1.35650e-03
  1   6   7  95  7.11460e-05
  1   6   7  96 -9.90704e-04
  1   6   7  98  3.41910e-04
  1   6   7 102  2.28418e-04
  1   6   7 104 -1.63849e-03
  1   6   7 112 -9.72998e-04
  1   6   7 118 -1.59009e-04
  1   6   7 122  2.52163e-04
  1   6   7 128 -1.70270e-04
  1   6   7 134 -1.15326e-03
  1   6   7 139  1.36710e-03
  1   6   7 143 -7.95654e-04
  1   6   7 148  1.09722e-03
  1   6   7 155 -4.59073e-05
  1   6   7 159  9.43555e-04
  1   6   7 162  2.77123e-03
  1   6   7 166  6.20803e-05
  1   6   7 174 -2.16600e-05
  1   6   7 176 -4.20370e-04
  1   6   7 180 -2.20724e-05
  1   6   7 185 -4.98731e-05
  1   6   8  22  1.01640e-03
  1   6   8  37 -3.15750e-04
  1   6   8  41  9.66980e-04
  1   6   8  47  8.02008e-04
  1   6   8  51  4.09472e-04
  1   6   8  54  4.37220e-05
  1   6   8  62 -6.94279e-04
  1   6   8  67 -1.17268e-05
  1   6   8  71 -1.96427e-04
  1   6   8  86 -9.28888e-05
  1   6   8  95  6.73683e-05
  1   6   8  96  8.21005e-04
  1   6   8  98  5.84226e-04
  1   6   8 102 -1.18985e-05
  1   6   8 104  2.90951e-04
  1   6   8 112  6.61994e-04
  1   6   8 118 -1.63267e-04
  1   6   8 122 -3.64378e-05
  1   6   8 128  4.12530e-04
  1   6   8 134  8.59022e-04
  1   6   8 139 -4.90884e-04
  1   6   8 143  6.36415e-04
  1   6   8 148 -6.57548e-04
  1   6   8 155 -5.09770e-05
  1   6   8 159 -6.87112e-04
  1   6   8 162 -1.06628e-03
  1   6   8 174  1.69906e-05
  1   6   8 176  2.31593e-04
  1   6   8 180  3.19952e-05
  1   6   8 185  5.57618e-05
  1   6   8 188 -2.45596e-05
  1   6   8 189 -1.39616e-05
  1   6   9   7 -1.38956e-04
  1   6   9  13 -2.54151e-04
  1   6   9  16 -2.63663e-05
  1   6   9  23  5.36334e-04
  1   6   9  33  1.39927e-04
  1   6   9  34  3.59949e-05
  1   6   9  37 -1.87832e-05
  1   6   9  51 -1.36086e-05
  1   6   9  54 -1.03974e-05
  1   6   9  55 -1.09154e-04
  1   6   9  59  1.47662e-04
  1   6   9  67  3.65512e-04
  1   6   9  71 -1.80592e-05
  1   6   9  75  2.97737e-04
  1   6   9  80  1.36675e-05
  1   6   9  81 -6.54266e-05
  1   6   9  84  1.37456e-04
  1   6   9  95 -1.20963e-05
  1   6   9  96  2.82659e-05
  1   6   9 104  1.54968e-05
  1   6   9 109  5.11450e-05
  1   6   9 112  1.64562e-05
  1   6   9 118 -1.17392e-05
  1   6   9 122  1.11442e-05
  1   6   9 128  2.16557e-05
  1   6   9 134  2.89601e-05
  1   6   9 139 -1.24418e-05
  1   6   9 143  1.56868e-05
  1   6   9 145 -3.22697e-05
  1   6   9 148 -2.82841e-05
  1   6   9 162 -3.95548e-05
  1   6   9 169 -2.46608e-05
  1   6  10   7  2.79560e-05
  1   6  10   8 -1.92822e-04
  1   6  10  10  3.56469e-05
  1   6  10  14  1.22296e-04
  1   6  10  15  7.36456e-05
  1   6  10  17  1.43748e-04
  1   6  10  20  2.64454e-05
  1   6  10  21 -3.96404e-04
  1   6  10  24 -3.32176e-05
  1   6  10  29  7.15904e-05
  1   6  10  32  1.89202e-04
  1   6  10  33 -4.36793e-05
  1   6  10  40 -2.87487e-05
  1   6  10  42 -3.15091e-05
  1   6  10  52 -9.03070e-05
  1   6  10  53  7.27975e-05
  1   6  10  54 -2.08019e-04
  1   6  10  58  2.02225e-04
  1   6  10  60 -2.69033e-04
  1   6  10  61 -9.53658e-05
  1   6  10  69 -1.53303e-05
  1   6  10  70  1.54300e-04
  1   6  10  72  1.10296e-04
  1   6  10  76 -4.69826e-05
  1   6  10  77 -4.51263e-05
  1   6  10  80 -2.72150e-05
  1   6  10  81 -5.11497e-05
  1   6  10  82  8.89714e-05
  1   6  10  83 -2.80244e-04
  1   6  10  84 -3.77335e-04
  1   6  10  85  8.51649e-05
  1   6  10  87 -3.98720e-04
  1   6  10  88 -1.40603e-05
  1   6  10  89 -3.87248e-05
  1   6  10  90 -3.68063e-05
  1   6  10  91 -1.12466e-05
  1   6  10  92 -3.79858e-05
  1   6  10  94  3.81990e-05
  1   6  10  97 -2.98170e-05
  1   6  10  99  1.76964e-05
  1   6  10 103  1.75733e-05
  1   6  10 107  1.45766e-04
  1   6  10 108  3.34546e-05
  1   6  10 110 -1.74997e-04
  1   6  10 111  1.73015e-04
  1   6  10 113  4.31885e-05
  1   6  10 114  9.93631e-05
  1   6  10 115  7.64128e-05
  1   6  10 116  6.45847e-05
  1   6  10 117 -4.67639e-05
  1   6  10 119  2.55009e-05
  1   6  10 120 -3.25150e-05
  1   6  10 121 -4.16508e-05
  1   6  10 122  1.45360e-05
  1   6  10 124  3.68475e-05
  1   6  10 132 -9.97269e-05
  1   6  10 133  2.76563e-05
  1   6  10 135 -6.14287e-05
  1   6  10 140  2.82282e-05
  1   6  10 141  2.45643e-04
  1   6  10 146 -2.32965e-04
  1   6  10 147 -2.08711e-04
  1   6  10 150 -3.17528e-05
  1   6  10 151 -4.12968e-05
  1   6  10 152  3.00855e-05
  1   6  10 156  6.85001e-05
  1   6  10 158  5.11251e-05
  1   6  10 160 -4.47124e-05
  1   6  10 161 -7.13597e-05
  1   6  10 163  4.55133e-05
  1   6  10 164  1.40847e-04
  1   6  10 165 -9.23825e-05
  1   6  10 167  4.92049e-04
  1   6  10 168  3.42124e-05
  1   6  10 169  5.85213e-05
  1   6  10 170 -1.31103e-05
  1   6  10 172 -1.17289e-04
  1   6  10 173  5.42154e-05
  1   6  10 174  1.97528e-05
  1   6  10 175  1.78737e-05
  1   6  10 176 -1.15251e-05
  1   6  10 177 -1.94144e-04
  1   6  10 179 -2.26919e-05
  1   6  10 181 -2.60312e-04
  1   6  10 182 -1.74433e-04
  1   6  10 183  8.86130e-05
  1   6  10 184  2.76791e-05
  1   6  10 185 -1.58781e-04
  1   6  10 186  1.50532e-04
  1   6  10 188 -2.93903e-05
  1   6  10 189 -3.96798e-05
  1   6  11   8 -2.58989e-05
  1   6  11  15 -2.34740e-04
  1   6  11  19 -1.07406e-05
  1   6  11  25 -1.42830e-04
  1   6  11  26  1.42661e-04
  1   6  11  27  5.05937e-05
  1   6  11  30 -4.21725e-05
  1   6  11  31  4.04883e-05
  1   6  11  39  2.37008e-04
  1   6  11  43 -2.87220e-04
  1   6  11  46 -3.92721e-05
  1   6  11  49  1.08182e-05
  1   6  11  52 -1.26719e-04
  1   6  11  56 -1.22936e-05
  1   6  11  63  1.68265e-05
  1   6  11  64 -1.38178e-05
  1   6  11  65  1.65176e-04
  1   6  11  66  1.63814e-04
  1   6  11  68  1.55761e-05
  1   6  11  69  1.56128e-05
  1   6  11  73 -1.52881e-05
  1   6  11  74 -1.94966e-05
  1   6  11  78  8.14116e-05
  1   6  11  88 -2.22108e-05
  1   6  11  89  2.22120e-05
  1   6  11  92  3.00286e-04
  1   6  11  93 -2.99921e-04
  1   6  11  99  1.63520e-05
  1   6  11 100  1.60686e-05
  1   6  11 107  2.09551e-04
  1   6  11 114  1.03902e-03
  1   6  11 115  1.03895e-03
  1   6  11 117  1.08860e-03
  1   6  11 121  1.02079e-05
  1   6  11 124 -4.47161e-04
  1   6  11 126  1.10619e-04
  1   6  11 129 -9.87152e-05
  1   6  11 130  9.92199e-05
  1   6  11 132  5.91551e-04
  1   6  11 133 -5.92295e-04
  1   6  11 136 -1.44718e-05
  1   6  11 141  1.75251e-05
  1   6  11 142  1.84656e-05
  1   6  11 150  1.15231e-03
  1   6  11 151  1.15368e-03
  1   6  11 153  1.44003e-03
  1   6  11 154  1.43649e-03
  1   6  11 156 -2.06984e-03
  1   6  11 160 -1.40901e-03
  1   6  11 161 -1.40620e-03
  1   6  11 165  4.01218e-05
  1   6  11 178  2.40042e-04
  1   6  11 179  2.39737e-04
  1   6  12   8  8.43971e-05
  1   6  12  11  8.62320e-05
  1   6  12  12 -8.61070e-05
  1   6  12  19 -6.34965e-05
  1   6  12  26  1.21857e-05
  1   6  12  27 -1.80155e-05
  1   6  12  30 -4.15743e-05
  1   6  12  31  4.26480e-05
  1   6  12  35  1.77858e-04
  1   6  12  36  1.77993e-04
  1   6  12  39  5.68947e-05
  1   6  12  43 -6.78292e-05
  1   6  12  46 -3.41688e-05
  1   6  12  49 -2.00890e-04
  1   6  12  56 -2.26619e-05
  1   6  12  63  1.50983e-04
  1   6  12  64 -1.51072e-04
  1   6  12  65 -1.28010e-04
  1   6  12  66 -1.27450e-04
  1   6  12  73  9.26676e-05
  1   6  12  74  9.37163e-05
  1   6  12  78 -8.20283e-05
  1   6  12  83 -6.87251e-05
  1   6  12  91 -7.66928e-05
  1   6  12  99  1.21963e-04
  1   6  12 100 -1.21885e-04
  1   6  12 110 -3.69319e-05
  1   6  12 114 -1.99289e-05
  1   6  12 115  1.20682e-05
  1   6  12 121 -7.19566e-05
  1   6  12 124 -1.89921e-05
  1   6  12 129  6.40539e-04
  1   6  12 130  6.41031e-04
  1   6  12 132  1.73323e-05
  1   6  12 133  1.83268e-05
  1   6  12 136 -1.59807e-04
  1   6  12 141  1.25263e-04
  1   6  12 146  6.94263e-05
  1   6  12 150 -3.80179e-05
  1   6  12 151 -3.79202e-05
  1   6  12 153 -6.18210e-05
  1   6  12 154  6.23773e-05
  1   6  12 156 -1.89874e-05
  1   6  12 161 -1.49998e-05
  1   6  12 179 -1.10413e-05
  1   6  12 186  1.94767e-05
  1   6  12 187 -1.93613e-05
  1   6  13   7  2.87157e-05
  1   6  13   8 -3.95672e-04
  1   6  13   9  2.24575e-04
  1   6  13  10  1.38420e-04
  1   6  13  14  1.27567e-04
  1   6  13  15  7.67297e-05
  1   6  13  17  1.05918e-04
  1   6  13  20  2.02473e-05
  1   6  13  21 -3.43414e-05
  1   6  13  24 -3.59587e-05
  1   6  13  29  2.12345e-04
  1   6  13  32 -1.72236e-04
  1   6  13  33 -4.54126e-05
  1   6  13  40  3.40572e-05
  1   6  13  42 -1.97357e-05
  1   6  13  50 -1.07204e-05
  1   6  13  52 -9.36498e-05
  1   6  13  53  7.55614e-05
  1   6  13  54  5.50343e-05
  1   6  13  58 -1.23918e-04
  1   6  13  60  1.31789e-05
  1   6  13  61 -1.04288e-04
  1   6  13  69 -1.59328e-05
  1   6  13  70  3.31855e-04
  1   6  13  72 -3.25927e-05
  1   6  13  76 -4.88945e-05
  1   6  13  77 -4.71085e-05
  1   6  13  80  1.15650e-04
  1   6  13  81 -5.40505e-05
  1   6  13  82  8.65669e-05
  1   6  13  83 -2.73554e-04
  1   6  13  84 -7.79176e-04
  1   6  13  85 -1.55427e-04
  1   6  13  87 -4.02168e-04
  1   6  13  88 -1.45067e-05
  1   6  13  89 -4.01624e-05
  1   6  13  90 -3.81435e-05
  1   6  13  91 -1.18691e-05
  1   6  13  92 -3.93392e-05
  1   6  13  94  3.27018e-05
  1   6  13  97 -2.37588e-05
  1   6  13  99  1.83247e-05
  1   6  13 101  4.48435e-05
  1   6  13 105 -2.50329e-05
  1   6  13 107  1.51279e-04
  1   6  13 108 -1.29494e-04
  1   6  13 110 -1.81796e-04
  1   6  13 111  1.79721e-04
  1   6  13 113  7.82246e-05
  1   6  13 114  1.03433e-04
  1   6  13 115  7.95136e-05
  1   6  13 116  6.70820e-05
  1   6  13 117 -4.85266e-05
  1   6  13 119  1.44615e-04
  1   6  13 120 -3.38595e-05
  1   6  13 121 -4.31076e-05
  1   6  13 122  1.50324e-05
  1   6  13 123  1.22186e-05
  1   6  13 124  3.81936e-05
  1   6  13 131  1.22540e-05
  1   6  13 132 -1.03703e-04
  1   6  13 133  2.83313e-05
  1   6  13 135 -8.27107e-05
  1   6  13 138 -1.09258e-05
  1   6  13 140 -2.28751e-05
  1   6  13 141  2.54015e-04
  1   6  13 144  4.57715e-05
  1   6  13 146 -2.40987e-04
  1   6  13 147 -2.16672e-04
  1   6  13 149  2.38791e-05
  1   6  13 150 -3.29677e-05
  1   6  13 151 -4.29686e-05
  1   6  13 152  3.94582e-05
  1   6  13 156  7.22615e-05
  1   6  13 158  1.42328e-05
  1   6  13 160 -4.60566e-05
  1   6  13 161 -7.18053e-05
  1   6  13 163 -1.21857e-05
  1   6  13 164  1.46088e-04
  1   6  13 165  1.25392e-04
  1   6  13 167  5.07229e-04
  1   6  13 168  1.85089e-05
  1   6  13 169  6.04051e-05
  1   6  13 172 -1.21828e-04
  1   6  13 173  5.65536e-05
  1   6  13 174  2.03622e-05
  1   6  13 176 -1.19422e-05
  1   6  13 177 -2.15649e-04
  1   6  13 179 -2.38154e-05
  1   6  13 181 -2.55095e-04
  1   6  13 182 -1.81286e-04
  1   6  13 183  9.13050e-05
  1   6  13 184  2.25679e-05
  1   6  13 185 -1.64947e-04
  1   6  13 186  1.55455e-04
  1   6  13 187 -2.19496e-04
  1   6  13 188 -3.03196e-05
  1   6  13 189 -4.93925e-05
  1   6  14   8  1.45300e-05
  1   6  14  18 -2.80780e-05
  1   6  14  20  1.19211e-03
  1   6  14  21 -3.75937e-05
  1   6  14  24 -1.04621e-03
  1   6  14  29 -2.25413e-05
  1   6  14  32  2.24299e-05
  1   6  14  38  4.67420e-05
  1   6  14  39 -3.93516e-05
  1   6  14  40  4.22988e-04
  1   6  14  42 -9.02300e-04
  1   6  14  49 -2.00059e-05
  1   6  14  50  8.83964e-04
  1   6  14  52  1.57565e-05
  1   6  14  53 -1.56335e-05
  1   6  14  54 -1.14556e-05
  1   6  14  58  1.07137e-05
  1   6  14  60 -2.33815e-05
  1   6  14  61 -1.10821e-03
  1   6  14  70 -2.27432e-04
  1   6  14  73  2.04376e-05
  1   6  14  80 -1.80563e-05
  1   6  14  85  2.29277e-05
  1   6  14  87  3.66429e-04
  1   6  14  97 -1.71783e-03
  1   6  14 101  1.81635e-04
  1   6  14 103 -2.21729e-04
  1   6  14 105 -2.89304e-04
  1   6  14 110  1.65723e-05
  1   6  14 111  1.54716e-05
  1   6  14 113  5.29917e-04
  1   6  14 119 -2.30336e-04
  1   6  14 121 -1.52202e-05
  1   6  14 123  5.31503e-04
  1   6  14 130 -1.78621e-05
  1   6  14 131  9.25098e-05
  1   6  14 135  4.30925e-04
  1   6  14 138  2.20167e-04
  1   6  14 140 -1.10344e-03
  1   6  14 141  1.71295e-05
  1   6  14 142 -3.83241e-05
  1   6  14 144  4.26445e-05
  1   6  14 149  1.78867e-03
  1   6  14 152  3.92793e-04
  1   6  14 158 -5.72879e-04
  1   6  14 163 -1.35343e-03
  1   6  14 164  1.59569e-05
  1   6  14 165 -3.16675e-05
  1   6  14 175  3.09661e-05
  1   6  14 177 -8.70569e-05
  1   6  14 179  1.43452e-05
  1   6  14 181 -1.45622e-04
  1   6  14 184 -1.18092e-05
  1   6  14 187 -1.15247e-05
  1   6  14 189  3.00865e-05
  1   6  15   8 -7.63403e-05
  1   6  15   9 -7.47859e-05
  1   6  15  11 -1.35144e-04
  1   6  15  12  1.35091e-04
  1   6  15  15  1.05047e-04
  1   6  15  18  1.08694e-04
  1   6  15  19  1.08688e-04
  1   6  15  25  1.42384e-04
  1   6  15  26 -1.42248e-04
  1   6  15  27  1.51818e-04
  1   6  15  30  2.70864e-04
  1   6  15  31 -2.70807e-04
  1   6  15  35 -1.75982e-04
  1   6  15  36  1.76187e-04
  1   6  15  38  1.51526e-04
  1   6  15  39 -1.51710e-04
  1   6  15  43 -1.60542e-04
  1   6  15  49 -6.27809e-05
  1   6  15  52 -1.73428e-04
  1   6  15  56 -2.75640e-05
  1   6  15  64  2.39278e-05
  1   6  15  65 -7.00944e-05
  1   6  15  66  7.00951e-05
  1   6  15  68  4.72582e-05
  1   6  15  69 -4.73041e-05
  1   6  15  73  5.53916e-05
  1   6  15  77 -2.04479e-04
  1   6  15  78  2.05716e-04
  1   6  15  83 -1.68888e-05
  1   6  15  88 -4.10181e-05
  1   6  15  89 -4.10113e-05
  1   6  15  92 -2.33461e-05
  1   6  15  99 -3.17665e-05
  1   6  15 100  3.33051e-05
  1   6  15 114  2.21125e-05
  1   6  15 124  2.19623e-05
  1   6  15 125  2.47899e-05
  1   6  15 126  1.09524e-04
  1   6  15 127 -1.09524e-04
  1   6  15 129 -1.45790e-04
  1   6  15 130  1.44428e-04
  1   6  15 132  1.88278e-04
  1   6  15 133  1.88314e-04
  1   6  15 136 -3.94466e-05
  1   6  15 141  4.30318e-05
  1   6  15 142  4.37764e-05
  1   6  15 151  5.82155e-05
  1   6  15 153 -1.95046e-04
  1   6  15 154  1.94503e-04
  1   6  15 160  1.91312e-05
  1   6  15 171 -1.74921e-05
  1   6  15 172 -1.87759e-05
  1   6  15 173 -1.87727e-05
  1   6  15 179  1.62092e-05
  1   6  15 187  3.34878e-05
  1   6  16   8  5.96905e-05
  1   6  16   9  6.26464e-05
  1   6  16  11 -7.72325e-05
  1   6  16  12 -7.71331e-05
  1   6  16  25  1.47190e-05
  1   6  16  26 -1.56856e-05
  1   6  16  27  2.21328e-05
  1   6  16  30 -5.98238e-05
  1   6  16  31  6.08447e-05
  1   6  16  38  3.78834e-04
  1   6  16  39 -3.78590e-04
  1   6  16  56 -7.86635e-05
  1   6  16  78 -4.57516e-05
  1   6  16  82  1.00479e-04
  1   6  16  83 -1.01937e-04
  1   6  16  90  1.00677e-04
  1   6  16  91  1.00543e-04
  1   6  16  92 -3.09684e-04
  1   6  16  93 -3.10150e-04
  1   6  16  99 -2.44023e-04
  1   6  16 100  2.43734e-04
  1   6  16 106 -1.70526e-04
  1   6  16 107 -1.70402e-04
  1   6  16 114 -1.22572e-03
  1   6  16 116 -1.37735e-03
  1   6  16 121  1.08634e-04
  1   6  16 124 -6.65415e-04
  1   6  16 125 -6.64933e-04
  1   6  16 126  1.07957e-05
  1   6  16 127 -1.07993e-05
  1   6  16 129  7.63733e-04
  1   6  16 130 -7.63845e-04
  1   6  16 132 -1.69957e-05
  1   6  16 133 -1.50244e-05
  1   6  16 136  3.11515e-04
  1   6  16 137 -3.11570e-04
  1   6  16 141 -2.94696e-04
  1   6  16 142  2.94329e-04
  1   6  16 146 -8.65953e-05
  1   6  16 147  8.66289e-05
  1   6  16 151  1.25874e-03
  1   6  16 153  1.17556e-03
  1   6  16 154  1.17459e-03
  1   6  16 157 -1.68023e-03
  1   6  16 160 -1.38872e-03
  1   6  16 164  1.21361e-05
  1   6  16 165 -1.21458e-05
  1   6  16 179  3.84816e-04
  1   6  16 182  4.28700e-05
  1   6  16 183  4.25067e-05
  1   6  16 186 -6.70239e-05
  1   6  16 187 -3.43602e-05
  1   7   8  20  6.15737e-04
  1   7   8  24  6.41324e-04
  1   7   8  40 -5.32427e-04
  1   7   8  42 -1.09239e-04
  1   7   8  50  4.09305e-04
  1   7   8  54  1.21623e-05
  1   7   8  61 -1.49800e-04
  1   7   8  70  1.29434e-04
  1   7   8  87  1.27784e-04
  1   7   8  94 -3.20947e-04
  1   7   8  97 -3.99851e-04
  1   7   8 101  4.65764e-04
  1   7   8 103  1.94787e-04
  1   7   8 105 -1.83903e-04
  1   7   8 113  5.20975e-04
  1   7   8 119 -1.88048e-04
  1   7   8 123  1.42475e-04
  1   7   8 131 -1.77401e-04
  1   7   8 135  5.39218e-04
  1   7   8 138  3.07683e-04
  1   7   8 140 -6.91087e-04
  1   7   8 149  4.93970e-04
  1   7   8 152 -6.19163e-05
  1   7   8 158 -6.12443e-04
  1   7   8 163 -9.78601e-04
  1   7   8 167  1.94329e-05
  1   7   8 175  2.81130e-05
  1   7   8 177 -1.26888e-04
  1   7   8 181 -2.64390e-05
  1   7   8 184 -2.29238e-05
  1   7   8 189  1.28816e-05
  1   7   9   8  4.50682e-05
  1   7   9  10  5.27866e-05
  1   7   9  14 -8.48013e-05
  1   7   9  15 -4.47125e-05
  1   7   9  17 -1.35069e-05
  1   7   9  20 -5.66092e-04
  1   7   9  21  5.15384e-04
  1   7   9  29 -1.97736e-04
  1   7   9  32  7.95651e-05
  1   7   9  33  1.40340e-05
  1   7   9  40  4.72285e-04
  1   7   9  52  1.34985e-05
  1   7   9  54  9.11670e-05
  1   7   9  56  4.12324e-05
  1   7   9  58 -1.45080e-04
  1   7   9  60  4.54248e-04
  1   7   9  72 -6.26913e-05
  1   7   9  73 -1.09997e-04
  1   7   9  74  4.97772e-05
  1   7   9  76  1.84024e-05
  1   7   9  77  1.83507e-05
  1   7   9  80 -2.68301e-05
  1   7   9  82 -1.55904e-05
  1   7   9  83  3.63570e-05
  1   7   9  84 -2.41465e-04
  1   7   9  85 -1.14390e-05
  1   7   9  87 -7.28524e-05
  1   7   9  89  1.19248e-05
  1   7   9  91  2.27235e-05
  1   7   9  92  1.35556e-05
  1   7   9  93  1.59655e-05
  1   7   9  97 -2.51058e-05
  1   7   9 106 -1.10612e-05
  1   7   9 107 -3.59005e-05
  1   7   9 108 -3.00482e-05
  1   7   9 110  5.09855e-05
  1   7   9 111 -6.65099e-05
  1   7   9 114 -3.61606e-05
  1   7   9 115 -2.66631e-05
  1   7   9 116 -2.01010e-05
  1   7   9 117  1.51145e-05
  1   7   9 119 -4.62130e-05
  1   7   9 120  1.83684e-05
  1   7   9 123  7.14664e-05
  1   7   9 132  3.82750e-05
  1   7   9 133  1.68709e-05
  1   7   9 146  6.39804e-05
  1   7   9 147  5.75497e-05
  1   7   9 151  1.12374e-05
  1   7   9 156 -2.26914e-05
  1   7   9 160  1.42459e-05
  1   7   9 161  2.28658e-05
  1   7   9 164 -3.95645e-05
  1   7   9 165 -1.10950e-04
  1   7   9 167 -1.74463e-05
  1   7   9 169  1.36345e-05
  1   7   9 172  5.28549e-05
  1   7   9 173 -4.75860e-05
  1   7   9 175  3.22182e-05
  1   7   9 177  1.02178e-04
  1   7   9 179  1.25057e-05
  1   7   9 182  5.00491e-05
  1   7   9 183  3.09952e-05
  1   7   9 185  5.28482e-05
  1   7   9 186  3.47917e-05
  1   7   9 187 -7.67414e-05
  1   7  10   7  4.88574e-05
  1   7  10  13 -1.22588e-04
  1   7  10  16 -7.82705e-05
  1   7  10  22 -1.98461e-05
  1   7  10  23  2.02978e-04
  1   7  10  33  1.71071e-04
  1   7  10  34 -1.12761e-04
  1   7  10  37  1.00741e-05
  1   7  10  41 -1.28787e-05
  1   7  10  47 -7.64941e-05
  1   7  10  51  3.47812e-05
  1   7  10  55  1.97113e-04
  1   7  10  59 -1.37872e-04
  1   7  10  62 -4.00774e-05
  1   7  10  67  2.22184e-04
  1   7  10  75  2.73278e-04
  1   7  10  81 -3.55414e-05
  1   7  10  84  3.80947e-05
  1   7  10  86 -7.29541e-05
  1   7  10  96  4.90685e-05
  1   7  10  98 -1.45209e-05
  1   7  10 104  8.55741e-05
  1   7  10 109  4.19622e-05
  1   7  10 112  4.93208e-05
  1   7  10 134  5.80258e-05
  1   7  10 139 -6.85531e-05
  1   7  10 143  4.03945e-05
  1   7  10 145 -6.01584e-05
  1   7  10 148 -5.37506e-05
  1   7  10 159 -4.82545e-05
  1   7  10 162 -1.22103e-04
  1   7  10 169  1.50691e-05
  1   7  10 176  1.92749e-05
  1   7  11   8 -6.02740e-05
  1   7  11  11  1.02253e-04
  1   7  11  12 -1.02312e-04
  1   7  11  15  2.86345e-04
  1   7  11  25  8.29789e-05
  1   7  11  26  8.28616e-05
  1   7  11  27 -1.28766e-04
  1   7  11  39 -2.15221e-04
  1   7  11  43  1.41213e-04
  1   7  11  46 -4.56594e-05
  1   7  11  49 -1.11560e-04
  1   7  11  52  1.32593e-04
  1   7  11  56 -1.65275e-05
  1   7  11  63 -6.53399e-05
  1   7  11  64 -6.62070e-05
  1   7  11  65  9.78954e-05
  1   7  11  66 -9.80596e-05
  1   7  11  68 -1.04731e-05
  1   7  11  69  1.04800e-05
  1   7  11  78 -9.65103e-05
  1   7  11  92  2.55277e-04
  1   7  11  93  2.55223e-04
  1   7  11 107 -2.29879e-04
  1   7  11 114  7.71167e-04
  1   7  11 115 -7.70899e-04
  1   7  11 117 -7.77243e-04
  1   7  11 124  4.48698e-04
  1   7  11 126 -1.22406e-04
  1   7  11 129  7.48421e-05
  1   7  11 130  7.51377e-05
  1   7  11 132 -3.35166e-04
  1   7  11 133 -3.35593e-04
  1   7  11 142  1.08391e-05
  1   7  11 150 -7.81772e-04
  1   7  11 151  7.82913e-04
  1   7  11 153  1.37654e-03
  1   7  11 154 -1.37172e-03
  1   7  11 156  2.01267e-03
  1   7  11 160 -1.43616e-03
  1   7  11 161  1.43344e-03
  1   7  11 165 -3.60480e-05
  1   7  11 178 -2.25037e-04
  1   7  11 179  2.25019e-04
  1   7  12   8  1.70368e-04
  1   7  12  11  8.51118e-05
  1   7  12  12  8.48304e-05
  1   7  12  19 -2.75299e-05
  1   7  12  27 -2.24642e-05
  1   7  12  35 -6.40494e-05
  1   7  12  36  6.40945e-05
  1   7  12  39  1.88363e-05
  1   7  12  56 -8.19165e-05
  1   7  12  63  6.03548e-05
  1   7  12  64  5.91816e-05
  1   7  12  65  1.02810e-05
  1   7  12  66 -1.03640e-05
  1   7  12  73  1.00706e-05
  1   7  12  76 -1.94916e-05
  1   7  12  77 -1.94755e-05
  1   7  12  83 -1.07370e-04
  1   7  12  91 -5.66340e-05
  1   7  12  99 -1.51372e-04
  1   7  12 100 -1.51213e-04
  1   7  12 107 -1.31162e-05
  1   7  12 110 -5.49382e-05
  1   7  12 121 -1.12270e-04
  1   7  12 124  3.63267e-05
  1   7  12 129 -4.59287e-04
  1   7  12 130  4.59415e-04
  1   7  12 136 -1.84302e-04
  1   7  12 141  1.55051e-04
  1   7  12 146  7.99252e-05
  1   7  12 150  1.06021e-04
  1   7  12 151 -1.05464e-04
  1   7  12 153 -1.55191e-04
  1   7  12 154 -1.54483e-04
  1   7  12 156 -1.02267e-05
  1   7  12 160  6.31663e-05
  1   7  12 161 -3.97617e-05
  1   7  12 186  2.02308e-05
  1   7  12 187  2.02023e-05
  1   7  13   7  4.90652e-05
  1   7  13  13 -1.23976e-04
  1   7  13  16 -1.40899e-04
  1   7  13  22 -2.71614e-05
  1   7  13  23  1.52283e-04
  1   7  13  33  1.32586e-04
  1   7  13  34 -1.09608e-04
  1   7  13  37  1.40802e-05
  1   7  13  41 -1.50173e-05
  1   7  13  47 -7.69164e-05
  1   7  13  51  3.79602e-05
  1   7  13  55  5.49447e-05
  1   7  13  59 -5.73586e-05
  1   7  13  62 -4.41442e-05
  1   7  13  67  1.84417e-04
  1   7  13  75  2.40614e-04
  1   7  13  80 -1.49849e-05
  1   7  13  81 -7.18537e-05
  1   7  13  84  5.11171e-05
  1   7  13  85 -1.38362e-05
  1   7  13  86 -7.33690e-05
  1   7  13  96  5.35117e-05
  1   7  13  98 -1.87713e-05
  1   7  13 102 -1.23172e-05
  1   7  13 104  8.32141e-05
  1   7  13 109  6.61384e-05
  1   7  13 112  5.35489e-05
  1   7  13 122 -1.36713e-05
  1   7  13 128  1.25973e-05
  1   7  13 134  6.50694e-05
  1   7  13 139 -7.20630e-05
  1   7  13 143  4.41362e-05
  1   7  13 145 -2.98782e-05
  1   7  13 148 -5.91733e-05
  1   7  13 159 -5.25424e-05
  1   7  13 162 -1.18395e-04
  1   7  13 176  2.16405e-05
  1   7  14  18  4.89750e-05
  1   7  14  22  9.76614e-04
  1   7  14  37 -1.83528e-04
  1   7  14  38  2.97416e-05
  1   7  14  39  2.04808e-05
  1   7  14  40 -1.07865e-04
  1   7  14  41  6.61989e-04
  1   7  14  47 -5.81641e-04
  1   7  14  49 -2.51380e-04
  1   7  14  51  3.69466e-04
  1   7  14  62 -2.25742e-05
  1   7  14  71  4.83971e-04
  1   7  14  86 -5.83538e-04
  1   7  14  95  1.86064e-04
  1   7  14  96  6.13809e-05
  1   7  14  98  6.17862e-04
  1   7  14 102  2.27496e-04
  1   7  14 104  8.76934e-04
  1   7  14 112  4.02341e-04
  1   7  14 118 -1.29488e-04
  1   7  14 122  3.67280e-04
  1   7  14 128 -6.11117e-04
  1   7  14 130 -2.27490e-05
  1   7  14 134  4.72732e-04
  1   7  14 139 -5.00921e-04
  1   7  14 143  2.50728e-04
  1   7  14 144 -2.44183e-04
  1   7  14 148 -1.83392e-04
  1   7  14 155 -8.80514e-05
  1   7  14 159 -3.30627e-04
  1   7  14 162 -1.23214e-03
  1   7  14 166  9.06460e-05
  1   7  14 174 -4.83173e-05
  1   7  14 176  1.43723e-04
  1   7  14 177  2.53625e-05
  1   7  14 180 -5.08820e-05
  1   7  14 185 -1.32441e-04
  1   7  14 188  2.22973e-05
  1   7  15   8 -9.53197e-05
  1   7  15   9  9.08093e-05
  1   7  15  15 -1.24406e-04
  1   7  15  18 -8.24934e-05
  1   7  15  19  8.24388e-05
  1   7  15  25 -1.55821e-04
  1   7  15  26 -1.55776e-04
  1   7  15  27 -1.06463e-04
  1   7  15  30 -2.38004e-04
  1   7  15  31 -2.35367e-04
  1   7  15  35  6.91731e-05
  1   7  15  36  6.93277e-05
  1   7  15  38  2.12655e-05
  1   7  15  39  2.12727e-05
  1   7  15  43  1.80042e-04
  1   7  15  52  1.28444e-04
  1   7  15  56 -3.07325e-05
  1   7  15  64 -1.33153e-05
  1   7  15  65 -1.57395e-04
  1   7  15  66 -1.57350e-04
  1   7  15  73 -5.97067e-05
  1   7  15  77  1.73359e-04
  1   7  15  78 -1.22412e-04
  1   7  15  82 -1.05273e-05
  1   7  15  83 -1.73849e-05
  1   7  15  88 -2.07538e-05
  1   7  15  89  2.07529e-05
  1   7  15  92 -1.19684e-05
  1   7  15  99 -2.22073e-05
  1   7  15 100 -1.74174e-05
  1   7  15 107  1.03558e-05
  1   7  15 111 -1.27592e-05
  1   7  15 124  1.67736e-05
  1   7  15 125 -2.09563e-05
  1   7  15 126 -1.69661e-04
  1   7  15 127 -1.69724e-04
  1   7  15 129  5.70159e-05
  1   7  15 130  5.57817e-05
  1   7  15 132 -1.86561e-04
  1   7  15 133  1.86516e-04
  1   7  15 141 -1.06795e-05
  1   7  15 151 -6.17459e-05
  1   7  15 153  7.15569e-05
  1   7  15 154  7.31018e-05
  1   7  15 157  1.75214e-05
  1   7  15 160  3.27230e-05
  1   7  15 171 -1.83134e-05
  1   7  15 172 -2.05945e-05
  1   7  15 173  2.05875e-05
  1   7  15 179  1.97786e-05
  1   7  15 187 -3.55253e-05
  1   7  16   8  9.98284e-05
  1   7  16   9 -1.04292e-04
  1   7  16  11 -1.18852e-04
  1   7  16  12  1.18735e-04
  1   7  16  18 -1.60122e-05
  1   7  16  19 -1.60154e-05
  1   7  16  27  1.79716e-05
  1   7  16  30  2.08528e-04
  1   7  16  31  2.09564e-04
  1   7  16  38  4.22092e-04
  1   7  16  39  4.21467e-04
  1   7  16  43  1.80512e-05
  1   7  16  49 -3.68557e-05
  1   7  16  56 -1.45522e-04
  1   7  16  64  3.94395e-05
  1   7  16  65 -7.60473e-05
  1   7  16  66 -7.60266e-05
  1   7  16  78  1.48106e-04
  1   7  16  82 -1.44420e-04
  1   7  16  83 -1.46162e-04
  1   7  16  90 -3.18334e-05
  1   7  16  91  3.18755e-05
  1   7  16  92 -2.67395e-04
  1   7  16  93  2.67180e-04
  1   7  16  99  2.20794e-04
  1   7  16 100  2.21194e-04
  1   7  16 106 -1.76153e-04
  1   7  16 107  1.75927e-04
  1   7  16 114 -1.21010e-03
  1   7  16 116 -1.45110e-03
  1   7  16 121  6.17154e-05
  1   7  16 124  6.09268e-04
  1   7  16 125 -6.09250e-04
  1   7  16 129 -6.77908e-04
  1   7  16 130 -6.78427e-04
  1   7  16 132 -1.00116e-05
  1   7  16 136  2.48354e-04
  1   7  16 137  2.48589e-04
  1   7  16 141 -2.46891e-04
  1   7  16 142 -2.50323e-04
  1   7  16 146 -7.96092e-05
  1   7  16 147 -7.96322e-05
  1   7  16 151  1.24544e-03
  1   7  16 153  1.84767e-03
  1   7  16 154 -1.84598e-03
  1   7  16 157 -3.70371e-03
  1   7  16 160 -3.01376e-03
  1   7  16 164  1.53090e-05
  1   7  16 165  1.53806e-05
  1   7  16 179  3.87437e-04
  1   7  16 182  4.26454e-05
  1   7  16 183 -4.22675e-05
  1   7  16 186 -6.76154e-05
  1   7  16 187  3.24529e-05
  1   8   9  10  6.27197e-05
  1   8   9  17 -3.32715e-04
  1   8   9  21  1.27949e-03
  1   8   9  29 -7.44901e-04
  1   8   9  32  1.59331e-04
  1   8   9  50  2.34617e-05
  1   8   9  54  2.76250e-04
  1   8   9  56 -1.43366e-05
  1   8   9  57  1.91980e-05
  1   8   9  58 -7.06866e-04
  1   8   9  60  1.25172e-03
  1   8   9  72 -3.61936e-04
  1   8   9  80  3.17756e-04
  1   8   9  84  2.70140e-05
  1   8   9  85 -6.39759e-05
  1   8   9  87  2.75282e-05
  1   8   9 105 -2.78044e-05
  1   8   9 108 -1.66204e-04
  1   8   9 113 -2.21611e-05
  1   8   9 123 -2.72598e-05
  1   8   9 131 -2.88688e-05
  1   8   9 138  2.27102e-05
  1   8   9 149 -1.75129e-05
  1   8   9 158  1.11576e-05
  1   8   9 163 -1.47710e-05
  1   8   9 165  1.28485e-05
  1   8   9 168 -1.92897e-05
  1   8   9 175  1.03288e-05
  1   8   9 177 -2.82429e-05
  1   8   9 187  2.93706e-05
  1   8   9 189  1.11701e-05
  1   8  10   7  8.76514e-05
  1   8  10  13  1.22894e-04
  1   8  10  22 -1.73510e-05
  1   8  10  23 -2.11589e-04
  1   8  10  33  2.70508e-05
  1   8  10  34  1.37915e-04
  1   8  10  41 -1.95818e-05
  1   8  10  47 -1.10605e-05
  1   8  10  51 -1.00023e-05
  1   8  10  54  1.78508e-05
  1   8  10  55 -2.41489e-05
  1   8  10  59 -2.80042e-05
  1   8  10  62  1.70510e-05
  1   8  10  67 -6.98003e-04
  1   8  10  75 -5.44585e-04
  1   8  10  81  1.91682e-04
  1   8  10  84 -5.82270e-05
  1   8  10  96 -2.03701e-05
  1   8  10 109 -5.25284e-05
  1   8  10 112 -1.59387e-05
  1   8  10 128 -1.07591e-05
  1   8  10 134 -2.15017e-05
  1   8  10 139  1.22122e-05
  1   8  10 143 -1.60470e-05
  1   8  10 145  2.16050e-05
  1   8  10 148  1.50962e-05
  1   8  10 159  1.73585e-05
  1   8  10 162  3.10944e-05
  1   8  10 189  5.67336e-05
  1   8  11   8 -1.21409e-05
  1   8  11  15 -2.54059e-05
  1   8  11  19 -2.43978e-05
  1   8  11  25 -1.45689e-05
  1   8  11  26 -1.44776e-05
  1   8  11  27 -3.57703e-05
  1   8  11  30 -1.03108e-04
  1   8  11  31 -1.02451e-04
  1   8  11  39  4.59698e-05
  1   8  11  43  5.13465e-05
  1   8  11  46 -5.61402e-05
  1   8  11  49  4.75092e-05
  1   8  11  52 -2.57018e-05
  1   8  11  56 -1.60824e-05
  1   8  11  63 -3.24216e-05
  1   8  11  64 -3.29228e-05
  1   8  11  65 -1.68953e-05
  1   8  11  66  1.69891e-05
  1   8  11  68  4.73465e-05
  1   8  11  69 -4.73216e-05
  1   8  11  78  9.77945e-05
  1   8  11  92 -9.60517e-05
  1   8  11  93 -9.60142e-05
  1   8  11 107  2.50253e-05
  1   8  11 114 -1.54450e-04
  1   8  11 115  1.54378e-04
  1   8  11 117  1.76309e-04
  1   8  11 124 -9.50311e-05
  1   8  11 126 -6.99173e-05
  1   8  11 129 -3.37391e-05
  1   8  11 130 -3.40540e-05
  1   8  11 132  8.55621e-05
  1   8  11 133  8.57373e-05
  1   8  11 150  1.95707e-04
  1   8  11 151 -1.96035e-04
  1   8  11 153 -2.66251e-04
  1   8  11 154  2.65111e-04
  1   8  11 156 -4.07639e-04
  1   8  11 160  3.86568e-04
  1   8  11 161 -3.85601e-04
  1   8  11 178  6.14871e-05
  1   8  11 179 -6.14745e-05
  1   8  12   8  3.77141e-05
  1   8  12  19 -8.27248e-05
  1   8  12  30 -2.67816e-05
  1   8  12  31 -2.85704e-05
  1   8  12  35 -1.52110e-04
  1   8  12  36  1.52310e-04
  1   8  12  46  1.06196e-05
  1   8  12  56 -5.68618e-05
  1   8  12  63  3.82390e-05
  1   8  12  64  3.76756e-05
  1   8  12  65 -8.37832e-05
  1   8  12  66  8.36436e-05
  1   8  12  73 -8.08466e-05
  1   8  12  74  8.24746e-05
  1   8  12  76  1.89863e-05
  1   8  12  77  1.89537e-05
  1   8  12  91  7.87545e-05
  1   8  12  99  8.89740e-05
  1   8  12 100  8.88867e-05
  1   8  12 121 -1.45074e-05
  1   8  12 129  2.13849e-04
  1   8  12 130 -2.13712e-04
  1   8  12 136  8.50481e-05
  1   8  12 141 -8.00610e-05
  1   8  12 146 -1.58216e-05
  1   8  12 150 -2.65481e-05
  1   8  12 151  2.63778e-05
  1   8  12 153  1.09987e-05
  1   8  12 154  1.03959e-05
  1   8  12 160 -1.54852e-05
  1   8  13   7  6.30420e-05
  1   8  13  13  6.82134e-05
  1   8  13  16 -2.88922e-05
  1   8  13  22 -2.58947e-05
  1   8  13  23 -1.55441e-04
  1   8  13  33 -9.89439e-05
  1   8  13  34  6.43024e-05
  1   8  13  41 -2.52696e-05
  1   8  13  47 -2.13995e-05
  1   8  13  51 -1.08347e-05
  1   8  13  54  1.93676e-05
  1   8  13  55 -1.27317e-04
  1   8  13  59  2.06696e-05
  1   8  13  62  1.87085e-05
  1   8  13  67  3.41235e-04
  1   8  13  75  2.52720e-04
  1   8  13  84 -1.13704e-05
  1   8  13  96 -2.22211e-05
  1   8  13  98 -1.50480e-05
  1   8  13 112 -1.79703e-05
  1   8  13 128 -1.15770e-05
  1   8  13 134 -2.37794e-05
  1   8  13 139  1.36913e-05
  1   8  13 143 -1.74625e-05
  1   8  13 145  4.99733e-05
  1   8  13 148  1.76894e-05
  1   8  13 159  1.88187e-05
  1   8  13 162  3.12714e-05
  1   8  13 169 -2.11949e-05
  1   8  13 189  8.02655e-05
  1   8  14  18 -1.42505e-05
  1   8  14  22  1.59836e-03
  1   8  14  40 -1.11467e-04
  1   8  14  41  8.26996e-04
  1   8  14  47  2.25108e-03
  1   8  14  49  7.21378e-05
  1   8  14  51 -7.47242e-05
  1   8  14  54  8.79530e-05
  1   8  14  62 -3.27243e-05
  1   8  14  71 -7.80575e-05
  1   8  14  73 -3.90224e-05
  1   8  14  86  3.25877e-04
  1   8  14  95 -3.23868e-05
  1   8  14  96  7.02174e-05
  1   8  14  98  1.07896e-03
  1   8  14 102 -9.62517e-05
  1   8  14 104 -4.73278e-04
  1   8  14 112  1.13760e-04
  1   8  14 118  1.58524e-04
  1   8  14 122 -8.53913e-05
  1   8  14 128 -1.67130e-04
  1   8  14 134 -1.23046e-04
  1   8  14 139 -1.09537e-04
  1   8  14 143 -3.80159e-05
  1   8  14 144  7.12330e-05
  1   8  14 148 -1.79004e-04
  1   8  14 155  6.87397e-05
  1   8  14 159  3.97795e-05
  1   8  14 162  3.82220e-04
  1   8  14 166 -1.05523e-04
  1   8  14 174 -2.77227e-05
  1   8  14 176  1.57707e-05
  1   8  14 177 -1.00508e-05
  1   8  14 180 -5.00868e-05
  1   8  14 185 -4.73636e-05
  1   8  14 188  6.32791e-05
  1   8  14 189 -3.01998e-05
  1   8  15   8  2.72180e-05
  1   8  15   9 -2.61336e-05
  1   8  15  15  3.74091e-05
  1   8  15  18  2.06226e-05
  1   8  15  19 -2.05841e-05
  1   8  15  25  5.06931e-05
  1   8  15  26  5.06183e-05
  1   8  15  27  3.20299e-05
  1   8  15  30  7.62334e-05
  1   8  15  31  7.83133e-05
  1   8  15  35 -3.18139e-05
  1   8  15  36 -3.18713e-05
  1   8  15  43 -4.23027e-05
  1   8  15  52 -4.79350e-05
  1   8  15  65  3.40114e-05
  1   8  15  66  3.40025e-05
  1   8  15  73  1.20522e-05
  1   8  15  77 -5.08391e-05
  1   8  15  78  3.77942e-05
  1   8  15 126  4.69984e-05
  1   8  15 127  4.70166e-05
  1   8  15 132  6.77403e-05
  1   8  15 133 -6.77707e-05
  1   8  15 151  1.75485e-05
  1   8  15 153 -4.69799e-05
  1   8  15 154 -4.78258e-05
  1   8  15 157 -1.00645e-05
  1   8  15 187  1.16996e-05
  1   8  16   8 -2.83887e-05
  1   8  16   9  2.94007e-05
  1   8  16  11  3.84514e-05
  1   8  16  12 -3.84138e-05
  1   8  16  30 -7.48459e-05
  1   8  16  31 -7.52717e-05
  1   8  16  38 -1.26804e-04
  1   8  16  39 -1.26917e-04
  1   8  16  49  1.43214e-05
  1   8  16  56  4.70405e-05
  1   8  16  65  1.79657e-05
  1   8  16  66  1.79691e-05
  1   8  16  78 -4.60375e-05
  1   8  16  82  4.35754e-05
  1   8  16  83  4.35032e-05
  1   8  16  92  8.86362e-05
  1   8  16  93 -8.87035e-05
  1   8  16  99 -6.85482e-05
  1   8  16 100 -6.84678e-05
  1   8  16 106  5.28459e-05
  1   8  16 107 -5.28147e-05
  1   8  16 114  3.70022e-04
  1   8  16 116  4.22690e-04
  1   8  16 121 -2.24623e-05
  1   8  16 124 -2.01099e-04
  1   8  16 125  2.01076e-04
  1   8  16 129  2.14232e-04
  1   8  16 130  2.14519e-04
  1   8  16 136 -7.41829e-05
  1   8  16 137 -7.41417e-05
  1   8  16 141  7.75802e-05
  1   8  16 142  7.82840e-05
  1   8  16 146  2.53178e-05
  1   8  16 147  2.53266e-05
  1   8  16 151 -3.83550e-04
  1   8  16 153 -5.52887e-04
  1   8  16 154  5.52309e-04
  1   8  16 157  1.03346e-03
  1   8  16 160  8.92772e-04
  1   8  16 179 -1.14559e-04
  1   8  16 182 -1.30493e-05
  1   8  16 183  1.29436e-05
  1   8  16 186  2.38867e-05
  1   8  16 187 -1.14574e-05
  1   9  10  22 -4.26269e-04
  1   9  10  37 -6.01257e-04
  1   9  10  41 -1.15932e-04
  1   9  10  47 -1.41277e-04
  1   9  10  51 -6.22482e-04
  1   9  10  54  3.35444e-05
  1   9  10  62  8.52704e-05
  1   9  10  71 -6.92405e-04
  1   9  10  80  3.11909e-05
  1   9  10  86 -3.90366e-04
  1   9  10  95 -5.44809e-04
  1   9  10  96  1.12276e-03
  1   9  10  98  8.94440e-05
  1   9  10 104  7.87669e-04
  1   9  10 112  4.41285e-04
  1   9  10 118 -4.95638e-05
  1   9  10 122  1.07791e-04
  1   9  10 128  6.29974e-04
  1   9  10 134  1.17899e-03
  1   9  10 139 -3.71794e-04
  1   9  10 143  3.83478e-04
  1   9  10 148 -5.78942e-04
  1   9  10 155 -7.44112e-05
  1   9  10 159  2.52839e-04
  1   9  10 162 -5.41526e-04
  1   9  10 166 -8.45334e-05
  1   9  10 174  1.95351e-05
  1   9  10 176  1.12113e-04
  1   9  10 180  3.17378e-04
  1   9  10 185  1.21255e-04
  1   9  10 188 -1.73976e-04
  1   9  11   8 -2.10858e-04
  1   9  11  11 -8.79088e-05
  1   9  11  12  8.77498e-05
  1   9  11  19  1.97482e-04
  1   9  11  27  2.19439e-05
  1   9  11  30  5.66922e-05
  1   9  11  31  6.17886e-05
  1   9  11  35  2.33562e-04
  1   9  11  36 -2.33108e-04
  1   9  11  39 -1.26616e-05
  1   9  11  46 -2.61427e-05
  1   9  11  56  1.68740e-04
  1   9  11  63 -1.19879e-04
  1   9  11  64 -1.17629e-04
  1   9  11  65  1.72234e-04
  1   9  11  66 -1.72680e-04
  1   9  11  73  1.74298e-04
  1   9  11  74 -1.73934e-04
  1   9  11  76 -1.49254e-05
  1   9  11  82 -9.84418e-05
  1   9  11  83  9.82352e-05
  1   9  11  91 -9.33420e-05
  1   9  11 110  3.89830e-05
  1   9  11 111  3.89729e-05
  1   9  11 121  2.99401e-05
  1   9  11 129 -1.13938e-04
  1   9  11 130 -1.13816e-04
  1   9  11 136 -3.79391e-05
  1   9  11 141  3.39247e-05
  1   9  11 142 -3.40934e-05
  1   9  11 146 -3.46923e-05
  1   9  11 150 -4.30468e-05
  1   9  11 151  4.29668e-05
  1   9  11 153 -1.07279e-04
  1   9  11 154  1.09649e-04
  1   9  11 160 -2.95671e-05
  1   9  11 161  1.92020e-05
  1   9  11 186 -2.27810e-05
  1   9  12   8 -7.61327e-05
  1   9  12  11  1.08110e-04
  1   9  12  12  1.08176e-04
  1   9  12  15  1.99873e-04
  1   9  12  19 -5.72456e-05
  1   9  12  27 -1.49564e-04
  1   9  12  30 -2.30661e-04
  1   9  12  31 -2.29133e-04
  1   9  12  39 -1.06129e-04
  1   9  12  43  3.33577e-04
  1   9  12  46 -1.24033e-04
  1   9  12  49 -4.21032e-05
  1   9  12  52  2.59295e-05
  1   9  12  56 -4.33281e-05
  1   9  12  63 -1.34276e-04
  1   9  12  64 -1.36058e-04
  1   9  12  68 -7.24573e-05
  1   9  12  69 -7.24817e-05
  1   9  12  78  7.61043e-05
  1   9  12  92  1.67098e-05
  1   9  12  93  1.67103e-05
  1   9  12 107 -2.78886e-04
  1   9  12 114 -3.20495e-04
  1   9  12 115 -3.20631e-04
  1   9  12 117 -4.07153e-04
  1   9  12 124  1.38044e-04
  1   9  12 126 -1.87536e-04
  1   9  12 127 -1.87336e-04
  1   9  12 132 -7.31024e-04
  1   9  12 133  7.29530e-04
  1   9  12 150 -4.54082e-04
  1   9  12 151  4.53549e-04
  1   9  12 153 -8.43196e-04
  1   9  12 154 -8.47539e-04
  1   9  12 156  1.36942e-03
  1   9  12 160 -5.74165e-04
  1   9  12 161  5.76109e-04
  1   9  12 165 -1.20310e-05
  1   9  12 178 -7.82833e-05
  1   9  12 179 -7.82579e-05
  1   9  13  22  2.93670e-04
  1   9  13  23 -1.01791e-05
  1   9  13  37 -9.22938e-05
  1   9  13  41 -3.03374e-05
  1   9  13  47  6.37955e-04
  1   9  13  51  4.50988e-04
  1   9  13  54  5.59905e-05
  1   9  13  62 -3.96632e-04
  1   9  13  71  1.59901e-04
  1   9  13  80  5.22795e-05
  1   9  13  86  4.74431e-04
  1   9  13  95  4.11322e-04
  1   9  13  96 -3.54487e-04
  1   9  13  98  1.04200e-04
  1   9  13 102 -3.00369e-04
  1   9  13 104 -5.30333e-04
  1   9  13 112  3.92897e-04
  1   9  13 118 -9.31130e-04
  1   9  13 119  4.99802e-05
  1   9  13 122  7.38465e-04
  1   9  13 128  2.00912e-04
  1   9  13 134 -4.66342e-04
  1   9  13 139 -2.81614e-04
  1   9  13 143  4.07081e-04
  1   9  13 148 -1.00683e-03
  1   9  13 155  3.59755e-04
  1   9  13 159 -1.35096e-03
  1   9  13 162 -2.74465e-03
  1   9  13 166  1.60606e-04
  1   9  13 176  3.09365e-04
  1   9  13 177  1.37617e-05
  1   9  13 180 -3.04374e-04
  1   9  13 181  1.15776e-05
  1   9  13 185 -2.11334e-04
  1   9  13 187 -1.59576e-05
  1   9  13 188  3.30423e-04
  1   9  14   7 -7.08640e-05
  1   9  14  13 -1.41746e-04
  1   9  14  16  2.52711e-04
  1   9  14  18  1.21689e-04
  1   9  14  23  1.01287e-03
  1   9  14  25  1.31194e-05
  1   9  14  33  8.44247e-04
  1   9  14  34  4.21810e-04
  1   9  14  37 -1.07963e-05
  1   9  14  38 -1.43070e-04
  1   9  14  39 -1.25998e-04
  1   9  14  40 -1.58190e-05
  1   9  14  49  2.09841e-05
  1   9  14  51 -1.06391e-05
  1   9  14  54 -1.68241e-05
  1   9  14  55 -4.24945e-04
  1   9  14  59  2.66362e-04
  1   9  14  67  5.31729e-04
  1   9  14  71 -1.21027e-05
  1   9  14  73 -1.06194e-04
  1   9  14  75  4.23982e-04
  1   9  14  80  3.08581e-05
  1   9  14  81 -5.95961e-04
  1   9  14  84  7.33322e-04
  1   9  14  85 -2.30139e-05
  1   9  14  96  1.90553e-05
  1   9  14 104  1.34664e-05
  1   9  14 109  2.08919e-05
  1   9  14 128  1.12405e-05
  1   9  14 130 -1.04104e-04
  1   9  14 134  1.99209e-05
  1   9  14 144  5.49182e-05
  1   9  14 148 -1.12808e-05
  1   9  14 162 -1.25811e-05
  1   9  14 169  7.32307e-05
  1   9  14 177  1.41848e-04
  1   9  15   8 -3.20444e-05
  1   9  15   9  3.39354e-05
  1   9  15  11  8.35127e-05
  1   9  15  12  8.34739e-05
  1   9  15  27 -1.22448e-05
  1   9  15  30  9.78960e-05
  1   9  15  31  9.72164e-05
  1   9  15  38 -2.26919e-04
  1   9  15  39 -2.26936e-04
  1   9  15  43 -1.08137e-05
  1   9  15  49  3.89898e-05
  1   9  15  56  5.35017e-05
  1   9  15  65  3.17922e-05
  1   9  15  66  3.18440e-05
  1   9  15  78 -7.97741e-05
  1   9  15  83  6.30364e-05
  1   9  15  90 -5.93846e-05
  1   9  15  91 -5.92867e-05
  1   9  15  92  1.56998e-04
  1   9  15  93 -1.57246e-04
  1   9  15  99 -1.37786e-04
  1   9  15 100 -1.37810e-04
  1   9  15 106  7.52502e-05
  1   9  15 107 -7.51313e-05
  1   9  15 114  5.96428e-04
  1   9  15 116  6.89182e-04
  1   9  15 121 -3.16274e-05
  1   9  15 124 -3.31649e-04
  1   9  15 125  3.31806e-04
  1   9  15 129  3.86964e-04
  1   9  15 130  3.86960e-04
  1   9  15 136 -1.49886e-04
  1   9  15 141  1.44461e-04
  1   9  15 142 -1.44238e-04
  1   9  15 146  3.84302e-05
  1   9  15 151 -6.34059e-04
  1   9  15 153 -1.51720e-03
  1   9  15 154 -1.51944e-03
  1   9  15 157  1.67719e-03
  1   9  15 160  1.38378e-03
  1   9  15 179 -1.95204e-04
  1   9  15 182 -2.22587e-05
  1   9  15 183  2.20700e-05
  1   9  15 186  3.91507e-05
  1   9  15 187 -1.86614e-05
  1   9  16   8 -3.86628e-05
  1   9  16   9  3.69679e-05
  1   9  16  15 -6.46546e-05
  1   9  16  18 -5.73683e-05
  1   9  16  19 -5.73175e-05
  1   9  16  25 -9.36017e-05
  1   9  16  26 -9.35662e-05
  1   9  16  27 -7.05134e-05
  1   9  16  30  1.08194e-04
  1   9  16  31  1.07749e-04
  1   9  16  35  8.31628e-05
  1   9  16  36 -8.31129e-05
  1   9  16  38  1.13190e-05
  1   9  16  39  1.14438e-05
  1   9  16  43  6.45199e-05
  1   9  16  52  8.62714e-05
  1   9  16  65 -5.13731e-05
  1   9  16  66 -5.14147e-05
  1   9  16  68  1.16926e-05
  1   9  16  69  1.17343e-05
  1   9  16  73 -2.70240e-05
  1   9  16  74 -2.70195e-05
  1   9  16  77  1.02938e-04
  1   9  16  78 -6.29395e-05
  1   9  16  88  1.72981e-05
  1   9  16  89  1.73033e-05
  1   9  16  92 -1.11725e-05
  1   9  16  99 -1.02865e-05
  1   9  16 116  1.09077e-05
  1   9  16 124  1.12611e-05
  1   9  16 125 -1.53060e-05
  1   9  16 126 -1.50635e-05
  1   9  16 127 -1.49961e-05
  1   9  16 129  2.29013e-05
  1   9  16 130  2.17162e-05
  1   9  16 132 -9.68822e-05
  1   9  16 133  9.69542e-05
  1   9  16 151 -3.54225e-05
  1   9  16 153  2.72233e-05
  1   9  16 154 -2.48282e-05
  1   9  16 157  2.23001e-05
  1   9  16 160  1.44313e-05
  1   9  16 172  1.12764e-05
  1   9  16 173  1.12687e-05
  1   9  16 179  1.21205e-05
  1   9  16 187 -1.99381e-05
  1  10  11   8  2.92833e-05
  1  10  11  11  3.14593e-05
  1  10  11  12  3.14538e-05
  1  10  11  19 -1.87545e-05
  1  10  11  35  1.06109e-04
  1  10  11  36  1.05729e-04
  1  10  11  39  1.18583e-05
  1  10  11  49 -4.76319e-05
  1  10  11  56 -1.56424e-05
  1  10  11  63  8.41799e-05
  1  10  11  64 -8.43368e-05
  1  10  11  65 -2.15232e-04
  1  10  11  66 -2.15921e-04
  1  10  11  73  1.49573e-05
  1  10  11  74  1.47478e-05
  1  10  11  78 -2.43027e-05
  1  10  11  82 -1.74562e-05
  1  10  11  83 -1.74165e-05
  1  10  11  91 -3.52219e-05
  1  10  11  99 -4.05917e-05
  1  10  11 100 -4.07397e-05
  1  10  11 110 -1.12325e-05
  1  10  11 111  1.12357e-05
  1  10  11 114 -1.97251e-05
  1  10  11 121 -1.76488e-05
  1  10  11 129 -4.00088e-04
  1  10  11 130  3.99389e-04
  1  10  11 136 -5.03847e-05
  1  10  11 141  3.95374e-05
  1  10  11 142  3.98622e-05
  1  10  11 146  1.77659e-05
  1  10  11 150 -5.20291e-05
  1  10  11 151 -4.94243e-05
  1  10  11 153 -3.33997e-05
  1  10  11 154 -2.81608e-05
  1  10  11 160  4.93875e-05
  1  10  11 161  3.44678e-05
  1  10  12  15  6.37528e-05
  1  10  12  25  3.31727e-05
  1  10  12  26 -3.31697e-05
  1  10  12  27 -1.89938e-05
  1  10  12  39 -6.40236e-05
  1  10  12  43  2.92484e-04
  1  10  12  52  3.59326e-05
  1  10  12  78 -2.33526e-05
  1  10  12  92 -2.61134e-04
  1  10  12  93  2.61344e-04
  1  10  12 107 -2.59192e-04
  1  10  12 114  4.81254e-04
  1  10  12 115 -4.81694e-04
  1  10  12 117 -4.56469e-04
  1  10  12 124  3.30559e-04
  1  10  12 126 -6.96823e-05
  1  10  12 127  6.95143e-05
  1  10  12 129 -6.76996e-05
  1  10  12 130 -6.72125e-05
  1  10  12 132 -6.05846e-04
  1  10  12 133 -6.03447e-04
  1  10  12 150 -7.31440e-04
  1  10  12 151 -7.29324e-04
  1  10  12 153  1.07437e-03
  1  10  12 154 -1.08497e-03
  1  10  12 156  1.59802e-03
  1  10  12 160  9.94975e-04
  1  10  12 161  1.00176e-03
  1  10  12 178 -6.09239e-05
  1  10  12 179  6.10682e-05
  1  10  13  20  2.91236e-04
  1  10  13  21  2.14056e-05
  1  10  13  24 -1.32763e-04
  1  10  13  29  1.36961e-05
  1  10  13  32 -2.90430e-05
  1  10  13  40 -5.13822e-04
  1  10  13  42 -1.09292e-04
  1  10  13  50 -7.23091e-04
  1  10  13  54  1.52507e-05
  1  10  13  58 -1.40483e-05
  1  10  13  60  1.94011e-05
  1  10  13  61  2.55188e-04
  1  10  13  70 -2.83822e-04
  1  10  13  80  1.10465e-05
  1  10  13  85 -1.43367e-05
  1  10  13  87 -1.86827e-04
  1  10  13  94  2.98151e-04
  1  10  13  97 -8.97528e-05
  1  10  13 101  1.53552e-04
  1  10  13 103 -4.30067e-04
  1  10  13 105  1.95399e-04
  1  10  13 113 -5.89519e-04
  1  10  13 119  3.60998e-04
  1  10  13 123 -2.86140e-04
  1  10  13 131 -2.52704e-04
  1  10  13 135 -1.23492e-04
  1  10  13 138 -2.76677e-04
  1  10  13 140  8.34784e-04
  1  10  13 149 -1.45320e-03
  1  10  13 152 -5.45840e-04
  1  10  13 158  1.48916e-03
  1  10  13 163  2.43958e-03
  1  10  13 167  4.53735e-05
  1  10  13 177  2.93808e-04
  1  10  13 181 -1.93969e-04
  1  10  13 184 -3.16703e-05
  1  10  13 189  5.12015e-05
  1  10  14   7  1.70551e-05
  1  10  14   8  3.08467e-05
  1  10  14   9 -2.09058e-05
  1  10  14  10  4.67926e-05
  1  10  14  14  7.57128e-05
  1  10  14  15  4.53319e-05
  1  10  14  17  2.92611e-04
  1  10  14  18  1.25714e-04
  1  10  14  20 -1.79581e-05
  1  10  14  21 -4.87626e-04
  1  10  14  24  1.68857e-05
  1  10  14  25 -1.32323e-05
  1  10  14  29 -1.32437e-04
  1  10  14  32  5.73616e-04
  1  10  14  33 -2.67943e-05
  1  10  14  38  1.44720e-04
  1  10  14  39 -1.27445e-04
  1  10  14  40  8.26727e-05
  1  10  14  42  2.68590e-04
  1  10  14  49 -1.17556e-04
  1  10  14  50 -1.36517e-05
  1  10  14  52 -5.56228e-05
  1  10  14  53  4.48593e-05
  1  10  14  54 -4.06901e-04
  1  10  14  58  3.01253e-04
  1  10  14  60 -3.53867e-04
  1  10  14  61 -3.75446e-05
  1  10  14  70  1.13941e-04
  1  10  14  72 -1.03136e-05
  1  10  14  73  9.64102e-05
  1  10  14  74 -1.69380e-05
  1  10  14  76 -2.89515e-05
  1  10  14  77 -2.78992e-05
  1  10  14  80 -2.58354e-04
  1  10  14  81 -3.36137e-05
  1  10  14  82  5.13272e-05
  1  10  14  83 -1.62403e-04
  1  10  14  84 -2.29844e-04
  1  10  14  85  3.94211e-04
  1  10  14  87 -2.59586e-04
  1  10  14  89 -2.35210e-05
  1  10  14  90 -2.25827e-05
  1  10  14  92 -2.32419e-05
  1  10  14  97  3.00737e-05
  1  10  14  99  1.08137e-05
  1  10  14 101 -2.54352e-04
  1  10  14 107  8.95126e-05
  1  10  14 108 -3.55019e-05
  1  10  14 110 -1.07926e-04
  1  10  14 111  1.06340e-04
  1  10  14 114  6.10609e-05
  1  10  14 115  4.70871e-05
  1  10  14 116  3.96649e-05
  1  10  14 117 -2.86991e-05
  1  10  14 119  1.30936e-04
  1  10  14 120 -2.00628e-05
  1  10  14 121 -2.53939e-05
  1  10  14 124  2.25982e-05
  1  10  14 130  1.00274e-04
  1  10  14 132 -6.19959e-05
  1  10  14 133  1.70989e-05
  1  10  14 136 -1.24074e-05
  1  10  14 137  1.34948e-05
  1  10  14 140  1.63331e-05
  1  10  14 142 -1.79299e-04
  1  10  14 144  1.47931e-04
  1  10  14 146 -1.42822e-04
  1  10  14 147 -1.28354e-04
  1  10  14 149 -2.89129e-05
  1  10  14 150 -1.93163e-05
  1  10  14 151 -2.52543e-05
  1  10  14 156  4.18488e-05
  1  10  14 160 -2.72838e-05
  1  10  14 161 -4.22606e-05
  1  10  14 163  1.32259e-05
  1  10  14 164  8.70754e-05
  1  10  14 165  7.58995e-05
  1  10  14 167  2.99869e-04
  1  10  14 168 -2.13773e-05
  1  10  14 169  3.57979e-05
  1  10  14 172 -7.18795e-05
  1  10  14 173  3.32884e-05
  1  10  14 174  1.20985e-05
  1  10  14 177 -2.67166e-04
  1  10  14 179 -1.37443e-05
  1  10  14 181 -3.47468e-04
  1  10  14 182 -1.07431e-04
  1  10  14 183  5.44759e-05
  1  10  14 185 -9.74562e-05
  1  10  14 186  9.21211e-05
  1  10  14 187 -1.35369e-04
  1  10  14 188 -1.79364e-05
  1  10  15   8 -1.18648e-04
  1  10  15   9 -1.22853e-04
  1  10  15  11 -1.02521e-04
  1  10  15  12  1.02356e-04
  1  10  15  25  1.19322e-05
  1  10  15  26 -1.26973e-05
  1  10  15  27  2.89672e-05
  1  10  15  30 -3.22635e-05
  1  10  15  31  3.30751e-05
  1  10  15  38  2.70663e-04
  1  10  15  39 -2.70831e-04
  1  10  15  43 -1.48321e-05
  1  10  15  46 -3.34641e-05
  1  10  15  56  1.28943e-04
  1  10  15  64 -3.49185e-05
  1  10  15  65 -3.10089e-05
  1  10  15  66  3.12970e-05
  1  10  15  73 -1.04370e-05
  1  10  15  83  1.65844e-05
  1  10  15  90  8.39254e-05
  1  10  15  91 -8.39459e-05
  1  10  15  92 -6.10618e-05
  1  10  15  93 -6.21165e-05
  1  10  15  99 -8.25822e-05
  1  10  15 100  8.22658e-05
  1  10  15 106 -1.44548e-04
  1  10  15 107 -1.43673e-04
  1  10  15 114 -6.89939e-04
  1  10  15 116 -8.90324e-04
  1  10  15 121  3.85719e-05
  1  10  15 124 -3.02413e-04
  1  10  15 125 -3.02298e-04
  1  10  15 129  1.75571e-04
  1  10  15 130 -1.75575e-04
  1  10  15 136  4.85249e-05
  1  10  15 141 -4.44785e-05
  1  10  15 142 -4.42354e-05
  1  10  15 146 -4.79434e-05
  1  10  15 151  6.93433e-04
  1  10  15 153  1.19281e-03
  1  10  15 154 -1.19333e-03
  1  10  15 157 -2.12523e-03
  1  10  15 160 -1.60623e-03
  1  10  15 179  2.11126e-04
  1  10  15 182  1.88465e-05
  1  10  15 183  1.86384e-05
  1  10  15 186 -4.73893e-05
  1  10  15 187 -2.43187e-05
  1  10  16   8 -1.26676e-04
  1  10  16   9 -1.22480e-04
  1  10  16  11  1.76541e-04
  1  10  16  12  1.76535e-04
  1  10  16  15  7.09639e-05
  1  10  16  18 -3.34527e-04
  1  10  16  19  3.34403e-04
  1  10  16  25 -1.31575e-04
  1  10  16  26  1.31465e-04
  1  10  16  27 -2.16948e-04
  1  10  16  30 -1.78406e-04
  1  10  16  31  1.78201e-04
  1  10  16  35 -4.54624e-04
  1  10  16  36 -4.53853e-04
  1  10  16  38 -1.07854e-04
  1  10  16  39  1.08114e-04
  1  10  16  43  3.58868e-04
  1  10  16  46 -1.44583e-04
  1  10  16  49  4.25169e-05
  1  10  16  52  6.51557e-05
  1  10  16  56 -4.82555e-05
  1  10  16  64 -2.14312e-04
  1  10  16  65  4.07082e-04
  1  10  16  66 -4.07124e-04
  1  10  16  68  9.70298e-05
  1  10  16  69 -9.70551e-05
  1  10  16  73 -2.87965e-04
  1  10  16  74  2.88048e-04
  1  10  16  77  1.53826e-04
  1  10  16  78  4.28317e-05
  1  10  16  88 -1.26320e-05
  1  10  16  89  1.26553e-05
  1  10  16  92  1.31046e-05
  1  10  16 100 -1.02405e-05
  1  10  16 111  2.49107e-05
  1  10  16 125 -1.49193e-05
  1  10  16 126 -2.33788e-04
  1  10  16 127  2.33390e-04
  1  10  16 129  2.45691e-05
  1  10  16 130 -2.39069e-05
  1  10  16 132 -1.34693e-04
  1  10  16 133 -1.34584e-04
  1  10  16 151 -4.10869e-05
  1  10  16 153  1.37137e-04
  1  10  16 154  1.39352e-04
  1  10  16 157  1.49209e-05
  1  10  16 170 -1.34562e-05
  1  10  16 171  1.39904e-05
  1  10  16 172 -1.87944e-05
  1  10  16 173  1.87953e-05
  1  10  16 179 -1.53311e-05
  1  10  16 187 -2.36504e-05
  1  11  12  13  8.56766e-05
  1  11  12  23  9.33288e-05
  1  11  12  33  5.14022e-05
  1  11  12  34 -9.23172e-05
  1  11  12  41 -9.73987e-05
  1  11  12  55  1.51349e-04
  1  11  12  59 -4.57028e-05
  1  11  12  81 -2.37147e-05
  1  11  12 112 -5.29174e-05
  1  11  12 118 -1.11981e-04
  1  11  12 128  5.80225e-05
  1  11  12 134 -7.14979e-05
  1  11  12 139  6.62221e-05
  1  11  12 143 -3.86171e-05
  1  11  12 145 -1.80871e-05
  1  11  12 148 -7.11165e-05
  1  11  12 159  2.00169e-05
  1  11  13   8 -2.26761e-05
  1  11  13  11 -2.31227e-05
  1  11  13  12 -2.30791e-05
  1  11  13  19  1.67095e-05
  1  11  13  35  2.38103e-04
  1  11  13  36  2.38788e-04
  1  11  13  39 -1.38693e-05
  1  11  13  49  3.44272e-05
  1  11  13  63  1.49354e-04
  1  11  13  64 -1.49699e-04
  1  11  13  65 -1.33256e-04
  1  11  13  66 -1.72768e-04
  1  11  13  73 -1.99449e-05
  1  11  13  74 -2.21151e-05
  1  11  13  78  1.70967e-05
  1  11  13  82  1.24263e-05
  1  11  13  83  1.26616e-05
  1  11  13  91  3.45503e-05
  1  11  13  99  3.58579e-05
  1  11  13 100  3.58200e-05
  1  11  13 114 -1.67151e-05
  1  11  13 121  1.69400e-05
  1  11  13 129 -1.69043e-04
  1  11  13 130  1.69449e-04
  1  11  13 136  4.75830e-05
  1  11  13 141 -3.66067e-05
  1  11  13 142 -3.65552e-05
  1  11  13 146 -1.26483e-05
  1  11  13 150 -2.38880e-05
  1  11  13 151 -2.20420e-05
  1  11  13 153 -1.50964e-05
  1  11  13 154 -1.83640e-05
  1  11  13 156  1.28845e-05
  1  11  13 160  2.21303e-05
  1  11  13 161  2.17904e-05
  1  11  14  15 -7.20498e-05
  1  11  14  25 -3.85091e-05
  1  11  14  26  3.84599e-05
  1  11  14  27  1.75681e-05
  1  11  14  30 -1.56679e-05
  1  11  14  31  1.53474e-05
  1  11  14  39  6.67677e-05
  1  11  14  43 -7.38329e-05
  1  11  14  46 -1.06865e-05
  1  11  14  52 -3.87421e-05
  1  11  14  65  3.86904e-05
  1  11  14  66  3.84540e-05
  1  11  14  78  2.90668e-05
  1  11  14  92  8.68537e-05
  1  11  14  93 -8.66028e-05
  1  11  14 107  5.12507e-05
  1  11  14 114 -2.13498e-04
  1  11  14 115 -2.13716e-04
  1  11  14 117 -2.10387e-04
  1  11  14 124 -1.36137e-04
  1  11  14 126  3.05036e-05
  1  11  14 132 -9.07972e-05
  1  11  14 133  9.06409e-05
  1  11  14 150 -3.11252e-04
  1  11  14 151 -3.10978e-04
  1  11  14 153 -5.40424e-04
  1  11  14 154 -5.43429e-04
  1  11  14 156  8.84542e-04
  1  11  14 160  6.00898e-04
  1  11  14 161  6.03146e-04
  1  11  14 165  1.01387e-05
  1  11  14 178  6.98643e-05
  1  11  14 179  6.99324e-05
  1  11  15   8 -1.56012e-05
  1  11  15   9 -1.51252e-04
  1  11  15  17  8.17276e-05
  1  11  15  18  3.82045e-05
  1  11  15  21 -6.49133e-05
  1  11  15  22 -1.36005e-04
  1  11  15  23  3.08968e-05
  1  11  15  24  2.79608e-05
  1  11  15  32 -1.55297e-04
  1  11  15  33  3.03092e-05
  1  11  15  37  2.44764e-04
  1  11  15  38 -7.77429e-05
  1  11  15  40  7.56892e-05
  1  11  15  41  2.16193e-04
  1  11  15  47 -1.16197e-03
  1  11  15  50 -1.06595e-05
  1  11  15  54  2.99778e-05
  1  11  15  55  3.10942e-05
  1  11  15  60  2.65137e-05
  1  11  15  61 -5.81725e-05
  1  11  15  62  4.94198e-05
  1  11  15  63 -4.53124e-05
  1  11  15  70  1.85543e-05
  1  11  15  72  4.32504e-05
  1  11  15  74 -3.34414e-05
  1  11  15  76 -3.32545e-05
  1  11  15  77 -3.32378e-05
  1  11  15  82  2.31988e-04
  1  11  15  84  3.08115e-05
  1  11  15  85  3.02145e-05
  1  11  15  87 -1.12458e-05
  1  11  15  96  5.76583e-04
  1  11  15 103  7.04305e-05
  1  11  15 105  6.13270e-05
  1  11  15 106 -4.29892e-05
  1  11  15 108  4.68493e-05
  1  11  15 109  2.41752e-05
  1  11  15 110  2.60380e-05
  1  11  15 111 -1.04168e-05
  1  11  15 112  3.70842e-04
  1  11  15 113  5.56628e-05
  1  11  15 115  3.20984e-05
  1  11  15 116 -3.42747e-05
  1  11  15 117 -3.42236e-05
  1  11  15 122 -8.98436e-04
  1  11  15 123 -1.00714e-05
  1  11  15 125 -4.45983e-05
  1  11  15 127 -1.18752e-05
  1  11  15 128 -6.87147e-04
  1  11  15 134  1.98441e-03
  1  11  15 143 -4.63380e-05
  1  11  15 156  3.04400e-05
  1  11  15 157 -3.23024e-05
  1  11  15 158 -6.53204e-05
  1  11  15 159  1.15831e-03
  1  11  15 162  2.75235e-03
  1  11  15 164  3.17058e-05
  1  11  15 166 -2.37009e-04
  1  11  15 170  3.09473e-05
  1  11  15 175 -1.21874e-05
  1  11  15 177 -1.28911e-05
  1  11  15 178 -3.28652e-05
  1  11  15 181  2.25374e-05
  1  11  15 184  1.12645e-05
  1  11  15 187  1.66974e-05
  1  11  15 189 -4.55604e-05
  1  11  16   7 -4.12200e-05
  1  11  16   8  2.42774e-05
  1  11  16   9 -1.15706e-04
  1  11  16  10  1.05229e-05
  1  11  16  13 -2.01540e-05
  1  11  16  20  1.03100e-05
  1  11  16  21 -4.92316e-05
  1  11  16  23  2.27103e-04
  1  11  16  24  1.54124e-05
  1  11  16  30 -1.53703e-05
  1  11  16  32 -1.54525e-05
  1  11  16  33 -1.93106e-05
  1  11  16  34 -2.05518e-04
  1  11  16  37  3.49903e-05
  1  11  16  38  4.32659e-05
  1  11  16  40  2.80789e-05
  1  11  16  47 -3.20403e-05
  1  11  16  50  2.41943e-05
  1  11  16  54  9.89933e-05
  1  11  16  58 -1.90559e-05
  1  11  16  61 -3.96765e-05
  1  11  16  62 -3.38242e-05
  1  11  16  63  4.41922e-05
  1  11  16  70  3.04628e-05
  1  11  16  72 -1.06479e-05
  1  11  16  75  2.59822e-04
  1  11  16  76 -5.23346e-04
  1  11  16  77  5.22706e-04
  1  11  16  80  1.16791e-05
  1  11  16  84  1.72313e-04
  1  11  16  85 -6.15099e-05
  1  11  16  86  1.46727e-05
  1  11  16  87 -3.72289e-05
  1  11  16  90 -3.21485e-05
  1  11  16  95  3.29867e-05
  1  11  16  96 -3.65236e-05
  1  11  16  97  1.26572e-05
  1  11  16  98 -3.37811e-05
  1  11  16 101  3.49480e-05
  1  11  16 102 -3.51608e-05
  1  11  16 103 -1.38196e-05
  1  11  16 104  2.59925e-05
  1  11  16 105 -5.09660e-05
  1  11  16 110 -3.75478e-05
  1  11  16 113 -4.03472e-05
  1  11  16 115  1.76883e-04
  1  11  16 116  3.19840e-05
  1  11  16 117 -3.16548e-05
  1  11  16 122 -2.96536e-05
  1  11  16 125 -2.86488e-05
  1  11  16 127 -3.43456e-05
  1  11  16 131  1.37809e-05
  1  11  16 135 -1.49942e-05
  1  11  16 137 -1.43384e-05
  1  11  16 140 -5.28440e-05
  1  11  16 147  3.25273e-05
  1  11  16 149  1.88514e-05
  1  11  16 150 -1.94269e-04
  1  11  16 152  1.91865e-05
  1  11  16 155 -3.63641e-05
  1  11  16 156 -3.24135e-04
  1  11  16 157 -3.23011e-04
  1  11  16 158  5.70098e-05
  1  11  16 159 -3.39795e-05
  1  11  16 161  1.38514e-04
  1  11  16 162  3.21779e-05
  1  11  16 164 -1.86522e-05
  1  11  16 166  3.53710e-05
  1  11  16 167  1.79853e-05
  1  11  16 174 -3.32454e-05
  1  11  16 175 -1.21115e-05
  1  11  16 177 -1.07076e-05
  1  11  16 178 -2.32052e-05
  1  11  16 180  1.34827e-03
  1  11  16 183 -1.44064e-05
  1  11  16 185  5.59070e-04
  1  11  16 187 -3.30009e-05
  1  11  16 188  3.57072e-05
  1  11  16 189  1.48322e-05
  1  12  13  15 -4.60647e-05
  1  12  13  25 -2.31738e-05
  1  12  13  26  2.31528e-05
  1  12  13  27  1.44183e-05
  1  12  13  39  5.21131e-05
  1  12  13  43  1.67262e-04
  1  12  13  46 -1.16276e-05
  1  12  13  52 -3.05858e-05
  1  12  13  63 -3.25402e-05
  1  12  13  64  3.24690e-05
  1  12  13  65  2.14014e-05
  1  12  13  66  3.35519e-05
  1  12  13  78  1.92501e-05
  1  12  13  92 -1.87095e-04
  1  12  13  93  1.87204e-04
  1  12  13 107 -2.40494e-04
  1  12  13 114  3.10268e-04
  1  12  13 115 -3.09753e-04
  1  12  13 117 -2.66752e-04
  1  12  13 124  2.62639e-04
  1  12  13 126 -1.14447e-04
  1  12  13 127  1.14618e-04
  1  12  13 132 -3.61706e-04
  1  12  13 133 -3.62810e-04
  1  12  13 150 -3.63157e-04
  1  12  13 151 -3.64490e-04
  1  12  13 153  6.16777e-04
  1  12  13 154 -6.11156e-04
  1  12  13 156  6.83491e-04
  1  12  13 160  4.23726e-04
  1  12  13 161  4.20983e-04
  1  12  13 178  4.92498e-05
  1  12  13 179 -4.90826e-05
  1  12  14   8  2.49463e-05
  1  12  14  11  3.20355e-05
  1  12  14  12 -3.20228e-05
  1  12  14  19 -1.27037e-05
  1  12  14  30 -1.56486e-05
  1  12  14  31  1.59980e-05
  1  12  14  35  4.23579e-05
  1  12  14  36  4.22721e-05
  1  12  14  39  1.36495e-05
  1  12  14  43 -3.13740e-05
  1  12  14  49 -6.42459e-05
  1  12  14  56 -1.20862e-05
  1  12  14  63  3.13090e-05
  1  12  14  64 -3.08813e-05
  1  12  14  65 -2.35174e-05
  1  12  14  66 -2.35953e-05
  1  12  14  78 -2.71111e-05
  1  12  14  83 -1.58095e-05
  1  12  14  91 -2.38198e-05
  1  12  14  99  3.64991e-05
  1  12  14 100 -3.64324e-05
  1  12  14 110 -1.07809e-05
  1  12  14 114 -1.55594e-05
  1  12  14 121 -1.60530e-05
  1  12  14 132  1.80924e-05
  1  12  14 133  1.73737e-05
  1  12  14 136 -4.12897e-05
  1  12  14 141  3.82557e-05
  1  12  14 146  2.30049e-05
  1  12  14 150  2.86733e-05
  1  12  14 151  2.66694e-05
  1  12  14 153 -7.36471e-05
  1  12  14 154  7.36374e-05
  1  12  14 160 -3.11209e-05
  1  12  14 161 -2.82320e-05
  1  12  14 186  1.37988e-05
  1  12  14 187 -1.37367e-05
  1  12  15   7  2.38727e-04
  1  12  15   8  1.10465e-05
  1  12  15   9 -1.59702e-04
  1  12  15  10 -1.83394e-05
  1  12  15  16 -1.37626e-05
  1  12  15  17 -3.06340e-05
  1  12  15  20  1.04421e-05
  1  12  15  21 -4.92629e-05
  1  12  15  23 -3.58395e-05
  1  12  15  24  1.54230e-05
  1  12  15  30  8.57569e-05
  1  12  15  32 -6.73624e-05
  1  12  15  33  1.97546e-04
  1  12  15  37  2.10078e-05
  1  12  15  38 -1.53644e-05
  1  12  15  40  1.03433e-05
  1  12  15  41  3.24727e-05
  1  12  15  50  2.41633e-05
  1  12  15  51  3.20248e-05
  1  12  15  54  9.89916e-05
  1  12  15  55 -3.43689e-05
  1  12  15  58 -1.90494e-05
  1  12  15  61 -3.96450e-05
  1  12  15  63  2.07389e-05
  1  12  15  67 -8.16236e-05
  1  12  15  70  3.02844e-05
  1  12  15  71  3.43904e-05
  1  12  15  74 -1.16015e-04
  1  12  15  75 -5.80397e-05
  1  12  15  76 -5.03510e-04
  1  12  15  80  2.30275e-05
  1  12  15  82 -3.02597e-05
  1  12  15  83 -1.10964e-05
  1  12  15  86 -3.38438e-05
  1  12  15  87 -3.72996e-05
  1  12  15  90  3.24495e-05
  1  12  15  95  3.64950e-05
  1  12  15  96 -1.16339e-05
  1  12  15  97  1.32386e-05
  1  12  15  98 -3.59239e-05
  1  12  15 101  3.48864e-05
  1  12  15 102 -3.56479e-05
  1  12  15 103 -1.38200e-05
  1  12  15 104  3.49398e-05
  1  12  15 105 -5.09353e-05
  1  12  15 106  2.79684e-05
  1  12  15 110  1.83020e-05
  1  12  15 111 -1.73519e-05
  1  12  15 112  3.73825e-05
  1  12  15 113 -4.01820e-05
  1  12  15 115 -1.73289e-04
  1  12  15 116 -2.76553e-04
  1  12  15 117  2.76564e-04
  1  12  15 125  3.87133e-05
  1  12  15 128 -3.70336e-05
  1  12  15 131  1.37883e-05
  1  12  15 134  4.22786e-05
  1  12  15 135 -1.49166e-05
  1  12  15 139 -3.58905e-05
  1  12  15 140 -5.28582e-05
  1  12  15 143  3.71826e-05
  1  12  15 144 -1.66650e-05
  1  12  15 149  1.88390e-05
  1  12  15 150  2.00921e-04
  1  12  15 152  1.91808e-05
  1  12  15 155 -3.51662e-05
  1  12  15 156 -1.05822e-03
  1  12  15 157  1.05546e-03
  1  12  15 158  5.67462e-05
  1  12  15 159 -3.27623e-05
  1  12  15 161 -1.13285e-03
  1  12  15 166  3.04011e-05
  1  12  15 167  1.71217e-05
  1  12  15 168  1.50610e-05
  1  12  15 169 -2.27620e-05
  1  12  15 175 -1.20169e-05
  1  12  15 176  2.13805e-04
  1  12  15 180  1.53267e-04
  1  12  15 183 -1.25165e-05
  1  12  15 187 -2.24837e-05
  1  12  15 189  1.27101e-05
  1  12  16   9 -3.18468e-05
  1  12  16  10 -3.13173e-05
  1  12  16  13 -3.03698e-05
  1  12  16  17  1.13873e-04
  1  12  16  18  3.72897e-05
  1  12  16  21  6.48224e-05
  1  12  16  22 -7.67832e-04
  1  12  16  23 -3.05350e-05
  1  12  16  24 -2.78908e-05
  1  12  16  33 -3.10432e-05
  1  12  16  34  3.06293e-05
  1  12  16  38  9.35928e-05
  1  12  16  40 -5.46390e-05
  1  12  16  50  1.04909e-05
  1  12  16  51 -1.10457e-03
  1  12  16  54 -2.98126e-05
  1  12  16  57 -7.08373e-05
  1  12  16  60 -2.63737e-05
  1  12  16  61  5.84295e-05
  1  12  16  63  7.21457e-05
  1  12  16  67 -3.14353e-05
  1  12  16  70 -1.90068e-05
  1  12  16  71 -8.04746e-04
  1  12  16  72 -2.26955e-05
  1  12  16  76 -3.22461e-05
  1  12  16  82 -2.03527e-04
  1  12  16  84  6.66724e-05
  1  12  16  85 -6.82079e-05
  1  12  16  86 -3.11267e-04
  1  12  16  90  2.70097e-05
  1  12  16 103 -7.03918e-05
  1  12  16 105 -6.10768e-05
  1  12  16 106  4.13817e-05
  1  12  16 108 -2.48541e-05
  1  12  16 109 -3.05165e-05
  1  12  16 110 -2.39073e-05
  1  12  16 111  3.41035e-05
  1  12  16 113 -5.53898e-05
  1  12  16 115 -3.30108e-05
  1  12  16 116 -3.30222e-05
  1  12  16 117 -3.32415e-05
  1  12  16 123  1.00541e-05
  1  12  16 125  4.06753e-05
  1  12  16 144  2.12281e-05
  1  12  16 145  3.27923e-05
  1  12  16 150  2.97430e-05
  1  12  16 156  3.58419e-05
  1  12  16 157  2.88187e-05
  1  12  16 158  6.40057e-05
  1  12  16 159  1.65636e-03
  1  12  16 161  4.36888e-05
  1  12  16 162 -1.74527e-05
  1  12  16 164 -3.20766e-05
  1  12  16 166 -2.51114e-04
  1  12  16 168 -2.89588e-05
  1  12  16 169 -2.90551e-05
  1  12  16 170 -3.03052e-05
  1  12  16 171  3.69981e-05
  1  12  16 174  3.22864e-05
  1  12  16 175  1.22873e-05
  1  12  16 176  3.47604e-05
  1  12  16 178 -3.28214e-05
  1  12  16 184 -1.23059e-05
  1  12  16 185  3.52632e-05
  1  12  16 187  2.19008e-05
  1  12  16 188 -8.02269e-04
  1  12  16 189 -4.40592e-05
  1  13  14   8 -1.31224e-05
  1  13  14   9  1.69814e-05
  1  13  14  10  3.70810e-05
  1  13  14  14  1.12855e-05
  1  13  14  17  1.08264e-04
  1  13  14  18  1.88868e-05
  1  13  14  20 -1.72837e-05
  1  13  14  21  1.01355e-03
  1  13  14  24  1.65102e-05
  1  13  14  29  5.85971e-04
  1  13  14  32 -6.34289e-04
  1  13  14  38  2.13027e-05
  1  13  14  39 -1.88234e-05
  1  13  14  42  5.79828e-05
  1  13  14  49 -1.70197e-05
  1  13  14  54  3.84172e-04
  1  13  14  58 -4.32465e-04
  1  13  14  60  5.80441e-04
  1  13  14  70  3.16756e-05
  1  13  14  72 -1.00523e-04
  1  13  14  73  1.46435e-05
  1  13  14  80  4.31317e-04
  1  13  14  83 -2.45853e-05
  1  13  14  84 -7.44380e-05
  1  13  14  85 -6.17279e-04
  1  13  14  87 -4.03161e-05
  1  13  14  97  2.26393e-05
  1  13  14 101 -4.40660e-05
  1  13  14 107  1.33228e-05
  1  13  14 108 -1.86542e-05
  1  13  14 110 -1.61922e-05
  1  13  14 111  1.57581e-05
  1  13  14 119  2.90691e-05
  1  13  14 130  1.47092e-05
  1  13  14 142 -2.62250e-05
  1  13  14 144  3.00724e-05
  1  13  14 146 -2.12928e-05
  1  13  14 147 -1.91352e-05
  1  13  14 158 -1.65427e-05
  1  13  14 163 -2.27683e-05
  1  13  14 164  1.29319e-05
  1  13  14 165  3.08461e-05
  1  13  14 167  4.36528e-05
  1  13  14 172 -1.06305e-05
  1  13  14 177 -4.40925e-05
  1  13  14 181 -4.78159e-05
  1  13  14 182 -1.59388e-05
  1  13  14 185 -1.44164e-05
  1  13  14 186  1.36880e-05
  1  13  14 187 -3.97980e-05
  1  13  15   8  1.24333e-04
  1  13  15   9  1.29926e-04
  1  13  15  11  2.93763e-05
  1  13  15  12 -2.92922e-05
  1  13  15  27 -1.21557e-05
  1  13  15  30  5.37363e-05
  1  13  15  31 -5.41573e-05
  1  13  15  38  5.18892e-05
  1  13  15  39 -5.20036e-05
  1  13  15  46  2.55147e-05
  1  13  15  56 -1.51761e-04
  1  13  15  64  2.66263e-05
  1  13  15  65 -1.35902e-05
  1  13  15  66  1.30341e-05
  1  13  15  78 -3.62703e-05
  1  13  15  83 -8.17064e-05
  1  13  15  90 -1.62499e-04
  1  13  15  91  1.62390e-04
  1  13  15  92 -1.37076e-04
  1  13  15  93 -1.37540e-04
  1  13  15  99 -1.15456e-04
  1  13  15 100  1.15219e-04
  1  13  15 106  1.77487e-05
  1  13  15 107  1.72220e-05
  1  13  15 114 -1.72864e-04
  1  13  15 116 -1.29657e-04
  1  13  15 121  1.07615e-05
  1  13  15 124 -1.41805e-04
  1  13  15 125 -1.40988e-04
  1  13  15 129  3.36531e-04
  1  13  15 130 -3.36535e-04
  1  13  15 136  1.66798e-04
  1  13  15 141 -1.48521e-04
  1  13  15 142 -1.48340e-04
  1  13  15 151  2.00945e-04
  1  13  15 153  6.85235e-05
  1  13  15 154 -6.87426e-05
  1  13  15 157 -5.00699e-04
  1  13  15 160 -8.18168e-04
  1  13  15 179  7.33966e-05
  1  13  15 182  1.19833e-05
  1  13  15 183  1.20216e-05
  1  13  16   8  1.38816e-04
  1  13  16   9  1.33680e-04
  1  13  16  11 -4.52219e-05
  1  13  16  12 -4.52621e-05
  1  13  16  15 -1.19093e-04
  1  13  16  18  1.84538e-04
  1  13  16  19 -1.84401e-04
  1  13  16  25 -1.67750e-05
  1  13  16  26  1.67636e-05
  1  13  16  27  8.07383e-05
  1  13  16  30  2.88594e-04
  1  13  16  31 -2.88320e-04
  1  13  16  35  6.43307e-04
  1  13  16  36  6.41218e-04
  1  13  16  38 -2.19781e-05
  1  13  16  39  2.21161e-05
  1  13  16  43 -1.92293e-04
  1  13  16  46  1.12557e-04
  1  13  16  52  4.72971e-05
  1  13  16  56  5.55179e-05
  1  13  16  64  1.51837e-04
  1  13  16  65 -3.93332e-04
  1  13  16  66  3.92624e-04
  1  13  16  68 -8.49712e-05
  1  13  16  69  8.51179e-05
  1  13  16  73  1.85029e-04
  1  13  16  74 -1.85066e-04
  1  13  16  78 -1.58942e-04
  1  13  16  82 -1.62330e-05
  1  13  16  83  1.52045e-05
  1  13  16  92  1.18967e-05
  1  13  16  99  1.16007e-05
  1  13  16 100 -1.33950e-05
  1  13  16 111 -1.94861e-05
  1  13  16 114  1.06874e-05
  1  13  16 126  1.56429e-04
  1  13  16 127 -1.55943e-04
  1  13  16 129  6.27545e-05
  1  13  16 130 -6.17425e-05
  1  13  16 136  1.99179e-05
  1  13  16 137 -1.99660e-05
  1  13  16 141 -2.19934e-05
  1  13  16 142  2.38963e-05
  1  13  16 151 -1.51403e-05
  1  13  16 160  1.35275e-05
  1  14  15  11  1.37352e-05
  1  14  15  12 -1.37365e-05
  1  14  15  15 -1.10044e-05
  1  14  15  18 -1.18211e-05
  1  14  15  19 -1.19530e-05
  1  14  15  25 -1.43229e-05
  1  14  15  26  1.43232e-05
  1  14  15  27 -1.47780e-05
  1  14  15  30 -2.91795e-05
  1  14  15  31  3.09252e-05
  1  14  15  35  1.76787e-05
  1  14  15  36 -1.77781e-05
  1  14  15  38 -1.29432e-05
  1  14  15  39  1.33853e-05
  1  14  15  43  1.29080e-05
  1  14  15  52  1.64040e-05
  1  14  15  77  2.07566e-05
  1  14  15  78 -2.00699e-05
  1  14  15 126 -1.03099e-05
  1  14  15 127  1.03561e-05
  1  14  15 129  1.42794e-05
  1  14  15 130 -1.05483e-05
  1  14  15 132 -2.14919e-05
  1  14  15 133 -2.15212e-05
  1  14  15 153 -1.96307e-05
  1  14  15 154  2.36246e-05
  1  14  15 157 -1.31852e-05
  1  14  15 160  1.27369e-05
  1  14  16  38 -3.76252e-05
  1  14  16  39  3.77078e-05
  1  14  16  92  3.00796e-05
  1  14  16  93  3.02434e-05
  1  14  16  99  2.60176e-05
  1  14  16 100 -2.59292e-05
  1  14  16 106  1.68920e-05
  1  14  16 107  1.69295e-05
  1  14  16 114  1.21136e-04
  1  14  16 116  1.41941e-04
  1  14  16 124  6.47747e-05
  1  14  16 125  6.47478e-05
  1  14  16 129 -7.51192e-05
  1  14  16 130  7.40769e-05
  1  14  16 136 -2.75037e-05
  1  14  16 137  2.75780e-05
  1  14  16 141  2.82319e-05
  1  14  16 142 -2.77904e-05
  1  14  16 151 -1.30876e-04
  1  14  16 153 -5.34601e-04
  1  14  16 154 -5.31483e-04
  1  14  16 157  1.04966e-03
  1  14  16 160  8.51864e-04
  1  14  16 179 -3.78826e-05
  1  15  16  23  7.94793e-05
  1  15  16  33  4.88112e-05
  1  15  16  37 -5.78930e-04
  1  15  16  47  8.96199e-04
  1  15  16  51 -5.36675e-04
  1  15  16  59 -5.77632e-05
  1  15  16  62  1.17791e-04
  1  15  16  67  9.89522e-05
  1  15  16  71 -4.87690e-04
  1  15  16  81  1.36429e-05
  1  15  16  86  4.49856e-04
  1  15  16  96  2.79957e-04
  1  15  16 118 -2.84047e-04
  1  15  16 122  3.70027e-04
  1  15  16 148 -1.89631e-04
  1  15  16 159  1.36631e-04
  1  15  16 162 -1.61166e-04
  1  15  16 166 -1.38998e-05
  3   1   2  22 -5.33744e-05
  3   1   2  37  2.21701e-05
  3   1   2  41 -4.48673e-05
  3   1   2  47 -5.47457e-05
  3   1   2  51  1.10524e-05
  3   1   2  55  5.97996e-05
  3   1   2  62 -3.09336e-05
  3   1   2  84 -2.28619e-05
  3   1   2  86 -5.37590e-05
  3   1   2  98 -4.26688e-05
  3   1   2 104  3.89833e-05
  3   1   2 109  1.69524e-05
  3   1   2 112 -1.09687e-05
  3   1   2 118  3.45516e-05
  3   1   2 122 -2.79856e-05
  3   1   2 128 -2.82910e-05
  3   1   2 148 -1.49521e-05
  3   1   2 162 -1.88450e-05
  3   1   3   8  1.59477e-04
  3   1   3  11  7.10584e-05
  3   1   3  12 -7.03109e-05
  3   1   3  14 -7.99456e-05
  3   1   3  19 -4.29233e-05
  3   1   3  26 -4.87143e-04
  3   1   3  27 -3.45549e-05
  3   1   3  28  3.00615e-05
  3   1   3  31  1.39347e-04
  3   1   3  36 -1.99134e-04
  3   1   3  43  2.52479e-05
  3   1   3  44 -1.12650e-05
  3   1   3  45  5.36576e-04
  3   1   3  46  5.34960e-04
  3   1   3  56 -2.97541e-05
  3   1   3  63  9.91249e-05
  3   1   3  64 -9.93480e-05
  3   1   3  65  1.91875e-04
  3   1   3  73  4.23766e-05
  3   1   3  74  4.06610e-05
  3   1   3  76  2.66722e-05
  3   1   3  77 -2.77246e-05
  3   1   3  78  2.42132e-04
  3   1   3  79 -2.39888e-04
  3   1   3  83 -6.92635e-05
  3   1   3  90 -2.49094e-04
  3   1   3  91 -2.49355e-04
  3   1   3  92  4.14845e-05
  3   1   3 100  2.48628e-04
  3   1   3 106 -5.67820e-04
  3   1   3 110 -2.01312e-05
  3   1   3 111  1.99294e-05
  3   1   3 121 -6.17028e-05
  3   1   3 125  2.75286e-05
  3   1   3 126  4.08178e-04
  3   1   3 127  4.09324e-04
  3   1   3 129 -2.11542e-04
  3   1   3 130 -2.10437e-04
  3   1   3 132 -6.18099e-04
  3   1   3 133  6.19456e-04
  3   1   3 136  9.84285e-05
  3   1   3 137 -9.85574e-05
  3   1   3 141 -9.18279e-05
  3   1   3 142 -9.17601e-05
  3   1   3 150  1.62133e-04
  3   1   3 151  1.62405e-04
  3   1   3 153  4.01540e-04
  3   1   3 154  4.02236e-04
  3   1   3 157 -3.41847e-04
  3   1   4   8  6.72197e-05
  3   1   4  11  3.38528e-05
  3   1   4  12  3.38924e-05
  3   1   4  14 -3.68256e-05
  3   1   4  19 -7.62799e-05
  3   1   4  26  7.52535e-05
  3   1   4  31 -7.03517e-05
  3   1   4  36  1.50488e-04
  3   1   4  43  2.88110e-05
  3   1   4  44  2.96088e-05
  3   1   4  45 -1.07655e-04
  3   1   4  46  1.06515e-04
  3   1   4  49  9.13093e-05
  3   1   4  56 -6.41215e-05
  3   1   4  63  5.42547e-05
  3   1   4  64  5.48985e-05
  3   1   4  65 -5.99955e-05
  3   1   4  73 -5.34084e-05
  3   1   4  74  5.38403e-05
  3   1   4  78  4.38592e-05
  3   1   4  79  4.45204e-05
  3   1   4  83 -3.11098e-05
  3   1   4  88  1.15151e-05
  3   1   4  89  1.15107e-05
  3   1   4  90 -5.35442e-05
  3   1   4  91  5.39063e-05
  3   1   4  92 -2.71452e-05
  3   1   4 100 -3.97439e-05
  3   1   4 106  1.14470e-04
  3   1   4 110 -1.05635e-05
  3   1   4 111 -1.05728e-05
  3   1   4 121 -1.06312e-05
  3   1   4 126  8.12795e-05
  3   1   4 127 -8.19973e-05
  3   1   4 129  1.45951e-05
  3   1   4 130 -1.41914e-05
  3   1   4 132 -1.01120e-04
  3   1   4 133 -1.02204e-04
  3   1   4 136  4.88982e-05
  3   1   4 137  4.90031e-05
  3   1   4 141 -4.76999e-05
  3   1   4 142  4.74825e-05
  3   1   4 153 -9.12133e-05
  3   1   4 154  9.03790e-05
  3   1   4 157  7.36256e-05
  3   1   5  10 -2.15512e-05
  3   1   5  13  1.27317e-04
  3   1   5  14 -5.59013e-05
  3   1   5  15 -2.42125e-05
  3   1   5  16 -4.18160e-05
  3   1   5  17  1.49846e-04
  3   1   5  19  7.84574e-05
  3   1   5  20 -2.42994e-04
  3   1   5  21 -8.86653e-05
  3   1   5  23 -1.74529e-04
  3   1   5  24 -3.19070e-04
  3   1   5  25 -1.33014e-05
  3   1   5  27 -4.32550e-05
  3   1   5  29 -9.76811e-05
  3   1   5  32 -1.37153e-04
  3   1   5  33  1.03579e-05
  3   1   5  34 -4.37685e-05
  3   1   5  38 -1.81450e-05
  3   1   5  39 -3.27564e-05
  3   1   5  40  9.09358e-05
  3   1   5  41  4.21129e-04
  3   1   5  42 -6.05296e-05
  3   1   5  45 -2.69598e-04
  3   1   5  47  4.60704e-04
  3   1   5  50  4.62545e-05
  3   1   5  51  9.54361e-05
  3   1   5  52  1.57066e-05
  3   1   5  53  1.62644e-05
  3   1   5  54 -1.99566e-05
  3   1   5  58 -1.77667e-04
  3   1   5  60  1.31183e-04
  3   1   5  61 -1.86876e-04
  3   1   5  62 -1.54051e-04
  3   1   5  68 -1.89279e-05
  3   1   5  70  3.00910e-05
  3   1   5  71 -4.51847e-05
  3   1   5  72 -1.44303e-04
  3   1   5  73  1.81328e-05
  3   1   5  74  5.92843e-05
  3   1   5  76  5.87567e-05
  3   1   5  80  2.81591e-05
  3   1   5  82  5.88388e-05
  3   1   5  85 -4.43671e-04
  3   1   5  86 -1.63364e-04
  3   1   5  87  2.33951e-05
  3   1   5  94  1.58077e-05
  3   1   5  97  1.42833e-04
  3   1   5  98  4.39167e-05
  3   1   5 102 -4.73274e-05
  3   1   5 103 -2.24141e-05
  3   1   5 104 -1.02955e-04
  3   1   5 105 -1.91142e-04
  3   1   5 107  2.76576e-05
  3   1   5 108  7.38560e-05
  3   1   5 109 -7.38997e-05
  3   1   5 110  4.19232e-05
  3   1   5 112  4.51228e-05
  3   1   5 113  1.06263e-04
  3   1   5 114  4.86470e-05
  3   1   5 115  5.11512e-05
  3   1   5 119 -9.17752e-05
  3   1   5 121 -3.33798e-05
  3   1   5 123  3.27221e-05
  3   1   5 125  2.92076e-05
  3   1   5 128  4.51764e-05
  3   1   5 131  3.40165e-04
  3   1   5 132  2.05692e-05
  3   1   5 134  4.69527e-05
  3   1   5 135 -1.50297e-04
  3   1   5 138  7.87971e-05
  3   1   5 140  2.33169e-04
  3   1   5 143  4.50661e-05
  3   1   5 144  6.85269e-05
  3   1   5 145 -3.93966e-05
  3   1   5 148  7.67289e-04
  3   1   5 149  1.05564e-05
  3   1   5 152  3.51163e-05
  3   1   5 156  3.57481e-05
  3   1   5 158  1.30797e-04
  3   1   5 159 -8.42493e-05
  3   1   5 160 -4.18196e-05
  3   1   5 161  4.27322e-05
  3   1   5 162  5.81291e-04
  3   1   5 163  1.49493e-04
  3   1   5 164  4.14816e-05
  3   1   5 166  3.62571e-05
  3   1   5 168 -7.77192e-05
  3   1   5 170 -1.38833e-05
  3   1   5 171  2.97133e-04
  3   1   5 174  4.50855e-05
  3   1   5 175 -1.09102e-05
  3   1   5 177 -1.07923e-05
  3   1   5 178 -1.25070e-05
  3   1   5 179 -2.88776e-05
  3   1   5 180  4.61250e-05
  3   1   5 181 -1.11490e-05
  3   1   5 182  2.79165e-05
  3   1   5 183  2.78346e-05
  3   1   5 184  1.15220e-04
  3   1   5 186 -1.78291e-05
  3   1   5 187 -3.93776e-05
  3   1   6   7 -4.42538e-05
  3   1   6   8  2.30248e-05
  3   1   6   9  2.73596e-05
  3   1   6  10 -1.24913e-05
  3   1   6  11 -7.27364e-05
  3   1   6  17 -1.03816e-04
  3   1   6  19  3.29515e-05
  3   1   6  20  2.14056e-04
  3   1   6  21  1.74213e-04
  3   1   6  22  4.33812e-05
  3   1   6  23  4.37361e-05
  3   1   6  24  3.20428e-04
  3   1   6  27 -4.46124e-05
  3   1   6  29 -4.06242e-05
  3   1   6  30 -4.10176e-04
  3   1   6  32 -1.39768e-04
  3   1   6  33  1.57644e-05
  3   1   6  34 -7.24441e-04
  3   1   6  38  9.37075e-05
  3   1   6  40 -4.31322e-04
  3   1   6  42 -1.09709e-05
  3   1   6  45 -8.04156e-05
  3   1   6  47  4.52101e-05
  3   1   6  50  3.70234e-05
  3   1   6  52  5.36216e-05
  3   1   6  53  6.53914e-05
  3   1   6  54  3.84308e-05
  3   1   6  55  4.07937e-05
  3   1   6  58 -1.43543e-04
  3   1   6  59 -3.93045e-05
  3   1   6  60 -7.57554e-05
  3   1   6  61 -9.13366e-05
  3   1   6  62  4.48894e-05
  3   1   6  66 -8.32325e-05
  3   1   6  67  5.98330e-04
  3   1   6  69 -2.60004e-05
  3   1   6  70  1.51003e-04
  3   1   6  72 -2.53330e-04
  3   1   6  76 -5.71009e-05
  3   1   6  77  1.11556e-05
  3   1   6  80  9.79370e-05
  3   1   6  81  1.41404e-05
  3   1   6  82 -1.73599e-05
  3   1   6  83  4.53711e-05
  3   1   6  85  6.05466e-05
  3   1   6  87  5.22149e-05
  3   1   6  94 -7.62455e-05
  3   1   6  95  4.38063e-05
  3   1   6  97  1.45452e-04
  3   1   6 101 -5.90340e-05
  3   1   6 103 -1.87348e-05
  3   1   6 105 -8.60686e-05
  3   1   6 107  2.60357e-05
  3   1   6 108  8.82630e-05
  3   1   6 109  4.14648e-05
  3   1   6 110 -7.47579e-05
  3   1   6 111  3.15671e-05
  3   1   6 113 -3.62945e-05
  3   1   6 114 -1.21172e-04
  3   1   6 115 -5.40771e-05
  3   1   6 117 -1.03267e-05
  3   1   6 119 -1.28869e-04
  3   1   6 124 -2.05598e-05
  3   1   6 127 -4.42769e-05
  3   1   6 131 -1.15262e-04
  3   1   6 135  3.36625e-04
  3   1   6 138  1.07892e-04
  3   1   6 140  2.25036e-05
  3   1   6 143 -1.72208e-04
  3   1   6 144 -2.56470e-05
  3   1   6 146  4.73401e-05
  3   1   6 147 -4.21792e-05
  3   1   6 149 -5.86004e-05
  3   1   6 152 -8.37897e-05
  3   1   6 155  4.43303e-05
  3   1   6 158 -1.81429e-04
  3   1   6 160  8.34141e-05
  3   1   6 161  7.39773e-05
  3   1   6 163 -1.10988e-04
  3   1   6 164  4.05959e-05
  3   1   6 165  5.73407e-05
  3   1   6 167  4.69755e-05
  3   1   6 168 -1.24888e-04
  3   1   6 169 -2.33021e-05
  3   1   6 170  2.14693e-04
  3   1   6 171  2.75646e-04
  3   1   6 172 -2.83103e-05
  3   1   6 173  3.32014e-05
  3   1   6 175 -2.25106e-04
  3   1   6 177 -7.04777e-05
  3   1   6 178 -3.30236e-05
  3   1   6 180  3.92086e-05
  3   1   6 181  5.11745e-05
  3   1   6 183  4.91139e-05
  3   1   6 184  8.82669e-05
  3   1   6 185  3.57387e-05
  3   1   6 186 -1.19842e-04
  3   1   6 187  4.58546e-05
  3   1   6 188  1.10346e-05
  3   1   6 189  1.80917e-04
  3   1   7   8  2.09058e-05
  3   1   7  11 -5.56218e-05
  3   1   7  12 -5.10008e-05
  3   1   7  14 -2.13529e-05
  3   1   7  18 -9.43459e-05
  3   1   7  19  4.18661e-05
  3   1   7  26  8.04366e-05
  3   1   7  27  3.07944e-04
  3   1   7  28  3.05975e-04
  3   1   7  31 -1.61872e-04
  3   1   7  36 -1.81733e-05
  3   1   7  38 -1.03705e-04
  3   1   7  39  9.84595e-05
  3   1   7  43 -8.03763e-04
  3   1   7  44 -8.02815e-04
  3   1   7  45  4.01517e-05
  3   1   7  46 -7.64262e-05
  3   1   7  49  1.24030e-04
  3   1   7  52  1.96887e-04
  3   1   7  56 -3.82732e-05
  3   1   7  63  1.56344e-05
  3   1   7  64  1.96583e-05
  3   1   7  65 -7.97393e-05
  3   1   7  68 -9.28855e-04
  3   1   7  69 -9.32248e-04
  3   1   7  73  1.62060e-05
  3   1   7  74 -3.87495e-05
  3   1   7  76 -1.55205e-05
  3   1   7  77 -1.45122e-05
  3   1   7  78 -6.69340e-05
  3   1   7  79 -5.43968e-05
  3   1   7  92 -8.50773e-05
  3   1   7  93  3.24468e-04
  3   1   7  96  4.31741e-05
  3   1   7 100 -1.25491e-05
  3   1   7 106  1.24952e-05
  3   1   7 112 -1.43106e-04
  3   1   7 115 -3.65351e-04
  3   1   7 117 -1.21026e-04
  3   1   7 124  2.26936e-04
  3   1   7 125 -3.03067e-05
  3   1   7 127 -1.84737e-05
  3   1   7 133 -4.51413e-05
  3   1   7 136 -3.21703e-05
  3   1   7 137 -2.64545e-05
  3   1   7 141  2.90633e-05
  3   1   7 142 -2.73674e-05
  3   1   7 148  1.35005e-05
  3   1   7 149  1.71268e-04
  3   1   7 150  3.74477e-05
  3   1   7 151 -3.52842e-05
  3   1   7 154 -2.07895e-05
  3   1   7 160 -1.57132e-05
  3   1   7 161  3.44334e-04
  3   1   7 162 -4.01179e-05
  3   1   7 165 -1.58592e-05
  3   1   7 178 -7.33928e-05
  3   1   7 179 -7.30236e-05
  3   1   8   8  8.47342e-05
  3   1   8  11 -3.94392e-05
  3   1   8  12  4.21404e-05
  3   1   8  14 -3.11600e-05
  3   1   8  15  2.74352e-05
  3   1   8  18  5.79468e-04
  3   1   8  19  1.77752e-04
  3   1   8  20  1.00382e-04
  3   1   8  24  3.16350e-04
  3   1   8  25  1.17041e-05
  3   1   8  26  1.94425e-04
  3   1   8  27  3.90115e-05
  3   1   8  28 -3.82644e-05
  3   1   8  31  1.24061e-05
  3   1   8  38  4.61117e-04
  3   1   8  39  4.69988e-04
  3   1   8  40  3.48832e-04
  3   1   8  43  8.65155e-04
  3   1   8  44 -8.62618e-04
  3   1   8  45 -2.45242e-04
  3   1   8  46 -2.46288e-04
  3   1   8  49 -1.07843e-03
  3   1   8  50  5.36107e-05
  3   1   8  52  2.04660e-04
  3   1   8  61 -9.90702e-05
  3   1   8  63 -1.88885e-04
  3   1   8  64  1.73203e-04
  3   1   8  65 -8.53704e-05
  3   1   8  68 -1.34244e-03
  3   1   8  69  1.34445e-03
  3   1   8  73 -1.30528e-04
  3   1   8  74 -1.28141e-04
  3   1   8  76  1.38450e-05
  3   1   8  77 -1.25493e-05
  3   1   8  78 -3.26902e-05
  3   1   8  79  3.56611e-05
  3   1   8  83 -2.02000e-05
  3   1   8  91  1.00719e-05
  3   1   8  92 -1.04485e-04
  3   1   8  93 -3.21177e-04
  3   1   8  97 -1.78202e-04
  3   1   8 100 -4.85608e-05
  3   1   8 101  1.22676e-04
  3   1   8 105  3.28598e-05
  3   1   8 106  2.95050e-05
  3   1   8 107  1.44332e-05
  3   1   8 111  1.51407e-05
  3   1   8 113 -8.10978e-05
  3   1   8 115  2.42761e-04
  3   1   8 117  2.69469e-04
  3   1   8 121  2.09894e-05
  3   1   8 124 -5.89963e-05
  3   1   8 125 -1.48832e-05
  3   1   8 126  1.09177e-05
  3   1   8 127  1.05836e-05
  3   1   8 129 -1.60795e-04
  3   1   8 130 -1.63421e-04
  3   1   8 135 -8.06876e-05
  3   1   8 136  3.98979e-05
  3   1   8 137 -3.66051e-05
  3   1   8 138 -4.80352e-05
  3   1   8 140  3.29017e-05
  3   1   8 141 -1.14642e-04
  3   1   8 142 -1.17586e-04
  3   1   8 149 -1.41862e-04
  3   1   8 153 -1.53312e-04
  3   1   8 154 -1.56554e-04
  3   1   8 157 -1.53190e-05
  3   1   8 158 -4.53524e-05
  3   1   8 161 -4.13548e-04
  3   1   8 163 -1.69184e-04
  3   1   8 165  1.67907e-05
  3   1   9   7 -3.30922e-05
  3   1   9   8 -3.19118e-05
  3   1   9   9  3.31213e-05
  3   1   9  10 -4.03196e-05
  3   1   9  13 -3.40331e-05
  3   1   9  16 -3.16296e-05
  3   1   9  17 -2.32747e-05
  3   1   9  18  3.26157e-04
  3   1   9  19  1.13974e-04
  3   1   9  20  4.60911e-05
  3   1   9  21 -1.12285e-04
  3   1   9  22 -3.95714e-05
  3   1   9  24  3.85852e-04
  3   1   9  25 -3.10957e-05
  3   1   9  29 -4.31250e-05
  3   1   9  30  3.97772e-05
  3   1   9  32 -5.59747e-05
  3   1   9  33  4.36052e-05
  3   1   9  37  3.31782e-05
  3   1   9  38 -8.54150e-05
  3   1   9  39 -9.09767e-05
  3   1   9  40 -1.15960e-04
  3   1   9  42  2.17787e-04
  3   1   9  48 -5.79923e-04
  3   1   9  49 -1.90563e-04
  3   1   9  50 -3.38440e-05
  3   1   9  51 -4.37682e-05
  3   1   9  53  4.73098e-05
  3   1   9  58  6.28970e-05
  3   1   9  60 -5.98761e-05
  3   1   9  61  2.21192e-04
  3   1   9  68 -7.13046e-05
  3   1   9  69  1.94806e-04
  3   1   9  70  4.14715e-04
  3   1   9  71  3.58076e-05
  3   1   9  72  3.39940e-05
  3   1   9  74  1.40349e-05
  3   1   9  75  3.20491e-05
  3   1   9  80 -3.23052e-04
  3   1   9  81  1.21239e-05
  3   1   9  85  6.36033e-05
  3   1   9  87 -6.35022e-05
  3   1   9  89  9.31110e-05
  3   1   9  93 -2.56642e-05
  3   1   9  94 -1.99431e-04
  3   1   9  97 -2.28613e-04
  3   1   9 101 -7.01576e-05
  3   1   9 103  2.09359e-04
  3   1   9 105  8.12255e-05
  3   1   9 107  3.16034e-05
  3   1   9 108 -2.72213e-05
  3   1   9 113 -2.29434e-04
  3   1   9 119  9.06936e-05
  3   1   9 121 -3.85710e-05
  3   1   9 123 -1.07475e-04
  3   1   9 124  5.72348e-05
  3   1   9 125  3.09768e-05
  3   1   9 131 -1.09376e-04
  3   1   9 132  9.49078e-05
  3   1   9 133 -9.27553e-05
  3   1   9 134 -3.28585e-05
  3   1   9 135  1.22059e-05
  3   1   9 138  2.97955e-05
  3   1   9 140 -1.49998e-04
  3   1   9 143  3.95036e-05
  3   1   9 144 -3.04027e-05
  3   1   9 145 -3.46622e-05
  3   1   9 149 -1.99110e-04
  3   1   9 150 -1.82164e-05
  3   1   9 151 -1.17594e-05
  3   1   9 152 -1.45377e-04
  3   1   9 155 -3.57927e-05
  3   1   9 156  9.97542e-05
  3   1   9 157  1.55109e-04
  3   1   9 158  2.97387e-05
  3   1   9 159  3.02830e-04
  3   1   9 163 -2.47138e-04
  3   1   9 165 -1.72410e-05
  3   1   9 167  3.56016e-04
  3   1   9 168 -6.06585e-05
  3   1   9 169 -3.89022e-05
  3   1   9 170  2.58193e-05
  3   1   9 171  1.79778e-05
  3   1   9 176  8.64789e-05
  3   1   9 181  1.67144e-04
  3   1   9 182  2.02102e-05
  3   1   9 183  5.21431e-05
  3   1   9 184 -1.48446e-04
  3   1   9 187  1.89705e-04
  3   1   9 188 -4.16364e-05
  3   1   9 189  5.06279e-05
  3   1  10   8 -3.43961e-05
  3   1  10   9 -2.32927e-05
  3   1  10  10  7.00340e-05
  3   1  10  14 -1.47999e-04
  3   1  10  15 -3.77094e-05
  3   1  10  16 -1.45205e-04
  3   1  10  19  2.47616e-04
  3   1  10  21 -1.92991e-04
  3   1  10  24  2.06254e-04
  3   1  10  25 -4.04883e-05
  3   1  10  29 -2.90136e-04
  3   1  10  32  5.95409e-05
  3   1  10  33  1.13206e-04
  3   1  10  34  4.55096e-05
  3   1  10  37 -8.08760e-04
  3   1  10  38 -2.54407e-05
  3   1  10  39 -1.97737e-04
  3   1  10  40 -1.53868e-04
  3   1  10  42  5.49424e-05
  3   1  10  47 -1.74531e-05
  3   1  10  48 -5.25270e-05
  3   1  10  50  1.86556e-04
  3   1  10  52 -1.11507e-04
  3   1  10  53  1.11375e-04
  3   1  10  54  1.01851e-04
  3   1  10  55  9.54643e-05
  3   1  10  56  1.32110e-05
  3   1  10  57  2.89980e-05
  3   1  10  58  3.06977e-04
  3   1  10  60 -3.83720e-04
  3   1  10  61  5.25051e-05
  3   1  10  69  6.70144e-04
  3   1  10  70  1.75976e-04
  3   1  10  71 -4.20794e-04
  3   1  10  72 -6.38096e-05
  3   1  10  73 -4.62817e-05
  3   1  10  74  2.23561e-04
  3   1  10  75  1.82247e-05
  3   1  10  76  4.54860e-05
  3   1  10  77 -4.37649e-05
  3   1  10  80 -8.96230e-05
  3   1  10  82 -7.04708e-05
  3   1  10  83  1.55775e-04
  3   1  10  87  9.99606e-05
  3   1  10  88  1.33500e-05
  3   1  10  89  4.81725e-05
  3   1  10  90 -2.03800e-05
  3   1  10  91  3.52680e-05
  3   1  10  92  1.83728e-05
  3   1  10  93  1.18262e-04
  3   1  10  94  1.95871e-05
  3   1  10  97  1.84865e-04
  3   1  10  98  1.42709e-03
  3   1  10 103 -1.40105e-04
  3   1  10 105  3.38921e-05
  3   1  10 107  4.42166e-05
  3   1  10 108  4.96462e-05
  3   1  10 110  8.20147e-05
  3   1  10 111 -7.21738e-05
  3   1  10 113 -2.42680e-05
  3   1  10 114 -1.01889e-04
  3   1  10 117  2.76529e-05
  3   1  10 119  1.87987e-05
  3   1  10 123 -1.08915e-04
  3   1  10 125  1.25030e-04
  3   1  10 131 -1.27048e-04
  3   1  10 133  1.10862e-04
  3   1  10 134  7.66646e-04
  3   1  10 135 -6.44789e-05
  3   1  10 136  3.14682e-05
  3   1  10 138 -6.90031e-05
  3   1  10 139 -2.88570e-05
  3   1  10 140  2.41380e-04
  3   1  10 143 -7.36618e-04
  3   1  10 144  1.39553e-04
  3   1  10 145 -5.77534e-05
  3   1  10 146  1.87245e-04
  3   1  10 149 -6.79971e-05
  3   1  10 152  2.91375e-05
  3   1  10 156 -1.83718e-04
  3   1  10 157  1.83772e-04
  3   1  10 158 -2.62443e-04
  3   1  10 159 -2.56683e-05
  3   1  10 160 -1.09847e-04
  3   1  10 161  6.07967e-05
  3   1  10 163  2.55992e-04
  3   1  10 164  1.14329e-04
  3   1  10 165 -1.46789e-04
  3   1  10 166  1.04773e-04
  3   1  10 167  1.57117e-05
  3   1  10 168  1.08936e-04
  3   1  10 169 -5.07488e-05
  3   1  10 170  2.65343e-05
  3   1  10 171 -1.31661e-04
  3   1  10 172 -7.18837e-05
  3   1  10 173 -9.45986e-05
  3   1  10 174 -3.69162e-05
  3   1  10 175 -5.05006e-04
  3   1  10 176  1.05129e-05
  3   1  10 177 -1.28726e-04
  3   1  10 178  2.01203e-05
  3   1  10 179 -2.32362e-05
  3   1  10 180 -3.53455e-05
  3   1  10 181 -2.77624e-04
  3   1  10 185  1.39030e-04
  3   1  10 186 -6.55428e-05
  3   1  10 187 -4.19737e-05
  3   1  10 188  2.12344e-04
  3   1  10 189 -4.60028e-05
  3   1  11   8  1.14164e-05
  3   1  11  12 -1.06747e-05
  3   1  11  18  1.00157e-04
  3   1  11  19 -1.67283e-05
  3   1  11  27 -8.95848e-05
  3   1  11  28 -8.90967e-05
  3   1  11  31 -2.87093e-05
  3   1  11  38  4.09097e-05
  3   1  11  39 -4.28818e-05
  3   1  11  43  3.05044e-04
  3   1  11  44  3.04405e-04
  3   1  11  45  1.80925e-05
  3   1  11  49 -2.36840e-05
  3   1  11  52 -4.74352e-05
  3   1  11  63  2.11336e-05
  3   1  11  64  1.73870e-05
  3   1  11  65 -6.98159e-05
  3   1  11  68  1.18075e-04
  3   1  11  69  1.18985e-04
  3   1  11  73  1.13934e-05
  3   1  11  92  1.05426e-05
  3   1  11  93 -3.07941e-05
  3   1  11 115  1.65984e-04
  3   1  11 117  9.65803e-05
  3   1  11 124  1.15942e-05
  3   1  11 130 -1.60827e-05
  3   1  11 132 -1.60596e-05
  3   1  11 157  2.47433e-05
  3   1  11 161 -2.10762e-04
  3   1  12   8  1.62003e-04
  3   1  12  11  4.69816e-05
  3   1  12  12 -4.69608e-05
  3   1  12  14  2.78982e-04
  3   1  12  18 -8.85515e-05
  3   1  12  19 -3.32460e-04
  3   1  12  26  3.02519e-04
  3   1  12  27  1.41727e-04
  3   1  12  28 -1.41315e-04
  3   1  12  31 -3.93342e-05
  3   1  12  36  1.28990e-04
  3   1  12  39 -1.23545e-05
  3   1  12  43  1.98473e-05
  3   1  12  44 -2.19442e-05
  3   1  12  45  1.11113e-04
  3   1  12  46  1.10197e-04
  3   1  12  49 -1.53862e-04
  3   1  12  56 -2.47681e-05
  3   1  12  63  2.08598e-04
  3   1  12  64 -1.95760e-04
  3   1  12  65 -1.00956e-03
  3   1  12  69  2.19438e-05
  3   1  12  73  4.48392e-04
  3   1  12  74  4.42787e-04
  3   1  12  76  1.78631e-04
  3   1  12  77 -1.78539e-04
  3   1  12  78 -1.32208e-04
  3   1  12  79  1.31767e-04
  3   1  12  83  9.46143e-05
  3   1  12  88  4.95091e-04
  3   1  12  89 -4.94864e-04
  3   1  12  90  1.24604e-05
  3   1  12  91  1.24985e-05
  3   1  12  92  3.16963e-05
  3   1  12 106  4.49083e-05
  3   1  12 107  1.02558e-05
  3   1  12 110  5.30096e-05
  3   1  12 111 -5.26705e-05
  3   1  12 125 -1.31124e-05
  3   1  12 126 -5.80758e-05
  3   1  12 127 -5.83348e-05
  3   1  12 132  8.53955e-05
  3   1  12 133 -8.53977e-05
  3   1  12 136  4.97313e-05
  3   1  12 137 -4.99607e-05
  3   1  12 146 -4.67415e-05
  3   1  12 147  4.67349e-05
  3   1  12 150 -3.36205e-05
  3   1  12 151 -3.35871e-05
  3   1  12 153  2.97038e-05
  3   1  12 154  2.94529e-05
  3   1  12 157 -1.18241e-05
  3   1  12 170 -1.35884e-05
  3   1  12 171 -1.44124e-05
  3   1  12 186  1.41080e-05
  3   1  13   8 -2.00601e-04
  3   1  13  11 -8.64839e-05
  3   1  13  12 -8.91539e-05
  3   1  13  14 -7.50974e-05
  3   1  13  18  2.25903e-05
  3   1  13  19  2.21063e-04
  3   1  13  26 -2.17369e-04
  3   1  13  27 -7.85163e-05
  3   1  13  28 -7.17119e-05
  3   1  13  31 -5.79145e-05
  3   1  13  36 -5.32803e-05
  3   1  13  38 -1.03331e-04
  3   1  13  39  9.50487e-05
  3   1  13  43  5.00616e-05
  3   1  13  44  5.34596e-05
  3   1  13  45 -2.52378e-05
  3   1  13  46  4.32527e-05
  3   1  13  49 -5.41320e-04
  3   1  13  52  1.05344e-05
  3   1  13  56  6.92017e-05
  3   1  13  63 -3.35700e-04
  3   1  13  64 -3.43831e-04
  3   1  13  65  6.71757e-04
  3   1  13  68 -1.23137e-05
  3   1  13  73  4.52141e-04
  3   1  13  74 -4.46363e-04
  3   1  13  76 -1.97639e-04
  3   1  13  77 -1.98438e-04
  3   1  13  78 -1.06960e-05
  3   1  13  79 -1.93239e-05
  3   1  13  83 -1.46830e-04
  3   1  13  88 -5.12294e-04
  3   1  13  89 -5.12055e-04
  3   1  13  90 -1.28140e-05
  3   1  13  92 -5.57309e-05
  3   1  13 100 -4.90605e-05
  3   1  13 107 -1.09211e-05
  3   1  13 110 -4.85559e-05
  3   1  13 111 -4.80658e-05
  3   1  13 125  2.23383e-05
  3   1  13 126 -5.40262e-05
  3   1  13 127  6.92011e-05
  3   1  13 129 -2.36076e-05
  3   1  13 130  1.59475e-05
  3   1  13 132  1.39939e-05
  3   1  13 133  3.69093e-05
  3   1  13 136 -6.76771e-05
  3   1  13 137 -7.13831e-05
  3   1  13 141  2.04027e-05
  3   1  13 142 -1.84273e-05
  3   1  13 146  4.44679e-05
  3   1  13 147  4.39627e-05
  3   1  13 150  1.77225e-05
  3   1  13 151 -1.18597e-05
  3   1  13 154  1.85661e-05
  3   1  13 170 -1.40115e-05
  3   1  13 171  1.35385e-05
  3   1  13 186 -1.28105e-05
  3   1  14  18  7.60972e-05
  3   1  14  19  2.11390e-05
  3   1  14  26  1.77867e-05
  3   1  14  31  3.30964e-05
  3   1  14  38 -1.27996e-05
  3   1  14  39 -1.36157e-05
  3   1  14  43  1.37311e-04
  3   1  14  44 -1.37173e-04
  3   1  14  46 -1.05472e-05
  3   1  14  49 -7.14693e-05
  3   1  14  56 -2.03217e-05
  3   1  14  63 -7.85462e-05
  3   1  14  64  8.05629e-05
  3   1  14  65 -1.01179e-04
  3   1  14  66  1.88226e-05
  3   1  14  68  2.11927e-05
  3   1  14  73  1.75695e-05
  3   1  14  74  1.80841e-05
  3   1  14  78  2.21117e-05
  3   1  14  79 -2.26915e-05
  3   1  14 100  1.08618e-05
  3   1  14 115 -1.43070e-04
  3   1  14 124  2.47674e-05
  3   1  14 129 -1.63519e-05
  3   1  14 130 -1.62739e-05
  3   1  14 140  2.80980e-04
  3   1  14 149 -2.97878e-04
  3   1  14 158  2.28252e-04
  3   1  14 160  1.38469e-04
  3   1  14 161  1.36862e-04
  3   1  14 179  1.51464e-05
  3   1  15   7 -5.20589e-05
  3   1  15   9  9.38841e-04
  3   1  15  10  1.61464e-04
  3   1  15  11  5.82988e-04
  3   1  15  15  9.39976e-04
  3   1  15  17 -3.81467e-05
  3   1  15  19  8.91844e-04
  3   1  15  20  1.01353e-04
  3   1  15  21 -3.22335e-05
  3   1  15  22 -5.93820e-05
  3   1  15  24 -1.91699e-04
  3   1  15  25  7.23115e-04
  3   1  15  29 -5.98459e-04
  3   1  15  30 -2.53163e-04
  3   1  15  32 -6.64938e-04
  3   1  15  33 -1.67946e-03
  3   1  15  34 -2.05036e-03
  3   1  15  35  9.38677e-04
  3   1  15  36  9.39311e-04
  3   1  15  39 -7.36163e-04
  3   1  15  40  2.92888e-04
  3   1  15  42 -2.26230e-04
  3   1  15  45 -6.76348e-04
  3   1  15  50 -5.22405e-04
  3   1  15  54  1.40636e-04
  3   1  15  56  7.24497e-04
  3   1  15  57  7.23612e-04
  3   1  15  58 -5.46718e-04
  3   1  15  60 -1.79132e-04
  3   1  15  61 -5.76049e-05
  3   1  15  63 -4.49726e-04
  3   1  15  66 -1.69729e-03
  3   1  15  70 -3.67979e-04
  3   1  15  72  2.43594e-04
  3   1  15  76 -9.39995e-04
  3   1  15  80  9.01424e-04
  3   1  15  81 -1.70132e-03
  3   1  15  82  9.40769e-04
  3   1  15  85 -4.76056e-04
  3   1  15  94  1.32641e-04
  3   1  15  95 -1.20577e-05
  3   1  15  97 -1.40616e-04
  3   1  15  99 -7.33156e-04
  3   1  15 101 -9.91093e-05
  3   1  15 102  9.41402e-04
  3   1  15 103  2.93496e-05
  3   1  15 105 -3.69100e-04
  3   1  15 108  6.35497e-05
  3   1  15 110 -9.37877e-04
  3   1  15 113 -3.67782e-04
  3   1  15 119 -2.40443e-04
  3   1  15 120  5.91295e-04
  3   1  15 121 -6.29626e-04
  3   1  15 135  2.27403e-04
  3   1  15 138 -4.09897e-04
  3   1  15 140 -7.18541e-04
  3   1  15 142 -6.05402e-05
  3   1  15 143  2.14867e-05
  3   1  15 145 -1.34843e-04
  3   1  15 148 -1.12346e-05
  3   1  15 149  1.15664e-04
  3   1  15 152  3.84496e-05
  3   1  15 156  7.43637e-04
  3   1  15 157 -7.44402e-04
  3   1  15 158 -6.82921e-04
  3   1  15 163 -7.00497e-04
  3   1  15 164  9.36130e-04
  3   1  15 165  1.00052e-04
  3   1  15 168 -2.46958e-04
  3   1  15 169  6.13145e-04
  3   1  15 171 -8.03206e-04
  3   1  15 173 -9.67754e-05
  3   1  15 175  5.44885e-04
  3   1  15 179 -4.65130e-04
  3   1  15 181  4.73437e-04
  3   1  15 182  5.65641e-04
  3   1  15 183 -4.69262e-04
  3   1  15 187  6.76746e-05
  3   1  15 189  3.18812e-04
  3   1  16   8  1.17088e-05
  3   1  16   9 -7.07333e-05
  3   1  16  10 -4.04706e-04
  3   1  16  11 -4.19253e-04
  3   1  16  17 -6.46323e-05
  3   1  16  20  3.38845e-04
  3   1  16  21  7.48982e-04
  3   1  16  23  3.67755e-03
  3   1  16  24 -3.18138e-04
  3   1  16  25 -1.64125e-04
  3   1  16  29 -4.75603e-05
  3   1  16  30  7.28219e-04
  3   1  16  32 -2.54908e-04
  3   1  16  33  1.25041e-05
  3   1  16  37 -1.00809e-05
  3   1  16  39  6.30455e-05
  3   1  16  40  4.27833e-04
  3   1  16  42 -3.24793e-04
  3   1  16  45 -2.41911e-05
  3   1  16  47  1.65430e-05
  3   1  16  50 -4.32767e-04
  3   1  16  51 -9.00590e-04
  3   1  16  52 -9.98291e-05
  3   1  16  54 -1.24117e-05
  3   1  16  55 -7.34356e-04
  3   1  16  56 -2.44178e-04
  3   1  16  57 -1.45173e-04
  3   1  16  58  8.32779e-05
  3   1  16  60 -8.22387e-05
  3   1  16  61  5.32115e-05
  3   1  16  63 -6.03846e-04
  3   1  16  66 -4.66047e-04
  3   1  16  69 -4.64014e-04
  3   1  16  70 -4.37467e-05
  3   1  16  72 -2.88607e-04
  3   1  16  74  3.72330e-05
  3   1  16  81 -1.15826e-05
  3   1  16  85  2.24666e-04
  3   1  16  86 -1.66134e-04
  3   1  16  94  3.68768e-04
  3   1  16  97 -3.54599e-04
  3   1  16  99 -1.10970e-04
  3   1  16 101 -4.65109e-04
  3   1  16 103 -3.80544e-04
  3   1  16 104 -1.44031e-05
  3   1  16 105  3.15278e-04
  3   1  16 107  4.67136e-04
  3   1  16 108 -3.46054e-04
  3   1  16 109  1.35839e-03
  3   1  16 113  2.22309e-05
  3   1  16 114  5.99076e-04
  3   1  16 115  5.99786e-04
  3   1  16 119 -3.35644e-04
  3   1  16 120  5.35865e-04
  3   1  16 131  6.83560e-04
  3   1  16 135  3.30718e-04
  3   1  16 138 -3.62526e-04
  3   1  16 140  3.08804e-04
  3   1  16 149 -3.00238e-04
  3   1  16 152 -3.67093e-05
  3   1  16 156 -1.28662e-05
  3   1  16 157 -3.07626e-05
  3   1  16 158  2.53065e-05
  3   1  16 160 -4.35829e-04
  3   1  16 161  4.36289e-04
  3   1  16 162  7.90283e-04
  3   1  16 163  7.45682e-05
  3   1  16 164 -2.95591e-05
  3   1  16 168 -1.68308e-04
  3   1  16 170 -4.79062e-04
  3   1  16 171  4.32605e-04
  3   1  16 172  2.66987e-05
  3   1  16 175  1.75929e-04
  3   1  16 187 -9.59056e-05
  3   1  16 189 -3.13023e-04
  3   1  17  10 -2.53580e-04
  3   1  17  13 -2.81743e-05
  3   1  17  17  1.30473e-04
  3   1  17  19 -1.54015e-04
  3   1  17  20  3.08825e-05
  3   1  17  21  1.56815e-04
  3   1  17  24 -3.93757e-05
  3   1  17  29 -7.43931e-04
  3   1  17  32  9.39720e-04
  3   1  17  33  2.19502e-05
  3   1  17  42 -4.52659e-05
  3   1  17  45 -1.62023e-04
  3   1  17  54 -6.83715e-04
  3   1  17  55 -8.14805e-05
  3   1  17  58  3.86816e-04
  3   1  17  59 -2.34794e-04
  3   1  17  60  2.78307e-04
  3   1  17  69 -9.80030e-05
  3   1  17  72  2.03666e-04
  3   1  17  78 -1.59418e-04
  3   1  17  80  2.19509e-05
  3   1  17  81  2.67659e-05
  3   1  17  85 -9.18458e-04
  3   1  17 101 -3.04177e-05
  3   1  17 105 -3.35090e-05
  3   1  17 108 -3.30372e-05
  3   1  17 109  4.29246e-04
  3   1  17 114  1.89745e-04
  3   1  17 115 -1.90419e-04
  3   1  17 119 -3.39869e-05
  3   1  17 131  4.87865e-05
  3   1  17 140 -1.48352e-05
  3   1  17 144 -5.76117e-05
  3   1  17 149  1.31099e-05
  3   1  17 152  2.11809e-05
  3   1  17 158 -1.13042e-05
  3   1  17 160 -1.15669e-04
  3   1  17 161 -1.15971e-04
  3   1  17 168 -1.22832e-04
  3   1  17 170  1.09909e-04
  3   1  17 171  1.04292e-04
  3   1  17 175 -2.62194e-05
  3   1  17 180 -2.69540e-04
  3   1  17 182  7.54487e-05
  3   1  17 183  3.35638e-05
  3   1  17 187 -1.80295e-04
  3   1  17 189 -9.36681e-05
  3   1  18  10 -3.16883e-05
  3   1  18  16 -1.56652e-05
  3   1  18  17 -2.69227e-05
  3   1  18  19  5.75549e-05
  3   1  18  20 -7.51961e-05
  3   1  18  21  6.70684e-04
  3   1  18  23  2.30338e-05
  3   1  18  24  8.22758e-05
  3   1  18  29 -3.32331e-04
  3   1  18  32 -4.88622e-05
  3   1  18  33 -6.01903e-04
  3   1  18  35 -1.82048e-04
  3   1  18  42  6.28062e-05
  3   1  18  45  1.95674e-05
  3   1  18  54  1.73751e-04
  3   1  18  55 -2.20352e-05
  3   1  18  60 -4.65531e-05
  3   1  18  70 -9.03104e-05
  3   1  18  72  1.24281e-04
  3   1  18  78  1.36149e-05
  3   1  18  80  1.07785e-05
  3   1  18  85  4.20960e-05
  3   1  18  94 -8.99359e-05
  3   1  18  97  9.50037e-05
  3   1  18 101  7.87759e-05
  3   1  18 103  9.12722e-05
  3   1  18 105 -6.24730e-05
  3   1  18 107 -8.98230e-05
  3   1  18 108  6.02583e-05
  3   1  18 113  8.79189e-05
  3   1  18 114 -1.14892e-05
  3   1  18 119  6.79845e-05
  3   1  18 135 -7.99031e-05
  3   1  18 139 -1.77172e-04
  3   1  18 168  3.75984e-05
  3   1  18 179  8.95918e-05
  3   1  18 181 -8.87198e-05
  3   1  18 182 -4.81208e-05
  3   1  18 183 -8.40784e-05
  3   1  18 189 -8.35573e-05
  3   2   3  11  4.89425e-05
  3   2   3  12 -4.77833e-05
  3   2   3  18 -5.28993e-05
  3   2   3  19 -4.86536e-05
  3   2   3  26  1.87840e-05
  3   2   3  31  7.46923e-05
  3   2   3  38 -1.00546e-05
  3   2   3  43  3.61163e-04
  3   2   3  44 -3.58452e-04
  3   2   3  45 -1.12526e-04
  3   2   3  46  1.14679e-04
  3   2   3  49 -1.12815e-04
  3   2   3  65  4.37250e-05
  3   2   3  68  8.79167e-05
  3   2   3  69 -8.86446e-05
  3   2   3  78  1.09456e-04
  3   2   3  79  1.07890e-04
  3   2   3  92 -2.34444e-05
  3   2   3  93 -6.72128e-05
  3   2   3 115 -7.27214e-05
  3   2   3 117 -6.31398e-05
  3   2   3 124  2.70538e-05
  3   2   3 129 -1.31527e-05
  3   2   3 153  5.12008e-05
  3   2   3 154 -4.27232e-05
  3   2   3 161 -3.70569e-05
  3   2   4  11 -1.33360e-05
  3   2   4  12 -1.31878e-05
  3   2   4  18  8.48368e-05
  3   2   4  19 -3.13104e-05
  3   2   4  26  2.23652e-05
  3   2   4  27  4.25842e-05
  3   2   4  28  4.22966e-05
  3   2   4  31  4.27616e-05
  3   2   4  43  7.02549e-05
  3   2   4  44  7.28456e-05
  3   2   4  45  6.53672e-05
  3   2   4  46  6.56038e-05
  3   2   4  49 -1.82362e-05
  3   2   4  63  2.04513e-05
  3   2   4  64  1.78896e-05
  3   2   4  68  4.55795e-05
  3   2   4  69  4.57552e-05
  3   2   4  78 -3.00690e-05
  3   2   4  79  2.92044e-05
  3   2   4  93  3.23808e-05
  3   2   4 115  2.05772e-05
  3   2   4 117  3.75116e-05
  3   2   4 129 -1.87904e-05
  3   2   4 130 -1.89587e-05
  3   2   4 153 -1.33237e-05
  3   2   4 154 -1.31358e-05
  3   2   4 161  2.99727e-05
  3   2   5   7  4.37938e-05
  3   2   5   8  2.26121e-05
  3   2   5   9 -2.60461e-05
  3   2   5  10 -1.84271e-05
  3   2   5  11  6.14322e-05
  3   2   5  14  2.77919e-05
  3   2   5  17 -1.02843e-04
  3   2   5  19  2.18671e-04
  3   2   5  20  2.14044e-04
  3   2   5  21  1.75709e-04
  3   2   5  24  3.19410e-04
  3   2   5  27 -3.68858e-05
  3   2   5  29 -3.90297e-05
  3   2   5  32 -1.40246e-04
  3   2   5  33  9.35004e-05
  3   2   5  35  2.57233e-05
  3   2   5  36 -2.59828e-05
  3   2   5  40 -4.29747e-04
  3   2   5  41  4.63977e-05
  3   2   5  42 -1.12633e-05
  3   2   5  45  7.36508e-05
  3   2   5  47  4.83925e-05
  3   2   5  50  3.63009e-05
  3   2   5  51 -4.44404e-05
  3   2   5  52  5.27377e-05
  3   2   5  53  6.25614e-05
  3   2   5  54  3.75149e-05
  3   2   5  58 -1.44050e-04
  3   2   5  60  2.91066e-05
  3   2   5  61 -9.10291e-05
  3   2   5  62  4.66240e-05
  3   2   5  67 -1.74794e-04
  3   2   5  70  1.51885e-04
  3   2   5  71 -4.08726e-05
  3   2   5  72 -2.54376e-04
  3   2   5  75 -1.43245e-04
  3   2   5  76 -5.84501e-05
  3   2   5  77 -1.10998e-05
  3   2   5  80  9.61894e-05
  3   2   5  81 -7.02118e-05
  3   2   5  82 -1.47342e-05
  3   2   5  83 -4.31216e-05
  3   2   5  85  5.13291e-05
  3   2   5  86 -4.56327e-05
  3   2   5  87  5.19870e-05
  3   2   5  89  4.15434e-05
  3   2   5  91 -2.66468e-05
  3   2   5  93 -5.79159e-05
  3   2   5  94 -7.77282e-05
  3   2   5  97 -1.60417e-04
  3   2   5  98  3.15700e-04
  3   2   5 101 -6.01027e-05
  3   2   5 102  2.80489e-05
  3   2   5 103 -1.89884e-05
  3   2   5 104 -4.57219e-05
  3   2   5 105 -8.74040e-05
  3   2   5 108 -1.29255e-04
  3   2   5 109  4.00383e-05
  3   2   5 110 -7.29497e-05
  3   2   5 111 -3.05779e-05
  3   2   5 112  9.42419e-05
  3   2   5 113 -3.56713e-05
  3   2   5 114  1.11656e-04
  3   2   5 115 -5.06354e-05
  3   2   5 119 -1.29936e-04
  3   2   5 124 -1.98258e-05
  3   2   5 128  1.43707e-04
  3   2   5 131 -1.13297e-04
  3   2   5 134  1.88475e-04
  3   2   5 135  3.34982e-04
  3   2   5 138  1.07110e-04
  3   2   5 139  4.73818e-05
  3   2   5 140  2.37811e-05
  3   2   5 143  1.27147e-04
  3   2   5 144 -2.56145e-05
  3   2   5 146  4.71361e-05
  3   2   5 147 -5.70289e-05
  3   2   5 148 -4.68022e-05
  3   2   5 149 -1.52639e-04
  3   2   5 152 -8.46065e-05
  3   2   5 156  4.06390e-05
  3   2   5 158 -1.82620e-04
  3   2   5 160  7.15319e-05
  3   2   5 161 -6.41055e-05
  3   2   5 162 -3.71495e-05
  3   2   5 163 -4.40800e-04
  3   2   5 164 -4.14898e-05
  3   2   5 165 -5.74944e-05
  3   2   5 167 -4.86230e-05
  3   2   5 168 -1.25979e-04
  3   2   5 170 -4.12899e-05
  3   2   5 171 -4.74748e-05
  3   2   5 172 -2.82363e-05
  3   2   5 173  2.37799e-05
  3   2   5 175 -2.27440e-04
  3   2   5 177  6.94422e-05
  3   2   5 178 -3.37763e-05
  3   2   5 181  5.30140e-05
  3   2   5 182  5.18069e-05
  3   2   5 183  1.33548e-05
  3   2   5 184  8.86856e-05
  3   2   5 185 -5.26671e-05
  3   2   5 186 -1.22092e-04
  3   2   5 188 -4.09425e-05
  3   2   5 189  1.83574e-04
  3   2   6  10 -3.49318e-05
  3   2   6  11  2.62867e-05
  3   2   6  13 -2.40321e-05
  3   2   6  14  5.39515e-05
  3   2   6  15 -2.31240e-05
  3   2   6  16  3.62813e-05
  3   2   6  17 -1.47644e-04
  3   2   6  19 -2.25517e-05
  3   2   6  20  2.41963e-04
  3   2   6  21  8.81479e-05
  3   2   6  22  6.51176e-04
  3   2   6  24  3.16016e-04
  3   2   6  25 -1.33485e-05
  3   2   6  27  4.43487e-05
  3   2   6  29  1.00629e-04
  3   2   6  30 -8.43027e-05
  3   2   6  32  1.37834e-04
  3   2   6  38  2.63876e-05
  3   2   6  39  3.28334e-05
  3   2   6  40 -9.10164e-05
  3   2   6  42  6.02925e-05
  3   2   6  44 -2.81815e-05
  3   2   6  45 -2.66901e-04
  3   2   6  47  6.61018e-04
  3   2   6  50 -4.61670e-05
  3   2   6  52 -1.13070e-05
  3   2   6  53 -1.04848e-05
  3   2   6  54  2.04933e-05
  3   2   6  55  9.21032e-05
  3   2   6  58  1.77835e-04
  3   2   6  59 -1.27126e-04
  3   2   6  60  2.82903e-05
  3   2   6  61  1.89359e-04
  3   2   6  62 -1.18691e-04
  3   2   6  66 -9.88044e-05
  3   2   6  68  1.99781e-05
  3   2   6  70 -2.81874e-05
  3   2   6  72  1.44811e-04
  3   2   6  73 -2.07395e-05
  3   2   6  74 -6.62341e-05
  3   2   6  75  4.20094e-05
  3   2   6  76 -3.33518e-05
  3   2   6  78 -2.37467e-05
  3   2   6  79 -2.26818e-05
  3   2   6  80 -2.90815e-05
  3   2   6  82 -2.38529e-05
  3   2   6  84  5.21778e-05
  3   2   6  85 -4.62361e-05
  3   2   6  87 -2.35227e-05
  3   2   6  94 -1.51872e-05
  3   2   6  95  7.75811e-05
  3   2   6 103  2.16090e-05
  3   2   6 105  1.91203e-04
  3   2   6 107 -2.31913e-05
  3   2   6 108  1.10846e-04
  3   2   6 110  1.22266e-05
  3   2   6 113 -1.07809e-04
  3   2   6 114  4.59689e-05
  3   2   6 115 -4.81594e-05
  3   2   6 116  1.07216e-05
  3   2   6 119  9.24489e-05
  3   2   6 121  3.65513e-05
  3   2   6 123 -3.33389e-05
  3   2   6 125 -3.02551e-05
  3   2   6 131 -3.38304e-04
  3   2   6 132 -2.41799e-05
  3   2   6 135  1.47826e-04
  3   2   6 138 -8.15197e-05
  3   2   6 140 -2.32731e-04
  3   2   6 143 -4.45836e-05
  3   2   6 144 -6.82509e-05
  3   2   6 145 -3.98264e-05
  3   2   6 147 -4.57180e-05
  3   2   6 149  1.62082e-04
  3   2   6 152 -3.53132e-05
  3   2   6 155  4.18855e-05
  3   2   6 158 -1.31173e-04
  3   2   6 159  1.42554e-04
  3   2   6 160  1.80173e-05
  3   2   6 161 -1.24020e-05
  3   2   6 163  1.01181e-04
  3   2   6 164  4.29124e-05
  3   2   6 166 -6.69292e-05
  3   2   6 168  7.88919e-05
  3   2   6 170 -3.88917e-04
  3   2   6 173  1.79233e-05
  3   2   6 175  1.16336e-05
  3   2   6 176 -3.66101e-05
  3   2   6 177 -1.06674e-05
  3   2   6 178  1.20412e-05
  3   2   6 179 -2.57912e-05
  3   2   6 181  1.11562e-05
  3   2   6 184 -1.16769e-04
  3   2   6 185 -3.51503e-05
  3   2   6 186  1.63878e-05
  3   2   6 187  1.03767e-04
  3   2   7   8 -1.42389e-04
  3   2   7  11 -7.64852e-05
  3   2   7  12 -7.39178e-05
  3   2   7  14  8.29384e-05
  3   2   7  18 -3.31922e-05
  3   2   7  19 -4.08289e-05
  3   2   7  26 -5.68048e-05
  3   2   7  27  2.61178e-05
  3   2   7  28  1.49175e-05
  3   2   7  31  1.69036e-04
  3   2   7  35 -1.32750e-05
  3   2   7  36 -2.45705e-04
  3   2   7  38  5.70760e-05
  3   2   7  39 -4.81522e-05
  3   2   7  44  1.52254e-05
  3   2   7  45  5.99834e-05
  3   2   7  46  4.59368e-05
  3   2   7  49  9.24450e-04
  3   2   7  52 -1.25966e-05
  3   2   7  56  1.23168e-04
  3   2   7  63  2.68224e-05
  3   2   7  64  2.49706e-05
  3   2   7  65 -7.69402e-05
  3   2   7  73 -1.67329e-05
  3   2   7  74 -1.75397e-05
  3   2   7  76  1.10587e-04
  3   2   7  77 -1.10633e-04
  3   2   7  78 -4.06764e-05
  3   2   7  79  3.01267e-05
  3   2   7  83  2.42625e-05
  3   2   7  88  2.80257e-04
  3   2   7  90  1.63007e-05
  3   2   7  91 -1.42231e-05
  3   2   7  92  3.18735e-04
  3   2   7  93 -1.20837e-05
  3   2   7  96 -2.10809e-04
  3   2   7 100 -1.02864e-04
  3   2   7 106  2.35229e-04
  3   2   7 107  2.32758e-04
  3   2   7 110  2.12774e-05
  3   2   7 111 -2.14119e-05
  3   2   7 112 -4.42115e-05
  3   2   7 114 -1.06999e-05
  3   2   7 115  1.89983e-05
  3   2   7 121 -5.04319e-05
  3   2   7 124 -4.64851e-05
  3   2   7 125  2.37379e-04
  3   2   7 126 -2.45539e-04
  3   2   7 127 -2.45006e-04
  3   2   7 129  3.09285e-04
  3   2   7 130  3.08381e-04
  3   2   7 132  3.94165e-04
  3   2   7 133 -3.93766e-04
  3   2   7 136 -9.25071e-05
  3   2   7 137  9.39175e-05
  3   2   7 139  1.34764e-05
  3   2   7 141  1.04087e-04
  3   2   7 142 -1.03285e-04
  3   2   7 146 -3.19895e-05
  3   2   7 149 -9.42319e-05
  3   2   7 150 -3.52181e-04
  3   2   7 151 -3.51110e-04
  3   2   7 153 -4.00407e-04
  3   2   7 154 -3.97521e-04
  3   2   7 156  2.03281e-05
  3   2   7 157  3.18971e-04
  3   2   7 161 -2.24604e-05
  3   2   7 162 -3.14283e-05
  3   2   7 171 -2.78429e-05
  3   2   7 179 -1.26098e-05
  3   2   8   8 -4.82035e-04
  3   2   8  11  3.77068e-05
  3   2   8  12 -4.37190e-05
  3   2   8  14 -4.14510e-05
  3   2   8  18 -1.35122e-04
  3   2   8  19 -5.02505e-04
  3   2   8  20 -5.60480e-05
  3   2   8  24 -7.61550e-05
  3   2   8  26 -7.04078e-05
  3   2   8  27  6.35895e-05
  3   2   8  28 -5.09806e-05
  3   2   8  31  6.31235e-05
  3   2   8  36  1.70312e-04
  3   2   8  38 -1.20630e-04
  3   2   8  39 -5.19471e-05
  3   2   8  40 -4.10742e-05
  3   2   8  43  4.20894e-05
  3   2   8  44 -4.49717e-05
  3   2   8  45  3.67698e-05
  3   2   8  46 -4.41225e-05
  3   2   8  49 -7.90353e-05
  3   2   8  50  1.43504e-04
  3   2   8  56  1.87534e-05
  3   2   8  61 -4.50180e-05
  3   2   8  63  3.57076e-04
  3   2   8  64 -3.47758e-04
  3   2   8  65 -7.23851e-05
  3   2   8  68 -1.35931e-04
  3   2   8  69  1.12992e-04
  3   2   8  73 -9.74008e-05
  3   2   8  74  1.08492e-04
  3   2   8  78  4.66601e-04
  3   2   8  79  4.67671e-04
  3   2   8  83  3.83166e-04
  3   2   8  88 -1.06423e-04
  3   2   8  90 -2.43931e-04
  3   2   8  91 -2.40504e-04
  3   2   8  92  3.04481e-04
  3   2   8  97  4.12184e-04
  3   2   8 100 -2.60165e-05
  3   2   8 101 -4.22969e-05
  3   2   8 105  4.01063e-05
  3   2   8 106 -4.50173e-04
  3   2   8 107  1.82869e-04
  3   2   8 110  3.22754e-04
  3   2   8 111  3.16238e-04
  3   2   8 113 -2.80514e-04
  3   2   8 117  2.72210e-05
  3   2   8 121  1.96285e-04
  3   2   8 125  6.80949e-05
  3   2   8 126  4.77925e-04
  3   2   8 127 -4.78268e-04
  3   2   8 129 -3.78098e-05
  3   2   8 130  3.78541e-05
  3   2   8 132  9.83984e-05
  3   2   8 133  9.72911e-05
  3   2   8 135  4.94132e-05
  3   2   8 136  4.87175e-04
  3   2   8 137  4.86258e-04
  3   2   8 138  3.81156e-05
  3   2   8 140  1.90819e-04
  3   2   8 146 -1.16436e-04
  3   2   8 147 -4.56242e-05
  3   2   8 149 -3.10086e-05
  3   2   8 150  1.04431e-04
  3   2   8 151 -1.06789e-04
  3   2   8 153 -7.35639e-05
  3   2   8 154  7.19903e-05
  3   2   8 157  4.73022e-04
  3   2   8 158 -1.07854e-05
  3   2   8 163  1.74256e-04
  3   2   8 171 -2.41725e-05
  3   2   9   8  3.38985e-05
  3   2   9   9  2.29544e-05
  3   2   9  10  7.07381e-05
  3   2   9  14  1.56563e-04
  3   2   9  15  4.06172e-05
  3   2   9  18 -3.35629e-04
  3   2   9  19 -1.99065e-04
  3   2   9  20  1.12153e-04
  3   2   9  21 -2.09946e-04
  3   2   9  22  2.15187e-03
  3   2   9  23 -3.24078e-05
  3   2   9  24  1.14431e-04
  3   2   9  25 -4.24131e-05
  3   2   9  29  2.90155e-04
  3   2   9  32 -5.98190e-05
  3   2   9  34  1.69022e-04
  3   2   9  37 -5.91538e-04
  3   2   9  38  2.69409e-05
  3   2   9  39  9.40896e-05
  3   2   9  40  5.11362e-04
  3   2   9  42 -5.49223e-05
  3   2   9  47  1.51247e-05
  3   2   9  48  1.80283e-04
  3   2   9  49  1.87103e-04
  3   2   9  50 -2.41374e-04
  3   2   9  51 -3.65548e-05
  3   2   9  52 -1.25102e-04
  3   2   9  53 -1.25564e-04
  3   2   9  54 -8.02566e-05
  3   2   9  56 -1.28983e-05
  3   2   9  57 -2.92021e-05
  3   2   9  58 -7.09112e-05
  3   2   9  60  3.27020e-05
  3   2   9  61 -1.53264e-04
  3   2   9  67 -1.73353e-04
  3   2   9  68 -3.37732e-05
  3   2   9  69  1.65371e-04
  3   2   9  70  1.16641e-04
  3   2   9  71 -2.72181e-04
  3   2   9  72  6.32310e-05
  3   2   9  73  5.94977e-05
  3   2   9  74 -2.61927e-04
  3   2   9  76 -4.58809e-05
  3   2   9  77 -4.42722e-05
  3   2   9  80 -2.56293e-05
  3   2   9  81 -9.32181e-05
  3   2   9  82  7.13660e-05
  3   2   9  83 -1.62444e-04
  3   2   9  87  1.14840e-04
  3   2   9  88 -1.34753e-05
  3   2   9  89  3.23205e-05
  3   2   9  90  2.04690e-05
  3   2   9  91 -3.54776e-05
  3   2   9  92  2.11266e-05
  3   2   9  93  1.28206e-04
  3   2   9  94 -3.00609e-05
  3   2   9  97 -3.65938e-04
  3   2   9 101 -1.32200e-04
  3   2   9 103  1.40250e-04
  3   2   9 105 -6.61763e-05
  3   2   9 107 -5.61535e-05
  3   2   9 108 -5.00913e-05
  3   2   9 110 -8.24171e-05
  3   2   9 111  7.24593e-05
  3   2   9 113  5.70513e-05
  3   2   9 114  1.02113e-04
  3   2   9 117 -2.74656e-05
  3   2   9 119 -1.90491e-05
  3   2   9 121  1.55624e-05
  3   2   9 123  1.08951e-04
  3   2   9 124  3.65820e-05
  3   2   9 125 -1.21732e-04
  3   2   9 131  1.27195e-04
  3   2   9 133  1.16907e-04
  3   2   9 134  6.59058e-04
  3   2   9 135  1.45836e-04
  3   2   9 136 -2.82054e-05
  3   2   9 138  1.17938e-04
  3   2   9 139  3.71522e-05
  3   2   9 140 -2.08153e-04
  3   2   9 141  2.73136e-05
  3   2   9 143 -4.76331e-04
  3   2   9 144 -1.39425e-04
  3   2   9 146 -1.87263e-04
  3   2   9 149  2.10979e-04
  3   2   9 152 -2.93544e-05
  3   2   9 155  1.09557e-05
  3   2   9 156  1.67748e-04
  3   2   9 157  1.22513e-04
  3   2   9 158  3.07774e-04
  3   2   9 160 -3.74583e-05
  3   2   9 161 -6.02932e-05
  3   2   9 163 -4.24536e-04
  3   2   9 164 -1.14366e-04
  3   2   9 165  1.44021e-04
  3   2   9 166  4.71343e-05
  3   2   9 167  1.41490e-05
  3   2   9 168 -1.09299e-04
  3   2   9 170  2.24978e-05
  3   2   9 171  1.57243e-04
  3   2   9 172  7.17158e-05
  3   2   9 173  9.17078e-05
  3   2   9 175  5.04444e-04
  3   2   9 176 -1.04052e-05
  3   2   9 177  1.29046e-04
  3   2   9 178 -2.00774e-05
  3   2   9 179  2.29485e-05
  3   2   9 180  4.41258e-05
  3   2   9 181  2.78739e-04
  3   2   9 182  1.53413e-04
  3   2   9 185 -1.41204e-04
  3   2   9 186  6.51251e-05
  3   2   9 187  6.74324e-05
  3   2   9 189  4.66231e-05
  3   2  10   7  3.19157e-05
  3   2  10   8  1.33462e-05
  3   2  10   9 -1.21291e-05
  3   2  10  10  4.05388e-05
  3   2  10  13  3.20893e-05
  3   2  10  14  3.59328e-05
  3   2  10  15 -3.86254e-05
  3   2  10  17 -2.35839e-05
  3   2  10  19  1.28011e-04
  3   2  10  20 -1.29264e-05
  3   2  10  21 -1.33990e-04
  3   2  10  23  1.42473e-04
  3   2  10  24  3.08395e-04
  3   2  10  25  2.82206e-05
  3   2  10  26 -3.44392e-05
  3   2  10  28 -4.10122e-05
  3   2  10  29 -4.26354e-05
  3   2  10  32 -5.63040e-05
  3   2  10  33 -3.88387e-05
  3   2  10  36 -3.12877e-05
  3   2  10  37  3.73493e-05
  3   2  10  38 -7.91058e-05
  3   2  10  39 -9.35106e-05
  3   2  10  40 -1.63693e-04
  3   2  10  42  2.17819e-04
  3   2  10  48 -6.01132e-04
  3   2  10  49  1.38430e-05
  3   2  10  50 -1.78305e-04
  3   2  10  53  4.68849e-05
  3   2  10  54 -1.80818e-05
  3   2  10  55 -3.30242e-05
  3   2  10  57  3.72238e-05
  3   2  10  58  1.44699e-05
  3   2  10  60 -1.43463e-04
  3   2  10  61  1.75672e-04
  3   2  10  67 -3.09021e-05
  3   2  10  68 -6.28934e-05
  3   2  10  69 -1.82328e-04
  3   2  10  70 -2.04791e-04
  3   2  10  71  3.44818e-05
  3   2  10  72  3.41304e-05
  3   2  10  74 -3.11242e-05
  3   2  10  80 -1.99423e-04
  3   2  10  81 -3.34854e-05
  3   2  10  85 -6.17633e-05
  3   2  10  87 -1.31414e-04
  3   2  10  93  2.95645e-05
  3   2  10  94 -5.82232e-05
  3   2  10  97  1.93643e-04
  3   2  10  98 -3.84606e-05
  3   2  10 101 -2.75567e-05
  3   2  10 103  2.09217e-04
  3   2  10 105  4.12371e-05
  3   2  10 107 -2.21563e-04
  3   2  10 108 -2.71550e-05
  3   2  10 113 -5.37524e-05
  3   2  10 119  9.08148e-05
  3   2  10 123 -1.07242e-04
  3   2  10 124  6.09546e-05
  3   2  10 131 -1.09808e-04
  3   2  10 132 -9.49894e-05
  3   2  10 133  9.06223e-05
  3   2  10 134 -3.81844e-05
  3   2  10 135 -3.66146e-05
  3   2  10 136 -3.65658e-05
  3   2  10 137  3.86599e-05
  3   2  10 140  4.51940e-05
  3   2  10 143  4.02748e-05
  3   2  10 144 -3.04446e-05
  3   2  10 146  1.29526e-05
  3   2  10 149 -1.68161e-04
  3   2  10 150  1.82972e-05
  3   2  10 151 -1.17487e-05
  3   2  10 152 -1.45289e-04
  3   2  10 156  9.88740e-05
  3   2  10 157 -2.36515e-04
  3   2  10 158  4.08372e-05
  3   2  10 160  1.25463e-04
  3   2  10 163 -6.45303e-05
  3   2  10 165 -1.26192e-05
  3   2  10 167 -3.56267e-04
  3   2  10 168 -6.06396e-05
  3   2  10 170 -1.99851e-05
  3   2  10 171  1.33430e-05
  3   2  10 174 -1.17090e-04
  3   2  10 176  2.25450e-04
  3   2  10 177  1.24383e-05
  3   2  10 181  1.62378e-04
  3   2  10 182  3.59838e-04
  3   2  10 183 -5.18910e-05
  3   2  10 184 -1.48248e-04
  3   2  10 185  1.78193e-04
  3   2  10 187  1.85381e-04
  3   2  10 189  4.99627e-05
  3   2  11   8 -3.12390e-05
  3   2  11  11 -2.59292e-05
  3   2  11  12 -2.73394e-05
  3   2  11  14  1.25119e-04
  3   2  11  18 -1.49071e-05
  3   2  11  19  8.09731e-05
  3   2  11  26  3.09044e-05
  3   2  11  31 -5.20869e-05
  3   2  11  36  3.07908e-04
  3   2  11  38 -2.08551e-05
  3   2  11  39  1.71794e-05
  3   2  11  43 -1.64506e-05
  3   2  11  44 -2.36673e-05
  3   2  11  45  7.20891e-05
  3   2  11  46  7.75963e-05
  3   2  11  49 -1.24100e-04
  3   2  11  63 -2.71179e-05
  3   2  11  65 -1.87320e-04
  3   2  11  68 -1.01652e-05
  3   2  11  73  1.73378e-04
  3   2  11  74  1.73548e-04
  3   2  11  76 -3.10729e-05
  3   2  11  77  3.12629e-05
  3   2  11  78  1.01923e-05
  3   2  11  83 -1.57784e-05
  3   2  11  88 -1.10307e-04
  3   2  11  90 -1.59222e-05
  3   2  11  91  1.84203e-05
  3   2  11  92 -2.97954e-05
  3   2  11 100  8.04319e-05
  3   2  11 106 -1.31539e-04
  3   2  11 107 -1.30293e-04
  3   2  11 117  1.11191e-05
  3   2  11 121 -1.18116e-05
  3   2  11 125  1.17761e-05
  3   2  11 126  2.15425e-05
  3   2  11 127  2.15984e-05
  3   2  11 129 -1.48926e-04
  3   2  11 130 -1.48667e-04
  3   2  11 132 -1.72899e-04
  3   2  11 133  1.72972e-04
  3   2  11 136 -3.97649e-05
  3   2  11 137  3.94870e-05
  3   2  11 141  3.29476e-05
  3   2  11 142 -3.16235e-05
  3   2  11 150  1.72232e-04
  3   2  11 151  1.72595e-04
  3   2  11 153  1.99469e-04
  3   2  11 154  1.97119e-04
  3   2  11 157 -2.91637e-04
  3   2  12   8 -1.23796e-05
  3   2  12  11  3.89434e-05
  3   2  12  12 -3.90333e-05
  3   2  12  18 -3.50271e-04
  3   2  12  26 -5.91455e-05
  3   2  12  27  2.70612e-04
  3   2  12  28 -2.70190e-04
  3   2  12  31 -5.48646e-05
  3   2  12  38  2.04569e-04
  3   2  12  39  2.06319e-04
  3   2  12  43  2.85721e-04
  3   2  12  44 -2.84147e-04
  3   2  12  45 -4.59742e-05
  3   2  12  46  4.91893e-05
  3   2  12  49  5.80766e-04
  3   2  12  52  8.15247e-05
  3   2  12  56  2.61574e-05
  3   2  12  63 -3.26608e-04
  3   2  12  64  3.35776e-04
  3   2  12  65 -1.34682e-04
  3   2  12  68  1.78821e-04
  3   2  12  69 -1.79239e-04
  3   2  12  73  1.24259e-04
  3   2  12  74 -9.85008e-05
  3   2  12  76 -2.53499e-05
  3   2  12  77 -2.60463e-05
  3   2  12  78 -2.39921e-05
  3   2  12  79 -2.49214e-05
  3   2  12  83  1.02648e-05
  3   2  12  92  1.71073e-05
  3   2  12  93  6.40180e-05
  3   2  12 115 -6.62392e-05
  3   2  12 117  9.21130e-05
  3   2  12 124 -1.33264e-05
  3   2  12 161 -2.31259e-05
  3   2  12 165 -3.26835e-05
  3   2  12 172  1.72557e-05
  3   2  12 173 -1.72730e-05
  3   2  12 183  1.14721e-05
  3   2  13  11 -2.34031e-05
  3   2  13  12 -2.53526e-05
  3   2  13  14 -1.74981e-05
  3   2  13  18 -3.36703e-04
  3   2  13  19  1.10434e-04
  3   2  13  26  6.25096e-05
  3   2  13  27  3.47820e-04
  3   2  13  28  3.51255e-04
  3   2  13  31 -4.76292e-05
  3   2  13  38 -2.01459e-04
  3   2  13  39  2.04722e-04
  3   2  13  43  2.43444e-04
  3   2  13  44  2.36645e-04
  3   2  13  45  5.57878e-05
  3   2  13  46  6.05773e-05
  3   2  13  49  1.47506e-04
  3   2  13  52  9.25638e-05
  3   2  13  56 -5.68630e-05
  3   2  13  63 -1.65421e-04
  3   2  13  64 -1.49978e-04
  3   2  13  65 -3.83925e-04
  3   2  13  68 -2.13528e-04
  3   2  13  69 -2.15984e-04
  3   2  13  73 -9.85820e-05
  3   2  13  74 -1.17550e-04
  3   2  13  76 -2.67736e-05
  3   2  13  77  2.75150e-05
  3   2  13  78  1.23611e-04
  3   2  13  79 -1.17228e-04
  3   2  13  83  1.94333e-05
  3   2  13  88 -1.18425e-05
  3   2  13  92 -1.20205e-05
  3   2  13  93  5.77371e-05
  3   2  13 100 -1.18683e-05
  3   2  13 115 -8.82870e-05
  3   2  13 117  8.68592e-05
  3   2  13 124 -1.98473e-05
  3   2  13 129 -2.02782e-05
  3   2  13 130 -1.98758e-05
  3   2  13 132 -1.19156e-05
  3   2  13 157 -1.32280e-05
  3   2  13 161 -5.05567e-05
  3   2  13 165 -3.45153e-05
  3   2  13 172 -1.54410e-05
  3   2  13 173 -1.52965e-05
  3   2  14   8  7.79006e-05
  3   2  14  11  1.75624e-05
  3   2  14  12 -1.74442e-05
  3   2  14  14  1.97383e-05
  3   2  14  18 -1.19050e-05
  3   2  14  19 -7.02166e-05
  3   2  14  26  1.20051e-04
  3   2  14  27  1.75819e-05
  3   2  14  28 -1.61891e-05
  3   2  14  31 -7.43855e-05
  3   2  14  35  1.22302e-04
  3   2  14  36 -1.25531e-04
  3   2  14  37 -9.44342e-04
  3   2  14  47 -8.67123e-04
  3   2  14  49 -1.66546e-05
  3   2  14  56 -8.97541e-05
  3   2  14  63 -1.63443e-05
  3   2  14  64  2.03705e-05
  3   2  14  65  2.10367e-04
  3   2  14  66 -1.17945e-05
  3   2  14  73 -9.22763e-05
  3   2  14  74  9.24310e-05
  3   2  14  76  3.90377e-05
  3   2  14  77  3.89412e-05
  3   2  14  78 -2.58919e-05
  3   2  14  79 -2.57406e-05
  3   2  14  83 -3.54551e-05
  3   2  14  88  4.65882e-05
  3   2  14  90  1.32341e-05
  3   2  14  91 -4.40437e-05
  3   2  14  92  2.97239e-05
  3   2  14 100 -1.34974e-04
  3   2  14 106  2.37643e-05
  3   2  14 107 -2.28018e-05
  3   2  14 110 -1.76540e-05
  3   2  14 111 -1.75938e-05
  3   2  14 121  6.10944e-05
  3   2  14 125 -2.52141e-05
  3   2  14 129 -1.14266e-04
  3   2  14 130  1.14339e-04
  3   2  14 132 -1.98077e-04
  3   2  14 133 -1.98067e-04
  3   2  14 136 -4.01206e-05
  3   2  14 137 -4.00891e-05
  3   2  14 140  3.72222e-04
  3   2  14 141  5.23739e-05
  3   2  14 142  5.22524e-05
  3   2  14 149 -3.55596e-04
  3   2  14 150  1.66326e-05
  3   2  14 151 -1.67580e-05
  3   2  14 153  1.75738e-04
  3   2  14 154 -1.75742e-04
  3   2  14 156  1.78937e-04
  3   2  14 158 -3.29331e-04
  3   2  14 171 -1.27212e-05
  3   2  15   9  6.48377e-05
  3   2  15  10 -4.04684e-04
  3   2  15  17  6.43245e-05
  3   2  15  20  3.39681e-04
  3   2  15  21  7.48969e-04
  3   2  15  23  6.18039e-04
  3   2  15  24 -3.22642e-04
  3   2  15  25  1.44857e-04
  3   2  15  29 -3.85547e-04
  3   2  15  30  7.83465e-04
  3   2  15  32  2.54402e-04
  3   2  15  39  6.79203e-05
  3   2  15  40  5.93965e-04
  3   2  15  42 -3.24721e-04
  3   2  15  44 -4.60662e-04
  3   2  15  50 -4.32920e-04
  3   2  15  52 -1.00409e-04
  3   2  15  54  1.59180e-04
  3   2  15  56 -1.61666e-04
  3   2  15  57 -1.71409e-04
  3   2  15  58  8.33277e-05
  3   2  15  59  2.04108e-03
  3   2  15  60 -8.23241e-05
  3   2  15  61  5.29294e-05
  3   2  15  62  9.62370e-04
  3   2  15  63  7.00483e-04
  3   2  15  66  1.11262e-03
  3   2  15  67  1.36823e-05
  3   2  15  70  4.10593e-05
  3   2  15  72 -3.71033e-04
  3   2  15  74 -4.02499e-05
  3   2  15  80 -5.36486e-05
  3   2  15  85  3.95456e-04
  3   2  15  94  3.76178e-04
  3   2  15  97 -3.30758e-04
  3   2  15  98 -3.23661e-05
  3   2  15  99 -1.13466e-04
  3   2  15 101 -4.65349e-04
  3   2  15 103 -3.80675e-04
  3   2  15 104  1.01463e-05
  3   2  15 105  3.15764e-04
  3   2  15 107  7.36559e-04
  3   2  15 108 -3.43077e-04
  3   2  15 109  2.50137e-05
  3   2  15 113 -2.20068e-05
  3   2  15 118  1.44332e-05
  3   2  15 119 -3.35717e-04
  3   2  15 120  5.20940e-04
  3   2  15 121 -4.85377e-04
  3   2  15 131 -7.94108e-05
  3   2  15 134  9.36865e-04
  3   2  15 135  3.31991e-04
  3   2  15 138 -3.62249e-04
  3   2  15 140  5.90256e-04
  3   2  15 142  6.06466e-04
  3   2  15 146 -1.00753e-04
  3   2  15 149 -5.93287e-04
  3   2  15 152 -3.67901e-05
  3   2  15 158 -2.06977e-04
  3   2  15 160 -4.68254e-04
  3   2  15 163  7.34988e-05
  3   2  15 164  2.92413e-05
  3   2  15 168 -3.42115e-04
  3   2  15 172  2.66665e-05
  3   2  15 175  1.76508e-04
  3   2  15 176 -9.47564e-04
  3   2  15 182 -1.50186e-05
  3   2  15 187  2.64037e-04
  3   2  15 188 -9.40937e-04
  3   2  15 189 -3.12884e-04
  3   2  16   7  7.34641e-05
  3   2  16   8 -1.01357e-04
  3   2  16   9  8.29350e-04
  3   2  16  10 -1.60332e-04
  3   2  16  11 -1.61073e-05
  3   2  16  13 -5.73092e-04
  3   2  16  14  4.65292e-04
  3   2  16  17 -3.86240e-05
  3   2  16  19 -8.85718e-04
  3   2  16  20 -1.01290e-04
  3   2  16  21  3.27144e-05
  3   2  16  22  8.87335e-04
  3   2  16  24  1.71240e-04
  3   2  16  25  7.26426e-04
  3   2  16  29 -3.80985e-05
  3   2  16  30  2.44847e-04
  3   2  16  32 -6.65042e-04
  3   2  16  33 -2.99553e-03
  3   2  16  34  1.60965e-03
  3   2  16  35  1.46763e-03
  3   2  16  36  4.50350e-04
  3   2  16  39  7.35024e-04
  3   2  16  40 -2.28212e-04
  3   2  16  42  2.26184e-04
  3   2  16  44  2.10816e-05
  3   2  16  45  6.78579e-04
  3   2  16  50  5.22505e-04
  3   2  16  54 -1.58381e-05
  3   2  16  56 -1.31194e-03
  3   2  16  57 -7.21347e-04
  3   2  16  58  5.46376e-04
  3   2  16  60  1.78851e-04
  3   2  16  61  5.72662e-05
  3   2  16  63 -3.60800e-04
  3   2  16  66 -9.28982e-04
  3   2  16  70 -3.66263e-04
  3   2  16  72 -9.19111e-05
  3   2  16  76 -9.31878e-04
  3   2  16  82 -9.30683e-04
  3   2  16  91  4.64040e-04
  3   2  16  94  7.04114e-05
  3   2  16  97  1.31971e-04
  3   2  16  99  7.26360e-04
  3   2  16 101  9.91674e-05
  3   2  16 102 -9.28746e-04
  3   2  16 103 -2.90530e-05
  3   2  16 105  3.68808e-04
  3   2  16 108 -6.37047e-05
  3   2  16 110  1.97749e-04
  3   2  16 113 -3.63872e-04
  3   2  16 114  1.06126e-05
  3   2  16 115 -1.74015e-05
  3   2  16 119  2.40195e-04
  3   2  16 120 -6.04825e-04
  3   2  16 127  1.91924e-04
  3   2  16 131 -5.45244e-04
  3   2  16 135 -2.27132e-04
  3   2  16 138  4.10372e-04
  3   2  16 140  3.46530e-04
  3   2  16 143  1.25362e-05
  3   2  16 145  1.60971e-04
  3   2  16 148 -9.42388e-04
  3   2  16 149  2.45235e-04
  3   2  16 152 -3.86808e-05
  3   2  16 156 -8.01860e-04
  3   2  16 157 -9.32889e-04
  3   2  16 158  3.50572e-04
  3   2  16 163  7.01844e-04
  3   2  16 164  9.35895e-04
  3   2  16 165 -1.00403e-04
  3   2  16 166 -9.34421e-04
  3   2  16 168  1.60571e-04
  3   2  16 170 -7.74672e-04
  3   2  16 173 -3.70014e-04
  3   2  16 175 -5.45797e-04
  3   2  16 179 -5.65773e-04
  3   2  16 181 -4.73404e-04
  3   2  16 182  9.66780e-05
  3   2  16 185 -9.33688e-04
  3   2  16 189 -3.18986e-04
  3   2  17  10  2.98226e-05
  3   2  17  14  9.20201e-05
  3   2  17  16  5.14869e-05
  3   2  17  17  2.72869e-05
  3   2  17  19 -5.52141e-05
  3   2  17  20  7.45849e-05
  3   2  17  21 -6.71049e-04
  3   2  17  22 -1.02817e-05
  3   2  17  23 -1.21565e-05
  3   2  17  24 -8.30957e-05
  3   2  17  29  3.32569e-04
  3   2  17  32  4.90094e-05
  3   2  17  34  6.14008e-04
  3   2  17  35  9.08188e-05
  3   2  17  36  9.08071e-05
  3   2  17  42 -6.28574e-05
  3   2  17  44 -8.38485e-05
  3   2  17  54 -1.73877e-04
  3   2  17  55  2.09297e-05
  3   2  17  59 -2.15653e-05
  3   2  17  60  9.90183e-04
  3   2  17  67 -1.14508e-03
  3   2  17  70  9.04006e-05
  3   2  17  72 -1.24269e-04
  3   2  17  75 -1.04393e-03
  3   2  17  78 -4.33164e-05
  3   2  17  80  3.31446e-04
  3   2  17  84 -1.90386e-04
  3   2  17  85  6.13513e-04
  3   2  17  91 -8.93071e-05
  3   2  17  94  9.00483e-05
  3   2  17  97 -9.51386e-05
  3   2  17 101 -7.87991e-05
  3   2  17 103 -9.13420e-05
  3   2  17 105  6.22373e-05
  3   2  17 107  1.81373e-04
  3   2  17 108 -2.38736e-05
  3   2  17 109 -2.22467e-05
  3   2  17 113 -8.81198e-05
  3   2  17 114 -1.02764e-05
  3   2  17 119 -6.78045e-05
  3   2  17 133 -1.06334e-05
  3   2  17 135  7.90878e-05
  3   2  17 145  8.61662e-05
  3   2  17 147  1.81121e-04
  3   2  17 156  1.27797e-04
  3   2  17 164  1.81145e-04
  3   2  17 168 -3.71135e-05
  3   2  17 169  1.01311e-04
  3   2  17 170  1.33892e-04
  3   2  17 173 -9.08929e-05
  3   2  17 179  9.05503e-05
  3   2  17 181  8.93864e-05
  3   2  17 189  8.85795e-05
  3   2  18  10 -4.66809e-05
  3   2  18  13  1.36911e-05
  3   2  18  17  1.30401e-04
  3   2  18  19 -1.55301e-04
  3   2  18  20  3.10729e-05
  3   2  18  21  1.56967e-04
  3   2  18  22 -2.86296e-04
  3   2  18  24 -3.90465e-05
  3   2  18  29 -7.43880e-04
  3   2  18  32  9.39128e-04
  3   2  18  34  3.63176e-05
  3   2  18  42 -4.53852e-05
  3   2  18  44  1.54171e-05
  3   2  18  45 -1.68809e-04
  3   2  18  54 -6.83549e-04
  3   2  18  55 -3.09419e-04
  3   2  18  58  3.86344e-04
  3   2  18  60  3.15978e-05
  3   2  18  62 -7.33696e-05
  3   2  18  67 -3.49905e-05
  3   2  18  72  2.03728e-04
  3   2  18  75 -3.03695e-05
  3   2  18  80  8.69554e-04
  3   2  18  81  1.33786e-05
  3   2  18  84  6.51834e-05
  3   2  18  85  2.30446e-05
  3   2  18 101 -3.05367e-05
  3   2  18 105 -3.39923e-05
  3   2  18 108 -7.02823e-05
  3   2  18 114 -1.72554e-04
  3   2  18 115 -1.72446e-04
  3   2  18 119 -3.44617e-05
  3   2  18 131  4.89165e-05
  3   2  18 133 -1.73704e-04
  3   2  18 134 -6.56355e-05
  3   2  18 140 -1.45302e-05
  3   2  18 144 -5.78853e-05
  3   2  18 145  2.29209e-05
  3   2  18 149  1.34302e-05
  3   2  18 152  2.10405e-05
  3   2  18 158 -1.14688e-05
  3   2  18 160 -6.36623e-05
  3   2  18 162 -2.16135e-04
  3   2  18 168 -1.24431e-04
  3   2  18 169 -2.46993e-05
  3   2  18 170  1.04971e-05
  3   2  18 171  6.43365e-05
  3   2  18 175 -2.64812e-05
  3   2  18 176  1.26938e-04
  3   2  18 185  2.10766e-04
  3   2  18 187  8.94051e-05
  3   2  18 188  1.40718e-04
  3   2  18 189  8.56560e-05
  3   3   4  17  1.39816e-05
  3   3   4  21 -1.43231e-05
  3   3   4  22 -1.61065e-03
  3   3   4  37  3.69443e-04
  3   3   4  41 -1.25053e-03
  3   3   4  47 -2.13148e-03
  3   3   4  51 -2.02412e-04
  3   3   4  60 -1.97455e-05
  3   3   4  62  4.63702e-04
  3   3   4  71  1.18259e-04
  3   3   4  86 -4.23378e-04
  3   3   4  87 -2.58782e-05
  3   3   4  94  2.59099e-05
  3   3   4  95 -1.71971e-04
  3   3   4  96 -5.09724e-04
  3   3   4  98 -1.01583e-03
  3   3   4 102 -2.58764e-04
  3   3   4 104  1.35302e-04
  3   3   4 112 -2.26328e-04
  3   3   4 118  4.47110e-04
  3   3   4 122 -1.95474e-04
  3   3   4 128 -5.79231e-04
  3   3   4 134 -6.33658e-04
  3   3   4 135 -1.09610e-05
  3   3   4 139  1.88463e-04
  3   3   4 143 -4.30972e-04
  3   3   4 148  1.28564e-04
  3   3   4 149  1.57987e-05
  3   3   4 155  1.61168e-04
  3   3   4 159  4.14795e-04
  3   3   4 162 -2.99995e-05
  3   3   4 166 -1.58096e-04
  3   3   4 167  2.67560e-05
  3   3   4 174 -1.69436e-05
  3   3   4 176 -6.49312e-05
  3   3   4 177  1.14985e-05
  3   3   4 180 -7.20251e-05
  3   3   4 185 -5.48504e-05
  3   3   4 188  7.96199e-05
  3   3   5   8 -1.70741e-04
  3   3   5  12  2.47754e-05
  3   3   5  14  4.61747e-05
  3   3   5  18  1.04418e-04
  3   3   5  28  1.56292e-04
  3   3   5  31  1.55979e-04
  3   3   5  36 -2.29909e-04
  3   3   5  38  1.42626e-04
  3   3   5  39  1.44361e-04
  3   3   5  43 -1.55062e-04
  3   3   5  44  1.55056e-04
  3   3   5  49  1.47195e-04
  3   3   5  53  7.32608e-05
  3   3   5  56 -5.30290e-05
  3   3   5  63 -3.02637e-05
  3   3   5  64 -2.90386e-04
  3   3   5  65 -4.17550e-04
  3   3   5  68 -1.40172e-03
  3   3   5  69 -1.39869e-03
  3   3   5  73 -2.35567e-04
  3   3   5  74  1.15772e-04
  3   3   5  77  1.29372e-04
  3   3   5  78 -9.08032e-05
  3   3   5  79  9.23954e-05
  3   3   5  82  4.13522e-05
  3   3   5  83  4.13927e-05
  3   3   5  88 -3.24359e-04
  3   3   5  89  3.22539e-04
  3   3   5  92 -9.78890e-05
  3   3   5 100  1.17771e-04
  3   3   5 106 -1.35980e-04
  3   3   5 107  1.26664e-04
  3   3   5 111 -4.14036e-05
  3   3   5 114 -1.20347e-04
  3   3   5 116 -7.04210e-05
  3   3   5 117  7.08349e-05
  3   3   5 121  3.73975e-05
  3   3   5 124  9.27968e-05
  3   3   5 125 -9.46387e-05
  3   3   5 126 -2.84244e-05
  3   3   5 127 -3.34337e-05
  3   3   5 129  1.59087e-04
  3   3   5 130 -1.62933e-04
  3   3   5 132  1.58046e-04
  3   3   5 133  1.67581e-04
  3   3   5 136  7.75670e-05
  3   3   5 137 -9.17473e-05
  3   3   5 141 -7.67624e-05
  3   3   5 142 -7.58960e-05
  3   3   5 146  6.61332e-05
  3   3   5 147  6.52354e-05
  3   3   5 149  1.87090e-04
  3   3   5 150 -1.44005e-04
  3   3   5 151  1.47811e-04
  3   3   5 153  1.38327e-04
  3   3   5 154 -1.25480e-04
  3   3   5 156  1.35478e-04
  3   3   5 157 -1.35449e-04
  3   3   5 160 -1.22147e-04
  3   3   5 170  3.44166e-05
  3   3   5 179  2.97191e-05
  3   3   6   8  6.15510e-05
  3   3   6  12  3.43503e-05
  3   3   6  14  8.39465e-05
  3   3   6  18  8.72520e-04
  3   3   6  19 -8.81780e-04
  3   3   6  26  1.04263e-04
  3   3   6  28 -2.27425e-04
  3   3   6  30 -4.11656e-05
  3   3   6  31  4.24834e-05
  3   3   6  36  8.41054e-04
  3   3   6  39 -4.13310e-05
  3   3   6  43  1.09003e-03
  3   3   6  44  1.09882e-03
  3   3   6  46  6.76854e-05
  3   3   6  49  1.46409e-03
  3   3   6  53 -5.45363e-05
  3   3   6  56 -3.58932e-05
  3   3   6  63  1.25383e-04
  3   3   6  64  1.18387e-04
  3   3   6  65  6.79951e-04
  3   3   6  66 -6.69751e-04
  3   3   6  68  1.15236e-04
  3   3   6  69 -9.94432e-05
  3   3   6  73 -2.29513e-04
  3   3   6  74  2.39005e-04
  3   3   6  77  6.18892e-05
  3   3   6  88  2.85292e-05
  3   3   6  89 -2.08935e-05
  3   3   6  90  4.18468e-05
  3   3   6  91  4.68477e-05
  3   3   6  92  3.12842e-05
  3   3   6  93 -3.32042e-05
  3   3   6 100  6.43893e-05
  3   3   6 106 -3.32531e-05
  3   3   6 112 -4.09954e-04
  3   3   6 114  6.86701e-05
  3   3   6 116 -3.27870e-05
  3   3   6 117 -3.37163e-05
  3   3   6 124  1.09294e-05
  3   3   6 126  7.52505e-05
  3   3   6 129  2.11652e-05
  3   3   6 130 -2.68152e-05
  3   3   6 132  1.35780e-05
  3   3   6 133  1.37472e-05
  3   3   6 136  8.40238e-05
  3   3   6 137  7.69153e-05
  3   3   6 139  4.08184e-04
  3   3   6 141 -5.03671e-05
  3   3   6 142  4.43659e-05
  3   3   6 146 -1.62957e-05
  3   3   6 147  1.84892e-05
  3   3   6 148 -4.02456e-04
  3   3   6 160 -3.15284e-05
  3   3   6 162 -1.08882e-05
  3   3   6 164 -2.25708e-05
  3   3   6 165  2.24363e-05
  3   3   7   7 -4.34080e-04
  3   3   7  13  2.31537e-04
  3   3   7  16  1.70317e-04
  3   3   7  17  3.68461e-05
  3   3   7  20  5.03252e-05
  3   3   7  23 -6.92804e-04
  3   3   7  24 -2.56732e-04
  3   3   7  29  3.26804e-04
  3   3   7  33  2.67017e-04
  3   3   7  34  3.67987e-04
  3   3   7  40  2.48383e-04
  3   3   7  42 -1.82623e-04
  3   3   7  50 -1.55450e-04
  3   3   7  54  1.99021e-05
  3   3   7  55  3.09977e-04
  3   3   7  59 -1.77046e-04
  3   3   7  61  1.80410e-04
  3   3   7  67 -6.46154e-04
  3   3   7  70 -2.68525e-04
  3   3   7  72 -1.80080e-04
  3   3   7  75 -3.63492e-04
  3   3   7  80 -4.12370e-04
  3   3   7  81 -3.20047e-04
  3   3   7  84  1.66375e-04
  3   3   7  87 -1.73971e-05
  3   3   7  94 -2.11267e-05
  3   3   7  97  4.31654e-05
  3   3   7 101 -4.03746e-04
  3   3   7 103 -1.00838e-04
  3   3   7 105 -2.58843e-05
  3   3   7 108 -4.26158e-04
  3   3   7 109 -5.19831e-04
  3   3   7 113 -2.31048e-04
  3   3   7 119  2.17290e-04
  3   3   7 123  4.09571e-04
  3   3   7 131 -2.97320e-04
  3   3   7 135  3.29892e-04
  3   3   7 138  3.20913e-05
  3   3   7 140  2.55260e-05
  3   3   7 142 -1.40002e-05
  3   3   7 144  3.99647e-04
  3   3   7 145  4.72806e-04
  3   3   7 149 -3.46619e-04
  3   3   7 152 -1.43577e-04
  3   3   7 158 -6.70952e-05
  3   3   7 163 -5.75002e-05
  3   3   7 168 -1.64222e-04
  3   3   7 169  1.47358e-04
  3   3   7 170  1.68009e-05
  3   3   7 171  1.15788e-05
  3   3   7 175  1.76437e-05
  3   3   7 177  2.42843e-05
  3   3   7 184  1.76046e-04
  3   3   7 189 -1.12651e-04
  3   3   8   8  1.28251e-05
  3   3   8  10  3.27589e-04
  3   3   8  17  8.27824e-05
  3   3   8  20 -1.12163e-04
  3   3   8  21 -3.74749e-05
  3   3   8  22 -2.35259e-05
  3   3   8  24  7.89651e-05
  3   3   8  32 -5.39419e-05
  3   3   8  37 -7.17610e-05
  3   3   8  39  1.34553e-05
  3   3   8  40 -1.58323e-05
  3   3   8  41 -4.46792e-05
  3   3   8  47  8.58952e-05
  3   3   8  50  2.59164e-04
  3   3   8  51 -2.77381e-05
  3   3   8  54  4.02688e-05
  3   3   8  56  1.99319e-05
  3   3   8  58  3.51002e-04
  3   3   8  60  1.03705e-04
  3   3   8  61  2.79946e-04
  3   3   8  62 -5.14003e-05
  3   3   8  70 -1.02452e-04
  3   3   8  71 -7.42180e-05
  3   3   8  72  3.82004e-04
  3   3   8  80 -1.30868e-04
  3   3   8  83 -2.23258e-05
  3   3   8  84 -3.83534e-05
  3   3   8  85 -4.98258e-04
  3   3   8  87 -3.13061e-05
  3   3   8  94  1.50357e-04
  3   3   8  95 -3.20696e-05
  3   3   8  97 -1.33347e-04
  3   3   8 101 -3.84089e-05
  3   3   8 103 -3.17321e-05
  3   3   8 104  3.40182e-05
  3   3   8 105  1.44476e-04
  3   3   8 107  1.16266e-05
  3   3   8 108  7.40316e-05
  3   3   8 110 -1.63951e-05
  3   3   8 112  4.72784e-05
  3   3   8 113 -5.80633e-05
  3   3   8 118 -3.99531e-05
  3   3   8 119  9.52802e-05
  3   3   8 122  4.27826e-05
  3   3   8 128  4.80883e-05
  3   3   8 131  4.48464e-05
  3   3   8 134  5.47152e-05
  3   3   8 135 -1.06093e-04
  3   3   8 138 -1.44642e-04
  3   3   8 139 -6.24052e-05
  3   3   8 140 -2.51706e-04
  3   3   8 142  1.86523e-05
  3   3   8 143  4.58717e-05
  3   3   8 144 -2.36360e-05
  3   3   8 146 -1.96321e-05
  3   3   8 147 -1.76716e-05
  3   3   8 148 -1.00563e-04
  3   3   8 149 -2.78761e-04
  3   3   8 152 -1.75339e-04
  3   3   8 155  2.50940e-05
  3   3   8 158  9.99171e-05
  3   3   8 159 -5.69327e-05
  3   3   8 163 -9.32362e-05
  3   3   8 165  1.14219e-05
  3   3   8 167  3.23981e-05
  3   3   8 168  1.28361e-04
  3   3   8 170 -5.24757e-04
  3   3   8 171  4.99273e-04
  3   3   8 172 -1.10248e-05
  3   3   8 175  1.71167e-04
  3   3   8 176  2.48324e-05
  3   3   8 177 -4.94083e-05
  3   3   8 181 -4.53737e-05
  3   3   8 184 -1.65208e-05
  3   3   8 186  1.27084e-05
  3   3   8 187  3.93314e-05
  3   3   8 189  5.56182e-05
  3   3   9   8  4.66879e-05
  3   3   9  14 -4.54718e-05
  3   3   9  19  1.04237e-04
  3   3   9  25  3.05126e-05
  3   3   9  26 -6.88802e-05
  3   3   9  27 -5.57660e-05
  3   3   9  28 -5.80350e-05
  3   3   9  31 -8.23971e-05
  3   3   9  36 -1.18258e-04
  3   3   9  38 -4.75191e-05
  3   3   9  43  2.46314e-04
  3   3   9  44 -2.09865e-04
  3   3   9  45  5.57324e-05
  3   3   9  46 -6.37859e-05
  3   3   9  48  2.38536e-04
  3   3   9  53  4.13750e-05
  3   3   9  56 -8.53200e-05
  3   3   9  63  1.31463e-05
  3   3   9  65  2.84083e-04
  3   3   9  68  1.76965e-04
  3   3   9  73  2.71138e-05
  3   3   9  76  1.63062e-05
  3   3   9  77  1.61505e-05
  3   3   9  78  5.41900e-05
  3   3   9  79 -5.29858e-05
  3   3   9  83 -1.12001e-05
  3   3   9  88 -8.09927e-05
  3   3   9  90  2.13466e-05
  3   3   9  91 -3.03539e-05
  3   3   9  92 -5.23736e-05
  3   3   9  96 -2.16071e-05
  3   3   9 106 -8.20707e-05
  3   3   9 115  2.07548e-05
  3   3   9 117  1.42599e-05
  3   3   9 126  7.44762e-05
  3   3   9 127  7.52852e-05
  3   3   9 129 -9.53547e-05
  3   3   9 130 -9.42194e-05
  3   3   9 136  2.46775e-05
  3   3   9 137 -2.38173e-05
  3   3   9 141 -3.46675e-05
  3   3   9 142 -3.38680e-05
  3   3   9 146  1.17703e-05
  3   3   9 147 -1.18589e-05
  3   3   9 150  2.08407e-05
  3   3   9 151 -2.37884e-05
  3   3   9 153  3.00815e-05
  3   3   9 154  4.78578e-05
  3   3   9 156 -3.44993e-05
  3   3   9 161 -3.40725e-05
  3   3  10   8  2.33852e-05
  3   3  10  18  7.61626e-05
  3   3  10  19 -6.32610e-05
  3   3  10  20  1.12879e-04
  3   3  10  24 -3.73832e-05
  3   3  10  26  6.17010e-05
  3   3  10  27 -1.14850e-04
  3   3  10  28  1.14497e-04
  3   3  10  30  2.07051e-05
  3   3  10  38  3.08904e-05
  3   3  10  40  1.19460e-05
  3   3  10  43 -5.97789e-05
  3   3  10  44 -1.52643e-05
  3   3  10  45  4.30283e-05
  3   3  10  46 -5.04351e-05
  3   3  10  48  5.79125e-05
  3   3  10  49  5.98600e-05
  3   3  10  50 -1.33942e-04
  3   3  10  56 -1.04282e-05
  3   3  10  61  2.33221e-05
  3   3  10  63 -2.90594e-05
  3   3  10  65 -2.16807e-04
  3   3  10  68  2.36075e-05
  3   3  10  73  1.58287e-05
  3   3  10  74 -3.83454e-05
  3   3  10  77  1.11785e-05
  3   3  10  78  1.24400e-04
  3   3  10  79  1.14999e-04
  3   3  10  97  1.46336e-05
  3   3  10 101  8.37612e-05
  3   3  10 105 -9.48087e-05
  3   3  10 106 -5.64981e-05
  3   3  10 113 -1.28219e-04
  3   3  10 117 -6.13903e-05
  3   3  10 124 -1.04979e-05
  3   3  10 125 -1.36857e-05
  3   3  10 129  2.52376e-05
  3   3  10 130 -4.63498e-05
  3   3  10 132  1.28393e-04
  3   3  10 135 -9.61287e-05
  3   3  10 136  1.59956e-05
  3   3  10 137  1.35639e-05
  3   3  10 138 -9.03711e-05
  3   3  10 140  1.31382e-05
  3   3  10 141 -1.13156e-05
  3   3  10 142  1.30291e-05
  3   3  10 149  5.65702e-05
  3   3  10 150 -2.43064e-05
  3   3  10 151 -2.39884e-05
  3   3  10 153  4.15744e-05
  3   3  10 154  2.06234e-05
  3   3  10 156 -1.47014e-05
  3   3  10 158 -6.05726e-05
  3   3  10 160  2.81746e-05
  3   3  10 161 -2.92828e-05
  3   3  10 162  1.37230e-04
  3   3  10 163  7.57600e-05
  3   3  11   7  1.49113e-04
  3   3  11  13  5.03568e-04
  3   3  11  16  4.89635e-04
  3   3  11  17 -1.77009e-05
  3   3  11  20 -3.71777e-05
  3   3  11  23 -5.10834e-04
  3   3  11  24  1.24609e-04
  3   3  11  29 -1.56623e-04
  3   3  11  33  2.08823e-05
  3   3  11  34  8.87247e-04
  3   3  11  40 -9.41356e-05
  3   3  11  42  8.95270e-05
  3   3  11  50  1.02837e-04
  3   3  11  55 -6.24652e-04
  3   3  11  59 -3.20438e-04
  3   3  11  61 -1.07712e-04
  3   3  11  67 -1.53984e-03
  3   3  11  70  1.25034e-04
  3   3  11  72  8.53475e-05
  3   3  11  75 -6.26562e-04
  3   3  11  80  2.15163e-04
  3   3  11  81 -1.99784e-04
  3   3  11  84  5.91650e-04
  3   3  11  85 -2.39775e-05
  3   3  11  97 -3.92289e-05
  3   3  11 101  1.86172e-04
  3   3  11 103  4.97923e-05
  3   3  11 105  1.43607e-05
  3   3  11 108  2.02975e-04
  3   3  11 109  1.77168e-05
  3   3  11 113  1.14836e-04
  3   3  11 119 -1.00845e-04
  3   3  11 123 -1.92733e-04
  3   3  11 131  1.61228e-04
  3   3  11 135 -1.78491e-04
  3   3  11 138 -1.47984e-05
  3   3  11 140 -2.50761e-05
  3   3  11 144 -1.91469e-04
  3   3  11 145 -1.22335e-04
  3   3  11 149  1.07208e-04
  3   3  11 152  8.34888e-05
  3   3  11 158  1.67836e-05
  3   3  11 163 -1.24116e-04
  3   3  11 168  7.97537e-05
  3   3  11 169  3.62638e-04
  3   3  11 170  4.05679e-05
  3   3  11 171  2.70162e-05
  3   3  11 177 -2.22540e-05
  3   3  11 184 -8.48636e-05
  3   3  11 189  5.37228e-05
  3   3  12   7 -1.47617e-05
  3   3  12  10 -1.72993e-04
  3   3  12  13 -1.59637e-05
  3   3  12  17 -1.22522e-04
  3   3  12  20 -1.63085e-04
  3   3  12  21  1.24463e-04
  3   3  12  24  1.03879e-04
  3   3  12  29  1.02492e-05
  3   3  12  32  1.61871e-04
  3   3  12  40 -3.72484e-05
  3   3  12  42  4.45584e-04
  3   3  12  45  1.15114e-05
  3   3  12  47  4.51074e-05
  3   3  12  50 -2.11251e-04
  3   3  12  51 -3.15738e-05
  3   3  12  54  3.41691e-05
  3   3  12  56  1.46190e-05
  3   3  12  58  5.23447e-05
  3   3  12  60 -5.85894e-05
  3   3  12  61  1.54587e-04
  3   3  12  62  4.16492e-05
  3   3  12  70 -6.63501e-05
  3   3  12  72  1.47916e-04
  3   3  12  86  5.14229e-05
  3   3  12  87 -1.51872e-05
  3   3  12  96 -4.97907e-05
  3   3  12  97  8.27074e-04
  3   3  12 101 -4.94667e-05
  3   3  12 103  5.79182e-05
  3   3  12 104 -6.16429e-05
  3   3  12 105 -5.21315e-05
  3   3  12 112 -4.66574e-05
  3   3  12 113 -1.36416e-04
  3   3  12 119 -3.58881e-04
  3   3  12 122  1.18837e-05
  3   3  12 123 -4.08285e-05
  3   3  12 128 -1.46622e-05
  3   3  12 131 -1.24507e-04
  3   3  12 134 -5.52176e-05
  3   3  12 135 -4.66286e-05
  3   3  12 138  7.09923e-05
  3   3  12 139  5.76791e-05
  3   3  12 140  5.59810e-04
  3   3  12 143 -3.96686e-05
  3   3  12 148  5.06163e-05
  3   3  12 149 -1.98385e-04
  3   3  12 152 -1.73358e-04
  3   3  12 158  2.78384e-05
  3   3  12 159  4.50446e-05
  3   3  12 162  9.70142e-05
  3   3  12 163  1.66242e-04
  3   3  12 168  2.79448e-04
  3   3  12 175 -3.66469e-05
  3   3  12 176 -1.94299e-05
  3   3  12 177  3.68347e-04
  3   3  12 184 -3.59408e-04
  3   3  12 189  1.32059e-04
  3   3  13   8 -1.05060e-05
  3   3  13  17  3.53173e-05
  3   3  13  20 -9.02628e-05
  3   3  13  22 -9.91752e-05
  3   3  13  24 -3.73847e-05
  3   3  13  29  2.46840e-04
  3   3  13  37 -7.93347e-04
  3   3  13  40 -5.88209e-05
  3   3  13  41 -8.52433e-05
  3   3  13  42 -9.31630e-05
  3   3  13  47 -7.44756e-05
  3   3  13  50 -2.08715e-04
  3   3  13  51 -1.00759e-03
  3   3  13  54  9.62950e-05
  3   3  13  61  2.61928e-04
  3   3  13  62  1.10772e-03
  3   3  13  70  1.70504e-04
  3   3  13  71  8.67143e-04
  3   3  13  72  1.22989e-04
  3   3  13  84  2.08410e-05
  3   3  13  86  1.04600e-03
  3   3  13  87  7.94654e-04
  3   3  13  94 -7.44891e-04
  3   3  13  95  7.94880e-04
  3   3  13  96 -1.15786e-03
  3   3  13  97 -1.69484e-05
  3   3  13  98 -7.32226e-05
  3   3  13 101 -8.42733e-05
  3   3  13 102  8.11169e-04
  3   3  13 103 -3.87385e-05
  3   3  13 104 -2.17144e-04
  3   3  13 105 -5.70708e-05
  3   3  13 112 -1.09681e-03
  3   3  13 113 -1.94512e-04
  3   3  13 118  3.39079e-05
  3   3  13 119  8.34531e-05
  3   3  13 122  1.62342e-05
  3   3  13 123  3.82164e-05
  3   3  13 128 -1.23969e-04
  3   3  13 131 -2.53351e-04
  3   3  13 134 -2.81349e-04
  3   3  13 135  3.30776e-04
  3   3  13 138  1.15969e-04
  3   3  13 139  2.38689e-04
  3   3  13 140 -1.18314e-05
  3   3  13 142 -1.05287e-05
  3   3  13 143 -1.08379e-03
  3   3  13 144  4.11766e-05
  3   3  13 148  1.11855e-03
  3   3  13 149 -2.93382e-04
  3   3  13 152 -2.60599e-04
  3   3  13 155 -7.82472e-04
  3   3  13 158 -2.60297e-05
  3   3  13 159  1.11316e-03
  3   3  13 162  3.62321e-04
  3   3  13 166  7.96036e-04
  3   3  13 167 -7.90617e-04
  3   3  13 168  2.49479e-04
  3   3  13 174 -8.01328e-04
  3   3  13 175  1.78627e-05
  3   3  13 176 -7.55339e-05
  3   3  13 177 -4.01576e-04
  3   3  13 180 -1.07289e-05
  3   3  13 184 -2.07984e-04
  3   3  13 185 -2.68120e-05
  3   3  13 188 -7.84250e-04
  3   3  13 189 -2.39250e-04
  3   3  14  10 -3.33650e-05
  3   3  14  17  1.00126e-05
  3   3  14  20 -3.41985e-05
  3   3  14  21 -3.65203e-04
  3   3  14  29 -6.01618e-04
  3   3  14  32  4.56535e-04
  3   3  14  50  5.31537e-05
  3   3  14  54 -4.33782e-04
  3   3  14  58  3.30013e-04
  3   3  14  60 -6.00054e-04
  3   3  14  61  2.78614e-05
  3   3  14  70 -2.71672e-05
  3   3  14  72  2.37204e-04
  3   3  14  80 -5.80495e-04
  3   3  14  84  1.88699e-05
  3   3  14  85  6.82387e-04
  3   3  14  94  3.40205e-05
  3   3  14  97 -3.38795e-05
  3   3  14 105  5.71001e-05
  3   3  14 108  5.08831e-05
  3   3  14 113  1.43290e-05
  3   3  14 119  1.99164e-05
  3   3  14 138  1.01790e-05
  3   3  14 144 -3.78252e-05
  3   3  14 149  1.17028e-05
  3   3  14 152 -2.76806e-05
  3   3  14 158 -1.43759e-05
  3   3  14 159 -1.13571e-05
  3   3  14 163 -4.13179e-05
  3   3  14 170 -6.25618e-05
  3   3  14 171  7.43152e-05
  3   3  14 175  3.77577e-05
  3   3  15  14  2.18759e-05
  3   3  15  15  2.74606e-05
  3   3  15  18  8.58005e-05
  3   3  15  26  1.03784e-05
  3   3  15  27 -3.97689e-05
  3   3  15  28  3.75348e-05
  3   3  15  30 -1.65247e-05
  3   3  15  31 -1.56358e-05
  3   3  15  35  9.82249e-05
  3   3  15  38 -1.10356e-05
  3   3  15  43  1.40911e-04
  3   3  15  44 -1.39091e-04
  3   3  15  46 -2.69688e-05
  3   3  15  49 -5.82445e-05
  3   3  15  57  1.31441e-05
  3   3  15  64 -1.53747e-05
  3   3  15  65  1.07227e-04
  3   3  15  66  1.05047e-04
  3   3  15  68 -1.59273e-04
  3   3  15  69  1.56573e-04
  3   3  15  73 -1.84487e-05
  3   3  15  74 -1.68443e-05
  3   3  15  78  1.17498e-05
  3   3  15  88 -4.64538e-05
  3   3  15  89 -4.58566e-05
  3   3  15  99 -3.77192e-05
  3   3  15 100 -3.68344e-05
  3   3  15 115 -8.03926e-05
  3   3  15 117 -1.01530e-04
  3   3  15 120 -1.05581e-05
  3   3  15 124  1.28364e-05
  3   3  15 126 -3.68943e-05
  3   3  15 127  2.39090e-05
  3   3  15 129  2.22645e-05
  3   3  15 142 -1.21682e-05
  3   3  15 150 -1.42969e-05
  3   3  15 151 -2.37434e-05
  3   3  15 153  9.15631e-05
  3   3  15 154 -1.58078e-04
  3   3  15 156  2.73452e-04
  3   3  15 161  2.09154e-04
  3   3  16  18 -2.65882e-05
  3   3  16  30  1.48618e-05
  3   3  16  31  1.31884e-05
  3   3  16  38 -4.04837e-05
  3   3  16  49 -1.75890e-04
  3   3  16  65 -2.18277e-05
  3   3  16  66  2.04708e-05
  3   3  16  78 -1.40448e-05
  3   3  16  79 -1.07666e-05
  3   3  16  92  1.73000e-05
  3   3  16  93 -2.09657e-05
  3   3  16 106  6.41663e-05
  3   3  16 115 -1.69903e-05
  3   3  16 117 -1.87345e-05
  3   3  16 124 -6.30575e-05
  3   3  16 125  5.52096e-05
  3   3  16 129 -7.42776e-05
  3   3  16 130  6.64753e-05
  3   3  16 132 -1.19637e-04
  3   3  16 133 -9.13460e-05
  3   3  16 136 -3.50558e-05
  3   3  16 137 -3.73758e-05
  3   3  16 140  3.91409e-05
  3   3  16 141  3.14792e-05
  3   3  16 142 -3.30500e-05
  3   3  16 149  2.51912e-05
  3   3  16 150  1.48272e-04
  3   3  16 151 -1.25995e-04
  3   3  16 153 -1.22414e-04
  3   3  16 154  1.17938e-04
  3   3  16 156  2.80908e-05
  3   3  16 158 -2.19775e-05
  3   3  16 161  1.53706e-05
  3   3  16 179 -2.25504e-05
  3   3  17  11  3.46706e-05
  3   3  17  12  3.43682e-05
  3   3  17  18  2.10144e-04
  3   3  17  27 -1.03838e-04
  3   3  17  28 -1.01711e-04
  3   3  17  31 -3.74227e-05
  3   3  17  38 -1.26991e-04
  3   3  17  39 -1.32725e-04
  3   3  17  43  9.48937e-05
  3   3  17  44 -9.09121e-05
  3   3  17  49 -1.14166e-04
  3   3  17  52  4.55327e-05
  3   3  17  56  1.29667e-05
  3   3  17  63  2.24648e-04
  3   3  17  64  2.26248e-04
  3   3  17  65 -8.36575e-05
  3   3  17  73  1.01547e-04
  3   3  17  74  9.92481e-05
  3   3  17  77 -1.24156e-05
  3   3  17  79  5.30821e-05
  3   3  17  83 -1.06440e-05
  3   3  17  90  1.25308e-05
  3   3  17  91 -1.25456e-05
  3   3  17  92  4.73923e-05
  3   3  17  93  5.03795e-05
  3   3  17 100  1.43041e-05
  3   3  17 114 -1.37204e-05
  3   3  17 116 -1.06402e-05
  3   3  17 117 -1.56021e-05
  3   3  17 121  1.01294e-05
  3   3  17 125 -1.47495e-05
  3   3  17 130 -1.21802e-05
  3   3  17 133 -1.51376e-05
  3   3  17 150 -1.34274e-05
  3   3  17 151  1.02774e-05
  3   3  17 153  3.36213e-05
  3   3  17 157 -2.76875e-05
  3   3  17 160 -1.12001e-05
  3   3  17 164  1.75598e-05
  3   3  17 165  1.73858e-05
  3   3  17 172 -1.09922e-05
  3   3  17 173  1.12152e-05
  3   3  17 178 -4.44095e-05
  3   3  17 179  3.96608e-05
  3   3  18   8  1.63068e-05
  3   3  18  11 -4.74999e-05
  3   3  18  12  4.93230e-05
  3   3  18  18 -5.25506e-05
  3   3  18  26  2.54837e-04
  3   3  18  27  5.62935e-05
  3   3  18  28 -5.60305e-05
  3   3  18  31 -4.09935e-05
  3   3  18  35  3.65871e-05
  3   3  18  36 -1.57236e-05
  3   3  18  38 -3.65662e-05
  3   3  18  39 -4.26060e-05
  3   3  18  46  1.10488e-05
  3   3  18  49 -3.31329e-05
  3   3  18  56 -1.31611e-04
  3   3  18  63  5.98723e-05
  3   3  18  64 -5.99269e-05
  3   3  18  65 -5.03752e-04
  3   3  18  68  1.68269e-05
  3   3  18  69  1.39703e-05
  3   3  18  73 -1.13148e-05
  3   3  18  74  4.17368e-04
  3   3  18  79  1.36936e-04
  3   3  18  83  9.14582e-05
  3   3  18  88  2.74396e-05
  3   3  18  89 -2.77651e-05
  3   3  18  90  6.58119e-05
  3   3  18  91  6.49873e-05
  3   3  18 100 -2.85467e-05
  3   3  18 106  5.03996e-05
  3   3  18 110  5.94013e-05
  3   3  18 111 -5.93558e-05
  3   3  18 114 -1.12455e-04
  3   3  18 116 -1.68575e-04
  3   3  18 117 -1.85709e-04
  3   3  18 121 -2.93230e-05
  3   3  18 130  1.01260e-05
  3   3  18 141  2.14609e-05
  3   3  18 142 -1.88133e-05
  3   3  18 146 -5.91077e-05
  3   3  18 147  6.03649e-05
  3   3  18 150 -1.51720e-04
  3   3  18 151  1.35135e-04
  3   3  18 153  1.74474e-04
  3   3  18 154 -1.96215e-04
  3   3  18 157 -2.71804e-04
  3   3  18 160 -2.98563e-04
  3   3  18 170 -1.89169e-05
  3   3  18 171 -1.35049e-05
  3   4   5   8  3.66832e-04
  3   4   5  14 -2.90255e-05
  3   4   5  18 -3.21288e-05
  3   4   5  26  2.98975e-05
  3   4   5  31 -7.83811e-05
  3   4   5  38 -6.97745e-05
  3   4   5  39  6.84708e-05
  3   4   5  43  6.66356e-05
  3   4   5  44  1.67398e-05
  3   4   5  46  9.40124e-05
  3   4   5  49  3.67505e-04
  3   4   5  53 -1.64407e-05
  3   4   5  63 -2.56195e-05
  3   4   5  64  2.70407e-05
  3   4   5  68 -2.76276e-04
  3   4   5  69  2.74405e-04
  3   4   5  73  4.16772e-05
  3   4   5  74 -2.47234e-05
  3   4   5  77  1.99541e-05
  3   4   5  78 -2.59651e-05
  3   4   5  79 -2.55045e-05
  3   4   5  82 -1.65046e-05
  3   4   5  83  1.65284e-05
  3   4   5  92  2.50452e-05
  3   4   5 106  2.29455e-05
  3   4   5 107 -3.38966e-05
  3   4   5 111 -1.00561e-05
  3   4   5 114  2.55320e-05
  3   4   5 116  1.22882e-05
  3   4   5 117 -1.24007e-05
  3   4   5 124 -2.06104e-05
  3   4   5 125  2.14126e-05
  3   4   5 126 -4.16001e-05
  3   4   5 127  4.13902e-05
  3   4   5 129 -6.43585e-05
  3   4   5 130  5.18551e-05
  3   4   5 132 -3.84668e-05
  3   4   5 133 -2.97465e-05
  3   4   5 136 -3.32529e-05
  3   4   5 137  3.41199e-05
  3   4   5 141  3.87304e-05
  3   4   5 142  2.63724e-05
  3   4   5 149 -5.86172e-05
  3   4   5 150  2.77425e-05
  3   4   5 151 -2.75989e-05
  3   4   5 153 -2.79909e-05
  3   4   5 154  3.11680e-05
  3   4   5 156 -2.48500e-05
  3   4   5 157  2.10062e-05
  3   4   5 160  2.66528e-05
  3   4   6   8 -1.19008e-05
  3   4   6  12  1.20438e-05
  3   4   6  14  6.26267e-04
  3   4   6  18 -4.25356e-04
  3   4   6  19 -4.31399e-04
  3   4   6  26 -6.71678e-04
  3   4   6  28  1.42032e-05
  3   4   6  30 -2.79994e-04
  3   4   6  31 -2.80837e-04
  3   4   6  36  1.13271e-03
  3   4   6  43  1.44919e-03
  3   4   6  44 -1.46938e-03
  3   4   6  46 -6.18821e-04
  3   4   6  49 -1.62537e-05
  3   4   6  56  2.67239e-05
  3   4   6  63  5.45778e-04
  3   4   6  64 -5.34675e-04
  3   4   6  65  1.15685e-03
  3   4   6  66  1.16858e-03
  3   4   6  68 -1.97553e-05
  3   4   6  69  2.19339e-05
  3   4   6  73  7.61814e-04
  3   4   6  74  7.73083e-04
  3   4   6  77 -1.04715e-05
  3   4   6  90  2.81237e-04
  3   4   6  91 -2.81394e-04
  3   4   6  92  2.06531e-04
  3   4   6  93  2.06099e-04
  3   4   6 100  4.41040e-04
  3   4   6 106 -4.51098e-04
  3   4   6 112  8.93079e-05
  3   4   6 114 -2.47532e-05
  3   4   6 116 -1.14260e-05
  3   4   6 117  1.14436e-05
  3   4   6 126 -1.56417e-05
  3   4   6 129 -2.64972e-04
  3   4   6 130 -2.69662e-04
  3   4   6 132 -1.65945e-04
  3   4   6 133  1.68726e-04
  3   4   6 136  1.93900e-04
  3   4   6 137 -1.93044e-04
  3   4   6 139 -8.94424e-05
  3   4   6 141 -2.38967e-04
  3   4   6 142 -2.38645e-04
  3   4   6 148  9.11851e-05
  3   4   6 153  5.42954e-05
  3   4   6 154 -5.33975e-05
  3   4   6 157 -2.55327e-05
  3   4   6 160  7.67858e-05
  3   4   7  10 -7.52266e-05
  3   4   7  17 -2.83194e-04
  3   4   7  20 -4.58069e-05
  3   4   7  21  6.87006e-04
  3   4   7  22 -2.33500e-05
  3   4   7  24  2.12652e-05
  3   4   7  29 -4.14166e-04
  3   4   7  41 -1.79056e-05
  3   4   7  47 -3.05788e-05
  3   4   7  50  3.47348e-05
  3   4   7  54  1.37442e-04
  3   4   7  58 -2.88018e-04
  3   4   7  60  7.64482e-04
  3   4   7  61 -4.10527e-05
  3   4   7  72 -1.55587e-04
  3   4   7  74 -3.27174e-05
  3   4   7  80  5.08204e-05
  3   4   7  84  1.27178e-05
  3   4   7  87  2.53890e-05
  3   4   7  94 -6.39352e-05
  3   4   7  97 -1.47068e-05
  3   4   7  98 -1.47489e-05
  3   4   7 101  1.26683e-04
  3   4   7 103 -7.25285e-05
  3   4   7 105 -2.40117e-05
  3   4   7 108 -3.00516e-05
  3   4   7 113  4.66658e-05
  3   4   7 119  2.66786e-05
  3   4   7 123 -1.90418e-05
  3   4   7 131 -3.46890e-05
  3   4   7 135  7.37924e-05
  3   4   7 138  5.62732e-05
  3   4   7 140  9.01815e-05
  3   4   7 142 -1.01943e-05
  3   4   7 144 -1.03244e-04
  3   4   7 149 -2.71035e-05
  3   4   7 152 -3.47533e-05
  3   4   7 158 -6.22436e-05
  3   4   7 163 -3.88976e-05
  3   4   7 168 -1.47511e-05
  3   4   7 171  1.02351e-04
  3   4   7 175  1.15642e-05
  3   4   7 177 -2.54085e-05
  3   4   7 184 -4.20290e-05
  3   4   7 187  2.09116e-05
  3   4   7 189  8.57286e-05
  3   4   8   7  1.44825e-05
  3   4   8  10 -3.60885e-05
  3   4   8  13  1.40378e-05
  3   4   8  20  2.54737e-05
  3   4   8  23  1.23565e-05
  3   4   8  34 -1.92845e-05
  3   4   8  37  1.23369e-05
  3   4   8  47 -1.36265e-05
  3   4   8  58 -2.95072e-05
  3   4   8  67  1.36636e-05
  3   4   8  71  1.25111e-05
  3   4   8  72 -3.53355e-05
  3   4   8 139  1.07368e-05
  3   4   8 148  1.75104e-05
  3   4   8 171 -6.21560e-05
  3   4   9   8 -8.79042e-05
  3   4   9  11 -9.11697e-05
  3   4   9  12  9.12143e-05
  3   4   9  14 -8.67838e-05
  3   4   9  19  3.93570e-04
  3   4   9  26 -6.54718e-05
  3   4   9  27 -1.59801e-05
  3   4   9  28  1.67695e-05
  3   4   9  31  1.99672e-04
  3   4   9  36 -8.14802e-04
  3   4   9  43 -9.04498e-05
  3   4   9  44 -8.11219e-05
  3   4   9  45  2.76711e-04
  3   4   9  46  2.77713e-04
  3   4   9  48  1.23189e-05
  3   4   9  56  2.10291e-04
  3   4   9  63 -2.07949e-04
  3   4   9  64 -2.10896e-04
  3   4   9  65  7.18922e-04
  3   4   9  68  1.95229e-04
  3   4   9  73  4.52443e-04
  3   4   9  74 -4.44506e-04
  3   4   9  76 -2.27338e-05
  3   4   9  77  2.28267e-05
  3   4   9  78 -1.23766e-04
  3   4   9  79 -1.23241e-04
  3   4   9  83  9.58512e-05
  3   4   9  90 -8.84243e-05
  3   4   9  91 -8.78974e-05
  3   4   9  92  2.95116e-05
  3   4   9 100  1.08110e-05
  3   4   9 106 -3.96513e-04
  3   4   9 110  3.05467e-05
  3   4   9 111 -3.05479e-05
  3   4   9 121  7.90919e-05
  3   4   9 124 -3.29762e-05
  3   4   9 125 -3.29494e-05
  3   4   9 126 -2.44582e-04
  3   4   9 127  2.43922e-04
  3   4   9 129  1.28436e-04
  3   4   9 130 -1.27245e-04
  3   4   9 136 -1.77285e-04
  3   4   9 137 -1.76766e-04
  3   4   9 141  1.82389e-04
  3   4   9 142 -1.80629e-04
  3   4   9 146 -1.47100e-05
  3   4   9 147 -1.46910e-05
  3   4   9 153  2.35107e-04
  3   4   9 154 -2.35672e-04
  3   4   9 156  1.18601e-05
  3   4  10  11  6.17835e-05
  3   4  10  12 -6.18108e-05
  3   4  10  18 -2.85371e-05
  3   4  10  19 -3.07077e-05
  3   4  10  26 -3.58079e-05
  3   4  10  27 -1.89427e-04
  3   4  10  28 -1.89386e-04
  3   4  10  31 -1.99286e-05
  3   4  10  43 -1.43439e-05
  3   4  10  44  1.23294e-05
  3   4  10  45 -1.15137e-04
  3   4  10  46 -1.15994e-04
  3   4  10  48  1.67414e-04
  3   4  10  49 -1.67280e-04
  3   4  10  56 -1.34619e-05
  3   4  10  63 -2.63741e-04
  3   4  10  64  2.62817e-04
  3   4  10  65 -1.89152e-04
  3   4  10  73 -2.47628e-05
  3   4  10  74 -1.80186e-05
  3   4  10  78  1.19734e-04
  3   4  10  79 -1.19984e-04
  3   4  10 100  1.88922e-05
  3   4  10 106 -1.35627e-04
  3   4  10 115 -8.43116e-05
  3   4  10 117 -8.80340e-05
  3   4  10 121 -1.51763e-05
  3   4  10 129  5.86469e-05
  3   4  10 130  5.90969e-05
  3   4  10 132 -5.61453e-04
  3   4  10 136 -2.11817e-05
  3   4  10 137  2.20641e-05
  3   4  10 141  2.92246e-05
  3   4  10 142 -4.26496e-05
  3   4  10 150 -1.78453e-05
  3   4  10 151  1.78520e-05
  3   4  10 153  7.28105e-05
  3   4  10 154  7.28867e-05
  3   4  10 156  2.18650e-04
  3   4  10 160 -5.21482e-05
  3   4  10 161 -5.29240e-05
  3   4  10 162 -2.59386e-05
  3   4  10 178  1.23488e-05
  3   4  10 179  1.21212e-05
  3   4  11  17 -4.44395e-04
  3   4  11  20  5.79754e-05
  3   4  11  21  1.77800e-03
  3   4  11  22  1.11188e-05
  3   4  11  29 -1.10262e-03
  3   4  11  32 -1.32804e-04
  3   4  11  40 -3.05070e-05
  3   4  11  47  1.58122e-05
  3   4  11  50 -2.68731e-05
  3   4  11  54 -1.19714e-04
  3   4  11  56  1.19224e-05
  3   4  11  58 -1.05353e-03
  3   4  11  60  1.61244e-03
  3   4  11  61  3.42775e-05
  3   4  11  72 -3.37204e-04
  3   4  11  74  2.29272e-05
  3   4  11  80  1.83282e-05
  3   4  11  84 -1.93772e-05
  3   4  11  85  7.43495e-05
  3   4  11  87 -3.59534e-05
  3   4  11  94  5.18670e-05
  3   4  11 101 -9.40063e-05
  3   4  11 103  6.38748e-05
  3   4  11 105  4.45054e-05
  3   4  11 108  1.28064e-04
  3   4  11 113 -2.52738e-05
  3   4  11 119 -2.86769e-05
  3   4  11 123  2.70933e-05
  3   4  11 131  1.92158e-05
  3   4  11 135 -4.20282e-05
  3   4  11 138 -4.53952e-05
  3   4  11 140 -8.67228e-05
  3   4  11 144  8.68354e-05
  3   4  11 149  8.23655e-05
  3   4  11 152  2.48635e-05
  3   4  11 158  3.51973e-05
  3   4  11 163  6.51689e-05
  3   4  11 168  4.43692e-05
  3   4  11 171 -8.67753e-05
  3   4  11 175 -1.90577e-05
  3   4  11 177  3.22433e-05
  3   4  11 184  3.54193e-05
  3   4  11 187 -3.28915e-05
  3   4  11 189 -7.19398e-05
  3   4  12  10 -1.09557e-04
  3   4  12  20  1.18197e-04
  3   4  12  22  8.34894e-05
  3   4  12  37 -3.74508e-05
  3   4  12  41  5.10810e-05
  3   4  12  47  2.06533e-04
  3   4  12  51 -6.69983e-05
  3   4  12  58  1.18234e-04
  3   4  12  62  6.56278e-05
  3   4  12  71  1.23672e-05
  3   4  12  72  1.16045e-04
  3   4  12  86  1.34164e-04
  3   4  12  95  1.10702e-05
  3   4  12  96 -8.33256e-05
  3   4  12  98  6.52150e-05
  3   4  12 102  4.01542e-05
  3   4  12 104 -1.63710e-04
  3   4  12 112 -9.03285e-05
  3   4  12 118 -2.93391e-05
  3   4  12 122  3.51449e-05
  3   4  12 134 -9.46468e-05
  3   4  12 139  1.24223e-04
  3   4  12 143 -7.39799e-05
  3   4  12 148  9.75321e-05
  3   4  12 159  9.33760e-05
  3   4  12 162  2.10131e-04
  3   4  12 163 -1.63625e-05
  3   4  12 171 -7.25643e-05
  3   4  12 176 -4.55650e-05
  3   4  13  10  3.01996e-05
  3   4  13  17 -1.80356e-04
  3   4  13  20  2.55506e-04
  3   4  13  21 -1.10839e-04
  3   4  13  22  1.37100e-05
  3   4  13  24  1.73479e-04
  3   4  13  29 -1.54879e-04
  3   4  13  40 -1.35625e-04
  3   4  13  41  1.05675e-05
  3   4  13  42 -3.03429e-05
  3   4  13  47  1.90257e-05
  3   4  13  50  1.10765e-04
  3   4  13  54 -2.05483e-05
  3   4  13  58 -2.43136e-05
  3   4  13  60  1.06642e-04
  3   4  13  61 -2.19876e-05
  3   4  13  70  5.57573e-05
  3   4  13  72 -5.71421e-05
  3   4  13  74  1.51206e-05
  3   4  13  87  1.28841e-05
  3   4  13  94 -6.35632e-05
  3   4  13  97 -9.81965e-05
  3   4  13 101  2.34560e-04
  3   4  13 103 -2.47206e-05
  3   4  13 105 -1.36574e-05
  3   4  13 113  6.40155e-05
  3   4  13 119 -1.15070e-05
  3   4  13 131 -5.61338e-05
  3   4  13 135  2.10800e-04
  3   4  13 138  6.55813e-05
  3   4  13 140 -3.11080e-04
  3   4  13 142 -2.12748e-05
  3   4  13 144 -4.52990e-05
  3   4  13 149  3.20698e-04
  3   4  13 152 -3.85170e-05
  3   4  13 158 -2.49774e-04
  3   4  13 163 -1.49434e-04
  3   4  13 168  1.09558e-05
  3   4  13 171  7.37001e-05
  3   4  13 175  1.14241e-05
  3   4  13 177 -2.85367e-05
  3   4  13 184  1.57210e-04
  3   4  13 189 -1.15499e-04
  3   4  14   7 -8.71456e-05
  3   4  14  16  5.95735e-05
  3   4  14  23  1.04585e-04
  3   4  14  34 -1.83398e-05
  3   4  14  46 -1.25197e-05
  3   4  14  55  8.44416e-05
  3   4  14  59 -4.36715e-05
  3   4  14  67  3.16915e-04
  3   4  14  75  1.70285e-04
  3   4  14  81 -3.42722e-04
  3   4  14 109 -2.50117e-05
  3   4  14 145 -3.24368e-05
  3   4  14 169  1.83127e-05
  3   4  14 170 -2.07561e-05
  3   4  15   8  1.16675e-04
  3   4  15   9  1.13525e-04
  3   4  15  12  1.16219e-05
  3   4  15  14  1.66513e-04
  3   4  15  15 -1.61085e-04
  3   4  15  18 -1.25598e-04
  3   4  15  25  2.11638e-04
  3   4  15  26  2.17518e-04
  3   4  15  30  8.53823e-05
  3   4  15  31 -8.90990e-05
  3   4  15  35 -3.68029e-04
  3   4  15  43  4.45213e-04
  3   4  15  44  4.59118e-04
  3   4  15  46  1.59197e-04
  3   4  15  49 -1.36205e-04
  3   4  15  52  1.70074e-05
  3   4  15  64 -1.25607e-04
  3   4  15  65  3.19413e-04
  3   4  15  66 -3.08268e-04
  3   4  15  68 -9.20660e-05
  3   4  15  69 -8.96516e-05
  3   4  15  73 -2.19807e-04
  3   4  15  74  2.26923e-04
  3   4  15  77 -1.44803e-05
  3   4  15  82 -1.47819e-05
  3   4  15  83 -1.45514e-05
  3   4  15  90 -9.60938e-05
  3   4  15  91  9.86462e-05
  3   4  15  99  1.11546e-04
  3   4  15 100 -1.15616e-04
  3   4  15 115 -8.94195e-05
  3   4  15 117 -8.99526e-05
  3   4  15 126 -4.18370e-05
  3   4  15 127 -4.15276e-05
  3   4  15 129 -1.89762e-05
  3   4  15 130 -1.84190e-05
  3   4  15 141 -1.66859e-05
  3   4  15 153 -1.03641e-04
  3   4  15 154 -1.04356e-04
  3   4  15 156  2.47601e-04
  3   4  15 161  2.06931e-04
  3   4  16  18  5.55318e-05
  3   4  16  25 -1.64245e-05
  3   4  16  26 -1.39458e-05
  3   4  16  30 -4.95954e-05
  3   4  16  31  4.91314e-05
  3   4  16  35  1.33632e-05
  3   4  16  36 -1.20071e-05
  3   4  16  38  1.78788e-05
  3   4  16  43 -3.85724e-05
  3   4  16  44  3.69598e-05
  3   4  16  46  8.50811e-05
  3   4  16  49  3.79894e-05
  3   4  16  64  1.21267e-04
  3   4  16  65 -1.61325e-04
  3   4  16  66 -1.61491e-04
  3   4  16  73  1.66677e-05
  3   4  16  78 -2.33210e-05
  3   4  16  79  2.35010e-05
  3   4  16  92 -1.06316e-04
  3   4  16  93 -1.05866e-04
  3   4  16  99  3.01094e-05
  3   4  16 100 -3.61449e-05
  3   4  16 106  8.11961e-05
  3   4  16 124 -5.37525e-05
  3   4  16 125 -5.36757e-05
  3   4  16 130  1.13246e-05
  3   4  16 132 -8.23997e-05
  3   4  16 133  8.03310e-05
  3   4  16 136 -3.92225e-05
  3   4  16 137  3.73948e-05
  3   4  16 141  5.67407e-05
  3   4  16 142  5.58929e-05
  3   4  16 146 -1.03800e-05
  3   4  16 147 -1.03543e-05
  3   4  16 150  1.38035e-04
  3   4  16 151  1.38133e-04
  3   4  16 153  1.40768e-04
  3   4  16 154  1.40928e-04
  3   4  16 179  2.74861e-05
  3   4  17  18 -2.22187e-05
  3   4  17  27 -6.17392e-05
  3   4  17  28  6.18175e-05
  3   4  17  31  1.13083e-05
  3   4  17  36 -1.25090e-05
  3   4  17  38  4.35196e-05
  3   4  17  39 -4.42375e-05
  3   4  17  43  1.02895e-04
  3   4  17  44  9.18630e-05
  3   4  17  45  1.43589e-05
  3   4  17  46  6.94958e-05
  3   4  17  52  2.55629e-05
  3   4  17  63 -5.76136e-05
  3   4  17  64  5.37309e-05
  3   4  17  65  4.70330e-05
  3   4  17  73  3.69043e-05
  3   4  17  74 -3.64768e-05
  3   4  17  92 -4.17995e-05
  3   4  17  93  4.34996e-05
  3   4  17 132 -2.17809e-05
  3   4  17 150  1.16762e-05
  3   4  17 151 -1.15320e-05
  3   4  17 153  1.06324e-05
  3   4  17 154  1.07714e-05
  3   4  17 160  1.03219e-05
  3   4  17 178 -4.93472e-05
  3   4  17 179 -4.92765e-05
  3   4  18   8 -2.61276e-05
  3   4  18  14  9.20184e-05
  3   4  18  18 -3.54991e-05
  3   4  18  26 -5.91497e-05
  3   4  18  27 -1.29985e-05
  3   4  18  28 -1.31887e-05
  3   4  18  31  9.65395e-05
  3   4  18  35  9.20593e-05
  3   4  18  36  1.31649e-04
  3   4  18  46  2.10204e-05
  3   4  18  56 -1.18697e-05
  3   4  18  64  1.01610e-05
  3   4  18  65 -7.41695e-05
  3   4  18  68 -3.04406e-05
  3   4  18  69  3.26390e-05
  3   4  18  73  1.02667e-04
  3   4  18  74  1.21359e-05
  3   4  18  78 -3.66445e-05
  3   4  18  79 -4.23556e-05
  3   4  18  90  3.74480e-05
  3   4  18  91 -3.52524e-05
  3   4  18 100 -2.67655e-05
  3   4  18 110 -1.20841e-05
  3   4  18 111 -1.21650e-05
  3   4  18 114  1.48231e-04
  3   4  18 116  1.76522e-04
  3   4  18 117 -1.76427e-04
  3   4  18 121 -1.88381e-05
  3   4  18 124  8.72957e-05
  3   4  18 125  8.73897e-05
  3   4  18 129 -9.62845e-05
  3   4  18 130  9.83445e-05
  3   4  18 136 -4.06476e-05
  3   4  18 137  3.89549e-05
  3   4  18 141  3.32026e-05
  3   4  18 142  3.10698e-05
  3   4  18 146  1.85782e-05
  3   4  18 147  1.86061e-05
  3   4  18 150 -1.69547e-04
  3   4  18 151 -1.69674e-04
  3   4  18 153 -2.10054e-04
  3   4  18 154 -2.09507e-04
  3   4  18 157  3.73240e-04
  3   4  18 160  2.91803e-04
  3   4  18 186  1.18707e-05
  3   5   6  19 -1.06231e-04
  3   5   6  20  2.21386e-05
  3   5   6  23  2.89290e-05
  3   5   6  30 -8.06879e-05
  3   5   6  37  4.43083e-04
  3   5   6  47  5.16833e-05
  3   5   6  62  8.66129e-04
  3   5   6  66  2.86915e-04
  3   5   6  75  6.28011e-05
  3   5   6  93  5.94786e-05
  3   5   6 107 -1.22914e-04
  3   5   6 109  1.03028e-05
  3   5   6 118  4.87679e-04
  3   5   6 122 -3.40311e-04
  3   5   6 127  8.12568e-05
  3   5   6 143 -8.86034e-04
  3   5   6 156  4.51856e-04
  3   5   6 180 -5.38011e-05
  3   5   6 185 -5.58094e-05
  3   5   7  12  6.42892e-05
  3   5   7  14 -1.56280e-04
  3   5   7  18 -4.34005e-04
  3   5   7  26  2.19109e-05
  3   5   7  28 -1.39251e-04
  3   5   7  31 -4.14870e-04
  3   5   7  36  9.70325e-04
  3   5   7  43  4.80362e-04
  3   5   7  44 -5.26270e-04
  3   5   7  46  8.36244e-05
  3   5   7  53 -2.22157e-04
  3   5   7  56  1.32347e-04
  3   5   7  63 -4.14878e-04
  3   5   7  64  3.62007e-04
  3   5   7  65  7.57760e-04
  3   5   7  68 -2.18925e-05
  3   5   7  69 -3.01739e-05
  3   5   7  73  5.51234e-04
  3   5   7  74 -5.97185e-04
  3   5   7  90  3.12221e-05
  3   5   7  91  3.28980e-05
  3   5   7  92  3.06567e-04
  3   5   7 100 -3.35797e-04
  3   5   7 106  4.60820e-04
  3   5   7 107 -4.34534e-04
  3   5   7 112 -1.01557e-03
  3   5   7 114  4.31003e-04
  3   5   7 116  2.37505e-04
  3   5   7 117 -2.26127e-04
  3   5   7 121 -1.14918e-04
  3   5   7 124 -2.96958e-04
  3   5   7 125  3.07236e-04
  3   5   7 126  1.59628e-05
  3   5   7 127  1.71087e-05
  3   5   7 129 -5.85032e-04
  3   5   7 130  6.49829e-04
  3   5   7 132 -6.10275e-04
  3   5   7 133 -6.67268e-04
  3   5   7 136 -2.61417e-04
  3   5   7 137  2.55193e-04
  3   5   7 139 -1.00239e-03
  3   5   7 141  2.64690e-04
  3   5   7 142  2.56385e-04
  3   5   7 150  5.15232e-04
  3   5   7 151 -5.51903e-04
  3   5   7 153 -5.13334e-04
  3   5   7 154  4.42403e-04
  3   5   7 156 -4.35337e-04
  3   5   7 157  5.40202e-04
  3   5   7 160  4.44833e-04
  3   5   7 162  1.07020e-03
  3   5   7 164 -1.78192e-05
  3   5   7 165  1.75313e-05
  3   5   7 179 -8.75443e-05
  3   5   8  12 -2.24823e-05
  3   5   8  14 -2.14745e-04
  3   5   8  18 -9.90893e-05
  3   5   8  20 -5.38512e-05
  3   5   8  24 -2.66182e-04
  3   5   8  26  2.06565e-04
  3   5   8  28  1.58017e-04
  3   5   8  31  3.66218e-04
  3   5   8  36 -3.44661e-05
  3   5   8  38  2.25496e-05
  3   5   8  40 -5.35550e-04
  3   5   8  43 -1.50870e-04
  3   5   8  44 -1.79386e-04
  3   5   8  46 -1.93827e-04
  3   5   8  50  2.30632e-05
  3   5   8  56 -1.16123e-04
  3   5   8  61 -1.49075e-04
  3   5   8  63  3.27995e-05
  3   5   8  64  4.40272e-05
  3   5   8  65  6.61933e-05
  3   5   8  73  2.35539e-05
  3   5   8  78 -5.55260e-05
  3   5   8  79  5.43861e-05
  3   5   8  90 -1.86945e-04
  3   5   8  91  1.86938e-04
  3   5   8  92 -1.73861e-04
  3   5   8  97  1.87169e-04
  3   5   8 101 -2.24748e-04
  3   5   8 105 -5.24660e-05
  3   5   8 106  3.20735e-05
  3   5   8 107  2.77102e-05
  3   5   8 113  1.59541e-04
  3   5   8 114 -7.44108e-05
  3   5   8 117  1.56773e-05
  3   5   8 121  3.41111e-05
  3   5   8 129 -1.98582e-04
  3   5   8 130 -1.96093e-04
  3   5   8 132 -8.17419e-05
  3   5   8 133  8.23487e-05
  3   5   8 135  2.77529e-04
  3   5   8 136  4.21863e-05
  3   5   8 137  4.58673e-05
  3   5   8 138  1.26056e-04
  3   5   8 140 -2.35008e-04
  3   5   8 141 -3.18313e-05
  3   5   8 142  4.31362e-05
  3   5   8 149  4.49619e-05
  3   5   8 150  1.22192e-04
  3   5   8 151  1.27396e-04
  3   5   8 153  2.16972e-05
  3   5   8 156  3.82404e-05
  3   5   8 157  3.33913e-05
  3   5   8 158  5.81709e-05
  3   5   8 160 -1.17657e-04
  3   5   8 162  9.65266e-04
  3   5   8 163 -4.84613e-04
  3   5   8 179  1.61051e-05
  3   5   9   7 -1.73947e-05
  3   5   9  11 -2.33431e-05
  3   5   9  13 -1.55814e-05
  3   5   9  14  1.83910e-05
  3   5   9  17 -4.04372e-05
  3   5   9  18 -2.87252e-05
  3   5   9  20  2.84347e-04
  3   5   9  21 -1.08909e-05
  3   5   9  22  1.66882e-05
  3   5   9  23 -1.53555e-05
  3   5   9  24 -9.48830e-05
  3   5   9  29 -4.29531e-05
  3   5   9  32 -1.80027e-05
  3   5   9  33  7.51284e-05
  3   5   9  34 -1.19388e-04
  3   5   9  37 -1.02777e-04
  3   5   9  39  1.15968e-05
  3   5   9  40  6.80781e-04
  3   5   9  41  1.64086e-05
  3   5   9  42  1.37290e-04
  3   5   9  45  2.27425e-05
  3   5   9  47  1.64994e-05
  3   5   9  48 -5.33868e-05
  3   5   9  49  8.55625e-05
  3   5   9  51  1.70009e-05
  3   5   9  54 -2.49819e-05
  3   5   9  55  1.48126e-05
  3   5   9  58  7.74507e-05
  3   5   9  59 -1.47442e-05
  3   5   9  60  1.66416e-04
  3   5   9  61  1.68883e-04
  3   5   9  62 -1.71040e-05
  3   5   9  69 -2.98803e-05
  3   5   9  71  1.17307e-05
  3   5   9  72 -4.37339e-05
  3   5   9  73 -1.49740e-05
  3   5   9  74 -3.40197e-05
  3   5   9  75  7.17680e-05
  3   5   9  76  4.55614e-05
  3   5   9  86  1.19259e-04
  3   5   9  89  6.35652e-05
  3   5   9  91 -1.01459e-05
  3   5   9  94 -3.34820e-05
  3   5   9  97  1.22450e-04
  3   5   9 101 -2.84966e-04
  3   5   9 102  1.80496e-05
  3   5   9 103 -3.66413e-05
  3   5   9 104  2.52973e-04
  3   5   9 105 -1.56602e-05
  3   5   9 107 -4.13930e-05
  3   5   9 109 -2.21077e-05
  3   5   9 110  2.10294e-05
  3   5   9 112 -2.46408e-04
  3   5   9 113  1.39367e-04
  3   5   9 114 -1.05430e-04
  3   5   9 115  1.34666e-04
  3   5   9 116 -6.94603e-05
  3   5   9 119  2.21051e-04
  3   5   9 121  4.31284e-05
  3   5   9 123 -1.46671e-04
  3   5   9 125  3.93447e-05
  3   5   9 128  2.32831e-04
  3   5   9 131  5.09491e-04
  3   5   9 133 -1.21179e-04
  3   5   9 135 -1.42707e-04
  3   5   9 138  2.94747e-05
  3   5   9 140  2.76177e-04
  3   5   9 144 -1.00038e-05
  3   5   9 148  3.36119e-04
  3   5   9 152  2.89185e-04
  3   5   9 155 -1.75633e-05
  3   5   9 157 -5.28244e-04
  3   5   9 158  2.81239e-04
  3   5   9 160 -3.30374e-04
  3   5   9 161  3.57491e-04
  3   5   9 162  2.50205e-05
  3   5   9 163  4.05514e-04
  3   5   9 164 -1.64125e-05
  3   5   9 166  1.84677e-05
  3   5   9 171  2.01933e-05
  3   5   9 174 -1.84667e-05
  3   5   9 175 -6.72720e-05
  3   5   9 176 -1.08313e-05
  3   5   9 177  1.22868e-05
  3   5   9 178  2.60174e-05
  3   5   9 180 -1.82476e-05
  3   5   9 181  1.48557e-05
  3   5   9 183 -1.40446e-05
  3   5   9 185  1.48278e-05
  3   5   9 187  1.42683e-05
  3   5   9 189  1.17053e-05
  3   5  10   8 -3.89778e-05
  3   5  10   9  4.05558e-05
  3   5  10  11  4.77490e-05
  3   5  10  13  8.92459e-05
  3   5  10  16  1.73554e-05
  3   5  10  17 -1.07192e-04
  3   5  10  19 -1.62293e-04
  3   5  10  20  2.80728e-04
  3   5  10  21 -2.93394e-05
  3   5  10  23 -1.83461e-05
  3   5  10  24  2.02316e-04
  3   5  10  27 -1.89753e-05
  3   5  10  29 -2.77463e-05
  3   5  10  32  1.10708e-05
  3   5  10  33 -1.74666e-05
  3   5  10  34  2.00603e-05
  3   5  10  37 -2.00216e-05
  3   5  10  39 -4.55335e-05
  3   5  10  40 -3.05476e-04
  3   5  10  41 -1.61879e-04
  3   5  10  42 -1.09783e-04
  3   5  10  45 -1.95192e-05
  3   5  10  47 -2.51319e-04
  3   5  10  48  2.71737e-05
  3   5  10  50 -3.48452e-05
  3   5  10  51  1.82113e-05
  3   5  10  54  1.15568e-05
  3   5  10  55  7.93580e-05
  3   5  10  58  7.25834e-05
  3   5  10  60  1.75967e-04
  3   5  10  61 -1.50146e-04
  3   5  10  62 -2.05038e-05
  3   5  10  67 -1.75630e-05
  3   5  10  69  1.43516e-05
  3   5  10  72 -7.50053e-05
  3   5  10  75 -1.71416e-05
  3   5  10  76  2.00059e-05
  3   5  10  80  6.83875e-05
  3   5  10  81  1.84014e-05
  3   5  10  83  2.62416e-05
  3   5  10  85 -2.95485e-05
  3   5  10  86  1.91557e-05
  3   5  10  87  1.44856e-04
  3   5  10  89  2.12817e-05
  3   5  10  94 -2.50716e-05
  3   5  10  95  1.14823e-05
  3   5  10  96  2.80636e-05
  3   5  10  97 -1.32799e-04
  3   5  10 101  2.23437e-04
  3   5  10 102 -1.40090e-04
  3   5  10 103  4.91712e-05
  3   5  10 104  1.98051e-05
  3   5  10 105 -7.04735e-05
  3   5  10 107 -2.75362e-05
  3   5  10 108 -4.76158e-05
  3   5  10 109 -1.85831e-05
  3   5  10 110  3.81939e-05
  3   5  10 111 -1.17733e-05
  3   5  10 112 -2.08647e-05
  3   5  10 113 -7.79127e-05
  3   5  10 114  5.46973e-05
  3   5  10 118  1.15798e-05
  3   5  10 119 -2.55440e-04
  3   5  10 123  1.65486e-04
  3   5  10 128  2.17627e-05
  3   5  10 131 -3.66064e-04
  3   5  10 132  1.57343e-05
  3   5  10 133  4.52302e-05
  3   5  10 134 -5.04172e-05
  3   5  10 135  2.30365e-04
  3   5  10 138  1.45982e-04
  3   5  10 139 -1.98288e-05
  3   5  10 140 -2.52592e-04
  3   5  10 143  1.65024e-05
  3   5  10 144  2.25750e-05
  3   5  10 145  1.41874e-05
  3   5  10 146 -2.93298e-05
  3   5  10 147  3.92043e-05
  3   5  10 148  2.13525e-05
  3   5  10 152 -1.97103e-04
  3   5  10 155 -1.47756e-05
  3   5  10 157 -2.07839e-05
  3   5  10 158  5.42436e-05
  3   5  10 159 -1.54487e-05
  3   5  10 161  3.12362e-05
  3   5  10 163 -5.16986e-04
  3   5  10 164  1.27897e-05
  3   5  10 165  2.17173e-05
  3   5  10 166  1.53906e-05
  3   5  10 168 -1.12951e-05
  3   5  10 169 -2.65292e-05
  3   5  10 170  2.04467e-05
  3   5  10 171  1.29563e-05
  3   5  10 173 -2.13838e-05
  3   5  10 174 -1.50369e-05
  3   5  10 175  2.00999e-05
  3   5  10 176 -1.95767e-05
  3   5  10 178 -1.98021e-05
  3   5  10 180 -1.49678e-05
  3   5  10 184 -1.10008e-05
  3   5  10 185 -2.65426e-05
  3   5  10 186 -3.33064e-05
  3   5  10 187  1.76135e-05
  3   5  10 188  1.90772e-05
  3   5  10 189  1.66925e-05
  3   5  11  12 -1.35673e-05
  3   5  11  14 -1.56793e-04
  3   5  11  18  3.86982e-05
  3   5  11  26 -1.32287e-04
  3   5  11  28  1.03143e-04
  3   5  11  31 -3.22230e-05
  3   5  11  36  4.31380e-05
  3   5  11  38 -4.62297e-05
  3   5  11  39  4.93154e-05
  3   5  11  43  2.40480e-05
  3   5  11  44 -2.88018e-05
  3   5  11  46  2.83861e-04
  3   5  11  53 -2.39273e-04
  3   5  11  56 -7.28730e-05
  3   5  11  63  1.11043e-04
  3   5  11  64 -1.08855e-04
  3   5  11  65  4.99027e-05
  3   5  11  69  1.02308e-05
  3   5  11  73 -6.92615e-05
  3   5  11  74  6.51723e-05
  3   5  11  78  2.46446e-05
  3   5  11  79  2.42430e-05
  3   5  11  90  8.97251e-05
  3   5  11  91  8.84761e-05
  3   5  11  92  3.11455e-04
  3   5  11 100 -4.26686e-04
  3   5  11 106  8.02359e-04
  3   5  11 107 -7.97407e-04
  3   5  11 114  1.01839e-03
  3   5  11 116  6.86006e-04
  3   5  11 117 -6.86461e-04
  3   5  11 121 -1.27155e-04
  3   5  11 124 -6.88927e-04
  3   5  11 125  6.91299e-04
  3   5  11 129 -8.87689e-04
  3   5  11 130  9.01031e-04
  3   5  11 132 -1.18798e-03
  3   5  11 133 -1.20061e-03
  3   5  11 136 -1.71966e-04
  3   5  11 137  1.69161e-04
  3   5  11 141  1.98336e-04
  3   5  11 142  1.95770e-04
  3   5  11 149  3.92265e-04
  3   5  11 150  1.23550e-03
  3   5  11 151 -1.24448e-03
  3   5  11 153 -1.62541e-03
  3   5  11 154  1.60424e-03
  3   5  11 156 -2.17115e-03
  3   5  11 157  2.21107e-03
  3   5  11 160  1.51864e-03
  3   5  11 164 -2.32938e-05
  3   5  11 165  2.32628e-05
  3   5  11 179 -1.84701e-05
  3   5  12   8  1.90873e-04
  3   5  12  12 -1.01688e-04
  3   5  12  14 -1.33253e-05
  3   5  12  18  3.00321e-05
  3   5  12  26  1.28215e-05
  3   5  12  28  3.27940e-05
  3   5  12  31 -1.91901e-04
  3   5  12  38  5.67024e-05
  3   5  12  39  5.52610e-05
  3   5  12  43 -1.30418e-05
  3   5  12  44 -2.14984e-05
  3   5  12  46  1.46153e-04
  3   5  12  68  9.26517e-05
  3   5  12  69  9.33741e-05
  3   5  12  73  1.93749e-05
  3   5  12  77 -3.94073e-05
  3   5  12  78  1.43163e-04
  3   5  12  79 -1.43027e-04
  3   5  12  82  7.74888e-05
  3   5  12  83  7.89018e-05
  3   5  12  88 -1.30491e-05
  3   5  12  89  1.31046e-05
  3   5  12  92  1.44470e-05
  3   5  12 100 -1.10625e-05
  3   5  12 111 -2.02306e-05
  3   5  12 126  2.21133e-04
  3   5  12 127  2.19358e-04
  3   5  12 133 -1.34005e-05
  3   5  12 141 -1.62249e-05
  3   5  12 150  1.03299e-05
  3   5  12 153 -3.13481e-05
  3   5  12 154 -1.82083e-05
  3   5  12 156 -2.15304e-05
  3   5  13   8 -2.53215e-04
  3   5  13  12 -3.93727e-04
  3   5  13  14  1.97295e-05
  3   5  13  15  2.98471e-05
  3   5  13  18 -1.25807e-05
  3   5  13  26 -3.76817e-05
  3   5  13  28  1.36316e-04
  3   5  13  43 -1.58396e-05
  3   5  13  44  2.27423e-05
  3   5  13  46 -1.44832e-05
  3   5  13  49 -2.58370e-05
  3   5  13  52 -1.16322e-05
  3   5  13  53 -4.09538e-05
  3   5  13  56 -6.86098e-05
  3   5  13  57 -1.32791e-05
  3   5  13  63 -3.15316e-05
  3   5  13  64  3.35828e-05
  3   5  13  65 -7.51869e-05
  3   5  13  68 -1.12406e-04
  3   5  13  69  1.31547e-04
  3   5  13  73 -2.03694e-04
  3   5  13  74 -9.84130e-05
  3   5  13  77 -7.02990e-05
  3   5  13  78  2.03755e-04
  3   5  13  79  2.00620e-04
  3   5  13  82  5.90487e-05
  3   5  13  83 -6.02978e-05
  3   5  13  88  1.03553e-05
  3   5  13  91 -1.07783e-05
  3   5  13  92  1.39302e-04
  3   5  13  93  1.81564e-05
  3   5  13 100  1.94237e-04
  3   5  13 106 -1.04668e-04
  3   5  13 111 -1.01365e-05
  3   5  13 114  1.08144e-04
  3   5  13 115  4.04664e-05
  3   5  13 116 -7.61689e-05
  3   5  13 117  7.62894e-05
  3   5  13 121 -1.29135e-05
  3   5  13 124 -7.48735e-05
  3   5  13 125  1.31078e-04
  3   5  13 126  2.72894e-04
  3   5  13 127 -2.68658e-04
  3   5  13 129 -1.23243e-05
  3   5  13 130  1.79895e-05
  3   5  13 133 -1.07595e-04
  3   5  13 136 -1.70529e-04
  3   5  13 137  2.05764e-04
  3   5  13 141  2.83680e-04
  3   5  13 147 -1.04851e-05
  3   5  13 149  1.94686e-05
  3   5  13 150 -1.08189e-04
  3   5  13 151  1.12118e-04
  3   5  13 153 -2.63342e-05
  3   5  13 154  2.89340e-05
  3   5  13 156  8.29535e-05
  3   5  13 157 -2.07215e-04
  3   5  13 160  8.02800e-05
  3   5  13 161  3.53583e-05
  3   5  13 179 -3.91456e-05
  3   5  14  12 -1.39549e-05
  3   5  14  14 -2.66006e-04
  3   5  14  18  1.11469e-04
  3   5  14  26 -1.72614e-04
  3   5  14  28 -5.91175e-05
  3   5  14  31  3.38010e-04
  3   5  14  36 -3.10394e-04
  3   5  14  37  1.15635e-04
  3   5  14  38 -3.18111e-05
  3   5  14  39 -2.17666e-05
  3   5  14  43 -3.99466e-04
  3   5  14  44 -3.98535e-04
  3   5  14  49 -1.24169e-05
  3   5  14  53  1.14029e-04
  3   5  14  56 -3.67609e-04
  3   5  14  63 -1.61091e-04
  3   5  14  64 -1.63733e-04
  3   5  14  73 -2.33999e-04
  3   5  14  74 -2.31774e-04
  3   5  14  78 -1.09224e-04
  3   5  14  79  1.04508e-04
  3   5  14  90  1.35512e-04
  3   5  14  91 -1.30722e-04
  3   5  14  92 -3.23053e-04
  3   5  14 106 -1.13821e-04
  3   5  14 107 -1.12415e-04
  3   5  14 114 -1.15552e-03
  3   5  14 116 -1.23957e-03
  3   5  14 117 -1.24965e-03
  3   5  14 121  3.06297e-04
  3   5  14 124 -8.48420e-04
  3   5  14 125 -8.44304e-04
  3   5  14 126  1.35147e-05
  3   5  14 127  1.07704e-05
  3   5  14 129 -6.18700e-04
  3   5  14 130 -6.30301e-04
  3   5  14 132 -4.53470e-04
  3   5  14 133  4.68029e-04
  3   5  14 136  2.71478e-04
  3   5  14 137  2.66673e-04
  3   5  14 140 -5.54108e-05
  3   5  14 141 -2.48417e-04
  3   5  14 142  2.42131e-04
  3   5  14 150  1.41070e-03
  3   5  14 151  1.42090e-03
  3   5  14 153  1.48303e-03
  3   5  14 154  1.49550e-03
  3   5  14 156 -1.92347e-03
  3   5  14 157 -1.91142e-03
  3   5  14 158  1.59569e-05
  3   5  14 160 -2.09705e-03
  3   5  14 162 -7.65867e-05
  3   5  14 164  1.17050e-05
  3   5  14 165  1.16971e-05
  3   5  14 172 -2.16355e-05
  3   5  14 173  2.16646e-05
  3   5  14 179  5.40793e-04
  3   5  14 182  5.66536e-05
  3   5  14 183  5.61981e-05
  3   5  14 187 -4.45056e-05
  3   5  15   7  6.16951e-05
  3   5  15   9 -5.16563e-05
  3   5  15  10  1.53524e-04
  3   5  15  13  2.53847e-05
  3   5  15  14 -6.81285e-05
  3   5  15  15 -1.74644e-04
  3   5  15  17 -5.12450e-05
  3   5  15  19  1.57160e-05
  3   5  15  20 -1.00190e-04
  3   5  15  21  1.40365e-04
  3   5  15  22  1.00646e-04
  3   5  15  23  8.03231e-05
  3   5  15  24  5.17072e-05
  3   5  15  25  6.93182e-05
  3   5  15  27 -3.61341e-04
  3   5  15  29  8.25802e-05
  3   5  15  30  9.92348e-05
  3   5  15  32  1.56450e-04
  3   5  15  33  7.66711e-05
  3   5  15  34  3.79257e-05
  3   5  15  35 -6.90278e-05
  3   5  15  36  7.97783e-05
  3   5  15  39  7.87169e-05
  3   5  15  40  1.24345e-04
  3   5  15  41  7.16367e-05
  3   5  15  50 -2.29226e-05
  3   5  15  52 -7.28595e-05
  3   5  15  53  1.21736e-04
  3   5  15  54 -5.86963e-05
  3   5  15  55 -3.72457e-05
  3   5  15  56 -2.05309e-04
  3   5  15  57  2.06863e-05
  3   5  15  58  3.00540e-04
  3   5  15  59 -7.90982e-05
  3   5  15  60  2.84729e-04
  3   5  15  61 -2.03461e-04
  3   5  15  63 -1.16997e-04
  3   5  15  66  9.61470e-05
  3   5  15  67  3.84248e-05
  3   5  15  70 -5.08222e-05
  3   5  15  71  1.08054e-04
  3   5  15  72 -1.90642e-04
  3   5  15  73  3.62891e-05
  3   5  15  74  1.94997e-04
  3   5  15  75  3.80171e-05
  3   5  15  80  3.35257e-04
  3   5  15  81 -8.07637e-05
  3   5  15  84 -1.61544e-05
  3   5  15  85  5.45138e-05
  3   5  15  86  8.21456e-05
  3   5  15  87 -1.90628e-04
  3   5  15  91 -1.82911e-05
  3   5  15  93 -2.78555e-04
  3   5  15  94 -1.50312e-04
  3   5  15  95  6.82544e-05
  3   5  15  96 -4.15959e-05
  3   5  15  97  6.81519e-05
  3   5  15  98 -3.80818e-05
  3   5  15  99  4.79290e-04
  3   5  15 101 -9.09445e-05
  3   5  15 103  1.32509e-04
  3   5  15 105 -2.09113e-04
  3   5  15 107  2.30960e-04
  3   5  15 108  6.78331e-05
  3   5  15 109 -3.46885e-05
  3   5  15 112 -8.35314e-05
  3   5  15 113 -7.49009e-05
  3   5  15 114  1.33595e-04
  3   5  15 115  5.31380e-05
  3   5  15 116 -2.15836e-05
  3   5  15 117  1.20501e-05
  3   5  15 118 -1.50417e-05
  3   5  15 119 -2.72930e-05
  3   5  15 120 -7.17934e-05
  3   5  15 121 -2.80692e-05
  3   5  15 122 -4.01454e-05
  3   5  15 123  1.20578e-04
  3   5  15 128 -1.18760e-05
  3   5  15 131 -3.17849e-04
  3   5  15 134 -4.03640e-05
  3   5  15 135 -1.07321e-04
  3   5  15 138  1.61137e-04
  3   5  15 139 -8.32105e-05
  3   5  15 140  2.85753e-05
  3   5  15 141  3.98054e-05
  3   5  15 144  8.41335e-05
  3   5  15 145  3.58131e-05
  3   5  15 146 -5.34283e-05
  3   5  15 147  1.14141e-04
  3   5  15 148  3.97382e-05
  3   5  15 149  1.32049e-05
  3   5  15 152  1.10824e-05
  3   5  15 155 -3.75512e-05
  3   5  15 156  1.47549e-05
  3   5  15 158 -5.54033e-05
  3   5  15 160  1.19879e-04
  3   5  15 161  9.93721e-05
  3   5  15 163  1.22379e-04
  3   5  15 165 -1.02044e-04
  3   5  15 166  2.40842e-05
  3   5  15 167 -3.11276e-05
  3   5  15 168 -7.58903e-05
  3   5  15 169  9.37056e-05
  3   5  15 170 -1.99180e-05
  3   5  15 171 -1.22099e-05
  3   5  15 173 -7.70980e-05
  3   5  15 174 -3.72210e-05
  3   5  15 175 -1.31766e-04
  3   5  15 176 -8.17631e-05
  3   5  15 177  2.11385e-04
  3   5  15 180 -6.18365e-05
  3   5  15 181  1.72427e-05
  3   5  15 182  9.92350e-05
  3   5  15 183 -2.03426e-05
  3   5  15 184  4.92976e-05
  3   5  15 185 -3.81350e-05
  3   5  15 186 -4.00542e-04
  3   5  15 187 -1.96246e-04
  3   5  15 188  3.72413e-05
  3   5  15 189  2.22193e-04
  3   5  16   7  3.06340e-05
  3   5  16   8  1.79167e-05
  3   5  16   9  5.62283e-05
  3   5  16  10  4.14486e-05
  3   5  16  13  8.01952e-05
  3   5  16  16  7.99482e-05
  3   5  16  17 -1.39983e-05
  3   5  16  20  9.66931e-05
  3   5  16  21 -6.55894e-04
  3   5  16  22  7.92411e-05
  3   5  16  24 -2.69068e-05
  3   5  16  25 -1.76677e-04
  3   5  16  29  5.50482e-05
  3   5  16  30 -8.71741e-05
  3   5  16  32  2.21253e-04
  3   5  16  34  3.15908e-05
  3   5  16  35  2.69202e-04
  3   5  16  37  1.04170e-05
  3   5  16  39 -2.31122e-04
  3   5  16  40 -3.22165e-05
  3   5  16  41  8.11435e-05
  3   5  16  42 -3.03814e-05
  3   5  16  47 -8.35659e-05
  3   5  16  50  2.24545e-04
  3   5  16  51  4.21013e-05
  3   5  16  52  1.17866e-04
  3   5  16  53 -9.49540e-05
  3   5  16  54 -3.04288e-05
  3   5  16  55  3.35950e-05
  3   5  16  56  2.19689e-04
  3   5  16  57 -1.75285e-04
  3   5  16  58  2.24598e-04
  3   5  16  60 -3.64444e-04
  3   5  16  62 -2.02478e-04
  3   5  16  63  7.51132e-05
  3   5  16  66  2.01234e-04
  3   5  16  67 -3.65476e-05
  3   5  16  70  2.95628e-04
  3   5  16  71  8.16245e-05
  3   5  16  72 -6.57538e-05
  3   5  16  74  1.48270e-05
  3   5  16  76 -1.53090e-05
  3   5  16  77 -1.51582e-05
  3   5  16  80 -2.11037e-04
  3   5  16  81  1.19552e-05
  3   5  16  82  1.26527e-05
  3   5  16  83  3.05909e-05
  3   5  16  85  1.93077e-04
  3   5  16  86  3.74470e-05
  3   5  16  87 -4.22164e-05
  3   5  16  92 -1.02983e-05
  3   5  16  93 -7.51599e-05
  3   5  16  94 -6.58655e-04
  3   5  16  95  8.07443e-05
  3   5  16  97  1.46557e-04
  3   5  16  98 -8.05825e-05
  3   5  16  99  1.96659e-04
  3   5  16 101  4.77925e-05
  3   5  16 102  3.79152e-05
  3   5  16 103 -1.81914e-04
  3   5  16 104  3.88431e-05
  3   5  16 105 -1.78340e-04
  3   5  16 107  5.70216e-05
  3   5  16 108 -2.87840e-05
  3   5  16 110 -4.24829e-05
  3   5  16 111  5.39334e-05
  3   5  16 112 -1.56336e-04
  3   5  16 113 -1.46363e-04
  3   5  16 114  7.84395e-04
  3   5  16 115 -7.22964e-04
  3   5  16 116  7.61354e-04
  3   5  16 119  1.70673e-04
  3   5  16 120 -1.91591e-04
  3   5  16 125 -1.02134e-05
  3   5  16 127 -7.51570e-05
  3   5  16 128 -8.25320e-05
  3   5  16 131 -2.13830e-04
  3   5  16 132  2.49306e-05
  3   5  16 133 -1.07510e-05
  3   5  16 134 -8.15370e-05
  3   5  16 138 -4.26507e-05
  3   5  16 139 -3.88449e-05
  3   5  16 140 -2.26405e-04
  3   5  16 141 -1.61202e-04
  3   5  16 142 -6.60761e-05
  3   5  16 143  3.88614e-05
  3   5  16 144 -2.34907e-05
  3   5  16 149 -3.12565e-05
  3   5  16 152 -4.55872e-05
  3   5  16 155 -7.98303e-05
  3   5  16 157  1.75659e-03
  3   5  16 158 -1.73164e-04
  3   5  16 159 -3.83645e-05
  3   5  16 160 -1.36024e-03
  3   5  16 161 -1.29209e-03
  3   5  16 162  3.89483e-05
  3   5  16 163  1.28769e-04
  3   5  16 165 -9.19426e-05
  3   5  16 166  7.95756e-05
  3   5  16 167 -9.01643e-05
  3   5  16 168 -1.55656e-04
  3   5  16 169 -1.55397e-05
  3   5  16 170 -3.01990e-04
  3   5  16 171  6.82139e-05
  3   5  16 172  1.30816e-05
  3   5  16 173 -1.18157e-05
  3   5  16 174 -8.05025e-05
  3   5  16 175 -3.04287e-04
  3   5  16 176 -3.70992e-05
  3   5  16 179 -1.05829e-05
  3   5  16 180 -7.85335e-05
  3   5  16 181 -5.54995e-05
  3   5  16 182 -4.25540e-05
  3   5  16 183  7.94891e-05
  3   5  16 184  1.69000e-04
  3   5  16 185 -4.99259e-05
  3   5  16 186 -1.74442e-04
  3   5  16 187 -3.43576e-05
  3   5  16 188  8.06156e-05
  3   5  16 189  2.60723e-04
  3   5  17   7  4.41689e-05
  3   5  17   8  1.05139e-05
  3   5  17  10 -5.47997e-05
  3   5  17  11 -9.84566e-05
  3   5  17  13 -3.26216e-05
  3   5  17  16  4.11197e-05
  3   5  17  17  6.63124e-05
  3   5  17  22 -5.24913e-04
  3   5  17  23  1.92623e-04
  3   5  17  24  1.32798e-05
  3   5  17  27 -1.01936e-04
  3   5  17  29  1.77651e-05
  3   5  17  32  1.06202e-05
  3   5  17  33  1.84099e-05
  3   5  17  34 -1.78172e-04
  3   5  17  37 -2.64595e-05
  3   5  17  40  3.50678e-05
  3   5  17  41 -1.67217e-04
  3   5  17  42 -3.61947e-05
  3   5  17  47 -3.75629e-05
  3   5  17  51  4.07832e-05
  3   5  17  52 -4.43147e-05
  3   5  17  53  5.89904e-05
  3   5  17  55 -1.42274e-04
  3   5  17  58 -4.98794e-05
  3   5  17  59 -2.97397e-05
  3   5  17  60 -4.12065e-05
  3   5  17  61 -7.24063e-05
  3   5  17  62  3.49090e-04
  3   5  17  68 -1.90326e-05
  3   5  17  69  2.24148e-05
  3   5  17  70  2.43532e-05
  3   5  17  71 -5.33499e-04
  3   5  17  72  7.96952e-05
  3   5  17  76  5.25013e-05
  3   5  17  78 -7.71896e-05
  3   5  17  81  3.34440e-04
  3   5  17  82 -2.73593e-05
  3   5  17  83  1.64098e-05
  3   5  17  84  5.34880e-05
  3   5  17  85  4.87647e-05
  3   5  17  86  4.64520e-05
  3   5  17  87 -6.09443e-05
  3   5  17  93  4.29351e-05
  3   5  17  94 -3.26168e-05
  3   5  17  95 -3.77751e-04
  3   5  17  96  3.29731e-05
  3   5  17  97 -1.24832e-04
  3   5  17  98 -5.46693e-05
  3   5  17 101  3.96619e-05
  3   5  17 102  4.41366e-05
  3   5  17 103 -1.92920e-05
  3   5  17 104  3.13463e-05
  3   5  17 105 -9.38340e-05
  3   5  17 107  7.07648e-05
  3   5  17 108  6.48723e-05
  3   5  17 110  6.46050e-05
  3   5  17 111  1.63387e-05
  3   5  17 112 -4.04895e-05
  3   5  17 113  7.00131e-05
  3   5  17 114  2.82206e-05
  3   5  17 118 -3.02028e-05
  3   5  17 119  2.51706e-05
  3   5  17 122 -5.98971e-04
  3   5  17 123  3.52202e-05
  3   5  17 128  2.90386e-05
  3   5  17 131  7.95138e-05
  3   5  17 132  1.35815e-05
  3   5  17 133  6.05129e-05
  3   5  17 134 -4.56032e-05
  3   5  17 135 -3.31369e-05
  3   5  17 138  5.89223e-05
  3   5  17 139 -4.18778e-05
  3   5  17 140 -8.06892e-05
  3   5  17 144 -5.03749e-05
  3   5  17 145 -6.68046e-05
  3   5  17 146 -2.49038e-05
  3   5  17 147  2.15344e-05
  3   5  17 148 -6.59332e-04
  3   5  17 149 -3.31835e-05
  3   5  17 155 -1.66510e-04
  3   5  17 156 -1.19972e-03
  3   5  17 158 -6.04341e-05
  3   5  17 159 -3.86568e-05
  3   5  17 162 -1.25395e-04
  3   5  17 163 -1.72028e-04
  3   5  17 164  1.55996e-05
  3   5  17 165  1.52645e-05
  3   5  17 167  4.05790e-05
  3   5  17 168 -2.47123e-05
  3   5  17 170 -7.69445e-05
  3   5  17 171  3.88337e-05
  3   5  17 172  1.88527e-05
  3   5  17 173 -1.56016e-05
  3   5  17 174  9.91368e-05
  3   5  17 176  3.69389e-05
  3   5  17 177  3.60611e-05
  3   5  17 178  1.43087e-05
  3   5  17 181  2.34492e-05
  3   5  17 182 -1.95513e-05
  3   5  17 183  4.38806e-05
  3   5  17 184  6.27281e-05
  3   5  17 185  3.12403e-05
  3   5  17 186 -1.51372e-04
  3   5  17 188  4.40237e-05
  3   5  17 189  4.59625e-05
  3   5  18  10 -1.63837e-05
  3   5  18  11 -1.94566e-05
  3   5  18  13 -1.47621e-04
  3   5  18  14 -2.79669e-05
  3   5  18  15 -1.24160e-05
  3   5  18  20 -2.29853e-05
  3   5  18  21 -3.24114e-05
  3   5  18  22 -4.18927e-05
  3   5  18  23  3.28505e-05
  3   5  18  24 -4.55273e-05
  3   5  18  27 -6.53605e-05
  3   5  18  29  1.48962e-05
  3   5  18  32 -6.90699e-05
  3   5  18  33  4.00344e-05
  3   5  18  34 -4.17325e-05
  3   5  18  35  4.14681e-05
  3   5  18  38  4.52404e-05
  3   5  18  39 -1.33006e-05
  3   5  18  41 -4.18739e-05
  3   5  18  47  8.78083e-04
  3   5  18  50  2.18164e-05
  3   5  18  51  3.96318e-04
  3   5  18  52  9.31296e-05
  3   5  18  53 -1.57524e-04
  3   5  18  54 -4.09713e-05
  3   5  18  55  4.80874e-05
  3   5  18  56  1.26541e-05
  3   5  18  58  2.62100e-05
  3   5  18  59 -3.16963e-05
  3   5  18  61 -3.08377e-05
  3   5  18  67 -3.39625e-05
  3   5  18  68  4.48238e-05
  3   5  18  69  4.40011e-05
  3   5  18  70 -4.39662e-05
  3   5  18  71 -3.96366e-05
  3   5  18  72 -1.87624e-05
  3   5  18  73 -1.45998e-05
  3   5  18  74  5.58338e-05
  3   5  18  75 -3.32008e-05
  3   5  18  76 -1.64875e-04
  3   5  18  78  1.11836e-05
  3   5  18  80 -4.21112e-05
  3   5  18  81 -3.78915e-05
  3   5  18  82  1.70271e-04
  3   5  18  83 -4.61449e-05
  3   5  18  84  7.74569e-05
  3   5  18  85 -1.54676e-05
  3   5  18  86 -4.90429e-04
  3   5  18  93 -3.23332e-05
  3   5  18  94  2.55293e-05
  3   5  18  95 -4.78328e-05
  3   5  18  98 -2.13228e-04
  3   5  18 101  2.35451e-05
  3   5  18 102  2.24733e-04
  3   5  18 103 -2.61345e-05
  3   5  18 104 -9.22759e-04
  3   5  18 105 -1.73167e-05
  3   5  18 107 -5.15809e-05
  3   5  18 108  2.90983e-05
  3   5  18 109  4.52820e-05
  3   5  18 110 -2.00962e-05
  3   5  18 111  4.52185e-05
  3   5  18 113  8.48442e-05
  3   5  18 114 -1.22521e-05
  3   5  18 119  7.16752e-05
  3   5  18 123 -2.55639e-05
  3   5  18 127 -4.24596e-05
  3   5  18 128  5.88655e-05
  3   5  18 131  4.74761e-05
  3   5  18 133 -2.31678e-05
  3   5  18 134 -3.04079e-05
  3   5  18 135 -4.87963e-05
  3   5  18 138  2.30999e-05
  3   5  18 139  1.52480e-04
  3   5  18 140  1.41392e-05
  3   5  18 141  3.26584e-05
  3   5  18 143  3.35703e-05
  3   5  18 144 -2.66649e-05
  3   5  18 145 -4.48674e-05
  3   5  18 148 -1.20079e-05
  3   5  18 149  6.99682e-05
  3   5  18 152  5.35722e-05
  3   5  18 155  4.15356e-05
  3   5  18 156  2.12493e-05
  3   5  18 158  3.10523e-05
  3   5  18 159 -4.44641e-05
  3   5  18 162 -3.14072e-05
  3   5  18 163  3.19231e-05
  3   5  18 164 -3.79808e-05
  3   5  18 165 -4.57839e-05
  3   5  18 166  1.55166e-04
  3   5  18 167 -9.52868e-05
  3   5  18 168  3.12922e-05
  3   5  18 169  2.98280e-05
  3   5  18 171 -6.52077e-05
  3   5  18 174  4.46434e-05
  3   5  18 176  4.38262e-05
  3   5  18 177  7.75605e-05
  3   5  18 178 -1.01381e-04
  3   5  18 180 -3.10831e-05
  3   5  18 181  1.00906e-04
  3   5  18 183  5.54293e-05
  3   5  18 184  1.78672e-05
  3   5  18 185  1.95652e-05
  3   5  18 186 -2.46148e-05
  3   5  18 187 -7.85577e-05
  3   5  18 188  3.14497e-05
  3   6   7   8 -1.84798e-04
  3   6   7  12 -1.07281e-04
  3   6   7  18  5.36926e-05
  3   6   7  19 -4.17721e-05
  3   6   7  30 -3.22503e-05
  3   6   7  31  1.92394e-05
  3   6   7  36  1.98203e-04
  3   6   7  39  6.35987e-05
  3   6   7  43 -9.38793e-05
  3   6   7  44 -8.56290e-05
  3   6   7  46  1.32438e-05
  3   6   7  49  4.68849e-05
  3   6   7  56 -1.28302e-05
  3   6   7  64  1.57118e-05
  3   6   7  65  1.57109e-04
  3   6   7  66 -1.90283e-04
  3   6   7  68 -2.98283e-04
  3   6   7  69  2.91857e-04
  3   6   7  73 -8.30086e-05
  3   6   7  74  7.43225e-05
  3   6   7  77 -1.21471e-04
  3   6   7  88 -6.75531e-05
  3   6   7  89  6.29276e-05
  3   6   7  92 -2.10546e-05
  3   6   7  93  1.13883e-05
  3   6   7 100  2.00322e-05
  3   6   7 106 -3.73299e-05
  3   6   7 111  2.68442e-05
  3   6   7 114 -3.94349e-05
  3   6   7 116 -1.58460e-05
  3   6   7 117 -1.40185e-05
  3   6   7 124 -1.11747e-05
  3   6   7 125 -1.35434e-05
  3   6   7 126 -2.35482e-04
  3   6   7 129  8.05539e-05
  3   6   7 130 -8.67171e-05
  3   6   7 132  1.13521e-04
  3   6   7 133  1.14183e-04
  3   6   7 137  1.47307e-05
  3   6   7 146  4.56469e-05
  3   6   7 147 -4.53797e-05
  3   6   7 150 -7.91769e-05
  3   6   7 151  8.77620e-05
  3   6   7 153  1.15900e-04
  3   6   7 154  6.21741e-05
  3   6   7 157 -1.90768e-04
  3   6   7 160 -1.00448e-04
  3   6   8   8  3.03380e-04
  3   6   8  12 -7.61748e-05
  3   6   8  14  1.27617e-05
  3   6   8  19  2.93237e-05
  3   6   8  20  6.07973e-04
  3   6   8  24  1.27675e-04
  3   6   8  28  3.04875e-05
  3   6   8  30  1.13103e-04
  3   6   8  31 -1.18497e-04
  3   6   8  40  1.96547e-04
  3   6   8  43 -2.31488e-05
  3   6   8  44 -2.20731e-05
  3   6   8  46  8.08559e-05
  3   6   8  50 -4.37620e-05
  3   6   8  61  6.82792e-05
  3   6   8  63  7.44308e-05
  3   6   8  64  8.07825e-05
  3   6   8  65 -4.11898e-05
  3   6   8  66  1.47883e-05
  3   6   8  68 -2.12982e-05
  3   6   8  69 -1.30296e-05
  3   6   8  73 -1.12573e-05
  3   6   8  74  2.89956e-05
  3   6   8  77 -1.62647e-05
  3   6   8  82  6.47090e-05
  3   6   8  83 -6.78945e-05
  3   6   8  88 -4.77875e-05
  3   6   8  89 -4.36637e-05
  3   6   8  97  1.54542e-05
  3   6   8 100 -1.27003e-05
  3   6   8 101  1.28295e-04
  3   6   8 104 -7.23993e-04
  3   6   8 105  3.46234e-05
  3   6   8 111 -9.74131e-05
  3   6   8 113  1.90113e-05
  3   6   8 126  2.73577e-05
  3   6   8 129  4.05363e-05
  3   6   8 130 -2.91178e-05
  3   6   8 134 -1.04170e-03
  3   6   8 135 -3.59837e-05
  3   6   8 136  1.40262e-05
  3   6   8 137  1.68043e-05
  3   6   8 138 -7.28898e-05
  3   6   8 140  1.21535e-04
  3   6   8 141 -2.89669e-05
  3   6   8 142  5.51332e-05
  3   6   8 146 -2.51209e-05
  3   6   8 147 -1.18369e-05
  3   6   8 153 -5.71970e-05
  3   6   8 154 -6.25003e-05
  3   6   8 157 -2.44702e-05
  3   6   8 158 -1.07683e-04
  3   6   8 160  1.04694e-05
  3   6   8 163 -2.96730e-04
  3   6   9   8 -4.00383e-05
  3   6   9   9 -4.32477e-05
  3   6   9  10 -2.15806e-05
  3   6   9  11 -3.50342e-05
  3   6   9  13 -9.78905e-05
  3   6   9  16  1.92208e-05
  3   6   9  17 -9.94912e-05
  3   6   9  18  4.13210e-05
  3   6   9  20  4.92724e-04
  3   6   9  21  1.62108e-04
  3   6   9  22 -2.57851e-05
  3   6   9  23 -1.90726e-05
  3   6   9  24  5.19433e-04
  3   6   9  27 -3.38624e-05
  3   6   9  29 -2.08496e-05
  3   6   9  34  1.88703e-05
  3   6   9  37 -1.82207e-05
  3   6   9  39 -3.52686e-05
  3   6   9  40  3.69309e-04
  3   6   9  41 -2.19238e-05
  3   6   9  42 -1.17933e-04
  3   6   9  45  3.05619e-05
  3   6   9  47  1.77160e-04
  3   6   9  48 -2.37497e-05
  3   6   9  49  3.11240e-05
  3   6   9  50  1.45917e-05
  3   6   9  51 -1.90370e-05
  3   6   9  54  1.58769e-05
  3   6   9  55  3.82008e-05
  3   6   9  58 -9.11833e-05
  3   6   9  59 -3.72429e-05
  3   6   9  60  1.73017e-04
  3   6   9  61  1.01757e-05
  3   6   9  62 -1.93854e-05
  3   6   9  66  1.32942e-04
  3   6   9  67 -2.05029e-05
  3   6   9  70 -2.62216e-05
  3   6   9  71 -1.90779e-05
  3   6   9  72 -7.32555e-05
  3   6   9  75 -2.03380e-05
  3   6   9  76  2.76895e-05
  3   6   9  78 -1.31763e-05
  3   6   9  80 -1.44282e-05
  3   6   9  81  1.83450e-05
  3   6   9  83 -2.56190e-05
  3   6   9  84 -1.82945e-05
  3   6   9  85  1.43050e-05
  3   6   9  86 -1.42353e-05
  3   6   9  87 -7.96630e-05
  3   6   9  89  1.26081e-05
  3   6   9  93 -1.23244e-05
  3   6   9  95  1.41700e-04
  3   6   9  97  8.82184e-05
  3   6   9 101 -1.76697e-05
  3   6   9 102 -1.77658e-05
  3   6   9 103  5.14583e-05
  3   6   9 105 -1.49485e-04
  3   6   9 108 -1.13601e-05
  3   6   9 109 -1.87345e-05
  3   6   9 110  4.38664e-05
  3   6   9 111  1.09711e-05
  3   6   9 113  2.53100e-04
  3   6   9 114 -4.84971e-05
  3   6   9 115  1.56128e-05
  3   6   9 118 -2.06714e-05
  3   6   9 119 -2.60021e-04
  3   6   9 122  2.11300e-05
  3   6   9 123  1.70276e-04
  3   6   9 127  2.26003e-05
  3   6   9 128 -2.56621e-05
  3   6   9 131 -3.61743e-04
  3   6   9 132 -1.76143e-05
  3   6   9 133 -3.93289e-05
  3   6   9 135  5.44414e-04
  3   6   9 138  3.01281e-04
  3   6   9 140  2.89270e-05
  3   6   9 143  2.24876e-05
  3   6   9 145  1.78193e-05
  3   6   9 146 -2.83799e-05
  3   6   9 147  2.50010e-05
  3   6   9 149  4.64536e-05
  3   6   9 152 -1.87227e-04
  3   6   9 155  1.51519e-05
  3   6   9 156 -2.13600e-05
  3   6   9 157  2.77990e-05
  3   6   9 158  1.11880e-04
  3   6   9 159  2.12724e-05
  3   6   9 160 -3.27266e-05
  3   6   9 161 -4.64648e-05
  3   6   9 163 -1.26900e-03
  3   6   9 164 -2.13579e-05
  3   6   9 165 -2.13988e-05
  3   6   9 166 -1.45654e-05
  3   6   9 168 -1.02186e-05
  3   6   9 170 -1.02554e-05
  3   6   9 173  1.09849e-05
  3   6   9 174  1.48731e-05
  3   6   9 175  3.48323e-05
  3   6   9 176  1.94874e-05
  3   6   9 178 -1.19504e-05
  3   6   9 180 -1.55985e-05
  3   6   9 181 -1.49156e-05
  3   6   9 183  1.32271e-05
  3   6   9 184 -1.01754e-05
  3   6   9 185  2.21450e-05
  3   6   9 186 -3.01869e-05
  3   6  10   7  1.68581e-05
  3   6  10  11  1.58728e-05
  3   6  10  13 -1.56511e-05
  3   6  10  14 -1.89041e-05
  3   6  10  16 -9.33660e-05
  3   6  10  17  4.38620e-05
  3   6  10  19 -1.04640e-05
  3   6  10  20  5.22349e-04
  3   6  10  21 -1.87238e-04
  3   6  10  22 -2.07021e-05
  3   6  10  24  2.14452e-04
  3   6  10  27 -1.53259e-05
  3   6  10  29  4.49158e-05
  3   6  10  30  2.85054e-05
  3   6  10  37 -1.09747e-04
  3   6  10  38  2.00335e-05
  3   6  10  40 -5.02712e-04
  3   6  10  42 -1.38865e-04
  3   6  10  45 -3.03686e-05
  3   6  10  47 -2.14356e-05
  3   6  10  48  8.07389e-05
  3   6  10  50  4.06359e-05
  3   6  10  51 -1.43275e-05
  3   6  10  54 -5.51109e-05
  3   6  10  55 -1.51871e-05
  3   6  10  58 -5.75833e-05
  3   6  10  59  1.78610e-05
  3   6  10  60 -1.68444e-04
  3   6  10  61 -8.49793e-05
  3   6  10  62  1.28303e-05
  3   6  10  66 -8.68035e-05
  3   6  10  67  9.48506e-05
  3   6  10  69  6.53480e-05
  3   6  10  70 -1.23787e-04
  3   6  10  71 -1.61424e-04
  3   6  10  72  4.49794e-05
  3   6  10  73  1.93579e-05
  3   6  10  74  5.42980e-05
  3   6  10  75  6.23540e-05
  3   6  10  76  1.85532e-05
  3   6  10  79  3.04234e-05
  3   6  10  82 -1.94318e-05
  3   6  10  84  3.48550e-05
  3   6  10  86 -2.41376e-05
  3   6  10  87 -2.08847e-04
  3   6  10  89 -2.03876e-05
  3   6  10  91  1.01348e-05
  3   6  10  93 -2.23148e-05
  3   6  10  94  4.02934e-05
  3   6  10  95 -1.96151e-05
  3   6  10  97 -1.38262e-04
  3   6  10  98 -5.00335e-05
  3   6  10 101  1.31265e-04
  3   6  10 103  3.87565e-05
  3   6  10 105 -1.40855e-05
  3   6  10 108  1.04859e-05
  3   6  10 113  1.65679e-04
  3   6  10 114 -1.42751e-05
  3   6  10 115  1.79798e-05
  3   6  10 116  1.65931e-05
  3   6  10 118  1.41712e-05
  3   6  10 119 -2.21286e-04
  3   6  10 121 -4.40002e-05
  3   6  10 123  1.48460e-04
  3   6  10 125 -4.03389e-05
  3   6  10 127  5.30432e-05
  3   6  10 128 -2.53006e-05
  3   6  10 131 -4.99563e-04
  3   6  10 133 -4.06373e-05
  3   6  10 135  1.76634e-04
  3   6  10 137 -3.81963e-05
  3   6  10 138  4.54179e-05
  3   6  10 140 -1.05893e-04
  3   6  10 143  2.89188e-05
  3   6  10 147 -1.54230e-05
  3   6  10 149 -2.34598e-05
  3   6  10 152 -2.80343e-04
  3   6  10 155  1.93324e-05
  3   6  10 157 -2.53894e-05
  3   6  10 158 -1.30692e-04
  3   6  10 159  1.73181e-04
  3   6  10 161 -1.27105e-05
  3   6  10 162  2.22463e-03
  3   6  10 163 -2.03037e-04
  3   6  10 164  1.87183e-05
  3   6  10 166 -1.82619e-05
  3   6  10 167 -1.28594e-05
  3   6  10 170 -1.66573e-05
  3   6  10 173 -1.28199e-05
  3   6  10 174  1.85052e-05
  3   6  10 175  7.72744e-05
  3   6  10 176  2.08626e-05
  3   6  10 178  1.05701e-05
  3   6  10 181 -2.69005e-05
  3   6  10 183  1.74170e-05
  3   6  10 185  1.51171e-05
  3   6  10 186  2.63780e-05
  3   6  10 187  2.22083e-05
  3   6  10 188 -1.48727e-05
  3   6  10 189 -2.22599e-05
  3   6  11   8  7.15350e-05
  3   6  11  12  6.12769e-05
  3   6  11  18 -1.93683e-05
  3   6  11  39 -3.22249e-04
  3   6  11  43  3.39974e-05
  3   6  11  44 -4.55119e-05
  3   6  11  46  8.36490e-05
  3   6  11  49 -1.87421e-05
  3   6  11  65  8.87582e-05
  3   6  11  66  9.42267e-05
  3   6  11  69 -1.01745e-05
  3   6  11  77  1.53873e-05
  3   6  11  82 -9.05420e-05
  3   6  11  83 -9.04273e-05
  3   6  11  88  1.44080e-04
  3   6  11  89 -1.44840e-04
  3   6  11 114 -1.18009e-05
  3   6  11 126 -6.85932e-04
  3   6  11 130 -2.19023e-05
  3   6  11 132  2.14642e-05
  3   6  11 133  2.67631e-05
  3   6  11 146 -3.31094e-05
  3   6  11 147  3.42910e-05
  3   6  11 148  5.50261e-05
  3   6  11 150 -2.47847e-05
  3   6  11 151  1.53712e-05
  3   6  11 153  3.82070e-05
  3   6  11 154  2.10880e-05
  3   6  11 157 -7.38577e-05
  3   6  11 160 -2.36919e-05
  3   6  12   8  1.44796e-05
  3   6  12   9  1.81566e-05
  3   6  12  12  3.20865e-05
  3   6  12  14  2.38087e-04
  3   6  12  18 -2.54392e-04
  3   6  12  19  2.54319e-04
  3   6  12  26  1.56029e-05
  3   6  12  28 -1.06188e-04
  3   6  12  30  2.31630e-04
  3   6  12  31 -2.32314e-04
  3   6  12  36 -2.81371e-04
  3   6  12  43 -1.38881e-04
  3   6  12  44 -1.40587e-04
  3   6  12  46  1.68294e-04
  3   6  12  49 -2.17245e-04
  3   6  12  56  1.58212e-04
  3   6  12  63 -8.72530e-05
  3   6  12  64 -8.92953e-05
  3   6  12  65 -9.03153e-05
  3   6  12  66  9.17979e-05
  3   6  12  73  7.10574e-05
  3   6  12  74 -7.07014e-05
  3   6  12  90 -1.46736e-04
  3   6  12  91 -1.44151e-04
  3   6  12  92  5.14030e-05
  3   6  12  93 -5.27479e-05
  3   6  12  96 -4.86039e-05
  3   6  12 100 -8.54417e-05
  3   6  12 104  1.10879e-05
  3   6  12 106 -8.14528e-05
  3   6  12 114 -1.11562e-04
  3   6  12 116 -1.77381e-04
  3   6  12 117 -1.79300e-04
  3   6  12 121  1.94049e-05
  3   6  12 129 -2.02251e-04
  3   6  12 130  1.97755e-04
  3   6  12 132  6.03194e-05
  3   6  12 133  6.16703e-05
  3   6  12 134  1.74026e-05
  3   6  12 136 -1.13483e-04
  3   6  12 137 -1.15741e-04
  3   6  12 141  1.18020e-04
  3   6  12 142 -1.18023e-04
  3   6  12 150 -8.07773e-05
  3   6  12 151  8.16358e-05
  3   6  12 153  3.47528e-04
  3   6  12 154  3.51926e-04
  3   6  12 157 -4.43304e-04
  3   6  12 160 -6.41972e-05
  3   6  12 162  5.54270e-05
  3   6  13   8  1.64458e-04
  3   6  13  12 -5.46163e-05
  3   6  13  14 -1.55125e-04
  3   6  13  18 -3.08173e-04
  3   6  13  19 -2.96477e-04
  3   6  13  26  9.22387e-05
  3   6  13  28  1.14795e-04
  3   6  13  30  4.26387e-04
  3   6  13  31  4.28367e-04
  3   6  13  36  3.19838e-04
  3   6  13  39 -6.62452e-05
  3   6  13  43 -3.06533e-04
  3   6  13  44  2.95966e-04
  3   6  13  46  2.14877e-04
  3   6  13  49  4.29898e-05
  3   6  13  53  5.03781e-05
  3   6  13  56 -2.16581e-04
  3   6  13  63  9.68887e-05
  3   6  13  64 -9.91392e-05
  3   6  13  65  1.21347e-04
  3   6  13  66  1.34470e-04
  3   6  13  68  1.30347e-04
  3   6  13  69 -1.36427e-04
  3   6  13  73  8.88672e-05
  3   6  13  74  8.51886e-05
  3   6  13  90 -2.55771e-04
  3   6  13  91  2.52690e-04
  3   6  13  92 -1.85239e-04
  3   6  13  93 -1.86279e-04
  3   6  13 100  1.05721e-04
  3   6  13 106  6.81958e-05
  3   6  13 112 -2.96469e-05
  3   6  13 114 -3.16888e-05
  3   6  13 116  6.98676e-05
  3   6  13 117 -7.20169e-05
  3   6  13 121  2.33844e-05
  3   6  13 124  1.13069e-04
  3   6  13 125 -1.12843e-04
  3   6  13 129 -3.91133e-04
  3   6  13 130 -3.85071e-04
  3   6  13 132 -4.72538e-05
  3   6  13 133  4.85327e-05
  3   6  13 136  2.03130e-04
  3   6  13 137 -2.05722e-04
  3   6  13 139  2.68695e-05
  3   6  13 141 -1.71785e-04
  3   6  13 142 -1.75267e-04
  3   6  13 146 -1.10089e-05
  3   6  13 148 -2.72112e-05
  3   6  13 150  7.81168e-05
  3   6  13 151  7.90001e-05
  3   6  13 153 -2.28916e-04
  3   6  13 154  2.37751e-04
  3   6  13 157  3.52200e-05
  3   6  13 160 -3.14237e-04
  3   6  13 179  4.20977e-05
  3   6  14   8  2.76608e-04
  3   6  14  12  1.73276e-05
  3   6  14  14 -2.41049e-05
  3   6  14  19 -1.05610e-05
  3   6  14  26 -2.87520e-05
  3   6  14  28 -2.63344e-05
  3   6  14  30  1.79173e-04
  3   6  14  31 -1.80309e-04
  3   6  14  36 -2.53399e-05
  3   6  14  37 -7.99660e-05
  3   6  14  39 -4.86781e-04
  3   6  14  43  1.75846e-05
  3   6  14  44  1.22909e-05
  3   6  14  46 -1.38087e-05
  3   6  14  47  3.35910e-05
  3   6  14  51 -2.27630e-04
  3   6  14  56  7.14090e-05
  3   6  14  63 -2.97773e-04
  3   6  14  64 -3.00147e-04
  3   6  14  65  8.94277e-05
  3   6  14  66 -9.01296e-05
  3   6  14  68 -1.08050e-04
  3   6  14  69 -1.09190e-04
  3   6  14  77  2.48446e-04
  3   6  14  82  2.68242e-04
  3   6  14  83 -2.66556e-04
  3   6  14  88  2.80745e-05
  3   6  14  89  2.79896e-05
  3   6  14  90 -1.13160e-05
  3   6  14  96  2.78039e-04
  3   6  14 104 -1.32559e-04
  3   6  14 111 -9.38418e-05
  3   6  14 114 -1.88800e-05
  3   6  14 121 -4.19556e-05
  3   6  14 124 -3.16352e-05
  3   6  14 125 -3.66801e-05
  3   6  14 126 -3.54364e-04
  3   6  14 129  5.20477e-05
  3   6  14 130 -4.69149e-05
  3   6  14 132 -2.23138e-05
  3   6  14 133 -3.13295e-05
  3   6  14 134 -6.07812e-04
  3   6  14 136  2.66812e-05
  3   6  14 137  2.61085e-05
  3   6  14 140  4.55005e-05
  3   6  14 141 -3.20007e-05
  3   6  14 142  3.07216e-05
  3   6  14 146 -1.01636e-04
  3   6  14 147 -1.00939e-04
  3   6  14 149  6.33539e-05
  3   6  14 150  1.02330e-04
  3   6  14 151 -1.17730e-04
  3   6  14 153  3.64505e-04
  3   6  14 154  3.91422e-04
  3   6  14 157  5.12381e-05
  3   6  14 158  3.50065e-05
  3   6  14 160  1.47880e-05
  3   6  14 170 -2.28920e-05
  3   6  14 171  2.29424e-05
  3   6  14 187 -4.18306e-05
  3   6  15   7  4.44864e-05
  3   6  15   8  2.47782e-05
  3   6  15   9 -7.62193e-05
  3   6  15  10 -2.21516e-04
  3   6  15  13  3.77595e-05
  3   6  15  15 -6.21453e-05
  3   6  15  16 -8.17097e-05
  3   6  15  17 -2.41710e-05
  3   6  15  19  4.07190e-05
  3   6  15  20 -1.17620e-04
  3   6  15  21  6.61599e-04
  3   6  15  23  7.18880e-05
  3   6  15  24  4.12261e-05
  3   6  15  25  2.55282e-04
  3   6  15  27 -7.89979e-05
  3   6  15  29 -7.06857e-05
  3   6  15  32  1.86174e-04
  3   6  15  35  6.29521e-05
  3   6  15  36  1.29473e-05
  3   6  15  38  2.07040e-04
  3   6  15  39  1.43437e-04
  3   6  15  40  4.11452e-05
  3   6  15  42  2.83539e-05
  3   6  15  50 -2.24106e-04
  3   6  15  52 -1.51671e-04
  3   6  15  53 -2.14260e-05
  3   6  15  54  2.44208e-04
  3   6  15  55 -9.76851e-05
  3   6  15  56 -1.24235e-04
  3   6  15  57 -2.36074e-04
  3   6  15  58 -2.39439e-04
  3   6  15  60  3.61826e-04
  3   6  15  61 -2.00410e-05
  3   6  15  62 -3.81047e-05
  3   6  15  63  1.70966e-05
  3   6  15  67  1.14814e-04
  3   6  15  70  2.88522e-05
  3   6  15  72 -4.60092e-05
  3   6  15  73 -1.32883e-05
  3   6  15  74  1.47730e-05
  3   6  15  76 -1.49333e-05
  3   6  15  77  1.50062e-05
  3   6  15  78 -4.36345e-05
  3   6  15  79  3.18141e-05
  3   6  15  80 -6.26079e-05
  3   6  15  82 -1.28745e-05
  3   6  15  83  3.00189e-05
  3   6  15  84 -3.36735e-05
  3   6  15  85 -1.92832e-04
  3   6  15  86 -3.99705e-05
  3   6  15  87 -1.76636e-05
  3   6  15  92  1.11849e-05
  3   6  15  93  1.27516e-05
  3   6  15  97 -1.41766e-04
  3   6  15  98  8.03715e-05
  3   6  15  99  2.88174e-04
  3   6  15 101 -5.07705e-05
  3   6  15 102 -1.28986e-04
  3   6  15 103  1.75825e-04
  3   6  15 105  1.58877e-04
  3   6  15 107 -2.88078e-05
  3   6  15 108  4.02736e-05
  3   6  15 110 -4.22535e-05
  3   6  15 111 -5.63618e-05
  3   6  15 113 -1.57417e-04
  3   6  15 114  1.71169e-04
  3   6  15 115  2.45046e-04
  3   6  15 116 -1.75087e-04
  3   6  15 118 -8.18783e-05
  3   6  15 119 -1.78297e-04
  3   6  15 120  2.36866e-04
  3   6  15 121  1.79068e-04
  3   6  15 123  1.04429e-05
  3   6  15 125  1.08142e-05
  3   6  15 127 -8.60787e-05
  3   6  15 131  1.54278e-04
  3   6  15 132 -3.03526e-05
  3   6  15 133  1.29849e-05
  3   6  15 135 -2.46675e-05
  3   6  15 138  4.33025e-05
  3   6  15 140  2.08399e-04
  3   6  15 141 -1.97367e-05
  3   6  15 142 -7.84403e-05
  3   6  15 143  3.90958e-05
  3   6  15 145  2.54879e-05
  3   6  15 146 -1.00854e-04
  3   6  15 147  1.82448e-04
  3   6  15 149  6.67439e-05
  3   6  15 152  6.21416e-05
  3   6  15 155  8.11974e-05
  3   6  15 156 -1.88122e-04
  3   6  15 157  1.10428e-04
  3   6  15 158  1.59012e-04
  3   6  15 159  2.40771e-04
  3   6  15 160  1.69025e-04
  3   6  15 161 -2.45904e-04
  3   6  15 163 -4.44233e-04
  3   6  15 165 -9.08865e-05
  3   6  15 167  8.85525e-05
  3   6  15 168  5.12113e-05
  3   6  15 170  3.02346e-04
  3   6  15 171 -7.95456e-05
  3   6  15 172 -1.33802e-05
  3   6  15 173  3.88147e-05
  3   6  15 174  8.03856e-05
  3   6  15 175  3.19170e-04
  3   6  15 176  3.91774e-05
  3   6  15 177  5.25511e-05
  3   6  15 179  1.10414e-05
  3   6  15 180  7.87645e-05
  3   6  15 181  6.05662e-05
  3   6  15 182  4.35818e-05
  3   6  15 183  2.34523e-05
  3   6  15 184 -1.66305e-04
  3   6  15 185  3.76819e-05
  3   6  15 186  2.51411e-04
  3   6  15 187  6.65932e-05
  3   6  15 188 -8.01528e-05
  3   6  15 189 -2.44320e-04
  3   6  16   8 -9.46659e-05
  3   6  16   9 -8.05512e-05
  3   6  16  10  1.98414e-05
  3   6  16  14 -6.92257e-05
  3   6  16  15 -1.89579e-04
  3   6  16  17  5.73867e-05
  3   6  16  19 -7.40021e-04
  3   6  16  20 -1.22669e-04
  3   6  16  21  1.17599e-04
  3   6  16  22 -3.87192e-05
  3   6  16  23  3.67057e-05
  3   6  16  24  1.52895e-04
  3   6  16  25  8.70059e-05
  3   6  16  27 -3.84529e-04
  3   6  16  29  4.16583e-04
  3   6  16  32 -1.03628e-04
  3   6  16  33 -7.64355e-05
  3   6  16  34 -8.05687e-05
  3   6  16  35  8.96576e-05
  3   6  16  37 -4.01990e-05
  3   6  16  39  5.60515e-05
  3   6  16  40 -1.86330e-04
  3   6  16  41 -3.85627e-05
  3   6  16  47 -7.45310e-05
  3   6  16  50 -8.31200e-05
  3   6  16  51 -7.94509e-05
  3   6  16  52 -8.57318e-05
  3   6  16  53  1.11700e-04
  3   6  16  54  2.99272e-04
  3   6  16  55 -3.73284e-05
  3   6  16  56 -2.17026e-04
  3   6  16  57 -6.68162e-05
  3   6  16  58  2.91299e-04
  3   6  16  59  8.03437e-05
  3   6  16  60 -2.98556e-04
  3   6  16  61 -2.33300e-04
  3   6  16  62 -8.00434e-05
  3   6  16  63  1.40307e-04
  3   6  16  67  3.69106e-05
  3   6  16  70  1.19219e-04
  3   6  16  71 -4.05966e-05
  3   6  16  72  2.69231e-04
  3   6  16  73 -4.44684e-05
  3   6  16  74 -2.15722e-04
  3   6  16  75 -7.98550e-05
  3   6  16  78 -7.62306e-05
  3   6  16  79 -6.89745e-05
  3   6  16  80 -2.53337e-04
  3   6  16  81  3.25071e-05
  3   6  16  84 -7.87009e-05
  3   6  16  85  5.33692e-05
  3   6  16  86 -7.91039e-05
  3   6  16  87  3.37374e-04
  3   6  16  91 -1.84209e-05
  3   6  16  94  3.32825e-05
  3   6  16  95 -3.81972e-05
  3   6  16  98  3.72026e-05
  3   6  16  99 -5.23161e-04
  3   6  16 101 -1.02290e-04
  3   6  16 102 -8.05824e-05
  3   6  16 103  1.08176e-04
  3   6  16 105 -2.39526e-04
  3   6  16 108  2.83501e-05
  3   6  16 109  3.97750e-05
  3   6  16 113  1.71521e-04
  3   6  16 114 -1.32045e-04
  3   6  16 115  6.79297e-05
  3   6  16 116 -1.06728e-05
  3   6  16 117  1.19927e-05
  3   6  16 118 -3.70504e-05
  3   6  16 119 -4.56298e-05
  3   6  16 120 -3.24560e-05
  3   6  16 122  3.66995e-05
  3   6  16 123  1.28272e-04
  3   6  16 128  3.86236e-05
  3   6  16 135 -1.12711e-04
  3   6  16 138  1.62787e-04
  3   6  16 140 -3.16246e-05
  3   6  16 142  1.77586e-05
  3   6  16 144 -1.61519e-04
  3   6  16 145  3.86864e-05
  3   6  16 146 -5.28050e-05
  3   6  16 147  4.81431e-05
  3   6  16 152  2.57470e-05
  3   6  16 155  3.70525e-05
  3   6  16 156 -3.23652e-05
  3   6  16 158 -6.07864e-05
  3   6  16 159  6.51898e-05
  3   6  16 160  1.28417e-04
  3   6  16 161 -1.16908e-04
  3   6  16 163 -5.03422e-04
  3   6  16 165  1.02541e-04
  3   6  16 166 -3.71930e-05
  3   6  16 167  4.31358e-05
  3   6  16 168  1.25546e-04
  3   6  16 169 -2.67164e-05
  3   6  16 170 -1.94563e-05
  3   6  16 171 -1.24031e-05
  3   6  16 173 -9.99727e-05
  3   6  16 174  3.71873e-05
  3   6  16 175 -6.82984e-05
  3   6  16 176  8.13275e-05
  3   6  16 177  2.10384e-04
  3   6  16 179 -9.93487e-05
  3   6  16 180  4.98791e-05
  3   6  16 181  1.80928e-05
  3   6  16 182  9.91717e-05
  3   6  16 184  5.47032e-05
  3   6  16 185  3.63590e-05
  3   6  16 186 -3.94574e-04
  3   6  16 187 -9.71301e-05
  3   6  16 188 -3.71952e-05
  3   6  16 189  2.24433e-04
  3   6  17  11  1.40984e-05
  3   6  17  13 -4.35979e-05
  3   6  17  14 -2.78897e-05
  3   6  17  15 -1.26292e-05
  3   6  17  19  2.38530e-05
  3   6  17  21 -1.51157e-05
  3   6  17  23  4.44150e-05
  3   6  17  24 -4.30354e-05
  3   6  17  27  2.80237e-05
  3   6  17  29  2.84224e-05
  3   6  17  30  6.83809e-05
  3   6  17  32 -9.07062e-05
  3   6  17  33  3.88175e-05
  3   6  17  34 -4.30716e-05
  3   6  17  38 -7.03484e-05
  3   6  17  39 -1.37192e-05
  3   6  17  40  1.64807e-05
  3   6  17  47  4.97656e-04
  3   6  17  50  2.66337e-05
  3   6  17  51  2.17670e-05
  3   6  17  52  1.24909e-04
  3   6  17  53 -5.81411e-05
  3   6  17  54 -3.37325e-05
  3   6  17  55  3.13918e-05
  3   6  17  56  1.12776e-05
  3   6  17  58  2.48332e-05
  3   6  17  59 -3.43822e-05
  3   6  17  60  3.07488e-05
  3   6  17  62 -4.97722e-05
  3   6  17  66  3.49331e-05
  3   6  17  67  3.56958e-05
  3   6  17  68  4.36505e-05
  3   6  17  69 -4.41814e-05
  3   6  17  70 -7.08574e-05
  3   6  17  72  1.20175e-05
  3   6  17  73 -1.54899e-05
  3   6  17  74  6.43201e-05
  3   6  17  75  3.23415e-05
  3   6  17  78  3.01805e-05
  3   6  17  80 -1.37850e-04
  3   6  17  81 -2.36965e-05
  3   6  17  82  1.76959e-05
  3   6  17  84 -4.55151e-05
  3   6  17  85  6.94049e-05
  3   6  17  86  4.53279e-05
  3   6  17  97 -4.84368e-05
  3   6  17  98 -3.41684e-05
  3   6  17 102  3.02127e-05
  3   6  17 103 -4.35421e-05
  3   6  17 105  1.80453e-05
  3   6  17 107 -2.83477e-05
  3   6  17 108  3.67554e-05
  3   6  17 109 -3.15899e-05
  3   6  17 110 -7.40449e-05
  3   6  17 113  7.23317e-05
  3   6  17 114 -1.33468e-05
  3   6  17 119  6.07420e-05
  3   6  17 122  4.07150e-05
  3   6  17 123 -2.07310e-05
  3   6  17 127 -4.59159e-05
  3   6  17 128  2.91711e-05
  3   6  17 131  3.72373e-05
  3   6  17 135 -4.85023e-05
  3   6  17 140  1.49022e-05
  3   6  17 141 -1.02855e-05
  3   6  17 142  2.34610e-05
  3   6  17 143 -3.23926e-05
  3   6  17 144 -2.78776e-05
  3   6  17 145 -3.22555e-05
  3   6  17 149  8.75259e-05
  3   6  17 152  4.65639e-05
  3   6  17 159 -3.96807e-05
  3   6  17 163 -6.37651e-05
  3   6  17 164 -4.66115e-05
  3   6  17 165  4.52304e-05
  3   6  17 166 -3.47337e-05
  3   6  17 167  3.71425e-05
  3   6  17 168  4.28818e-05
  3   6  17 169 -4.88213e-05
  3   6  17 173  1.25858e-04
  3   6  17 176  4.55464e-05
  3   6  17 177  1.00892e-04
  3   6  17 178 -1.26080e-04
  3   6  17 180  3.53947e-05
  3   6  17 181  9.65351e-05
  3   6  17 182 -1.31901e-05
  3   6  17 183  6.96567e-05
  3   6  17 184  1.78237e-05
  3   6  17 185  1.85786e-05
  3   6  17 186 -9.07055e-05
  3   6  17 187  3.45893e-05
  3   6  17 188  3.48224e-05
  3   6  17 189  5.47588e-05
  3   6  18   7 -4.37811e-05
  3   6  18   8 -1.00112e-05
  3   6  18  10  1.14050e-04
  3   6  18  11 -1.08233e-04
  3   6  18  13 -3.29523e-05
  3   6  18  16 -4.78259e-05
  3   6  18  17 -6.05084e-05
  3   6  18  19 -2.07051e-04
  3   6  18  20 -1.08492e-05
  3   6  18  21 -1.00768e-05
  3   6  18  22 -3.58725e-05
  3   6  18  24 -1.42850e-05
  3   6  18  27  9.32492e-05
  3   6  18  29 -2.69997e-05
  3   6  18  30  6.98657e-05
  3   6  18  34 -9.18870e-05
  3   6  18  35  9.98734e-05
  3   6  18  37 -3.98065e-05
  3   6  18  38  4.32154e-05
  3   6  18  40 -6.57886e-05
  3   6  18  41 -3.53793e-05
  3   6  18  42  3.00090e-05
  3   6  18  47  5.14709e-05
  3   6  18  52  4.71042e-05
  3   6  18  53 -5.97954e-05
  3   6  18  54 -1.55942e-05
  3   6  18  58  5.13855e-05
  3   6  18  59 -6.13636e-05
  3   6  18  61  4.70468e-05
  3   6  18  62 -2.61147e-05
  3   6  18  66 -2.65523e-05
  3   6  18  67 -9.92028e-05
  3   6  18  68  2.52929e-05
  3   6  18  69  2.92650e-05
  3   6  18  70 -1.13460e-05
  3   6  18  71 -3.98204e-05
  3   6  18  72 -1.00405e-04
  3   6  18  76 -5.48206e-05
  3   6  18  78 -1.64089e-05
  3   6  18  79 -3.94494e-05
  3   6  18  80  3.80850e-05
  3   6  18  81 -3.39098e-04
  3   6  18  82  2.70594e-05
  3   6  18  83  1.59857e-05
  3   6  18  84 -5.01111e-05
  3   6  18  85 -4.99255e-05
  3   6  18  87  6.15356e-05
  3   6  18  94  4.93837e-05
  3   6  18  95 -3.59913e-05
  3   6  18  97 -6.18946e-05
  3   6  18 101 -2.96342e-05
  3   6  18 103  3.61296e-05
  3   6  18 105  9.22175e-05
  3   6  18 108  6.96541e-05
  3   6  18 110 -6.55321e-05
  3   6  18 111  2.42769e-05
  3   6  18 113 -3.24211e-05
  3   6  18 118 -2.10155e-05
  3   6  18 119 -4.23237e-05
  3   6  18 122  2.56712e-05
  3   6  18 123 -2.07948e-05
  3   6  18 128  3.71225e-05
  3   6  18 131 -7.39016e-05
  3   6  18 132  1.50188e-05
  3   6  18 133 -7.45452e-05
  3   6  18 135  4.84841e-05
  3   6  18 138 -5.24343e-05
  3   6  18 140  7.15557e-05
  3   6  18 142  1.02477e-05
  3   6  18 144  5.33313e-05
  3   6  18 146  2.47992e-05
  3   6  18 147 -2.19702e-05
  3   6  18 149  3.15496e-05
  3   6  18 152  2.67742e-05
  3   6  18 154 -3.09545e-05
  3   6  18 155  2.70469e-05
  3   6  18 158  6.20128e-05
  3   6  18 159 -2.06584e-05
  3   6  18 163  7.68735e-05
  3   6  18 165  1.51828e-05
  3   6  18 167 -4.70044e-05
  3   6  18 168  1.83268e-05
  3   6  18 169  1.35786e-04
  3   6  18 170 -6.51408e-05
  3   6  18 172 -1.88729e-05
  3   6  18 173  1.93758e-05
  3   6  18 174  3.31207e-05
  3   6  18 176  3.00322e-05
  3   6  18 177  2.10511e-05
  3   6  18 178 -1.51339e-05
  3   6  18 181 -1.77215e-05
  3   6  18 182  5.09381e-05
  3   6  18 183  3.61083e-05
  3   6  18 184 -6.10679e-05
  3   6  18 185  3.49684e-05
  3   6  18 186  1.41202e-04
  3   6  18 188  4.61339e-05
  3   6  18 189  4.17180e-05
  3   7   8  22 -4.58426e-04
  3   7   8  37 -1.55022e-03
  3   7   8  41 -9.11508e-04
  3   7   8  47  1.92741e-03
  3   7   8  51 -5.57176e-04
  3   7   8  62 -1.06325e-03
  3   7   8  71 -1.64337e-03
  3   7   8  86 -6.58538e-05
  3   7   8  95 -6.48950e-04
  3   7   8  96 -2.07476e-05
  3   7   8  98  1.09329e-04
  3   7   8 118 -7.90272e-04
  3   7   8 122  8.47924e-04
  3   7   8 123 -2.25744e-05
  3   7   8 128  9.38345e-04
  3   7   8 143  9.05620e-04
  3   7   8 155  4.67396e-04
  3   7   8 159 -1.17261e-03
  3   7   8 162  2.92967e-05
  3   7   8 166 -9.74706e-05
  3   7   8 174  4.70788e-05
  3   7   8 176  5.07404e-04
  3   7   8 180  5.79892e-05
  3   7   8 185  6.62828e-05
  3   7   8 188 -2.26470e-05
  3   7   9   8 -1.51343e-05
  3   7   9  11  1.17958e-05
  3   7   9  12 -1.19400e-05
  3   7   9  19  3.51163e-05
  3   7   9  26 -3.60127e-05
  3   7   9  27  2.55641e-05
  3   7   9  28 -2.38403e-05
  3   7   9  43  1.32001e-05
  3   7   9  44  2.72139e-05
  3   7   9  45 -1.73456e-04
  3   7   9  46 -1.76464e-04
  3   7   9  48  1.25089e-04
  3   7   9  63  2.54987e-04
  3   7   9  64  2.53450e-04
  3   7   9  65  2.70460e-04
  3   7   9  68 -1.32975e-05
  3   7   9  73 -4.26450e-05
  3   7   9  74  1.54820e-05
  3   7   9  78  3.42487e-05
  3   7   9  79  3.31639e-05
  3   7   9  92 -1.62971e-05
  3   7   9  99 -1.09744e-05
  3   7   9 100 -1.65852e-05
  3   7   9 104  3.64667e-05
  3   7   9 106 -7.47854e-05
  3   7   9 112 -1.95460e-05
  3   7   9 115  6.75500e-05
  3   7   9 117  3.57014e-05
  3   7   9 121 -1.21059e-05
  3   7   9 124 -2.29367e-05
  3   7   9 125 -1.84510e-05
  3   7   9 129  2.35560e-05
  3   7   9 130 -2.78163e-05
  3   7   9 132 -3.15397e-05
  3   7   9 134 -1.92529e-05
  3   7   9 136  3.83883e-05
  3   7   9 137  2.73200e-05
  3   7   9 139  3.00104e-05
  3   7   9 141 -3.32520e-05
  3   7   9 142  5.30880e-05
  3   7   9 148 -4.10036e-05
  3   7   9 149 -1.38663e-05
  3   7   9 150  2.96776e-05
  3   7   9 151 -4.20284e-05
  3   7   9 153 -5.63286e-05
  3   7   9 154  5.81592e-05
  3   7   9 156  8.99528e-05
  3   7   9 161 -1.01519e-04
  3   7   9 162  1.54690e-03
  3   7   9 165 -3.69456e-05
  3   7  10   8  2.83960e-04
  3   7  10  11  2.91650e-05
  3   7  10  12 -2.57154e-05
  3   7  10  14 -3.39720e-04
  3   7  10  18  3.30343e-04
  3   7  10  19  3.24109e-04
  3   7  10  26  3.93097e-04
  3   7  10  27  1.82910e-05
  3   7  10  28  2.29817e-05
  3   7  10  31 -1.34689e-04
  3   7  10  36 -4.88790e-04
  3   7  10  38  1.36895e-04
  3   7  10  43 -5.82693e-04
  3   7  10  44  6.27667e-04
  3   7  10  45 -1.66459e-04
  3   7  10  46 -1.68460e-04
  3   7  10  48  1.07481e-05
  3   7  10  53 -3.97173e-05
  3   7  10  56 -1.53485e-05
  3   7  10  63 -2.22916e-04
  3   7  10  64  2.20133e-04
  3   7  10  65  5.49239e-04
  3   7  10  68  2.99963e-04
  3   7  10  73 -4.16204e-04
  3   7  10  74 -4.31652e-04
  3   7  10  76 -1.50404e-04
  3   7  10  77  1.53007e-04
  3   7  10  78  7.45383e-05
  3   7  10  79 -7.14564e-05
  3   7  10  83 -3.87958e-05
  3   7  10  88  1.09019e-04
  3   7  10  90  1.16646e-04
  3   7  10  91  1.18682e-04
  3   7  10  92 -1.81477e-04
  3   7  10  96 -3.13010e-04
  3   7  10 100 -1.76174e-04
  3   7  10 104  3.74066e-05
  3   7  10 106  1.13659e-04
  3   7  10 110 -7.74576e-05
  3   7  10 111 -7.81582e-05
  3   7  10 112 -2.89700e-04
  3   7  10 121 -4.24301e-05
  3   7  10 124 -7.83180e-05
  3   7  10 125 -8.59730e-05
  3   7  10 126  5.86459e-05
  3   7  10 127  6.49703e-05
  3   7  10 129  5.83825e-05
  3   7  10 130  4.41000e-05
  3   7  10 134 -3.92237e-04
  3   7  10 136 -7.18727e-05
  3   7  10 137  7.83823e-05
  3   7  10 139  2.24794e-04
  3   7  10 141  1.09188e-04
  3   7  10 142 -1.19524e-04
  3   7  10 146  5.04415e-05
  3   7  10 148 -4.43008e-05
  3   7  10 149 -2.55646e-05
  3   7  10 150 -1.41017e-05
  3   7  10 151  1.62204e-05
  3   7  10 153  1.61540e-04
  3   7  10 154  1.50909e-04
  3   7  10 160  1.63732e-05
  3   7  10 161  1.03332e-05
  3   7  11  20 -1.15675e-04
  3   7  11  40  7.79729e-04
  3   7  11  50  8.08677e-04
  3   7  11  61 -6.59284e-04
  3   7  11  70 -8.92988e-05
  3   7  11  87 -6.90526e-05
  3   7  11  94 -3.93547e-04
  3   7  11  97 -7.97388e-04
  3   7  11 101 -1.86502e-04
  3   7  11 103  2.61218e-05
  3   7  11 105 -9.11288e-04
  3   7  11 113  3.79282e-04
  3   7  11 119  1.44898e-04
  3   7  11 123  4.84902e-05
  3   7  11 131  6.80160e-04
  3   7  11 135 -5.98007e-04
  3   7  11 138  6.39641e-04
  3   7  11 140 -6.31148e-04
  3   7  11 149  3.95337e-04
  3   7  11 152  4.04398e-04
  3   7  11 158 -8.83550e-04
  3   7  11 163 -1.16555e-03
  3   7  11 167  2.12715e-05
  3   7  11 175  1.84968e-05
  3   7  11 177 -2.49915e-04
  3   7  11 181  8.29411e-05
  3   7  11 184 -4.64197e-05
  3   7  11 189 -4.64907e-05
  3   7  12   7 -5.50517e-04
  3   7  12   9 -1.20925e-04
  3   7  12  13 -5.85421e-04
  3   7  12  16 -4.16293e-04
  3   7  12  23 -2.28881e-04
  3   7  12  33  1.63049e-04
  3   7  12  34  2.49742e-04
  3   7  12  37  4.53275e-05
  3   7  12  41  2.14060e-05
  3   7  12  47 -5.45784e-05
  3   7  12  51  2.20423e-05
  3   7  12  55 -2.38383e-04
  3   7  12  59  4.70438e-05
  3   7  12  62  2.16407e-05
  3   7  12  67 -1.02070e-04
  3   7  12  70  9.17857e-05
  3   7  12  71  3.84778e-05
  3   7  12  75 -1.75675e-05
  3   7  12  81 -9.66715e-05
  3   7  12  95  2.04610e-05
  3   7  12 109  2.07185e-05
  3   7  12 118  2.57858e-05
  3   7  12 122 -2.75118e-05
  3   7  12 128 -2.77581e-05
  3   7  12 143 -1.80639e-05
  3   7  12 145 -2.86773e-05
  3   7  12 159  3.05793e-05
  3   7  12 163 -1.22835e-03
  3   7  12 181  7.32435e-05
  3   7  13   7 -3.88880e-05
  3   7  13   8 -2.99792e-04
  3   7  13  10 -1.22513e-04
  3   7  13  14  4.00868e-04
  3   7  13  15  2.11585e-04
  3   7  13  17 -1.27785e-04
  3   7  13  20  4.64475e-05
  3   7  13  21 -2.43176e-04
  3   7  13  29  2.93916e-04
  3   7  13  32 -1.23041e-04
  3   7  13  33 -6.87873e-05
  3   7  13  40 -1.55294e-05
  3   7  13  50 -1.22349e-05
  3   7  13  52 -6.33492e-05
  3   7  13  53  4.66730e-05
  3   7  13  54 -3.97687e-05
  3   7  13  56  1.97406e-04
  3   7  13  58  1.06302e-04
  3   7  13  60 -1.59660e-04
  3   7  13  61  1.43058e-05
  3   7  13  68 -1.65725e-05
  3   7  13  69 -2.37257e-05
  3   7  13  70  3.11275e-05
  3   7  13  72 -6.28606e-05
  3   7  13  73  2.34947e-04
  3   7  13  74 -2.27424e-04
  3   7  13  76 -8.78373e-05
  3   7  13  77 -8.78832e-05
  3   7  13  80 -1.74157e-05
  3   7  13  81  3.25599e-05
  3   7  13  82  7.44951e-05
  3   7  13  83 -1.73482e-04
  3   7  13  84  5.79466e-04
  3   7  13  85 -3.73966e-05
  3   7  13  88 -2.49849e-05
  3   7  13  89 -5.72431e-05
  3   7  13  90 -1.63015e-05
  3   7  13  91 -1.08467e-04
  3   7  13  92 -6.27769e-05
  3   7  13  93 -7.39598e-05
  3   7  13  94 -3.08229e-05
  3   7  13  97  1.07513e-04
  3   7  13 101 -5.68836e-05
  3   7  13 103 -3.72340e-05
  3   7  13 105 -1.45091e-05
  3   7  13 106  5.18986e-05
  3   7  13 107  1.60001e-04
  3   7  13 109  1.81815e-05
  3   7  13 110 -2.43225e-04
  3   7  13 111  3.16835e-04
  3   7  13 113 -5.16543e-05
  3   7  13 114  1.62646e-04
  3   7  13 115  1.19559e-04
  3   7  13 116  9.33302e-05
  3   7  13 117 -7.04870e-05
  3   7  13 119  2.08863e-04
  3   7  13 120 -8.71490e-05
  3   7  13 121 -1.16747e-05
  3   7  13 122 -2.10981e-05
  3   7  13 123 -2.39463e-04
  3   7  13 124  2.65560e-05
  3   7  13 125 -2.24078e-05
  3   7  13 131 -4.83287e-05
  3   7  13 132 -1.63246e-04
  3   7  13 133 -7.12298e-05
  3   7  13 135 -4.53576e-05
  3   7  13 138  2.03986e-05
  3   7  13 140  1.37528e-05
  3   7  13 142  1.13806e-05
  3   7  13 144 -4.60023e-05
  3   7  13 145 -1.22729e-05
  3   7  13 146 -3.06917e-04
  3   7  13 147 -2.73997e-04
  3   7  13 149 -5.37191e-05
  3   7  13 150 -3.74858e-05
  3   7  13 151 -5.00283e-05
  3   7  13 152 -2.70488e-05
  3   7  13 155 -1.08898e-05
  3   7  13 156  9.58707e-05
  3   7  13 158 -2.99057e-05
  3   7  13 160 -6.24795e-05
  3   7  13 161 -1.00224e-04
  3   7  13 163  3.98279e-05
  3   7  13 164  1.87609e-04
  3   7  13 165  2.73706e-04
  3   7  13 167  7.82144e-05
  3   7  13 168  1.76609e-05
  3   7  13 169 -6.61060e-05
  3   7  13 171 -2.47981e-05
  3   7  13 172 -2.52065e-04
  3   7  13 173  2.27110e-04
  3   7  13 175 -1.45279e-04
  3   7  13 176 -2.14835e-05
  3   7  13 177 -2.41627e-04
  3   7  13 178 -1.25541e-05
  3   7  13 179 -6.04661e-05
  3   7  13 181 -9.74999e-05
  3   7  13 182 -2.37958e-04
  3   7  13 183 -1.47862e-04
  3   7  13 184  2.47198e-05
  3   7  13 185 -2.52089e-04
  3   7  13 186 -2.69063e-04
  3   7  13 188  1.81499e-05
  3   7  14  21  1.34059e-04
  3   7  14  22 -4.91921e-05
  3   7  14  24  1.33847e-05
  3   7  14  41 -4.31176e-05
  3   7  14  46  8.35458e-05
  3   7  14  62  5.36543e-04
  3   7  14  71 -1.85609e-04
  3   7  14  86 -1.61104e-04
  3   7  14  87 -2.02387e-05
  3   7  14  95 -6.44222e-04
  3   7  14  98  3.22239e-04
  3   7  14 102  4.08210e-04
  3   7  14 118 -4.45098e-05
  3   7  14 122  8.53305e-05
  3   7  14 123 -1.15538e-05
  3   7  14 128  1.90221e-04
  3   7  14 143 -1.58508e-04
  3   7  14 149  3.58470e-05
  3   7  14 155 -5.21855e-04
  3   7  14 159  4.90910e-04
  3   7  14 162 -4.77858e-04
  3   7  14 166 -1.64039e-04
  3   7  14 167  2.25091e-05
  3   7  14 176 -2.51538e-04
  3   7  14 177 -2.60898e-05
  3   7  14 180  8.52677e-05
  3   7  14 181 -2.70441e-05
  3   7  14 185  3.12843e-04
  3   7  14 188 -2.31323e-04
  3   7  15   8  1.41802e-05
  3   7  15   9  1.37926e-05
  3   7  15  12  3.77655e-05
  3   7  15  14 -1.63515e-05
  3   7  15  15  1.30698e-05
  3   7  15  18  2.55855e-04
  3   7  15  27  4.70744e-05
  3   7  15  28  5.01200e-05
  3   7  15  30  4.08148e-04
  3   7  15  31 -3.97918e-04
  3   7  15  35  4.43540e-05
  3   7  15  38 -2.38546e-04
  3   7  15  43 -1.37558e-04
  3   7  15  44 -1.40190e-04
  3   7  15  49  1.88918e-05
  3   7  15  52  1.46336e-05
  3   7  15  57  1.12595e-05
  3   7  15  64 -6.53504e-05
  3   7  15  65 -8.74424e-05
  3   7  15  66  9.14016e-05
  3   7  15  74 -2.49699e-05
  3   7  15  77 -1.37491e-05
  3   7  15  78  4.73754e-04
  3   7  15  79 -4.71241e-04
  3   7  15  92  3.98576e-04
  3   7  15  93  4.14683e-04
  3   7  15  96  7.31297e-05
  3   7  15  99  1.93459e-04
  3   7  15 100 -2.00380e-04
  3   7  15 104  2.14088e-04
  3   7  15 106  2.77025e-04
  3   7  15 112 -1.91576e-04
  3   7  15 114 -1.24399e-05
  3   7  15 115 -2.01813e-05
  3   7  15 120  1.75655e-04
  3   7  15 124  6.84638e-04
  3   7  15 125  6.66587e-04
  3   7  15 126 -1.26815e-05
  3   7  15 127 -1.36678e-05
  3   7  15 129  8.66387e-04
  3   7  15 130  8.34052e-04
  3   7  15 132 -6.91506e-04
  3   7  15 133 -6.58518e-04
  3   7  15 134 -7.87319e-05
  3   7  15 136 -3.40635e-04
  3   7  15 137 -3.57988e-04
  3   7  15 139  1.18400e-04
  3   7  15 141  3.36549e-04
  3   7  15 142 -3.58319e-04
  3   7  15 146  2.20533e-04
  3   7  15 148 -8.16651e-05
  3   7  15 149 -3.16589e-05
  3   7  15 150 -1.25854e-03
  3   7  15 151 -1.22934e-03
  3   7  15 153 -1.35124e-03
  3   7  15 154 -1.37232e-03
  3   7  15 161  3.02238e-05
  3   7  15 164 -1.18455e-04
  3   7  15 165 -1.18593e-04
  3   7  15 179 -5.92526e-04
  3   7  15 182 -1.36828e-05
  3   7  15 186  2.92511e-05
  3   7  16   8 -3.63133e-04
  3   7  16   9  3.75080e-04
  3   7  16  12 -1.72770e-04
  3   7  16  14 -5.71998e-04
  3   7  16  15  5.82138e-04
  3   7  16  18  2.35139e-04
  3   7  16  25  1.22890e-04
  3   7  16  26  1.24375e-04
  3   7  16  27  2.61895e-04
  3   7  16  28 -2.53116e-04
  3   7  16  30  4.97746e-04
  3   7  16  31 -4.80050e-04
  3   7  16  35  2.98762e-04
  3   7  16  36 -2.58001e-04
  3   7  16  38 -5.16659e-05
  3   7  16  43  1.34886e-04
  3   7  16  44 -1.66383e-04
  3   7  16  46 -1.56036e-05
  3   7  16  49 -2.01700e-04
  3   7  16  52  6.40812e-04
  3   7  16  57 -3.75300e-04
  3   7  16  64  1.97109e-04
  3   7  16  65  2.69273e-04
  3   7  16  66  3.04763e-04
  3   7  16  68 -1.81823e-04
  3   7  16  69  2.04571e-04
  3   7  16  73  2.45619e-04
  3   7  16  74  2.15816e-04
  3   7  16  77 -2.94119e-04
  3   7  16  78 -9.67977e-05
  3   7  16  79  9.91806e-05
  3   7  16  82 -1.81809e-05
  3   7  16  83 -1.84193e-05
  3   7  16  88  1.29323e-04
  3   7  16  89  1.33379e-04
  3   7  16  90 -1.95725e-04
  3   7  16  91  2.00615e-04
  3   7  16  92 -4.68008e-05
  3   7  16  93 -1.56541e-05
  3   7  16  96 -1.42502e-04
  3   7  16  99 -3.39672e-04
  3   7  16 100  3.23286e-04
  3   7  16 104  7.18885e-05
  3   7  16 106 -1.55558e-05
  3   7  16 107  1.37171e-05
  3   7  16 111  1.13759e-04
  3   7  16 112 -8.01264e-05
  3   7  16 115 -1.06011e-03
  3   7  16 117 -1.06175e-03
  3   7  16 120 -2.58115e-04
  3   7  16 121 -2.58965e-04
  3   7  16 125 -2.09073e-05
  3   7  16 126 -3.84101e-04
  3   7  16 129 -3.40782e-05
  3   7  16 130 -4.49929e-05
  3   7  16 132 -2.86409e-05
  3   7  16 133  6.30202e-05
  3   7  16 134 -3.87441e-05
  3   7  16 136  5.85429e-05
  3   7  16 137 -6.86341e-05
  3   7  16 142 -1.12248e-04
  3   7  16 148  2.02424e-04
  3   7  16 150 -4.12721e-05
  3   7  16 151 -4.19292e-05
  3   7  16 153 -6.41602e-04
  3   7  16 154 -6.66364e-04
  3   7  16 156  1.51663e-03
  3   7  16 161  1.03939e-03
  3   7  16 162  1.82619e-05
  3   7  16 170 -1.25833e-05
  3   7  16 171  1.32644e-05
  3   7  16 179  1.39117e-05
  3   7  16 187 -1.90992e-05
  3   7  17   8  5.77943e-05
  3   7  17  11 -2.36966e-04
  3   7  17  12  2.31151e-04
  3   7  17  14 -3.79992e-04
  3   7  17  18  5.62396e-05
  3   7  17  26 -2.27694e-04
  3   7  17  27  6.75129e-05
  3   7  17  28 -6.71072e-05
  3   7  17  31 -2.97723e-04
  3   7  17  36  6.58971e-05
  3   7  17  38  1.64177e-05
  3   7  17  39 -2.32960e-05
  3   7  17  43 -2.43464e-05
  3   7  17  44 -2.49929e-05
  3   7  17  46 -1.18257e-05
  3   7  17  49 -1.20711e-04
  3   7  17  52  2.26330e-05
  3   7  17  56 -3.02006e-05
  3   7  17  63 -1.04312e-04
  3   7  17  64  9.73888e-05
  3   7  17  65  2.03442e-04
  3   7  17  68  1.82420e-05
  3   7  17  73  1.00833e-04
  3   7  17  74 -1.26877e-04
  3   7  17  76 -3.57577e-04
  3   7  17  77 -3.50730e-04
  3   7  17  79  1.25938e-04
  3   7  17  83 -2.03157e-04
  3   7  17  88  1.31223e-05
  3   7  17  90 -1.22028e-04
  3   7  17  91 -1.20182e-04
  3   7  17  92 -2.84299e-05
  3   7  17  93  1.94414e-05
  3   7  17  96  6.15112e-05
  3   7  17 100  1.31616e-04
  3   7  17 104 -2.93103e-05
  3   7  17 106 -3.77100e-05
  3   7  17 110 -5.73131e-05
  3   7  17 112  1.08490e-04
  3   7  17 114 -1.36040e-03
  3   7  17 116 -1.68345e-03
  3   7  17 117 -1.69705e-03
  3   7  17 121 -3.15303e-05
  3   7  17 124 -7.14771e-04
  3   7  17 125 -6.98384e-04
  3   7  17 126 -1.09900e-05
  3   7  17 127 -1.12741e-05
  3   7  17 129 -6.14529e-04
  3   7  17 130 -5.87795e-04
  3   7  17 132 -4.82784e-05
  3   7  17 134  3.58588e-05
  3   7  17 136  1.37961e-04
  3   7  17 137 -1.53180e-04
  3   7  17 139  5.57219e-05
  3   7  17 141 -2.48146e-04
  3   7  17 142  2.62729e-04
  3   7  17 146 -5.61093e-05
  3   7  17 147 -5.86789e-05
  3   7  17 148  1.18647e-05
  3   7  17 149  3.10583e-05
  3   7  17 150 -1.32155e-03
  3   7  17 151  1.29564e-03
  3   7  17 153  1.39580e-03
  3   7  17 154  1.42293e-03
  3   7  17 157 -1.90551e-03
  3   7  17 160 -1.46250e-03
  3   7  17 162 -3.87431e-05
  3   7  17 170 -3.90499e-05
  3   7  17 171 -3.66091e-05
  3   7  17 182  3.55048e-05
  3   7  17 183 -2.21539e-05
  3   7  17 186 -1.42359e-04
  3   7  17 187 -6.72189e-05
  3   7  18  11  7.30569e-05
  3   7  18  12  7.67355e-05
  3   7  18  14 -1.50780e-05
  3   7  18  18 -1.86830e-04
  3   7  18  26 -2.18226e-05
  3   7  18  27 -2.66051e-04
  3   7  18  28 -2.74341e-04
  3   7  18  31  1.24683e-04
  3   7  18  35 -2.19790e-05
  3   7  18  36 -2.31767e-05
  3   7  18  38  4.48210e-04
  3   7  18  39 -4.44833e-04
  3   7  18  43  1.62705e-04
  3   7  18  44  1.88556e-04
  3   7  18  46 -3.07795e-05
  3   7  18  49  1.03103e-05
  3   7  18  52 -5.71746e-05
  3   7  18  63 -3.98345e-05
  3   7  18  64 -5.73498e-05
  3   7  18  65  5.44159e-05
  3   7  18  68  1.93305e-05
  3   7  18  69 -1.93441e-05
  3   7  18  73 -2.64348e-05
  3   7  18  74 -3.71653e-05
  3   7  18  76 -1.09619e-05
  3   7  18  77  1.09729e-05
  3   7  18  78 -2.30313e-05
  3   7  18  79  2.38901e-05
  3   7  18  92 -1.51559e-04
  3   7  18  93  1.67115e-04
  3   7  18  96 -3.56941e-04
  3   7  18 100  1.14994e-05
  3   7  18 104 -1.73417e-05
  3   7  18 106  1.11898e-05
  3   7  18 107 -1.31868e-05
  3   7  18 112  4.89986e-05
  3   7  18 114  4.17543e-05
  3   7  18 121 -1.39370e-05
  3   7  18 124  5.72228e-05
  3   7  18 125  4.02883e-05
  3   7  18 126 -1.62628e-04
  3   7  18 129 -1.00932e-04
  3   7  18 130  1.00253e-04
  3   7  18 132 -3.96823e-05
  3   7  18 134  4.45179e-05
  3   7  18 136 -4.72106e-05
  3   7  18 137  5.23801e-05
  3   7  18 139 -4.70533e-05
  3   7  18 141  5.47619e-05
  3   7  18 142  7.45496e-05
  3   7  18 148  6.98473e-04
  3   7  18 149 -1.37878e-05
  3   7  18 150 -9.10997e-05
  3   7  18 151 -8.85909e-05
  3   7  18 153 -5.66647e-05
  3   7  18 154 -6.17498e-05
  3   7  18 160  5.98495e-05
  3   7  18 172  2.37064e-05
  3   7  18 173  2.36941e-05
  3   7  18 178 -3.58064e-04
  3   7  18 179 -3.53463e-04
  3   7  18 182 -5.81564e-05
  3   7  18 183  7.43273e-05
  3   7  18 187 -7.83257e-05
  3   8   9  19  2.23806e-05
  3   8   9  20  2.45540e-04
  3   8   9  24  4.21899e-05
  3   8   9  27 -7.07555e-05
  3   8   9  28 -7.13736e-05
  3   8   9  36 -7.96872e-05
  3   8   9  40 -1.44868e-04
  3   8   9  43  4.50615e-05
  3   8   9  44  6.55899e-05
  3   8   9  45 -4.33041e-05
  3   8   9  46  3.71116e-05
  3   8   9  48  1.06303e-05
  3   8   9  50 -5.24362e-05
  3   8   9  61 -1.80923e-05
  3   8   9  64  6.62825e-05
  3   8   9  65  8.01432e-05
  3   8   9  73  1.63047e-05
  3   8   9  74 -3.16073e-05
  3   8   9  79  1.00076e-05
  3   8   9  97 -2.56252e-05
  3   8   9 101 -1.13030e-05
  3   8   9 106 -6.46885e-05
  3   8   9 113  3.30240e-05
  3   8   9 115 -6.56030e-05
  3   8   9 117 -1.17334e-04
  3   8   9 132  2.30201e-05
  3   8   9 135  2.61487e-05
  3   8   9 138  1.22590e-05
  3   8   9 140  2.37175e-05
  3   8   9 149 -1.23352e-05
  3   8   9 150 -6.59450e-05
  3   8   9 151 -6.70401e-05
  3   8   9 153 -6.11144e-05
  3   8   9 154 -6.05693e-05
  3   8   9 156  1.88634e-04
  3   8   9 158 -7.78148e-05
  3   8   9 161  1.66085e-04
  3   8   9 162  1.01005e-05
  3   8   9 163 -5.13206e-04
  3   8  10   8  2.07043e-04
  3   8  10  14 -3.67067e-04
  3   8  10  18 -4.66597e-04
  3   8  10  19  5.55069e-04
  3   8  10  26  3.49082e-04
  3   8  10  27  2.45057e-05
  3   8  10  28 -2.55972e-05
  3   8  10  31 -1.39379e-05
  3   8  10  36 -1.12749e-03
  3   8  10  38  2.00757e-04
  3   8  10  43  5.57441e-04
  3   8  10  44  8.56199e-04
  3   8  10  45 -2.06343e-04
  3   8  10  46  2.03106e-04
  3   8  10  48 -1.59857e-05
  3   8  10  49 -1.63610e-05
  3   8  10  53 -9.47891e-05
  3   8  10  63 -5.31352e-04
  3   8  10  64 -4.62051e-04
  3   8  10  65  1.03817e-03
  3   8  10  68  4.45412e-04
  3   8  10  73  5.47995e-04
  3   8  10  74 -7.32681e-04
  3   8  10  76 -1.55521e-04
  3   8  10  77 -1.48952e-04
  3   8  10  78 -1.32236e-04
  3   8  10  79 -1.34612e-04
  3   8  10  83 -1.10194e-04
  3   8  10  88  1.52740e-04
  3   8  10  90 -7.45029e-05
  3   8  10  91  7.39447e-05
  3   8  10  92 -9.40861e-05
  3   8  10  96  1.23073e-04
  3   8  10 100 -2.35662e-04
  3   8  10 106  1.14207e-04
  3   8  10 110 -9.83050e-05
  3   8  10 111  9.86122e-05
  3   8  10 121 -5.32662e-05
  3   8  10 124  2.43340e-05
  3   8  10 125 -2.54282e-05
  3   8  10 126 -1.29525e-04
  3   8  10 127  1.34404e-04
  3   8  10 129 -1.53006e-04
  3   8  10 130  1.58099e-04
  3   8  10 136 -1.24493e-04
  3   8  10 137 -1.21526e-04
  3   8  10 141  1.67423e-04
  3   8  10 142  1.63141e-04
  3   8  10 146  1.19139e-05
  3   8  10 153  2.39103e-04
  3   8  10 154 -2.33108e-04
  3   8  11  22  1.51405e-04
  3   8  11  37  5.27143e-04
  3   8  11  41  3.36131e-04
  3   8  11  47 -6.11330e-04
  3   8  11  51  1.75765e-04
  3   8  11  62  3.86171e-04
  3   8  11  71  5.76500e-04
  3   8  11  86 -2.97630e-05
  3   8  11  95  2.47937e-04
  3   8  11  98  4.51518e-05
  3   8  11 102  2.12101e-05
  3   8  11 104 -3.14367e-04
  3   8  11 112 -3.50867e-04
  3   8  11 118  2.40982e-04
  3   8  11 122 -3.06456e-04
  3   8  11 123 -3.19864e-05
  3   8  11 128 -2.51345e-04
  3   8  11 134 -4.08452e-04
  3   8  11 139  3.70750e-04
  3   8  11 143 -2.76860e-04
  3   8  11 148  8.02723e-04
  3   8  11 149 -2.74877e-05
  3   8  11 155 -1.64547e-04
  3   8  11 159  3.84852e-04
  3   8  11 163  9.81986e-05
  3   8  11 176 -1.67531e-04
  3   8  11 180 -1.94089e-05
  3   8  12   7 -2.37581e-05
  3   8  12   8  1.49576e-04
  3   8  12   9 -8.66976e-05
  3   8  12  14 -9.31651e-05
  3   8  12  15 -5.56854e-05
  3   8  12  20  8.01370e-05
  3   8  12  21  1.16705e-04
  3   8  12  24  1.16533e-04
  3   8  12  29 -3.03199e-05
  3   8  12  32  2.57265e-05
  3   8  12  33  3.66103e-05
  3   8  12  40 -9.58411e-05
  3   8  12  50  1.12138e-04
  3   8  12  52  7.13561e-05
  3   8  12  53 -5.76113e-05
  3   8  12  54 -2.77001e-05
  3   8  12  58  3.56286e-05
  3   8  12  60  6.65490e-05
  3   8  12  61 -1.07083e-04
  3   8  12  69  1.19373e-05
  3   8  12  70 -5.83453e-05
  3   8  12  76  3.70492e-05
  3   8  12  77  3.57440e-05
  3   8  12  80 -3.03541e-05
  3   8  12  81  3.89833e-05
  3   8  12  82 -6.60038e-05
  3   8  12  83  2.08706e-04
  3   8  12  84  3.03421e-04
  3   8  12  85  3.55275e-05
  3   8  12  87  2.62120e-04
  3   8  12  88  1.09722e-05
  3   8  12  89  3.05688e-05
  3   8  12  90  2.90782e-05
  3   8  12  92  3.10213e-05
  3   8  12  94 -1.96887e-05
  3   8  12  97 -9.27340e-05
  3   8  12  99  3.13556e-05
  3   8  12 101  8.61289e-05
  3   8  12 105 -7.26931e-05
  3   8  12 107 -1.14807e-04
  3   8  12 110  1.38483e-04
  3   8  12 111 -8.96131e-05
  3   8  12 113  9.11563e-05
  3   8  12 114 -7.88268e-05
  3   8  12 115 -6.05560e-05
  3   8  12 116 -5.09849e-05
  3   8  12 117  3.69626e-05
  3   8  12 119 -1.79097e-05
  3   8  12 120  2.57508e-05
  3   8  12 121  3.28952e-05
  3   8  12 122 -1.29894e-05
  3   8  12 124 -2.87897e-05
  3   8  12 132  7.89883e-05
  3   8  12 133 -2.18381e-05
  3   8  12 135  1.09642e-04
  3   8  12 138  9.03451e-05
  3   8  12 140 -8.97881e-05
  3   8  12 141 -9.59051e-05
  3   8  12 144  1.56968e-05
  3   8  12 146  1.84489e-04
  3   8  12 147  1.65363e-04
  3   8  12 149  9.34216e-05
  3   8  12 150  2.51543e-05
  3   8  12 151  3.26687e-05
  3   8  12 152 -1.51664e-05
  3   8  12 156 -5.43573e-05
  3   8  12 158 -1.07968e-04
  3   8  12 160  3.52196e-05
  3   8  12 161  5.55320e-05
  3   8  12 164  2.73923e-05
  3   8  12 165 -9.46658e-05
  3   8  12 167 -2.72749e-04
  3   8  12 168 -1.51612e-05
  3   8  12 169 -4.41642e-05
  3   8  12 170  1.00785e-05
  3   8  12 172  9.27163e-05
  3   8  12 173 -4.29843e-05
  3   8  12 174 -1.45778e-05
  3   8  12 177  1.61076e-04
  3   8  12 179  1.81555e-05
  3   8  12 181  1.93891e-04
  3   8  12 182  1.40049e-05
  3   8  12 183  4.37270e-05
  3   8  12 185  1.26642e-04
  3   8  12 186 -1.18595e-04
  3   8  12 187  1.73285e-04
  3   8  12 188  2.22244e-05
  3   8  12 189  2.13257e-05
  3   8  13   7  4.06516e-05
  3   8  13  13 -1.67831e-04
  3   8  13  16 -1.04844e-04
  3   8  13  17 -1.60649e-05
  3   8  13  23  2.77769e-04
  3   8  13  33  1.97765e-04
  3   8  13  34 -1.31535e-04
  3   8  13  37 -1.24348e-05
  3   8  13  47  3.66065e-05
  3   8  13  51 -1.62798e-05
  3   8  13  55  2.42276e-04
  3   8  13  59 -2.28302e-04
  3   8  13  62  1.81785e-05
  3   8  13  67  4.45024e-04
  3   8  13  74  1.37404e-05
  3   8  13  75  4.30611e-04
  3   8  13  81 -1.05143e-04
  3   8  13  84  3.32931e-05
  3   8  13  86  3.84852e-05
  3   8  13  87  8.94953e-05
  3   8  13  99 -6.87483e-05
  3   8  13 104 -4.15970e-05
  3   8  13 109  6.05661e-05
  3   8  13 111 -7.06574e-05
  3   8  13 112 -2.33965e-05
  3   8  13 134 -3.66341e-05
  3   8  13 139  3.73895e-05
  3   8  13 143 -2.26249e-05
  3   8  13 145 -6.49002e-05
  3   8  13 148  1.97316e-05
  3   8  13 159  2.05687e-05
  3   8  14  10  1.18983e-04
  3   8  14  17  1.58674e-04
  3   8  14  20 -2.33635e-04
  3   8  14  21 -9.95759e-05
  3   8  14  24 -2.68500e-04
  3   8  14  29 -1.30914e-04
  3   8  14  32 -9.87147e-05
  3   8  14  42 -2.22976e-04
  3   8  14  46  8.26015e-05
  3   8  14  50 -2.01575e-04
  3   8  14  54 -7.69740e-05
  3   8  14  56 -1.01682e-05
  3   8  14  58 -5.51204e-05
  3   8  14  60  3.40789e-05
  3   8  14  61 -2.18156e-05
  3   8  14  70 -1.30776e-04
  3   8  14  72  5.75305e-05
  3   8  14  87  3.48307e-04
  3   8  14  94 -1.45057e-04
  3   8  14  97 -4.66552e-05
  3   8  14 101 -1.77883e-05
  3   8  14 103 -4.70740e-05
  3   8  14 105  3.98720e-04
  3   8  14 110  1.70496e-04
  3   8  14 111  1.70271e-04
  3   8  14 113 -1.00336e-05
  3   8  14 119  1.56049e-04
  3   8  14 123  5.18222e-05
  3   8  14 124  1.71118e-04
  3   8  14 131  1.59380e-04
  3   8  14 135 -2.45104e-04
  3   8  14 138 -2.07784e-04
  3   8  14 144  1.61368e-05
  3   8  14 152  6.60151e-05
  3   8  14 163  4.15082e-04
  3   8  14 168  4.56873e-05
  3   8  14 175  4.50853e-05
  3   8  14 177  1.39357e-05
  3   8  14 181 -2.36735e-05
  3   8  14 184  3.39525e-05
  3   8  14 189  4.06000e-05
  3   8  15  12  4.97942e-05
  3   8  15  14 -1.28060e-05
  3   8  15  15 -1.10019e-05
  3   8  15  18 -7.36496e-05
  3   8  15  20 -3.68622e-05
  3   8  15  24 -1.03507e-04
  3   8  15  25 -1.04799e-05
  3   8  15  26  1.35288e-05
  3   8  15  27  1.98462e-05
  3   8  15  28 -1.94806e-05
  3   8  15  30  1.44626e-04
  3   8  15  31  1.41677e-04
  3   8  15  37 -2.06351e-04
  3   8  15  38  4.23509e-04
  3   8  15  40  7.05341e-05
  3   8  15  43  7.67550e-05
  3   8  15  44 -7.59971e-05
  3   8  15  46  7.66114e-05
  3   8  15  47 -8.90352e-05
  3   8  15  49  2.57350e-04
  3   8  15  50 -1.24605e-05
  3   8  15  51 -1.90999e-04
  3   8  15  57 -1.27386e-05
  3   8  15  61 -9.49812e-05
  3   8  15  64 -3.34438e-05
  3   8  15  65 -1.33500e-04
  3   8  15  66 -1.34849e-04
  3   8  15  78  2.22347e-04
  3   8  15  79  2.18480e-04
  3   8  15  92 -5.12603e-04
  3   8  15  93  5.34861e-04
  3   8  15  97  4.71399e-05
  3   8  15  99 -1.07505e-05
  3   8  15 100 -1.27051e-05
  3   8  15 105  1.14404e-05
  3   8  15 106 -2.38534e-04
  3   8  15 113 -3.02122e-04
  3   8  15 115 -1.19894e-05
  3   8  15 117 -1.23405e-05
  3   8  15 120  7.46216e-05
  3   8  15 124  7.31161e-04
  3   8  15 125 -7.27449e-04
  3   8  15 129  6.30904e-04
  3   8  15 130 -6.24580e-04
  3   8  15 132 -2.79756e-04
  3   8  15 133  2.81241e-04
  3   8  15 135 -8.61381e-05
  3   8  15 136  2.04283e-04
  3   8  15 137 -1.94455e-04
  3   8  15 138 -1.75972e-04
  3   8  15 140 -2.00311e-05
  3   8  15 141 -1.28555e-04
  3   8  15 142 -1.20550e-04
  3   8  15 146 -1.25244e-04
  3   8  15 149 -7.07289e-05
  3   8  15 150 -1.35594e-03
  3   8  15 151  1.35896e-03
  3   8  15 153  1.38659e-03
  3   8  15 154 -1.38315e-03
  3   8  15 156  3.85575e-05
  3   8  15 158  2.75877e-04
  3   8  15 161  4.99051e-05
  3   8  15 163  3.35414e-05
  3   8  15 164  5.16965e-05
  3   8  15 165 -5.04915e-05
  3   8  15 179  3.98494e-04
  3   8  15 182  1.51810e-05
  3   8  15 186 -4.75267e-05
  3   8  15 187  2.21978e-05
  3   8  16  12  1.08752e-04
  3   8  16  14  2.69801e-04
  3   8  16  15  2.66818e-04
  3   8  16  18 -1.80988e-04
  3   8  16  20  6.24435e-05
  3   8  16  24  3.06024e-04
  3   8  16  25  3.34139e-04
  3   8  16  26 -3.35139e-04
  3   8  16  27 -5.46731e-05
  3   8  16  28 -5.32674e-05
  3   8  16  30  1.86656e-04
  3   8  16  31  1.84860e-04
  3   8  16  35 -4.39886e-04
  3   8  16  36 -4.36036e-04
  3   8  16  38 -4.93024e-05
  3   8  16  40  2.50324e-04
  3   8  16  43  8.24738e-04
  3   8  16  44  8.20089e-04
  3   8  16  46  1.50194e-04
  3   8  16  49 -1.53091e-05
  3   8  16  52  1.42260e-04
  3   8  16  57 -4.94405e-05
  3   8  16  61  2.53809e-04
  3   8  16  64 -3.22103e-04
  3   8  16  65  2.02572e-04
  3   8  16  66 -2.05506e-04
  3   8  16  68  4.68973e-05
  3   8  16  69  4.06353e-05
  3   8  16  73 -2.09631e-04
  3   8  16  74  2.07459e-04
  3   8  16  77 -1.25975e-05
  3   8  16  78  1.15455e-04
  3   8  16  79  1.13826e-04
  3   8  16  82 -4.48724e-05
  3   8  16  83  4.55004e-05
  3   8  16  88  1.18335e-05
  3   8  16  89 -1.21804e-05
  3   8  16  90 -6.37848e-05
  3   8  16  91 -2.78338e-05
  3   8  16  92  1.08748e-05
  3   8  16  97  2.26318e-05
  3   8  16  99 -2.45807e-05
  3   8  16 100 -2.41610e-05
  3   8  16 101  8.32145e-05
  3   8  16 105  1.40136e-05
  3   8  16 113  3.40824e-05
  3   8  16 115 -1.42899e-03
  3   8  16 117 -1.48281e-03
  3   8  16 120 -1.31977e-04
  3   8  16 121  1.46852e-04
  3   8  16 124  4.31790e-05
  3   8  16 125 -3.81775e-05
  3   8  16 126 -6.34890e-04
  3   8  16 129  1.72574e-04
  3   8  16 130 -1.70174e-04
  3   8  16 132 -1.65513e-05
  3   8  16 133 -1.83245e-05
  3   8  16 135 -3.16744e-05
  3   8  16 136  3.77314e-05
  3   8  16 137  3.66922e-05
  3   8  16 138 -2.06026e-04
  3   8  16 140 -3.03613e-04
  3   8  16 141 -5.44699e-05
  3   8  16 142  7.48676e-05
  3   8  16 149  3.90963e-04
  3   8  16 150  6.51561e-05
  3   8  16 151 -6.22411e-05
  3   8  16 153  1.42106e-03
  3   8  16 154 -1.41935e-03
  3   8  16 156  2.54323e-03
  3   8  16 158 -2.72154e-04
  3   8  16 161  1.64986e-03
  3   8  16 162  1.44528e-04
  3   8  16 163 -8.38082e-05
  3   8  16 170 -1.75863e-05
  3   8  16 171 -1.77523e-05
  3   8  16 187 -2.08698e-05
  3   8  17   8 -1.73596e-04
  3   8  17  11  1.09612e-04
  3   8  17  12  1.06803e-04
  3   8  17  14  2.18283e-04
  3   8  17  20 -1.70323e-05
  3   8  17  24 -2.89273e-05
  3   8  17  26  2.56619e-04
  3   8  17  31  3.15573e-04
  3   8  17  36 -8.40726e-05
  3   8  17  38  1.11752e-04
  3   8  17  39  1.06953e-04
  3   8  17  40 -3.93664e-05
  3   8  17  43  1.53798e-05
  3   8  17  44 -1.46732e-05
  3   8  17  46  2.71247e-05
  3   8  17  50  4.10435e-05
  3   8  17  52  1.27443e-05
  3   8  17  56  1.62899e-04
  3   8  17  61 -2.89974e-05
  3   8  17  63  1.66082e-05
  3   8  17  64  1.83066e-05
  3   8  17  65 -1.79157e-04
  3   8  17  68  1.53690e-05
  3   8  17  69 -1.56500e-05
  3   8  17  73  7.51729e-05
  3   8  17  74  7.57389e-05
  3   8  17  76  2.35781e-04
  3   8  17  77 -2.35585e-04
  3   8  17  78 -1.01713e-05
  3   8  17  79 -1.27475e-04
  3   8  17  83  1.98648e-04
  3   8  17  88  4.31948e-05
  3   8  17  89 -4.26406e-05
  3   8  17  90 -1.09663e-04
  3   8  17  91  1.06441e-04
  3   8  17  92  2.05096e-05
  3   8  17  93  1.96274e-05
  3   8  17  97 -2.22845e-05
  3   8  17 100 -1.52326e-04
  3   8  17 101 -1.95755e-05
  3   8  17 105 -3.99288e-05
  3   8  17 106  1.35179e-04
  3   8  17 110  2.10268e-05
  3   8  17 113  3.67486e-05
  3   8  17 114  1.31621e-03
  3   8  17 116  1.57125e-03
  3   8  17 117 -1.56850e-03
  3   8  17 121 -9.55717e-05
  3   8  17 124 -6.97882e-04
  3   8  17 125  6.92702e-04
  3   8  17 129 -5.99077e-04
  3   8  17 130  6.08074e-04
  3   8  17 136 -1.67044e-04
  3   8  17 137 -1.74608e-04
  3   8  17 141  2.22791e-04
  3   8  17 142  2.34388e-04
  3   8  17 146  8.08328e-05
  3   8  17 147 -8.10593e-05
  3   8  17 149 -3.09436e-05
  3   8  17 150 -1.30747e-03
  3   8  17 151 -1.30161e-03
  3   8  17 153 -2.03388e-03
  3   8  17 154  2.04423e-03
  3   8  17 157  2.19340e-03
  3   8  17 160  1.68663e-03
  3   8  17 163 -1.18145e-05
  3   8  17 170 -2.59749e-05
  3   8  17 171  2.58616e-05
  3   8  17 182 -2.43709e-05
  3   8  17 183 -1.89445e-05
  3   8  17 186  8.96522e-05
  3   8  17 187 -3.92092e-05
  3   8  18  11  8.18800e-05
  3   8  18  12 -8.25541e-05
  3   8  18  18 -1.16683e-04
  3   8  18  24 -2.42583e-05
  3   8  18  26 -1.24706e-05
  3   8  18  27 -1.42183e-04
  3   8  18  28  1.45052e-04
  3   8  18  31  1.58569e-04
  3   8  18  35 -1.78414e-05
  3   8  18  36  1.91355e-05
  3   8  18  38 -3.87990e-04
  3   8  18  39 -3.88817e-04
  3   8  18  40 -5.85918e-05
  3   8  18  43  7.74521e-05
  3   8  18  44 -7.33044e-05
  3   8  18  46 -7.50371e-05
  3   8  18  49  1.27348e-04
  3   8  18  50  1.42886e-05
  3   8  18  52  1.30757e-04
  3   8  18  56  1.76074e-05
  3   8  18  63 -2.36604e-05
  3   8  18  64  2.42907e-05
  3   8  18  65 -4.98786e-05
  3   8  18  68 -1.32643e-05
  3   8  18  69 -1.27819e-05
  3   8  18  78 -1.18720e-04
  3   8  18  79  7.87804e-05
  3   8  18  83  1.06690e-05
  3   8  18  92  1.71026e-04
  3   8  18  93  1.61352e-04
  3   8  18 101 -1.03325e-05
  3   8  18 106 -3.38132e-05
  3   8  18 113 -1.55475e-05
  3   8  18 114 -1.44922e-05
  3   8  18 116  1.31362e-05
  3   8  18 117  1.41695e-05
  3   8  18 121  1.47565e-05
  3   8  18 124  7.61257e-05
  3   8  18 125 -7.49720e-05
  3   8  18 126 -1.49864e-04
  3   8  18 129 -1.12061e-04
  3   8  18 130 -1.09359e-04
  3   8  18 132 -8.84487e-05
  3   8  18 135  4.43878e-05
  3   8  18 136  4.99696e-05
  3   8  18 137  5.10861e-05
  3   8  18 140 -3.70225e-05
  3   8  18 141 -5.10938e-05
  3   8  18 142  4.66279e-05
  3   8  18 149  1.40364e-05
  3   8  18 150  6.60602e-05
  3   8  18 151 -6.47117e-05
  3   8  18 153  1.80021e-04
  3   8  18 154 -1.80653e-04
  3   8  18 157 -1.04899e-05
  3   8  18 160  4.57060e-05
  3   8  18 162  4.07324e-05
  3   8  18 163  2.38200e-05
  3   8  18 172 -2.53138e-05
  3   8  18 173  2.42752e-05
  3   8  18 178 -4.00741e-04
  3   8  18 179  4.00773e-04
  3   8  18 182  4.05015e-05
  3   8  18 183  5.61840e-05
  3   8  18 186  1.19894e-05
  3   8  18 187 -5.81240e-05
  3   9  10  16 -3.14810e-04
  3   9  10  18 -4.75950e-05
  3   9  10  23  7.43995e-05
  3   9  10  33  2.65145e-04
  3   9  10  41  1.26664e-04
  3   9  10  47  9.79362e-05
  3   9  10  49 -1.08942e-05
  3   9  10  59  2.90621e-05
  3   9  10  62 -2.00698e-04
  3   9  10  67  3.36047e-04
  3   9  10  71 -2.49131e-05
  3   9  10  75  3.22485e-04
  3   9  10  81 -2.03651e-05
  3   9  10  84  5.72668e-05
  3   9  10  86 -1.01258e-04
  3   9  10  95  2.18899e-05
  3   9  10 102  3.68770e-05
  3   9  10 104  8.71041e-05
  3   9  10 112  6.54637e-05
  3   9  10 118  2.20353e-05
  3   9  10 122 -5.43960e-05
  3   9  10 128  2.55757e-05
  3   9  10 134  1.06818e-04
  3   9  10 143  8.77329e-05
  3   9  10 145 -3.96085e-05
  3   9  10 148 -9.64545e-05
  3   9  10 159 -9.33651e-05
  3   9  11  19  1.00015e-05
  3   9  11  27  1.04050e-05
  3   9  11  28 -1.00232e-05
  3   9  11  43 -2.39073e-05
  3   9  11  44 -1.15061e-05
  3   9  11  45  1.39546e-04
  3   9  11  46  1.40583e-04
  3   9  11  48  3.11571e-05
  3   9  11  63 -3.03446e-05
  3   9  11  64 -2.91727e-05
  3   9  11  65 -1.27926e-04
  3   9  11  73  1.05240e-05
  3   9  11 106  1.44906e-04
  3   9  11 115  3.10321e-04
  3   9  11 117  2.32043e-04
  3   9  11 129 -1.45110e-05
  3   9  11 130  1.54396e-05
  3   9  11 132  3.69544e-04
  3   9  11 150  3.80020e-04
  3   9  11 151 -3.80627e-04
  3   9  11 153 -8.66219e-05
  3   9  11 154  8.66862e-05
  3   9  11 156 -6.14146e-04
  3   9  11 161 -4.18906e-04
  3   9  11 178  2.02600e-05
  3   9  11 179 -2.09599e-05
  3   9  12   8 -3.44011e-05
  3   9  12  11  1.89304e-05
  3   9  12  12  1.90117e-05
  3   9  12  14  3.65353e-04
  3   9  12  19 -1.67521e-04
  3   9  12  26 -1.52198e-04
  3   9  12  27 -2.75426e-05
  3   9  12  28 -3.38960e-05
  3   9  12  31 -3.48968e-05
  3   9  12  36  9.48589e-04
  3   9  12  43  1.02659e-03
  3   9  12  44 -1.09077e-03
  3   9  12  45  2.04071e-04
  3   9  12  46 -2.03787e-04
  3   9  12  48  5.27389e-05
  3   9  12  56 -2.35366e-05
  3   9  12  63  5.06816e-04
  3   9  12  64 -4.99044e-04
  3   9  12  65 -9.49098e-04
  3   9  12  68 -2.54017e-05
  3   9  12  73  5.61581e-04
  3   9  12  74  5.84005e-04
  3   9  12  76 -1.55902e-05
  3   9  12  77 -1.54580e-05
  3   9  12  78 -1.27754e-05
  3   9  12  79  1.26285e-05
  3   9  12  88 -1.86899e-05
  3   9  12  90 -3.62752e-05
  3   9  12  91  3.61667e-05
  3   9  12  92 -3.52881e-05
  3   9  12  96  1.71553e-04
  3   9  12 100  9.52489e-05
  3   9  12 106 -4.49308e-05
  3   9  12 110 -1.43185e-05
  3   9  12 111 -1.43909e-05
  3   9  12 121 -1.11825e-05
  3   9  12 126 -2.88003e-05
  3   9  12 127 -2.85589e-05
  3   9  12 129 -1.34699e-05
  3   9  12 130 -1.32682e-05
  3   9  12 153 -6.89731e-05
  3   9  12 154 -7.04245e-05
  3   9  12 161  3.67320e-05
  3   9  13   8  7.31589e-05
  3   9  13  11 -1.37490e-05
  3   9  13  12  1.37069e-05
  3   9  13  14 -2.39837e-04
  3   9  13  19  2.50529e-04
  3   9  13  26  2.22310e-04
  3   9  13  27 -1.18556e-05
  3   9  13  28  1.28135e-05
  3   9  13  31  5.64209e-05
  3   9  13  36 -1.27349e-03
  3   9  13  43  1.10576e-03
  3   9  13  44  1.15313e-03
  3   9  13  48 -3.38673e-05
  3   9  13  53 -1.43380e-05
  3   9  13  56  2.55721e-05
  3   9  13  63 -1.76668e-04
  3   9  13  64 -1.71177e-04
  3   9  13  65  8.95148e-04
  3   9  13  68  2.18819e-05
  3   9  13  73  7.66779e-04
  3   9  13  74 -7.85514e-04
  3   9  13  76  2.58968e-05
  3   9  13  77 -2.59324e-05
  3   9  13  83  4.83436e-05
  3   9  13  88  2.27156e-05
  3   9  13  90 -4.82213e-05
  3   9  13  91 -4.75901e-05
  3   9  13  92  5.55533e-05
  3   9  13 100 -1.57437e-04
  3   9  13 106  9.76938e-05
  3   9  13 110  1.86023e-05
  3   9  13 111 -1.85343e-05
  3   9  13 121  1.22785e-05
  3   9  13 124  1.16096e-05
  3   9  13 125  1.14715e-05
  3   9  13 126 -2.07552e-05
  3   9  13 127  1.94427e-05
  3   9  13 129 -4.14536e-05
  3   9  13 130  4.20016e-05
  3   9  13 142  1.22422e-05
  3   9  13 146 -1.03012e-05
  3   9  13 147 -1.01689e-05
  3   9  13 153  1.37377e-05
  3   9  13 154 -1.50522e-05
  3   9  14  27  6.12126e-05
  3   9  14  28  6.09701e-05
  3   9  14  31 -5.79672e-05
  3   9  14  43  2.08964e-05
  3   9  14  44 -1.97839e-05
  3   9  14  45  3.56172e-05
  3   9  14  46 -3.70131e-05
  3   9  14  63  1.88289e-05
  3   9  14  64 -1.82299e-05
  3   9  14  65  4.30488e-05
  3   9  14  73 -1.26376e-05
  3   9  14  74 -1.16444e-05
  3   9  14  96  4.80506e-04
  3   9  14 106  3.74056e-05
  3   9  14 115  3.23123e-04
  3   9  14 117  3.59388e-04
  3   9  14 132  6.82656e-05
  3   9  14 140  2.66723e-05
  3   9  14 150  3.70186e-04
  3   9  14 151  3.71039e-04
  3   9  14 153  8.30930e-05
  3   9  14 154  8.33725e-05
  3   9  14 156 -5.60671e-04
  3   9  14 158  4.04268e-05
  3   9  14 161 -6.78237e-04
  3   9  14 178  1.25726e-04
  3   9  14 179  1.26767e-04
  3   9  15  10 -1.83861e-04
  3   9  15  13 -1.51176e-05
  3   9  15  17 -1.61322e-04
  3   9  15  18 -5.09363e-04
  3   9  15  20  1.25882e-04
  3   9  15  21 -1.01328e-04
  3   9  15  24  3.30093e-04
  3   9  15  25  5.20371e-04
  3   9  15  29  6.18623e-04
  3   9  15  30  1.70920e-05
  3   9  15  32  2.74234e-04
  3   9  15  34  1.51922e-05
  3   9  15  40  1.17478e-04
  3   9  15  42 -1.61405e-05
  3   9  15  45  4.53239e-04
  3   9  15  48 -1.04064e-04
  3   9  15  49  1.01030e-04
  3   9  15  50  2.50711e-04
  3   9  15  52 -2.68201e-04
  3   9  15  54 -3.78542e-04
  3   9  15  56 -5.25732e-04
  3   9  15  57  5.22724e-04
  3   9  15  58  5.35274e-05
  3   9  15  59  6.82845e-05
  3   9  15  61  1.18419e-04
  3   9  15  62 -1.16139e-05
  3   9  15  63  4.30865e-04
  3   9  15  66  3.68254e-04
  3   9  15  70 -8.69937e-05
  3   9  15  71 -2.71531e-05
  3   9  15  72 -1.42057e-05
  3   9  15  75  1.50001e-05
  3   9  15  80  6.08983e-05
  3   9  15  81 -1.24507e-05
  3   9  15  84  4.70308e-05
  3   9  15  85  1.18030e-04
  3   9  15  87  6.23777e-05
  3   9  15  93 -1.46266e-05
  3   9  15  94  5.15011e-05
  3   9  15  95  1.59157e-05
  3   9  15  97 -1.53066e-04
  3   9  15  99  5.30668e-04
  3   9  15 101  9.47309e-05
  3   9  15 102 -2.45595e-05
  3   9  15 103  1.58170e-04
  3   9  15 104  1.11791e-05
  3   9  15 105 -1.07440e-04
  3   9  15 106  1.68993e-05
  3   9  15 108 -1.15725e-05
  3   9  15 109 -1.36978e-05
  3   9  15 113  6.35997e-05
  3   9  15 118  1.62506e-05
  3   9  15 120 -4.49430e-04
  3   9  15 121  4.46399e-04
  3   9  15 125  1.33795e-05
  3   9  15 131 -4.56466e-05
  3   9  15 133  6.09032e-04
  3   9  15 135  1.04187e-04
  3   9  15 138  2.07457e-04
  3   9  15 139 -1.11233e-05
  3   9  15 140  4.44757e-05
  3   9  15 142 -1.09148e-05
  3   9  15 144  1.54319e-05
  3   9  15 146 -1.39137e-05
  3   9  15 147 -2.05258e-05
  3   9  15 148  4.57124e-05
  3   9  15 149 -2.18580e-04
  3   9  15 155 -1.37738e-05
  3   9  15 158  2.40234e-04
  3   9  15 163 -1.11747e-04
  3   9  15 165  2.59707e-04
  3   9  15 168 -2.39151e-04
  3   9  15 173 -2.67928e-04
  3   9  15 174 -1.38226e-05
  3   9  15 175 -1.01041e-05
  3   9  15 176  1.19193e-05
  3   9  15 181  1.06245e-05
  3   9  15 183  1.26138e-05
  3   9  15 184  3.77032e-05
  3   9  15 187  2.17800e-04
  3   9  15 189 -2.56596e-04
  3   9  16   7 -4.34440e-05
  3   9  16   8  1.91669e-05
  3   9  16  10 -1.04702e-04
  3   9  16  11  4.23270e-05
  3   9  16  13  4.12783e-05
  3   9  16  14  1.02953e-05
  3   9  16  15 -1.49615e-05
  3   9  16  16  1.46500e-05
  3   9  16  17  1.43943e-05
  3   9  16  18  2.13007e-04
  3   9  16  19  9.17618e-05
  3   9  16  20 -1.45014e-04
  3   9  16  21  9.46150e-04
  3   9  16  23 -9.02957e-05
  3   9  16  24  6.03274e-05
  3   9  16  25  3.64942e-05
  3   9  16  29  6.72703e-04
  3   9  16  30 -2.21546e-05
  3   9  16  32 -1.93245e-04
  3   9  16  33 -4.87275e-05
  3   9  16  35  1.54873e-05
  3   9  16  37 -1.21093e-05
  3   9  16  40 -1.81427e-04
  3   9  16  42 -3.41166e-05
  3   9  16  45 -2.82850e-04
  3   9  16  48  5.45167e-04
  3   9  16  49  5.43468e-04
  3   9  16  50  5.62607e-05
  3   9  16  52  1.37140e-05
  3   9  16  53 -2.19703e-05
  3   9  16  54 -2.70344e-04
  3   9  16  55  1.39877e-05
  3   9  16  56 -4.25966e-05
  3   9  16  57  7.26918e-05
  3   9  16  58 -8.66488e-04
  3   9  16  61  2.51748e-04
  3   9  16  63  1.69451e-04
  3   9  16  66 -1.90041e-04
  3   9  16  67 -1.48760e-04
  3   9  16  70  2.42756e-04
  3   9  16  71 -1.20558e-05
  3   9  16  72  1.26029e-05
  3   9  16  74  5.67709e-05
  3   9  16  76  1.52756e-05
  3   9  16  81  1.30696e-05
  3   9  16  85  1.09941e-05
  3   9  16  86 -5.11790e-04
  3   9  16  89  1.21722e-05
  3   9  16  94 -5.47875e-04
  3   9  16  95  3.48090e-05
  3   9  16  97  2.25628e-04
  3   9  16  99  4.95518e-05
  3   9  16 101 -1.25328e-04
  3   9  16 102  1.34094e-05
  3   9  16 103  1.49256e-04
  3   9  16 104 -3.09393e-05
  3   9  16 105  2.20045e-04
  3   9  16 108  8.67047e-05
  3   9  16 109 -2.18056e-05
  3   9  16 110  2.34192e-05
  3   9  16 111  1.23970e-05
  3   9  16 113  2.99620e-04
  3   9  16 114  3.03376e-05
  3   9  16 115 -3.07834e-05
  3   9  16 119 -5.70762e-05
  3   9  16 120  4.00613e-05
  3   9  16 123  2.96279e-05
  3   9  16 127  1.38670e-05
  3   9  16 131 -5.50752e-05
  3   9  16 133 -2.31209e-05
  3   9  16 135 -2.60650e-04
  3   9  16 138 -1.47211e-04
  3   9  16 140  1.70835e-05
  3   9  16 145 -1.38444e-05
  3   9  16 149 -6.96847e-05
  3   9  16 152 -8.00627e-05
  3   9  16 156 -2.80810e-05
  3   9  16 158  2.69568e-04
  3   9  16 162  1.38019e-05
  3   9  16 163 -8.03902e-05
  3   9  16 165 -2.24708e-05
  3   9  16 168  4.29951e-04
  3   9  16 170  5.46001e-05
  3   9  16 171  3.93560e-05
  3   9  16 175 -2.42788e-04
  3   9  16 177 -2.23673e-05
  3   9  16 182  2.60956e-04
  3   9  16 184  2.13342e-05
  3   9  16 185  1.48478e-05
  3   9  16 189  3.09768e-04
  3   9  17  10  3.68456e-05
  3   9  17  16 -2.50584e-05
  3   9  17  17  5.79323e-05
  3   9  17  19 -1.25311e-05
  3   9  17  20  3.12969e-05
  3   9  17  21  7.87558e-05
  3   9  17  24  2.87627e-05
  3   9  17  29  4.08242e-05
  3   9  17  32 -1.03173e-04
  3   9  17  37 -1.61253e-05
  3   9  17  39 -2.93399e-05
  3   9  17  40  7.86293e-05
  3   9  17  42  3.16051e-05
  3   9  17  45  2.50483e-05
  3   9  17  48  1.93412e-05
  3   9  17  49 -1.86125e-05
  3   9  17  50  1.06339e-05
  3   9  17  51 -3.00591e-05
  3   9  17  52  1.53846e-05
  3   9  17  53 -1.79113e-05
  3   9  17  55 -2.49194e-05
  3   9  17  58  3.76921e-05
  3   9  17  59  2.75721e-05
  3   9  17  60  1.09341e-04
  3   9  17  69  3.73271e-05
  3   9  17  70 -3.21358e-05
  3   9  17  71 -1.18397e-05
  3   9  17  72  3.00680e-05
  3   9  17  74 -1.20235e-05
  3   9  17  75 -4.49910e-05
  3   9  17  78  4.05397e-05
  3   9  17  80  1.12598e-05
  3   9  17  81 -7.60675e-04
  3   9  17  84 -1.98902e-04
  3   9  17  85 -5.78561e-05
  3   9  17  87  3.10640e-05
  3   9  17  89 -3.72264e-05
  3   9  17  92  1.11295e-05
  3   9  17  93 -3.70781e-05
  3   9  17  95 -3.38488e-05
  3   9  17 101 -1.07501e-05
  3   9  17 106 -1.87990e-05
  3   9  17 108  4.77004e-05
  3   9  17 109  1.37798e-04
  3   9  17 111 -4.02620e-05
  3   9  17 114 -2.62524e-05
  3   9  17 115 -2.72868e-05
  3   9  17 116  7.93638e-05
  3   9  17 122  3.20507e-05
  3   9  17 128  4.59273e-05
  3   9  17 131 -2.48652e-05
  3   9  17 134 -3.65871e-05
  3   9  17 135  7.74899e-05
  3   9  17 139  3.40727e-05
  3   9  17 140  1.59419e-05
  3   9  17 144  2.41194e-05
  3   9  17 145 -3.65439e-05
  3   9  17 149  2.29039e-05
  3   9  17 152 -2.48314e-05
  3   9  17 156 -2.76239e-04
  3   9  17 157  2.74797e-04
  3   9  17 158 -3.87816e-05
  3   9  17 160  1.32913e-04
  3   9  17 161  1.34403e-04
  3   9  17 163 -4.63113e-05
  3   9  17 164 -4.21433e-05
  3   9  17 166 -1.96319e-05
  3   9  17 167 -1.49182e-05
  3   9  17 168  2.47177e-05
  3   9  17 169 -3.66938e-05
  3   9  17 170 -2.62369e-05
  3   9  17 171  2.43191e-05
  3   9  17 175 -2.68891e-05
  3   9  17 177 -1.78640e-05
  3   9  17 180 -4.97225e-05
  3   9  17 181  4.67260e-05
  3   9  17 182  2.87629e-05
  3   9  17 185  1.45463e-05
  3   9  18   7  3.32837e-05
  3   9  18  10 -2.53991e-05
  3   9  18  13  4.73998e-05
  3   9  18  17  2.11040e-05
  3   9  18  20 -2.55110e-05
  3   9  18  21 -2.17394e-05
  3   9  18  23  3.07398e-05
  3   9  18  24 -4.99620e-05
  3   9  18  25 -1.10095e-05
  3   9  18  29 -1.37516e-05
  3   9  18  32  2.54496e-05
  3   9  18  35 -2.03818e-05
  3   9  18  37 -3.56619e-05
  3   9  18  39 -3.94352e-05
  3   9  18  42  1.87918e-05
  3   9  18  45 -2.76066e-05
  3   9  18  50 -4.66258e-05
  3   9  18  51  4.31921e-05
  3   9  18  52  3.60867e-05
  3   9  18  53 -3.18627e-05
  3   9  18  55  2.45787e-04
  3   9  18  58 -1.48646e-05
  3   9  18  62 -3.03311e-05
  3   9  18  69  2.64507e-05
  3   9  18  71 -3.39267e-05
  3   9  18  72 -1.17179e-05
  3   9  18  75 -1.67859e-05
  3   9  18  80  1.65986e-04
  3   9  18  84  1.22118e-05
  3   9  18  85 -1.47095e-05
  3   9  18  89  1.79107e-05
  3   9  18  91 -1.13111e-05
  3   9  18  93 -3.06463e-05
  3   9  18  95  4.29408e-05
  3   9  18 103 -1.88479e-05
  3   9  18 105  4.99892e-05
  3   9  18 108  2.22888e-05
  3   9  18 110 -1.08970e-05
  3   9  18 111  1.05371e-05
  3   9  18 113 -2.93086e-05
  3   9  18 114 -2.57920e-05
  3   9  18 115 -3.16254e-05
  3   9  18 116 -3.43803e-05
  3   9  18 119  3.67515e-05
  3   9  18 123 -3.12243e-05
  3   9  18 127 -2.98229e-05
  3   9  18 131  6.14197e-05
  3   9  18 135 -2.31177e-05
  3   9  18 138 -1.61422e-05
  3   9  18 139  5.03344e-05
  3   9  18 145  3.50057e-05
  3   9  18 148  2.63430e-05
  3   9  18 149  1.96305e-05
  3   9  18 152  2.83112e-05
  3   9  18 156 -3.18465e-05
  3   9  18 157 -3.52148e-05
  3   9  18 159  2.32946e-05
  3   9  18 160 -2.12342e-05
  3   9  18 161  2.10269e-05
  3   9  18 162 -2.42449e-04
  3   9  18 163  1.79921e-05
  3   9  18 165 -1.01573e-05
  3   9  18 167 -3.24534e-05
  3   9  18 169  3.69413e-05
  3   9  18 175 -2.46413e-05
  3   9  18 176  3.48695e-05
  3   9  18 177 -1.55137e-05
  3   9  18 180 -3.60134e-05
  3   9  18 182 -1.30832e-05
  3   9  18 185  3.59500e-05
  3   9  18 186 -1.11235e-05
  3   9  18 187  2.14630e-05
  3   9  18 188 -1.27741e-05
  3   9  18 189  2.12532e-05
  3  10  11   8 -6.36482e-05
  3  10  11  14  1.89184e-04
  3  10  11  18 -6.31552e-05
  3  10  11  19 -6.67316e-05
  3  10  11  26 -6.04384e-05
  3  10  11  36  3.07471e-04
  3  10  11  38  3.80312e-05
  3  10  11  43  2.81855e-04
  3  10  11  44 -2.50944e-04
  3  10  11  45  1.35451e-04
  3  10  11  46  1.36652e-04
  3  10  11  53  1.14806e-05
  3  10  11  56  1.54770e-05
  3  10  11  63  1.41793e-05
  3  10  11  64 -1.53878e-05
  3  10  11  65 -2.54175e-04
  3  10  11  68 -4.32094e-05
  3  10  11  73  2.11674e-04
  3  10  11  74  1.96973e-04
  3  10  11  88  1.60386e-05
  3  10  11  90 -4.86250e-05
  3  10  11  91 -4.47562e-05
  3  10  11  92 -5.04640e-05
  3  10  11 100  1.96635e-04
  3  10  11 106 -2.54125e-04
  3  10  11 124 -1.40750e-04
  3  10  11 125 -1.42183e-04
  3  10  11 126  1.38569e-04
  3  10  11 127  1.39139e-04
  3  10  11 129 -3.09768e-04
  3  10  11 130 -3.10169e-04
  3  10  11 136  6.94881e-05
  3  10  11 137 -6.95579e-05
  3  10  11 141 -7.09901e-05
  3  10  11 142  6.94991e-05
  3  10  11 153  4.03411e-04
  3  10  11 154  4.02241e-04
  3  10  11 162 -1.88941e-03
  3  10  12   8 -5.29710e-05
  3  10  12  14 -7.03285e-05
  3  10  12  15 -2.01373e-05
  3  10  12  18 -7.12679e-05
  3  10  12  19  7.31210e-05
  3  10  12  20  1.07565e-04
  3  10  12  24 -1.05453e-04
  3  10  12  25 -3.31398e-05
  3  10  12  26 -1.99915e-05
  3  10  12  27 -4.44965e-05
  3  10  12  28  4.21484e-05
  3  10  12  31  6.25648e-05
  3  10  12  36 -1.30450e-04
  3  10  12  38 -5.57340e-05
  3  10  12  39 -2.59887e-05
  3  10  12  40  9.32165e-05
  3  10  12  43  1.38287e-04
  3  10  12  44  1.53624e-04
  3  10  12  45 -1.39327e-04
  3  10  12  46  1.37428e-04
  3  10  12  50  1.11749e-04
  3  10  12  53 -1.96417e-05
  3  10  12  61 -1.84253e-04
  3  10  12  63 -1.52324e-04
  3  10  12  64 -1.60910e-04
  3  10  12  65  8.25867e-05
  3  10  12  73  6.42407e-05
  3  10  12  74 -7.04686e-05
  3  10  12  76 -3.18131e-05
  3  10  12  77 -3.18439e-05
  3  10  12  78 -1.85169e-05
  3  10  12  79 -1.82992e-05
  3  10  12  88  2.29677e-05
  3  10  12  91  1.17707e-05
  3  10  12  92 -3.57618e-05
  3  10  12  97 -1.08193e-04
  3  10  12 101 -1.00840e-04
  3  10  12 105 -9.07692e-05
  3  10  12 106  2.12318e-05
  3  10  12 107  1.23505e-05
  3  10  12 110 -3.64547e-05
  3  10  12 113  1.10574e-04
  3  10  12 117 -3.73950e-05
  3  10  12 126 -2.44464e-05
  3  10  12 127  2.53532e-05
  3  10  12 129 -1.17261e-04
  3  10  12 130  1.11930e-04
  3  10  12 132 -2.15557e-05
  3  10  12 135  7.63202e-05
  3  10  12 136 -7.73537e-05
  3  10  12 137 -6.81115e-05
  3  10  12 138  9.05297e-05
  3  10  12 140 -1.04148e-04
  3  10  12 141  8.90741e-05
  3  10  12 142 -3.18642e-05
  3  10  12 149 -1.00551e-04
  3  10  12 150 -2.75167e-05
  3  10  12 151 -2.73546e-05
  3  10  12 153  2.29824e-05
  3  10  12 154 -2.48738e-05
  3  10  12 156  8.40150e-05
  3  10  12 158  1.01164e-04
  3  10  12 163 -1.22002e-04
  3  10  13   8  3.06500e-05
  3  10  13  11  1.19213e-05
  3  10  13  12 -1.20369e-05
  3  10  13  18 -1.57754e-05
  3  10  13  19 -1.47226e-05
  3  10  13  25  5.16046e-05
[truncated: 206,681 more chars]
