# Supplementary material for: Simulation of Ultrafast Excited-State Dynamics in Fe(II) Complexes: Assessment of Electronic Structure Descriptions
Source: J Chem Theory Comput. 2025 Jan 3;21(2):560–74. doi: 10.1021/acs.jctc.4c01331 (PMC11780750; doi:10.1021/acs.jctc.4c01331)
Supplement: Supplementary file 2 — ct4c01331_si_002.zip [file ct4c01331_si_002.zip › for_SI/Fe-CAB/Fe-CAB-B3LYP-TZVP-opt.xyz]

63
Coordinates from ORCA-job Fe-CAB-B3LYP-TZVP-opt
  H   -5.25627356547003     -0.00000766651263      0.55817708694078
  H   -0.00000675700503     -4.02590838255240     -3.01005101281273
  C   -4.21080433512435     -0.00000567122493      0.81472621483406
  H   -0.00001947016347     -5.25627618835360     -0.55817828261568
  C   -0.00000634404547     -3.60973715416616     -2.01875513282284
  C   -0.00001257188330     -4.21080712136421     -0.81472789429511
  H   0.00000374659222     -2.15265817358392     -4.55399809259559
  C   0.00000326631223     -1.21206932102621     -4.02258291991836
  H   0.00000516468719      0.00000405401244     -5.79133014743344
  C   -3.60973400104801     -0.00000240009470      2.01875325975692
  H   -4.02590488855674     -0.00000251208489      3.01004919817367
  C   0.00000465846428      0.00000302921468     -4.70910808993198
  C   0.00000216110347     -1.15983102400173     -2.63582327486198
  C   0.00000295723331      1.21207435344739     -4.02258096342203
  N   0.00000209946640      0.00000075322605     -1.96416931345085
  H   0.00000288213594      2.15266398217319     -4.55399465554357
  H   -2.15265678290155      0.00000798350828      4.55399530348156
  C   0.00000297422822      1.15983372496123     -2.63582145375670
  C   -1.15982828620841      0.00000254786397      2.63582126746938
  C   -1.21206751176410      0.00000611405416      4.02258089746596
  N   0.00000388507886      0.00000142838631      1.96416783228001
  H   -0.00000076476203      4.02591141440096     -3.01004448592373
  C   0.00000434959065      0.00000951838931      4.70910692027744
  C   -0.00000177713636      3.60973868814669     -2.01874925299903
  H   0.00000444030320      0.00001290735842      5.79132896649032
  C   1.15983629563211      0.00000374662836      2.63582111016691
  C   1.21207614550454      0.00000813611101      4.02258077207741
  C   -0.00000452231466      4.21080670288521     -0.81472106323319
  H   2.15266547111169      0.00001154444951      4.55399513004544
  C   4.21081141376578      0.00000221830219      0.81472489443888
  H   -0.00000779719864      5.25627534998873     -0.55816980953800
  C   3.60974164526705      0.00000474016340      2.01875216717063
  H   5.25628049130072      0.00000230474579      0.55817534236692
  H   4.02591282439310      0.00000756538733      3.01004794438087
  Fe  0.00000323008029     -0.00000085922037     -0.00000081135502
  N   -2.24119973009535     -0.00000114805898      1.75544261217744
  N   2.24120734142103      0.00000215527717      1.75544218720769
  C   1.97644750054847     -0.00000077628155      0.39388966818399
  C   -1.97644060977626     -0.00000191578458      0.39389005411743
  C   0.00000042369719     -1.97644344607335     -0.39389230839896
  C   0.00000082423835      1.97644230184045     -0.39388909884219
  N   0.00000009744984     -2.24120281545477     -1.75544487031786
  N   0.00000140282997      2.24120395884904     -1.75544126008777
  C   -3.51011033606233     -0.00000738665082     -1.58701575798629
  H   -2.58006413831614      0.00000045031338     -2.14297152424471
  H   -4.08595303634258     -0.88857093907725     -1.84577533237765
  H   -4.08596789894825      0.88854646926430     -1.84577542106288
  C   3.51011649641090     -0.00000628726710     -1.58701674437721
  H   2.58007024502017      0.00000341266820     -2.14297241170160
  H   4.08597690948912      0.88854533206523     -1.84577767743651
  H   4.08595641287667     -0.88857204644549     -1.84577509747268
  C   -0.00001050948037     -3.51011181162726      1.58701393847885
  H   0.88853943878430     -4.08597556175805      1.84577319903924
  H   0.00000456192542     -2.58006515462856      2.14296896289393
  H   -0.88857801285524     -4.08594790819636      1.84577464805229
  C   -0.00000775871069      3.51010809031264      1.58701962416247
  H   -0.88857800812919      4.08593968796013      1.84578123119865
  H   0.00001162399729      2.58006102909946      2.14297392783034
  H   0.88853948047032      4.08597582340980      1.84577928124732
  N   -0.00000239918636      3.20706440674335      0.15752755022994
  N   -0.00000664855502     -3.20706639964459      0.15752226839783
  N   -3.20706396616592     -0.00000441916119     -0.15752418021139
  N   3.20707056679556     -0.00000043531210     -0.15752512000704
