# Supplementary material for: Simulation of Ultrafast Excited-State Dynamics in Fe(II) Complexes: Assessment of Electronic Structure Descriptions
Source: J Chem Theory Comput. 2025 Jan 3;21(2):560–74. doi: 10.1021/acs.jctc.4c01331 (PMC11780750; doi:10.1021/acs.jctc.4c01331)
Supplement: Supplementary file 2 — ct4c01331_si_002.zip [file ct4c01331_si_002.zip › for_SI/Fe-CAB/Fe-CAB-BLYP-LVC.dat]

14 0 18
epsilon
32
  1   1  0.0000000000  1GS
  1   2  0.0812700000  1MLCT
  1   3  0.0812700000  1MLCT
  1   4  0.0861740000  1MLCT
  1   5  0.0882070000  1MLCT
  1   6  0.0934440000  1MLCT
  1   7  0.0934940000  1MLCT
  1   8  0.0987290000  1MLCT
  1   9  0.0987290000  1MLCT
  1  10  0.1020360000  1MLCT
  1  11  0.1020360000  1MLCT
  1  12  0.1079140000  1MLCT
  1  13  0.1143230000  1MC
  1  14  0.1143230000  1MC
  3   1  0.0743180000  3MLCT
  3   2  0.0764550000  3MLCT
  3   3  0.0764550000  3MLCT
  3   4  0.0781550000  3MLCT
  3   5  0.0807200000  3MLCT
  3   6  0.0845770000  3MLCT
  3   7  0.0858200000  3MLCT
  3   8  0.0904840000  3MC
  3   9  0.0913610000  3MLCT
  3  10  0.0913970000  3MC
  3  11  0.0913970000  3MC
  3  12  0.0942870000  3MLCT
  3  13  0.0942870000  3MLCT
  3  14  0.0983560000  3MLCT
  3  15  0.0983560000  3MLCT
  3  16  0.1112690000  3MC
  3  17  0.1179330000  3MC 
  3  18  0.1179330000  3MC
kappa
1574
  1   1    20  5.48515e-05
  1   1    41 -1.10540e-05
  1   1    42  2.02403e-05
  1   1    50 -3.07826e-05
  1   1    61 -3.68725e-05
  1   1    87  1.50987e-05
  1   1    97 -2.73699e-05
  1   1   101 -4.33344e-05
  1   1   105  3.54533e-05
  1   1   113  1.61350e-05
  1   1   123  1.72774e-05
  1   1   135 -3.21913e-05
  1   1   139 -2.33877e-05
  1   1   140 -2.23114e-05
  1   1   154 -4.29252e-05
  1   1   158 -1.21842e-05
  1   1   163 -2.89718e-05
  1   2    13 -1.81317e-05
  1   2    16  4.07858e-05
  1   2    20 -1.42836e-04
  1   2    22 -2.58493e-04
  1   2    23  4.80703e-05
  1   2    24 -9.65085e-05
  1   2    31 -2.64566e-05
  1   2    34 -1.20058e-05
  1   2    37  4.12471e-05
  1   2    40 -1.10016e-04
  1   2    41  6.82678e-04
  1   2    42  1.18946e-03
  1   2    47 -1.67048e-03
  1   2    50  9.21442e-04
  1   2    51 -4.52166e-04
  1   2    55  3.67388e-05
  1   2    59  1.72764e-05
  1   2    61 -1.09271e-04
  1   2    67 -3.90258e-05
  1   2    73 -2.47992e-05
  1   2    74 -3.65569e-04
  1   2    75 -4.52567e-05
  1   2    80 -1.29843e-05
  1   2    86 -9.82903e-04
  1   2    87 -1.36676e-03
  1   2    95  9.16493e-04
  1   2    96 -6.09672e-04
  1   2    97 -5.88825e-04
  1   2    98  6.82458e-04
  1   2   101 -3.57438e-04
  1   2   102 -1.35954e-03
  1   2   103 -3.04193e-04
  1   2   104  1.17647e-03
  1   2   105 -2.38849e-03
  1   2   108  8.39320e-04
  1   2   113 -7.39840e-04
  1   2   118 -4.34380e-05
  1   2   119 -1.57809e-04
  1   2   122 -1.70008e-04
  1   2   123  4.84214e-04
  1   2   128 -1.47225e-04
  1   2   131  9.02278e-05
  1   2   134 -1.10094e-03
  1   2   135 -5.33458e-05
  1   2   138  9.68695e-04
  1   2   139 -4.54846e-04
  1   2   140  5.70418e-04
  1   2   141  9.48763e-04
  1   2   144 -1.15254e-04
  1   2   145  2.46370e-05
  1   2   154 -2.72909e-04
  1   2   158 -1.17478e-04
  1   2   159 -1.00653e-03
  1   2   162 -2.76698e-03
  1   2   163 -3.37085e-03
  1   2   166  4.65888e-05
  1   2   167 -5.83428e-05
  1   2   174 -4.09403e-05
  1   2   175 -1.00467e-04
  1   2   176 -3.96971e-04
  1   2   177  4.18691e-04
  1   2   180 -1.38837e-04
  1   2   181  1.12685e-04
  1   2   184  3.51887e-05
  1   2   185 -8.53725e-05
  1   2   188  1.58730e-05
  1   2   189  6.05798e-05
  1   3    13  1.81363e-05
  1   3    16 -4.07829e-05
  1   3    20 -1.42837e-04
  1   3    22  2.58491e-04
  1   3    23 -4.80691e-05
  1   3    24 -9.64978e-05
  1   3    31  2.64350e-05
  1   3    34  1.20097e-05
  1   3    37 -4.12586e-05
  1   3    40  1.10029e-04
  1   3    41  6.82680e-04
  1   3    42  1.18946e-03
  1   3    47  1.67050e-03
  1   3    50  9.21461e-04
  1   3    51  4.52181e-04
  1   3    55 -3.67368e-05
  1   3    59 -1.72799e-05
  1   3    61 -1.09267e-04
  1   3    67  3.90323e-05
  1   3    73  2.47097e-05
  1   3    74 -3.65577e-04
  1   3    75  4.52299e-05
  1   3    80  1.29840e-05
  1   3    86  9.83019e-04
  1   3    87 -1.36666e-03
  1   3    95  9.16491e-04
  1   3    96  6.09649e-04
  1   3    97 -5.88825e-04
  1   3    98 -6.82501e-04
  1   3   101 -3.57431e-04
  1   3   102  1.35952e-03
  1   3   103 -3.04282e-04
  1   3   104 -1.17654e-03
  1   3   105 -2.38845e-03
  1   3   108 -8.39349e-04
  1   3   113 -7.39846e-04
  1   3   118  4.34643e-05
  1   3   119 -1.57813e-04
  1   3   122  1.69998e-04
  1   3   123  4.84209e-04
  1   3   128  1.47161e-04
  1   3   131  9.02290e-05
  1   3   134  1.10100e-03
  1   3   135 -5.26674e-05
  1   3   138 -9.68623e-04
  1   3   139 -4.55035e-04
  1   3   140  5.70408e-04
  1   3   141 -9.48829e-04
  1   3   144  1.15286e-04
  1   3   145  2.46361e-05
  1   3   154 -2.72918e-04
  1   3   158 -1.17389e-04
  1   3   159  1.00660e-03
  1   3   162  2.76689e-03
  1   3   163 -3.37095e-03
  1   3   166 -4.65570e-05
  1   3   167 -5.83790e-05
  1   3   174  4.00821e-05
  1   3   175 -1.00800e-04
  1   3   176  3.94880e-04
  1   3   177  4.20672e-04
  1   3   180  1.41341e-04
  1   3   181  1.09478e-04
  1   3   184  3.49352e-05
  1   3   185  8.53786e-05
  1   3   188 -1.59744e-05
  1   3   189  6.05492e-05
  1   4    20 -2.54305e-04
  1   4    24 -1.00246e-04
  1   4    41  8.54725e-04
  1   4    42  1.37727e-03
  1   4    50  5.66350e-04
  1   4    61  5.34760e-04
  1   4    74  2.25662e-04
  1   4    87 -6.46588e-04
  1   4    95  3.09738e-04
  1   4    97 -2.94167e-04
  1   4   101 -4.68277e-04
  1   4   103 -7.17524e-04
  1   4   105 -2.39925e-03
  1   4   113 -5.73880e-04
  1   4   119  2.86299e-04
  1   4   123  1.96197e-04
  1   4   131 -8.57785e-04
  1   4   139 -1.47336e-04
  1   4   140  1.05418e-03
  1   4   145 -8.37237e-04
  1   4   154  1.00611e-05
  1   4   158 -5.99889e-04
  1   4   163 -2.46129e-03
  1   4   167 -3.86782e-05
  1   4   175 -8.36995e-05
  1   4   177  3.03604e-04
  1   4   181  1.61351e-04
  1   4   184  2.88957e-05
  1   4   189  1.05886e-05
  1   5    20 -4.33911e-04
  1   5    24  6.60991e-05
  1   5    41  7.68650e-04
  1   5    42  1.49495e-03
  1   5    50  6.95527e-04
  1   5    61  7.08383e-04
  1   5    74  2.70739e-04
  1   5    87 -7.07739e-04
  1   5    95  2.93548e-04
  1   5    97 -4.00358e-05
  1   5   101 -4.62279e-04
  1   5   103 -7.58657e-04
  1   5   105 -2.35272e-03
  1   5   113 -6.44733e-04
  1   5   119  3.20236e-04
  1   5   123  1.36683e-04
  1   5   131 -8.09799e-04
  1   5   135  7.21815e-05
  1   5   139 -9.87150e-05
  1   5   140  7.80771e-04
  1   5   145 -6.28003e-04
  1   5   158 -5.19205e-04
  1   5   163 -2.33815e-03
  1   5   167 -3.75624e-05
  1   5   175 -7.93885e-05
  1   5   177  2.89259e-04
  1   5   181  1.39978e-04
  1   5   184  2.69035e-05
  1   5   189  1.68089e-05
  1   6    20 -7.21390e-05
  1   6    24 -4.11999e-04
  1   6    41  4.68514e-04
  1   6    42  1.07227e-03
  1   6    50  1.50800e-03
  1   6    61  6.31068e-04
  1   6    74 -3.38163e-04
  1   6    87 -1.19074e-03
  1   6    95  8.38940e-04
  1   6    97 -6.57268e-04
  1   6   101 -6.49439e-04
  1   6   103  2.19376e-04
  1   6   105 -1.83421e-03
  1   6   113 -1.72468e-03
  1   6   119  1.11124e-03
  1   6   123 -1.67293e-04
  1   6   131 -4.69452e-04
  1   6   135  5.60572e-04
  1   6   139  6.24105e-04
  1   6   140 -1.24838e-03
  1   6   145  9.30582e-04
  1   6   154 -3.09509e-04
  1   6   158  2.26089e-03
  1   6   163  1.56553e-03
  1   6   167 -9.68422e-05
  1   6   175 -9.21314e-05
  1   6   177 -2.47540e-04
  1   6   181  3.56250e-04
  1   6   184  1.07953e-04
  1   6   189 -1.00980e-04
  1   7    20 -1.79514e-04
  1   7    24 -4.14122e-04
  1   7    41  5.05533e-04
  1   7    42  1.04590e-03
  1   7    50  1.34937e-03
  1   7    61  5.25379e-04
  1   7    74 -2.45706e-04
  1   7    87 -1.15060e-03
  1   7    95  8.49577e-04
  1   7    97 -5.54957e-04
  1   7   101 -5.96275e-04
  1   7   103  1.50618e-04
  1   7   105 -1.72598e-03
  1   7   113 -1.50194e-03
  1   7   119  8.75596e-04
  1   7   123 -7.43778e-05
  1   7   131 -3.37617e-04
  1   7   135  3.53800e-04
  1   7   139  5.87299e-04
  1   7   140 -9.72743e-04
  1   7   145  7.06725e-04
  1   7   154 -2.98455e-04
  1   7   158  1.92143e-03
  1   7   163  1.15412e-03
  1   7   167 -7.72730e-05
  1   7   175 -7.48422e-05
  1   7   177 -1.79707e-04
  1   7   181  3.09582e-04
  1   7   184  8.74613e-05
  1   7   189 -8.23300e-05
  1   8    20 -2.70893e-04
  1   8    22  6.41042e-04
  1   8    23  1.02259e-05
  1   8    24 -4.57773e-04
  1   8    37 -3.32627e-04
  1   8    40  1.14404e-04
  1   8    41  5.41930e-04
  1   8    42  1.16199e-03
  1   8    47  2.05637e-03
  1   8    50  1.27171e-03
  1   8    61  1.19383e-03
  1   8    62 -7.46365e-05
  1   8    74  2.08873e-04
  1   8    75  8.94543e-05
  1   8    86  1.59915e-03
  1   8    87 -5.52983e-04
  1   8    94  1.72999e-04
  1   8    95  4.28314e-04
  1   8    96  8.25434e-04
  1   8    97 -3.66818e-04
  1   8    98 -9.92462e-04
  1   8   101 -7.64984e-04
  1   8   102  5.88169e-04
  1   8   103 -1.52183e-05
  1   8   104 -1.65628e-03
  1   8   105 -1.55367e-03
  1   8   108  4.62407e-04
  1   8   113 -1.66358e-03
  1   8   118 -1.53322e-03
  1   8   119  1.49776e-03
  1   8   122  1.16265e-03
  1   8   123 -4.43243e-04
  1   8   128 -3.95648e-04
  1   8   131 -1.17050e-03
  1   8   134  8.07599e-04
  1   8   135  5.55164e-04
  1   8   138  8.45997e-05
  1   8   139  1.15096e-03
  1   8   140 -1.12624e-03
  1   8   141  1.18692e-03
  1   8   144 -2.63494e-04
  1   8   145  3.11708e-04
  1   8   154 -1.03101e-04
  1   8   155  2.16897e-04
  1   8   158  2.23608e-03
  1   8   159 -1.78607e-03
  1   8   162 -2.48515e-03
  1   8   163  3.16274e-03
  1   8   166 -5.26825e-05
  1   8   167 -7.32444e-05
  1   8   175 -6.20855e-05
  1   8   176 -2.64860e-04
  1   8   177 -4.45248e-04
  1   8   180  3.76578e-04
  1   8   181  4.09837e-04
  1   8   184  9.50251e-05
  1   8   185  1.48122e-04
  1   8   188 -1.83468e-04
  1   8   189 -1.66214e-04
  1   9    20 -2.70906e-04
  1   9    22 -6.41076e-04
  1   9    23 -1.02395e-05
  1   9    24 -4.57773e-04
  1   9    37  3.32631e-04
  1   9    40 -1.14415e-04
  1   9    41  5.41919e-04
  1   9    42  1.16199e-03
  1   9    47 -2.05634e-03
  1   9    50  1.27172e-03
  1   9    61  1.19383e-03
  1   9    62  7.46622e-05
  1   9    74  2.08875e-04
  1   9    75 -8.94726e-05
  1   9    86 -1.59910e-03
  1   9    87 -5.53145e-04
  1   9    94 -1.72908e-04
  1   9    95  4.28345e-04
  1   9    96 -8.25447e-04
  1   9    97 -3.66803e-04
  1   9    98  9.92417e-04
  1   9   101 -7.64998e-04
  1   9   102 -5.88176e-04
  1   9   103 -1.51848e-05
  1   9   104  1.65621e-03
  1   9   105 -1.55371e-03
  1   9   108 -4.62424e-04
  1   9   113 -1.66359e-03
  1   9   118  1.53325e-03
  1   9   119  1.49776e-03
  1   9   122 -1.16264e-03
  1   9   123 -4.43256e-04
  1   9   128  3.95570e-04
  1   9   131 -1.17050e-03
  1   9   134 -8.07924e-04
  1   9   135  5.54659e-04
  1   9   138 -8.48513e-05
  1   9   139  1.15093e-03
  1   9   140 -1.12626e-03
  1   9   141 -1.18694e-03
  1   9   144  2.63520e-04
  1   9   145  3.11708e-04
  1   9   154 -1.03177e-04
  1   9   155 -2.16871e-04
  1   9   158  2.23624e-03
  1   9   159  1.78594e-03
  1   9   162  2.48530e-03
  1   9   163  3.16264e-03
  1   9   166  5.27273e-05
  1   9   167 -7.31985e-05
  1   9   175 -6.21201e-05
  1   9   176  2.67097e-04
  1   9   177 -4.43901e-04
  1   9   180 -3.67117e-04
  1   9   181  4.18364e-04
  1   9   184  9.54462e-05
  1   9   185 -1.47951e-04
  1   9   188  1.83898e-04
  1   9   189 -1.65788e-04
  1  10    20 -2.73968e-04
  1  10    22  4.77422e-04
  1  10    24 -3.72495e-04
  1  10    37  3.92222e-04
  1  10    40  6.07971e-05
  1  10    41  4.44257e-04
  1  10    42  1.23336e-03
  1  10    47  9.19954e-04
  1  10    50  1.41993e-03
  1  10    51 -9.47127e-04
  1  10    61  1.34966e-03
  1  10    62 -1.28891e-03
  1  10    74  1.77765e-04
  1  10    75  4.12519e-04
  1  10    86  1.33099e-04
  1  10    87 -4.65057e-04
  1  10    94  3.35199e-04
  1  10    95  3.60720e-04
  1  10    96  1.50603e-04
  1  10    97 -9.19878e-05
  1  10    98 -3.61208e-04
  1  10   101 -7.76454e-04
  1  10   102  3.20882e-04
  1  10   103 -1.41026e-04
  1  10   104 -5.01327e-04
  1  10   105 -1.58535e-03
  1  10   108  6.18811e-04
  1  10   113 -1.76281e-03
  1  10   118 -5.81974e-04
  1  10   119  1.47205e-03
  1  10   122  2.69567e-04
  1  10   123 -4.55660e-04
  1  10   128 -3.57222e-05
  1  10   131 -1.20173e-03
  1  10   134  1.54582e-04
  1  10   135  6.32998e-04
  1  10   138  9.38267e-04
  1  10   139  1.26467e-03
  1  10   140 -1.33608e-03
  1  10   141  1.44650e-03
  1  10   144 -2.33443e-04
  1  10   145  4.57775e-04
  1  10   154 -9.30092e-05
  1  10   155  1.68459e-04
  1  10   158  2.32153e-03
  1  10   159 -2.11419e-03
  1  10   162 -2.65191e-03
  1  10   163  3.22188e-03
  1  10   166 -4.46231e-05
  1  10   167 -7.06443e-05
  1  10   174  2.00302e-05
  1  10   175 -6.83579e-05
  1  10   176 -3.48941e-04
  1  10   177 -4.23858e-04
  1  10   180  3.79976e-04
  1  10   181  4.11806e-04
  1  10   184  1.07494e-04
  1  10   185  1.30744e-04
  1  10   188 -1.95393e-04
  1  10   189 -1.80051e-04
  1  11    20 -2.73975e-04
  1  11    22 -4.77462e-04
  1  11    24 -3.72486e-04
  1  11    37 -3.92221e-04
  1  11    40 -6.08085e-05
  1  11    41  4.44257e-04
  1  11    42  1.23337e-03
  1  11    47 -9.19940e-04
  1  11    50  1.41995e-03
  1  11    51  9.47134e-04
  1  11    61  1.34963e-03
  1  11    62  1.28895e-03
  1  11    74  1.77763e-04
  1  11    75 -4.12541e-04
  1  11    86 -1.33068e-04
  1  11    87 -4.65071e-04
  1  11    94 -3.35119e-04
  1  11    95  3.60777e-04
  1  11    96 -1.50622e-04
  1  11    97 -9.19817e-05
  1  11    98  3.61169e-04
  1  11   101 -7.76460e-04
  1  11   102 -3.20901e-04
  1  11   103 -1.41016e-04
  1  11   104  5.01271e-04
  1  11   105 -1.58536e-03
  1  11   108 -6.18831e-04
  1  11   113 -1.76283e-03
  1  11   118  5.82008e-04
  1  11   119  1.47205e-03
  1  11   122 -2.69566e-04
  1  11   123 -4.55664e-04
  1  11   128  3.56437e-05
  1  11   131 -1.20173e-03
  1  11   134 -1.54960e-04
  1  11   135  6.32899e-04
  1  11   138 -9.38544e-04
  1  11   139  1.26448e-03
  1  11   140 -1.33610e-03
  1  11   141 -1.44653e-03
  1  11   144  2.33472e-04
  1  11   145  4.57774e-04
  1  11   154 -9.30731e-05
  1  11   155 -1.68439e-04
  1  11   158  2.32172e-03
  1  11   159  2.11406e-03
  1  11   162  2.65208e-03
  1  11   163  3.22177e-03
  1  11   166  4.46657e-05
  1  11   167 -7.06069e-05
  1  11   174 -2.06278e-05
  1  11   175 -6.82048e-05
  1  11   176  3.51073e-04
  1  11   177 -4.22100e-04
  1  11   180 -3.70470e-04
  1  11   181  4.20410e-04
  1  11   184  1.07867e-04
  1  11   185 -1.30538e-04
  1  11   188  1.95857e-04
  1  11   189 -1.79592e-04
  1  12    20 -2.85316e-04
  1  12    24 -3.37700e-04
  1  12    41  5.88024e-04
  1  12    42  1.35951e-03
  1  12    50  1.24080e-03
  1  12    61  1.34165e-03
  1  12    74  1.52230e-04
  1  12    87 -1.94635e-04
  1  12    95  3.08302e-04
  1  12    97  5.50231e-04
  1  12   101 -6.43883e-04
  1  12   103 -7.79704e-04
  1  12   105 -1.49203e-03
  1  12   113 -9.74325e-04
  1  12   119  1.16924e-04
  1  12   123  1.69702e-04
  1  12   131 -6.21300e-04
  1  12   135  2.03285e-04
  1  12   139  6.58994e-04
  1  12   140 -1.34221e-04
  1  12   145 -1.94892e-04
  1  12   154  1.67974e-05
  1  12   158  4.20519e-04
  1  12   163 -3.56832e-04
  1  12   167  3.86419e-05
  1  12   175 -9.41795e-05
  1  12   177  5.14727e-05
  1  12   181  1.57182e-04
  1  12   184  6.72217e-05
  1  12   189 -4.74118e-05
  1  13    13 -4.93760e-05
  1  13    16  9.33542e-05
  1  13    20 -2.72237e-03
  1  13    22  9.21413e-04
  1  13    23 -1.06622e-04
  1  13    24  1.91524e-03
  1  13    31 -3.19328e-04
  1  13    34 -1.46166e-04
  1  13    37 -5.87952e-04
  1  13    40  7.08298e-04
  1  13    41  3.47556e-04
  1  13    42  2.93205e-03
  1  13    47  1.68479e-03
  1  13    50  1.50713e-03
  1  13    51  3.67681e-04
  1  13    55  3.70399e-05
  1  13    59  4.24073e-05
  1  13    61  2.45266e-03
  1  13    62  1.03488e-04
  1  13    67  6.29995e-05
  1  13    73  1.19591e-04
  1  13    74  1.23209e-03
  1  13    75 -3.40597e-04
  1  13    80  1.29387e-04
  1  13    84  1.66792e-04
  1  13    86  9.11551e-04
  1  13    87 -1.13282e-03
  1  13    94 -5.63725e-05
  1  13    95 -2.08759e-04
  1  13    96 -2.50320e-04
  1  13    97  2.56105e-03
  1  13    98 -9.33252e-04
  1  13   101 -7.13923e-04
  1  13   102  3.99886e-04
  1  13   103 -1.01560e-03
  1  13   104 -5.56892e-04
  1  13   105 -1.98628e-03
  1  13   108  1.60757e-04
  1  13   113 -1.25733e-03
  1  13   118 -6.54688e-04
  1  13   119  1.18823e-03
  1  13   122  4.35902e-04
  1  13   123 -8.23448e-04
  1  13   128 -5.19622e-04
  1  13   131 -1.15268e-03
  1  13   134 -2.57118e-05
  1  13   135  9.18718e-04
  1  13   138 -2.16187e-04
  1  13   139  4.00944e-04
  1  13   140 -1.54174e-03
  1  13   141  1.84797e-04
  1  13   144  9.46992e-05
  1  13   145  8.10113e-04
  1  13   149 -1.84651e-05
  1  13   154  9.65793e-05
  1  13   155 -3.37750e-05
  1  13   158  2.04345e-04
  1  13   159 -9.84782e-05
  1  13   162  4.35267e-05
  1  13   163 -1.13538e-04
  1  13   166 -1.81662e-05
  1  13   175 -1.96375e-05
  1  13   176  3.52746e-05
  1  13   177  3.37750e-05
  1  13   180 -1.81481e-05
  1  13   181 -1.66757e-04
  1  13   184 -1.72789e-05
  1  13   185 -1.62439e-05
  1  13   188  2.77773e-05
  1  13   189  6.42269e-05
  1  14    13  4.93834e-05
  1  14    16 -9.33574e-05
  1  14    20 -2.72237e-03
  1  14    22 -9.21373e-04
  1  14    23  1.06611e-04
  1  14    24  1.91525e-03
  1  14    31  3.19318e-04
  1  14    34  1.46173e-04
  1  14    37  5.87955e-04
  1  14    40 -7.08276e-04
  1  14    41  3.47557e-04
  1  14    42  2.93205e-03
  1  14    47 -1.68477e-03
  1  14    50  1.50713e-03
  1  14    51 -3.67683e-04
  1  14    55 -3.70403e-05
  1  14    59 -4.24130e-05
  1  14    61  2.45266e-03
  1  14    62 -1.03420e-04
  1  14    67 -6.29920e-05
  1  14    73 -1.19214e-04
  1  14    74  1.23213e-03
  1  14    75  3.40575e-04
  1  14    80 -1.29386e-04
  1  14    84 -1.66798e-04
  1  14    86 -9.11453e-04
  1  14    87 -1.13292e-03
  1  14    94  5.63546e-05
  1  14    95 -2.08771e-04
  1  14    96  2.50304e-04
  1  14    97  2.56105e-03
  1  14    98  9.33209e-04
  1  14   101 -7.13928e-04
  1  14   102 -3.99951e-04
  1  14   103 -1.01557e-03
  1  14   104  5.56819e-04
  1  14   105 -1.98631e-03
  1  14   108 -1.60782e-04
  1  14   113 -1.25733e-03
  1  14   118  6.54720e-04
  1  14   119  1.18823e-03
  1  14   122 -4.35900e-04
  1  14   123 -8.23452e-04
  1  14   128  5.19533e-04
  1  14   131 -1.15269e-03
  1  14   134  2.51657e-05
  1  14   135  9.18730e-04
  1  14   138  2.16082e-04
  1  14   139  4.00980e-04
  1  14   140 -1.54174e-03
  1  14   141 -1.84826e-04
  1  14   144 -9.46632e-05
  1  14   145  8.10113e-04
  1  14   149  1.84875e-05
  1  14   154  9.65842e-05
  1  14   155  3.37403e-05
  1  14   158  2.04355e-04
  1  14   159  9.85282e-05
  1  14   162 -4.34902e-05
  1  14   163 -1.13535e-04
  1  14   166  1.81491e-05
  1  14   175 -1.96976e-05
  1  14   176 -3.54154e-05
  1  14   177  3.36002e-05
  1  14   180  1.42763e-05
  1  14   181 -1.67126e-04
  1  14   184 -1.73284e-05
  1  14   185  1.60873e-05
  1  14   188 -2.78937e-05
  1  14   189  6.41592e-05
  3   1    20 -6.72811e-05
  3   1    24 -2.40879e-04
  3   1    41  9.48858e-04
  3   1    42  1.15271e-03
  3   1    50  3.09778e-04
  3   1    61  2.54928e-05
  3   1    74  1.67613e-04
  3   1    87 -7.93488e-04
  3   1    95  4.08103e-04
  3   1    97 -8.20059e-04
  3   1   101 -4.78819e-04
  3   1   103 -4.06026e-04
  3   1   105 -2.38812e-03
  3   1   113 -5.00511e-04
  3   1   119  3.33948e-04
  3   1   123  1.81653e-04
  3   1   131 -8.43498e-04
  3   1   135 -1.14831e-04
  3   1   139 -3.38504e-04
  3   1   140  1.34927e-03
  3   1   145 -1.00448e-03
  3   1   154 -2.14229e-05
  3   1   158 -5.93230e-04
  3   1   163 -2.56285e-03
  3   1   167 -2.43804e-05
  3   1   175 -9.57805e-05
  3   1   177  3.14467e-04
  3   1   181  1.91951e-04
  3   1   184  2.12410e-05
  3   1   189  3.45508e-05
  3   2    13 -2.99664e-05
  3   2    16  1.60785e-05
  3   2    20 -7.03024e-05
  3   2    22 -3.38822e-04
  3   2    23  2.61179e-05
  3   2    24 -1.32475e-04
  3   2    31 -1.05932e-05
  3   2    41  7.32346e-04
  3   2    42  1.08074e-03
  3   2    47 -1.23231e-03
  3   2    50  7.77597e-04
  3   2    51 -4.31573e-04
  3   2    55  2.15086e-05
  3   2    59  1.11759e-05
  3   2    61 -2.73216e-04
  3   2    62 -1.46657e-04
  3   2    67 -2.04802e-05
  3   2    73 -1.66109e-05
  3   2    74 -2.95712e-04
  3   2    75 -1.70791e-04
  3   2    86 -9.24926e-04
  3   2    87 -1.40075e-03
  3   2    94 -8.94501e-05
  3   2    95  8.84703e-04
  3   2    96 -7.61014e-04
  3   2    97 -7.11195e-04
  3   2    98  4.32662e-04
  3   2   101 -3.43943e-04
  3   2   102 -1.10815e-03
  3   2   103 -1.52091e-04
  3   2   104  1.12123e-03
  3   2   105 -2.33136e-03
  3   2   108  9.04922e-04
  3   2   113 -6.91585e-04
  3   2   118 -1.68713e-04
  3   2   119 -6.73469e-05
  3   2   122 -9.52276e-05
  3   2   123  4.37462e-04
  3   2   128 -4.21287e-04
  3   2   131  7.26674e-05
  3   2   134 -1.18667e-03
  3   2   135 -1.35553e-04
  3   2   138  9.68352e-04
  3   2   139 -4.82806e-04
  3   2   140  7.21983e-04
  3   2   141  1.06140e-03
  3   2   144 -7.64221e-05
  3   2   145 -1.09325e-04
  3   2   154 -2.75646e-04
  3   2   155 -3.74806e-05
  3   2   158 -1.15922e-04
  3   2   159 -9.75868e-04
  3   2   162 -2.70985e-03
  3   2   163 -3.24131e-03
  3   2   166  1.98002e-05
  3   2   167 -3.94073e-05
  3   2   174 -8.85867e-05
  3   2   175 -1.17150e-04
  3   2   176 -4.24076e-04
  3   2   177  4.30007e-04
  3   2   180 -2.22781e-04
  3   2   181  1.65239e-04
  3   2   184  2.48978e-05
  3   2   185 -9.49987e-05
  3   2   188  3.61518e-05
  3   2   189  9.21770e-05
  3   3    13  2.99715e-05
  3   3    16 -1.60782e-05
  3   3    20 -7.03004e-05
  3   3    22  3.38821e-04
  3   3    23 -2.61170e-05
  3   3    24 -1.32471e-04
  3   3    31  1.05745e-05
  3   3    41  7.32350e-04
  3   3    42  1.08074e-03
  3   3    47  1.23232e-03
  3   3    50  7.77616e-04
  3   3    51  4.31587e-04
  3   3    55 -2.15090e-05
  3   3    59 -1.11797e-05
  3   3    61 -2.73216e-04
  3   3    62  1.46655e-04
  3   3    67  2.04856e-05
  3   3    73  1.65418e-05
  3   3    74 -2.95716e-04
  3   3    75  1.70763e-04
  3   3    86  9.25044e-04
  3   3    87 -1.40066e-03
  3   3    94  8.96087e-05
  3   3    95  8.84688e-04
  3   3    96  7.60990e-04
  3   3    97 -7.11198e-04
  3   3    98 -4.32707e-04
  3   3   101 -3.43936e-04
  3   3   102  1.10813e-03
  3   3   103 -1.52162e-04
  3   3   104 -1.12130e-03
  3   3   105 -2.33132e-03
  3   3   108 -9.04951e-04
  3   3   113 -6.91593e-04
  3   3   118  1.68740e-04
  3   3   119 -6.73511e-05
  3   3   122  9.52181e-05
  3   3   123  4.37459e-04
  3   3   128  4.21224e-04
  3   3   131  7.26674e-05
  3   3   134  1.18677e-03
  3   3   135 -1.34823e-04
  3   3   138 -9.68273e-04
  3   3   139 -4.82995e-04
  3   3   140  7.21969e-04
  3   3   141 -1.06147e-03
  3   3   144  7.64559e-05
  3   3   145 -1.09325e-04
  3   3   154 -2.75645e-04
  3   3   155  3.75856e-05
  3   3   158 -1.15835e-04
  3   3   159  9.75937e-04
  3   3   162  2.70977e-03
  3   3   163 -3.24141e-03
  3   3   166 -1.97834e-05
  3   3   167 -3.94195e-05
  3   3   174  8.75946e-05
  3   3   175 -1.17867e-04
  3   3   176  4.21926e-04
  3   3   177  4.32124e-04
  3   3   180  2.26468e-04
  3   3   181  1.60095e-04
  3   3   184  2.46152e-05
  3   3   185  9.49749e-05
  3   3   188 -3.63281e-05
  3   3   189  9.21001e-05
  3   4    20 -8.39990e-05
  3   4    24 -2.07786e-04
  3   4    41  9.37164e-04
  3   4    42  1.19209e-03
  3   4    50  3.16853e-04
  3   4    61  1.49375e-04
  3   4    74  1.81962e-04
  3   4    87 -7.02626e-04
  3   4    95  3.18757e-04
  3   4    97 -7.32579e-04
  3   4   101 -4.45164e-04
  3   4   103 -5.32649e-04
  3   4   105 -2.41714e-03
  3   4   113 -4.64760e-04
  3   4   119  2.91341e-04
  3   4   123  1.94012e-04
  3   4   131 -8.86621e-04
  3   4   135 -6.32940e-05
  3   4   139 -3.48694e-04
  3   4   140  1.30262e-03
  3   4   145 -9.71881e-04
  3   4   158 -7.07201e-04
  3   4   163 -2.76500e-03
  3   4   167 -2.40744e-05
  3   4   175 -9.54063e-05
  3   4   177  3.37597e-04
  3   4   181  1.91389e-04
  3   4   184  2.66585e-05
  3   4   189  3.57242e-05
  3   5    20 -2.02582e-04
  3   5    24 -1.38212e-04
  3   5    41  8.87037e-04
  3   5    42  1.28502e-03
  3   5    50  4.46595e-04
  3   5    61  3.10260e-04
  3   5    74  2.28031e-04
  3   5    87 -7.18775e-04
  3   5    95  3.21178e-04
  3   5    97 -4.41154e-04
  3   5   101 -4.96076e-04
  3   5   103 -5.35491e-04
  3   5   105 -2.35639e-03
  3   5   113 -5.41221e-04
  3   5   119  3.25324e-04
  3   5   123  1.64718e-04
  3   5   131 -8.57073e-04
  3   5   135 -2.49237e-05
  3   5   139 -2.55344e-04
  3   5   140  1.14155e-03
  3   5   145 -8.93816e-04
  3   5   158 -5.88544e-04
  3   5   163 -2.47515e-03
  3   5   167 -2.06369e-05
  3   5   175 -9.11716e-05
  3   5   177  3.19798e-04
  3   5   181  1.74145e-04
  3   5   184  2.44114e-05
  3   5   189  3.42032e-05
  3   6    20 -3.90592e-05
  3   6    24 -5.12562e-04
  3   6    41  1.49395e-04
  3   6    42  8.04807e-04
  3   6    50  1.52764e-03
  3   6    61  4.08890e-04
  3   6    74 -1.81937e-04
  3   6    87 -1.14764e-03
  3   6    95  1.27834e-03
  3   6    97 -4.40359e-04
  3   6   101 -4.72187e-04
  3   6   103  3.20346e-04
  3   6   105 -1.08620e-03
  3   6   113 -1.45577e-03
  3   6   119  7.59899e-04
  3   6   131  2.59249e-04
  3   6   135 -8.97599e-05
  3   6   139  1.00874e-03
  3   6   140 -8.99143e-04
  3   6   145  5.21965e-04
  3   6   154 -4.07157e-04
  3   6   158  2.15669e-03
  3   6   163  2.08501e-03
  3   6   167 -4.07878e-05
  3   6   175 -7.06012e-05
  3   6   177 -2.80663e-04
  3   6   181  3.70923e-04
  3   6   189 -6.74779e-05
  3   7    20 -1.66589e-04
  3   7    24 -1.59585e-04
  3   7    41  8.00679e-04
  3   7    42  1.27007e-03
  3   7    50  5.18793e-04
  3   7    61  4.74866e-04
  3   7    74  2.40555e-04
  3   7    87 -6.02991e-04
  3   7    95  2.85701e-04
  3   7    97 -3.10853e-04
  3   7   101 -4.44054e-04
  3   7   103 -6.40746e-04
  3   7   105 -2.25117e-03
  3   7   113 -5.26579e-04
  3   7   119  2.61039e-04
  3   7   123  1.86033e-04
  3   7   131 -7.94164e-04
  3   7   135 -3.15865e-05
  3   7   139 -1.59477e-04
  3   7   140  1.01509e-03
  3   7   145 -8.19139e-04
  3   7   158 -5.77879e-04
  3   7   163 -2.37752e-03
  3   7   167 -1.86101e-05
  3   7   175 -8.73710e-05
  3   7   177  3.05800e-04
  3   7   181  1.87681e-04
  3   7   184  2.47507e-05
  3   7   189  2.77409e-05
  3   8    20 -2.94172e-03
  3   8    24  2.37285e-03
  3   8    41  1.05686e-04
  3   8    42  3.18093e-03
  3   8    50  2.04161e-03
  3   8    61  2.23675e-03
  3   8    74  8.80855e-04
  3   8    87 -2.04200e-03
  3   8    95  2.25592e-04
  3   8    97  2.74795e-03
  3   8   101 -6.39269e-04
  3   8   103 -7.82636e-04
  3   8   105 -2.39170e-03
  3   8   113 -1.62023e-03
  3   8   119  1.13504e-03
  3   8   123 -7.52101e-04
  3   8   131 -5.33852e-04
  3   8   135  1.07570e-03
  3   8   139  6.23445e-05
  3   8   140 -2.06145e-03
  3   8   145  1.63793e-03
  3   8   154 -1.04289e-04
  3   8   158  4.83918e-04
  3   8   163 -1.13984e-03
  3   8   167 -2.44965e-05
  3   8   175 -5.35605e-05
  3   8   177  1.65297e-04
  3   8   181 -1.68658e-04
  3   8   189  1.31043e-04
  3   9    20  1.18280e-04
  3   9    24 -4.51460e-04
  3   9    41  2.28909e-04
  3   9    42  8.54391e-04
  3   9    50  1.58462e-03
  3   9    61  4.72020e-04
  3   9    74 -4.26945e-04
  3   9    87 -1.15178e-03
  3   9    95  9.12243e-04
  3   9    97 -7.64342e-04
  3   9   101 -6.11729e-04
  3   9   103  4.82164e-04
  3   9   105 -1.52257e-03
  3   9   113 -1.82078e-03
  3   9   119  1.03979e-03
  3   9   123 -1.45492e-04
  3   9   131 -2.39189e-04
  3   9   135  5.20391e-04
  3   9   139  8.33754e-04
  3   9   140 -1.68320e-03
  3   9   145  1.26604e-03
  3   9   154 -4.09610e-04
  3   9   158  2.91683e-03
  3   9   163  2.39205e-03
  3   9   167 -7.83789e-05
  3   9   175 -1.02693e-04
  3   9   177 -3.63957e-04
  3   9   181  4.51805e-04
  3   9   184  1.20823e-04
  3   9   189 -1.23277e-04
  3  10    13 -1.77894e-04
  3  10    16  5.12751e-04
  3  10    20 -2.97240e-03
  3  10    22 -1.45160e-04
  3  10    23  3.77342e-04
  3  10    24  2.27760e-03
  3  10    31 -2.22923e-04
  3  10    34  2.58879e-04
  3  10    37  1.10974e-04
  3  10    40 -8.95133e-05
  3  10    42  3.37050e-03
  3  10    47 -2.19522e-04
  3  10    50  2.03829e-03
  3  10    51 -1.21880e-04
  3  10    55 -3.10614e-05
  3  10    59 -6.45684e-05
  3  10    61  3.16754e-03
  3  10    62 -2.06116e-04
  3  10    67 -3.38584e-05
  3  10    73  8.12749e-05
  3  10    74  1.41503e-03
  3  10    75  1.28106e-05
  3  10    80 -4.96299e-05
  3  10    84 -1.12530e-04
  3  10    86 -2.69403e-04
  3  10    87 -1.10713e-03
  3  10    95 -2.49669e-04
  3  10    96 -9.92913e-05
  3  10    97  3.41969e-03
  3  10    98  1.65694e-04
  3  10   101 -7.71830e-04
  3  10   102 -5.89278e-05
  3  10   103 -1.29381e-03
  3  10   104  1.93715e-04
  3  10   105 -2.03954e-03
  3  10   110  2.32219e-05
  3  10   113 -1.51467e-03
  3  10   118  1.68143e-04
  3  10   119  1.24543e-03
  3  10   122 -1.38003e-04
  3  10   123 -9.10170e-04
  3  10   128  7.50977e-05
  3  10   131 -1.18515e-03
  3  10   134 -8.69142e-05
  3  10   135  1.11070e-03
  3  10   138  1.39173e-04
  3  10   139  5.96430e-04
  3  10   140 -1.93094e-03
  3  10   141  7.96915e-05
  3  10   144 -3.04944e-05
  3  10   145  9.63634e-04
  3  10   149 -2.74538e-05
  3  10   154  1.35167e-04
  3  10   158  2.11301e-04
  3  10   159 -5.54014e-05
  3  10   162 -1.00914e-04
  3  10   163  1.10920e-04
  3  10   175 -1.87540e-05
  3  10   176 -2.97300e-05
  3  10   181 -1.27244e-04
  3  10   184 -1.04771e-05
  3  10   189  5.32740e-05
  3  11    13  1.77893e-04
  3  11    16 -5.12752e-04
  3  11    20 -2.97240e-03
  3  11    22  1.45212e-04
  3  11    23 -3.77353e-04
  3  11    24  2.27761e-03
  3  11    31  2.22916e-04
  3  11    34 -2.58874e-04
  3  11    37 -1.10974e-04
  3  11    40  8.95349e-05
  3  11    42  3.37050e-03
  3  11    47  2.19544e-04
  3  11    50  2.03829e-03
  3  11    51  1.21877e-04
  3  11    55  3.10601e-05
  3  11    59  6.45611e-05
  3  11    61  3.16754e-03
  3  11    62  2.06201e-04
  3  11    67  3.38645e-05
  3  11    73 -8.08454e-05
  3  11    74  1.41505e-03
  3  11    75 -1.28328e-05
  3  11    80  4.96302e-05
  3  11    84  1.12524e-04
  3  11    86  2.69503e-04
  3  11    87 -1.10711e-03
  3  11    95 -2.49668e-04
  3  11    96  9.92860e-05
  3  11    97  3.41969e-03
  3  11    98 -1.65737e-04
  3  11   101 -7.71826e-04
  3  11   102  5.88510e-05
  3  11   103 -1.29382e-03
  3  11   104 -1.93790e-04
  3  11   105 -2.03953e-03
  3  11   110 -2.32397e-05
  3  11   113 -1.51467e-03
  3  11   118 -1.68114e-04
  3  11   119  1.24543e-03
  3  11   122  1.38011e-04
  3  11   123 -9.10170e-04
  3  11   128 -7.51928e-05
  3  11   131 -1.18515e-03
  3  11   134  8.62437e-05
  3  11   135  1.11076e-03
  3  11   138 -1.39324e-04
  3  11   139  5.96401e-04
  3  11   140 -1.93094e-03
  3  11   141 -7.97087e-05
  3  11   144  3.05279e-05
  3  11   145  9.63633e-04
  3  11   149  2.74788e-05
  3  11   154  1.35166e-04
  3  11   158  2.11306e-04
  3  11   159  5.54509e-05
  3  11   162  1.00963e-04
  3  11   163  1.10914e-04
  3  11   175 -1.87747e-05
  3  11   176  2.97460e-05
  3  11   181 -1.27378e-04
  3  11   184 -1.04869e-05
  3  11   189  5.32763e-05
  3  12    13 -1.39651e-05
  3  12    16  4.88741e-05
  3  12    20 -1.38938e-04
  3  12    22  2.23193e-04
  3  12    23 -2.91720e-05
  3  12    24 -5.57214e-04
  3  12    31 -7.75783e-05
  3  12    34  1.14557e-05
  3  12    37  5.02384e-04
  3  12    40  1.81017e-04
  3  12    41  3.58069e-04
  3  12    42  1.00453e-03
  3  12    47 -2.04146e-04
  3  12    50  1.22167e-03
  3  12    51 -6.86442e-04
  3  12    55  2.04652e-05
  3  12    59  1.80706e-05
  3  12    61  1.03711e-03
  3  12    62 -7.58153e-04
  3  12    67  5.02526e-05
  3  12    73  6.40764e-05
  3  12    74  2.46055e-04
  3  12    75  3.48236e-04
  3  12    80  1.50281e-05
  3  12    84  3.13443e-05
  3  12    86 -3.50288e-04
  3  12    87 -4.78384e-04
  3  12    94  2.96883e-04
  3  12    95  5.93582e-04
  3  12    96  1.12686e-04
  3  12    97 -2.98768e-04
  3  12    98  2.71844e-05
  3  12   101 -6.49271e-04
  3  12   102 -4.45910e-05
  3  12   104  8.84078e-05
  3  12   105 -1.21157e-03
  3  12   108  2.47579e-04
  3  12   113 -1.40508e-03
  3  12   118  1.00499e-05
  3  12   119  1.27168e-03
  3  12   122 -1.75090e-04
  3  12   123 -3.26822e-04
  3  12   128  1.19413e-04
  3  12   131 -7.98187e-04
  3  12   134 -1.32095e-04
  3  12   135  2.50332e-04
  3  12   138  4.92605e-04
  3  12   139  1.14950e-03
  3  12   140 -8.27065e-04
  3  12   141  5.12448e-04
  3  12   144 -5.78886e-05
  3  12   145  5.42260e-05
  3  12   154 -1.36242e-04
  3  12   155  3.67770e-05
  3  12   158  1.94529e-03
  3  12   159 -8.88203e-04
  3  12   162 -1.06347e-03
  3  12   163  3.01707e-03
  3  12   167 -3.31987e-05
  3  12   174  2.10222e-05
  3  12   175 -5.12829e-05
  3  12   176 -1.93754e-04
  3  12   177 -4.39614e-04
  3  12   180  1.82552e-04
  3  12   181  4.14958e-04
  3  12   184  4.07445e-05
  3  12   185  4.50991e-05
  3  12   188 -8.09253e-05
  3  12   189 -1.32796e-04
  3  13    13  1.39702e-05
  3  13    16 -4.88688e-05
  3  13    20 -1.38939e-04
  3  13    22 -2.23216e-04
  3  13    23  2.91526e-05
  3  13    24 -5.57210e-04
  3  13    31  7.75883e-05
  3  13    34 -1.14465e-05
  3  13    37 -5.02383e-04
  3  13    40 -1.81025e-04
  3  13    41  3.58073e-04
  3  13    42  1.00454e-03
  3  13    47  2.04198e-04
  3  13    50  1.22168e-03
  3  13    51  6.86434e-04
  3  13    55 -2.04683e-05
  3  13    59 -1.80789e-05
  3  13    61  1.03709e-03
  3  13    62  7.58160e-04
  3  13    67 -5.02454e-05
  3  13    73 -6.40079e-05
  3  13    74  2.46073e-04
  3  13    75 -3.48244e-04
  3  13    80 -1.50275e-05
  3  13    84 -3.13517e-05
  3  13    86  3.50347e-04
  3  13    87 -4.78348e-04
  3  13    94 -2.96754e-04
  3  13    95  5.93631e-04
  3  13    96 -1.12683e-04
  3  13    97 -2.98764e-04
  3  13    98 -2.72420e-05
  3  13   101 -6.49275e-04
  3  13   102  4.45926e-05
  3  13   104 -8.84856e-05
  3  13   105 -1.21156e-03
  3  13   108 -2.47587e-04
  3  13   113 -1.40509e-03
  3  13   118 -1.00507e-05
  3  13   119  1.27168e-03
  3  13   122  1.75113e-04
  3  13   123 -3.26818e-04
  3  13   128 -1.19488e-04
  3  13   131 -7.98184e-04
  3  13   134  1.31969e-04
  3  13   135  2.50412e-04
  3  13   138 -4.92840e-04
  3  13   139  1.14941e-03
  3  13   140 -8.27069e-04
  3  13   141 -5.12444e-04
  3  13   144  5.79049e-05
  3  13   145  5.42222e-05
  3  13   154 -1.36258e-04
  3  13   155 -3.67343e-05
  3  13   158  1.94536e-03
  3  13   159  8.88050e-04
  3  13   162  1.06355e-03
  3  13   163  3.01703e-03
  3  13   167 -3.31933e-05
  3  13   174 -2.14819e-05
  3  13   175 -5.11163e-05
  3  13   176  1.95957e-04
  3  13   177 -4.38637e-04
  3  13   180 -1.73009e-04
  3  13   181  4.19036e-04
  3  13   184  4.08726e-05
  3  13   185 -4.50843e-05
  3  13   188  8.12726e-05
  3  13   189 -1.32605e-04
  3  14    13 -8.88903e-05
  3  14    16  1.86251e-04
  3  14    22  2.52253e-04
  3  14    23  3.73652e-05
  3  14    24 -5.32145e-04
  3  14    31 -1.74872e-04
  3  14    34  7.96443e-05
  3  14    37 -4.12845e-04
  3  14    40 -1.44652e-04
  3  14    41  4.23161e-04
  3  14    42  1.05225e-03
  3  14    47  1.01266e-03
  3  14    50  1.25128e-03
  3  14    51  3.07683e-04
  3  14    61  1.12367e-03
  3  14    62  2.61336e-04
  3  14    67  7.84154e-05
  3  14    73  1.32081e-04
  3  14    74  1.13741e-04
  3  14    75 -1.08500e-04
  3  14    80  1.27867e-05
  3  14    84  1.94069e-05
  3  14    86  8.76926e-04
  3  14    87 -4.67248e-04
  3  14    94 -1.01019e-05
  3  14    95  3.27086e-04
  3  14    96  2.94324e-04
  3  14    97 -5.09809e-04
  3  14    98 -3.78571e-04
  3  14   101 -7.52162e-04
  3  14   102  2.64118e-04
  3  14   103  6.53578e-05
  3  14   104 -7.78017e-04
  3  14   105 -1.55403e-03
  3  14   108  6.47594e-05
  3  14   113 -1.66333e-03
  3  14   118 -6.88754e-04
  3  14   119  1.54628e-03
  3  14   122  5.99017e-04
  3  14   123 -4.67672e-04
  3  14   128 -1.13895e-04
  3  14   131 -1.21108e-03
  3  14   134  4.80816e-04
  3  14   135  6.62733e-04
  3  14   138 -1.38700e-04
  3  14   139  1.03910e-03
  3  14   140 -1.26888e-03
  3  14   141  2.75391e-04
  3  14   144 -1.02581e-04
  3  14   145  4.61111e-04
  3  14   149 -1.68610e-05
  3  14   154 -1.14932e-04
  3  14   155  8.60122e-05
  3  14   158  2.37200e-03
  3  14   159 -4.23768e-04
  3  14   162 -7.44599e-04
  3  14   163  3.24685e-03
  3  14   167 -5.90952e-05
  3  14   174  1.92048e-05
  3  14   175 -7.38641e-05
  3  14   176 -4.29605e-05
  3  14   177 -5.01374e-04
  3  14   180  1.65788e-04
  3  14   181  4.77218e-04
  3  14   184  1.16514e-04
  3  14   185  5.17120e-05
  3  14   188 -7.12652e-05
  3  14   189 -1.71312e-04
  3  15    13  8.88859e-05
  3  15    16 -1.86255e-04
  3  15    22 -2.52321e-04
  3  15    23 -3.74082e-05
  3  15    24 -5.32147e-04
  3  15    31  1.74863e-04
  3  15    34 -7.96463e-05
  3  15    37  4.12842e-04
  3  15    40  1.44639e-04
  3  15    41  4.23150e-04
  3  15    42  1.05225e-03
  3  15    47 -1.01267e-03
  3  15    50  1.25128e-03
  3  15    51 -3.07664e-04
  3  15    61  1.12368e-03
  3  15    62 -2.61291e-04
  3  15    67 -7.84142e-05
  3  15    73 -1.32049e-04
  3  15    74  1.13782e-04
  3  15    75  1.08472e-04
  3  15    80 -1.27858e-05
  3  15    84 -1.94035e-05
  3  15    86 -8.76915e-04
  3  15    87 -4.67337e-04
  3  15    94  1.01682e-05
  3  15    95  3.27086e-04
  3  15    96 -2.94359e-04
  3  15    97 -5.09802e-04
  3  15    98  3.78544e-04
  3  15   101 -7.52168e-04
  3  15   102 -2.64130e-04
  3  15   103  6.53752e-05
  3  15   104  7.77990e-04
  3  15   105 -1.55405e-03
  3  15   108 -6.47910e-05
  3  15   113 -1.66334e-03
  3  15   118  6.88817e-04
  3  15   119  1.54628e-03
  3  15   122 -5.99033e-04
  3  15   123 -4.67678e-04
  3  15   128  1.13815e-04
  3  15   131 -1.21108e-03
  3  15   134 -4.81225e-04
  3  15   135  6.62430e-04
  3  15   138  1.38455e-04
  3  15   139  1.03913e-03
  3  15   140 -1.26888e-03
  3  15   141 -2.75443e-04
  3  15   144  1.02614e-04
  3  15   145  4.61108e-04
  3  15   149  1.68983e-05
  3  15   154 -1.14963e-04
  3  15   155 -8.59885e-05
  3  15   158  2.37204e-03
  3  15   159  4.23684e-04
  3  15   162  7.44838e-04
  3  15   163  3.24682e-03
  3  15   167 -5.90950e-05
  3  15   174 -1.98474e-05
  3  15   175 -7.37081e-05
  3  15   176  4.54925e-05
  3  15   177 -5.01146e-04
  3  15   180 -1.54851e-04
  3  15   181  4.80892e-04
  3  15   184  1.16661e-04
  3  15   185 -5.14837e-05
  3  15   188  7.17157e-05
  3  15   189 -1.71148e-04
  3  16    20 -3.73596e-03
  3  16    24 -2.14538e-03
  3  16    41  4.78975e-03
  3  16    42  1.50707e-03
  3  16    50  7.83595e-04
  3  16    61 -5.31823e-04
  3  16    74 -3.33106e-04
  3  16    87 -1.64304e-03
  3  16    95  1.49491e-03
  3  16    97 -6.11810e-04
  3  16   101 -2.04459e-03
  3  16   103 -6.58271e-05
  3  16   105 -2.15601e-03
  3  16   113 -1.66059e-03
  3  16   119  1.06515e-03
  3  16   123  1.25391e-04
  3  16   131 -1.35842e-03
  3  16   135  1.38157e-03
  3  16   139  2.40918e-04
  3  16   140 -1.24802e-04
  3  16   145 -6.06097e-04
  3  16   154  1.35969e-04
  3  16   158  1.21432e-03
  3  16   163 -7.15081e-04
  3  16   175 -1.07210e-05
  3  16   177  2.57818e-05
  3  16   181 -1.68666e-05
  3  16   184 -6.98955e-05
  3  16   189  1.32810e-04
  3  17    13 -5.64072e-05
  3  17    16  2.23663e-04
  3  17    20 -3.66614e-03
  3  17    22  1.65289e-04
  3  17    23  4.79681e-05
  3  17    24 -2.13906e-03
  3  17    31 -1.81610e-04
  3  17    34  1.04491e-04
  3  17    37  2.31490e-04
  3  17    40  2.74236e-04
  3  17    41  4.58074e-03
  3  17    42  1.64584e-03
  3  17    47 -7.15954e-05
  3  17    50  6.47609e-04
  3  17    51 -3.76837e-04
  3  17    55  3.49017e-05
  3  17    59  1.05548e-05
  3  17    61  3.07928e-04
  3  17    62 -6.73880e-04
  3  17    67  8.22639e-05
  3  17    73  1.35259e-04
  3  17    74  2.28751e-04
  3  17    84  2.09051e-05
  3  17    86 -5.06451e-04
  3  17    87 -7.07602e-04
  3  17    94  7.75146e-05
  3  17    95  9.71964e-04
  3  17    96 -4.06169e-04
  3  17    97 -3.31382e-05
  3  17    98  2.65527e-05
  3  17   101 -2.08371e-03
  3  17   102 -4.11079e-05
  3  17   103 -5.38471e-04
  3  17   104  4.36942e-04
  3  17   105 -1.80423e-03
  3  17   108  1.30990e-04
  3  17   113 -1.42697e-03
  3  17   118  2.66568e-04
  3  17   119  1.12075e-03
  3  17   122 -3.29568e-04
  3  17   123 -1.88381e-05
  3  17   128 -2.17932e-05
  3  17   131 -1.94095e-03
  3  17   134 -3.86313e-04
  3  17   135  1.30053e-03
  3  17   138  3.92178e-04
  3  17   139  7.10956e-04
  3  17   140  8.38728e-05
  3  17   141  2.58477e-04
  3  17   144  2.63687e-05
  3  17   145 -1.26020e-03
  3  17   149 -1.74824e-05
  3  17   154  3.52298e-04
  3  17   155 -4.03763e-05
  3  17   158  8.79715e-04
  3  17   159 -2.56194e-04
  3  17   162 -2.45454e-04
  3  17   163  4.25728e-04
  3  17   167  3.70542e-05
  3  17   175  2.28228e-05
  3  17   176 -8.08398e-05
  3  17   177 -1.18545e-04
  3  17   180 -1.84486e-05
  3  17   181  1.41474e-05
  3  17   184 -7.96237e-05
  3  17   185 -1.83221e-05
  3  17   189  5.87203e-05
  3  18    13  5.64057e-05
  3  18    16 -2.23665e-04
  3  18    20 -3.66614e-03
  3  18    22 -1.65277e-04
  3  18    23 -4.80306e-05
  3  18    24 -2.13905e-03
  3  18    31  1.81605e-04
  3  18    34 -1.04485e-04
  3  18    37 -2.31453e-04
  3  18    40 -2.74203e-04
  3  18    41  4.58074e-03
  3  18    42  1.64585e-03
  3  18    47  7.15941e-05
  3  18    50  6.47613e-04
  3  18    51  3.76832e-04
  3  18    55 -3.49003e-05
  3  18    59 -1.05619e-05
  3  18    61  3.07909e-04
  3  18    62  6.73897e-04
  3  18    67 -8.22559e-05
  3  18    73 -1.35171e-04
  3  18    74  2.28790e-04
  3  18    84 -2.09105e-05
  3  18    86  5.06506e-04
  3  18    87 -7.07550e-04
  3  18    94 -7.73456e-05
  3  18    95  9.71976e-04
  3  18    96  4.06157e-04
  3  18    97 -3.31410e-05
  3  18    98 -2.66173e-05
  3  18   101 -2.08371e-03
  3  18   102  4.10581e-05
  3  18   103 -5.38477e-04
  3  18   104 -4.37014e-04
  3  18   105 -1.80422e-03
  3  18   108 -1.31002e-04
  3  18   113 -1.42697e-03
  3  18   118 -2.66539e-04
  3  18   119  1.12075e-03
  3  18   122  3.29569e-04
  3  18   123 -1.88335e-05
  3  18   128  2.17064e-05
  3  18   131 -1.94095e-03
  3  18   134  3.85529e-04
  3  18   135  1.30076e-03
  3  18   138 -3.92344e-04
  3  18   139  7.10881e-04
  3  18   140  8.38705e-05
  3  18   141 -2.58529e-04
  3  18   144 -2.63386e-05
  3  18   145 -1.26021e-03
  3  18   149  1.75016e-05
  3  18   154  3.52307e-04
  3  18   155  4.02775e-05
  3  18   158  8.79738e-04
  3  18   159  2.56188e-04
  3  18   162  2.45514e-04
  3  18   163  4.25718e-04
  3  18   167  3.70560e-05
  3  18   175  2.27913e-05
  3  18   176  8.14494e-05
  3  18   177 -1.18142e-04
  3  18   180  1.87352e-05
  3  18   181  1.37241e-05
  3  18   184 -7.96771e-05
  3  18   185  1.79874e-05
  3  18   189  5.87087e-05
lambda
11539
  1   2   3  16  2.97945e-04
  1   2   3  22  3.33164e-05
  1   2   3  40  1.44255e-05
  1   2   3  47  2.16857e-04
  1   2   3  51  5.89812e-05
  1   2   3  69  1.68563e-05
  1   2   3  86  1.27864e-04
  1   2   3  96  7.90520e-05
  1   2   3  98 -8.84605e-05
  1   2   3 102  1.76228e-04
  1   2   3 104 -1.52785e-04
  1   2   3 108 -1.08888e-04
  1   2   3 122  2.20990e-05
  1   2   3 128  1.90956e-05
  1   2   3 134  1.42713e-04
  1   2   3 138 -1.25619e-04
  1   2   3 141 -1.23258e-04
  1   2   3 159  1.30830e-04
  1   2   3 162  3.58641e-04
  1   2   3 176  5.16711e-05
  1   2   3 180  1.83759e-05
  1   2   3 185  1.11150e-05
  1   2   4  11  1.10161e-04
  1   2   4  14  4.88895e-05
  1   2   4  18 -1.34830e-04
  1   2   4  19 -1.35107e-04
  1   2   4  25 -1.55991e-04
  1   2   4  26  1.56414e-04
  1   2   4  27  9.48981e-05
  1   2   4  28 -9.47018e-05
  1   2   4  32 -1.62527e-04
  1   2   4  35 -2.96061e-04
  1   2   4  36 -2.92835e-04
  1   2   4  39 -4.37265e-05
  1   2   4  43 -4.33865e-05
  1   2   4  44  4.29492e-05
  1   2   4  45 -2.66739e-04
  1   2   4  46  2.70688e-04
  1   2   4  48  1.09748e-04
  1   2   4  49 -1.07604e-04
  1   2   4  56  1.33433e-04
  1   2   4  63 -2.12726e-04
  1   2   4  65 -1.22035e-04
  1   2   4  68 -8.93345e-05
  1   2   4  71  1.19261e-04
  1   2   4  72  1.19674e-04
  1   2   4  77  6.22528e-05
  1   2   4  78 -1.92866e-04
  1   2   4  82 -7.18971e-05
  1   2   4  88  1.06660e-05
  1   2   4  91 -1.97881e-04
  1   2   4  99  1.32425e-04
  1   2   4 106  2.57345e-04
  1   2   4 107  2.58391e-04
  1   2   4 111  2.01765e-05
  1   2   4 116  1.49028e-05
  1   2   4 117 -1.49601e-05
  1   2   4 126  2.27453e-04
  1   2   4 127 -2.28215e-04
  1   2   4 129  7.39797e-05
  1   2   4 132  2.98220e-04
  1   2   4 133 -2.96426e-04
  1   2   4 136  7.55310e-05
  1   2   4 137  7.60935e-05
  1   2   4 147 -2.48837e-05
  1   2   4 151 -3.62121e-05
  1   2   4 152  5.09908e-05
  1   2   4 153  5.06764e-05
  1   2   4 156 -4.63493e-05
  1   2   4 157 -4.03517e-05
  1   2   4 186  1.17344e-05
  1   2   4 187  1.16941e-05
  1   2   5  11  1.72738e-04
  1   2   5  14  6.14548e-05
  1   2   5  18 -1.23765e-04
  1   2   5  19  1.24342e-04
  1   2   5  25 -2.03260e-04
  1   2   5  26 -2.03570e-04
  1   2   5  27 -9.12050e-05
  1   2   5  28 -9.05831e-05
  1   2   5  32 -1.95081e-04
  1   2   5  35 -3.62467e-04
  1   2   5  36  3.60019e-04
  1   2   5  39 -2.18565e-05
  1   2   5  43  2.25623e-05
  1   2   5  44  2.11964e-05
  1   2   5  45 -3.55397e-04
  1   2   5  46 -3.59054e-04
  1   2   5  48  4.51069e-05
  1   2   5  49  4.72664e-05
  1   2   5  56  1.74756e-04
  1   2   5  63 -2.70126e-04
  1   2   5  65 -1.22523e-04
  1   2   5  68 -1.68156e-05
  1   2   5  71  1.35419e-04
  1   2   5  72 -1.36307e-04
  1   2   5  77  9.14943e-05
  1   2   5  78 -2.71626e-04
  1   2   5  82 -1.10080e-04
  1   2   5  88  5.76323e-05
  1   2   5  91 -2.67107e-04
  1   2   5  92 -2.01288e-05
  1   2   5  99  1.51080e-04
  1   2   5 106  3.43482e-04
  1   2   5 107 -3.45183e-04
  1   2   5 111  3.26099e-05
  1   2   5 115  1.27794e-05
  1   2   5 116 -2.36141e-05
  1   2   5 125 -2.06545e-05
  1   2   5 126 -3.19136e-04
  1   2   5 127 -3.21291e-04
  1   2   5 129  7.39777e-05
  1   2   5 132 -4.05822e-04
  1   2   5 133 -4.03517e-04
  1   2   5 136  1.24567e-04
  1   2   5 137 -1.25510e-04
  1   2   5 147  5.19600e-05
  1   2   5 151 -2.77845e-05
  1   2   5 152 -7.37125e-05
  1   2   5 153  7.33597e-05
  1   2   5 156  5.27014e-05
  1   2   5 157  2.04615e-05
  1   2   5 161 -5.69032e-05
  1   2   5 186 -1.39420e-05
  1   2   5 187  1.38805e-05
  1   2   6  11  1.53366e-05
  1   2   6  15 -2.03274e-05
  1   2   6  32 -1.13861e-05
  1   2   6  39 -1.79162e-05
  1   2   6  45  1.76945e-05
  1   2   6  46  2.34613e-05
  1   2   6  48 -1.31639e-05
  1   2   6  49 -1.22386e-05
  1   2   6  52  1.63178e-04
  1   2   6  53  1.62962e-04
  1   2   6  78 -1.04496e-05
  1   2   6  92  1.91832e-04
  1   2   6  93  1.91051e-04
  1   2   6 106  1.71767e-05
  1   2   6 107 -1.69160e-05
  1   2   6 114 -5.61361e-04
  1   2   6 115 -5.62116e-04
  1   2   6 116  5.72103e-04
  1   2   6 117  5.72910e-04
  1   2   6 120  2.22446e-04
  1   2   6 121  2.22284e-04
  1   2   6 124  5.76499e-04
  1   2   6 125  5.77822e-04
  1   2   6 132 -2.14598e-05
  1   2   6 133 -2.03146e-05
  1   2   6 142 -1.62624e-04
  1   2   6 143 -1.62298e-04
  1   2   6 147  6.74837e-04
  1   2   6 151  5.81194e-04
  1   2   6 156 -5.99686e-05
  1   2   6 157  6.05316e-05
  1   2   6 160  5.44804e-04
  1   2   6 161  5.45589e-04
  1   2   6 165 -1.86433e-05
  1   2   6 172 -1.78192e-05
  1   2   6 173 -1.78290e-05
  1   2   6 178 -2.18408e-04
  1   2   6 179  2.14589e-04
  1   2   6 182  1.51153e-05
  1   2   6 183  1.51650e-05
  1   2   7  15  7.26759e-05
  1   2   7  18  1.04659e-05
  1   2   7  19  1.33607e-05
  1   2   7  25  1.29591e-05
  1   2   7  26 -1.72163e-05
  1   2   7  27 -1.53469e-05
  1   2   7  28  1.32380e-05
  1   2   7  32  1.38889e-05
  1   2   7  35  2.06715e-05
  1   2   7  36  2.58488e-05
  1   2   7  43 -2.69935e-05
  1   2   7  44  2.73108e-05
  1   2   7  45  1.15142e-05
  1   2   7  46 -1.57948e-05
  1   2   7  52 -2.28446e-04
  1   2   7  53  2.28371e-04
  1   2   7  63  2.28379e-05
  1   2   7  72 -1.10998e-05
  1   2   7  91  2.06253e-05
  1   2   7  92 -2.61159e-04
  1   2   7  93  2.61521e-04
  1   2   7  99 -1.32094e-05
  1   2   7 106 -1.36975e-05
  1   2   7 107 -2.11576e-05
  1   2   7 114 -6.50942e-04
  1   2   7 115  6.51486e-04
  1   2   7 116 -1.65307e-03
  1   2   7 117  1.66089e-03
  1   2   7 120 -2.54195e-04
  1   2   7 121  2.54054e-04
  1   2   7 124  7.32716e-04
  1   2   7 125 -7.32082e-04
  1   2   7 129 -2.16660e-05
  1   2   7 132 -2.46288e-05
  1   2   7 133  1.46254e-05
  1   2   7 142  1.45438e-04
  1   2   7 143 -1.45449e-04
  1   2   7 147  1.94880e-03
  1   2   7 151  2.74956e-03
  1   2   7 156  3.81329e-03
  1   2   7 157  3.90374e-03
  1   2   7 160  1.50818e-03
  1   2   7 161 -1.50193e-03
  1   2   7 165 -4.07831e-05
  1   2   7 172  1.46291e-05
  1   2   7 173 -1.46326e-05
  1   2   7 178  2.13644e-04
  1   2   7 179  2.16395e-04
  1   2   8  11  2.68281e-04
  1   2   8  12  2.69806e-04
  1   2   8  14 -1.79643e-05
  1   2   8  15  3.16381e-04
  1   2   8  16  7.88782e-05
  1   2   8  17 -1.08475e-04
  1   2   8  20  4.31904e-05
  1   2   8  21  6.47879e-05
  1   2   8  22 -3.25590e-04
  1   2   8  23 -8.32699e-05
  1   2   8  24 -1.07211e-05
  1   2   8  25  4.34417e-04
  1   2   8  28 -3.16105e-04
  1   2   8  29 -1.45543e-04
  1   2   8  30 -2.51669e-04
  1   2   8  31 -3.09448e-04
  1   2   8  32  3.16228e-04
  1   2   8  33  3.17321e-04
  1   2   8  39  1.11860e-05
  1   2   8  43  1.67951e-04
  1   2   8  47  3.71316e-05
  1   2   8  51  3.39333e-04
  1   2   8  54 -9.48756e-05
  1   2   8  55  3.25107e-04
  1   2   8  57  2.97147e-04
  1   2   8  58  2.94734e-05
  1   2   8  59 -3.25039e-04
  1   2   8  60  4.48341e-05
  1   2   8  61 -3.63982e-05
  1   2   8  62  3.24604e-04
  1   2   8  63  6.72613e-04
  1   2   8  64  6.83200e-04
  1   2   8  65  3.24068e-04
  1   2   8  66 -3.30097e-04
  1   2   8  67  8.15457e-05
  1   2   8  68  3.18757e-04
  1   2   8  69 -3.20905e-04
  1   2   8  70 -7.02740e-05
  1   2   8  72 -2.30893e-05
  1   2   8  76  3.22352e-04
  1   2   8  80  8.50076e-05
  1   2   8  81  2.34344e-04
  1   2   8  82 -3.19689e-04
  1   2   8  83  3.19955e-04
  1   2   8  84  1.21967e-05
  1   2   8  85 -3.22524e-04
  1   2   8  86 -2.52956e-05
  1   2   8  87  8.39119e-05
  1   2   8  88  3.29269e-04
  1   2   8  89  3.26137e-04
  1   2   8  93  3.23264e-04
  1   2   8  95 -7.69648e-05
  1   2   8  96 -3.17355e-04
  1   2   8  97 -2.45316e-05
  1   2   8  98  1.63374e-05
  1   2   8  99 -3.30036e-04
  1   2   8 100  3.31675e-04
  1   2   8 102  3.19411e-04
  1   2   8 103  1.06757e-05
  1   2   8 104  2.80781e-05
  1   2   8 105  1.68961e-04
  1   2   8 108 -1.46878e-04
  1   2   8 109 -1.29888e-05
  1   2   8 112 -3.39047e-04
  1   2   8 113  1.85651e-05
  1   2   8 119 -9.82116e-05
  1   2   8 120 -8.12003e-05
  1   2   8 122  3.24764e-04
  1   2   8 123  2.89268e-05
  1   2   8 128  1.19421e-04
  1   2   8 130 -3.25320e-04
  1   2   8 132  8.25320e-05
  1   2   8 134  3.19067e-04
  1   2   8 135  3.34444e-04
  1   2   8 138 -1.33474e-04
  1   2   8 139 -1.23594e-04
  1   2   8 140  2.49592e-05
  1   2   8 143 -3.26233e-04
  1   2   8 145  1.37908e-05
  1   2   8 148  4.55162e-05
  1   2   8 149 -3.28512e-04
  1   2   8 153 -3.30079e-04
  1   2   8 154  5.38201e-05
  1   2   8 155  3.23099e-04
  1   2   8 158  1.58049e-05
  1   2   8 163 -1.43507e-04
  1   2   8 164 -3.33878e-04
  1   2   8 165 -3.20457e-04
  1   2   8 166  3.25813e-04
  1   2   8 168 -1.22524e-04
  1   2   8 169 -8.21340e-05
  1   2   8 170 -3.30449e-04
  1   2   8 171 -1.05350e-05
  1   2   8 176  1.20710e-04
  1   2   8 177  8.10927e-05
  1   2   8 179 -3.22283e-04
  1   2   8 180  3.19756e-04
  1   2   8 181  3.33638e-05
  1   2   8 182 -3.36014e-04
  1   2   8 184 -1.01140e-04
  1   2   8 185  3.23999e-04
  1   2   9  11  6.17713e-05
  1   2   9  12 -6.16974e-05
  1   2   9  13 -3.22917e-04
  1   2   9  14 -8.34480e-05
  1   2   9  15 -6.63377e-05
  1   2   9  16  3.09879e-04
  1   2   9  17 -3.61062e-04
  1   2   9  19 -1.56220e-05
  1   2   9  20  8.60899e-05
  1   2   9  21  5.24574e-05
  1   2   9  22 -3.07742e-05
  1   2   9  24 -4.07596e-05
  1   2   9  25  1.07967e-04
  1   2   9  28 -7.67561e-05
  1   2   9  29 -3.81262e-04
  1   2   9  30  1.28786e-04
  1   2   9  32 -1.54082e-05
  1   2   9  33  1.14562e-05
  1   2   9  34  7.60325e-05
  1   2   9  39 -1.95460e-05
  1   2   9  41 -1.95888e-05
  1   2   9  42  1.37524e-05
  1   2   9  43 -5.07840e-05
  1   2   9  50  3.88916e-05
  1   2   9  51 -1.46052e-04
  1   2   9  54 -1.66066e-04
  1   2   9  55 -7.40226e-05
  1   2   9  57 -6.88202e-05
  1   2   9  58  1.24208e-04
  1   2   9  60  5.66343e-05
  1   2   9  65  7.70358e-05
  1   2   9  66  7.92647e-05
  1   2   9  67  3.35379e-04
  1   2   9  68  5.42308e-05
  1   2   9  69  5.96044e-05
  1   2   9  70 -3.42162e-04
  1   2   9  74 -2.52658e-04
  1   2   9  75  1.55139e-05
  1   2   9  76 -5.53060e-05
  1   2   9  80  3.28886e-04
  1   2   9  81 -8.06354e-05
  1   2   9  82 -6.90112e-05
  1   2   9  83 -6.98866e-05
  1   2   9  85 -1.92433e-04
  1   2   9  86  1.13579e-04
  1   2   9  87 -1.90226e-04
  1   2   9  88  6.57993e-05
  1   2   9  89 -6.59788e-05
  1   2   9  93 -7.71753e-05
  1   2   9  94 -3.33415e-04
  1   2   9  95 -1.15010e-04
  1   2   9  97  1.14786e-05
  1   2   9  99 -7.90903e-05
  1   2   9 100 -7.98328e-05
  1   2   9 103  1.87098e-05
  1   2   9 104 -1.66572e-04
  1   2   9 105 -1.47858e-05
  1   2   9 108 -1.22035e-05
  1   2   9 109 -7.09691e-05
  1   2   9 110 -3.27563e-04
  1   2   9 112  8.49355e-05
  1   2   9 118  3.55770e-04
  1   2   9 119 -1.02508e-04
  1   2   9 123  2.91347e-05
  1   2   9 128  3.31517e-04
  1   2   9 130  7.30711e-05
  1   2   9 132  3.26773e-04
  1   2   9 135  1.63558e-05
  1   2   9 139 -4.86139e-04
  1   2   9 140  4.14716e-05
  1   2   9 141 -1.89489e-05
  1   2   9 143  8.20034e-05
  1   2   9 145 -2.00980e-05
  1   2   9 148  1.15102e-04
  1   2   9 153 -8.14068e-05
  1   2   9 154  1.06825e-04
  1   2   9 155 -4.34804e-05
  1   2   9 158  4.62628e-04
  1   2   9 159  4.01342e-04
  1   2   9 162  4.37058e-04
  1   2   9 163  1.01753e-04
  1   2   9 164  8.36688e-05
  1   2   9 165  7.91691e-05
  1   2   9 168 -2.85643e-04
  1   2   9 169 -2.03741e-05
  1   2   9 170  8.23440e-05
  1   2   9 171  7.95562e-05
  1   2   9 174  3.26627e-04
  1   2   9 175 -9.46297e-05
  1   2   9 176  3.33971e-04
  1   2   9 177 -3.35319e-05
  1   2   9 179  7.82711e-05
  1   2   9 181  8.47760e-05
  1   2   9 182 -8.40871e-05
  1   2   9 185 -5.37417e-05
  1   2   9 189  5.22109e-05
  1   2  10  11 -7.64258e-05
  1   2  10  12  7.79398e-05
  1   2  10  15  6.56362e-05
  1   2  10  17  3.15030e-04
  1   2  10  20 -7.06594e-05
  1   2  10  21 -1.95193e-04
  1   2  10  22 -2.73095e-04
  1   2  10  24  1.65594e-05
  1   2  10  25  1.03705e-04
  1   2  10  28  6.68159e-05
  1   2  10  29  2.22324e-04
  1   2  10  30 -3.88108e-04
  1   2  10  31 -2.94461e-04
  1   2  10  32 -2.17431e-04
  1   2  10  33 -2.86102e-04
  1   2  10  34 -2.48547e-05
  1   2  10  40  1.51880e-04
  1   2  10  41  1.83548e-05
  1   2  10  42 -1.31005e-05
  1   2  10  43  6.11802e-05
  1   2  10  47  2.10126e-05
  1   2  10  50 -3.33231e-05
  1   2  10  57  7.71289e-05
  1   2  10  58 -3.91924e-05
  1   2  10  59 -2.87803e-04
  1   2  10  60 -1.44509e-04
  1   2  10  63  2.53140e-05
  1   2  10  64  1.95665e-05
  1   2  10  65 -7.99274e-05
  1   2  10  66 -8.10597e-05
  1   2  10  69 -8.63038e-05
  1   2  10  70  2.45027e-04
  1   2  10  71  8.77888e-05
  1   2  10  73 -7.80753e-05
  1   2  10  74  1.83547e-04
  1   2  10  75 -1.53610e-04
  1   2  10  76  1.13325e-04
  1   2  10  77  1.14054e-04
  1   2  10  80 -7.56996e-05
  1   2  10  81  1.00181e-04
  1   2  10  82 -9.50045e-05
  1   2  10  83  9.50682e-05
  1   2  10  85  2.71688e-04
  1   2  10  86  3.14486e-04
  1   2  10  87  8.51364e-05
  1   2  10  89  6.91207e-05
  1   2  10  90  3.65902e-04
  1   2  10  93  7.37009e-05
  1   2  10  94  2.87205e-04
  1   2  10  95  1.21261e-04
  1   2  10  97 -1.15060e-05
  1   2  10  99 -7.72687e-05
  1   2  10 100  7.77181e-05
  1   2  10 102  1.36599e-04
  1   2  10 104  1.13849e-05
  1   2  10 109  6.90580e-05
  1   2  10 110 -7.58926e-05
  1   2  10 111  7.71963e-05
  1   2  10 112 -8.07226e-05
  1   2  10 114 -1.33113e-04
  1   2  10 118 -2.55448e-04
  1   2  10 119  8.21848e-05
  1   2  10 121 -7.61156e-05
  1   2  10 122  2.84010e-04
  1   2  10 123 -2.57371e-05
  1   2  10 130 -8.69994e-05
  1   2  10 135 -1.01610e-04
  1   2  10 139 -2.65009e-04
  1   2  10 140 -4.30655e-05
  1   2  10 143 -7.49575e-05
  1   2  10 145  2.40132e-05
  1   2  10 148 -1.11147e-04
  1   2  10 153 -7.84435e-05
  1   2  10 154 -9.20628e-05
  1   2  10 158 -4.43775e-04
  1   2  10 159  1.21892e-05
  1   2  10 162  1.35940e-05
  1   2  10 163 -1.03200e-04
  1   2  10 164 -7.79877e-05
  1   2  10 165 -7.52672e-05
  1   2  10 166  9.60184e-05
  1   2  10 167  1.53368e-05
  1   2  10 168  2.24291e-04
  1   2  10 169  2.95696e-04
  1   2  10 170 -7.76563e-05
  1   2  10 171  7.62703e-05
  1   2  10 173 -7.59157e-05
  1   2  10 177 -2.93520e-04
  1   2  10 179  7.40407e-05
  1   2  10 180  1.86328e-04
  1   2  10 182 -7.79112e-05
  1   2  10 184  1.02917e-05
  1   2  10 189 -4.10728e-05
  1   2  11  11 -2.45488e-04
  1   2  11  12 -2.47662e-04
  1   2  11  13 -3.03996e-04
  1   2  11  14  2.99053e-04
  1   2  11  15 -2.86162e-04
  1   2  11  16 -6.63950e-05
  1   2  11  17  7.90416e-05
  1   2  11  18  2.89339e-04
  1   2  11  20 -4.63552e-05
  1   2  11  21 -8.95433e-05
  1   2  11  22  2.93382e-04
  1   2  11  25 -3.60696e-04
  1   2  11  28  2.76391e-04
  1   2  11  29  7.68966e-05
  1   2  11  30 -8.91804e-05
  1   2  11  32  1.37775e-05
  1   2  11  33  3.54725e-05
  1   2  11  34  1.02675e-05
  1   2  11  40 -2.97806e-04
  1   2  11  41  2.56886e-05
  1   2  11  42  1.20081e-05
  1   2  11  43 -1.88750e-04
  1   2  11  50 -1.44986e-05
  1   2  11  54  4.13895e-05
  1   2  11  55  6.91916e-05
  1   2  11  56 -2.64807e-04
  1   2  11  57 -2.71329e-04
  1   2  11  58 -1.88746e-05
  1   2  11  60 -3.85961e-05
  1   2  11  61  4.63622e-05
  1   2  11  62 -2.91176e-04
  1   2  11  63  6.00911e-04
  1   2  11  64 -6.12222e-04
  1   2  11  65  2.93611e-04
  1   2  11  66  2.99183e-04
  1   2  11  67  3.01938e-04
  1   2  11  69  2.88045e-04
  1   2  11  70  1.73554e-05
  1   2  11  72  1.96713e-05
  1   2  11  74 -6.22445e-05
  1   2  11  75  3.02207e-04
  1   2  11  76 -2.99915e-04
  1   2  11  77  2.98501e-04
  1   2  11  81 -2.84831e-04
  1   2  11  82  2.91308e-04
  1   2  11  83 -2.93335e-04
  1   2  11  84  6.84392e-05
  1   2  11  85  2.69455e-04
  1   2  11  87 -2.47389e-05
  1   2  11  88 -2.97761e-04
  1   2  11  89 -2.96275e-04
  1   2  11  93 -2.92239e-04
  1   2  11  94 -3.17407e-05
  1   2  11  95 -2.86323e-04
  1   2  11  97  4.23138e-05
  1   2  11  99  2.98167e-04
  1   2  11 100 -2.99666e-04
  1   2  11 102 -3.06183e-04
  1   2  11 105 -1.53451e-04
  1   2  11 110  2.95773e-04
  1   2  11 112  3.05781e-04
  1   2  11 113 -2.01046e-05
  1   2  11 114  1.96728e-04
  1   2  11 118  3.49067e-04
  1   2  11 119  1.00740e-04
  1   2  11 121 -2.99766e-04
  1   2  11 123 -3.20204e-05
  1   2  11 130  2.94908e-04
  1   2  11 134 -3.10519e-04
  1   2  11 135 -2.22188e-04
  1   2  11 139  1.48144e-05
  1   2  11 141 -2.00791e-05
  1   2  11 143  2.94603e-04
  1   2  11 145 -1.67871e-05
  1   2  11 148 -3.92264e-05
  1   2  11 153  2.97964e-04
  1   2  11 154 -4.51001e-05
  1   2  11 155 -3.00186e-04
  1   2  11 158  4.17460e-04
  1   2  11 159  4.01703e-05
  1   2  11 162  8.83850e-05
  1   2  11 163  5.60136e-04
  1   2  11 164  3.01077e-04
  1   2  11 165  2.89733e-04
  1   2  11 166 -2.96462e-04
  1   2  11 168  8.95841e-05
  1   2  11 169  7.52150e-05
  1   2  11 170  2.98274e-04
  1   2  11 173  2.91915e-04
  1   2  11 174 -2.95105e-04
  1   2  11 175 -8.36205e-05
  1   2  11 177 -2.26606e-05
  1   2  11 179 -2.91364e-04
  1   2  11 181 -3.10197e-05
  1   2  11 182  3.02943e-04
  1   2  11 184  9.06235e-05
  1   2  11 188  3.00438e-04
  1   2  11 189 -1.86631e-05
  1   2  12  11  3.39707e-05
  1   2  12  15  7.76549e-05
  1   2  12  25 -1.70657e-05
  1   2  12  26 -1.74197e-05
  1   2  12  33  3.88762e-05
  1   2  12  35 -5.97622e-05
  1   2  12  36  5.93877e-05
  1   2  12  39  1.54925e-05
  1   2  12  43  7.02435e-05
  1   2  12  44  7.03416e-05
  1   2  12  45 -1.15474e-04
  1   2  12  46 -1.04605e-04
  1   2  12  48 -3.74642e-05
  1   2  12  49 -2.66782e-05
  1   2  12  52  5.16512e-05
  1   2  12  53  5.12522e-05
  1   2  12  56  2.38829e-05
  1   2  12  68  2.20414e-05
  1   2  12  71  1.65318e-05
  1   2  12  72 -1.42895e-05
  1   2  12  78 -1.83530e-05
  1   2  12  82 -1.96828e-05
  1   2  12  91  1.18446e-05
  1   2  12  92 -3.85665e-04
  1   2  12  93 -3.85921e-04
  1   2  12 106  2.76902e-05
  1   2  12 107 -2.77736e-05
  1   2  12 114  1.70524e-04
  1   2  12 115  1.70494e-04
  1   2  12 116 -5.75655e-04
  1   2  12 117 -5.78346e-04
  1   2  12 120  1.53086e-04
  1   2  12 121  1.52679e-04
  1   2  12 124 -5.14736e-04
  1   2  12 125 -5.13959e-04
  1   2  12 126 -3.33381e-05
  1   2  12 127 -3.14071e-05
  1   2  12 132 -3.99039e-05
  1   2  12 133 -3.83498e-05
  1   2  12 136  2.39132e-05
  1   2  12 137 -2.34488e-05
  1   2  12 142  2.79423e-04
  1   2  12 143  2.79448e-04
  1   2  12 147 -1.71642e-05
  1   2  12 151  2.02330e-05
  1   2  12 156  1.50447e-03
  1   2  12 157 -1.52422e-03
  1   2  12 160 -1.54127e-03
  1   2  12 161 -1.53195e-03
  1   2  12 165 -4.97953e-05
  1   2  12 178  2.49444e-04
  1   2  12 179 -2.49618e-04
  1   2  12 182 -9.20576e-05
  1   2  12 183 -9.20895e-05
  1   2  13  11  3.03540e-04
  1   2  13  12 -3.03332e-04
  1   2  13  13  3.37301e-04
  1   2  13  14  1.77675e-05
  1   2  13  15 -9.61537e-05
  1   2  13  17 -2.40227e-04
  1   2  13  18 -3.17836e-04
  1   2  13  20 -6.09624e-05
  1   2  13  21  3.76207e-04
  1   2  13  22  1.16377e-04
  1   2  13  23 -4.26087e-04
  1   2  13  24 -6.94123e-05
  1   2  13  25 -3.04151e-04
  1   2  13  29  9.62676e-04
  1   2  13  30  3.63517e-04
  1   2  13  31  3.38263e-04
  1   2  13  32 -1.17494e-05
  1   2  13  33 -2.07162e-04
  1   2  13  34  2.35862e-04
  1   2  13  37  2.59299e-04
  1   2  13  39  1.47963e-05
  1   2  13  40 -1.61274e-04
  1   2  13  41 -2.57948e-04
  1   2  13  42 -2.55273e-04
  1   2  13  43  2.75038e-04
  1   2  13  45  5.14235e-05
  1   2  13  47 -1.03659e-04
  1   2  13  50 -1.36812e-04
  1   2  13  51 -3.09680e-04
  1   2  13  54 -6.03870e-04
  1   2  13  55 -3.06695e-04
  1   2  13  57 -3.27693e-04
  1   2  13  58  8.03793e-05
  1   2  13  60 -1.06765e-04
  1   2  13  61  2.33195e-04
  1   2  13  62 -4.44202e-04
  1   2  13  63 -2.06315e-04
  1   2  13  64 -1.94802e-04
  1   2  13  65  3.24583e-04
  1   2  13  66  3.23898e-04
  1   2  13  67  4.30270e-04
  1   2  13  68  2.14329e-05
  1   2  13  69  1.87893e-04
  1   2  13  70  3.45776e-04
  1   2  13  71 -3.27525e-04
  1   2  13  74 -2.07540e-03
  1   2  13  75  4.43115e-04
  1   2  13  76 -3.16749e-04
  1   2  13  78 -3.24934e-04
  1   2  13  79  3.25865e-04
  1   2  13  80 -4.36335e-04
  1   2  13  81  9.50710e-04
  1   2  13  82 -3.22189e-04
  1   2  13  83 -3.21990e-04
  1   2  13  84 -3.37642e-04
  1   2  13  85 -1.76866e-04
  1   2  13  86 -2.29076e-04
  1   2  13  87  3.01726e-04
  1   2  13  88  3.04868e-04
  1   2  13  89 -3.03685e-04
  1   2  13  90 -3.31662e-04
  1   2  13  91 -3.32098e-04
  1   2  13  93  3.18688e-04
  1   2  13  95  2.77242e-04
  1   2  13  97 -3.26087e-04
  1   2  13  99 -3.22265e-04
  1   2  13 100 -3.22381e-04
  1   2  13 101 -1.57608e-04
  1   2  13 103  1.74654e-04
  1   2  13 104  2.52459e-04
  1   2  13 105 -1.69836e-04
  1   2  13 109  1.87858e-04
  1   2  13 110 -4.41367e-04
  1   2  13 112  3.23083e-04
  1   2  13 113 -1.49900e-04
  1   2  13 114 -3.89665e-04
  1   2  13 119 -2.76436e-04
  1   2  13 121  3.20520e-04
  1   2  13 122 -3.12483e-04
  1   2  13 123 -1.64743e-04
  1   2  13 130  3.20880e-04
  1   2  13 131 -4.50636e-05
  1   2  13 133 -3.29743e-04
  1   2  13 135  4.71257e-04
  1   2  13 137  4.97376e-04
  1   2  13 139 -2.96764e-04
  1   2  13 140 -1.32645e-05
  1   2  13 145 -2.81810e-05
  1   2  13 148  2.48043e-04
  1   2  13 153 -3.23337e-04
  1   2  13 155  4.42001e-04
  1   2  13 158  5.73814e-04
  1   2  13 162  8.85069e-05
  1   2  13 164  3.24287e-04
  1   2  13 167 -2.03292e-04
  1   2  13 168 -4.19141e-04
  1   2  13 169 -3.23635e-04
  1   2  13 170  3.24204e-04
  1   2  13 171  3.24726e-04
  1   2  13 173  3.24417e-04
  1   2  13 175  3.27570e-04
  1   2  13 177  2.20123e-05
  1   2  13 179  3.23966e-04
  1   2  13 180  4.41394e-04
  1   2  13 181 -4.12619e-04
  1   2  13 184 -8.69856e-04
  1   2  13 188 -4.42205e-04
  1   2  13 189 -3.88326e-04
  1   2  14  11  5.54023e-04
  1   2  14  12 -5.50033e-04
  1   2  14  14 -4.75000e-04
  1   2  14  15 -4.49731e-04
  1   2  14  17  7.27509e-04
  1   2  14  18  4.44296e-04
  1   2  14  20 -8.84889e-04
  1   2  14  21  6.21290e-05
  1   2  14  23  2.28877e-04
  1   2  14  24  1.98860e-04
  1   2  14  25  3.18915e-04
  1   2  14  29  4.60643e-04
  1   2  14  30  1.36707e-03
  1   2  14  32  4.14182e-04
  1   2  14  33 -4.18917e-04
  1   2  14  38  1.16907e-05
  1   2  14  39  2.26572e-05
  1   2  14  42  2.45217e-04
  1   2  14  43 -6.86921e-04
  1   2  14  45  2.04209e-05
  1   2  14  50  3.39691e-05
  1   2  14  54  2.45975e-04
  1   2  14  57 -5.19873e-04
  1   2  14  58 -2.73001e-04
  1   2  14  59 -4.47768e-04
  1   2  14  60 -1.40567e-04
  1   2  14  61  2.24755e-04
  1   2  14  64  3.08493e-05
  1   2  14  65  4.39778e-04
  1   2  14  66  4.23900e-04
  1   2  14  67 -1.78140e-04
  1   2  14  68 -4.81231e-05
  1   2  14  70  4.53474e-04
  1   2  14  71 -4.80861e-04
  1   2  14  72 -7.69286e-05
  1   2  14  73  1.96408e-04
  1   2  14  74  1.03383e-04
  1   2  14  76 -4.39647e-04
  1   2  14  78 -4.59836e-04
  1   2  14  79  4.73051e-04
  1   2  14  80  3.14125e-04
  1   2  14  81 -6.29791e-05
  1   2  14  82 -4.56715e-04
  1   2  14  83 -4.54147e-04
  1   2  14  84 -5.58435e-05
  1   2  14  85 -1.94285e-03
  1   2  14  86 -4.39775e-04
  1   2  14  87  3.09854e-04
  1   2  14  88  4.44451e-04
  1   2  14  89 -4.41318e-04
  1   2  14  90 -3.17012e-04
  1   2  14  91  3.19454e-04
  1   2  14  93 -4.41767e-04
  1   2  14  94 -4.43299e-04
  1   2  14  95 -4.97255e-05
  1   2  14  96 -4.62044e-04
  1   2  14  97  2.16810e-04
  1   2  14  98  4.40005e-04
  1   2  14  99  4.36846e-04
  1   2  14 100 -4.36904e-04
  1   2  14 101 -1.28807e-04
  1   2  14 102 -4.40342e-04
  1   2  14 103 -5.82066e-05
  1   2  14 105 -3.20031e-04
  1   2  14 108  3.30517e-04
  1   2  14 109  2.60185e-04
  1   2  14 112  4.12449e-04
  1   2  14 113 -1.90579e-04
  1   2  14 114 -1.11208e-03
  1   2  14 119 -5.67354e-04
  1   2  14 121  4.22538e-04
  1   2  14 123 -1.33622e-04
  1   2  14 128 -4.27867e-04
  1   2  14 130  4.42445e-04
  1   2  14 131 -5.15506e-05
  1   2  14 133  4.37772e-04
  1   2  14 134 -3.84430e-04
  1   2  14 135  1.31660e-04
  1   2  14 138  4.42434e-04
  1   2  14 139 -4.33190e-04
  1   2  14 140  3.30739e-04
  1   2  14 141  3.47335e-04
  1   2  14 144  4.42273e-04
  1   2  14 145 -5.96579e-04
  1   2  14 148 -1.87411e-04
  1   2  14 149  3.15131e-04
  1   2  14 153  4.29750e-04
  1   2  14 154 -7.13110e-04
  1   2  14 158 -3.40137e-05
  1   2  14 159 -2.58230e-04
  1   2  14 162 -1.98288e-05
  1   2  14 163  2.01913e-04
  1   2  14 164  4.30961e-04
  1   2  14 167 -8.84135e-04
  1   2  14 168  4.33939e-04
  1   2  14 169 -9.11678e-05
  1   2  14 170  4.35669e-04
  1   2  14 171 -2.46619e-05
  1   2  14 173  4.44970e-04
  1   2  14 174 -3.21179e-04
  1   2  14 175  3.09442e-04
  1   2  14 176  4.43085e-04
  1   2  14 177  4.19716e-05
  1   2  14 179 -4.51884e-04
  1   2  14 181 -2.87810e-05
  1   2  14 184  5.93781e-05
  1   2  14 189 -2.45869e-04
  1   3   4  11 -1.79255e-05
  1   3   4  35 -1.08371e-05
  1   3   4  36  1.87996e-05
  1   3   4  39  1.09753e-05
  1   3   4  48  2.63003e-05
  1   3   4  49 -2.67865e-05
  1   3   4  52 -4.22467e-05
  1   3   4  53 -4.25717e-05
  1   3   4  91 -1.93859e-05
  1   3   4  92  3.37368e-05
  1   3   4  93  3.39211e-05
  1   3   4 114  8.05121e-05
  1   3   4 115  7.98152e-05
  1   3   4 116 -1.25427e-04
  1   3   4 117 -1.24281e-04
  1   3   4 120 -6.15449e-05
  1   3   4 121 -6.18427e-05
  1   3   4 124 -2.06482e-05
  1   3   4 125 -2.08575e-05
  1   3   4 126  3.12422e-05
  1   3   4 127  1.51032e-05
  1   3   4 142  1.87822e-05
  1   3   4 143 -1.90140e-05
  1   3   4 147 -2.46446e-04
  1   3   4 151 -3.37316e-04
  1   3   4 156 -2.23888e-04
  1   3   4 157 -2.10850e-04
  1   3   4 160  1.22474e-04
  1   3   4 161  1.22903e-04
  1   3   4 165  1.21002e-05
  1   3   4 182  1.23865e-05
  1   3   4 183 -1.22846e-05
  1   3   5  25  4.89233e-05
  1   3   5  26  3.42591e-05
  1   3   5  27  1.41428e-05
  1   3   5  28  1.68544e-05
  1   3   5  32  1.50575e-05
  1   3   5  35  4.50818e-05
  1   3   5  36  3.94052e-05
  1   3   5  44  1.62432e-05
  1   3   5  45  7.15539e-05
  1   3   5  46  5.28968e-05
  1   3   5  48 -1.59809e-05
  1   3   5  52 -7.72293e-05
  1   3   5  53  7.74637e-05
  1   3   5  63  2.20000e-05
  1   3   5  68  1.62318e-05
  1   3   5  77 -1.17489e-05
  1   3   5  78  2.57053e-05
  1   3   5  91  5.94308e-05
  1   3   5  92  4.41121e-05
  1   3   5  93 -4.45080e-05
  1   3   5  99 -1.72699e-05
  1   3   5 114 -9.85241e-05
  1   3   5 115  9.94477e-05
  1   3   5 116 -1.41704e-04
  1   3   5 117  1.41486e-04
  1   3   5 120 -6.93968e-05
  1   3   5 121  6.98184e-05
  1   3   5 127  2.08932e-05
  1   3   5 132  1.81520e-05
  1   3   5 133  2.58430e-05
  1   3   5 142  4.22116e-05
  1   3   5 143  4.26206e-05
  1   3   5 147  3.12865e-04
  1   3   5 151  4.41754e-04
  1   3   5 156 -2.53828e-04
  1   3   5 157  2.45333e-04
  1   3   5 160 -2.16390e-04
  1   3   5 161  2.15235e-04
  1   3   5 165 -1.67970e-05
  1   3   5 178  1.27770e-05
  1   3   5 179 -1.29463e-05
  1   3   5 182 -1.90670e-05
  1   3   5 183 -1.89002e-05
  1   3   6  11 -1.66271e-05
  1   3   6  14  8.33363e-05
  1   3   6  15  8.01386e-05
  1   3   6  18  2.14612e-04
  1   3   6  19 -2.15014e-04
  1   3   6  25  2.49277e-04
  1   3   6  26  2.50720e-04
  1   3   6  27  1.25234e-04
  1   3   6  28  1.25119e-04
  1   3   6  32 -4.20172e-05
  1   3   6  33 -3.69739e-05
  1   3   6  35  8.74298e-05
  1   3   6  36  8.87895e-05
  1   3   6  39  3.18502e-04
  1   3   6  43  8.58174e-05
  1   3   6  44 -8.66550e-05
  1   3   6  45  2.70005e-04
  1   3   6  46  2.77792e-04
  1   3   6  48 -2.02384e-04
  1   3   6  49 -2.02985e-04
  1   3   6  56 -1.37972e-05
  1   3   6  57  1.39513e-05
  1   3   6  63  1.95814e-04
  1   3   6  65  1.77975e-04
  1   3   6  68  2.57251e-05
  1   3   6  69  2.56953e-05
  1   3   6  71 -1.31571e-04
  1   3   6  72  1.31852e-04
  1   3   6  77 -1.52440e-04
  1   3   6  82 -8.90560e-05
  1   3   6  83 -8.91090e-05
  1   3   6  88 -3.31722e-05
  1   3   6  91  1.74859e-04
  1   3   6  99 -2.93473e-04
  1   3   6 106 -2.99856e-04
  1   3   6 107  3.00245e-04
  1   3   6 111 -1.45757e-05
  1   3   6 112  1.44771e-05
  1   3   6 114 -8.25458e-05
  1   3   6 115  8.22341e-05
  1   3   6 116 -2.67750e-05
  1   3   6 117  2.48384e-05
  1   3   6 126 -1.89445e-05
  1   3   6 127  1.78618e-05
  1   3   6 129 -3.55971e-04
  1   3   6 132  4.53848e-04
  1   3   6 133  4.53829e-04
  1   3   6 136  4.71469e-05
  1   3   6 137 -4.68984e-05
  1   3   6 147 -1.14549e-04
  1   3   6 151  2.64427e-04
  1   3   6 152  9.18111e-05
  1   3   6 153 -9.17373e-05
  1   3   6 156  1.89527e-05
  1   3   6 157 -2.30650e-05
  1   3   6 160  8.94356e-05
  1   3   6 161 -8.84365e-05
  1   3   6 170  1.86213e-05
  1   3   6 171  1.86350e-05
  1   3   6 186  7.02848e-05
  1   3   6 187 -7.03431e-05
  1   3   7  11  4.14035e-04
  1   3   7  14  3.05577e-04
  1   3   7  15 -2.96260e-04
  1   3   7  18 -2.03322e-04
  1   3   7  19 -2.03049e-04
  1   3   7  25 -1.31383e-04
  1   3   7  26  1.31752e-04
  1   3   7  27  2.08419e-04
  1   3   7  28 -2.08378e-04
  1   3   7  32 -1.54981e-04
  1   3   7  33  1.54461e-04
  1   3   7  35 -4.96619e-04
  1   3   7  36  4.99902e-04
  1   3   7  39 -3.14966e-04
  1   3   7  43  4.40782e-04
  1   3   7  44  4.42079e-04
  1   3   7  45 -3.25592e-04
  1   3   7  46  3.34301e-04
  1   3   7  48 -3.77903e-05
  1   3   7  49  4.48358e-05
  1   3   7  56  2.22278e-04
  1   3   7  57  2.21877e-04
  1   3   7  63 -4.57119e-04
  1   3   7  65 -1.54081e-04
  1   3   7  68 -1.07224e-04
  1   3   7  69  1.06523e-04
  1   3   7  71  2.05532e-04
  1   3   7  72  2.05654e-04
  1   3   7  77  1.06316e-04
  1   3   7  82 -1.54033e-04
  1   3   7  83  1.54007e-04
  1   3   7  91 -1.29171e-04
  1   3   7  99  3.34912e-04
  1   3   7 106  4.34643e-04
  1   3   7 107  4.34593e-04
  1   3   7 111  7.80623e-05
  1   3   7 112  7.80524e-05
  1   3   7 114  3.75303e-05
  1   3   7 115  4.04246e-05
  1   3   7 116  1.37407e-05
  1   3   7 117  1.60504e-05
  1   3   7 124  1.90522e-05
  1   3   7 125  1.85856e-05
  1   3   7 126 -4.97121e-05
  1   3   7 127 -4.90279e-05
  1   3   7 129  6.37955e-04
  1   3   7 132  5.33431e-04
  1   3   7 133 -5.33647e-04
  1   3   7 147  7.77555e-05
  1   3   7 152  1.12220e-04
  1   3   7 153  1.12229e-04
  1   3   7 156  6.07460e-05
  1   3   7 157  5.27509e-05
  1   3   7 160 -2.83304e-05
  1   3   7 161 -2.33908e-05
  1   3   7 170  2.57062e-05
  1   3   7 171 -2.57075e-05
  1   3   7 186  7.39202e-05
  1   3   7 187  7.39259e-05
  1   3   8  11 -7.09922e-05
  1   3   8  12 -7.16140e-05
  1   3   8  13 -3.29582e-04
  1   3   8  14 -1.03780e-05
  1   3   8  15  8.31932e-05
  1   3   8  16  3.40903e-04
  1   3   8  17 -3.61045e-04
  1   3   8  19 -1.55824e-05
  1   3   8  20  8.60881e-05
  1   3   8  21  5.24711e-05
  1   3   8  22  1.68110e-04
  1   3   8  24 -4.07591e-05
  1   3   8  25 -1.17523e-04
  1   3   8  28  7.85838e-05
  1   3   8  29 -3.81244e-04
  1   3   8  30  1.28794e-04
  1   3   8  32 -2.84226e-05
  1   3   8  34 -9.01500e-05
  1   3   8  37 -7.11530e-05
  1   3   8  39 -1.94540e-05
  1   3   8  41 -1.95896e-05
  1   3   8  42  1.37529e-05
  1   3   8  43 -6.51368e-05
  1   3   8  50  3.88924e-05
  1   3   8  54 -1.66063e-04
  1   3   8  58  1.24208e-04
  1   3   8  60  5.66352e-05
  1   3   8  62 -1.55804e-04
  1   3   8  63 -1.72156e-05
  1   3   8  64  1.31199e-05
  1   3   8  65 -8.34718e-05
  1   3   8  66  8.55963e-05
  1   3   8  68 -9.50160e-05
  1   3   8  70 -3.42163e-04
  1   3   8  73  3.12192e-04
  1   3   8  74 -2.52652e-04
  1   3   8  76  1.07512e-04
  1   3   8  81  2.32277e-04
  1   3   8  82  9.06288e-05
  1   3   8  84 -9.31615e-05
  1   3   8  85 -5.74211e-05
  1   3   8  87 -2.36694e-04
  1   3   8  88 -8.77736e-05
  1   3   8  89  8.80932e-05
  1   3   8  93 -8.12176e-05
  1   3   8  94 -3.21234e-04
  1   3   8  95 -1.15013e-04
  1   3   8  96  2.05372e-04
  1   3   8  97  1.14781e-05
  1   3   8  99  8.06278e-05
  1   3   8 100 -8.12687e-05
  1   3   8 102 -1.92982e-04
  1   3   8 105  2.04516e-04
  1   3   8 108 -3.25869e-04
  1   3   8 109 -7.09695e-05
  1   3   8 110 -3.25941e-04
  1   3   8 118  3.21711e-04
  1   3   8 119 -1.02507e-04
  1   3   8 120  3.26436e-04
  1   3   8 122 -2.04603e-04
  1   3   8 123  2.91338e-05
  1   3   8 128  3.23360e-04
  1   3   8 130 -8.36112e-05
  1   3   8 132  3.27789e-04
  1   3   8 134 -1.95290e-04
  1   3   8 135 -1.63567e-05
  1   3   8 138 -3.25962e-04
  1   3   8 139 -4.86136e-04
  1   3   8 140  4.14734e-05
  1   3   8 141  2.13072e-05
  1   3   8 143  8.19125e-05
  1   3   8 144  3.22048e-04
  1   3   8 145 -2.00989e-05
  1   3   8 148  1.15104e-04
  1   3   8 153  8.33536e-05
  1   3   8 154  1.06829e-04
  1   3   8 158 -2.61298e-04
  1   3   8 159 -2.78206e-05
  1   3   8 162 -4.73720e-05
  1   3   8 163  1.01756e-04
  1   3   8 164 -8.45585e-05
  1   3   8 165  8.00813e-05
  1   3   8 168 -2.85649e-04
  1   3   8 169 -2.03649e-05
  1   3   8 170  1.46893e-05
  1   3   8 174  3.26952e-04
  1   3   8 175 -3.93919e-04
  1   3   8 176  3.21062e-04
  1   3   8 177 -3.35605e-05
  1   3   8 179  8.11797e-05
  1   3   8 180 -1.50550e-04
  1   3   8 181 -8.65272e-05
  1   3   8 182  8.49628e-05
  1   3   8 185 -1.07672e-04
  1   3   8 188 -1.13930e-04
  1   3   8 189  3.99372e-05
  1   3   9  11  2.67750e-04
  1   3   9  12 -2.74188e-04
  1   3   9  14 -3.48471e-04
  1   3   9  15 -6.58671e-05
  1   3   9  16 -8.31957e-05
  1   3   9  17  1.08482e-04
  1   3   9  20 -4.31787e-05
  1   3   9  21 -6.47850e-05
  1   3   9  22  3.40080e-04
  1   3   9  23  8.77957e-05
  1   3   9  24  1.07124e-05
  1   3   9  25  4.34100e-04
  1   3   9  28 -3.16199e-04
  1   3   9  29  1.45548e-04
  1   3   9  30  2.51680e-04
  1   3   9  31 -3.44329e-04
  1   3   9  32 -2.59978e-04
  1   3   9  33 -3.67323e-04
  1   3   9  37 -3.24439e-04
  1   3   9  39 -1.12227e-05
  1   3   9  43 -1.68900e-04
  1   3   9  47  3.36915e-05
  1   3   9  51 -3.25506e-04
  1   3   9  54  9.48754e-05
  1   3   9  58 -2.94733e-05
  1   3   9  59 -3.27403e-04
  1   3   9  60 -4.48333e-05
  1   3   9  61  3.63896e-05
  1   3   9  63 -6.68763e-04
  1   3   9  64  6.85070e-04
  1   3   9  65  3.24105e-04
  1   3   9  66  3.31499e-04
  1   3   9  68  3.21156e-04
  1   3   9  70  7.02715e-05
  1   3   9  72  2.32568e-05
  1   3   9  73 -9.22454e-05
  1   3   9  75  3.34062e-04
  1   3   9  76  3.31342e-04
  1   3   9  81 -5.31101e-05
  1   3   9  82 -3.20671e-04
  1   3   9  84 -3.30310e-04
  1   3   9  85  3.18737e-04
  1   3   9  86 -3.48577e-04
  1   3   9  87  1.33888e-04
  1   3   9  88  3.26797e-04
  1   3   9  89  3.31013e-04
  1   3   9  93 -3.23447e-04
  1   3   9  95  7.69700e-05
  1   3   9  96  1.32601e-05
  1   3   9  97  2.45384e-05
  1   3   9  98  1.54601e-05
  1   3   9  99 -3.30160e-04
  1   3   9 100 -3.32573e-04
  1   3   9 102 -1.82465e-05
  1   3   9 103  3.05513e-05
  1   3   9 104  3.57077e-04
  1   3   9 105  1.48950e-04
  1   3   9 109  1.29880e-05
  1   3   9 113 -1.85679e-05
  1   3   9 119  9.82056e-05
  1   3   9 122 -1.22480e-05
  1   3   9 123 -2.89212e-05
  1   3   9 128 -3.77680e-05
  1   3   9 130 -3.27195e-04
  1   3   9 132 -7.55456e-05
  1   3   9 134 -1.78361e-05
  1   3   9 135  3.34440e-04
  1   3   9 139  1.23595e-04
  1   3   9 140 -2.49618e-05
  1   3   9 143  3.26435e-04
  1   3   9 144 -3.85043e-05
  1   3   9 145 -1.37883e-05
  1   3   9 148 -4.55159e-05
  1   3   9 149 -3.24939e-04
  1   3   9 153 -3.30039e-04
  1   3   9 154 -5.38232e-05
  1   3   9 158  1.01954e-05
  1   3   9 159  1.83734e-04
  1   3   9 162 -1.07892e-03
  1   3   9 163  1.43508e-04
  1   3   9 164 -3.34041e-04
  1   3   9 165  3.20456e-04
  1   3   9 166  3.27768e-04
  1   3   9 168  1.22523e-04
  1   3   9 169  8.21478e-05
  1   3   9 170  4.49215e-05
  1   3   9 171  3.22577e-04
  1   3   9 175  7.68922e-05
  1   3   9 176 -3.08152e-05
  1   3   9 177 -8.08590e-05
  1   3   9 179  3.22353e-04
  1   3   9 181  3.32749e-05
  1   3   9 182 -3.36042e-04
  1   3   9 184 -1.01137e-04
  1   3   9 185 -3.29890e-04
  1   3   9 188 -3.30983e-04
  1   3   9 189 -1.68802e-05
  1   3  10  11 -2.48911e-04
  1   3  10  12  2.45207e-04
  1   3  10  13  2.86077e-04
  1   3  10  14  2.76254e-05
  1   3  10  15  7.74064e-05
  1   3  10  17 -7.90457e-05
  1   3  10  20  4.63787e-05
  1   3  10  21  8.95471e-05
  1   3  10  22 -2.78674e-04
  1   3  10  23 -2.70484e-04
  1   3  10  25  3.61080e-04
  1   3  10  28  2.77085e-04
  1   3  10  29 -7.69013e-05
  1   3  10  30  8.91741e-05
  1   3  10  32 -1.37573e-05
  1   3  10  33 -3.15216e-05
  1   3  10  34 -3.04958e-04
  1   3  10  37 -1.15059e-04
  1   3  10  40  2.92110e-04
  1   3  10  41 -2.56849e-05
  1   3  10  42 -1.20091e-05
  1   3  10  43  1.84850e-04
  1   3  10  50  1.44988e-05
  1   3  10  54 -4.13908e-05
  1   3  10  55 -8.10404e-05
  1   3  10  58  1.88757e-05
  1   3  10  60  3.85970e-05
  1   3  10  61 -4.63756e-05
  1   3  10  63  6.05876e-04
  1   3  10  64 -6.18370e-04
  1   3  10  65 -2.93067e-04
  1   3  10  66 -2.98854e-04
  1   3  10  67 -2.85890e-04
  1   3  10  70 -1.73607e-05
  1   3  10  71  2.79163e-04
  1   3  10  72 -1.96914e-05
  1   3  10  74  6.22394e-05
  1   3  10  75 -2.87273e-04
  1   3  10  76 -2.91561e-04
  1   3  10  77  2.91622e-04
  1   3  10  81 -6.26283e-05
  1   3  10  82 -2.88397e-04
  1   3  10  84 -8.78482e-05
  1   3  10  85 -3.21825e-04
  1   3  10  86  2.62108e-04
  1   3  10  87  2.46873e-05
  1   3  10  89 -2.96232e-04
  1   3  10  90  7.44382e-05
  1   3  10  93  2.91781e-04
  1   3  10  95  2.86327e-04
  1   3  10  97 -4.23076e-05
  1   3  10  99 -2.97706e-04
  1   3  10 100  2.99496e-04
  1   3  10 102  2.82612e-04
  1   3  10 103 -2.56098e-05
  1   3  10 105 -1.35196e-04
  1   3  10 111  2.89512e-04
  1   3  10 113  2.01051e-05
  1   3  10 114 -1.97377e-04
  1   3  10 119 -1.00757e-04
  1   3  10 121 -2.99613e-04
  1   3  10 122  2.69468e-04
  1   3  10 123  3.20317e-05
  1   3  10 130  2.93573e-04
  1   3  10 135 -1.26245e-04
  1   3  10 138  1.07384e-05
  1   3  10 139 -1.48660e-05
  1   3  10 141  1.91368e-05
  1   3  10 143 -2.94593e-04
  1   3  10 144  1.37040e-04
  1   3  10 145  1.67917e-05
  1   3  10 148  3.92265e-05
  1   3  10 149  2.95945e-04
  1   3  10 153 -2.97615e-04
  1   3  10 154  4.50930e-05
  1   3  10 155 -2.89659e-04
  1   3  10 158 -4.17467e-04
  1   3  10 159 -3.25567e-05
  1   3  10 162 -1.31150e-04
  1   3  10 163 -5.60145e-04
  1   3  10 164  3.00965e-04
  1   3  10 165 -2.89576e-04
  1   3  10 168 -8.95873e-05
  1   3  10 170 -3.77748e-05
  1   3  10 171  2.91291e-04
  1   3  10 173 -2.91695e-04
  1   3  10 174 -2.94954e-04
  1   3  10 175  3.50181e-04
  1   3  10 177  2.26729e-05
  1   3  10 179  2.90914e-04
  1   3  10 180  2.83588e-04
  1   3  10 181  3.04975e-04
  1   3  10 182 -3.02835e-04
  1   3  10 184  9.06273e-05
  1   3  10 188  2.89316e-04
  1   3  10 189  1.01331e-05
  1   3  11  11  4.28737e-04
  1   3  11  12  4.30390e-04
  1   3  11  14 -7.66015e-05
  1   3  11  15 -7.26489e-05
  1   3  11  16 -2.76118e-04
  1   3  11  17  3.15020e-04
  1   3  11  18 -7.25227e-05
  1   3  11  20 -7.06619e-05
  1   3  11  21 -1.95196e-04
  1   3  11  22  1.67209e-04
  1   3  11  23  7.58701e-05
  1   3  11  24  1.65628e-05
  1   3  11  25  8.65069e-05
  1   3  11  28 -5.87331e-05
  1   3  11  29  2.22315e-04
  1   3  11  30 -3.88141e-04
  1   3  11  31  2.93823e-04
  1   3  11  32 -2.18241e-04
  1   3  11  33 -3.01051e-04
  1   3  11  34 -8.28473e-05
  1   3  11  37  2.95936e-04
  1   3  11  41  1.83538e-05
  1   3  11  42 -1.30995e-05
  1   3  11  43  3.36725e-05
  1   3  11  47  2.62760e-05
  1   3  11  50 -3.33221e-05
  1   3  11  56  5.80262e-05
  1   3  11  58 -3.91919e-05
  1   3  11  59  3.01685e-04
  1   3  11  60 -1.44507e-04
  1   3  11  62 -2.04737e-04
  1   3  11  65 -7.00334e-05
  1   3  11  66 -7.13477e-05
  1   3  11  70  2.45020e-04
  1   3  11  73 -8.17685e-05
  1   3  11  74  1.83536e-04
  1   3  11  75  1.30078e-05
  1   3  11  76 -3.33397e-05
  1   3  11  77 -3.29892e-05
  1   3  11  80  7.71234e-05
  1   3  11  81 -9.11508e-05
  1   3  11  82 -5.33728e-05
  1   3  11  84  1.39971e-05
  1   3  11  85  1.31541e-04
  1   3  11  87  8.51368e-05
  1   3  11  88  6.59280e-05
  1   3  11  89 -6.62797e-05
  1   3  11  93  7.26994e-05
  1   3  11  95  1.21254e-04
  1   3  11  97 -1.15085e-05
  1   3  11  99 -6.88338e-05
  1   3  11 100  6.93406e-05
  1   3  11 104  1.36527e-05
  1   3  11 105 -2.02514e-04
  1   3  11 109  6.90592e-05
  1   3  11 114 -1.26342e-04
  1   3  11 119  8.21839e-05
  1   3  11 121  7.70569e-05
  1   3  11 123 -2.57386e-05
  1   3  11 130  5.58257e-05
  1   3  11 134 -9.28635e-05
  1   3  11 135 -1.56196e-04
  1   3  11 139 -2.65006e-04
  1   3  11 140 -4.30646e-05
  1   3  11 143 -7.49247e-05
  1   3  11 145  2.40128e-05
  1   3  11 148 -1.11145e-04
  1   3  11 149  7.57873e-05
  1   3  11 153 -7.35282e-05
  1   3  11 154 -9.20578e-05
  1   3  11 158 -4.43782e-04
  1   3  11 163 -1.03200e-04
  1   3  11 164  7.62702e-05
  1   3  11 165 -7.35330e-05
  1   3  11 167  1.53350e-05
  1   3  11 168  2.24285e-04
  1   3  11 169  1.66611e-05
  1   3  11 173 -7.34440e-05
  1   3  11 175  6.06786e-05
  1   3  11 177 -2.93574e-04
  1   3  11 179  7.27414e-05
  1   3  11 181  7.65000e-05
  1   3  11 182 -7.59572e-05
  1   3  11 184 -1.01878e-05
  1   3  11 189 -4.82692e-05
  1   3  12  11 -4.60599e-04
  1   3  12  14 -3.17311e-04
  1   3  12  15 -3.09236e-04
  1   3  12  18  3.01841e-04
  1   3  12  19 -3.01471e-04
  1   3  12  25  6.54983e-04
  1   3  12  26  6.56101e-04
  1   3  12  27  4.87075e-04
  1   3  12  28  4.87285e-04
  1   3  12  32  5.27105e-04
  1   3  12  33  5.26254e-04
  1   3  12  35  6.83658e-04
  1   3  12  36  6.86987e-04
  1   3  12  39 -5.72994e-05
  1   3  12  43  6.13466e-04
  1   3  12  44 -6.14212e-04
  1   3  12  45  1.04045e-03
  1   3  12  46  1.00206e-03
  1   3  12  48 -7.56721e-04
  1   3  12  49 -7.51925e-04
  1   3  12  52 -1.02494e-05
  1   3  12  53  1.04263e-05
  1   3  12  56 -7.33293e-04
  1   3  12  57  7.32779e-04
  1   3  12  63  4.10636e-04
  1   3  12  65  1.77961e-04
  1   3  12  68  6.43067e-04
  1   3  12  69  3.15224e-04
  1   3  12  71 -1.70101e-04
  1   3  12  72  1.69822e-04
  1   3  12  77 -1.67295e-04
  1   3  12  78  8.04586e-04
  1   3  12  82  4.15752e-04
  1   3  12  83  4.15759e-04
  1   3  12  88  5.19269e-05
  1   3  12  91  6.31236e-04
  1   3  12  99 -5.17417e-04
  1   3  12 106 -8.32971e-04
  1   3  12 107  8.31874e-04
  1   3  12 111 -8.42546e-05
  1   3  12 112  8.41337e-05
  1   3  12 116  1.65617e-05
  1   3  12 117 -1.59285e-05
  1   3  12 126 -8.61651e-04
  1   3  12 127  8.60001e-04
  1   3  12 129  5.85731e-05
  1   3  12 132  9.87132e-04
  1   3  12 133  9.88097e-04
  1   3  12 136 -4.70285e-04
  1   3  12 137  4.70133e-04
  1   3  12 147  2.35394e-05
  1   3  12 152  1.81159e-04
  1   3  12 153 -1.81338e-04
  1   3  12 156  1.91661e-05
  1   3  12 157 -1.61409e-05
  1   3  12 160 -1.69398e-04
  1   3  12 161  1.64761e-04
  1   3  12 186 -1.07350e-05
  1   3  12 187  1.06886e-05
  1   3  13  11  5.61741e-04
  1   3  13  12 -5.57750e-04
  1   3  13  14  4.67703e-04
  1   3  13  15  1.35595e-03
  1   3  13  17  7.27508e-04
  1   3  13  18 -4.45229e-04
  1   3  13  20 -8.84885e-04
  1   3  13  21  6.21251e-05
  1   3  13  22  4.48094e-04
  1   3  13  24  1.98867e-04
  1   3  13  25 -3.19338e-04
  1   3  13  29  8.87644e-05
  1   3  13  30  3.49142e-04
  1   3  13  32  2.56684e-04
  1   3  13  33  4.06289e-04
  1   3  13  38  1.16987e-05
  1   3  13  39  2.26655e-05
  1   3  13  40 -4.46436e-04
  1   3  13  42  2.45215e-04
  1   3  13  43  6.88163e-04
  1   3  13  45  2.04332e-05
  1   3  13  47  4.48826e-04
  1   3  13  50  3.39690e-05
  1   3  13  51 -4.44661e-04
  1   3  13  54  2.45969e-04
  1   3  13  58 -2.72998e-04
  1   3  13  59 -4.36653e-04
  1   3  13  60 -1.40565e-04
  1   3  13  61  2.24752e-04
  1   3  13  62  4.76139e-04
  1   3  13  64 -2.68088e-05
  1   3  13  65  4.39977e-04
  1   3  13  66  4.24604e-04
  1   3  13  68  7.45789e-05
  1   3  13  69 -9.20212e-05
  1   3  13  70  4.53472e-04
  1   3  13  71 -4.81993e-04
  1   3  13  72 -7.69141e-05
  1   3  13  73 -4.53477e-04
  1   3  13  74  2.03207e-04
  1   3  13  75 -2.59106e-04
  1   3  13  76  4.41301e-04
  1   3  13  78 -4.59648e-04
  1   3  13  79  4.72999e-04
  1   3  13  81 -2.17431e-04
  1   3  13  82 -4.57186e-04
  1   3  13  84 -5.53682e-05
  1   3  13  85 -4.13764e-04
  1   3  13  86 -4.46931e-04
  1   3  13  87  3.09852e-04
  1   3  13  88  4.43125e-04
  1   3  13  89  4.43976e-04
  1   3  13  90  3.21262e-04
  1   3  13  91 -3.23296e-04
  1   3  13  93  4.41888e-04
  1   3  13  94  4.41066e-04
  1   3  13  95 -4.97277e-05
  1   3  13  97  2.16816e-04
  1   3  13  99 -4.36932e-04
  1   3  13 100 -4.37111e-04
  1   3  13 101 -1.28807e-04
  1   3  13 103 -5.82008e-05
  1   3  13 104  4.44455e-04
  1   3  13 105 -3.26038e-04
  1   3  13 109  2.60179e-04
  1   3  13 112  1.21925e-05
  1   3  13 113 -1.90580e-04
  1   3  13 114  1.11407e-03
  1   3  13 118 -2.69378e-04
  1   3  13 119 -5.67358e-04
  1   3  13 121  4.22471e-04
  1   3  13 122 -4.44712e-04
  1   3  13 123 -1.33622e-04
  1   3  13 130 -4.42489e-04
  1   3  13 131 -5.15534e-05
  1   3  13 133 -4.37735e-04
  1   3  13 135  1.31664e-04
  1   3  13 137 -3.27696e-04
  1   3  13 139 -5.02476e-04
  1   3  13 140  3.30734e-04
  1   3  13 144 -4.42292e-04
  1   3  13 145 -5.96578e-04
  1   3  13 148 -1.87415e-04
  1   3  13 149 -3.34239e-04
  1   3  13 153 -4.29790e-04
  1   3  13 154 -7.13104e-04
  1   3  13 158 -3.40143e-05
  1   3  13 162  4.77914e-04
  1   3  13 163  2.01913e-04
  1   3  13 164 -4.30991e-04
  1   3  13 166  4.42738e-04
  1   3  13 167 -8.84136e-04
  1   3  13 168  4.33939e-04
  1   3  13 169 -9.12078e-05
  1   3  13 170 -1.08203e-04
  1   3  13 171  4.49374e-04
  1   3  13 173  4.44981e-04
  1   3  13 174 -3.28019e-04
  1   3  13 175  3.09466e-04
  1   3  13 177  4.45146e-04
  1   3  13 179  4.51859e-04
  1   3  13 180 -3.33027e-04
  1   3  13 181 -2.87739e-05
  1   3  13 184  5.93910e-05
  1   3  13 189 -2.45878e-04
  1   3  14  11 -3.22470e-04
  1   3  14  12  3.22526e-04
  1   3  14  13 -3.11018e-04
  1   3  14  14  2.95450e-04
  1   3  14  15 -6.24444e-05
  1   3  14  17  2.40230e-04
  1   3  14  18 -3.07424e-04
  1   3  14  20  6.09669e-05
  1   3  14  21 -3.76209e-04
  1   3  14  24  6.94137e-05
  1   3  14  25 -3.07355e-04
  1   3  14  29  1.91563e-04
  1   3  14  30 -1.60276e-04
  1   3  14  31 -3.03180e-04
  1   3  14  32 -2.64375e-04
  1   3  14  34 -4.17056e-04
  1   3  14  37  3.93781e-04
  1   3  14  39 -1.47793e-05
  1   3  14  41  2.57947e-04
  1   3  14  42  2.55274e-04
  1   3  14  43  3.19326e-04
  1   3  14  45 -5.12432e-05
  1   3  14  47 -2.61438e-05
  1   3  14  50  1.36812e-04
  1   3  14  54  6.03874e-04
  1   3  14  55  3.33485e-04
  1   3  14  58 -8.03807e-05
  1   3  14  60  1.06763e-04
  1   3  14  61 -2.33195e-04
  1   3  14  63 -2.04829e-04
  1   3  14  64 -1.80057e-04
  1   3  14  65 -3.13446e-04
  1   3  14  66 -3.13109e-04
  1   3  14  68  1.55322e-05
  1   3  14  69  2.59978e-05
  1   3  14  70 -3.45773e-04
  1   3  14  71  3.23421e-04
  1   3  14  74 -1.81888e-04
  1   3  14  76 -3.25374e-04
  1   3  14  78  3.24448e-04
  1   3  14  79 -3.25528e-04
  1   3  14  80  2.10903e-05
  1   3  14  81 -4.31503e-04
  1   3  14  82  3.27402e-04
  1   3  14  84  3.03022e-04
  1   3  14  85  1.10687e-04
  1   3  14  86  3.85544e-04
  1   3  14  87 -3.01727e-04
  1   3  14  88 -3.22899e-04
  1   3  14  89 -3.24073e-04
  1   3  14  90 -3.21301e-04
  1   3  14  91 -3.21497e-04
  1   3  14  93  3.23672e-04
  1   3  14  95 -2.77242e-04
  1   3  14  96 -4.41823e-04
  1   3  14  97  3.26088e-04
  1   3  14  98 -5.19931e-04
  1   3  14  99 -3.23291e-04
  1   3  14 100  3.23591e-04
  1   3  14 101  1.57608e-04
  1   3  14 102  4.98957e-04
  1   3  14 103 -1.74649e-04
  1   3  14 105  1.86421e-04
  1   3  14 108  4.42342e-04
  1   3  14 109 -1.87856e-04
  1   3  14 110 -4.43642e-04
  1   3  14 113  1.49900e-04
  1   3  14 114 -3.84079e-04
  1   3  14 118 -4.41148e-04
  1   3  14 119  2.76436e-04
  1   3  14 121 -3.23212e-04
  1   3  14 123  1.64743e-04
  1   3  14 128 -4.40435e-04
  1   3  14 130  3.20720e-04
  1   3  14 131  4.50620e-05
  1   3  14 133 -3.25724e-04
  1   3  14 134 -4.42639e-04
  1   3  14 135 -4.71258e-04
  1   3  14 138 -3.12831e-04
  1   3  14 139  1.60426e-04
  1   3  14 140  1.32621e-05
  1   3  14 141  4.45546e-04
  1   3  14 145  2.81814e-05
  1   3  14 148 -2.48045e-04
  1   3  14 153 -3.23546e-04
  1   3  14 155 -4.42708e-04
  1   3  14 158 -5.73814e-04
  1   3  14 159 -4.47194e-04
  1   3  14 162 -1.95555e-05
  1   3  14 164  3.24426e-04
  1   3  14 166 -3.27828e-04
  1   3  14 167  2.03293e-04
  1   3  14 168  4.19143e-04
  1   3  14 169  3.26910e-04
  1   3  14 173 -3.24443e-04
  1   3  14 175 -3.27570e-04
  1   3  14 176 -3.40864e-04
  1   3  14 177 -3.24479e-04
  1   3  14 179  3.25911e-04
  1   3  14 181  4.12636e-04
  1   3  14 184  8.69836e-04
  1   3  14 188  4.42678e-04
  1   3  14 189  3.88320e-04
  1   4   5  22  2.59485e-04
  1   4   5  24 -1.54596e-05
  1   4   5  37 -4.93129e-04
  1   4   5  41  1.98479e-05
  1   4   5  47  2.33040e-03
  1   4   5  50  1.54290e-05
  1   4   5  51  9.40740e-04
  1   4   5  62  5.57954e-04
  1   4   5  67  1.62086e-05
  1   4   5  73  1.87363e-05
  1   4   5  75 -1.97415e-04
  1   4   5  86  1.68250e-03
  1   4   5  94 -1.13016e-04
  1   4   5  95 -1.36356e-05
  1   4   5  96  7.41831e-04
  1   4   5  98 -9.03183e-04
  1   4   5 101 -1.86338e-05
  1   4   5 102  1.50180e-03
  1   4   5 104 -1.67243e-03
  1   4   5 108 -9.21739e-04
  1   4   5 113 -1.31234e-05
  1   4   5 118 -3.61630e-04
  1   4   5 122  5.89754e-04
  1   4   5 127 -2.34444e-05
  1   4   5 128  4.46641e-05
  1   4   5 134  1.45854e-03
  1   4   5 138 -1.26022e-03
  1   4   5 141 -9.95575e-04
  1   4   5 144  6.40779e-05
  1   4   5 145 -1.18501e-05
  1   4   5 154  1.04026e-05
  1   4   5 155  5.81826e-05
  1   4   5 159  1.13866e-03
  1   4   5 162  2.78867e-03
  1   4   5 166 -4.60855e-05
  1   4   5 174  2.55908e-05
  1   4   5 175  1.46606e-05
  1   4   5 176  4.47707e-04
  1   4   5 180  1.30905e-04
  1   4   5 184 -1.00166e-05
  1   4   5 185  8.61946e-05
  1   4   5 188 -1.20744e-05
  1   4   6  13  1.39465e-05
  1   4   6  14  1.17812e-04
  1   4   6  16  1.61092e-05
  1   4   6  17  9.27820e-05
  1   4   6  23 -9.91409e-05
  1   4   6  31 -4.54726e-05
  1   4   6  32 -9.77906e-05
  1   4   6  34  7.08976e-05
  1   4   6  37 -4.16301e-05
  1   4   6  41  1.25374e-04
  1   4   6  47 -1.11623e-04
  1   4   6  50  1.18932e-04
  1   4   6  51  7.07518e-05
  1   4   6  55 -8.56081e-05
  1   4   6  59 -2.14011e-05
  1   4   6  60  1.17133e-04
  1   4   6  62  4.41820e-05
  1   4   6  67  1.51503e-04
  1   4   6  72 -3.16723e-05
  1   4   6  73  1.58703e-04
  1   4   6  75 -1.66304e-05
  1   4   6  80  4.37439e-05
  1   4   6  84  1.17905e-05
  1   4   6  86  9.88053e-05
  1   4   6  94 -1.00384e-05
  1   4   6  96  5.46914e-05
  1   4   6  98 -6.32531e-05
  1   4   6 101 -1.28434e-04
  1   4   6 102  9.90850e-05
  1   4   6 103 -1.43288e-04
  1   4   6 104 -9.47352e-05
  1   4   6 105  9.05060e-05
  1   4   6 108 -6.77637e-05
  1   4   6 110 -2.01108e-05
  1   4   6 118 -2.54513e-05
  1   4   6 122  4.38426e-05
  1   4   6 127 -3.99000e-05
  1   4   6 134  1.00138e-04
  1   4   6 135  8.77355e-05
  1   4   6 138 -9.22055e-05
  1   4   6 141 -6.50879e-05
  1   4   6 148  1.03571e-04
  1   4   6 149 -2.20696e-05
  1   4   6 158 -3.14715e-04
  1   4   6 159  6.81841e-05
  1   4   6 162  9.41107e-05
  1   4   6 175  8.26366e-05
  1   4   6 176  3.72604e-05
  1   4   6 180  1.05299e-05
  1   4   7  14 -8.47682e-05
  1   4   7  15  3.03153e-04
  1   4   7  17 -1.74679e-04
  1   4   7  21 -2.87366e-04
  1   4   7  29 -3.37919e-04
  1   4   7  30 -4.51168e-05
  1   4   7  37 -1.68806e-05
  1   4   7  47 -1.06474e-04
  1   4   7  51  2.86935e-05
  1   4   7  54  3.01574e-04
  1   4   7  59 -1.15337e-05
  1   4   7  60  3.58804e-05
  1   4   7  62  1.82624e-05
  1   4   7  69 -1.19495e-05
  1   4   7  70 -2.69073e-04
  1   4   7  71 -2.01631e-05
  1   4   7  72  1.04391e-04
  1   4   7  81  3.87434e-05
  1   4   7  84 -1.01397e-04
  1   4   7  85 -1.05752e-05
  1   4   7  86  1.02329e-04
  1   4   7  87 -5.23018e-04
  1   4   7  96  2.14758e-05
  1   4   7  97  1.40202e-04
  1   4   7  98 -2.57579e-05
  1   4   7 102  3.72367e-05
  1   4   7 104 -1.00234e-04
  1   4   7 105 -2.06728e-04
  1   4   7 108 -2.83731e-05
  1   4   7 112  1.48052e-05
  1   4   7 122  1.69655e-05
  1   4   7 127  1.56726e-04
  1   4   7 134  3.59157e-05
  1   4   7 135 -1.10896e-04
  1   4   7 138 -3.62482e-05
  1   4   7 139  3.28596e-04
  1   4   7 141  7.19166e-05
  1   4   7 148 -1.16754e-04
  1   4   7 159 -7.70486e-05
  1   4   7 162 -5.50804e-05
  1   4   7 166  1.14050e-05
  1   4   7 168  4.65861e-05
  1   4   7 169 -1.67476e-04
  1   4   7 170  2.30441e-04
  1   4   7 171  5.42979e-05
  1   4   7 175 -2.44392e-04
  1   4   7 176  1.53713e-05
  1   4   7 177 -1.31807e-04
  1   4   7 181 -1.79194e-04
  1   4   8  12 -1.53745e-05
  1   4   8  18  9.40888e-05
  1   4   8  19  1.27708e-05
  1   4   8  35 -1.92965e-05
  1   4   8  36  2.30377e-05
  1   4   8  39  3.25712e-04
  1   4   8  44  2.60468e-05
  1   4   8  48  8.17389e-05
  1   4   8  49  8.22688e-05
  1   4   8  52  1.67504e-04
  1   4   8  53 -1.68166e-04
  1   4   8  64 -1.72069e-05
  1   4   8  69 -1.29519e-05
  1   4   8  78 -2.53041e-04
  1   4   8  91 -8.26195e-05
  1   4   8  92 -3.12312e-04
  1   4   8 114 -2.16058e-04
  1   4   8 115  2.33516e-04
  1   4   8 116 -1.55993e-05
  1   4   8 117  1.60824e-05
  1   4   8 124 -1.69022e-05
  1   4   8 125  1.66321e-05
  1   4   8 126 -1.09754e-05
  1   4   8 129 -1.01404e-05
  1   4   8 133  1.99141e-04
  1   4   8 136  1.31235e-04
  1   4   8 137  1.31485e-04
  1   4   8 142  2.09581e-04
  1   4   8 147 -8.24766e-05
  1   4   8 151  1.97040e-04
  1   4   8 160  5.66933e-05
  1   4   8 161 -5.71236e-05
  1   4   8 164  2.09517e-05
  1   4   8 172  1.21668e-05
  1   4   8 173 -1.22243e-05
  1   4   8 178 -2.62183e-04
  1   4   8 183  2.90289e-05
  1   4   8 186 -6.98194e-05
  1   4   8 187 -6.96075e-05
  1   4   9  12  1.62478e-04
  1   4   9  15  1.22413e-04
  1   4   9  19  9.05563e-05
  1   4   9  26  1.12915e-05
  1   4   9  27 -9.91815e-05
  1   4   9  32  1.11764e-04
  1   4   9  33  1.11731e-04
  1   4   9  35 -6.50172e-05
  1   4   9  36 -6.55814e-05
  1   4   9  39  2.14696e-05
  1   4   9  44  3.36864e-04
  1   4   9  64  1.45015e-04
  1   4   9  66  4.61151e-05
  1   4   9  69  3.27197e-05
  1   4   9  71 -5.62156e-05
  1   4   9  72 -5.66176e-05
  1   4   9  89  2.68896e-05
  1   4   9 100 -2.10397e-04
  1   4   9 106  1.07024e-04
  1   4   9 107 -1.07584e-04
  1   4   9 111  3.23574e-05
  1   4   9 112  3.25154e-05
  1   4   9 114  5.86969e-04
  1   4   9 115  5.78276e-04
  1   4   9 116 -1.30829e-03
  1   4   9 117 -1.31888e-03
  1   4   9 120 -2.06667e-04
  1   4   9 121 -2.07296e-04
  1   4   9 124 -7.61681e-04
  1   4   9 125 -7.58547e-04
  1   4   9 126 -2.50318e-04
  1   4   9 127 -2.53192e-04
  1   4   9 129 -5.19431e-04
  1   4   9 130 -5.22281e-04
  1   4   9 133  1.04704e-05
  1   4   9 147 -1.41588e-03
  1   4   9 151 -1.93057e-03
  1   4   9 152 -5.09622e-05
  1   4   9 156  3.07454e-03
  1   4   9 157 -3.16216e-03
  1   4   9 160 -1.53045e-03
  1   4   9 161 -1.51782e-03
  1   4   9 170 -1.91052e-05
  1   4  10  12 -1.54688e-04
  1   4  10  14 -2.45693e-04
  1   4  10  15 -2.46995e-04
  1   4  10  18 -1.87626e-05
  1   4  10  19 -1.88140e-05
  1   4  10  26 -1.40802e-04
  1   4  10  27  5.92350e-05
  1   4  10  35  9.25863e-05
  1   4  10  36  9.29795e-05
  1   4  10  44 -1.06264e-04
  1   4  10  48  7.33287e-05
  1   4  10  49  7.21379e-05
  1   4  10  56  1.26483e-04
  1   4  10  57 -1.26569e-04
  1   4  10  64  2.31509e-05
  1   4  10  66  4.03568e-05
  1   4  10  68  8.64972e-05
  1   4  10  69 -8.49795e-05
  1   4  10  72 -1.31966e-05
  1   4  10  76  1.31449e-04
  1   4  10  83 -1.29671e-04
  1   4  10  88  6.36120e-05
  1   4  10  89 -6.35929e-05
  1   4  10 100 -1.20364e-05
  1   4  10 106 -2.01216e-05
  1   4  10 107  2.06690e-05
  1   4  10 112 -2.82825e-05
  1   4  10 115 -2.50372e-04
  1   4  10 117 -1.29890e-05
  1   4  10 126  1.23006e-05
  1   4  10 127  1.05325e-05
  1   4  10 129 -4.93297e-05
  1   4  10 130 -4.93638e-05
  1   4  10 147 -1.83735e-04
  1   4  10 151 -2.36869e-04
  1   4  10 156  1.39270e-05
  1   4  10 157  1.30735e-05
  1   4  10 160 -2.81002e-05
  1   4  10 161  2.99945e-05
  1   4  11  14  1.21378e-05
  1   4  11  32 -1.69736e-04
  1   4  11  33 -1.69794e-04
  1   4  11  35  1.43576e-05
  1   4  11  36 -2.10235e-05
  1   4  11  39  4.63826e-05
  1   4  11  44 -1.24451e-05
  1   4  11  45 -2.14226e-04
  1   4  11  46  2.00062e-04
  1   4  11  64  2.40612e-05
  1   4  11  68 -1.17703e-05
  1   4  11  69  1.09005e-05
  1   4  11  78 -2.99317e-05
  1   4  11  91  2.81018e-05
  1   4  11 115 -8.00146e-05
  1   4  11 116  2.12935e-04
  1   4  11 117 -2.12983e-04
  1   4  11 120  1.43727e-05
  1   4  11 124 -8.78429e-05
  1   4  11 125 -8.78734e-05
  1   4  11 126  1.83326e-04
  1   4  11 127 -1.42584e-04
  1   4  11 132  6.79638e-05
  1   4  11 133 -6.75664e-05
  1   4  11 136  3.37676e-05
  1   4  11 137 -3.39422e-05
  1   4  11 142  3.93795e-05
  1   4  11 147  4.46665e-05
  1   4  11 151 -8.19220e-05
  1   4  11 156 -5.36654e-04
  1   4  11 157  5.35419e-04
  1   4  11 160 -2.77041e-04
  1   4  11 161 -2.77589e-04
  1   4  11 164 -1.05485e-05
  1   4  11 178 -4.07825e-05
  1   4  11 186  1.15707e-05
  1   4  11 187 -1.15701e-05
  1   4  12  13  9.79010e-05
  1   4  12  16  2.00037e-04
  1   4  12  17  5.74865e-04
  1   4  12  22  7.26476e-05
  1   4  12  23 -2.62710e-04
  1   4  12  31 -2.38854e-04
  1   4  12  34  2.32832e-04
  1   4  12  37 -1.37355e-04
  1   4  12  47  4.53870e-04
  1   4  12  51  2.46384e-04
  1   4  12  55 -1.85823e-04
  1   4  12  59 -5.53714e-05
  1   4  12  62  1.53374e-04
  1   4  12  67  4.51556e-04
  1   4  12  73  5.39300e-04
  1   4  12  75 -5.73312e-05
  1   4  12  80  1.24699e-04
  1   4  12  84  6.79861e-05
  1   4  12  86  3.78533e-04
  1   4  12  94 -3.12640e-05
  1   4  12  96  1.99167e-04
  1   4  12  98 -2.34830e-04
  1   4  12 102  3.50336e-04
  1   4  12 103 -1.04805e-05
  1   4  12 104 -3.76018e-04
  1   4  12 105  5.35112e-04
  1   4  12 108 -2.40963e-04
  1   4  12 110 -6.20136e-05
  1   4  12 118 -9.90401e-05
  1   4  12 122  1.60444e-04
  1   4  12 126  1.88189e-05
  1   4  12 127 -6.49399e-04
  1   4  12 128  1.35017e-05
  1   4  12 134  3.47986e-04
  1   4  12 138 -3.09690e-04
  1   4  12 141 -2.57297e-04
  1   4  12 144  1.93027e-05
  1   4  12 148  6.25693e-04
  1   4  12 149 -7.36388e-05
  1   4  12 155  1.61520e-05
  1   4  12 159  2.84269e-04
  1   4  12 162  4.91591e-04
  1   4  12 166 -1.31160e-05
  1   4  12 175  5.36703e-04
  1   4  12 176  1.23931e-04
  1   4  12 180  3.66843e-05
  1   4  12 181 -1.01879e-04
  1   4  12 185  2.44349e-05
  1   4  13  12  3.74007e-04
  1   4  13  14  8.59943e-05
  1   4  13  15  8.52757e-05
  1   4  13  19 -7.34379e-04
  1   4  13  26  1.79851e-04
  1   4  13  27 -1.05619e-04
  1   4  13  28 -1.05337e-04
  1   4  13  32  3.86732e-04
  1   4  13  33  3.86150e-04
  1   4  13  35  6.41858e-04
  1   4  13  36  6.45211e-04
  1   4  13  44  9.73074e-04
  1   4  13  45  2.96964e-04
  1   4  13  46 -2.99320e-04
  1   4  13  48  1.15377e-03
  1   4  13  49 -1.15221e-03
  1   4  13  56  1.16361e-04
  1   4  13  57 -1.16728e-04
  1   4  13  64 -3.72276e-04
  1   4  13  66 -6.28645e-04
  1   4  13  68 -1.11597e-03
  1   4  13  69 -1.12401e-03
  1   4  13  72  4.35083e-04
  1   4  13  79 -1.77992e-04
  1   4  13  83  1.72561e-04
  1   4  13  89 -4.90581e-04
  1   4  13  90 -2.29884e-04
  1   4  13 100  2.34639e-04
  1   4  13 106  1.82448e-04
  1   4  13 107  1.84423e-04
  1   4  13 111  8.37913e-05
  1   4  13 112  8.37204e-05
  1   4  13 115 -2.52930e-05
  1   4  13 116  1.50766e-05
  1   4  13 117  1.43321e-05
  1   4  13 126 -4.55958e-05
  1   4  13 127 -3.92807e-05
  1   4  13 129 -2.51525e-05
  1   4  13 130  2.49341e-05
  1   4  13 132 -1.56039e-04
  1   4  13 142  3.50808e-05
  1   4  13 143 -3.49110e-05
  1   4  13 147 -2.09264e-04
  1   4  13 151 -2.34031e-04
  1   4  13 152 -3.53764e-05
  1   4  13 156 -6.01588e-04
  1   4  13 157 -5.99840e-04
  1   4  13 160 -4.46094e-04
  1   4  13 161 -4.45649e-04
  1   4  13 170 -1.55409e-05
  1   4  14  12  2.90322e-05
  1   4  14  27  3.63287e-04
  1   4  14  28  3.63800e-04
  1   4  14  32 -1.67563e-05
  1   4  14  33 -1.90661e-05
  1   4  14  35 -3.60508e-05
  1   4  14  36 -4.07290e-05
  1   4  14  39  2.61629e-04
  1   4  14  44  1.99732e-04
  1   4  14  45 -4.37280e-05
  1   4  14  46  4.35259e-05
  1   4  14  48 -5.26323e-04
  1   4  14  49  5.14081e-04
  1   4  14  52 -2.65034e-04
  1   4  14  53 -2.64731e-04
  1   4  14  64  2.10770e-05
  1   4  14  66  1.23313e-05
  1   4  14  68  3.44038e-04
  1   4  14  69 -3.11738e-04
  1   4  14  90  2.76649e-05
  1   4  14  92  1.93187e-04
  1   4  14 106  1.37741e-05
  1   4  14 107 -1.39579e-05
  1   4  14 115  2.28287e-04
  1   4  14 116 -2.34924e-04
  1   4  14 117  2.35353e-04
  1   4  14 120  7.09531e-05
  1   4  14 124 -7.09688e-05
  1   4  14 125  7.06778e-05
  1   4  14 132  1.51428e-05
  1   4  14 136  9.55834e-05
  1   4  14 137  9.52834e-05
  1   4  14 147 -1.21535e-05
  1   4  14 151 -3.59811e-05
  1   4  14 156  1.97561e-05
  1   4  14 157 -1.73971e-05
  1   4  14 160 -8.87788e-05
  1   4  14 161 -8.88194e-05
  1   4  14 172 -1.09465e-05
  1   4  14 178  7.54979e-05
  1   5   6  14  2.94487e-04
  1   5   6  20 -1.28065e-04
  1   5   6  21  3.98952e-05
  1   5   6  22  3.08469e-04
  1   5   6  24  2.65500e-05
  1   5   6  29 -2.17572e-04
  1   5   6  30  4.90415e-05
  1   5   6  32  2.30407e-04
  1   5   6  37  1.05240e-04
  1   5   6  40  1.07426e-04
  1   5   6  41 -1.35297e-04
  1   5   6  42 -3.46140e-05
  1   5   6  47 -1.05316e-04
  1   5   6  50 -1.10472e-04
  1   5   6  51 -1.08403e-04
  1   5   6  54  3.21999e-05
  1   5   6  58  2.56130e-05
  1   5   6  61 -1.57568e-04
  1   5   6  62 -1.17596e-04
  1   5   6  70  1.98663e-05
  1   5   6  71 -1.76196e-05
  1   5   6  72  8.56801e-05
  1   5   6  74 -3.94855e-05
  1   5   6  75  1.09365e-04
  1   5   6  80 -2.20436e-05
  1   5   6  81  2.14596e-05
  1   5   6  84  5.52621e-05
  1   5   6  85  3.43081e-05
  1   5   6  86  1.03876e-04
  1   5   6  87 -3.99591e-05
  1   5   6  94  1.10219e-04
  1   5   6  95  2.49963e-04
  1   5   6  96  1.08830e-04
  1   5   6  97 -1.53918e-05
  1   5   6  98 -1.09698e-04
  1   5   6 101  1.17400e-04
  1   5   6 102  1.06459e-04
  1   5   6 103 -2.13308e-04
  1   5   6 104 -1.06220e-04
  1   5   6 108  1.05097e-04
  1   5   6 109 -1.40599e-04
  1   5   6 112  1.41479e-05
  1   5   6 113  2.36975e-05
  1   5   6 118 -1.13876e-04
  1   5   6 119 -1.15364e-04
  1   5   6 122  1.10733e-04
  1   5   6 123 -1.99614e-04
  1   5   6 127  1.03820e-04
  1   5   6 128 -1.05313e-04
  1   5   6 131 -1.60107e-05
  1   5   6 134  1.05806e-04
  1   5   6 135 -3.25624e-04
  1   5   6 138  1.03290e-04
  1   5   6 139  1.38220e-04
  1   5   6 140 -2.26561e-05
  1   5   6 141  1.10379e-04
  1   5   6 144 -1.07643e-04
  1   5   6 145  4.64818e-05
  1   5   6 148 -1.29153e-04
  1   5   6 154 -1.82205e-04
  1   5   6 155  9.42712e-05
  1   5   6 158 -1.14471e-04
  1   5   6 159 -1.15066e-04
  1   5   6 162 -9.77301e-05
  1   5   6 166 -6.02394e-05
  1   5   6 167  4.69031e-05
  1   5   6 168 -1.92786e-04
  1   5   6 169  9.20429e-05
  1   5   6 170  1.30008e-04
  1   5   6 171  3.02836e-05
  1   5   6 174  2.62194e-05
  1   5   6 175 -3.85162e-04
  1   5   6 176 -1.07921e-04
  1   5   6 177 -8.93357e-05
  1   5   6 180  1.12724e-04
  1   5   6 181 -1.20685e-04
  1   5   6 184  2.03952e-04
  1   5   6 185  1.05850e-04
  1   5   6 188 -1.10010e-04
  1   5   6 189 -1.37306e-05
  1   5   7  13 -8.57935e-05
  1   5   7  14 -1.11695e-04
  1   5   7  15 -5.39897e-05
  1   5   7  16  2.42286e-04
  1   5   7  17  7.35783e-05
  1   5   7  20 -1.64223e-04
  1   5   7  22  2.93292e-04
  1   5   7  23  2.24764e-04
  1   5   7  24  8.00856e-05
  1   5   7  31 -1.16215e-04
  1   5   7  34  4.97579e-05
  1   5   7  37 -2.62179e-04
  1   5   7  40 -2.92244e-04
  1   5   7  41 -8.39811e-05
  1   5   7  42 -1.60465e-05
  1   5   7  47  1.04352e-04
  1   5   7  50 -6.32380e-05
  1   5   7  51  2.77230e-04
  1   5   7  55  6.22794e-05
  1   5   7  59  2.65799e-05
  1   5   7  61  1.28947e-04
  1   5   7  62  2.71698e-04
  1   5   7  67 -1.04213e-04
  1   5   7  72  2.74322e-05
  1   5   7  73 -1.13325e-05
  1   5   7  74 -1.12613e-05
  1   5   7  75 -2.90451e-04
  1   5   7  80 -5.41478e-05
  1   5   7  84 -1.38719e-05
  1   5   7  86 -1.08232e-04
  1   5   7  87 -1.05967e-05
  1   5   7  94 -2.70062e-04
  1   5   7  95  8.77922e-05
  1   5   7  96 -2.90519e-04
  1   5   7  97  2.24111e-04
  1   5   7  98  2.83955e-04
  1   5   7 101  7.95404e-05
  1   5   7 102 -2.50809e-04
  1   5   7 103  1.78507e-05
  1   5   7 104  1.11416e-04
  1   5   7 105 -5.36367e-05
  1   5   7 108 -2.89751e-04
  1   5   7 110  1.43794e-05
  1   5   7 113  3.33837e-05
  1   5   7 118  3.17289e-04
  1   5   7 119  1.66257e-04
  1   5   7 122 -2.93404e-04
  1   5   7 127  3.67944e-05
  1   5   7 128  2.97620e-04
  1   5   7 131  1.41792e-04
  1   5   7 134 -2.48435e-04
  1   5   7 135 -2.75892e-04
  1   5   7 138 -2.56229e-04
  1   5   7 139  1.01161e-05
  1   5   7 140 -2.12059e-04
  1   5   7 141  1.17680e-04
  1   5   7 144  2.70788e-04
  1   5   7 145 -1.03132e-04
  1   5   7 154 -6.83845e-05
  1   5   7 155 -2.45756e-04
  1   5   7 158  9.66756e-05
  1   5   7 159 -1.22410e-04
  1   5   7 162 -2.41481e-04
  1   5   7 163 -2.52436e-04
  1   5   7 166  1.81652e-04
  1   5   7 167  1.79564e-05
  1   5   7 168  7.63042e-05
  1   5   7 174 -6.62558e-05
  1   5   7 175 -1.52639e-04
  1   5   7 176  2.78366e-04
  1   5   7 180 -2.85317e-04
  1   5   7 181  2.32169e-05
  1   5   7 184  7.85120e-05
  1   5   7 185 -2.61944e-04
  1   5   7 188  2.66917e-04
  1   5   7 189 -6.32395e-05
  1   5   8  15  1.28032e-05
  1   5   8  18 -4.29321e-05
  1   5   8  19  2.36685e-05
  1   5   8  26  1.59269e-05
  1   5   8  36  1.68545e-05
  1   5   8  39 -2.46005e-04
  1   5   8  44  2.29981e-05
  1   5   8  45 -2.80322e-05
  1   5   8  46  2.76329e-05
  1   5   8  48 -1.66010e-04
  1   5   8  49  1.66349e-04
  1   5   8  52 -1.66060e-04
  1   5   8  53 -1.66749e-04
  1   5   8  78  1.69346e-04
  1   5   8  91  4.03780e-05
  1   5   8  92  2.56232e-04
  1   5   8 114 -7.40699e-05
  1   5   8 115 -9.38720e-05
  1   5   8 116 -1.66579e-05
  1   5   8 117 -2.40904e-05
  1   5   8 125  1.32037e-05
  1   5   8 127 -1.06939e-05
  1   5   8 133 -2.07519e-04
  1   5   8 136 -7.32956e-05
  1   5   8 137  7.40070e-05
  1   5   8 142 -1.53625e-04
  1   5   8 147  6.19953e-05
  1   5   8 151 -1.68695e-04
  1   5   8 157 -1.40189e-05
  1   5   8 160 -9.23435e-05
  1   5   8 161 -7.67023e-05
  1   5   8 164 -1.99769e-05
  1   5   8 172 -1.15906e-05
  1   5   8 173 -1.16409e-05
  1   5   8 178  2.10126e-04
  1   5   8 183 -1.97044e-05
  1   5   8 186 -5.79178e-05
  1   5   8 187  5.77443e-05
  1   5   9  12  1.83917e-04
  1   5   9  15  1.07414e-04
  1   5   9  19  3.94759e-05
  1   5   9  27 -5.85330e-05
  1   5   9  32 -8.97063e-05
  1   5   9  33  9.03150e-05
  1   5   9  35  6.89027e-05
  1   5   9  36 -6.82236e-05
  1   5   9  39  1.29763e-05
  1   5   9  44  3.79327e-04
  1   5   9  45  1.07964e-05
  1   5   9  48 -1.08832e-05
  1   5   9  56  1.79842e-05
  1   5   9  57  1.75629e-05
  1   5   9  64  1.43849e-04
  1   5   9  66  1.33935e-05
  1   5   9  69 -5.81655e-05
  1   5   9  71  3.93796e-05
  1   5   9  72 -3.92617e-05
  1   5   9  76  2.68386e-05
  1   5   9  77  2.65766e-05
  1   5   9  83  3.41654e-05
  1   5   9  89 -2.61221e-05
  1   5   9 100 -1.68302e-04
  1   5   9 106 -1.25708e-04
  1   5   9 107 -1.25313e-04
  1   5   9 111 -3.64917e-05
  1   5   9 112  3.65432e-05
  1   5   9 114  5.25026e-04
  1   5   9 115 -5.18976e-04
  1   5   9 116  1.03663e-03
  1   5   9 117 -1.04738e-03
  1   5   9 120  1.67294e-04
  1   5   9 121 -1.67670e-04
  1   5   9 124 -6.03838e-04
  1   5   9 125  6.00756e-04
  1   5   9 126 -1.61929e-04
  1   5   9 127  1.62825e-04
  1   5   9 129  4.22536e-04
  1   5   9 130 -4.25289e-04
  1   5   9 133  1.51803e-05
  1   5   9 147 -1.14142e-03
  1   5   9 151 -1.51154e-03
  1   5   9 152 -5.58365e-05
  1   5   9 156 -2.11485e-03
  1   5   9 157 -2.18860e-03
  1   5   9 160 -1.15093e-03
  1   5   9 161  1.14068e-03
  1   5   9 170 -1.75943e-05
  1   5  10  12 -1.73434e-04
  1   5  10  14  2.15741e-04
  1   5  10  15 -2.16985e-04
  1   5  10  18 -4.05976e-05
  1   5  10  19  4.09821e-05
  1   5  10  26 -1.03482e-04
  1   5  10  32 -1.25104e-05
  1   5  10  35 -1.27238e-04
  1   5  10  36  1.26431e-04
  1   5  10  44 -2.03360e-04
  1   5  10  45 -3.57977e-05
  1   5  10  46 -3.43045e-05
  1   5  10  48 -1.93996e-04
  1   5  10  49  1.94532e-04
  1   5  10  52 -1.32237e-05
  1   5  10  53 -2.18282e-05
  1   5  10  56 -1.05896e-04
  1   5  10  57 -1.05530e-04
  1   5  10  66  5.62643e-05
  1   5  10  68  2.21213e-05
  1   5  10  69  2.03085e-05
  1   5  10  72 -3.26129e-05
  1   5  10  76  1.13661e-04
  1   5  10  78 -1.23553e-05
  1   5  10  83 -1.28107e-04
  1   5  10  88 -1.23116e-05
  1   5  10  89 -1.22764e-05
  1   5  10  91 -1.69127e-05
  1   5  10 100 -2.29952e-05
  1   5  10 106  6.15506e-05
  1   5  10 107  6.09892e-05
  1   5  10 112 -3.49367e-05
  1   5  10 115  1.74089e-04
  1   5  10 116  2.26888e-05
  1   5  10 117  4.86755e-05
  1   5  10 124  7.21828e-05
  1   5  10 125 -2.34365e-05
  1   5  10 126 -6.40515e-05
  1   5  10 127  6.59837e-05
  1   5  10 129  4.92644e-05
  1   5  10 130 -4.99353e-05
  1   5  10 132  2.60343e-05
  1   5  10 133 -2.77288e-05
  1   5  10 147 -6.79157e-05
  1   5  10 151 -7.11947e-05
  1   5  10 152  1.14315e-05
  1   5  10 156 -1.14660e-04
  1   5  10 157  1.26843e-04
  1   5  10 160 -3.23992e-04
  1   5  10 161 -3.16429e-04
  1   5  11  12 -1.45978e-05
  1   5  11  27  1.13437e-05
  1   5  11  32  1.30114e-04
  1   5  11  33 -1.30326e-04
  1   5  11  35  2.10604e-05
  1   5  11  39 -5.78313e-05
  1   5  11  44 -1.09973e-05
  1   5  11  45 -1.84411e-04
  1   5  11  46 -1.90566e-04
  1   5  11  52  2.81554e-05
  1   5  11  53  2.83491e-05
  1   5  11  64 -1.48225e-05
  1   5  11  68 -1.08172e-05
  1   5  11  78  6.53122e-05
  1   5  11  92 -1.01961e-05
  1   5  11 100  1.80461e-05
  1   5  11 106 -1.88519e-05
  1   5  11 107  1.43781e-05
  1   5  11 115  3.95017e-05
  1   5  11 116 -1.52366e-04
  1   5  11 117 -1.44788e-04
  1   5  11 120 -1.11483e-05
  1   5  11 124 -8.12890e-05
  1   5  11 125  8.07588e-05
  1   5  11 126  5.09977e-05
  1   5  11 127  6.55163e-05
  1   5  11 130  3.14568e-05
  1   5  11 132  1.11385e-04
  1   5  11 133  1.11804e-04
  1   5  11 136 -7.23782e-05
  1   5  11 137 -7.19943e-05
  1   5  11 142 -5.54025e-05
  1   5  11 147  1.65901e-04
  1   5  11 151 -3.05111e-04
  1   5  11 156  3.39980e-04
  1   5  11 157  3.39690e-04
  1   5  11 160 -2.49853e-04
  1   5  11 161  2.56952e-04
  1   5  11 164  1.20255e-05
  1   5  11 178  3.50606e-05
  1   5  11 183 -1.26133e-05
  1   5  12  12 -1.15799e-05
  1   5  12  14  5.90085e-04
  1   5  12  17  1.35486e-05
  1   5  12  19 -1.48353e-05
  1   5  12  20 -5.45488e-04
  1   5  12  21  7.37588e-04
  1   5  12  24 -1.92934e-04
  1   5  12  25 -1.21355e-05
  1   5  12  27 -1.23123e-05
  1   5  12  29 -8.87410e-04
  1   5  12  30  7.76398e-05
  1   5  12  34 -1.07728e-05
  1   5  12  37 -1.45204e-05
  1   5  12  41 -5.74909e-04
  1   5  12  42 -8.93897e-05
  1   5  12  47  6.00592e-05
  1   5  12  50 -5.26677e-04
  1   5  12  53  2.12966e-05
  1   5  12  54  2.70035e-04
  1   5  12  56 -2.24582e-05
  1   5  12  57 -1.15792e-05
  1   5  12  58  2.46168e-05
  1   5  12  59 -4.15986e-05
  1   5  12  61  5.71539e-04
  1   5  12  62 -3.66311e-05
  1   5  12  68 -1.06897e-05
  1   5  12  69 -6.39455e-05
  1   5  12  70  8.97311e-05
  1   5  12  71 -1.41075e-04
  1   5  12  72  4.48529e-04
  1   5  12  75 -1.44660e-05
  1   5  12  80 -1.74949e-04
  1   5  12  81  1.05372e-04
  1   5  12  83 -2.89291e-05
  1   5  12  84  4.26963e-04
  1   5  12  85  9.51756e-05
  1   5  12  86  1.22297e-05
  1   5  12  87 -2.24149e-05
  1   5  12  92  1.12267e-05
  1   5  12  93  2.81866e-05
  1   5  12  94 -1.47889e-05
  1   5  12  95  6.79875e-04
  1   5  12  96 -1.68532e-05
  1   5  12  97 -5.54594e-04
  1   5  12  98 -3.19376e-05
  1   5  12 101  5.55612e-04
  1   5  12 102  3.32187e-05
  1   5  12 103 -8.18508e-04
  1   5  12 104 -1.89930e-05
  1   5  12 105 -5.42676e-04
  1   5  12 109 -5.74481e-04
  1   5  12 110  3.22187e-05
  1   5  12 111 -7.22772e-05
  1   5  12 112  1.08623e-04
  1   5  12 113  4.81223e-04
  1   5  12 118 -1.44355e-05
  1   5  12 119  7.57188e-04
  1   5  12 122  1.61302e-05
  1   5  12 123 -7.26648e-04
  1   5  12 126  1.63193e-05
  1   5  12 127  5.64356e-04
  1   5  12 128 -2.01032e-05
  1   5  12 135 -5.74338e-04
  1   5  12 139  4.58642e-04
  1   5  12 140 -4.80993e-04
  1   5  12 141  2.30513e-05
  1   5  12 145  3.98086e-04
  1   5  12 148 -5.16702e-04
  1   5  12 149  2.80589e-05
  1   5  12 154 -4.39085e-04
  1   5  12 158 -3.78294e-04
  1   5  12 159 -1.52258e-05
  1   5  12 162 -1.32562e-05
  1   5  12 163 -3.00517e-04
  1   5  12 166  5.97786e-05
  1   5  12 167  1.20836e-04
  1   5  12 168 -5.11152e-04
  1   5  12 169  6.17736e-04
  1   5  12 170  5.04537e-04
  1   5  12 171  2.29652e-04
  1   5  12 172  1.14807e-05
  1   5  12 173 -1.09557e-05
  1   5  12 174  1.11139e-05
  1   5  12 175 -1.23960e-03
  1   5  12 177 -4.44292e-04
  1   5  12 180  1.62771e-05
  1   5  12 181 -5.70394e-04
  1   5  12 182 -1.09924e-05
  1   5  12 183  1.54098e-05
  1   5  12 184  5.16806e-04
  1   5  12 186 -4.43036e-05
  1   5  12 187  2.70474e-05
  1   5  12 188 -2.75235e-05
  1   5  12 189 -4.24571e-04
  1   5  13  12 -3.81125e-04
  1   5  13  14  3.34828e-05
  1   5  13  15 -3.30002e-05
  1   5  13  19  4.16119e-04
  1   5  13  26  1.66896e-04
  1   5  13  27  7.07270e-05
  1   5  13  28 -9.13239e-05
  1   5  13  32  2.59752e-05
  1   5  13  33 -2.46161e-05
  1   5  13  35  4.14468e-04
  1   5  13  36 -4.10500e-04
  1   5  13  39  1.27793e-05
  1   5  13  44 -4.94381e-04
  1   5  13  45  1.39547e-04
  1   5  13  46  1.35488e-04
  1   5  13  48  6.64640e-04
  1   5  13  49  6.50914e-04
  1   5  13  52  1.44215e-05
  1   5  13  56 -9.93982e-05
  1   5  13  57 -9.94046e-05
  1   5  13  64  2.78541e-04
  1   5  13  66  3.15989e-04
  1   5  13  68 -7.19660e-04
  1   5  13  69  7.36778e-04
  1   5  13  72 -1.71468e-04
  1   5  13  76 -1.45520e-04
  1   5  13  77  1.45250e-04
  1   5  13  79 -3.14060e-04
  1   5  13  83 -2.18533e-04
  1   5  13  89  4.17774e-04
  1   5  13  90  1.02813e-04
  1   5  13 100 -3.31089e-05
  1   5  13 106  7.23739e-05
  1   5  13 107 -7.05790e-05
  1   5  13 111  7.99177e-05
  1   5  13 112 -7.97108e-05
  1   5  13 115 -1.22815e-05
  1   5  13 117 -1.43355e-05
  1   5  13 125  1.43905e-05
  1   5  13 126 -1.69308e-04
  1   5  13 127  1.70789e-04
  1   5  13 129 -1.05849e-04
  1   5  13 130 -1.05967e-04
  1   5  13 132  5.11906e-05
  1   5  13 142  1.46144e-04
  1   5  13 143  1.46493e-04
  1   5  13 147 -3.50947e-04
  1   5  13 151 -4.78110e-04
  1   5  13 152  9.46937e-05
  1   5  13 156  6.89936e-04
  1   5  13 157 -6.90528e-04
  1   5  13 160 -4.74095e-04
  1   5  13 161  4.75230e-04
  1   5  13 170  1.28707e-05
  1   5  14  27 -1.89436e-04
  1   5  14  28  1.84436e-04
  1   5  14  35 -1.66040e-05
  1   5  14  36  2.27353e-05
  1   5  14  39  2.80668e-04
  1   5  14  44  1.06058e-05
  1   5  14  46 -1.74368e-05
  1   5  14  48 -2.53598e-04
  1   5  14  49 -1.63654e-04
  1   5  14  52 -2.21161e-04
  1   5  14  53  2.20700e-04
  1   5  14  64 -1.73613e-05
  1   5  14  68  2.52661e-04
  1   5  14  69  3.07149e-04
  1   5  14  72  1.12074e-05
  1   5  14  77  1.08419e-05
  1   5  14  92 -3.75846e-05
  1   5  14 115  3.72426e-05
  1   5  14 116  1.35774e-04
  1   5  14 117  1.35929e-04
  1   5  14 120  3.58761e-05
  1   5  14 124 -2.46742e-04
  1   5  14 125 -2.47669e-04
  1   5  14 126 -2.25250e-05
  1   5  14 127  2.65133e-05
  1   5  14 129 -1.04551e-05
  1   5  14 132 -1.03157e-05
  1   5  14 136  2.55863e-04
  1   5  14 137 -2.56431e-04
  1   5  14 151  4.75949e-05
  1   5  14 157  2.23537e-05
  1   5  14 160 -3.08407e-05
  1   5  14 161  3.78004e-05
  1   5  14 164 -1.86185e-05
  1   5  14 165 -1.86280e-05
  1   5  14 172 -1.22689e-05
  1   5  14 178 -6.06791e-05
  1   5  14 182 -3.37440e-05
  1   5  14 183  3.37058e-05
  1   6   7  16 -1.02132e-05
  1   6   7  37  1.52799e-04
  1   6   7  40  2.40797e-04
  1   6   7  51 -4.24614e-04
  1   6   7  62 -7.66260e-04
  1   6   7  75  2.94995e-04
  1   6   7  94  2.15537e-04
  1   6   7  96  5.57793e-04
  1   6   7  98 -7.54274e-04
  1   6   7 102  6.47699e-04
  1   6   7 108  3.51049e-04
  1   6   7 118 -9.56229e-04
  1   6   7 122  6.26251e-04
  1   6   7 128 -2.47265e-04
  1   6   7 134  5.03870e-04
  1   6   7 138  2.32303e-04
  1   6   7 144 -1.92122e-04
  1   6   7 155  1.31806e-04
  1   6   7 162  1.70128e-03
  1   6   7 166 -5.92640e-05
  1   6   7 174  1.76140e-05
  1   6   7 175  1.66437e-05
  1   6   7 176 -2.27685e-04
  1   6   7 180  3.63025e-04
  1   6   7 185  1.54803e-04
  1   6   7 188 -1.73212e-04
  1   6   8  12  8.66524e-05
  1   6   8  19  9.71566e-05
  1   6   8  26 -1.69777e-04
  1   6   8  27 -7.71631e-05
  1   6   8  33 -1.17831e-04
  1   6   8  35 -3.11074e-04
  1   6   8  36 -3.10551e-04
  1   6   8  44 -8.11684e-05
  1   6   8  56 -1.17950e-04
  1   6   8  57  1.17610e-04
  1   6   8  64  2.21829e-04
  1   6   8  66  1.16947e-04
  1   6   8  69  1.02273e-04
  1   6   8  71 -1.25792e-04
  1   6   8  72 -1.25085e-04
  1   6   8  76  7.93252e-05
  1   6   8  77  8.12275e-05
  1   6   8  83  7.44840e-05
  1   6   8  89 -1.58223e-05
  1   6   8  91 -1.90055e-05
  1   6   8 100 -1.00042e-04
  1   6   8 106  2.12774e-04
  1   6   8 107 -2.12970e-04
  1   6   8 111 -1.17585e-05
  1   6   8 112  1.16913e-05
  1   6   8 114  2.08634e-05
  1   6   8 115  2.15093e-05
  1   6   8 116 -1.08655e-04
  1   6   8 117 -1.07228e-04
  1   6   8 121 -3.54413e-05
  1   6   8 124  2.28901e-05
  1   6   8 125  2.27540e-05
  1   6   8 126  2.67092e-04
  1   6   8 127 -2.69672e-04
  1   6   8 129  5.11861e-05
  1   6   8 130 -5.07962e-05
  1   6   8 147 -2.31516e-04
  1   6   8 151 -3.72829e-04
  1   6   8 152 -3.65525e-05
  1   6   8 156 -2.70382e-04
  1   6   8 157 -2.53776e-04
  1   6   8 160  1.92276e-04
  1   6   8 161  1.94536e-04
  1   6   9  18  1.02855e-04
  1   6   9  19 -3.81375e-05
  1   6   9  35  1.33790e-05
  1   6   9  36 -1.35767e-05
  1   6   9  39  1.68391e-05
  1   6   9  45  2.39545e-04
  1   6   9  46  2.39714e-04
  1   6   9  48 -1.39827e-04
  1   6   9  49  1.40710e-04
  1   6   9  52  2.02786e-05
  1   6   9  53  2.01178e-05
  1   6   9  78  1.45335e-04
  1   6   9  91  1.63498e-04
  1   6   9  92  4.96707e-05
  1   6   9 107  1.03678e-05
  1   6   9 116 -1.52054e-05
  1   6   9 133  1.77731e-04
  1   6   9 136 -5.39226e-05
  1   6   9 137 -5.39925e-05
  1   6   9 142 -2.20274e-05
  1   6   9 147  1.96012e-05
  1   6   9 151 -2.24540e-05
  1   6   9 156  5.12240e-05
  1   6   9 157  2.62821e-05
  1   6   9 161 -1.06275e-05
  1   6   9 178  1.75630e-05
  1   6   9 183 -1.03144e-05
  1   6  10  12 -1.38815e-05
  1   6  10  32  2.57066e-04
  1   6  10  33 -2.54985e-04
  1   6  10  39  1.82179e-04
  1   6  10  45  8.21788e-05
  1   6  10  46  7.67869e-05
  1   6  10  52  1.26603e-04
  1   6  10  53  1.27033e-04
  1   6  10  78  3.00736e-04
  1   6  10  90 -3.47062e-04
  1   6  10  91  3.47659e-04
  1   6  10  92 -2.92335e-05
  1   6  10 106  1.01951e-05
  1   6  10 107  1.16577e-05
  1   6  10 115 -2.17180e-04
  1   6  10 116  4.44924e-04
  1   6  10 117  4.43563e-04
  1   6  10 120  1.64331e-04
  1   6  10 124  4.00815e-04
  1   6  10 125 -4.01298e-04
  1   6  10 132 -6.46226e-04
  1   6  10 133  6.46428e-04
  1   6  10 136 -1.12642e-04
  1   6  10 137  1.12382e-04
  1   6  10 142  2.45584e-05
  1   6  10 147 -1.48171e-04
  1   6  10 151  2.50341e-04
  1   6  10 156 -1.24970e-04
  1   6  10 157  1.27791e-04
  1   6  10 160 -6.31528e-05
  1   6  10 161 -6.15199e-05
  1   6  10 164  2.64969e-05
  1   6  10 172  1.22618e-05
  1   6  10 178 -6.49131e-05
  1   6  10 183 -1.46969e-05
  1   6  10 186 -4.32213e-05
  1   6  10 187 -4.30568e-05
  1   6  11  12  1.84214e-04
  1   6  11  15  9.33546e-05
  1   6  11  19  2.83654e-04
  1   6  11  26 -2.55965e-04
  1   6  11  27 -1.89542e-04
  1   6  11  35 -3.69702e-04
  1   6  11  36 -3.69627e-04
  1   6  11  39  1.49477e-05
  1   6  11  44 -4.14911e-05
  1   6  11  45  5.28215e-04
  1   6  11  46  5.31695e-04
  1   6  11  48 -1.63236e-04
  1   6  11  49  1.63306e-04
  1   6  11  57  2.04471e-04
  1   6  11  64  3.02866e-04
  1   6  11  66  2.19389e-04
  1   6  11  68  1.15598e-04
  1   6  11  69  1.16388e-04
  1   6  11  71  1.81501e-04
  1   6  11  72 -1.81938e-04
  1   6  11  76  6.13923e-05
  1   6  11  83  7.64598e-05
  1   6  11 100 -2.98514e-04
  1   6  11 106  4.71907e-04
  1   6  11 107 -4.71511e-04
  1   6  11 111  3.97476e-05
  1   6  11 112  3.97828e-05
  1   6  11 115 -2.37359e-05
  1   6  11 116 -1.04837e-05
  1   6  11 117 -1.34723e-05
  1   6  11 126 -1.23067e-04
  1   6  11 127 -1.24015e-04
  1   6  11 129  2.16411e-04
  1   6  11 130 -2.17469e-04
  1   6  11 147 -5.13020e-04
  1   6  11 151 -4.05689e-04
  1   6  11 152 -1.03881e-04
  1   6  11 160  3.49617e-05
  1   6  11 161 -3.77696e-05
  1   6  11 170 -1.46593e-05
  1   6  11 171  1.46114e-05
  1   6  12  14 -1.09153e-04
  1   6  12  20 -5.63194e-05
  1   6  12  21 -1.84710e-05
  1   6  12  22  3.11787e-05
  1   6  12  24 -9.41940e-05
  1   6  12  29  7.40064e-05
  1   6  12  41  5.84885e-05
  1   6  12  42 -2.36769e-04
  1   6  12  47  1.15970e-05
  1   6  12  50  1.34282e-05
  1   6  12  60  4.11659e-05
  1   6  12  61 -2.25421e-04
  1   6  12  62  1.08589e-05
  1   6  12  72 -1.25923e-05
  1   6  12  74 -3.59169e-04
  1   6  12  84 -1.01412e-05
  1   6  12  87 -3.56631e-04
  1   6  12  95  1.66356e-04
  1   6  12  97 -1.63983e-04
  1   6  12  98  1.02520e-05
  1   6  12 101 -8.13828e-05
  1   6  12 102 -1.05523e-05
  1   6  12 103  5.34613e-04
  1   6  12 105  7.33256e-05
  1   6  12 109  4.01921e-05
  1   6  12 113 -2.68106e-04
  1   6  12 119  1.47314e-04
  1   6  12 123 -2.17834e-04
  1   6  12 127 -1.46000e-05
  1   6  12 131 -5.42034e-05
  1   6  12 135  1.21692e-04
  1   6  12 139 -1.16318e-05
  1   6  12 140 -3.55449e-04
  1   6  12 141 -1.00702e-05
  1   6  12 145  3.38030e-04
  1   6  12 154 -1.24109e-04
  1   6  12 158  4.70228e-04
  1   6  12 163  4.97010e-04
  1   6  12 167  3.55892e-05
  1   6  12 168  7.07868e-05
  1   6  12 169 -1.67013e-05
  1   6  12 170 -2.33078e-05
  1   6  12 175  1.38544e-04
  1   6  12 176  1.04265e-05
  1   6  12 177 -1.74944e-04
  1   6  12 181  9.92418e-05
  1   6  12 184  8.98795e-05
  1   6  12 189  3.76208e-05
  1   6  13  26 -1.03715e-05
  1   6  13  27 -1.16891e-04
  1   6  13  28  1.17787e-04
  1   6  13  32  1.16609e-05
  1   6  13  35 -3.16170e-05
  1   6  13  36  2.84628e-05
  1   6  13  39  1.17402e-05
  1   6  13  44 -1.85093e-05
  1   6  13  45 -1.09755e-05
  1   6  13  48 -3.07741e-04
  1   6  13  49 -2.15345e-04
  1   6  13  52 -1.13288e-04
  1   6  13  53 -1.12804e-04
  1   6  13  68 -1.48921e-04
  1   6  13  69  1.36040e-04
  1   6  13  92  9.28927e-05
  1   6  13 115  1.66827e-04
  1   6  13 116 -7.42381e-05
  1   6  13 117  7.42897e-05
  1   6  13 124 -9.76891e-05
  1   6  13 125  9.74763e-05
  1   6  13 136  5.90112e-05
  1   6  13 147  1.65083e-05
  1   6  13 151 -6.64504e-05
  1   6  13 160  2.21562e-05
  1   6  13 161 -2.34108e-05
  1   6  13 178  5.14915e-05
  1   6  13 186 -1.31578e-05
  1   6  13 187  1.31055e-05
  1   6  14  12  1.06807e-04
  1   6  14  19 -1.46029e-04
  1   6  14  26  8.16224e-05
  1   6  14  27 -4.45183e-05
  1   6  14  28  4.43269e-05
  1   6  14  33  1.06064e-04
  1   6  14  35 -1.66182e-04
  1   6  14  36  1.65490e-04
  1   6  14  44  7.38560e-04
  1   6  14  45 -7.88005e-05
  1   6  14  46 -7.92631e-05
  1   6  14  48 -6.93288e-04
  1   6  14  49 -6.98846e-04
  1   6  14  56 -3.78848e-05
  1   6  14  57 -3.78466e-05
  1   6  14  64 -3.72787e-05
  1   6  14  66 -1.22992e-04
  1   6  14  68 -5.74334e-04
  1   6  14  69 -5.79995e-04
  1   6  14  72  8.35947e-05
  1   6  14  76  3.57847e-05
  1   6  14  77 -3.59974e-05
  1   6  14  83  2.32353e-05
  1   6  14  89 -1.89867e-04
  1   6  14  90 -2.19194e-05
  1   6  14 100  5.81605e-05
  1   6  14 111  2.43454e-05
  1   6  14 112  2.42633e-05
  1   6  14 115 -3.50706e-05
  1   6  14 117  1.05429e-05
  1   6  14 126 -2.68054e-05
  1   6  14 127  2.66787e-05
  1   6  14 132  8.58692e-05
  1   6  14 142 -1.09044e-05
  1   6  14 143 -1.05626e-05
  1   6  14 147 -6.71805e-05
  1   6  14 151  2.55501e-05
  1   6  14 152 -3.78020e-05
  1   6  14 156  1.31928e-04
  1   6  14 157  1.31592e-04
  1   6  14 160 -1.88112e-04
  1   6  14 161  1.87892e-04
  1   7   8  12 -1.42592e-04
  1   7   8  14  9.96172e-05
  1   7   8  15 -9.93562e-05
  1   7   8  19 -1.31258e-04
  1   7   8  26  1.13711e-04
  1   7   8  27  1.04840e-04
  1   7   8  33  1.88764e-04
  1   7   8  35 -2.26572e-04
  1   7   8  36  2.24931e-04
  1   7   8  39  1.15106e-05
  1   7   8  44 -4.01073e-05
  1   7   8  45  1.00699e-05
  1   7   8  56 -1.42757e-04
  1   7   8  57 -1.42058e-04
  1   7   8  64 -1.68040e-04
  1   7   8  66 -1.00621e-04
  1   7   8  69 -4.59570e-05
  1   7   8  71 -9.02838e-05
  1   7   8  72  8.94045e-05
  1   7   8  83 -7.54778e-05
  1   7   8 100  1.44627e-04
  1   7   8 106  2.70277e-04
  1   7   8 107  2.69915e-04
  1   7   8 111 -2.87808e-05
  1   7   8 112 -2.87491e-05
  1   7   8 114 -1.09179e-04
  1   7   8 115  1.08920e-04
  1   7   8 116 -1.57595e-04
  1   7   8 117  1.56036e-04
  1   7   8 121  7.57241e-05
  1   7   8 124  5.70881e-05
  1   7   8 125 -5.74441e-05
  1   7   8 126 -1.10998e-04
  1   7   8 127 -1.12314e-04
  1   7   8 129  9.33169e-05
  1   7   8 130  9.26400e-05
  1   7   8 147  2.61179e-04
  1   7   8 151  3.17273e-04
  1   7   8 152  5.68349e-05
  1   7   8 156 -2.75836e-04
  1   7   8 157  2.60546e-04
  1   7   9  12 -1.03727e-05
  1   7   9  18  1.41124e-04
  1   7   9  19  5.86001e-05
  1   7   9  26 -1.39531e-05
  1   7   9  39  5.97044e-05
  1   7   9  45  2.72162e-04
  1   7   9  46 -2.70902e-04
  1   7   9  48 -2.74430e-05
  1   7   9  49 -2.55856e-05
  1   7   9  52  5.94028e-05
  1   7   9  53 -5.93232e-05
  1   7   9  64  2.07057e-05
  1   7   9  78  2.11062e-04
  1   7   9  91  2.01704e-04
  1   7   9  92  1.69290e-05
  1   7   9 114 -4.61992e-05
  1   7   9 115 -4.09774e-05
  1   7   9 116 -1.78498e-05
  1   7   9 125 -1.36971e-05
  1   7   9 129 -1.27520e-05
  1   7   9 133  3.64117e-04
  1   7   9 136 -8.66562e-05
  1   7   9 137  8.63879e-05
  1   7   9 142 -1.44283e-05
  1   7   9 147 -4.06251e-05
  1   7   9 151  2.93739e-05
  1   7   9 156  3.21004e-05
  1   7   9 160  1.89481e-05
  1   7   9 164  1.62198e-05
  1   7   9 183 -1.32188e-05
  1   7   9 186  1.53211e-05
  1   7   9 187 -1.53221e-05
  1   7  10  26  1.68463e-05
  1   7  10  32 -1.46648e-04
  1   7  10  33 -1.45546e-04
  1   7  10  39 -1.62215e-04
  1   7  10  45 -3.13900e-05
  1   7  10  46  2.74197e-05
  1   7  10  52 -1.19284e-04
  1   7  10  53  1.19593e-04
  1   7  10  64 -1.82799e-05
  1   7  10  78 -1.29814e-04
  1   7  10  90 -2.14513e-04
  1   7  10  91 -2.14139e-04
  1   7  10  92  6.40659e-05
  1   7  10 115  1.87432e-04
  1   7  10 116 -5.03109e-04
  1   7  10 117  5.02026e-04
  1   7  10 120 -1.34297e-04
  1   7  10 124  7.15621e-05
  1   7  10 125  7.20598e-05
  1   7  10 129  1.27623e-05
  1   7  10 130  1.34452e-05
  1   7  10 132 -3.74916e-04
  1   7  10 133 -3.73792e-04
  1   7  10 136  5.18060e-05
  1   7  10 137  5.19516e-05
  1   7  10 142 -3.99531e-05
  1   7  10 147 -1.31282e-04
  1   7  10 151  2.85515e-04
  1   7  10 156  1.76082e-03
  1   7  10 157  1.78201e-03
  1   7  10 160 -4.63801e-04
  1   7  10 161  4.63935e-04
  1   7  10 164 -2.07912e-05
  1   7  10 172 -1.01775e-05
  1   7  10 178  7.35017e-05
  1   7  10 186 -3.89832e-05
  1   7  10 187  3.88898e-05
  1   7  11  12  2.29034e-04
  1   7  11  15  8.49508e-05
  1   7  11  19  1.85233e-04
  1   7  11  26 -2.50082e-04
  1   7  11  27 -1.54772e-04
  1   7  11  35  5.30443e-04
  1   7  11  36 -5.32268e-04
  1   7  11  44  6.04660e-05
  1   7  11  45 -4.51829e-04
  1   7  11  46  4.62371e-04
  1   7  11  48  1.70155e-04
  1   7  11  49  1.70095e-04
  1   7  11  57  1.92422e-04
  1   7  11  64  4.32727e-04
  1   7  11  66  1.97471e-04
  1   7  11  68 -1.67439e-04
  1   7  11  69  1.68546e-04
  1   7  11  71 -2.23020e-04
  1   7  11  72 -2.24074e-04
  1   7  11  76  1.46216e-04
  1   7  11  83  1.24371e-04
  1   7  11  89 -2.11771e-05
  1   7  11  91 -2.06254e-05
  1   7  11 100 -2.39879e-04
  1   7  11 106 -3.83652e-04
  1   7  11 107 -3.83819e-04
  1   7  11 111 -3.72463e-05
  1   7  11 112  3.73094e-05
  1   7  11 115 -3.75472e-05
  1   7  11 116  5.06601e-05
  1   7  11 117 -5.45090e-05
  1   7  11 124  1.61520e-05
  1   7  11 125  1.49198e-05
  1   7  11 126  3.10616e-04
  1   7  11 127 -3.07003e-04
  1   7  11 129 -3.10509e-04
  1   7  11 130 -3.11729e-04
  1   7  11 147 -8.44833e-04
  1   7  11 151 -1.39176e-03
  1   7  11 152 -7.86571e-05
  1   7  11 156  5.12303e-05
  1   7  11 157 -5.47493e-05
  1   7  11 170 -1.28602e-05
  1   7  11 171 -1.28295e-05
  1   7  12  14  2.23198e-05
  1   7  12  16 -2.23885e-05
  1   7  12  17 -6.23149e-05
  1   7  12  20 -1.33927e-04
  1   7  12  22  3.44521e-04
  1   7  12  23 -1.75386e-05
  1   7  12  31  1.37018e-05
  1   7  12  37 -2.22301e-04
  1   7  12  40 -4.78992e-04
  1   7  12  50  7.30361e-05
  1   7  12  51  2.09574e-04
  1   7  12  61 -7.05406e-05
  1   7  12  62 -5.94248e-05
  1   7  12  74 -1.39549e-05
  1   7  12  75 -3.43714e-04
  1   7  12  96 -4.56015e-04
  1   7  12  97  3.16866e-04
  1   7  12  98  4.47755e-04
  1   7  12 102  5.59937e-05
  1   7  12 105 -9.48786e-05
  1   7  12 108 -5.64356e-04
  1   7  12 113 -3.06820e-04
  1   7  12 118  1.05751e-03
  1   7  12 119  2.87342e-04
  1   7  12 122 -4.89255e-04
  1   7  12 128  6.88518e-04
  1   7  12 134  1.89972e-04
  1   7  12 135 -2.54689e-04
  1   7  12 138 -9.39480e-05
  1   7  12 140 -5.20221e-04
  1   7  12 144  1.40244e-04
  1   7  12 145 -3.92284e-04
  1   7  12 155 -4.32574e-05
  1   7  12 158  6.58413e-04
  1   7  12 162 -1.31211e-03
  1   7  12 163 -6.78986e-04
  1   7  12 166  1.32961e-04
  1   7  12 168 -1.70064e-05
  1   7  12 169 -3.60553e-05
  1   7  12 174 -2.60328e-05
  1   7  12 175  4.34110e-05
  1   7  12 176  2.53412e-04
  1   7  12 177  5.41854e-05
  1   7  12 180 -1.54249e-04
  1   7  12 181  9.21216e-05
  1   7  12 185 -1.39553e-04
  1   7  12 188  1.38366e-04
  1   7  12 189  1.55450e-05
  1   7  13  27  2.50897e-04
  1   7  13  28  2.51572e-04
  1   7  13  35 -1.82114e-05
  1   7  13  36 -1.05380e-05
  1   7  13  39  2.04904e-04
  1   7  13  44  2.69700e-05
  1   7  13  45 -2.50124e-05
  1   7  13  46  2.04911e-05
  1   7  13  48  1.49858e-04
  1   7  13  49  1.28603e-04
  1   7  13  52 -1.35922e-05
  1   7  13  53  1.33778e-05
  1   7  13  64  1.59125e-05
  1   7  13  68 -7.01941e-05
  1   7  13  69 -6.76700e-05
  1   7  13  90  1.75014e-05
  1   7  13  92  3.26594e-05
  1   7  13 115 -1.53351e-04
  1   7  13 116  4.35289e-04
  1   7  13 117  4.35529e-04
  1   7  13 120  1.45827e-04
  1   7  13 124 -2.07145e-04
  1   7  13 125 -2.06924e-04
  1   7  13 126 -1.41843e-05
  1   7  13 127 -1.16665e-05
  1   7  13 129  1.31885e-05
  1   7  13 130 -1.25513e-05
  1   7  13 136  3.18313e-05
  1   7  13 147 -5.74266e-05
  1   7  13 151  6.22535e-05
  1   7  13 156 -5.02614e-05
  1   7  13 157 -4.56436e-05
  1   7  13 160  5.15451e-05
  1   7  13 161  4.90681e-05
  1   7  13 164  1.24922e-05
  1   7  13 165 -1.25123e-05
  1   7  13 178 -4.05387e-05
  1   7  13 186 -2.84730e-05
  1   7  13 187 -2.84739e-05
  1   7  14  12  9.00953e-05
  1   7  14  15  1.11316e-04
  1   7  14  19  3.58762e-04
  1   7  14  26 -2.12384e-04
  1   7  14  27  7.39331e-05
  1   7  14  28  7.25232e-05
  1   7  14  33 -2.72336e-04
  1   7  14  35 -3.53793e-04
  1   7  14  36 -3.54391e-04
  1   7  14  44  4.24970e-04
  1   7  14  45 -3.81281e-04
  1   7  14  46  3.81107e-04
  1   7  14  48  3.25529e-04
  1   7  14  49 -3.28750e-04
  1   7  14  56 -1.71247e-04
  1   7  14  57  1.71210e-04
  1   7  14  64  2.45063e-04
  1   7  14  66  2.35003e-04
  1   7  14  68  3.13483e-04
  1   7  14  69 -3.19861e-04
  1   7  14  72 -1.75286e-04
  1   7  14  76  3.55937e-05
  1   7  14  77  3.56658e-05
  1   7  14  79  1.44266e-04
  1   7  14  83  6.15283e-05
  1   7  14  89  9.11417e-05
  1   7  14  90  2.29119e-04
  1   7  14 100 -2.84478e-04
  1   7  14 106  3.17301e-04
  1   7  14 107 -3.15920e-04
  1   7  14 111 -1.25440e-05
  1   7  14 112  1.25951e-05
  1   7  14 116 -1.80683e-05
  1   7  14 117  1.77699e-05
  1   7  14 124 -1.83073e-05
  1   7  14 125  2.05134e-05
  1   7  14 126  1.12107e-04
  1   7  14 127  1.12279e-04
  1   7  14 129  2.34431e-04
  1   7  14 130 -2.34563e-04
  1   7  14 132  3.57339e-04
  1   7  14 142 -7.32928e-05
  1   7  14 143  7.32253e-05
  1   7  14 147 -5.79582e-04
  1   7  14 151 -7.92860e-04
  1   7  14 152 -3.91490e-05
  1   7  14 156  9.46697e-04
  1   7  14 157 -9.47492e-04
  1   7  14 160 -2.40175e-04
  1   7  14 161 -2.39634e-04
  1   8   9  16 -1.27195e-04
  1   8   9  22  3.14717e-05
  1   8   9  23 -1.03902e-05
  1   8   9  37 -1.64632e-05
  1   8   9  47  1.00343e-04
  1   8   9  55  1.46734e-04
  1   8   9  67  8.38691e-05
  1   8   9  73  3.70361e-05
  1   8   9  80  3.99189e-05
  1   8   9  84  1.51063e-04
  1   8   9  98 -4.86041e-05
  1   8   9 128 -1.93267e-05
  1   8   9 141  5.77818e-05
  1   8   9 144 -1.29274e-05
  1   8   9 155  1.05380e-05
  1   8   9 176 -1.29874e-05
  1   8  10  14  2.55556e-04
  1   8  10  15 -1.82948e-05
  1   8  10  16  2.00649e-05
  1   8  10  17 -4.28237e-05
  1   8  10  21 -2.59369e-04
  1   8  10  23 -3.44620e-04
  1   8  10  24  8.65834e-05
  1   8  10  29 -2.73158e-05
  1   8  10  30 -8.97621e-05
  1   8  10  34 -2.07719e-05
  1   8  10  39 -1.05986e-05
  1   8  10  40 -1.98673e-05
  1   8  10  51 -1.65481e-04
  1   8  10  54 -7.26016e-05
  1   8  10  55 -1.19318e-04
  1   8  10  58  1.63787e-04
  1   8  10  60 -1.77260e-04
  1   8  10  62  2.05733e-05
  1   8  10  67 -8.70158e-05
  1   8  10  68  4.46622e-05
  1   8  10  69  1.09250e-05
  1   8  10  70 -6.31322e-05
  1   8  10  71  9.08139e-05
  1   8  10  72 -1.07165e-04
  1   8  10  73  6.32229e-05
  1   8  10  75 -2.01956e-05
  1   8  10  77 -2.07252e-05
  1   8  10  81 -8.60175e-05
  1   8  10  85 -1.26648e-04
  1   8  10  86 -2.39569e-05
  1   8  10  87 -2.49452e-05
  1   8  10  88  2.21769e-05
  1   8  10  90  5.82634e-05
  1   8  10  94 -2.03227e-05
  1   8  10  96 -2.15815e-05
  1   8  10 105  5.23797e-05
  1   8  10 108 -2.19022e-05
  1   8  10 109 -7.00410e-05
  1   8  10 111  4.50904e-05
  1   8  10 112 -1.58625e-05
  1   8  10 118  2.27839e-05
  1   8  10 128  2.06483e-05
  1   8  10 132 -1.47384e-05
  1   8  10 134 -2.16475e-05
  1   8  10 138 -2.13920e-05
  1   8  10 139 -9.01727e-05
  1   8  10 148  7.54716e-05
  1   8  10 149  2.13108e-05
  1   8  10 155 -2.08188e-05
  1   8  10 158  1.53405e-04
  1   8  10 159 -1.57717e-05
  1   8  10 162 -4.20002e-05
  1   8  10 163  7.93136e-05
  1   8  10 166 -1.08639e-05
  1   8  10 168  1.10225e-04
  1   8  10 170 -1.85213e-04
  1   8  10 171 -3.66045e-05
  1   8  10 173  3.31492e-05
  1   8  10 175  1.42877e-05
  1   8  10 176  2.00169e-05
  1   8  10 177  9.43938e-05
  1   8  10 181  1.60628e-04
  1   8  10 185 -2.06390e-05
  1   8  11  13 -1.95164e-05
  1   8  11  18 -3.76057e-05
  1   8  11  20 -1.16017e-04
  1   8  11  22 -2.32648e-05
  1   8  11  23  1.23325e-05
  1   8  11  30  1.65406e-05
  1   8  11  31 -1.51234e-05
  1   8  11  32 -2.19196e-05
  1   8  11  33  1.72249e-05
  1   8  11  40 -1.53081e-05
  1   8  11  42  1.15122e-05
  1   8  11  47 -1.43005e-04
  1   8  11  50 -1.98459e-05
  1   8  11  51 -2.53574e-05
  1   8  11  56  1.40465e-05
  1   8  11  59  1.86018e-05
  1   8  11  61 -3.12599e-05
  1   8  11  62  3.11853e-05
  1   8  11  68  2.98273e-05
  1   8  11  74  5.23259e-05
  1   8  11  75 -9.43771e-05
  1   8  11  77  5.21422e-05
  1   8  11  80  1.76906e-05
  1   8  11  81 -1.17908e-05
  1   8  11  84 -1.47592e-05
  1   8  11  86 -6.36177e-05
  1   8  11  87 -1.11945e-04
  1   8  11  94 -7.64597e-05
  1   8  11  95  5.87696e-05
  1   8  11  96 -1.89523e-04
  1   8  11  97  1.35075e-04
  1   8  11  98  3.99211e-05
  1   8  11 101  2.77624e-05
  1   8  11 102 -1.89549e-05
  1   8  11 103 -5.18346e-05
  1   8  11 104  9.69197e-05
  1   8  11 105  8.87239e-05
  1   8  11 108 -1.55716e-04
  1   8  11 110 -2.04971e-05
  1   8  11 113  8.92323e-05
  1   8  11 114  1.74119e-05
  1   8  11 118  2.85962e-04
  1   8  11 119 -1.03732e-04
  1   8  11 120 -2.94203e-05
  1   8  11 122 -2.20243e-04
  1   8  11 123  4.07399e-05
  1   8  11 128  8.13044e-05
  1   8  11 131  1.13768e-04
  1   8  11 134 -2.17499e-05
  1   8  11 135 -1.28250e-04
  1   8  11 138 -1.26669e-04
  1   8  11 140  1.19875e-04
  1   8  11 141 -1.27283e-04
  1   8  11 144  9.11512e-05
  1   8  11 145 -1.20568e-04
  1   8  11 149 -2.14220e-05
  1   8  11 159  2.35579e-04
  1   8  11 162  3.40997e-04
  1   8  11 163 -1.79155e-04
  1   8  11 167  1.16158e-05
  1   8  11 174  2.10961e-05
  1   8  11 175 -1.27170e-04
  1   8  11 176  9.57095e-05
  1   8  11 180 -1.20495e-04
  1   8  11 181 -3.03675e-05
  1   8  11 184 -2.38160e-05
  1   8  11 185 -5.19696e-05
  1   8  11 188  6.58577e-05
  1   8  12  12  1.14481e-04
  1   8  12  14  5.52922e-05
  1   8  12  15  6.08389e-05
  1   8  12  19  4.81046e-05
  1   8  12  26  5.78123e-05
  1   8  12  27 -7.18763e-05
  1   8  12  33 -6.18122e-05
  1   8  12  35  1.01818e-04
  1   8  12  36  1.01795e-04
  1   8  12  39  8.09123e-05
  1   8  12  44 -3.64361e-05
  1   8  12  52  1.05441e-05
  1   8  12  53  1.02680e-05
  1   8  12  56 -6.13894e-05
  1   8  12  57  6.12896e-05
  1   8  12  64 -5.33390e-05
  1   8  12  66 -1.19444e-05
  1   8  12  69  3.96540e-05
  1   8  12  71 -8.07722e-05
  1   8  12  72 -8.10221e-05
  1   8  12  76 -1.80507e-05
  1   8  12  77 -1.79742e-05
  1   8  12  78 -1.18227e-05
  1   8  12  83  4.33343e-05
  1   8  12  89  4.38446e-05
  1   8  12  91 -1.72892e-05
  1   8  12  92 -2.42926e-05
  1   8  12 100 -1.58051e-04
  1   8  12 106  1.04987e-04
  1   8  12 107 -1.04655e-04
  1   8  12 111 -3.69392e-05
  1   8  12 112  3.68328e-05
  1   8  12 114  2.06901e-05
  1   8  12 115  2.17335e-05
  1   8  12 116 -2.38541e-05
  1   8  12 117 -2.34225e-05
  1   8  12 121  3.92070e-05
  1   8  12 124  1.48050e-05
  1   8  12 125  1.44102e-05
  1   8  12 126  2.39686e-05
  1   8  12 127 -2.45743e-05
  1   8  12 129  6.19902e-05
  1   8  12 130 -6.19398e-05
  1   8  12 142  1.00093e-05
  1   8  12 147 -2.90046e-05
  1   8  12 151 -1.55672e-05
  1   8  12 152 -3.62100e-05
  1   8  12 160  1.68224e-05
  1   8  12 161  1.76202e-05
  1   8  12 178 -1.48684e-05
  1   8  13  13  3.42713e-04
  1   8  13  14 -3.37085e-04
  1   8  13  15 -6.50915e-04
  1   8  13  16 -2.04793e-04
  1   8  13  18 -5.12290e-05
  1   8  13  19 -6.86560e-05
  1   8  13  20 -1.24910e-04
  1   8  13  21 -7.10137e-05
  1   8  13  24  2.89699e-05
  1   8  13  28 -1.32257e-04
  1   8  13  29  1.73387e-04
  1   8  13  30 -7.69574e-05
  1   8  13  32  1.16404e-04
  1   8  13  33 -4.02614e-04
  1   8  13  34 -1.32550e-04
  1   8  13  37  1.29571e-04
  1   8  13  39 -3.91784e-04
  1   8  13  40 -1.24998e-04
  1   8  13  41 -1.66235e-04
  1   8  13  42  2.36652e-05
  1   8  13  47 -1.13529e-04
  1   8  13  50  2.28103e-04
  1   8  13  54 -6.75270e-04
  1   8  13  58  2.83643e-04
  1   8  13  59  1.31826e-04
  1   8  13  60 -3.53049e-04
  1   8  13  61 -1.17912e-04
  1   8  13  68 -3.24216e-04
  1   8  13  69  2.02688e-04
  1   8  13  70 -4.36521e-04
  1   8  13  71  3.90895e-05
  1   8  13  72  1.39784e-04
  1   8  13  74  5.71041e-05
  1   8  13  75 -1.70854e-04
  1   8  13  78  8.76045e-05
  1   8  13  79 -8.70209e-05
  1   8  13  80  1.33683e-05
  1   8  13  81 -8.11313e-05
  1   8  13  84 -1.32183e-04
  1   8  13  85 -1.16899e-04
  1   8  13  86 -1.22368e-04
  1   8  13  87 -2.59108e-04
  1   8  13  90  4.92378e-05
  1   8  13  91  5.17627e-05
  1   8  13  95 -1.11199e-04
  1   8  13  96  5.39986e-05
  1   8  13  97  3.45062e-04
  1   8  13 101 -5.36142e-05
  1   8  13 102 -1.24731e-04
  1   8  13 103 -5.75004e-04
  1   8  13 104  1.21643e-04
  1   8  13 105 -5.26557e-05
  1   8  13 108 -1.25212e-04
  1   8  13 109 -1.05185e-05
  1   8  13 110 -1.30871e-04
  1   8  13 111 -1.36020e-05
  1   8  13 112  2.06625e-05
  1   8  13 113 -1.03465e-05
  1   8  13 114 -3.52486e-05
  1   8  13 119  3.25836e-05
  1   8  13 120 -8.13410e-05
  1   8  13 121 -8.34980e-05
  1   8  13 123 -5.90705e-05
  1   8  13 127 -1.13948e-05
  1   8  13 128  1.25782e-04
  1   8  13 131  1.22204e-04
  1   8  13 132  7.68420e-05
  1   8  13 133  7.72028e-05
  1   8  13 134 -8.20642e-05
  1   8  13 135 -5.71562e-05
  1   8  13 137  3.04025e-05
  1   8  13 138 -9.22531e-05
  1   8  13 139  2.93354e-05
  1   8  13 140  2.32081e-04
  1   8  13 143  8.47963e-05
  1   8  13 145 -1.30488e-04
  1   8  13 148 -2.03259e-05
  1   8  13 149 -3.15129e-05
  1   8  13 154 -7.70311e-05
  1   8  13 158 -1.60341e-04
  1   8  13 162  3.38743e-04
  1   8  13 163  2.55297e-05
  1   8  13 165  1.00015e-04
  1   8  13 166  1.30015e-04
  1   8  13 167 -6.71964e-05
  1   8  13 168 -1.98589e-04
  1   8  13 170  2.40508e-04
  1   8  13 171  1.10439e-04
  1   8  13 173  1.14959e-04
  1   8  13 175 -4.92102e-04
  1   8  13 176  1.54552e-04
  1   8  13 177 -8.36993e-05
  1   8  13 181 -9.26699e-05
  1   8  13 182  1.93170e-04
  1   8  13 184 -5.11003e-05
  1   8  13 185 -1.00821e-04
  1   8  13 188 -1.16234e-04
  1   8  13 189 -4.57248e-05
  1   8  14  14  5.17356e-05
  1   8  14  16  1.39229e-04
  1   8  14  17  1.44158e-04
  1   8  14  18  9.78322e-05
  1   8  14  19  1.12585e-04
  1   8  14  20  3.68131e-04
  1   8  14  21 -4.79400e-04
  1   8  14  22  1.17113e-04
  1   8  14  24 -5.07551e-04
  1   8  14  28 -1.35953e-04
  1   8  14  29  4.03887e-05
  1   8  14  30 -5.49598e-05
  1   8  14  31  7.85290e-04
  1   8  14  32 -1.15980e-05
  1   8  14  39  2.87853e-04
  1   8  14  41  9.70100e-05
  1   8  14  42 -2.70046e-04
  1   8  14  47  2.57419e-05
  1   8  14  50 -2.44659e-05
  1   8  14  51  2.04297e-04
  1   8  14  54 -3.88147e-04
  1   8  14  55 -5.11849e-04
  1   8  14  58  1.64648e-04
  1   8  14  60 -3.38489e-05
  1   8  14  61 -2.95172e-04
  1   8  14  62  1.23655e-04
  1   8  14  68  1.16545e-04
  1   8  14  70 -3.54689e-04
  1   8  14  71  8.79318e-05
  1   8  14  73 -8.29416e-04
  1   8  14  74  1.46600e-04
  1   8  14  78 -8.63292e-05
  1   8  14  79  7.20616e-05
  1   8  14  81 -8.06611e-05
  1   8  14  85 -3.21856e-04
  1   8  14  86  3.35888e-04
  1   8  14  87 -4.84916e-05
  1   8  14  90 -3.65515e-04
  1   8  14  91  3.67141e-04
  1   8  14  94 -1.28714e-04
  1   8  14  95 -2.49972e-05
  1   8  14  97 -4.04284e-04
  1   8  14  98 -2.63885e-04
  1   8  14 101 -3.26927e-05
  1   8  14 103 -5.13366e-05
  1   8  14 104 -2.41990e-05
  1   8  14 105  1.09701e-04
  1   8  14 109 -9.55611e-05
  1   8  14 113 -3.11567e-05
  1   8  14 114 -1.47897e-04
  1   8  14 118 -1.99718e-05
  1   8  14 119  1.26236e-04
  1   8  14 120  1.19769e-04
  1   8  14 121  1.65207e-04
  1   8  14 122  3.28337e-04
  1   8  14 123  6.93545e-05
  1   8  14 131 -7.16202e-05
  1   8  14 132 -1.38597e-04
  1   8  14 133  1.41616e-04
  1   8  14 135  8.59091e-05
  1   8  14 139 -2.63266e-04
  1   8  14 140  5.86437e-05
  1   8  14 141  3.01946e-04
  1   8  14 143 -1.29233e-04
  1   8  14 144  1.29092e-04
  1   8  14 148  6.32337e-05
  1   8  14 154  2.34397e-04
  1   8  14 155  1.29469e-04
  1   8  14 158 -1.97998e-04
  1   8  14 159 -3.09859e-04
  1   8  14 162 -1.33499e-05
  1   8  14 163  2.35574e-04
  1   8  14 165  8.21012e-05
  1   8  14 166  9.62766e-05
  1   8  14 167  4.44375e-05
  1   8  14 169 -1.31017e-04
  1   8  14 170  1.17158e-05
  1   8  14 173  8.24242e-05
  1   8  14 174  7.91061e-05
  1   8  14 175  7.62207e-05
  1   8  14 177  1.19772e-04
  1   8  14 180  1.27411e-04
  1   8  14 181  2.11265e-04
  1   8  14 182  8.69843e-05
  1   8  14 184 -8.07141e-05
  1   8  14 185  1.29646e-04
  1   8  14 189  5.43896e-04
  1   9  10  13 -2.23340e-05
  1   9  10  14 -1.06998e-05
  1   9  10  16  3.94654e-04
  1   9  10  20 -1.16045e-04
  1   9  10  22 -3.34922e-05
  1   9  10  30  1.65464e-05
  1   9  10  31 -2.75994e-05
  1   9  10  32 -1.09902e-05
  1   9  10  33  1.66021e-05
  1   9  10  34  1.59055e-04
  1   9  10  40  1.52702e-05
  1   9  10  42  1.15148e-05
  1   9  10  47 -3.76035e-04
  1   9  10  50 -1.98460e-05
  1   9  10  51 -2.13848e-05
  1   9  10  55 -2.46890e-05
  1   9  10  59  2.40708e-05
  1   9  10  61 -3.12471e-05
  1   9  10  62  4.92368e-05
  1   9  10  67 -2.68619e-05
  1   9  10  68  1.91996e-05
  1   9  10  71  1.16983e-05
  1   9  10  73 -2.68015e-05
  1   9  10  74  5.23365e-05
  1   9  10  77  3.57508e-05
  1   9  10  80 -1.34025e-05
  1   9  10  81 -1.18695e-05
  1   9  10  86 -1.10542e-04
  1   9  10  87  1.13680e-04
  1   9  10  88  1.06288e-05
  1   9  10  95  5.87672e-05
  1   9  10  96 -3.71269e-05
  1   9  10  97  1.35073e-04
  1   9  10  98  6.06464e-05
  1   9  10 101  2.77558e-05
  1   9  10 102  1.81580e-04
  1   9  10 103 -5.18259e-05
  1   9  10 104 -5.84476e-04
  1   9  10 105  8.87102e-05
  1   9  10 108 -3.47106e-05
  1   9  10 113  8.92392e-05
  1   9  10 118  1.69980e-04
  1   9  10 119 -1.03724e-04
  1   9  10 122  3.32156e-04
  1   9  10 123  4.07341e-05
  1   9  10 128 -8.54852e-05
  1   9  10 131  1.13769e-04
  1   9  10 134 -3.06805e-05
  1   9  10 135  1.35470e-05
  1   9  10 138 -2.64918e-05
  1   9  10 140  1.19889e-04
  1   9  10 141 -2.81498e-04
  1   9  10 145 -1.20578e-04
  1   9  10 155  7.15263e-05
  1   9  10 158 -1.86480e-04
  1   9  10 159 -1.47403e-03
  1   9  10 162 -2.65410e-03
  1   9  10 163 -1.79165e-04
  1   9  10 166 -1.40976e-05
  1   9  10 167  1.16066e-05
  1   9  10 174 -2.10286e-05
  1   9  10 175 -1.27134e-04
  1   9  10 176 -1.10070e-04
  1   9  10 180  1.45711e-04
  1   9  10 184 -2.38067e-05
  1   9  10 185  5.18501e-05
  1   9  11  11 -3.07401e-05
  1   9  11  14 -3.10194e-04
  1   9  11  15  1.57176e-05
  1   9  11  17  4.27964e-05
  1   9  11  21  2.59399e-04
  1   9  11  24 -8.65883e-05
  1   9  11  29  2.72998e-05
  1   9  11  30  8.96648e-05
  1   9  11  34 -2.29999e-05
  1   9  11  39  1.04909e-05
  1   9  11  40  2.20954e-05
  1   9  11  51 -1.24911e-04
  1   9  11  54  7.26206e-05
  1   9  11  56  1.67652e-04
  1   9  11  58 -1.63786e-04
  1   9  11  60  1.77263e-04
  1   9  11  62 -2.68645e-05
  1   9  11  68  4.42580e-05
  1   9  11  69 -1.07997e-05
  1   9  11  70  6.31274e-05
  1   9  11  71 -2.13481e-05
  1   9  11  72  1.06947e-04
  1   9  11  77 -2.12877e-05
  1   9  11  80  8.60906e-05
  1   9  11  81  8.43209e-05
  1   9  11  84 -1.06216e-04
  1   9  11  85  1.24508e-04
  1   9  11  86  2.36632e-05
  1   9  11 102  2.10847e-05
  1   9  11 104 -2.48847e-05
  1   9  11 105 -5.23794e-05
  1   9  11 109  7.00375e-05
  1   9  11 111  1.04351e-05
  1   9  11 112  1.58600e-05
  1   9  11 128 -2.13392e-05
  1   9  11 132 -1.48908e-05
  1   9  11 134  2.07288e-05
  1   9  11 135 -1.19076e-04
  1   9  11 139  9.02059e-05
  1   9  11 144 -2.14178e-05
  1   9  11 148 -7.54710e-05
  1   9  11 158 -1.83061e-04
  1   9  11 159 -3.34267e-05
  1   9  11 162 -4.48514e-05
  1   9  11 163 -7.93168e-05
  1   9  11 166 -2.13425e-05
  1   9  11 168 -1.10237e-04
  1   9  11 169  2.10002e-05
  1   9  11 170  1.85097e-04
  1   9  11 171  3.66528e-05
  1   9  11 173 -3.32022e-05
  1   9  11 175 -1.42666e-05
  1   9  11 176 -2.20785e-05
  1   9  11 177 -9.43915e-05
  1   9  11 181  3.01747e-05
  1   9  11 185  2.11990e-05
  1   9  11 188 -2.14915e-05
  1   9  12  18  5.34823e-05
  1   9  12  19 -2.91666e-05
  1   9  12  26 -1.12739e-05
  1   9  12  35 -1.55188e-05
  1   9  12  36  1.54420e-05
  1   9  12  39 -5.18268e-05
  1   9  12  45  8.40300e-05
  1   9  12  46  8.36248e-05
  1   9  12  48 -9.05945e-05
  1   9  12  49  9.13022e-05
  1   9  12  52 -1.73602e-05
  1   9  12  53 -1.76140e-05
  1   9  12  64 -1.34889e-05
  1   9  12  78 -8.42532e-05
  1   9  12  91 -2.39696e-05
  1   9  12 114 -2.36800e-05
  1   9  12 115  2.31983e-05
  1   9  12 116 -8.14896e-05
  1   9  12 117  7.74692e-05
  1   9  12 121  1.01279e-05
  1   9  12 124  4.24221e-05
  1   9  12 125 -3.63868e-05
  1   9  12 126 -9.33995e-05
  1   9  12 127  9.37410e-05
  1   9  12 129 -2.01192e-05
  1   9  12 130  2.01535e-05
  1   9  12 133  1.18738e-04
  1   9  12 136  3.95247e-05
  1   9  12 137  3.96079e-05
  1   9  12 142  8.69572e-05
  1   9  12 147  6.84377e-05
  1   9  12 151  5.35251e-05
  1   9  12 156  1.14777e-04
  1   9  12 157  1.10561e-04
  1   9  12 160  2.12306e-04
  1   9  12 161 -1.79475e-04
  1   9  12 164  1.75530e-05
  1   9  12 186 -1.59634e-05
  1   9  12 187 -1.59944e-05
  1   9  13  14  1.93176e-04
  1   9  13  16 -1.21503e-04
  1   9  13  17 -1.44151e-04
  1   9  13  18  9.75630e-05
  1   9  13  19 -1.12099e-04
  1   9  13  20 -3.68117e-04
  1   9  13  21  4.79477e-04
  1   9  13  23 -9.31236e-04
  1   9  13  24  5.07535e-04
  1   9  13  28 -1.40983e-04
  1   9  13  29  4.82066e-04
  1   9  13  30 -3.13503e-05
  1   9  13  31 -6.77866e-04
  1   9  13  32 -1.21885e-05
  1   9  13  37 -1.79948e-04
  1   9  13  39 -2.87958e-04
  1   9  13  40 -1.53392e-05
  1   9  13  41 -9.70056e-05
  1   9  13  42  2.70042e-04
  1   9  13  47 -5.15881e-04
  1   9  13  50  2.44644e-05
  1   9  13  54  3.88156e-04
  1   9  13  58 -1.64654e-04
  1   9  13  60  3.38472e-05
  1   9  13  61  2.95161e-04
  1   9  13  62  1.40198e-04
  1   9  13  68 -6.99508e-05
  1   9  13  70  3.54696e-04
  1   9  13  71  6.77610e-05
  1   9  13  74  8.29857e-05
  1   9  13  78  8.63627e-05
  1   9  13  79 -7.22283e-05
  1   9  13  81  8.07274e-05
  1   9  13  84 -7.13873e-04
  1   9  13  85  3.08352e-04
  1   9  13  87 -1.18809e-04
  1   9  13  90 -3.74808e-04
  1   9  13  91  3.76516e-04
  1   9  13  94 -1.33054e-04
  1   9  13  95  2.50096e-05
  1   9  13  97  4.04288e-04
  1   9  13 101  3.26924e-05
  1   9  13 103 -1.02594e-04
  1   9  13 105 -1.09691e-04
  1   9  13 109  9.55664e-05
  1   9  13 113  3.11552e-05
  1   9  13 114 -1.46065e-04
  1   9  13 118  1.59790e-04
  1   9  13 119 -1.26236e-04
  1   9  13 121 -1.65112e-04
  1   9  13 122 -1.37294e-05
  1   9  13 123 -6.93455e-05
  1   9  13 128 -8.59659e-05
  1   9  13 131  7.16249e-05
  1   9  13 132  1.38989e-04
  1   9  13 133  1.41648e-04
  1   9  13 135  8.59266e-05
  1   9  13 137  7.06837e-05
  1   9  13 139 -2.81367e-04
  1   9  13 140 -5.86443e-05
  1   9  13 141  2.72635e-05
  1   9  13 143  1.29232e-04
  1   9  13 148 -6.32366e-05
  1   9  13 154 -2.34400e-04
  1   9  13 158 -3.15190e-04
  1   9  13 159  7.87271e-04
  1   9  13 163 -2.35568e-04
  1   9  13 165 -8.12425e-05
  1   9  13 167 -4.44309e-05
  1   9  13 169  1.30659e-04
  1   9  13 170 -1.17073e-05
  1   9  13 173 -8.13314e-05
  1   9  13 174 -8.61342e-05
  1   9  13 175  1.20309e-04
  1   9  13 176  1.33644e-04
  1   9  13 177  1.21276e-04
  1   9  13 180  1.34461e-04
  1   9  13 181  2.11334e-04
  1   9  13 182  8.52405e-05
  1   9  13 184 -8.07349e-05
  1   9  13 185 -1.32167e-04
  1   9  13 188 -1.32454e-04
  1   9  13 189 -2.66608e-05
  1   9  14  13 -1.72665e-04
  1   9  14  14  4.05030e-04
  1   9  14  15 -6.49526e-04
  1   9  14  16  3.87768e-05
  1   9  14  18  3.72886e-05
  1   9  14  19 -6.81805e-05
  1   9  14  20 -1.24893e-04
  1   9  14  21 -7.10081e-05
  1   9  14  22 -1.41995e-04
  1   9  14  23 -1.24953e-04
  1   9  14  24  2.89782e-05
  1   9  14  28  1.46854e-04
  1   9  14  29 -3.28207e-04
  1   9  14  30  1.32052e-04
  1   9  14  32 -1.16934e-04
  1   9  14  33 -3.95446e-04
  1   9  14  34  1.29546e-04
  1   9  14  39 -3.91983e-04
  1   9  14  41 -1.66234e-04
  1   9  14  42  2.36625e-05
  1   9  14  47 -1.97647e-05
  1   9  14  50  2.28100e-04
  1   9  14  51 -1.27197e-04
  1   9  14  54 -6.75330e-04
  1   9  14  55 -1.30140e-04
  1   9  14  58  2.83676e-04
  1   9  14  59 -1.29786e-04
  1   9  14  60 -3.53042e-04
  1   9  14  61 -1.17914e-04
  1   9  14  68 -1.06215e-04
  1   9  14  69  1.95992e-04
  1   9  14  70 -4.36582e-04
  1   9  14  71 -4.02248e-05
  1   9  14  72  1.39302e-04
  1   9  14  73 -1.31987e-04
  1   9  14  74  2.06824e-04
  1   9  14  75 -2.91553e-05
  1   9  14  78  7.82401e-05
  1   9  14  79 -7.78543e-05
  1   9  14  80  1.22378e-05
  1   9  14  81 -7.41978e-05
  1   9  14  85 -1.16961e-04
  1   9  14  87 -4.79358e-04
  1   9  14  90 -6.26045e-05
  1   9  14  91 -6.39199e-05
  1   9  14  95 -1.11195e-04
  1   9  14  97  3.45061e-04
  1   9  14  98  1.43585e-04
  1   9  14 101 -5.36124e-05
  1   9  14 102 -1.37625e-04
  1   9  14 103  5.31312e-05
  1   9  14 104  1.46423e-04
  1   9  14 105 -5.26637e-05
  1   9  14 108 -1.38007e-04
  1   9  14 109 -1.05455e-05
  1   9  14 110  1.30564e-04
  1   9  14 111  1.35841e-05
  1   9  14 112  2.06388e-05
  1   9  14 113 -1.03447e-05
  1   9  14 114  3.51051e-05
  1   9  14 118  1.46068e-04
  1   9  14 119  3.25883e-05
  1   9  14 121 -8.62796e-05
  1   9  14 123 -5.90650e-05
  1   9  14 127 -1.13124e-05
  1   9  14 131  1.22203e-04
  1   9  14 132  8.45035e-05
  1   9  14 133 -8.45300e-05
  1   9  14 134  2.45195e-05
  1   9  14 135  5.71647e-05
  1   9  14 138  1.68335e-04
  1   9  14 139 -1.41635e-05
  1   9  14 140  2.32073e-04
  1   9  14 141 -1.23224e-04
  1   9  14 143  8.00356e-05
  1   9  14 144 -5.53625e-05
  1   9  14 145 -1.30481e-04
  1   9  14 148 -2.03168e-05
  1   9  14 149 -1.32320e-04
  1   9  14 154 -7.70291e-05
  1   9  14 155 -4.48362e-05
  1   9  14 158  5.29169e-05
  1   9  14 162 -8.31068e-04
  1   9  14 163  2.55289e-05
  1   9  14 165  1.00061e-04
  1   9  14 166  1.40217e-05
  1   9  14 167 -6.71902e-05
  1   9  14 168 -1.98580e-04
  1   9  14 170  2.40598e-04
  1   9  14 171  1.10532e-04
  1   9  14 173  1.15049e-04
  1   9  14 175 -2.29216e-04
  1   9  14 177  5.68234e-05
  1   9  14 181  9.05808e-05
  1   9  14 182 -1.93257e-04
  1   9  14 184  5.11447e-05
  1   9  14 185 -5.95591e-05
  1  10  11  22 -1.44861e-05
  1  10  11  23  1.78951e-04
  1  10  11  37 -1.18149e-05
  1  10  11  47 -2.81665e-05
  1  10  11  51  2.85615e-05
  1  10  11  75 -1.25709e-05
  1  10  11  94 -1.02430e-05
  1  10  11  98  1.09964e-05
  1  10  11 104  1.53497e-05
  1  10  11 108 -1.86598e-05
  1  10  11 110 -2.14903e-05
  1  10  11 118  1.76712e-05
  1  10  11 138 -2.83624e-05
  1  10  11 141 -4.31278e-05
  1  10  11 149 -2.49951e-05
  1  10  11 159  6.19782e-05
  1  10  11 162  7.20355e-05
  1  10  11 176  1.06723e-05
  1  10  12  32  1.09906e-05
  1  10  12  33 -1.06880e-05
  1  10  12  35  2.11532e-05
  1  10  12  36 -2.09552e-05
  1  10  12  39 -6.23483e-05
  1  10  12  45 -1.77386e-05
  1  10  12  46 -1.64893e-05
  1  10  12  52 -1.09977e-04
  1  10  12  53 -1.09436e-04
  1  10  12  64  3.47004e-05
  1  10  12  69  1.00629e-05
  1  10  12  78  5.09178e-05
  1  10  12  90 -2.57033e-05
  1  10  12  91  2.63143e-05
  1  10  12  92 -3.94698e-05
  1  10  12 115 -2.25247e-04
  1  10  12 116  5.44842e-04
  1  10  12 117  5.43620e-04
  1  10  12 124  6.21214e-04
  1  10  12 125 -6.26364e-04
  1  10  12 126 -2.62489e-05
  1  10  12 127  2.69098e-05
  1  10  12 132  6.69061e-05
  1  10  12 133 -6.73237e-05
  1  10  12 136 -4.47893e-05
  1  10  12 137  4.45058e-05
  1  10  12 142 -3.46607e-05
  1  10  12 147 -5.17061e-05
  1  10  12 151  2.37128e-04
  1  10  12 156 -1.96843e-03
  1  10  12 157  1.93156e-03
  1  10  12 160 -1.15118e-03
  1  10  12 161 -1.16613e-03
  1  10  12 178 -5.01910e-05
  1  10  12 183 -1.93101e-05
  1  10  12 186  2.13350e-05
  1  10  12 187  2.15246e-05
  1  10  13  13 -1.23685e-04
  1  10  13  17  1.14035e-04
  1  10  13  18 -6.15857e-05
  1  10  13  20  2.62665e-04
  1  10  13  21  5.09624e-04
  1  10  13  23 -1.52455e-04
  1  10  13  24 -3.13170e-04
  1  10  13  28  1.26404e-04
  1  10  13  29  3.49527e-04
  1  10  13  30  1.51163e-04
  1  10  13  31 -1.57505e-05
  1  10  13  32 -3.24846e-04
  1  10  13  33  1.40431e-04
  1  10  13  34 -1.39017e-04
  1  10  13  37  1.61128e-04
  1  10  13  41  7.67110e-05
  1  10  13  42 -2.04951e-04
  1  10  13  47 -4.27555e-04
  1  10  13  50  2.25796e-05
  1  10  13  51 -1.59398e-04
  1  10  13  54  1.18136e-04
  1  10  13  55 -1.60392e-04
  1  10  13  56  2.41608e-05
  1  10  13  58 -5.99308e-05
  1  10  13  59  1.60623e-04
  1  10  13  60  2.60131e-04
  1  10  13  61 -1.98704e-04
  1  10  13  62 -1.58760e-04
  1  10  13  67 -1.56874e-04
  1  10  13  70  1.30339e-04
  1  10  13  73 -1.60436e-04
  1  10  13  74  4.25506e-05
  1  10  13  77  9.71820e-05
  1  10  13  78 -1.35635e-04
  1  10  13  79  1.27223e-04
  1  10  13  80 -1.26998e-05
  1  10  13  81 -1.49595e-04
  1  10  13  84 -1.59706e-04
  1  10  13  85  5.47481e-04
  1  10  13  86  1.81636e-05
  1  10  13  88 -7.21974e-05
  1  10  13  91 -3.43974e-04
  1  10  13  94  1.61395e-04
  1  10  13  95 -4.90116e-05
  1  10  13  97 -2.68000e-04
  1  10  13 101 -2.67016e-05
  1  10  13 102 -1.72137e-04
  1  10  13 103  9.01094e-05
  1  10  13 104  4.07790e-04
  1  10  13 109 -6.77952e-05
  1  10  13 111  6.68160e-05
  1  10  13 113 -3.77408e-05
  1  10  13 118  4.14617e-04
  1  10  13 119  7.44992e-05
  1  10  13 123  5.94142e-05
  1  10  13 126 -2.26777e-05
  1  10  13 131 -1.98556e-05
  1  10  13 133 -1.68921e-04
  1  10  13 135  5.73577e-05
  1  10  13 137  6.71277e-05
  1  10  13 139 -2.72845e-04
  1  10  13 140  1.28889e-05
  1  10  13 143 -1.61836e-04
  1  10  13 148  3.81562e-05
  1  10  13 154  1.57465e-04
  1  10  13 155 -1.60721e-04
  1  10  13 158  3.75567e-04
  1  10  13 162  9.04467e-05
  1  10  13 163  3.00566e-04
  1  10  13 165  6.58463e-05
  1  10  13 166  8.34532e-05
  1  10  13 167  2.50050e-05
  1  10  13 168  1.31223e-04
  1  10  13 175  2.52659e-04
  1  10  13 177  1.55267e-04
  1  10  13 181  2.03677e-04
  1  10  13 182  6.85704e-05
  1  10  13 184  7.98538e-05
  1  10  13 188  1.60561e-04
  1  10  13 189  2.95829e-04
  1  10  14  14 -1.57981e-04
  1  10  14  15  4.63397e-04
  1  10  14  17  1.57191e-05
  1  10  14  18 -1.48957e-04
  1  10  14  20  1.04085e-04
  1  10  14  21 -7.83968e-05
  1  10  14  22  1.62031e-04
  1  10  14  23 -5.17072e-04
  1  10  14  24  1.49499e-05
  1  10  14  28  1.05300e-04
  1  10  14  29 -3.90959e-04
  1  10  14  31  5.30366e-04
  1  10  14  32  3.14181e-05
  1  10  14  33 -1.82862e-05
  1  10  14  34 -1.03597e-04
  1  10  14  40  1.65784e-04
  1  10  14  41  9.46165e-05
  1  10  14  42 -3.64885e-05
  1  10  14  50 -1.37118e-04
  1  10  14  54 -6.09120e-04
  1  10  14  58  3.89653e-04
  1  10  14  60 -6.12160e-04
  1  10  14  61  6.85026e-05
  1  10  14  67 -3.49671e-04
  1  10  14  69 -1.16196e-04
  1  10  14  70 -7.10643e-05
  1  10  14  71  1.55028e-05
  1  10  14  72 -7.80655e-05
  1  10  14  74 -2.03635e-04
  1  10  14  75 -1.24947e-04
  1  10  14  77 -1.62160e-04
  1  10  14  78 -6.91291e-05
  1  10  14  79  6.88000e-05
  1  10  14  81 -2.41036e-04
  1  10  14  85  1.11210e-04
  1  10  14  87  3.86379e-04
  1  10  14  88  1.61752e-04
  1  10  14  91  6.27305e-05
  1  10  14  95  7.45103e-05
  1  10  14  96  3.28171e-04
  1  10  14  97 -2.24783e-04
  1  10  14  98 -1.58554e-04
  1  10  14 101  3.44209e-05
  1  10  14 103 -2.94559e-05
  1  10  14 105  5.25698e-05
  1  10  14 108  1.58060e-04
  1  10  14 109  3.68820e-05
  1  10  14 110  9.52033e-05
  1  10  14 111  1.45189e-04
  1  10  14 112 -1.15568e-05
  1  10  14 118 -1.50350e-04
  1  10  14 122  1.54261e-04
  1  10  14 123  3.16371e-05
  1  10  14 128 -1.62045e-04
  1  10  14 131 -7.73287e-05
  1  10  14 133  7.16242e-05
  1  10  14 134 -3.45365e-04
  1  10  14 135 -1.39478e-04
  1  10  14 138  1.48837e-04
  1  10  14 139 -2.22492e-05
  1  10  14 140 -1.42951e-04
  1  10  14 141  1.47090e-04
  1  10  14 143 -6.59876e-05
  1  10  14 144  1.17057e-04
  1  10  14 145  6.92778e-05
  1  10  14 148  4.06277e-05
  1  10  14 149  7.44700e-05
  1  10  14 154  1.91283e-05
  1  10  14 158 -1.33682e-04
  1  10  14 159 -1.27975e-04
  1  10  14 162  1.46677e-05
  1  10  14 163  2.59277e-05
  1  10  14 165 -1.45530e-04
  1  10  14 166 -1.62318e-04
  1  10  14 167  3.32050e-05
  1  10  14 168  4.86874e-05
  1  10  14 169 -6.05287e-05
  1  10  14 170 -1.35043e-04
  1  10  14 171  1.51347e-04
  1  10  14 174 -6.27516e-05
  1  10  14 175  4.40918e-05
  1  10  14 176  1.65177e-04
  1  10  14 177  6.62968e-05
  1  10  14 180  1.83360e-04
  1  10  14 181 -4.80880e-05
  1  10  14 182 -1.97780e-04
  1  10  14 184 -3.80536e-05
  1  11  12  12 -8.65014e-05
  1  11  12  15  5.28037e-05
  1  11  12  19  5.73598e-05
  1  11  12  26  2.46557e-05
  1  11  12  27  7.83966e-05
  1  11  12  35 -6.67841e-05
  1  11  12  36 -6.58761e-05
  1  11  12  39 -3.22068e-05
  1  11  12  45 -2.28986e-04
  1  11  12  46 -2.50519e-04
  1  11  12  48 -5.13978e-05
  1  11  12  49  4.88978e-05
  1  11  12  57 -2.60953e-05
  1  11  12  64  3.67928e-05
  1  11  12  66  7.60896e-05
  1  11  12  68  6.97439e-05
  1  11  12  69  7.05644e-05
  1  11  12  71  3.68123e-05
  1  11  12  72 -3.67340e-05
  1  11  12  76  1.15813e-05
  1  11  12  83 -3.07665e-05
  1  11  12  89 -1.58151e-05
  1  11  12  91 -1.19678e-05
  1  11  12 100  3.97900e-05
  1  11  12 106 -1.11511e-05
  1  11  12 107  1.07082e-05
  1  11  12 126 -5.82057e-04
  1  11  12 127 -5.85053e-04
  1  11  12 129 -3.39294e-05
  1  11  12 130  3.26872e-05
  1  11  12 147 -7.09641e-04
  1  11  12 151 -9.14916e-04
  1  11  12 152 -1.28664e-05
  1  11  12 156 -1.41779e-05
  1  11  12 157 -1.48074e-05
  1  11  12 160 -2.01242e-05
  1  11  13  14  1.59737e-04
  1  11  13  15  4.63073e-04
  1  11  13  16  1.03574e-04
  1  11  13  17  1.57074e-05
  1  11  13  20  1.04076e-04
  1  11  13  21 -7.84048e-05
  1  11  13  23 -5.14576e-04
  1  11  13  24  1.49603e-05
  1  11  13  28 -1.50475e-04
  1  11  13  29 -2.54286e-04
  1  11  13  30 -1.06346e-04
  1  11  13  31  3.90056e-04
  1  11  13  33 -1.80096e-05
  1  11  13  34 -1.58875e-04
  1  11  13  37  1.05601e-04
  1  11  13  41  9.46119e-05
  1  11  13  42 -3.64903e-05
  1  11  13  47  1.63309e-04
  1  11  13  50 -1.37115e-04
  1  11  13  51 -5.20529e-04
  1  11  13  54 -6.09159e-04
  1  11  13  56  5.42327e-05
  1  11  13  58  3.89657e-04
  1  11  13  60 -6.12155e-04
  1  11  13  61  6.85006e-05
  1  11  13  62  2.83496e-05
  1  11  13  68  1.26924e-04
  1  11  13  69 -1.08466e-04
  1  11  13  70 -7.10816e-05
  1  11  13  71  1.11830e-04
  1  11  13  72 -7.84628e-05
  1  11  13  77  1.65643e-04
  1  11  13  78 -1.07703e-04
  1  11  13  79  1.07519e-04
  1  11  13  80  7.74983e-05
  1  11  13  81 -2.37256e-04
  1  11  13  85  1.11210e-04
  1  11  13  86  1.67684e-04
  1  11  13  87  3.86415e-04
  1  11  13  90 -5.86291e-05
  1  11  13  91 -6.01930e-05
  1  11  13  94 -8.19684e-05
  1  11  13  95  7.45060e-05
  1  11  13  97 -2.24780e-04
  1  11  13 101  3.44176e-05
  1  11  13 102  1.64120e-04
  1  11  13 103  3.25951e-04
  1  11  13 104 -1.69985e-04
  1  11  13 105  5.25708e-05
  1  11  13 109  3.68777e-05
  1  11  13 112 -1.15748e-05
  1  11  13 118 -1.68928e-04
  1  11  13 122  1.68528e-04
  1  11  13 123  3.16323e-05
  1  11  13 131 -7.73282e-05
  1  11  13 133 -5.72165e-05
  1  11  13 134 -2.21978e-04
  1  11  13 135 -1.34640e-04
  1  11  13 137  1.06607e-04
  1  11  13 138  1.33934e-05
  1  11  13 139  1.47268e-05
  1  11  13 140 -1.42946e-04
  1  11  13 143 -6.58598e-05
  1  11  13 145  6.92737e-05
  1  11  13 148  4.06262e-05
  1  11  13 154  1.91343e-05
  1  11  13 158 -1.33674e-04
  1  11  13 159  1.06422e-05
  1  11  13 162  7.09408e-04
  1  11  13 163  2.59293e-05
  1  11  13 165 -1.45562e-04
  1  11  13 166 -1.62961e-04
  1  11  13 167  3.31925e-05
  1  11  13 168  4.86983e-05
  1  11  13 170 -1.35024e-04
  1  11  13 171  1.51438e-04
  1  11  13 174  6.82874e-05
  1  11  13 175 -1.24286e-05
  1  11  13 177 -3.96977e-05
  1  11  13 180  6.45938e-05
  1  11  13 181  7.08829e-05
  1  11  13 182 -1.97868e-04
  1  11  13 184  3.81435e-05
  1  11  13 189  2.73554e-05
  1  11  14  11  1.14360e-05
  1  11  14  12  1.22909e-05
  1  11  14  14  1.02844e-05
  1  11  14  16 -1.54818e-04
  1  11  14  17 -1.14039e-04
  1  11  14  20 -2.62650e-04
  1  11  14  21 -5.09657e-04
  1  11  14  22  4.10382e-04
  1  11  14  23 -1.72668e-04
  1  11  14  24  3.13130e-04
  1  11  14  28  1.28977e-04
  1  11  14  29 -1.73284e-04
  1  11  14  30 -7.33551e-04
  1  11  14  31 -1.06758e-05
  1  11  14  32 -1.50920e-04
  1  11  14  33 -1.30801e-04
  1  11  14  34 -1.47470e-05
  1  11  14  40  5.72313e-05
  1  11  14  41 -7.67059e-05
  1  11  14  42  2.04946e-04
  1  11  14  47  2.06419e-05
  1  11  14  50 -2.25812e-05
  1  11  14  54 -1.18145e-04
  1  11  14  55  1.67519e-04
  1  11  14  56  5.38239e-05
  1  11  14  58  5.99349e-05
  1  11  14  59  1.65915e-04
  1  11  14  60 -2.60132e-04
  1  11  14  61  1.98688e-04
  1  11  14  62 -1.64174e-04
  1  11  14  70 -1.30352e-04
  1  11  14  71  5.06962e-05
  1  11  14  73 -1.65149e-04
  1  11  14  74 -1.10931e-04
  1  11  14  75  1.65546e-04
  1  11  14  78  1.37972e-04
  1  11  14  79 -1.30172e-04
  1  11  14  80  1.68615e-04
  1  11  14  81  1.49647e-04
  1  11  14  84  1.69505e-04
  1  11  14  85 -5.44500e-04
  1  11  14  86  2.91109e-04
  1  11  14  90  4.30626e-04
  1  11  14  91 -4.17381e-04
  1  11  14  95  4.90309e-05
  1  11  14  96 -1.69773e-04
  1  11  14  97  2.68005e-04
  1  11  14  98 -4.76282e-04
  1  11  14 101  2.66998e-05
  1  11  14 108  4.70146e-04
  1  11  14 109  6.77930e-05
  1  11  14 110 -1.63201e-04
  1  11  14 113  3.77404e-05
  1  11  14 118 -3.73980e-04
  1  11  14 119 -7.44962e-05
  1  11  14 123 -5.94017e-05
  1  11  14 128 -6.52450e-05
  1  11  14 131  1.98649e-05
  1  11  14 133 -1.68957e-04
  1  11  14 135 -4.27457e-05
  1  11  14 138 -1.65141e-04
  1  11  14 139 -3.10287e-04
  1  11  14 140 -1.28938e-05
  1  11  14 141  6.83133e-04
  1  11  14 143  1.61890e-04
  1  11  14 148 -3.81575e-05
  1  11  14 149 -1.62781e-04
  1  11  14 154 -1.57473e-04
  1  11  14 155 -1.64687e-04
  1  11  14 158 -3.75581e-04
  1  11  14 159 -7.30979e-04
  1  11  14 162 -1.34173e-05
  1  11  14 163 -3.00565e-04
  1  11  14 165 -6.39660e-05
  1  11  14 166 -4.79761e-05
  1  11  14 167 -2.49959e-05
  1  11  14 168 -1.31226e-04
  1  11  14 169  1.62681e-04
  1  11  14 175 -2.17029e-04
  1  11  14 176 -1.65372e-04
  1  11  14 177  6.51753e-05
  1  11  14 181 -1.22958e-04
  1  11  14 182 -6.73956e-05
  1  11  14 184  7.98416e-05
  1  11  14 188  1.64738e-04
  1  12  13  26 -1.06412e-05
  1  12  13  27 -2.05187e-04
  1  12  13  28  2.06062e-04
  1  12  13  35 -2.44657e-05
  1  12  13  36  2.39848e-05
  1  12  13  39  5.29176e-05
  1  12  13  44 -1.51223e-05
  1  12  13  48 -4.00115e-04
  1  12  13  49 -2.71352e-04
  1  12  13  52 -5.71665e-05
  1  12  13  53 -5.67679e-05
  1  12  13  68 -1.40268e-04
  1  12  13  69  1.23561e-04
  1  12  13  79  1.23778e-05
  1  12  13  90 -1.13813e-05
  1  12  13  92  1.87590e-05
  1  12  13 116 -5.97278e-05
  1  12  13 117  6.01323e-05
  1  12  13 120  3.36886e-05
  1  12  13 124  6.21732e-05
  1  12  13 125 -6.24989e-05
  1  12  13 126  2.71533e-05
  1  12  13 127 -3.17709e-05
  1  12  13 136  4.37356e-05
  1  12  13 147  2.88593e-05
  1  12  13 151 -3.16359e-05
  1  12  13 156 -1.00338e-05
  1  12  13 157  1.03566e-05
  1  12  13 160 -1.02935e-05
  1  12  14  12  7.61949e-05
  1  12  14  19 -2.65577e-04
  1  12  14  26  4.32421e-05
  1  12  14  27 -6.53931e-05
  1  12  14  28  6.50507e-05
  1  12  14  33  1.44242e-04
  1  12  14  35 -7.37982e-05
  1  12  14  36  7.30719e-05
  1  12  14  44  9.51246e-04
  1  12  14  45 -1.55499e-04
  1  12  14  46 -1.57825e-04
  1  12  14  48 -8.82367e-04
  1  12  14  49 -8.87859e-04
  1  12  14  64 -2.33877e-05
  1  12  14  66 -8.59416e-05
  1  12  14  68 -7.33566e-04
  1  12  14  69 -7.45850e-04
  1  12  14  72  4.05161e-05
  1  12  14  76  1.77428e-05
  1  12  14  77 -1.78479e-05
  1  12  14  79 -1.24933e-05
  1  12  14  83  3.32674e-05
  1  12  14  89 -1.74393e-04
  1  12  14  90 -1.28263e-04
  1  12  14 100  1.56355e-04
  1  12  14 106  1.03610e-04
  1  12  14 107  1.03564e-04
  1  12  14 111  1.44200e-05
  1  12  14 112  1.44077e-05
  1  12  14 129  3.09800e-05
  1  12  14 130  3.05881e-05
  1  12  14 132 -1.03696e-04
  1  12  14 142 -2.08566e-05
  1  12  14 143 -2.06452e-05
  1  12  14 147 -2.62945e-05
  1  12  14 151 -4.17821e-05
  1  12  14 152 -1.44081e-05
  1  12  14 156 -1.28434e-04
  1  12  14 157 -1.29453e-04
  1  12  14 160 -1.92266e-04
  1  12  14 161  1.89515e-04
  1  13  14  16  1.32825e-04
  1  13  14  23 -1.50022e-04
  1  13  14  31 -1.25006e-05
  1  13  14  67  8.86542e-05
  1  13  14  73  1.20318e-05
  1  13  14  80  1.83723e-04
  1  13  14  84  1.24935e-05
  1  13  14  86 -6.33567e-04
  1  13  14 118  4.55430e-04
  1  13  14 166  1.24312e-05
  1  13  14 185  1.10232e-05
  3   1   2  25  1.78663e-05
  3   1   2  36  1.45079e-05
  3   1   2  39 -1.33218e-05
  3   1   2  45 -1.36769e-05
  3   1   2  46  1.22588e-05
  3   1   2  53 -1.07337e-05
  3   1   2  91  2.01036e-05
  3   1   2  92 -1.10738e-04
  3   1   2  93 -1.07840e-04
  3   1   2 106  1.31118e-05
  3   1   2 107  1.45356e-05
  3   1   2 114  2.07674e-05
  3   1   2 117 -1.25360e-04
  3   1   2 121 -2.32498e-05
  3   1   2 124 -1.11216e-04
  3   1   2 129  1.39643e-05
  3   1   2 132  1.13440e-04
  3   1   2 147 -5.91221e-05
  3   1   2 150  8.77747e-05
  3   1   2 151 -8.18214e-05
  3   1   2 156  6.18004e-04
  3   1   2 157 -5.29634e-04
  3   1   2 160 -4.09194e-04
  3   1   3  11 -4.06439e-05
  3   1   3  14 -1.53348e-05
  3   1   3  18 -2.01999e-04
  3   1   3  25 -2.51171e-04
  3   1   3  27 -3.68015e-05
  3   1   3  28  3.70696e-05
  3   1   3  32 -2.70682e-04
  3   1   3  35 -4.25242e-04
  3   1   3  36 -4.04760e-04
  3   1   3  39  1.06146e-05
  3   1   3  43  2.55447e-05
  3   1   3  44  2.44127e-05
  3   1   3  45 -2.57773e-04
  3   1   3  46  2.10482e-04
  3   1   3  48  8.99381e-05
  3   1   3  49 -8.42498e-05
  3   1   3  56  5.70998e-05
  3   1   3  63 -2.93032e-04
  3   1   3  64  2.86580e-04
  3   1   3  65 -2.44727e-04
  3   1   3  68 -7.40986e-05
  3   1   3  69 -6.90000e-05
  3   1   3  71  2.26657e-04
  3   1   3  72 -2.24665e-04
  3   1   3  76  2.34979e-05
  3   1   3  77 -2.42123e-05
  3   1   3  78 -2.07072e-04
  3   1   3  79  2.06477e-04
  3   1   3  82  2.86490e-05
  3   1   3  91 -1.95882e-04
  3   1   3  99 -4.94013e-05
  3   1   3 114  1.12303e-05
  3   1   3 117 -2.99755e-05
  3   1   3 124 -2.02285e-05
  3   1   3 127 -2.20657e-04
  3   1   3 129 -2.13438e-05
  3   1   3 136 -3.14721e-05
  3   1   3 137 -3.13783e-05
  3   1   3 147 -3.97288e-05
  3   1   3 150 -2.74030e-05
  3   1   3 151 -2.76522e-05
  3   1   3 152  1.90592e-05
  3   1   3 153 -1.90872e-05
  3   1   3 156  6.31029e-05
  3   1   3 157 -7.33179e-05
  3   1   3 160 -5.42926e-05
  3   1   4  22  2.56407e-04
  3   1   4  24  2.69186e-05
  3   1   4  29 -1.30847e-05
  3   1   4  37  6.45962e-04
  3   1   4  40  3.12023e-04
  3   1   4  47  2.17283e-04
  3   1   4  51 -1.38927e-04
  3   1   4  62 -1.20861e-04
  3   1   4  70 -1.99092e-05
  3   1   4  75  6.02382e-04
  3   1   4  86  1.78587e-04
  3   1   4  94  3.10711e-04
  3   1   4  96  9.95540e-04
  3   1   4  98 -1.40281e-04
  3   1   4 102  9.05777e-04
  3   1   4 103  3.39736e-05
  3   1   4 104 -6.04923e-04
  3   1   4 108 -8.57561e-04
  3   1   4 118  6.18444e-04
  3   1   4 119 -1.37576e-05
  3   1   4 122 -3.85795e-04
  3   1   4 123  1.96222e-05
  3   1   4 127 -1.08225e-05
  3   1   4 128  5.43081e-04
  3   1   4 134  9.01057e-04
  3   1   4 138 -7.92204e-04
  3   1   4 141 -1.20296e-03
  3   1   4 144  2.09501e-04
  3   1   4 145 -1.71418e-05
  3   1   4 148  1.01205e-05
  3   1   4 155 -1.88333e-05
  3   1   4 159  9.26250e-04
  3   1   4 162  3.01044e-03
  3   1   4 166 -5.43715e-05
  3   1   4 174  4.84971e-05
  3   1   4 175 -1.00009e-05
  3   1   4 176  3.56231e-04
  3   1   4 180  1.33817e-04
  3   1   4 185  7.04907e-05
  3   1   4 188 -1.87128e-05
  3   1   4 189  1.55394e-05
  3   1   5  13 -3.88054e-04
  3   1   5  16  2.56573e-04
  3   1   5  23  8.21037e-05
  3   1   5  31 -3.31127e-04
  3   1   5  34  1.47199e-04
  3   1   5  42  1.71699e-04
  3   1   5  50 -1.97008e-04
  3   1   5  55  8.96396e-05
  3   1   5  59  8.70622e-05
  3   1   5  67  7.37317e-05
  3   1   5  70 -1.05485e-04
  3   1   5  73  1.43137e-04
  3   1   5  80 -3.57357e-05
  3   1   5  84  8.74275e-05
  3   1   5  87 -8.36418e-05
  3   1   5 103  1.36372e-04
  3   1   5 110  1.47563e-05
  3   1   5 113  1.67259e-04
  3   1   5 145  1.49791e-04
  3   1   5 154 -1.60327e-04
  3   1   5 163 -1.30640e-05
  3   1   5 167 -1.61631e-04
  3   1   5 168  1.89521e-04
  3   1   5 184  1.87453e-04
  3   1   5 189 -1.52244e-04
  3   1   6  17 -1.79827e-05
  3   1   6  20 -1.96733e-05
  3   1   6  24 -7.52016e-05
  3   1   6  29 -2.02406e-05
  3   1   6  30 -2.09608e-05
  3   1   6  32 -1.37713e-05
  3   1   6  33 -3.63658e-05
  3   1   6  41 -1.76158e-04
  3   1   6  42 -1.02731e-04
  3   1   6  50  2.91660e-04
  3   1   6  54  6.39696e-05
  3   1   6  58 -4.55328e-05
  3   1   6  60 -2.54453e-05
  3   1   6  61  7.98752e-05
  3   1   6  70  6.72516e-05
  3   1   6  74 -4.15917e-05
  3   1   6  87 -1.32634e-04
  3   1   6  95  2.13585e-04
  3   1   6  97  1.20745e-04
  3   1   6 103  2.68390e-04
  3   1   6 105  3.50919e-04
  3   1   6 109  2.96179e-05
  3   1   6 113 -2.23497e-04
  3   1   6 119  1.43674e-04
  3   1   6 123 -6.79870e-05
  3   1   6 131  3.02042e-04
  3   1   6 135 -7.23193e-05
  3   1   6 139  3.91967e-04
  3   1   6 140 -4.27699e-04
  3   1   6 145  2.76660e-04
  3   1   6 148 -4.38886e-05
  3   1   6 154 -1.33417e-04
  3   1   6 158 -1.65751e-04
  3   1   6 163  5.80922e-04
  3   1   6 175 -1.02374e-05
  3   1   6 177 -1.36682e-04
  3   1   6 181  2.78481e-05
  3   1   6 189 -5.38270e-05
  3   1   7  12  2.13901e-05
  3   1   7  14  2.61179e-04
  3   1   7  15 -9.42997e-04
  3   1   7  17  1.99215e-04
  3   1   7  21  3.29844e-04
  3   1   7  25  1.25938e-05
  3   1   7  29  5.48832e-04
  3   1   7  30  1.32179e-04
  3   1   7  36  2.43110e-04
  3   1   7  53 -1.14683e-05
  3   1   7  54 -4.31453e-04
  3   1   7  56  1.86083e-05
  3   1   7  58 -2.46744e-05
  3   1   7  59  3.67221e-05
  3   1   7  60 -1.09615e-04
  3   1   7  69  4.12788e-05
  3   1   7  70  6.33963e-04
  3   1   7  71  6.55239e-05
  3   1   7  72 -3.38621e-04
  3   1   7  81 -1.20564e-04
  3   1   7  84  3.19257e-04
  3   1   7  85  2.77594e-05
  3   1   7  87  9.78071e-04
  3   1   7  92 -1.28408e-05
  3   1   7  93 -2.14826e-05
  3   1   7 105  3.05931e-04
  3   1   7 107  1.09984e-05
  3   1   7 111  2.98823e-05
  3   1   7 112 -4.61012e-05
  3   1   7 126 -1.10407e-05
  3   1   7 127 -3.84872e-04
  3   1   7 135  6.19080e-04
  3   1   7 139 -5.34087e-04
  3   1   7 148  3.63843e-04
  3   1   7 149  1.06309e-05
  3   1   7 158 -2.28214e-04
  3   1   7 163 -5.10746e-04
  3   1   7 166 -4.21086e-05
  3   1   7 168 -1.42635e-04
  3   1   7 169  5.20407e-04
  3   1   7 170 -7.15881e-04
  3   1   7 171 -1.68735e-04
  3   1   7 172  1.03273e-05
  3   1   7 175  4.30145e-04
  3   1   7 177  4.11613e-04
  3   1   7 181  5.59184e-04
  3   1   7 182 -1.38349e-05
  3   1   7 186 -2.37111e-05
  3   1   7 187  2.04171e-05
  3   1   7 188  1.06230e-05
  3   1   8  13  1.03503e-04
  3   1   8  16 -1.04701e-04
  3   1   8  23 -9.75694e-05
  3   1   8  31  4.09142e-05
  3   1   8  33 -1.24719e-05
  3   1   8  34 -9.01047e-05
  3   1   8  37  2.07551e-05
  3   1   8  40  1.00973e-05
  3   1   8  45 -2.47308e-04
  3   1   8  59 -1.39260e-05
  3   1   8  67  1.12920e-05
  3   1   8  70  3.67261e-05
  3   1   8  73 -1.49558e-05
  3   1   8  74  2.17804e-04
  3   1   8  75  1.94001e-05
  3   1   8  80  5.73881e-05
  3   1   8  84  4.61835e-05
  3   1   8  87  3.03849e-05
  3   1   8  94  1.01112e-05
  3   1   8  96  3.13903e-05
  3   1   8 102  2.88963e-05
  3   1   8 104 -1.95417e-05
  3   1   8 108 -2.73175e-05
  3   1   8 118  1.99109e-05
  3   1   8 122 -1.25212e-05
  3   1   8 128  1.74671e-05
  3   1   8 134  2.86410e-05
  3   1   8 138 -2.53022e-05
  3   1   8 141 -3.73800e-05
  3   1   8 159  2.94656e-05
  3   1   8 162  7.75866e-05
  3   1   8 176  1.15970e-05
  3   1   9  75 -6.06695e-04
  3   1   9  94 -6.21655e-04
  3   1   9 108 -6.32350e-04
  3   1   9 150  2.90321e-04
  3   1   9 155 -3.67841e-04
  3   1   9 156 -4.00960e-04
  3   1   9 166  9.83819e-05
  3   1   9 174 -1.01962e-05
  3   1   9 180 -4.79103e-04
  3   1   9 185 -2.69131e-04
  3   1   9 188  3.75516e-04
  3   1  10  15  1.22880e-05
  3   1  10  18 -3.99149e-04
  3   1  10  19 -3.98876e-04
  3   1  10  22 -6.50287e-04
  3   1  10  26  1.61057e-04
  3   1  10  27  2.59002e-04
  3   1  10  28  2.59129e-04
  3   1  10  33  1.82090e-04
  3   1  10  35  1.72653e-04
  3   1  10  36  1.72065e-04
  3   1  10  37 -1.94902e-04
  3   1  10  38  1.49634e-04
  3   1  10  39  1.52147e-04
  3   1  10  44  7.08391e-04
  3   1  10  46 -1.63117e-04
  3   1  10  48 -7.91245e-04
  3   1  10  49 -7.89539e-04
  3   1  10  51  6.32306e-04
  3   1  10  53 -1.62698e-04
  3   1  10  56  5.30434e-05
  3   1  10  57 -5.30825e-05
  3   1  10  62 -7.66466e-04
  3   1  10  64 -5.59729e-05
  3   1  10  65  2.87771e-04
  3   1  10  66 -2.87836e-04
  3   1  10  69 -6.67594e-04
  3   1  10  71 -1.74369e-04
  3   1  10  72  1.74422e-04
  3   1  10  79 -3.13918e-05
  3   1  10  90 -1.38699e-04
  3   1  10  91  1.38748e-04
  3   1  10  92  1.15133e-04
  3   1  10  93 -1.03588e-04
  3   1  10  96 -7.55692e-04
  3   1  10  98 -6.64140e-04
  3   1  10  99  1.88047e-04
  3   1  10 100  1.87887e-04
  3   1  10 107  9.67026e-05
  3   1  10 115 -1.66231e-05
  3   1  10 116 -1.54020e-05
  3   1  10 117  1.53393e-05
  3   1  10 121  5.95369e-05
  3   1  10 124  1.46747e-05
  3   1  10 125  1.41214e-05
  3   1  10 126  9.35001e-05
  3   1  10 130  4.94175e-05
  3   1  10 132 -8.93053e-05
  3   1  10 138 -6.26950e-04
  3   1  10 147 -4.21788e-05
  3   1  10 150 -1.72203e-04
  3   1  10 156  4.50842e-05
  3   1  11  14 -1.41023e-05
  3   1  11  19 -1.87910e-05
  3   1  11  26  2.43052e-05
  3   1  11  32  2.68537e-05
  3   1  11  33  2.64655e-05
  3   1  11  35 -5.16943e-05
  3   1  11  36 -4.31331e-05
  3   1  11  38 -2.00887e-05
  3   1  11  39 -1.69184e-05
  3   1  11  44  1.14453e-04
  3   1  11  46 -5.48221e-05
  3   1  11  48  1.75879e-05
  3   1  11  49 -2.24903e-05
  3   1  11  64 -1.10268e-05
  3   1  11  65 -2.07660e-05
  3   1  11  66 -1.82367e-05
  3   1  11  71 -1.69903e-05
  3   1  11  72  1.66419e-05
  3   1  11  76  2.78512e-05
  3   1  11  77 -2.78464e-05
  3   1  11  79 -1.40999e-05
  3   1  11  82  7.54224e-05
  3   1  11  88 -2.82171e-04
  3   1  11  89 -2.82079e-04
  3   1  11  90 -2.24103e-05
  3   1  11  91 -2.26160e-05
  3   1  11  92  1.19552e-05
  3   1  11  93 -1.20392e-05
  3   1  11 111 -4.00003e-05
  3   1  11 115 -1.11589e-04
  3   1  11 117 -2.13694e-05
  3   1  11 124  1.71441e-05
  3   1  11 125  1.72420e-05
  3   1  11 126 -1.23366e-05
  3   1  11 136 -9.18542e-05
  3   1  11 137 -9.18466e-05
  3   1  11 142 -5.10416e-05
  3   1  11 150  2.04003e-05
  3   1  11 152  2.80651e-05
  3   1  11 153 -2.80679e-05
  3   1  11 156 -8.81445e-05
  3   1  11 160  1.43518e-04
  3   1  11 162 -1.01640e-03
  3   1  11 178 -3.88538e-05
  3   1  12  12  1.50395e-05
  3   1  12  14  1.91159e-05
  3   1  12  19 -3.97218e-05
  3   1  12  26  5.63509e-05
  3   1  12  32  1.23332e-04
  3   1  12  33 -1.82326e-05
  3   1  12  35 -1.14288e-04
  3   1  12  36  1.13693e-04
  3   1  12  39 -3.64379e-04
  3   1  12  44 -1.44349e-05
  3   1  12  46 -2.67110e-05
  3   1  12  48 -1.07586e-05
  3   1  12  49 -1.09630e-05
  3   1  12  53  1.16167e-05
  3   1  12  57 -1.04180e-05
  3   1  12  64 -3.05599e-05
  3   1  12  65  4.63830e-05
  3   1  12  66 -4.67090e-05
  3   1  12  69 -1.16929e-05
  3   1  12  71  4.46446e-05
  3   1  12  72  4.49930e-05
  3   1  12  78  4.79498e-04
  3   1  12  79 -4.79676e-04
  3   1  12  88 -6.30968e-05
  3   1  12  89  6.31782e-05
  3   1  12  91  2.81384e-04
  3   1  12  92  3.71105e-04
  3   1  12  93 -3.71334e-04
  3   1  12  99  7.81972e-05
  3   1  12 115  7.61791e-04
  3   1  12 117 -4.03029e-05
  3   1  12 120 -1.94430e-04
  3   1  12 121 -1.94463e-04
  3   1  12 124 -8.94749e-04
  3   1  12 125  8.94754e-04
  3   1  12 126 -4.12028e-05
  3   1  12 130  1.04196e-05
  3   1  12 132  2.33640e-05
  3   1  12 136 -2.80690e-04
  3   1  12 137  2.80785e-04
  3   1  12 142 -3.08902e-04
  3   1  12 147  1.35008e-04
  3   1  12 150 -2.72424e-04
  3   1  12 151 -2.71112e-04
  3   1  12 156  1.23745e-04
  3   1  12 157 -1.23955e-04
  3   1  12 160 -3.36356e-04
  3   1  12 164 -1.86592e-05
  3   1  12 178  3.72793e-04
  3   1  12 182  5.57907e-05
  3   1  12 183 -5.58075e-05
  3   1  12 187  7.75181e-05
  3   1  13  12 -1.66386e-04
  3   1  13  15 -2.36876e-04
  3   1  13  19 -6.77471e-05
  3   1  13  26 -1.60053e-04
  3   1  13  32  3.95331e-05
  3   1  13  33 -3.87341e-05
  3   1  13  35 -1.99569e-05
  3   1  13  36  2.02316e-05
  3   1  13  39 -5.04461e-05
  3   1  13  44 -6.99303e-04
  3   1  13  46  2.14987e-04
  3   1  13  48 -2.52455e-04
  3   1  13  49  2.52803e-04
  3   1  13  53  1.90432e-04
  3   1  13  56  1.81562e-05
  3   1  13  57  1.81802e-05
  3   1  13  64 -1.11477e-04
  3   1  13  65 -2.21491e-05
  3   1  13  66 -2.19953e-05
  3   1  13  69 -2.55899e-05
  3   1  13  71  4.62985e-05
  3   1  13  72  4.61927e-05
  3   1  13  76  1.57053e-04
  3   1  13  78  4.06252e-05
  3   1  13  79 -4.15184e-05
  3   1  13  82  2.44785e-05
  3   1  13  83  2.44842e-05
  3   1  13  91  1.77496e-05
  3   1  13  92  1.82346e-05
  3   1  13  93 -2.05681e-05
  3   1  13 107 -1.19917e-04
  3   1  13 112 -3.53488e-05
  3   1  13 115  1.00824e-04
  3   1  13 117  1.46826e-03
  3   1  13 126  5.19331e-04
  3   1  13 130  6.18817e-04
  3   1  13 132  1.39612e-04
  3   1  13 147  1.55749e-03
  3   1  13 150  2.04371e-03
  3   1  13 151  2.04868e-03
  3   1  13 156  3.23382e-03
  3   1  13 157  3.25255e-03
  3   1  13 160  1.90102e-03
  3   1  13 170  2.02213e-05
  3   1  13 171  2.02542e-05
  3   1  14  12 -5.42093e-05
  3   1  14  14 -2.25047e-04
  3   1  14  15 -2.18007e-04
  3   1  14  26 -1.83801e-04
  3   1  14  33  2.96369e-04
  3   1  14  35 -1.69946e-05
  3   1  14  36  1.67271e-05
  3   1  14  39  2.80719e-05
  3   1  14  44  5.89118e-05
  3   1  14  56 -1.28667e-04
  3   1  14  57 -1.28624e-04
  3   1  14  64  1.57571e-04
  3   1  14  65  9.44144e-05
  3   1  14  66  9.44258e-05
  3   1  14  69 -4.16156e-05
  3   1  14  72 -7.48493e-05
  3   1  14  76  2.18056e-04
  3   1  14  78  1.00480e-05
  3   1  14  79 -1.05793e-05
  3   1  14  82 -1.44126e-04
  3   1  14  83 -1.43991e-04
  3   1  14  89 -5.87806e-05
  3   1  14  99  2.33017e-04
  3   1  14 100 -2.32930e-04
  3   1  14 107 -1.20558e-04
  3   1  14 114  5.97468e-04
  3   1  14 117 -1.33848e-03
  3   1  14 121 -1.99153e-04
  3   1  14 124 -7.22324e-04
  3   1  14 126 -1.77854e-04
  3   1  14 130 -4.99053e-04
  3   1  14 136  1.92363e-05
  3   1  14 137 -1.79133e-05
  3   1  14 143  2.15923e-04
  3   1  14 147 -1.37276e-03
  3   1  14 150 -1.91972e-03
  3   1  14 151 -1.91705e-03
  3   1  14 152 -6.29275e-05
  3   1  14 153 -6.29315e-05
  3   1  14 156  3.12417e-03
  3   1  14 157 -3.11090e-03
  3   1  14 160 -1.53654e-03
  3   1  14 170 -1.64095e-05
  3   1  14 171 -1.64175e-05
  3   1  14 186  7.26462e-05
  3   1  14 187 -7.26489e-05
  3   1  15  14  2.42492e-05
  3   1  15  18 -8.46624e-05
  3   1  15  26 -1.89542e-05
  3   1  15  27 -5.33729e-05
  3   1  15  28 -5.33408e-05
  3   1  15  32 -1.33129e-05
  3   1  15  33 -1.20597e-05
  3   1  15  35  7.42242e-05
  3   1  15  36 -7.42214e-05
  3   1  15  39 -3.38477e-04
  3   1  15  45 -4.18944e-05
  3   1  15  46  4.75676e-05
  3   1  15  48  1.13340e-04
  3   1  15  49 -1.13271e-04
  3   1  15  52 -1.44679e-04
  3   1  15  53  1.44437e-04
  3   1  15  64  2.02031e-05
  3   1  15  78  2.16393e-04
  3   1  15  79  2.16320e-04
  3   1  15  92  2.36538e-04
  3   1  15  93  2.36631e-04
  3   1  15 114 -7.02501e-05
  3   1  15 117 -1.20215e-05
  3   1  15 124  1.93344e-05
  3   1  15 126  1.12963e-05
  3   1  15 130  1.39180e-05
  3   1  15 132  1.52227e-04
  3   1  15 133 -1.52326e-04
  3   1  15 136 -1.34740e-04
  3   1  15 137 -1.34882e-04
  3   1  15 147  5.17175e-05
  3   1  15 150  6.11845e-05
  3   1  15 151 -6.38949e-05
  3   1  15 156  5.74638e-05
  3   1  15 157  4.96994e-05
  3   1  15 160 -1.28189e-04
  3   1  15 172 -1.83356e-05
  3   1  15 173  1.83496e-05
  3   1  15 178  2.53924e-04
  3   1  15 182 -3.22736e-05
  3   1  15 183 -3.22706e-05
  3   1  16  17  1.10725e-04
  3   1  16  21 -1.23250e-04
  3   1  16  29  1.34705e-04
  3   1  16  30  5.08801e-05
  3   1  16  54 -9.82058e-05
  3   1  16  58  1.64385e-05
  3   1  16  60  1.94122e-05
  3   1  16  70 -1.49300e-05
  3   1  16  81  2.90440e-04
  3   1  16  85  2.34547e-05
  3   1  17  11  1.38771e-05
  3   1  17  14  1.80175e-04
  3   1  17  15 -1.77465e-04
  3   1  17  19  3.61329e-04
  3   1  17  26  4.22196e-04
  3   1  17  27  1.59435e-04
  3   1  17  28 -1.59455e-04
  3   1  17  35 -8.15647e-04
  3   1  17  36 -8.15778e-04
  3   1  17  38 -1.65632e-04
  3   1  17  39 -1.64687e-04
  3   1  17  44  8.91164e-04
  3   1  17  46 -3.79669e-04
  3   1  17  48  2.33825e-04
  3   1  17  49 -2.33667e-04
  3   1  17  53 -1.64094e-05
  3   1  17  64  7.36881e-04
  3   1  17  65  6.42267e-04
  3   1  17  66  6.42242e-04
  3   1  17  71  5.92621e-04
  3   1  17  72 -5.92549e-04
  3   1  17  79  4.49970e-05
  3   1  17 107  7.29804e-05
  3   1  17 115 -2.04822e-05
  3   1  17 132 -5.42179e-05
  3   1  17 147 -4.25693e-05
  3   1  17 150  1.11936e-04
  3   1  17 151 -1.11892e-04
  3   1  17 160 -8.19694e-05
  3   1  18  11  2.61998e-04
  3   1  18  14  1.42980e-05
  3   1  18  26  1.25232e-05
  3   1  18  27  1.01434e-05
  3   1  18  28 -1.02523e-05
  3   1  18  32 -3.90752e-05
  3   1  18  35  4.36924e-05
  3   1  18  36 -3.62837e-05
  3   1  18  44 -1.36600e-05
  3   1  18  46 -1.36025e-05
  3   1  18  68  2.40773e-04
  3   1  18  69 -2.40761e-04
  3   1  18  76 -1.46681e-04
  3   1  18  77 -1.46719e-04
  3   1  18  82 -1.74439e-04
  3   1  18  88  1.64606e-04
  3   1  18  89 -1.64553e-04
  3   1  18  91 -6.90282e-05
  3   1  18  92 -1.55566e-04
  3   1  18  93 -1.55268e-04
  3   1  18  99  3.02148e-04
  3   1  18 111  6.98620e-05
  3   1  18 112 -6.98607e-05
  3   1  18 115 -8.93584e-05
  3   1  18 120 -9.18206e-05
  3   1  18 121  9.18193e-05
  3   1  18 124 -1.39670e-05
  3   1  18 125 -1.40012e-05
  3   1  18 127  9.83697e-05
  3   1  18 129  1.17295e-04
  3   1  18 136 -1.98807e-04
  3   1  18 137 -1.98786e-04
  3   1  18 142 -1.58778e-04
  3   1  18 152  4.48783e-05
  3   1  18 153 -4.48902e-05
  3   1  18 156 -1.24048e-05
  3   1  18 157 -1.23769e-05
  3   1  18 182 -1.69325e-05
  3   1  18 183 -1.69304e-05
  3   2   3  34 -3.67498e-05
  3   2   3  40  1.12478e-05
  3   2   3  67 -2.69021e-04
  3   2   3  69 -1.32614e-05
  3   2   3  73 -2.13539e-04
  3   2   3 108  1.42479e-05
  3   2   3 128  4.49052e-05
  3   2   3 149  3.67153e-05
  3   2   3 162 -1.47132e-05
  3   2   4  35  2.53316e-05
  3   2   4  36 -2.16669e-05
  3   2   4  39  1.91973e-05
  3   2   4  43 -1.87993e-05
  3   2   4  44 -1.86666e-05
  3   2   4  45  1.09042e-04
  3   2   4  46  1.08657e-04
  3   2   4  53  1.33195e-05
  3   2   4  91  1.15841e-05
  3   2   4  93 -1.05683e-05
  3   2   4 114 -3.26768e-05
  3   2   4 117  6.25887e-05
  3   2   4 121  2.42461e-05
  3   2   4 124  1.47787e-05
  3   2   4 127 -1.38762e-05
  3   2   4 129 -1.40660e-05
  3   2   4 132 -1.05921e-04
  3   2   4 147  1.04076e-04
  3   2   4 150  1.45762e-04
  3   2   4 151  1.56322e-04
  3   2   4 156  1.86864e-04
  3   2   4 157  1.99209e-04
  3   2   4 160 -2.83195e-04
  3   2   5  11  1.09519e-04
  3   2   5  14  4.83790e-05
  3   2   5  15  4.93163e-05
  3   2   5  18 -8.71378e-05
  3   2   5  25 -1.26558e-04
  3   2   5  27  7.46393e-05
  3   2   5  28 -7.49192e-05
  3   2   5  32 -1.30627e-04
  3   2   5  33  1.29768e-04
  3   2   5  35 -2.45730e-04
  3   2   5  36  2.40254e-04
  3   2   5  39 -4.16879e-05
  3   2   5  43  1.28246e-05
  3   2   5  44  1.28249e-05
  3   2   5  45 -2.22915e-04
  3   2   5  46 -2.21926e-04
  3   2   5  48  4.25211e-05
  3   2   5  49 -4.04069e-05
  3   2   5  56  1.13277e-04
  3   2   5  63 -1.79574e-04
  3   2   5  64  1.77963e-04
  3   2   5  65 -9.18172e-05
  3   2   5  68 -2.99968e-05
  3   2   5  71  9.41072e-05
  3   2   5  72 -9.36803e-05
  3   2   5  76 -5.23540e-05
  3   2   5  77  5.30698e-05
  3   2   5  78 -1.59475e-04
  3   2   5  79 -1.59219e-04
  3   2   5  82 -6.76147e-05
  3   2   5  88  2.42131e-05
  3   2   5  91 -1.63740e-04
  3   2   5  99  1.09625e-04
  3   2   5 106  2.19394e-04
  3   2   5 107 -2.19284e-04
  3   2   5 111  2.02515e-05
  3   2   5 112 -2.01890e-05
  3   2   5 117  2.62631e-05
  3   2   5 124  2.03835e-05
  3   2   5 127 -1.91314e-04
  3   2   5 129  6.86164e-05
  3   2   5 136  6.76881e-05
  3   2   5 137 -6.76193e-05
  3   2   5 147  3.21959e-05
  3   2   5 150  1.56273e-05
  3   2   5 151  1.34657e-05
  3   2   5 152 -4.56332e-05
  3   2   5 153  4.56795e-05
  3   2   5 156  6.33674e-05
  3   2   5 157  6.18245e-05
  3   2   5 160  7.29675e-05
  3   2   5 187  1.10779e-05
  3   2   6  11  2.28388e-05
  3   2   6  18 -1.60008e-05
  3   2   6  25 -1.74913e-05
  3   2   6  32 -1.55939e-05
  3   2   6  33 -1.18990e-05
  3   2   6  35 -4.43664e-05
  3   2   6  36 -4.30287e-05
  3   2   6  39 -1.84694e-05
  3   2   6  43 -1.99336e-05
  3   2   6  44  1.94429e-05
  3   2   6  45 -8.16016e-05
  3   2   6  46  8.20851e-05
  3   2   6  48  1.63605e-05
  3   2   6  49  1.60211e-05
  3   2   6  53  1.68066e-04
  3   2   6  56  1.61098e-05
  3   2   6  63 -1.65201e-05
  3   2   6  64 -1.65924e-05
  3   2   6  65 -1.41081e-05
  3   2   6  68 -1.22880e-05
  3   2   6  71  1.44157e-05
  3   2   6  72  1.44177e-05
  3   2   6  78 -2.15295e-05
  3   2   6  79  2.14578e-05
  3   2   6  91 -1.99130e-05
  3   2   6  92  2.19745e-04
  3   2   6  93  2.19718e-04
  3   2   6  99  1.35068e-05
  3   2   6 106  2.81227e-05
  3   2   6 107  2.84168e-05
  3   2   6 114 -4.84278e-04
  3   2   6 117  9.30121e-04
  3   2   6 121  1.83783e-04
  3   2   6 124  5.20654e-04
  3   2   6 127 -2.64201e-05
  3   2   6 132 -3.92093e-04
  3   2   6 143 -1.15376e-04
  3   2   6 147  1.11406e-03
  3   2   6 150 -1.44929e-03
  3   2   6 151  1.47317e-03
  3   2   6 156 -2.24213e-03
  3   2   6 157  2.32547e-03
  3   2   6 160  1.01583e-03
  3   2   6 165 -3.05012e-05
  3   2   6 172 -1.00211e-05
  3   2   6 173 -1.00337e-05
  3   2   6 179  1.72565e-04
  3   2   7  11  1.79536e-04
  3   2   7  14  6.84269e-05
  3   2   7  15 -6.79100e-05
  3   2   7  18 -2.41530e-04
  3   2   7  25 -3.06394e-04
  3   2   7  27 -1.75439e-04
  3   2   7  28 -1.75773e-04
  3   2   7  32 -3.13923e-04
  3   2   7  33 -3.11918e-04
  3   2   7  35 -5.32811e-04
  3   2   7  36 -5.27776e-04
  3   2   7  39 -6.14717e-05
  3   2   7  43 -1.22474e-04
  3   2   7  44  1.21420e-04
  3   2   7  45 -5.07854e-04
  3   2   7  46  5.06137e-04
  3   2   7  48  2.26342e-04
  3   2   7  49  2.22355e-04
  3   2   7  56  2.47476e-04
  3   2   7  63 -3.87264e-04
  3   2   7  64 -3.85664e-04
  3   2   7  65 -2.33327e-04
  3   2   7  68 -1.58796e-04
  3   2   7  71  2.25347e-04
  3   2   7  72  2.24893e-04
  3   2   7  76  1.19222e-04
  3   2   7  77  1.19974e-04
  3   2   7  78 -3.85819e-04
  3   2   7  79  3.85533e-04
  3   2   7  82 -1.25371e-04
  3   2   7  88  1.63477e-05
  3   2   7  91 -3.85837e-04
  3   2   7  93  1.02571e-05
  3   2   7  99  2.38152e-04
  3   2   7 106  4.76395e-04
  3   2   7 107  4.76214e-04
  3   2   7 111  3.24939e-05
  3   2   7 112  3.24702e-05
  3   2   7 117  2.48768e-05
  3   2   7 124  1.04805e-05
  3   2   7 127 -4.34439e-04
  3   2   7 129  9.75254e-05
  3   2   7 136  1.47929e-04
  3   2   7 137  1.47840e-04
  3   2   7 147  1.81376e-05
  3   2   7 150 -4.24593e-05
  3   2   7 151  4.36621e-05
  3   2   7 152  9.04397e-05
  3   2   7 153  9.04715e-05
  3   2   7 156 -7.32640e-05
  3   2   7 157  7.69808e-05
  3   2   7 160 -6.64249e-05
  3   2   7 187  1.68022e-05
  3   2   8  11  1.71033e-04
  3   2   8  14 -2.28064e-05
  3   2   8  15 -2.22024e-05
  3   2   8  18  4.78919e-04
  3   2   8  25  1.28662e-04
  3   2   8  27 -2.96104e-04
  3   2   8  28  2.96607e-04
  3   2   8  32  2.71713e-04
  3   2   8  33 -2.69115e-04
  3   2   8  35  3.57664e-04
  3   2   8  36 -3.55065e-04
  3   2   8  39  2.32623e-04
  3   2   8  43  6.30459e-04
  3   2   8  44  6.26765e-04
  3   2   8  45  1.70074e-04
  3   2   8  46  1.81012e-04
  3   2   8  48 -8.24580e-04
  3   2   8  49  8.15101e-04
  3   2   8  56 -8.62618e-05
  3   2   8  63  1.80559e-04
  3   2   8  64 -1.80374e-04
  3   2   8  65  3.59685e-04
  3   2   8  68  7.69567e-04
  3   2   8  71 -2.54318e-04
  3   2   8  72  2.54042e-04
  3   2   8  76 -3.24215e-05
  3   2   8  77  3.25547e-05
  3   2   8  78  3.79224e-05
  3   2   8  79  3.75885e-05
  3   2   8  82 -7.14203e-05
  3   2   8  88  3.36501e-04
  3   2   8  91  1.26801e-04
  3   2   8  99 -1.90372e-04
  3   2   8 106 -9.97308e-05
  3   2   8 107  9.90042e-05
  3   2   8 111  3.81437e-05
  3   2   8 112 -3.81358e-05
  3   2   8 114  2.55093e-05
  3   2   8 117 -3.62494e-05
  3   2   8 121 -2.57039e-05
  3   2   8 127 -5.96925e-05
  3   2   8 129 -8.61829e-05
  3   2   8 132  9.84816e-05
  3   2   8 136  1.04787e-04
  3   2   8 137 -1.04752e-04
  3   2   8 147 -8.13121e-05
  3   2   8 150 -8.48321e-05
  3   2   8 151 -8.54862e-05
  3   2   8 152 -1.53361e-05
  3   2   8 153  1.53435e-05
  3   2   8 156 -6.59961e-05
  3   2   8 157 -6.70863e-05
  3   2   8 187 -1.02308e-05
  3   2   9  11 -3.29918e-05
  3   2   9  14 -1.48076e-05
  3   2   9  15 -1.67070e-05
  3   2   9  20  7.63013e-05
  3   2   9  21 -4.81644e-04
  3   2   9  24  2.63326e-04
  3   2   9  27 -4.98057e-05
  3   2   9  28  4.98607e-05
  3   2   9  29 -2.12877e-04
  3   2   9  30 -4.32055e-04
  3   2   9  32  5.29913e-05
  3   2   9  33 -4.63044e-05
  3   2   9  35 -4.41257e-05
  3   2   9  36  4.37328e-05
  3   2   9  37 -2.87938e-04
  3   2   9  39 -6.17937e-05
  3   2   9  41 -1.13406e-05
  3   2   9  43  2.83777e-05
  3   2   9  44  2.82625e-05
  3   2   9  45  1.87774e-05
  3   2   9  46  1.87414e-05
  3   2   9  47 -1.80322e-05
  3   2   9  50 -2.91671e-04
  3   2   9  53  1.29003e-04
  3   2   9  54  3.06932e-04
  3   2   9  56 -2.78752e-05
  3   2   9  58  6.21662e-04
  3   2   9  60 -3.19476e-05
  3   2   9  61 -2.47468e-05
  3   2   9  62  5.01262e-04
  3   2   9  63 -3.54812e-05
  3   2   9  64  3.53347e-05
  3   2   9  67  3.88683e-04
  3   2   9  74 -1.41520e-05
  3   2   9  78  1.50994e-05
  3   2   9  79  1.46072e-05
  3   2   9  81  2.21690e-05
  3   2   9  85  3.65930e-04
  3   2   9  86  5.00418e-04
  3   2   9  87  1.47382e-04
  3   2   9  91 -1.20932e-05
  3   2   9  92 -3.31794e-04
  3   2   9  93  3.33779e-04
  3   2   9  95 -2.81629e-04
  3   2   9  96 -1.09864e-05
  3   2   9  97  2.02329e-05
  3   2   9  98 -5.06281e-04
  3   2   9 101  2.98313e-04
  3   2   9 102  5.27161e-04
  3   2   9 103 -2.86209e-04
  3   2   9 104 -5.10938e-04
  3   2   9 105 -6.61635e-05
  3   2   9 106  2.33805e-05
  3   2   9 107 -2.31426e-05
  3   2   9 114 -7.48933e-04
  3   2   9 117  1.52112e-03
  3   2   9 118  2.84586e-04
  3   2   9 119  7.34291e-05
  3   2   9 121  2.67586e-04
  3   2   9 124  1.00825e-03
  3   2   9 127  1.48632e-04
  3   2   9 129  3.06975e-05
  3   2   9 131 -1.52831e-05
  3   2   9 132 -1.31106e-04
  3   2   9 134 -1.86178e-05
  3   2   9 135  2.30896e-04
  3   2   9 138  1.24083e-05
  3   2   9 139 -2.11308e-04
  3   2   9 140  3.07958e-05
  3   2   9 143 -2.75227e-04
  3   2   9 145  2.59028e-04
  3   2   9 147  1.60436e-03
  3   2   9 151 -1.23056e-03
  3   2   9 152 -2.38283e-05
  3   2   9 153  2.39108e-05
  3   2   9 154  3.27493e-05
  3   2   9 157  1.55964e-03
  3   2   9 158  2.79418e-04
  3   2   9 159  4.99140e-04
  3   2   9 160  1.69529e-03
  3   2   9 162  4.95491e-04
  3   2   9 163  3.04191e-04
  3   2   9 167 -2.07781e-05
  3   2   9 172  1.81747e-05
  3   2   9 173 -1.81929e-05
  3   2   9 175 -1.48552e-04
  3   2   9 177  2.62659e-04
  3   2   9 179  3.60543e-04
  3   2   9 181  1.41172e-04
  3   2   9 182  3.81888e-05
  3   2   9 184 -9.44704e-05
  3   2   9 189  2.54995e-04
  3   2  10  11  2.84482e-04
  3   2  10  14  2.00720e-04
  3   2  10  15  2.34084e-04
  3   2  10  17 -1.11588e-04
  3   2  10  19  2.70500e-04
  3   2  10  20  4.97884e-04
  3   2  10  21 -2.57199e-04
  3   2  10  25  2.65683e-04
  3   2  10  26  2.64874e-04
  3   2  10  29  3.25731e-05
  3   2  10  30  2.47017e-04
  3   2  10  32  2.80710e-04
  3   2  10  33 -1.38715e-04
  3   2  10  38  1.32966e-04
  3   2  10  41  2.94796e-04
  3   2  10  42 -2.37184e-05
  3   2  10  43 -3.13585e-04
  3   2  10  45  4.55376e-05
  3   2  10  50 -8.50506e-05
  3   2  10  54  9.76961e-05
  3   2  10  55  1.70946e-04
  3   2  10  57  2.68786e-04
  3   2  10  58  1.03145e-04
  3   2  10  59  1.91507e-04
  3   2  10  60 -6.14748e-05
  3   2  10  61 -3.85761e-04
  3   2  10  63 -1.66180e-04
  3   2  10  66  2.69877e-04
  3   2  10  67  4.29763e-04
  3   2  10  68 -2.70690e-04
  3   2  10  69  2.69303e-04
  3   2  10  70 -3.29553e-04
  3   2  10  75  2.80762e-04
  3   2  10  78  2.74164e-04
  3   2  10  80  2.75770e-04
  3   2  10  81 -1.36822e-05
  3   2  10  84  1.70025e-05
  3   2  10  85  3.99565e-04
  3   2  10  87 -4.20143e-04
  3   2  10  89  5.30840e-04
  3   2  10  90  2.27426e-04
  3   2  10  95 -5.69923e-05
  3   2  10 100  2.68878e-04
  3   2  10 101 -7.15216e-05
  3   2  10 103 -8.54149e-05
  3   2  10 105 -2.67853e-04
  3   2  10 106  2.72551e-04
  3   2  10 108  2.70793e-04
  3   2  10 113 -2.78441e-04
  3   2  10 114 -2.89849e-04
  3   2  10 115 -2.87719e-04
  3   2  10 116  2.66643e-04
  3   2  10 119 -1.73605e-04
  3   2  10 125 -2.66521e-04
  3   2  10 126 -2.92172e-04
  3   2  10 127 -2.97553e-04
  3   2  10 129 -2.74987e-04
  3   2  10 130 -2.74201e-04
  3   2  10 131  5.85434e-05
  3   2  10 135  2.39992e-04
  3   2  10 139 -2.25541e-04
  3   2  10 140  3.80556e-04
  3   2  10 142  2.68192e-04
  3   2  10 143  2.69580e-04
  3   2  10 145 -2.17339e-04
  3   2  10 148  3.09613e-04
  3   2  10 149 -2.80757e-04
  3   2  10 151  1.31204e-03
  3   2  10 157 -2.62143e-04
  3   2  10 158  1.62848e-05
  3   2  10 159 -2.49833e-04
  3   2  10 161 -2.70081e-04
  3   2  10 162 -1.79551e-05
  3   2  10 163 -1.50217e-04
  3   2  10 167 -3.33362e-04
  3   2  10 168 -1.29110e-04
  3   2  10 169 -2.11443e-04
  3   2  10 170  1.26752e-05
  3   2  10 174 -2.69484e-04
  3   2  10 175 -3.54874e-05
  3   2  10 177  2.52358e-04
  3   2  10 178 -2.68754e-04
  3   2  10 179  2.69625e-04
  3   2  10 181  3.92546e-04
  3   2  10 184 -3.37187e-04
  3   2  10 185 -5.28909e-04
  3   2  10 189  1.72683e-04
  3   2  11  11  2.11887e-04
  3   2  11  14 -9.16448e-05
  3   2  11  15  2.41490e-04
  3   2  11  17  1.03768e-04
  3   2  11  18 -6.00976e-04
  3   2  11  19  6.02092e-04
  3   2  11  20 -1.54622e-04
  3   2  11  22  2.61048e-04
  3   2  11  23 -4.65467e-04
  3   2  11  24 -1.00303e-04
  3   2  11  25 -1.93543e-04
  3   2  11  26 -1.88673e-04
  3   2  11  33  1.14538e-05
  3   2  11  38 -2.63695e-04
  3   2  11  40  2.60280e-04
  3   2  11  41  3.33767e-05
  3   2  11  42  1.79426e-04
  3   2  11  43  7.09340e-04
  3   2  11  45 -2.67949e-04
  3   2  11  47  2.50577e-04
  3   2  11  50 -3.90676e-05
  3   2  11  51  2.48229e-04
  3   2  11  57 -1.84585e-04
  3   2  11  61 -1.46816e-04
  3   2  11  62  2.42491e-04
  3   2  11  63 -1.96026e-04
  3   2  11  66 -1.47815e-04
  3   2  11  68 -6.59811e-04
  3   2  11  69  6.52688e-04
  3   2  11  70  3.14932e-05
  3   2  11  73 -3.71381e-04
  3   2  11  74 -2.03944e-04
  3   2  11  78  1.85492e-04
  3   2  11  84  3.19508e-04
  3   2  11  86  2.45955e-04
  3   2  11  87  1.44850e-04
  3   2  11  89  2.68931e-04
  3   2  11  90 -1.66845e-04
  3   2  11  95 -7.79027e-05
  3   2  11  96  2.75844e-04
  3   2  11  97  1.65939e-04
  3   2  11  98 -2.56646e-04
  3   2  11 100 -1.37814e-04
  3   2  11 101  1.40561e-05
  3   2  11 102  2.65928e-04
  3   2  11 103  5.94906e-05
  3   2  11 104 -2.60406e-04
  3   2  11 105  1.25133e-04
  3   2  11 106  1.32334e-04
  3   2  11 108 -1.94875e-04
  3   2  11 109 -4.88519e-05
  3   2  11 110 -2.86573e-04
  3   2  11 112 -2.68713e-04
  3   2  11 113 -7.58363e-05
  3   2  11 114  2.89112e-04
  3   2  11 115 -2.93046e-04
  3   2  11 119 -1.43368e-04
  3   2  11 122  2.60825e-04
  3   2  11 123  3.20319e-05
  3   2  11 125 -6.98595e-05
  3   2  11 126  2.01472e-04
  3   2  11 127 -2.03212e-04
  3   2  11 128  2.22672e-04
  3   2  11 129  1.77213e-04
  3   2  11 130  1.77069e-04
  3   2  11 131  1.94875e-05
  3   2  11 134  2.67593e-04
  3   2  11 135  1.33608e-04
  3   2  11 138 -2.52365e-04
  3   2  11 139 -1.37295e-04
  3   2  11 140  1.13117e-04
  3   2  11 141 -2.57582e-04
  3   2  11 142  5.06552e-04
  3   2  11 143 -5.05334e-04
  3   2  11 144  2.68689e-04
  3   2  11 145 -7.13732e-05
  3   2  11 151  2.52305e-04
  3   2  11 154 -8.21925e-05
  3   2  11 157  2.71910e-03
  3   2  11 158  1.35584e-04
  3   2  11 163 -2.50804e-04
  3   2  11 166 -2.69219e-04
  3   2  11 167 -9.88560e-05
  3   2  11 168 -3.19792e-04
  3   2  11 169  8.63673e-05
  3   2  11 170 -2.68621e-04
  3   2  11 175  2.85869e-04
  3   2  11 176  2.67906e-04
  3   2  11 177  1.31282e-04
  3   2  11 178 -4.50804e-04
  3   2  11 179 -4.53612e-04
  3   2  11 180  5.31572e-04
  3   2  11 181  1.14316e-04
  3   2  11 184 -3.29361e-05
  3   2  11 188 -5.29462e-04
  3   2  11 189  5.41236e-05
  3   2  12  11  1.59640e-04
  3   2  12  12 -1.60692e-04
  3   2  12  14  1.84633e-04
  3   2  12  17 -1.09380e-03
  3   2  12  18  1.75468e-04
  3   2  12  19  1.74515e-04
  3   2  12  20  2.26191e-04
  3   2  12  21  3.23300e-04
  3   2  12  22 -2.27420e-04
  3   2  12  23 -8.26302e-04
  3   2  12  24 -1.63300e-04
  3   2  12  25 -2.37952e-04
  3   2  12  26  2.30424e-04
  3   2  12  29 -1.10070e-03
  3   2  12  30  1.92741e-04
  3   2  12  31  1.76053e-04
  3   2  12  32  1.13741e-03
  3   2  12  33  7.59849e-04
  3   2  12  34  9.10787e-04
  3   2  12  37 -2.65784e-04
  3   2  12  39  1.51035e-05
  3   2  12  41 -7.94966e-05
  3   2  12  42  5.48831e-05
  3   2  12  43 -1.29207e-04
  3   2  12  45  3.90447e-04
  3   2  12  47  2.75070e-05
  3   2  12  50  9.60293e-05
  3   2  12  53  1.98958e-05
  3   2  12  54 -4.41659e-04
  3   2  12  55 -1.47849e-04
  3   2  12  56  1.65614e-04
  3   2  12  57  1.69864e-04
  3   2  12  58  2.47657e-04
  3   2  12  60  2.84552e-04
  3   2  12  61  2.46152e-05
  3   2  12  62 -1.67325e-05
  3   2  12  66  1.82232e-04
  3   2  12  67 -8.42437e-04
  3   2  12  68 -1.64727e-04
  3   2  12  69  1.67148e-04
  3   2  12  70 -9.00915e-04
  3   2  12  72  1.07201e-05
  3   2  12  73 -8.46053e-04
  3   2  12  74 -1.20140e-03
  3   2  12  77 -1.95528e-04
  3   2  12  80 -8.73341e-04
  3   2  12  81 -5.91209e-04
  3   2  12  83  1.87128e-04
  3   2  12  85 -1.80763e-04
  3   2  12  86  1.36107e-05
  3   2  12  87 -2.35765e-05
  3   2  12  89 -9.04965e-04
  3   2  12  94  2.55419e-04
  3   2  12  95 -2.17338e-04
  3   2  12  97  1.90378e-05
  3   2  12  98 -1.02852e-05
  3   2  12 101  1.03674e-05
  3   2  12 102  3.01947e-05
  3   2  12 103  1.69569e-05
  3   2  12 104 -2.46192e-05
  3   2  12 105  4.17682e-04
  3   2  12 106  1.48928e-04
  3   2  12 108 -8.93888e-04
  3   2  12 109 -7.37474e-05
  3   2  12 111 -1.77646e-04
  3   2  12 113  2.10337e-05
  3   2  12 114 -1.17185e-04
  3   2  12 115 -1.12244e-04
  3   2  12 119 -3.27247e-04
  3   2  12 120  1.72386e-04
  3   2  12 123  7.11324e-05
  3   2  12 125 -1.57279e-04
  3   2  12 126 -1.46231e-04
  3   2  12 127 -1.42036e-04
  3   2  12 129  1.68797e-04
  3   2  12 130 -1.69870e-04
  3   2  12 131  4.01674e-05
  3   2  12 134  2.87511e-05
  3   2  12 135  1.20270e-03
  3   2  12 138 -1.27597e-05
  3   2  12 139  9.32756e-04
  3   2  12 140 -4.54252e-05
  3   2  12 141 -1.55535e-05
  3   2  12 142  1.76175e-04
  3   2  12 143  1.75828e-04
  3   2  12 144  8.99131e-04
  3   2  12 148  3.49678e-04
  3   2  12 149  8.97393e-04
  3   2  12 154  2.18397e-04
  3   2  12 155  1.99874e-04
  3   2  12 158  1.17865e-03
  3   2  12 162  4.91280e-05
  3   2  12 163  8.71070e-05
  3   2  12 164  1.84988e-04
  3   2  12 165 -1.76897e-04
  3   2  12 166 -1.82062e-04
  3   2  12 168 -6.73326e-04
  3   2  12 169 -1.84956e-04
  3   2  12 170 -1.52999e-04
  3   2  12 171 -1.78604e-04
  3   2  12 175  2.17010e-04
  3   2  12 177  8.96817e-04
  3   2  12 178 -1.75981e-04
  3   2  12 179  1.70679e-04
  3   2  12 180  2.14399e-04
  3   2  12 181  4.88354e-05
  3   2  12 183  1.77338e-04
  3   2  12 184 -8.66998e-05
  3   2  12 189  1.47507e-04
  3   2  13  11  7.53169e-04
  3   2  13  12 -7.60440e-04
  3   2  13  13  8.69708e-04
  3   2  13  14 -9.28894e-04
  3   2  13  15  8.05391e-05
  3   2  13  17  3.05547e-04
  3   2  13  18  8.85668e-04
  3   2  13  19  8.79967e-04
  3   2  13  20 -1.15551e-04
  3   2  13  21 -1.08655e-04
  3   2  13  22 -9.08022e-04
  3   2  13  24  1.46477e-05
  3   2  13  25 -1.18373e-03
  3   2  13  26  1.15219e-03
  3   2  13  29  2.63435e-04
  3   2  13  30  6.96251e-04
  3   2  13  32 -2.41661e-04
  3   2  13  33 -3.38757e-04
  3   2  13  37 -8.96575e-04
  3   2  13  38  1.10961e-05
  3   2  13  39  2.16208e-05
  3   2  13  41 -3.71942e-05
  3   2  13  42 -1.71883e-05
  3   2  13  43  5.59966e-04
  3   2  13  45 -1.38604e-03
  3   2  13  47  1.09875e-05
  3   2  13  50  2.61651e-05
  3   2  13  54  2.23484e-04
  3   2  13  55 -9.25980e-04
  3   2  13  57  8.14347e-04
  3   2  13  58 -7.81778e-05
  3   2  13  60 -5.84062e-05
  3   2  13  61  1.71219e-04
  3   2  13  63  1.43710e-03
  3   2  13  66  9.09925e-04
  3   2  13  68  8.93331e-04
  3   2  13  69  9.03746e-04
  3   2  13  70  1.90496e-04
  3   2  13  71 -1.27169e-05
  3   2  13  72  6.56749e-05
  3   2  13  73  1.06122e-04
  3   2  13  74  3.16245e-04
  3   2  13  75  9.01909e-04
  3   2  13  77  9.00974e-04
  3   2  13  80  1.67708e-04
  3   2  13  81  2.57990e-04
  3   2  13  83  8.88058e-04
  3   2  13  84 -5.93328e-05
  3   2  13  85 -3.83674e-04
  3   2  13  89 -1.41773e-04
  3   2  13  95 -5.68857e-04
  3   2  13  96 -9.02344e-04
  3   2  13  97  1.01464e-04
  3   2  13 101 -3.01312e-05
  3   2  13 103 -7.23737e-04
  3   2  13 104  3.77479e-05
  3   2  13 105  6.34626e-04
  3   2  13 106  7.65344e-04
  3   2  13 109  1.83158e-05
  3   2  13 111  8.80960e-04
  3   2  13 113 -7.61988e-05
  3   2  13 114  8.29043e-04
  3   2  13 115 -8.13690e-04
  3   2  13 119  2.94326e-04
  3   2  13 120  9.05729e-04
  3   2  13 123 -1.15903e-04
  3   2  13 125 -9.33332e-04
  3   2  13 126 -5.94545e-04
  3   2  13 127  5.78867e-04
  3   2  13 129  8.90604e-04
  3   2  13 130 -8.96195e-04
  3   2  13 131 -5.81029e-05
  3   2  13 134 -9.29384e-05
  3   2  13 135 -3.12782e-04
  3   2  13 139  1.36880e-04
  3   2  13 140 -9.64676e-05
  3   2  13 141 -1.53529e-05
  3   2  13 142  9.03438e-04
  3   2  13 143  9.01994e-04
  3   2  13 145 -6.86597e-05
  3   2  13 148 -9.70098e-05
  3   2  13 154 -8.54288e-05
  3   2  13 158  2.06210e-04
  3   2  13 159  2.94179e-05
  3   2  13 162  7.30205e-05
  3   2  13 163  7.82618e-04
  3   2  13 164  9.24808e-04
  3   2  13 165  8.80337e-04
  3   2  13 167  2.09829e-05
  3   2  13 168  2.05754e-04
  3   2  13 169 -3.05957e-04
  3   2  13 170 -8.40285e-04
  3   2  13 171 -3.27311e-05
  3   2  13 174 -9.03983e-04
  3   2  13 175 -2.68577e-04
  3   2  13 177 -9.19070e-05
  3   2  13 178 -9.18941e-04
  3   2  13 179 -8.90057e-04
  3   2  13 181 -9.39645e-04
  3   2  13 183  8.81541e-04
  3   2  13 184  4.88091e-04
  3   2  13 185  9.04342e-04
  3   2  13 188 -9.04484e-04
  3   2  13 189  1.39655e-04
  3   2  14  11  2.52191e-05
  3   2  14  12 -2.75271e-05
  3   2  14  14  2.53412e-05
  3   2  14  15 -2.48931e-05
  3   2  14  16 -1.05290e-04
  3   2  14  17  3.03651e-05
  3   2  14  21 -5.53800e-05
  3   2  14  23 -8.03552e-05
  3   2  14  24 -3.66340e-05
  3   2  14  25 -1.91486e-04
  3   2  14  26  1.79769e-04
  3   2  14  29  2.06417e-05
  3   2  14  30  2.82316e-04
  3   2  14  31  1.18023e-04
  3   2  14  32 -7.25009e-05
  3   2  14  33  3.26490e-04
  3   2  14  37  9.80481e-05
  3   2  14  40  1.08523e-04
  3   2  14  41 -1.32492e-05
  3   2  14  43 -1.60419e-05
  3   2  14  47  1.33270e-05
  3   2  14  50  1.03626e-05
  3   2  14  51 -1.46202e-04
  3   2  14  52 -1.09503e-04
  3   2  14  57  5.87672e-05
  3   2  14  59 -1.00021e-04
  3   2  14  61  2.44012e-05
  3   2  14  62  1.51498e-04
  3   2  14  63  3.58804e-04
  3   2  14  66  9.58226e-05
  3   2  14  68  7.96690e-05
  3   2  14  69  8.50687e-05
  3   2  14  70  1.86045e-05
  3   2  14  71  7.00068e-05
  3   2  14  72  2.66393e-05
  3   2  14  74  5.33119e-05
  3   2  14  75  3.17443e-04
  3   2  14  77  7.98818e-05
  3   2  14  81  3.66962e-05
  3   2  14  83  8.27496e-05
  3   2  14  84 -1.06394e-04
  3   2  14  85 -8.57899e-05
  3   2  14  87  2.12654e-05
  3   2  14  88  8.96163e-05
  3   2  14  89  8.95121e-05
  3   2  14  90  2.14352e-04
  3   2  14  95 -1.27656e-04
  3   2  14  96 -1.49422e-05
  3   2  14  97  6.43570e-05
  3   2  14  98 -4.01368e-05
  3   2  14 100  9.73842e-05
  3   2  14 102 -5.86962e-05
  3   2  14 104  2.19572e-05
  3   2  14 105  8.54480e-05
  3   2  14 106  4.28622e-05
  3   2  14 108  5.37012e-04
  3   2  14 111  8.54477e-05
  3   2  14 118  1.17317e-05
  3   2  14 126  6.33369e-05
  3   2  14 127 -7.31705e-05
  3   2  14 128 -1.45003e-04
  3   2  14 129  8.75201e-05
  3   2  14 130 -8.88399e-05
  3   2  14 131  3.16644e-05
  3   2  14 133 -9.33095e-05
  3   2  14 135  4.06325e-05
  3   2  14 139  2.64636e-05
  3   2  14 141  1.14084e-03
  3   2  14 144 -2.43420e-04
  3   2  14 145 -2.84099e-05
  3   2  14 154 -2.07294e-05
  3   2  14 155  7.24237e-05
  3   2  14 158 -3.54820e-05
  3   2  14 159 -1.69838e-03
  3   2  14 162 -2.07038e-03
  3   2  14 163  7.00445e-05
  3   2  14 164  1.00060e-04
  3   2  14 165  8.58274e-05
  3   2  14 166 -8.70064e-05
  3   2  14 168  2.37435e-05
  3   2  14 169 -6.44014e-05
  3   2  14 170 -9.70111e-05
  3   2  14 171 -1.15559e-05
  3   2  14 174 -1.71332e-05
  3   2  14 175  1.05079e-05
  3   2  14 176 -3.63062e-04
  3   2  14 178 -9.69952e-05
  3   2  14 179 -8.70135e-05
  3   2  14 180  5.14326e-05
  3   2  14 181  4.29109e-05
  3   2  14 183  8.24068e-05
  3   2  14 184 -5.86083e-05
  3   2  14 186  1.01728e-04
  3   2  14 189  8.67452e-05
  3   2  15  11  3.08761e-05
  3   2  15  12 -3.04889e-05
  3   2  15  13  2.31579e-05
  3   2  15  15  2.18346e-05
  3   2  15  17  1.26128e-04
  3   2  15  20 -4.06200e-05
  3   2  15  21 -9.65333e-05
  3   2  15  24 -1.90553e-05
  3   2  15  29  9.44814e-05
  3   2  15  30 -3.03469e-05
  3   2  15  33 -1.68606e-05
  3   2  15  34 -8.83956e-05
  3   2  15  37 -7.84054e-05
  3   2  15  40 -8.30984e-05
  3   2  15  41  5.07700e-05
  3   2  15  42 -2.54260e-05
  3   2  15  43  3.42816e-05
  3   2  15  47  1.18356e-03
  3   2  15  50 -3.51502e-05
  3   2  15  52  2.44543e-05
  3   2  15  54  1.22616e-04
  3   2  15  55  9.86517e-05
  3   2  15  56  1.54879e-05
  3   2  15  57  1.44617e-05
  3   2  15  60 -3.56617e-05
  3   2  15  61 -5.85139e-05
  3   2  15  63 -5.11641e-05
  3   2  15  68 -6.57752e-05
  3   2  15  69  6.44450e-05
  3   2  15  70  4.72191e-05
  3   2  15  74  1.48909e-04
  3   2  15  75 -5.59916e-05
  3   2  15  77 -1.29478e-04
  3   2  15  80  8.46659e-05
  3   2  15  81 -1.26207e-05
  3   2  15  83  5.06114e-05
  3   2  15  85  2.75111e-05
  3   2  15  87  1.05713e-04
  3   2  15  88 -1.49001e-05
  3   2  15  89  1.47518e-05
  3   2  15  90 -3.74581e-05
  3   2  15  94  3.54613e-04
  3   2  15  95  3.13882e-05
  3   2  15  97  7.85063e-05
  3   2  15 102 -3.84228e-04
  3   2  15 103  9.19102e-05
  3   2  15 105 -2.07324e-05
  3   2  15 118 -1.31653e-05
  3   2  15 119  3.57025e-05
  3   2  15 122  4.67628e-04
  3   2  15 123  5.08412e-05
  3   2  15 126 -6.22469e-05
  3   2  15 127 -6.31977e-05
  3   2  15 128 -9.70329e-05
  3   2  15 129  2.02811e-05
  3   2  15 130 -2.01275e-05
  3   2  15 131  7.57056e-05
  3   2  15 134  5.37404e-04
  3   2  15 135  3.71500e-05
  3   2  15 139  1.95569e-04
  3   2  15 140 -4.20644e-05
  3   2  15 144 -1.12594e-04
  3   2  15 145 -1.39561e-05
  3   2  15 148 -3.70349e-05
  3   2  15 154 -1.00904e-04
  3   2  15 155  1.82078e-04
  3   2  15 158 -2.09797e-04
  3   2  15 159 -2.73660e-04
  3   2  15 162 -3.25774e-04
  3   2  15 163 -1.01295e-04
  3   2  15 164 -1.03230e-05
  3   2  15 166 -3.28744e-05
  3   2  15 167  1.09418e-04
  3   2  15 168  1.31810e-04
  3   2  15 169  1.26183e-05
  3   2  15 174 -9.20734e-05
  3   2  15 175  1.60455e-04
  3   2  15 176 -1.25070e-04
  3   2  15 177 -9.07167e-05
  3   2  15 178  1.50236e-05
  3   2  15 179 -1.35557e-05
  3   2  15 180  3.89843e-04
  3   2  15 186 -1.47750e-05
  3   2  15 189  3.42400e-05
  3   2  16  11 -2.66144e-04
  3   2  16  14 -2.17103e-04
  3   2  16  15  2.16869e-04
  3   2  16  18 -3.65822e-04
  3   2  16  25  4.90130e-04
  3   2  16  27  2.02786e-04
  3   2  16  28  2.02894e-04
  3   2  16  32  8.05384e-05
  3   2  16  33  8.05234e-05
  3   2  16  35 -9.06973e-04
  3   2  16  36 -9.04509e-04
  3   2  16  39 -1.71485e-04
  3   2  16  43  1.09799e-03
  3   2  16  44 -1.09585e-03
  3   2  16  45  4.42578e-04
  3   2  16  46 -4.42179e-04
  3   2  16  48 -3.53525e-04
  3   2  16  49 -3.51984e-04
  3   2  16  63 -8.29684e-04
  3   2  16  64 -8.28707e-04
  3   2  16  65 -6.87473e-04
  3   2  16  68 -1.91402e-04
  3   2  16  71  6.56686e-04
  3   2  16  72  6.56342e-04
  3   2  16  76  1.70755e-04
  3   2  16  77  1.71041e-04
  3   2  16  78 -4.45238e-05
  3   2  16  79  4.45075e-05
  3   2  16  82  1.89275e-04
  3   2  16  88 -1.43700e-04
  3   2  16  91  1.02641e-04
  3   2  16  99 -3.67736e-04
  3   2  16 106 -1.02961e-04
  3   2  16 107 -1.02959e-04
  3   2  16 111 -7.52905e-05
  3   2  16 112 -7.52674e-05
  3   2  16 127 -1.15867e-04
  3   2  16 129 -1.47434e-04
  3   2  16 136  2.34231e-04
  3   2  16 137  2.34198e-04
  3   2  16 150  1.27060e-05
  3   2  16 151 -1.27005e-05
  3   2  16 152  5.42332e-05
  3   2  16 153  5.42472e-05
  3   2  17  13 -1.46862e-05
  3   2  17  15  1.20544e-05
  3   2  17  18 -1.71894e-05
  3   2  17  19 -1.71737e-05
  3   2  17  20  2.31644e-05
  3   2  17  23 -1.24285e-05
  3   2  17  24  2.11552e-05
  3   2  17  25  1.00588e-05
  3   2  17  29 -2.52336e-05
  3   2  17  30 -1.42417e-05
  3   2  17  34 -1.01735e-05
  3   2  17  37 -1.10450e-05
  3   2  17  41  1.10428e-05
  3   2  17  43  1.69864e-05
  3   2  17  50  3.30561e-05
  3   2  17  54  3.13484e-05
  3   2  17  58  1.48199e-05
  3   2  17  60 -1.01660e-05
  3   2  17  61 -1.11560e-04
  3   2  17  62 -1.50283e-05
  3   2  17  66  1.35437e-05
  3   2  17  67  1.25508e-05
  3   2  17  69  1.66793e-05
  3   2  17  70 -2.23154e-05
  3   2  17  74 -1.67960e-05
  3   2  17  75 -2.05815e-05
  3   2  17  78  1.47059e-05
  3   2  17  81  1.51806e-05
  3   2  17  85 -2.49535e-05
  3   2  17  89  1.72543e-05
  3   2  17  94 -1.65030e-05
  3   2  17  96 -1.71895e-05
  3   2  17  98  1.34726e-05
  3   2  17 101 -3.33828e-05
  3   2  17 102 -1.55658e-05
  3   2  17 103 -4.45755e-05
  3   2  17 105  3.87122e-05
  3   2  17 106  1.57521e-05
  3   2  17 110 -1.70538e-05
  3   2  17 113 -4.00454e-05
  3   2  17 118  1.10271e-05
  3   2  17 119 -2.94918e-05
  3   2  17 120 -1.62420e-05
  3   2  17 122 -1.61604e-05
  3   2  17 125  1.66272e-05
  3   2  17 131 -1.23661e-05
  3   2  17 134 -1.65140e-05
  3   2  17 135  1.61273e-05
  3   2  17 138  1.46178e-05
  3   2  17 140  4.09563e-05
  3   2  17 142 -1.66479e-05
  3   2  17 143 -1.66848e-05
  3   2  17 145 -2.93398e-05
  3   2  17 148  3.37966e-05
  3   2  17 159 -1.33833e-05
  3   2  17 167 -3.92092e-05
  3   2  17 168 -1.12168e-05
  3   2  17 169 -1.50529e-05
  3   2  17 174  1.68261e-05
  3   2  17 177  1.83095e-05
  3   2  17 181  1.11930e-05
  3   2  17 183  1.57622e-05
  3   2  17 189  3.45628e-05
  3   2  18  14 -1.26868e-05
  3   2  18  15  1.91123e-05
  3   2  18  16  1.48427e-05
  3   2  18  17  1.58223e-05
  3   2  18  18  1.76135e-05
  3   2  18  19  1.75732e-05
  3   2  18  21 -1.07844e-04
  3   2  18  22 -1.44014e-05
  3   2  18  23 -1.23057e-05
  3   2  18  25  1.52291e-05
  3   2  18  26 -1.54672e-05
  3   2  18  29  2.59824e-05
  3   2  18  30  2.58947e-05
  3   2  18  31 -1.77349e-05
  3   2  18  32  1.06277e-05
  3   2  18  33 -1.17237e-05
  3   2  18  41  1.38148e-05
  3   2  18  42  1.02739e-05
  3   2  18  43 -1.31687e-05
  3   2  18  54 -1.29942e-05
  3   2  18  58  5.70550e-05
  3   2  18  60 -1.85178e-04
  3   2  18  61 -1.35009e-05
  3   2  18  62 -1.96193e-05
  3   2  18  63 -1.30056e-05
  3   2  18  66 -1.82535e-05
  3   2  18  69  1.76614e-05
  3   2  18  70 -5.01193e-05
  3   2  18  78 -1.87005e-05
  3   2  18  80 -1.42615e-05
  3   2  18  81  1.42552e-05
  3   2  18  85 -1.47372e-05
  3   2  18  89  1.69285e-05
  3   2  18  95 -1.63554e-05
  3   2  18  96 -2.35645e-05
  3   2  18  97  1.08275e-05
  3   2  18 102 -1.27843e-05
  3   2  18 104  1.40303e-05
  3   2  18 106 -1.88499e-05
  3   2  18 109  1.08865e-05
  3   2  18 110 -1.50025e-05
  3   2  18 113 -2.24565e-05
  3   2  18 114 -1.99860e-05
  3   2  18 115 -2.01558e-05
  3   2  18 119 -1.60051e-05
  3   2  18 120  1.85013e-05
  3   2  18 125 -3.19386e-05
  3   2  18 135  1.51298e-05
  3   2  18 139 -1.84747e-05
  3   2  18 140  2.85979e-05
  3   2  18 142  1.80906e-05
  3   2  18 143 -1.81388e-05
  3   2  18 163 -2.01538e-05
  3   2  18 166  1.65374e-05
  3   2  18 167 -2.48363e-05
  3   2  18 168 -1.92075e-05
  3   2  18 169  1.93783e-05
  3   2  18 174 -1.74306e-05
  3   2  18 177  1.70206e-05
  3   2  18 180  1.79642e-05
  3   2  18 181 -1.20778e-05
  3   2  18 183 -2.02916e-05
  3   2  18 184 -2.90977e-05
  3   2  18 185 -1.73502e-05
  3   2  18 189  2.57676e-05
  3   3   4  11 -3.95249e-05
  3   3   4  14 -1.82356e-05
  3   3   4  18  1.35128e-04
  3   3   4  25  2.73425e-04
  3   3   4  27  3.37445e-05
  3   3   4  28  3.34179e-05
  3   3   4  32  1.76111e-04
  3   3   4  35  4.54987e-04
  3   3   4  36 -4.77369e-04
  3   3   4  39  2.11814e-05
  3   3   4  43  1.22236e-05
  3   3   4  44 -1.27280e-05
  3   3   4  45  2.97364e-04
  3   3   4  46  2.76778e-04
  3   3   4  48 -4.06897e-05
  3   3   4  49 -4.43123e-05
  3   3   4  56 -4.65240e-05
  3   3   4  63  2.08098e-04
  3   3   4  64  2.12312e-04
  3   3   4  65  1.43411e-04
  3   3   4  68  3.24781e-05
  3   3   4  69 -3.56747e-05
  3   3   4  71 -1.37465e-04
  3   3   4  72 -1.38935e-04
  3   3   4  76 -2.13654e-05
  3   3   4  77 -2.06624e-05
  3   3   4  78  1.70007e-04
  3   3   4  79  1.70682e-04
  3   3   4  82  2.47825e-05
  3   3   4  91  1.72297e-04
  3   3   4  92 -1.03732e-05
  3   3   4  93 -1.01294e-05
  3   3   4  99 -4.68376e-05
  3   3   4 106 -9.02155e-05
  3   3   4 107 -9.04339e-05
  3   3   4 114  1.36781e-05
  3   3   4 117 -3.62431e-05
  3   3   4 124 -2.27051e-05
  3   3   4 127  1.86474e-04
  3   3   4 129 -3.14924e-05
  3   3   4 136 -2.54370e-05
  3   3   4 137  2.55218e-05
  3   3   4 147 -4.65145e-05
  3   3   4 150  3.20592e-05
  3   3   4 151 -3.44104e-05
  3   3   4 152 -1.72225e-05
  3   3   4 153 -1.71790e-05
  3   3   4 156 -7.63183e-05
  3   3   4 157 -7.65600e-05
  3   3   4 160 -3.78512e-05
  3   3   5  25 -2.41394e-05
  3   3   5  33 -6.09495e-05
  3   3   5  35 -1.27696e-05
  3   3   5  36  1.35500e-05
  3   3   5  39  1.48697e-05
  3   3   5  45  9.07511e-05
  3   3   5  46 -6.80568e-05
  3   3   5  53  4.64117e-05
  3   3   5  63 -8.11789e-05
  3   3   5  64 -8.52918e-05
  3   3   5  68  1.30893e-05
  3   3   5  69 -1.31742e-05
  3   3   5  78 -1.21069e-05
  3   3   5  79 -1.15406e-05
  3   3   5  91 -1.78077e-05
  3   3   5  92 -1.91498e-05
  3   3   5  93 -1.89434e-05
  3   3   5 114 -7.95629e-05
  3   3   5 117  1.31372e-04
  3   3   5 120 -5.32781e-05
  3   3   5 121  5.31876e-05
  3   3   5 124  2.83280e-05
  3   3   5 127  2.78415e-05
  3   3   5 129 -1.00955e-05
  3   3   5 132 -2.56393e-04
  3   3   5 143  1.56918e-05
  3   3   5 147  2.35421e-04
  3   3   5 150 -3.40399e-04
  3   3   5 151  3.30269e-04
  3   3   5 156  2.82525e-04
  3   3   5 157  2.64506e-04
  3   3   5 160 -7.32126e-05
  3   3   5 165 -1.11020e-05
  3   3   5 182 -1.04585e-05
  3   3   6  11  2.80186e-04
  3   3   6  14  2.29458e-04
  3   3   6  18 -3.97009e-05
  3   3   6  25  9.59431e-05
  3   3   6  27  1.30671e-04
  3   3   6  28 -1.30408e-04
  3   3   6  32  3.95074e-05
  3   3   6  35 -7.48805e-05
  3   3   6  36 -7.51595e-05
  3   3   6  39 -2.34400e-04
  3   3   6  43  3.39745e-04
  3   3   6  44  3.42594e-04
  3   3   6  45 -2.84551e-05
  3   3   6  46  6.38144e-05
  3   3   6  48 -9.97904e-05
  3   3   6  49  1.01630e-04
  3   3   6  56  1.37666e-04
  3   3   6  63 -1.00840e-04
  3   3   6  64  1.01049e-04
  3   3   6  65  2.81140e-05
  3   3   6  68 -5.44590e-05
  3   3   6  69 -5.55422e-05
  3   3   6  76  1.10414e-05
  3   3   6  77 -1.09967e-05
  3   3   6  78  1.39375e-04
  3   3   6  79 -1.39525e-04
  3   3   6  82 -1.16282e-04
  3   3   6  88 -1.04917e-05
  3   3   6  91  4.63934e-05
  3   3   6  99  2.24654e-04
  3   3   6 106  2.68419e-04
  3   3   6 107 -2.68532e-04
  3   3   6 111  5.39120e-05
  3   3   6 112 -5.39371e-05
  3   3   6 114  4.37765e-05
  3   3   6 117 -2.57593e-05
  3   3   6 127  1.42269e-04
  3   3   6 129  4.05672e-04
  3   3   6 132  3.37805e-05
  3   3   6 136 -1.71851e-05
  3   3   6 137 -1.71894e-05
  3   3   6 147  3.69044e-05
  3   3   6 150 -1.81971e-04
  3   3   6 151 -1.82176e-04
  3   3   6 152 -7.27244e-05
  3   3   6 153  7.26944e-05
  3   3   6 156  1.88968e-05
  3   3   6 157 -2.91913e-05
  3   3   6 160 -4.06172e-05
  3   3   6 170  1.82080e-05
  3   3   6 171 -1.81920e-05
  3   3   6 187  5.29886e-05
  3   3   7  18  1.57880e-05
  3   3   7  25 -9.15548e-05
  3   3   7  33  1.83170e-04
  3   3   7  35 -1.47930e-04
  3   3   7  36 -1.64207e-04
  3   3   7  43  1.47185e-05
  3   3   7  44  1.47175e-05
  3   3   7  45  1.19793e-04
  3   3   7  46 -4.55435e-04
  3   3   7  48 -2.75529e-05
  3   3   7  49  2.75557e-05
  3   3   7  53 -6.14645e-05
  3   3   7  56 -1.35601e-05
  3   3   7  63 -2.06655e-04
  3   3   7  64  2.15159e-04
  3   3   7  65  1.26770e-05
  3   3   7  68  2.06440e-05
  3   3   7  69  1.84557e-05
  3   3   7  71 -2.04165e-05
  3   3   7  72  1.57745e-05
  3   3   7  78  1.23845e-05
  3   3   7  79 -1.33450e-05
  3   3   7  91 -9.42983e-05
  3   3   7  92 -9.44053e-05
  3   3   7  93  9.45838e-05
  3   3   7 107  1.09303e-05
  3   3   7 114  9.16840e-05
  3   3   7 117 -1.36902e-04
  3   3   7 120 -1.01459e-04
  3   3   7 121 -1.01436e-04
  3   3   7 124  2.09687e-05
  3   3   7 127  1.19242e-04
  3   3   7 129  1.29656e-05
  3   3   7 132  5.44653e-04
  3   3   7 143 -4.89056e-05
  3   3   7 147 -3.53250e-04
  3   3   7 150 -5.23109e-04
  3   3   7 151 -5.15846e-04
  3   3   7 156  1.90749e-04
  3   3   7 157 -1.83724e-04
  3   3   7 160  3.54255e-04
  3   3   7 165  2.01184e-05
  3   3   7 179  3.01248e-05
  3   3   7 182  2.49545e-05
  3   3   8  18 -2.61802e-05
  3   3   8  25 -3.48879e-05
  3   3   8  27 -4.12788e-05
  3   3   8  28 -4.11529e-05
  3   3   8  32 -2.29404e-05
  3   3   8  33  2.93265e-05
  3   3   8  35  1.65065e-05
  3   3   8  36 -1.65955e-05
  3   3   8  43 -8.24437e-05
  3   3   8  44  8.28152e-05
  3   3   8  45 -1.37417e-04
  3   3   8  46 -4.00722e-05
  3   3   8  48  6.44247e-05
  3   3   8  49  6.44723e-05
  3   3   8  53  1.55896e-04
  3   3   8  56  3.37895e-05
  3   3   8  63  1.10212e-05
  3   3   8  64  1.28899e-05
  3   3   8  65 -2.39602e-05
  3   3   8  68 -3.75588e-05
  3   3   8  69  3.71214e-05
  3   3   8  76  1.27162e-05
  3   3   8  77  1.26406e-05
  3   3   8  78 -4.92272e-05
  3   3   8  79 -4.93077e-05
  3   3   8  91 -4.33977e-05
  3   3   8  92  1.03509e-04
  3   3   8  93  1.03442e-04
  3   3   8  99  6.91059e-05
  3   3   8 106  8.59353e-05
  3   3   8 107  8.61689e-05
  3   3   8 114 -6.41307e-05
  3   3   8 117 -5.78385e-05
  3   3   8 120  8.51573e-05
  3   3   8 121 -8.53671e-05
  3   3   8 124 -9.82134e-05
  3   3   8 127 -7.04960e-05
  3   3   8 129  5.62111e-05
  3   3   8 132  8.86507e-05
  3   3   8 143  8.01995e-05
  3   3   8 147 -6.62193e-05
  3   3   8 150  1.40278e-04
  3   3   8 151 -1.38572e-04
  3   3   8 156 -1.35615e-04
  3   3   8 157 -1.32474e-04
  3   3   8 160  3.95491e-05
  3   3   9  11  3.35663e-05
  3   3   9  13 -2.29225e-04
  3   3   9  14  1.52212e-04
  3   3   9  16 -2.59283e-04
  3   3   9  18  9.35793e-05
  3   3   9  20 -1.13711e-04
  3   3   9  21 -2.61575e-04
  3   3   9  22  2.86975e-04
  3   3   9  23  9.61638e-05
  3   3   9  24 -4.77716e-05
  3   3   9  25  1.40854e-04
  3   3   9  29 -3.20034e-05
  3   3   9  30 -2.51242e-04
  3   3   9  31 -4.14617e-04
  3   3   9  32 -3.25958e-04
  3   3   9  35  1.21759e-05
  3   3   9  36 -1.21350e-05
  3   3   9  37  5.06348e-04
  3   3   9  39  3.96203e-04
  3   3   9  41  2.88140e-05
  3   3   9  43 -2.28296e-04
  3   3   9  44  2.29301e-04
  3   3   9  45 -1.80448e-05
  3   3   9  46 -1.75452e-05
  3   3   9  47 -2.96707e-04
  3   3   9  48 -3.45502e-05
  3   3   9  49 -3.48988e-05
  3   3   9  50  6.22431e-05
  3   3   9  51 -2.89829e-04
  3   3   9  53 -3.70802e-05
  3   3   9  54 -9.76441e-05
  3   3   9  56  1.43574e-04
  3   3   9  58 -1.03271e-04
  3   3   9  60  6.10567e-05
  3   3   9  61  1.10993e-05
  3   3   9  63  2.02587e-04
  3   3   9  64  2.02902e-04
  3   3   9  65  9.10920e-05
  3   3   9  67 -1.20479e-04
  3   3   9  68 -4.57172e-05
  3   3   9  69  4.61239e-05
  3   3   9  71 -7.85165e-05
  3   3   9  72 -7.86073e-05
  3   3   9  74  3.06112e-04
  3   3   9  76 -1.68917e-04
  3   3   9  77 -1.68261e-04
  3   3   9  78 -2.83709e-04
  3   3   9  79 -2.83836e-04
  3   3   9  81  2.70389e-04
  3   3   9  82 -1.21700e-04
  3   3   9  85  4.04007e-04
  3   3   9  86 -1.50559e-05
  3   3   9  87  1.45797e-04
  3   3   9  88 -4.36455e-05
  3   3   9  91 -3.31350e-05
  3   3   9  92  4.44154e-05
  3   3   9  93  4.42130e-05
  3   3   9  96 -2.73122e-04
  3   3   9  97  3.20322e-05
  3   3   9  99 -2.30538e-04
  3   3   9 101 -8.23716e-05
  3   3   9 102 -1.48757e-05
  3   3   9 103  6.55135e-05
  3   3   9 104  1.60054e-05
  3   3   9 105  1.35912e-04
  3   3   9 106 -1.22485e-04
  3   3   9 107 -1.22598e-04
  3   3   9 113 -1.64524e-05
  3   3   9 114 -2.16819e-04
  3   3   9 117  1.81993e-04
  3   3   9 119 -1.13992e-04
  3   3   9 120 -4.86093e-05
  3   3   9 121  4.95436e-05
  3   3   9 122 -2.82326e-04
  3   3   9 123 -2.00430e-05
  3   3   9 124  9.86331e-05
  3   3   9 127 -3.64231e-04
  3   3   9 129 -6.07711e-04
  3   3   9 131  4.09348e-05
  3   3   9 134 -2.75743e-04
  3   3   9 135 -1.38697e-04
  3   3   9 136  1.66833e-04
  3   3   9 137 -1.66884e-04
  3   3   9 138  2.88530e-04
  3   3   9 139  1.11304e-04
  3   3   9 140 -2.51227e-05
  3   3   9 141  2.81781e-04
  3   3   9 143 -3.01963e-05
  3   3   9 144 -2.73471e-04
  3   3   9 145  1.66193e-04
  3   3   9 147  9.39962e-05
  3   3   9 151 -3.20838e-04
  3   3   9 152 -8.56966e-05
  3   3   9 153 -8.56813e-05
  3   3   9 154 -3.89090e-05
  3   3   9 157  1.94935e-04
  3   3   9 158  1.37465e-04
  3   3   9 159 -1.15892e-05
  3   3   9 160  2.38503e-04
  3   3   9 162 -3.40648e-05
  3   3   9 163  1.57876e-04
  3   3   9 167  3.13244e-05
  3   3   9 170  1.90315e-05
  3   3   9 171  1.90229e-05
  3   3   9 175 -1.50432e-04
  3   3   9 176 -2.77775e-04
  3   3   9 177 -1.40179e-04
  3   3   9 179  6.83357e-05
  3   3   9 181  2.58754e-04
  3   3   9 184  3.04518e-04
  3   3   9 187 -8.01834e-05
  3   3   9 189 -1.29699e-04
  3   3  10  11  2.03827e-04
  3   3  10  14 -2.59045e-04
  3   3  10  15  1.78129e-04
  3   3  10  17  3.26707e-04
  3   3  10  19 -1.77098e-04
  3   3  10  20  2.30909e-04
  3   3  10  21 -2.13476e-04
  3   3  10  24  3.87920e-04
  3   3  10  25  2.23149e-04
  3   3  10  26 -2.20027e-04
  3   3  10  29 -2.13972e-04
  3   3  10  30 -4.35527e-04
  3   3  10  32  2.41935e-04
  3   3  10  33  5.05544e-04
  3   3  10  38  3.07907e-04
  3   3  10  41 -4.48277e-05
  3   3  10  42 -1.68921e-04
  3   3  10  43 -2.09234e-04
  3   3  10  45 -6.18717e-04
  3   3  10  50 -2.55403e-04
  3   3  10  54  3.08346e-04
  3   3  10  57  2.07202e-04
  3   3  10  58  6.22732e-04
  3   3  10  60 -3.23019e-05
  3   3  10  61  1.19553e-04
  3   3  10  63  4.83519e-04
  3   3  10  66 -1.86436e-04
  3   3  10  67 -2.66658e-04
  3   3  10  68 -1.89479e-04
  3   3  10  70 -3.15103e-05
  3   3  10  74  2.11916e-04
  3   3  10  78 -5.25616e-04
  3   3  10  81 -5.25583e-04
  3   3  10  84 -3.61488e-04
  3   3  10  85 -3.61831e-04
  3   3  10  89 -2.75946e-04
  3   3  10  90 -2.01154e-04
  3   3  10  94 -2.67508e-04
  3   3  10  95  3.63553e-04
  3   3  10  97 -1.87563e-04
  3   3  10 100 -2.10697e-04
  3   3  10 101 -3.12861e-04
  3   3  10 103 -2.43230e-04
  3   3  10 105 -1.90641e-04
  3   3  10 106  2.01543e-04
  3   3  10 108  1.47134e-05
  3   3  10 109  4.88447e-05
  3   3  10 110  2.55250e-04
  3   3  10 113  7.90183e-05
  3   3  10 114 -1.80858e-04
  3   3  10 115  1.52426e-04
  3   3  10 116 -2.04689e-04
  3   3  10 119  2.16798e-04
  3   3  10 120 -2.69820e-04
  3   3  10 123 -3.35743e-05
  3   3  10 125 -2.08281e-04
  3   3  10 126  3.78662e-04
  3   3  10 127  3.76916e-04
  3   3  10 129  4.49886e-04
  3   3  10 130  4.49312e-04
  3   3  10 135  9.39203e-05
  3   3  10 139 -7.29966e-05
  3   3  10 140 -8.21540e-05
  3   3  10 142  2.07140e-04
  3   3  10 143  2.08375e-04
  3   3  10 145  3.30674e-04
  3   3  10 149  5.15469e-04
  3   3  10 151 -9.54835e-05
  3   3  10 154  1.15655e-04
  3   3  10 155 -2.07284e-04
  3   3  10 157 -1.71172e-04
  3   3  10 158  4.40637e-04
  3   3  10 161  2.16233e-04
  3   3  10 162 -3.86895e-04
  3   3  10 163  5.79989e-04
  3   3  10 166  2.72922e-04
  3   3  10 167  7.80587e-05
  3   3  10 168 -1.68512e-04
  3   3  10 169  2.66401e-04
  3   3  10 170  2.68737e-04
  3   3  10 175  4.34401e-04
  3   3  10 177  1.29240e-04
  3   3  10 178  2.10965e-04
  3   3  10 179  2.08153e-04
  3   3  10 180 -2.14205e-04
  3   3  10 181 -2.37158e-05
  3   3  10 184 -6.14437e-05
  3   3  10 188  2.09101e-04
  3   3  10 189  2.02112e-04
  3   3  11  11 -2.85051e-04
  3   3  11  13  3.76699e-04
  3   3  11  14 -8.73669e-05
  3   3  11  15 -1.26741e-04
  3   3  11  16  5.14924e-04
  3   3  11  17 -4.80070e-04
  3   3  11  18 -2.69569e-04
  3   3  11  19 -2.70090e-04
  3   3  11  20  3.69950e-04
  3   3  11  24 -3.72244e-05
  3   3  11  25  2.63603e-04
  3   3  11  26 -2.64394e-04
  3   3  11  31  3.57503e-04
  3   3  11  32  9.25584e-05
  3   3  11  33 -2.61031e-04
  3   3  11  38  1.43266e-04
  3   3  11  40  2.44394e-04
  3   3  11  41  3.23782e-04
  3   3  11  42 -3.36161e-05
  3   3  11  43  2.96413e-04
  3   3  11  45 -4.72632e-04
  3   3  11  47 -1.67915e-05
  3   3  11  50 -2.34993e-05
  3   3  11  55 -3.48061e-04
  3   3  11  57  2.67231e-04
  3   3  11  59 -3.53024e-04
  3   3  11  61 -3.73780e-04
  3   3  11  63  1.63936e-04
  3   3  11  66 -2.67136e-04
  3   3  11  68 -2.63652e-04
  3   3  11  70 -3.29553e-04
  3   3  11  73  1.27015e-04
  3   3  11  74 -2.94047e-04
  3   3  11  75 -2.64077e-04
  3   3  11  78 -2.66301e-04
  3   3  11  80 -4.05518e-04
  3   3  11  86 -1.08890e-05
  3   3  11  87 -2.74266e-04
  3   3  11  89 -2.10539e-04
  3   3  11  90 -2.24838e-04
  3   3  11  94 -5.20881e-04
  3   3  11  95 -5.27131e-05
  3   3  11  96  1.08468e-05
  3   3  11  97 -4.55103e-05
  3   3  11 100 -2.61183e-04
  3   3  11 101  1.07333e-05
  3   3  11 102 -1.24637e-05
  3   3  11 103  2.34268e-05
  3   3  11 104  1.19025e-05
  3   3  11 105 -1.30501e-04
  3   3  11 106 -2.58271e-04
  3   3  11 112  2.13512e-04
  3   3  11 113 -2.95021e-04
  3   3  11 114  1.81072e-04
  3   3  11 115  2.50832e-04
  3   3  11 118 -2.61136e-04
  3   3  11 119 -2.87830e-04
  3   3  11 120  1.97562e-04
  3   3  11 123  3.00577e-05
  3   3  11 125 -2.54627e-04
  3   3  11 126 -3.16618e-04
  3   3  11 127  3.18698e-04
  3   3  11 128 -2.60451e-04
  3   3  11 129 -2.65697e-04
  3   3  11 130 -2.64717e-04
  3   3  11 131  1.66962e-05
  3   3  11 134 -1.15452e-05
  3   3  11 135  9.78201e-05
  3   3  11 139 -1.11897e-04
  3   3  11 140  3.55282e-04
  3   3  11 142  2.70905e-04
  3   3  11 143 -2.72154e-04
  3   3  11 145 -4.85843e-05
  3   3  11 148  3.09613e-04
  3   3  11 151  2.11673e-04
  3   3  11 154 -4.00690e-05
  3   3  11 155 -2.71140e-04
  3   3  11 157 -2.08138e-04
  3   3  11 158 -1.43780e-04
  3   3  11 167 -3.01991e-04
  3   3  11 168 -4.46599e-04
  3   3  11 169  2.95171e-05
  3   3  11 170  1.26822e-05
  3   3  11 174  2.72585e-04
  3   3  11 175 -1.14953e-04
  3   3  11 177  1.10153e-04
  3   3  11 178  2.67650e-04
  3   3  11 179 -2.68071e-04
  3   3  11 181 -1.30044e-04
  3   3  11 184 -3.19198e-05
  3   3  11 185  2.11072e-04
  3   3  11 189  4.34138e-05
  3   3  12  11  7.53302e-04
  3   3  12  12 -7.61421e-04
  3   3  12  13  9.14364e-04
  3   3  12  14  9.28795e-04
  3   3  12  15 -9.06392e-04
  3   3  12  16  9.09303e-04
  3   3  12  17  3.05548e-04
  3   3  12  18  8.79882e-04
  3   3  12  19 -8.75903e-04
  3   3  12  20 -1.15326e-04
  3   3  12  21 -1.08447e-04
  3   3  12  24  1.38573e-05
  3   3  12  25 -1.17692e-03
  3   3  12  26 -1.14758e-03
  3   3  12  29  2.63486e-04
  3   3  12  30  6.96384e-04
  3   3  12  32 -2.41386e-04
  3   3  12  33  3.50248e-04
  3   3  12  34 -2.42602e-04
  3   3  12  37 -9.07170e-04
  3   3  12  38 -1.11243e-05
  3   3  12  39  2.16413e-05
  3   3  12  41 -3.71945e-05
  3   3  12  42 -1.71776e-05
  3   3  12  43 -5.52913e-04
  3   3  12  45  1.38816e-03
  3   3  12  47 -2.93520e-04
  3   3  12  50  2.61374e-05
  3   3  12  51 -3.90873e-04
  3   3  12  54  2.23485e-04
  3   3  12  56  7.88327e-04
  3   3  12  57  8.14776e-04
  3   3  12  58 -7.81798e-05
  3   3  12  59 -8.72118e-04
  3   3  12  60 -5.84020e-05
  3   3  12  61  1.71265e-04
  3   3  12  62 -3.25786e-04
  3   3  12  63 -1.42875e-03
  3   3  12  66 -9.10218e-04
  3   3  12  67  2.54808e-04
  3   3  12  68 -8.83127e-04
  3   3  12  70  1.90497e-04
  3   3  12  71 -1.26577e-05
  3   3  12  72 -6.54129e-05
  3   3  12  73  2.48643e-04
  3   3  12  74  3.15781e-04
  3   3  12  75 -9.00937e-04
  3   3  12  77 -8.98571e-04
  3   3  12  81  1.69509e-04
  3   3  12  83  8.87711e-04
  3   3  12  84 -8.50069e-04
  3   3  12  85  9.84341e-05
  3   3  12  86 -2.38943e-04
  3   3  12  89 -1.77908e-04
  3   3  12  95 -5.69077e-04
  3   3  12  96  8.91752e-04
  3   3  12  97  1.01671e-04
  3   3  12  98  1.84545e-04
  3   3  12 101 -3.01308e-05
  3   3  12 102 -3.24744e-04
  3   3  12 103  7.40058e-04
  3   3  12 104  2.03198e-04
  3   3  12 105 -5.53462e-04
  3   3  12 106  7.65382e-04
  3   3  12 109  1.83168e-05
  3   3  12 110 -1.89443e-04
  3   3  12 111 -8.80673e-04
  3   3  12 113 -7.62027e-05
  3   3  12 114 -8.02700e-04
  3   3  12 115 -2.70405e-04
  3   3  12 118 -9.03054e-04
  3   3  12 119  2.94326e-04
  3   3  12 122 -1.20160e-04
  3   3  12 123 -1.15909e-04
  3   3  12 125 -9.29408e-04
  3   3  12 126 -6.08680e-04
  3   3  12 127 -5.88027e-04
  3   3  12 129  8.94909e-04
  3   3  12 130 -9.00416e-04
  3   3  12 131 -5.81083e-05
  3   3  12 134 -2.80864e-04
  3   3  12 135  1.12059e-04
  3   3  12 138  4.00177e-04
  3   3  12 139  2.10793e-04
  3   3  12 140 -9.64638e-05
  3   3  12 141  3.67067e-04
  3   3  12 142  8.98577e-04
  3   3  12 143  8.97284e-04
  3   3  12 145 -6.87166e-05
  3   3  12 148 -9.70099e-05
  3   3  12 149 -1.89702e-04
  3   3  12 154 -8.54207e-05
  3   3  12 158  2.06764e-04
  3   3  12 159 -5.52197e-04
  3   3  12 162 -9.33863e-04
  3   3  12 163  7.83489e-04
  3   3  12 164 -9.24832e-04
  3   3  12 165 -8.80198e-04
  3   3  12 167  2.09794e-05
  3   3  12 168  2.05757e-04
  3   3  12 169 -9.00406e-04
  3   3  12 170  6.53941e-05
  3   3  12 171 -8.87062e-04
  3   3  12 174  8.99779e-04
  3   3  12 175  2.68539e-04
  3   3  12 176 -2.88216e-04
  3   3  12 177 -9.18601e-05
  3   3  12 178  9.13297e-04
  3   3  12 179  8.83704e-04
  3   3  12 181  9.39621e-04
  3   3  12 183 -8.81526e-04
  3   3  12 184 -4.88085e-04
  3   3  12 185 -8.99026e-04
  3   3  12 188  8.98460e-04
  3   3  12 189 -2.38163e-04
  3   3  13  11 -1.52043e-04
  3   3  13  12  1.53320e-04
  3   3  13  14  1.82128e-04
  3   3  13  15  8.36742e-05
  3   3  13  16  1.94719e-04
  3   3  13  17  1.09380e-03
  3   3  13  18 -1.76210e-04
  3   3  13  19  1.75432e-04
  3   3  13  20 -2.26663e-04
  3   3  13  21 -3.23394e-04
  3   3  13  23  9.40336e-04
  3   3  13  24  1.62949e-04
  3   3  13  25  2.30531e-04
  3   3  13  26  2.23130e-04
  3   3  13  29  1.10066e-03
  3   3  13  30 -1.92777e-04
  3   3  13  31 -1.71687e-04
  3   3  13  32 -1.13790e-03
  3   3  13  33  8.28822e-04
  3   3  13  37  9.70941e-05
  3   3  13  39 -1.54024e-05
  3   3  13  41  7.94968e-05
  3   3  13  42 -5.48541e-05
  3   3  13  43 -1.28154e-04
  3   3  13  45  3.70658e-04
  3   3  13  47 -8.71495e-04
  3   3  13  50 -9.60467e-05
  3   3  13  51 -8.96448e-04
  3   3  13  53 -2.01439e-05
  3   3  13  54  4.41657e-04
  3   3  13  57 -1.63165e-04
  3   3  13  58 -2.47667e-04
  3   3  13  59  1.94234e-04
  3   3  13  60 -2.84554e-04
  3   3  13  61 -2.45670e-05
  3   3  13  62 -8.96122e-04
  3   3  13  63  1.14027e-05
  3   3  13  66  1.79287e-04
  3   3  13  68 -1.69120e-04
  3   3  13  70  9.00917e-04
  3   3  13  72  1.07951e-05
  3   3  13  73  9.31114e-04
  3   3  13  74  1.20123e-03
  3   3  13  77 -1.72115e-04
  3   3  13  81  8.70245e-04
  3   3  13  83 -1.73755e-04
  3   3  13  84  1.89035e-04
  3   3  13  85  3.72820e-04
  3   3  13  86 -8.83333e-04
  3   3  13  87  2.35662e-05
  3   3  13  89  9.07795e-04
  3   3  13  94  1.03594e-04
  3   3  13  95  2.17379e-04
  3   3  13  97 -1.92605e-05
  3   3  13  98  8.91467e-04
  3   3  13 101 -1.03654e-05
  3   3  13 102 -8.96591e-04
  3   3  13 103 -1.63809e-04
  3   3  13 104 -2.42141e-05
  3   3  13 106 -1.51161e-04
  3   3  13 108  9.04302e-04
  3   3  13 109  7.37489e-05
  3   3  13 110 -9.07637e-04
  3   3  13 111 -1.77036e-04
  3   3  13 113 -2.10330e-05
  3   3  13 114 -1.32099e-04
  3   3  13 115  4.32762e-04
  3   3  13 118  1.97394e-04
  3   3  13 119  3.27256e-04
  3   3  13 122 -8.90211e-04
  3   3  13 123 -7.11282e-05
  3   3  13 125  1.81208e-04
  3   3  13 126  1.23082e-04
  3   3  13 127 -1.18331e-04
  3   3  13 129 -1.53044e-04
  3   3  13 130  1.54154e-04
  3   3  13 131 -4.01559e-05
  3   3  13 134  2.75432e-05
  3   3  13 135  3.89659e-04
  3   3  13 138  8.97827e-04
  3   3  13 139  1.38589e-03
  3   3  13 140  4.54189e-05
  3   3  13 141  8.92087e-04
  3   3  13 142 -1.77692e-04
  3   3  13 143 -1.77276e-04
  3   3  13 144 -9.03718e-04
  3   3  13 148 -3.49679e-04
  3   3  13 154 -2.18407e-04
  3   3  13 155  1.53522e-04
  3   3  13 158 -1.17821e-03
  3   3  13 159 -8.78187e-04
  3   3  13 162 -8.58775e-04
  3   3  13 163 -8.65008e-05
  3   3  13 164  1.84886e-04
  3   3  13 165 -1.76772e-04
  3   3  13 166 -1.76590e-04
  3   3  13 168  6.73330e-04
  3   3  13 169  1.04991e-04
  3   3  13 175  2.17040e-04
  3   3  13 176 -9.02959e-04
  3   3  13 177 -8.96799e-04
  3   3  13 178 -1.81853e-04
  3   3  13 179  1.76539e-04
  3   3  13 180  1.29891e-04
  3   3  13 181  4.87448e-05
  3   3  13 183  1.76516e-04
  3   3  13 184 -8.66897e-05
  3   3  13 189 -1.62398e-04
  3   3  14  11 -3.05811e-05
  3   3  14  12  3.09103e-05
  3   3  14  14  1.04969e-05
  3   3  14  15  1.73413e-05
  3   3  14  17  3.51012e-05
  3   3  14  20 -4.05985e-05
  3   3  14  21 -9.57027e-05
  3   3  14  22 -6.13473e-04
  3   3  14  24 -1.92045e-05
  3   3  14  25  4.13536e-05
  3   3  14  26  3.99123e-05
  3   3  14  29  9.45178e-05
  3   3  14  30 -9.69082e-05
  3   3  14  32  1.52315e-05
  3   3  14  33  2.11241e-05
  3   3  14  34 -9.58479e-05
  3   3  14  37 -1.06778e-04
  3   3  14  40 -1.02263e-04
  3   3  14  41  5.07744e-05
  3   3  14  42 -2.54263e-05
  3   3  14  43  3.29974e-05
  3   3  14  47  1.34185e-03
  3   3  14  50 -3.51564e-05
  3   3  14  52 -2.25241e-05
  3   3  14  54  1.22664e-04
  3   3  14  55 -9.05446e-05
  3   3  14  57 -3.00165e-05
  3   3  14  60 -3.56686e-05
  3   3  14  61 -5.85329e-05
  3   3  14  63 -1.23841e-04
  3   3  14  66  2.40815e-05
  3   3  14  68 -9.10120e-05
  3   3  14  70  4.72426e-05
  3   3  14  71 -4.61426e-05
  3   3  14  74  1.48913e-04
  3   3  14  77 -1.51211e-04
  3   3  14  80 -1.02196e-04
  3   3  14  81  8.08476e-05
  3   3  14  83 -7.07932e-05
  3   3  14  85  1.44908e-05
  3   3  14  87  1.05646e-04
  3   3  14  88 -4.33641e-05
  3   3  14  89  4.37341e-05
  3   3  14  90  3.12477e-05
  3   3  14  94  4.01888e-04
  3   3  14  95  3.14164e-05
  3   3  14  97  7.85032e-05
  3   3  14 100  2.05724e-05
  3   3  14 103  2.64732e-05
  3   3  14 105  4.67783e-05
  3   3  14 111 -1.74318e-05
  3   3  14 118  2.05798e-05
  3   3  14 119  3.56825e-05
  3   3  14 120  9.11307e-05
  3   3  14 122  7.37654e-04
  3   3  14 123  5.08567e-05
  3   3  14 126  6.43027e-05
  3   3  14 127 -6.32852e-05
  3   3  14 128 -8.87559e-05
  3   3  14 129 -4.82427e-05
  3   3  14 130  4.84416e-05
  3   3  14 131  7.57181e-05
  3   3  14 133 -2.71863e-05
  3   3  14 134  6.01393e-04
  3   3  14 138 -4.81662e-04
  3   3  14 139  1.95563e-04
  3   3  14 140 -4.20917e-05
  3   3  14 145 -1.39436e-05
  3   3  14 148 -3.70458e-05
  3   3  14 154 -1.00940e-04
  3   3  14 158  1.76284e-04
  3   3  14 162 -1.31705e-05
  3   3  14 163 -1.01207e-04
  3   3  14 164  1.52319e-05
  3   3  14 165 -1.32764e-05
  3   3  14 167  1.09435e-04
  3   3  14 168  1.31843e-04
  3   3  14 169  1.44435e-05
  3   3  14 175  1.20045e-04
  3   3  14 177 -9.05496e-05
  3   3  14 178 -1.82455e-05
  3   3  14 179  1.68918e-05
  3   3  14 181 -2.29416e-05
  3   3  14 183  1.27391e-05
  3   3  14 184 -1.16186e-05
  3   3  14 185  1.53234e-04
  3   3  14 186  1.15267e-05
  3   3  14 188 -2.13395e-04
  3   3  14 189  3.45014e-05
  3   3  15  11 -3.09150e-05
  3   3  15  12  3.32728e-05
  3   3  15  14  9.57929e-05
  3   3  15  15  8.96896e-05
  3   3  15  16  8.16737e-05
  3   3  15  21  5.58704e-05
  3   3  15  22 -1.46352e-04
  3   3  15  23  1.07109e-04
  3   3  15  24  3.66994e-05
  3   3  15  25 -1.94920e-04
  3   3  15  26  1.83514e-04
  3   3  15  29 -2.06539e-05
  3   3  15  30 -6.37924e-05
  3   3  15  31 -7.17841e-05
  3   3  15  32  2.47613e-04
  3   3  15  33  7.44678e-05
  3   3  15  34  3.84005e-05
  3   3  15  37  1.29545e-04
  3   3  15  40  1.39073e-04
  3   3  15  41  1.32420e-05
  3   3  15  43 -4.19305e-05
  3   3  15  47  2.58490e-05
  3   3  15  50 -1.03626e-05
  3   3  15  51 -3.41853e-05
  3   3  15  52 -1.10591e-04
  3   3  15  56 -5.50884e-05
  3   3  15  57 -6.25662e-05
  3   3  15  59  8.68420e-05
  3   3  15  61 -2.43667e-05
  3   3  15  62  2.75926e-05
  3   3  15  63 -3.51363e-04
  3   3  15  66  9.91761e-05
  3   3  15  68  9.49693e-05
  3   3  15  70 -1.86110e-05
  3   3  15  72  2.71346e-05
  3   3  15  74 -5.32882e-05
  3   3  15  77  1.06180e-04
  3   3  15  81 -1.21914e-05
  3   3  15  83 -9.37522e-05
  3   3  15  84  8.18961e-05
  3   3  15  86  1.37450e-04
  3   3  15  87 -2.12202e-05
  3   3  15  88  9.53894e-05
  3   3  15  89  9.67287e-05
  3   3  15  90  2.11694e-04
  3   3  15  95  1.27671e-04
  3   3  15  96 -1.61581e-04
  3   3  15  97 -6.43953e-05
  3   3  15  98 -9.64751e-05
  3   3  15 100  9.88823e-05
  3   3  15 103  1.31817e-05
  3   3  15 104 -1.55752e-04
  3   3  15 105  2.80386e-05
  3   3  15 106  4.34485e-05
  3   3  15 108  5.21062e-04
  3   3  15 110  2.43570e-05
  3   3  15 111  8.66850e-05
  3   3  15 118 -9.29986e-04
  3   3  15 120  1.14216e-05
  3   3  15 126 -3.94812e-05
  3   3  15 127 -4.82029e-05
  3   3  15 128 -1.16892e-04
  3   3  15 129 -9.27666e-05
  3   3  15 130  9.41768e-05
  3   3  15 131 -3.16778e-05
  3   3  15 133 -9.68630e-05
  3   3  15 135  9.25831e-05
  3   3  15 138  4.31657e-05
  3   3  15 139 -2.64786e-05
  3   3  15 141  1.11911e-03
  3   3  15 145  2.84089e-05
  3   3  15 154  2.07345e-05
  3   3  15 158 -2.44104e-05
  3   3  15 159  2.25136e-05
  3   3  15 162  9.84912e-05
  3   3  15 163 -7.00878e-05
  3   3  15 164  1.00527e-04
  3   3  15 165  8.63148e-05
  3   3  15 168 -2.37487e-05
  3   3  15 169  9.19589e-05
  3   3  15 170 -5.01564e-05
  3   3  15 171  8.87523e-05
  3   3  15 178 -9.83264e-05
  3   3  15 179 -8.82134e-05
  3   3  15 181 -1.06801e-04
  3   3  15 183  8.28541e-05
  3   3  15 184 -1.54427e-04
  3   3  15 185  1.04747e-04
  3   3  15 186  1.01371e-04
  3   3  15 188 -1.10929e-04
  3   3  15 189 -8.69060e-05
  3   3  16  15  2.04673e-05
  3   3  16  35  2.99174e-05
  3   3  16  36  2.97829e-05
  3   3  16  43  3.87632e-05
  3   3  16  44  3.89831e-05
  3   3  16  45 -1.02232e-04
  3   3  16  46  1.03719e-04
  3   3  16  53 -2.93829e-05
  3   3  16  63 -2.00706e-05
  3   3  16  64  2.01667e-05
  3   3  16  92  1.84666e-04
  3   3  16  93 -1.84652e-04
  3   3  16 114  1.05120e-04
  3   3  16 117 -1.13236e-05
  3   3  16 120  1.12328e-04
  3   3  16 121  1.12325e-04
  3   3  16 132 -6.88828e-05
  3   3  16 143 -1.86016e-04
  3   3  16 147 -5.06695e-05
  3   3  16 150 -1.33311e-04
  3   3  16 151 -1.32777e-04
  3   3  16 160 -1.08537e-04
  3   3  16 165  1.04010e-05
  3   3  16 182  2.04549e-05
  3   3  17  14  1.35069e-05
  3   3  17  16  1.22206e-05
  3   3  17  17 -1.58239e-05
  3   3  17  18  5.00967e-05
  3   3  17  19 -5.02152e-05
  3   3  17  21  1.07887e-04
  3   3  17  22 -3.49693e-05
  3   3  17  25 -4.17013e-05
  3   3  17  26  4.15581e-05
  3   3  17  29 -2.59608e-05
  3   3  17  30 -2.58020e-05
  3   3  17  33 -1.27796e-05
  3   3  17  34 -1.29859e-05
  3   3  17  37  1.48174e-05
  3   3  17  40  2.69523e-05
  3   3  17  41 -1.38149e-05
  3   3  17  42 -1.02749e-05
  3   3  17  43 -2.02660e-05
  3   3  17  45 -8.66316e-05
  3   3  17  51 -1.51968e-05
  3   3  17  54  1.29810e-05
  3   3  17  58 -5.70510e-05
  3   3  17  60  1.85185e-04
  3   3  17  61  1.35001e-05
  3   3  17  63 -7.02324e-05
  3   3  17  66 -8.09516e-05
  3   3  17  70  5.01177e-05
  3   3  17  74  1.58153e-05
  3   3  17  78 -1.32344e-05
  3   3  17  81 -1.40721e-05
  3   3  17  86 -1.14292e-05
  3   3  17  87  1.00011e-05
  3   3  17  89 -1.51367e-05
  3   3  17  95  1.62479e-05
  3   3  17  97 -1.08513e-05
  3   3  17 103  2.27460e-05
  3   3  17 104  1.52973e-05
  3   3  17 105 -1.92915e-05
  3   3  17 106  1.97219e-05
  3   3  17 109 -1.08879e-05
  3   3  17 113  2.24600e-05
  3   3  17 114  1.02591e-05
  3   3  17 119  1.60108e-05
  3   3  17 125 -1.90233e-05
  3   3  17 139  1.84266e-05
  3   3  17 140 -2.85976e-05
  3   3  17 142  1.95724e-05
  3   3  17 143  1.94155e-05
  3   3  17 144  1.79356e-05
  3   3  17 155 -1.61806e-05
  3   3  17 162 -1.71823e-05
  3   3  17 163  1.98449e-05
  3   3  17 166  1.49010e-05
  3   3  17 167  2.48366e-05
  3   3  17 168  1.92080e-05
  3   3  17 169  1.71140e-05
  3   3  17 170 -1.43371e-05
  3   3  17 176  1.71492e-05
  3   3  17 180 -2.08472e-05
  3   3  17 181 -1.21661e-05
  3   3  17 183 -1.99950e-05
  3   3  17 184  2.90899e-05
  3   3  17 185 -1.56307e-05
  3   3  17 188  1.56664e-05
  3   3  17 189 -2.57742e-05
  3   3  18  14  1.50452e-05
  3   3  18  15 -1.50058e-05
  3   3  18  18  1.58019e-05
  3   3  18  19 -1.59369e-05
  3   3  18  20  2.29420e-05
  3   3  18  24  2.10949e-05
  3   3  18  25 -1.35443e-05
  3   3  18  29 -2.52333e-05
  3   3  18  30 -1.43355e-05
  3   3  18  37  1.07864e-05
  3   3  18  38 -1.03890e-05
  3   3  18  41  1.10432e-05
  3   3  18  43 -2.45205e-05
  3   3  18  45  1.01769e-05
  3   3  18  50  3.30386e-05
  3   3  18  51  1.93949e-05
  3   3  18  54  3.13440e-05
  3   3  18  55 -1.39557e-05
  3   3  18  58  1.48293e-05
  3   3  18  59 -1.39906e-05
  3   3  18  60 -1.01672e-05
  3   3  18  61 -1.11561e-04
  3   3  18  63 -2.65639e-05
  3   3  18  66 -1.57228e-05
  3   3  18  70 -2.23146e-05
  3   3  18  75  1.29761e-05
  3   3  18  78 -1.59366e-05
  3   3  18  81  1.51450e-05
  3   3  18  84 -1.31091e-05
  3   3  18  85 -1.12400e-05
  3   3  18  89  1.97631e-05
  3   3  18  94  1.70612e-05
  3   3  18  98  1.95344e-05
  3   3  18 101 -3.33790e-05
  3   3  18 105 -1.01255e-05
  3   3  18 106  1.94696e-05
  3   3  18 108  1.89265e-05
  3   3  18 113 -4.00413e-05
  3   3  18 114 -5.05737e-05
  3   3  18 115  4.43809e-05
  3   3  18 119 -2.94885e-05
  3   3  18 122  1.64926e-05
  3   3  18 125 -1.90774e-05
  3   3  18 131 -1.23650e-05
  3   3  18 134  3.69306e-05
  3   3  18 138 -2.21050e-05
  3   3  18 140  4.09489e-05
  3   3  18 141 -3.21326e-05
  3   3  18 142  1.53452e-05
  3   3  18 143 -1.51610e-05
  3   3  18 144  1.94878e-05
  3   3  18 145 -2.93086e-05
  3   3  18 148  3.37964e-05
  3   3  18 155  2.32478e-05
  3   3  18 159  3.16066e-05
  3   3  18 162  2.00317e-05
  3   3  18 167 -3.92073e-05
  3   3  18 168 -1.12168e-05
  3   3  18 169  1.65649e-05
  3   3  18 170 -1.93056e-05
  3   3  18 176 -1.86835e-05
  3   3  18 181 -1.11331e-05
  3   3  18 183 -1.57066e-05
  3   3  18 188 -2.12645e-05
  3   3  18 189  3.45460e-05
  3   4   5  17 -1.67942e-05
  3   4   5  20  1.60615e-04
  3   4   5  21 -7.64496e-05
  3   4   5  24  1.75163e-04
  3   4   5  29  1.80218e-04
  3   4   5  30  2.35218e-05
  3   4   5  42 -7.27065e-05
  3   4   5  50  8.21976e-05
  3   4   5  54 -4.06549e-05
  3   4   5  58 -2.71531e-05
  3   4   5  60  7.52023e-05
  3   4   5  61 -1.61799e-04
  3   4   5  71  2.12149e-05
  3   4   5  72 -1.04207e-04
  3   4   5  80  2.62525e-05
  3   4   5  84 -6.46831e-05
  3   4   5  85  2.29694e-05
  3   4   5  87  1.15062e-05
  3   4   5  95 -1.72107e-05
  3   4   5  97  1.83413e-04
  3   4   5 103  1.23284e-04
  3   4   5 105  1.72507e-04
  3   4   5 109  1.66753e-04
  3   4   5 111  1.09000e-05
  3   4   5 112 -1.64095e-05
  3   4   5 113 -7.08841e-05
  3   4   5 119 -1.72880e-04
  3   4   5 123  1.64202e-04
  3   4   5 135  8.44163e-05
  3   4   5 139 -1.32161e-04
  3   4   5 140  1.41068e-04
  3   4   5 145 -1.26889e-04
  3   4   5 148  1.52566e-04
  3   4   5 154  6.69580e-05
  3   4   5 158  1.13666e-04
  3   4   5 163  1.00218e-04
  3   4   5 167  6.83764e-05
  3   4   5 168  7.74935e-05
  3   4   5 169 -1.05928e-04
  3   4   5 170 -1.51452e-04
  3   4   5 171 -3.46582e-05
  3   4   5 175  1.50739e-04
  3   4   5 177  6.67931e-05
  3   4   5 181  1.46206e-04
  3   4   5 184 -7.74614e-05
  3   4   5 189  1.28817e-04
  3   4   6  20 -2.93485e-05
  3   4   6  22 -1.49837e-05
  3   4   6  23  1.19062e-05
  3   4   6  30 -1.49093e-05
  3   4   6  33  2.08525e-05
  3   4   6  37 -3.55920e-05
  3   4   6  40 -1.80933e-05
  3   4   6  47  2.55262e-05
  3   4   6  50 -1.70979e-05
  3   4   6  60 -2.41577e-05
  3   4   6  62 -1.03683e-05
  3   4   6  67 -1.00140e-05
  3   4   6  70 -5.56610e-05
  3   4   6  74 -1.01506e-04
  3   4   6  75 -3.36990e-05
  3   4   6  86 -1.38230e-05
  3   4   6  96 -5.47351e-05
  3   4   6  98 -1.28776e-05
  3   4   6 102 -1.76026e-05
  3   4   6 103 -1.12122e-05
  3   4   6 104  2.34978e-05
  3   4   6 108  4.36749e-05
  3   4   6 118 -3.31892e-05
  3   4   6 119  2.58794e-05
  3   4   6 122  1.75077e-05
  3   4   6 128 -3.85259e-05
  3   4   6 134 -4.64606e-05
  3   4   6 138  5.83640e-05
  3   4   6 139 -3.36503e-05
  3   4   6 140 -2.58319e-05
  3   4   6 141  7.19296e-05
  3   4   6 144 -1.11827e-05
  3   4   6 148 -2.40843e-05
  3   4   6 154 -3.11082e-05
  3   4   6 159 -3.59459e-05
  3   4   6 162  7.35925e-04
  3   4   6 163 -2.24888e-05
  3   4   6 176 -1.51184e-05
  3   4   6 184 -3.70186e-05
  3   4   7  13  9.12284e-05
  3   4   7  16  1.77783e-04
  3   4   7  17  2.28418e-04
  3   4   7  23 -2.36960e-04
  3   4   7  24  1.66530e-04
  3   4   7  29  1.62633e-04
  3   4   7  31 -2.29120e-04
  3   4   7  34  1.88327e-04
  3   4   7  36  1.73510e-04
  3   4   7  55 -2.45331e-04
  3   4   7  59 -1.22799e-04
  3   4   7  67  4.40077e-04
  3   4   7  73  4.94245e-04
  3   4   7  80  1.24116e-04
  3   4   7  84  2.83877e-05
  3   4   7 103  1.68415e-04
  3   4   7 105  2.12834e-04
  3   4   7 110 -5.41754e-05
  3   4   7 119 -1.74072e-04
  3   4   7 123  1.61778e-04
  3   4   7 127 -2.54421e-04
  3   4   7 145 -1.86032e-04
  3   4   7 148  2.51163e-04
  3   4   7 149 -7.21610e-05
  3   4   7 175  6.65919e-05
  3   4   7 189  1.88900e-04
  3   4   8  14  2.64957e-04
  3   4   8  15 -7.22338e-04
  3   4   8  17 -6.05610e-04
  3   4   8  21 -1.90464e-04
  3   4   8  24  1.52102e-05
  3   4   8  29 -3.39370e-04
  3   4   8  30 -4.41125e-04
  3   4   8  32  2.61360e-04
  3   4   8  33 -3.55281e-04
  3   4   8  39  1.32229e-05
  3   4   8  41  1.71807e-05
  3   4   8  42 -1.14258e-05
  3   4   8  45 -1.82191e-04
  3   4   8  50  5.56224e-05
  3   4   8  54  2.56872e-04
  3   4   8  58  2.40458e-04
  3   4   8  60  1.22030e-04
  3   4   8  61 -5.29294e-05
  3   4   8  70 -6.06580e-04
  3   4   8  71 -1.48609e-05
  3   4   8  72  7.29898e-05
  3   4   8  74  4.36915e-04
  3   4   8  80 -1.83924e-05
  3   4   8  81  5.12678e-04
  3   4   8  84  4.54199e-05
  3   4   8  85 -7.26467e-04
  3   4   8  87 -1.94664e-04
  3   4   8  95  1.32750e-04
  3   4   8  97  5.33916e-05
  3   4   8 101 -4.04628e-05
  3   4   8 103 -2.82214e-04
  3   4   8 105 -4.14334e-04
  3   4   8 109 -3.75171e-04
  3   4   8 112  1.14840e-05
  3   4   8 113 -5.22918e-05
  3   4   8 119 -3.38834e-05
  3   4   8 123  3.57450e-05
  3   4   8 135 -4.91384e-05
  3   4   8 139  3.16540e-04
  3   4   8 140  7.33070e-05
  3   4   8 145  3.21136e-05
  3   4   8 148  5.02384e-05
  3   4   8 154  1.08347e-04
  3   4   8 158  4.60371e-05
  3   4   8 163  6.03959e-05
  3   4   8 167  2.58126e-05
  3   4   8 168 -3.94454e-04
  3   4   8 169  7.42173e-05
  3   4   8 170  1.06080e-04
  3   4   8 171  2.42748e-05
  3   4   8 175 -2.26746e-04
  3   4   8 177 -4.81913e-05
  3   4   8 181 -1.05707e-04
  3   4   8 184 -1.78916e-04
  3   4   9  20 -7.04307e-05
  3   4   9  70 -3.76058e-05
  3   4   9 150 -1.51376e-04
  3   4   9 156  3.23570e-04
  3   4   9 158  3.10224e-04
  3   4   9 163  9.81309e-05
  3   4  10  15  1.67966e-05
  3   4  10  18 -3.17583e-04
  3   4  10  19  3.17314e-04
  3   4  10  26 -8.69472e-05
  3   4  10  27 -2.03694e-04
  3   4  10  28  2.03817e-04
  3   4  10  33 -1.33962e-04
  3   4  10  35  9.99537e-05
  3   4  10  36 -9.96338e-05
  3   4  10  38 -1.61409e-04
  3   4  10  39  1.60466e-04
  3   4  10  44 -4.50187e-04
  3   4  10  46  8.79600e-05
  3   4  10  47  1.93777e-05
  3   4  10  48 -5.50448e-04
  3   4  10  49  5.48868e-04
  3   4  10  53  1.02567e-04
  3   4  10  56  4.27117e-05
  3   4  10  57  4.27279e-05
  3   4  10  64  6.69245e-05
  3   4  10  65  2.22553e-04
  3   4  10  66  2.22517e-04
  3   4  10  69  5.01284e-04
  3   4  10  71 -1.39829e-04
  3   4  10  72 -1.39838e-04
  3   4  10  79 -3.46130e-05
  3   4  10  86 -1.18465e-05
  3   4  10  90  7.56611e-05
  3   4  10  91  7.65076e-05
  3   4  10  92  3.44995e-05
  3   4  10  93  3.54822e-05
  3   4  10  99  1.58968e-04
  3   4  10 100 -1.58800e-04
  3   4  10 102 -2.52715e-05
  3   4  10 104  3.34351e-05
  3   4  10 107 -5.98440e-05
  3   4  10 115  3.29682e-05
  3   4  10 116 -1.99972e-05
  3   4  10 117 -1.93451e-05
  3   4  10 118  4.82352e-05
  3   4  10 121 -7.20422e-05
  3   4  10 122 -2.01181e-05
  3   4  10 126 -1.01011e-04
  3   4  10 128  2.06896e-05
  3   4  10 130 -1.13239e-04
  3   4  10 132  5.55411e-05
  3   4  10 134  4.91929e-05
  3   4  10 141  6.97715e-05
  3   4  10 144 -1.13113e-05
  3   4  10 147  7.87909e-05
  3   4  10 150 -6.68437e-05
  3   4  10 156  2.98586e-05
  3   4  10 160  4.19495e-05
  3   4  10 161 -4.28557e-05
  3   4  10 176 -2.74653e-05
  3   4  11  14  2.44163e-05
  3   4  11  19 -2.10271e-05
  3   4  11  21  1.07084e-04
  3   4  11  26  6.67107e-05
  3   4  11  27  2.98105e-05
  3   4  11  28  3.04686e-05
  3   4  11  29  2.28218e-05
  3   4  11  30 -1.03743e-04
  3   4  11  32 -2.30554e-05
  3   4  11  33  2.10564e-05
  3   4  11  35 -5.47588e-05
  3   4  11  36  6.06508e-05
  3   4  11  38 -1.50701e-05
  3   4  11  39  1.07327e-05
  3   4  11  44  2.92259e-05
  3   4  11  48 -5.24762e-05
  3   4  11  49 -4.81070e-05
  3   4  11  56 -1.62827e-05
  3   4  11  57 -1.70579e-05
  3   4  11  60  6.84094e-05
  3   4  11  64 -3.07301e-05
  3   4  11  65  2.13913e-05
  3   4  11  66 -2.33702e-05
  3   4  11  69 -2.83030e-05
  3   4  11  76 -4.58690e-05
  3   4  11  77 -4.58902e-05
  3   4  11  79 -3.60798e-05
  3   4  11  82  5.76548e-05
  3   4  11  85  9.96565e-05
  3   4  11  88 -2.20210e-04
  3   4  11  89  2.20131e-04
  3   4  11  90 -5.61451e-05
  3   4  11  91  6.84157e-05
  3   4  11  99 -5.17535e-05
  3   4  11 100  5.14550e-05
  3   4  11 107  3.16083e-05
  3   4  11 111 -2.51433e-05
  3   4  11 115 -1.07719e-05
  3   4  11 117  7.89385e-05
  3   4  11 121  1.92207e-05
  3   4  11 124 -1.05165e-04
  3   4  11 125  1.05085e-04
  3   4  11 126 -3.53029e-05
  3   4  11 130  3.91623e-05
  3   4  11 132 -7.08209e-05
  3   4  11 136 -1.08792e-04
  3   4  11 137  1.08784e-04
  3   4  11 142 -8.04084e-05
  3   4  11 147  7.07640e-05
  3   4  11 150  2.52544e-05
  3   4  11 152 -2.29360e-05
  3   4  11 153 -2.29423e-05
  3   4  11 156  4.95399e-05
  3   4  11 159  1.04643e-04
  3   4  11 160  2.24716e-05
  3   4  11 178  1.86765e-05
  3   4  12  14 -1.61578e-05
  3   4  12  19  3.75282e-05
  3   4  12  26 -8.84468e-05
  3   4  12  27 -1.00143e-05
  3   4  12  28  1.00156e-05
  3   4  12  32 -1.49041e-04
  3   4  12  33  1.66696e-05
  3   4  12  35 -1.46521e-04
  3   4  12  36 -1.48305e-04
  3   4  12  39  3.04919e-04
  3   4  12  44  2.61588e-05
  3   4  12  53  1.49219e-05
  3   4  12  57  1.01554e-05
  3   4  12  64  7.38030e-05
  3   4  12  65  3.89223e-05
  3   4  12  66  3.96531e-05
  3   4  12  71  3.84055e-05
  3   4  12  72 -3.88891e-05
  3   4  12  78 -3.43914e-04
  3   4  12  79 -3.44017e-04
  3   4  12  88 -1.23314e-05
  3   4  12  89 -1.22832e-05
  3   4  12  91 -1.87416e-04
  3   4  12  92 -3.99856e-04
  3   4  12  93 -3.99940e-04
  3   4  12  99 -1.50709e-04
  3   4  12 107 -1.96722e-05
  3   4  12 115 -6.91199e-04
  3   4  12 120  1.98747e-04
  3   4  12 121 -1.98734e-04
  3   4  12 124 -8.26826e-04
  3   4  12 125 -8.26832e-04
  3   4  12 126  4.76577e-05
  3   4  12 130 -1.93877e-05
  3   4  12 132  2.09552e-05
  3   4  12 136  1.31265e-04
  3   4  12 137  1.31309e-04
  3   4  12 142  2.14584e-04
  3   4  12 147 -8.55105e-05
  3   4  12 150 -1.28519e-04
  3   4  12 151  1.28768e-04
  3   4  12 152  4.80660e-05
  3   4  12 153 -4.80497e-05
  3   4  12 156 -3.64777e-05
  3   4  12 157 -3.48637e-05
  3   4  12 160 -3.00184e-05
  3   4  12 164  2.65920e-05
  3   4  12 172  1.18620e-05
  3   4  12 173  1.18725e-05
  3   4  12 178 -2.92709e-04
  3   4  12 182  3.16327e-05
  3   4  12 183  3.16227e-05
  3   4  12 187 -7.19709e-05
  3   4  13  12 -2.69215e-04
  3   4  13  15 -2.31484e-04
  3   4  13  19  2.22758e-05
  3   4  13  26 -2.63012e-04
  3   4  13  27  3.99167e-05
  3   4  13  28 -3.98579e-05
  3   4  13  32  3.67390e-05
  3   4  13  33  3.90465e-05
  3   4  13  35 -1.88225e-04
  3   4  13  36 -1.88190e-04
  3   4  13  44 -6.38787e-04
  3   4  13  46  2.35603e-04
  3   4  13  48  3.79205e-04
  3   4  13  49  3.79988e-04
  3   4  13  53  2.17046e-04
  3   4  13  64 -7.30794e-05
  3   4  13  65 -6.94956e-05
  3   4  13  66  6.93435e-05
  3   4  13  69  1.29621e-04
  3   4  13  71  1.95749e-05
  3   4  13  72 -1.94720e-05
  3   4  13  76  6.01951e-05
  3   4  13  78  4.17718e-05
  3   4  13  79  4.21622e-05
  3   4  13  82  6.24935e-05
  3   4  13  83 -6.25579e-05
  3   4  13  91  5.34915e-05
  3   4  13  99 -1.08284e-05
  3   4  13 107  3.40525e-05
  3   4  13 112 -5.39845e-05
  3   4  13 115  4.69195e-05
  3   4  13 117  1.36553e-03
  3   4  13 124 -2.30723e-05
  3   4  13 125 -2.29890e-05
  3   4  13 126  3.58461e-04
  3   4  13 130  5.42593e-04
  3   4  13 132 -1.52173e-04
  3   4  13 147  1.44713e-03
  3   4  13 150 -1.90732e-03
  3   4  13 151  1.91320e-03
  3   4  13 156 -2.93347e-03
  3   4  13 157  2.95393e-03
  3   4  13 160  1.78719e-03
  3   4  13 170  2.23569e-05
  3   4  13 171 -2.23835e-05
  3   4  14  12 -7.53303e-05
  3   4  14  14  2.03965e-04
  3   4  14  15 -1.97204e-04
  3   4  14  26 -1.92629e-04
  3   4  14  33  2.38388e-04
  3   4  14  35  2.42107e-05
  3   4  14  36  2.40178e-05
  3   4  14  44  5.42181e-05
  3   4  14  56  1.28191e-04
  3   4  14  57 -1.28157e-04
  3   4  14  64  1.41371e-04
  3   4  14  65 -1.08472e-04
  3   4  14  66  1.08420e-04
  3   4  14  69 -3.12866e-05
  3   4  14  72 -8.54076e-05
  3   4  14  76  1.74363e-04
  3   4  14  82  1.43153e-04
  3   4  14  83 -1.42992e-04
  3   4  14  89 -4.40261e-05
  3   4  14  99 -1.74545e-04
  3   4  14 100 -1.74461e-04
  3   4  14 107 -5.71495e-05
  3   4  14 112 -1.33197e-05
  3   4  14 114  4.77362e-04
  3   4  14 117 -1.10211e-03
  3   4  14 121 -1.59579e-04
  3   4  14 124 -6.10500e-04
  3   4  14 126 -1.62724e-04
  3   4  14 130 -4.17855e-04
  3   4  14 136 -1.37105e-05
  3   4  14 137 -1.25935e-05
  3   4  14 143  1.93279e-04
  3   4  14 147 -1.11749e-03
  3   4  14 150  1.53223e-03
  3   4  14 151 -1.52927e-03
  3   4  14 152 -4.18525e-05
  3   4  14 153  4.18569e-05
  3   4  14 156 -2.46201e-03
  3   4  14 157 -2.44995e-03
  3   4  14 160 -1.26698e-03
  3   4  14 170 -1.28903e-05
  3   4  14 171  1.28923e-05
  3   4  14 186  6.03314e-05
  3   4  14 187  6.03407e-05
  3   4  15  14 -2.26061e-05
  3   4  15  18  9.36728e-05
  3   4  15  26  1.47802e-05
  3   4  15  27 -2.91605e-05
  3   4  15  28  2.91339e-05
  3   4  15  32 -1.13928e-05
  3   4  15  33  1.12509e-05
  3   4  15  35 -1.02128e-05
  3   4  15  36 -1.01977e-05
  3   4  15  39  2.88783e-04
  3   4  15  45  4.55816e-05
  3   4  15  46  4.26029e-05
  3   4  15  48 -1.05969e-04
  3   4  15  49 -1.05882e-04
  3   4  15  52  1.12889e-04
  3   4  15  53  1.12600e-04
  3   4  15  64 -1.21374e-05
  3   4  15  78 -1.85345e-04
  3   4  15  79  1.85261e-04
  3   4  15  90 -1.16615e-05
  3   4  15  91  1.19048e-05
  3   4  15  92 -1.97011e-04
  3   4  15  93  1.96989e-04
  3   4  15 114 -1.55755e-04
  3   4  15 117  1.60244e-05
  3   4  15 124 -1.41387e-05
  3   4  15 126  1.36687e-05
  3   4  15 132  6.29298e-05
  3   4  15 133  6.29955e-05
  3   4  15 136  1.38069e-04
  3   4  15 137 -1.38144e-04
  3   4  15 147 -1.12222e-04
  3   4  15 150  2.51785e-04
  3   4  15 151  2.49744e-04
  3   4  15 160  7.13014e-05
  3   4  15 172  1.46655e-05
  3   4  15 173  1.46765e-05
  3   4  15 178 -2.21377e-04
  3   4  15 182 -3.10848e-05
  3   4  15 183  3.10845e-05
  3   4  16  22  1.13311e-05
  3   4  16  47  1.38302e-05
  3   4  17  14  1.66544e-04
  3   4  17  15  1.65353e-04
  3   4  17  19 -3.35948e-04
  3   4  17  26 -3.94130e-04
  3   4  17  27 -1.48923e-04
  3   4  17  28 -1.48943e-04
  3   4  17  35 -7.39363e-04
  3   4  17  36  7.38858e-04
  3   4  17  38  1.56329e-04
  3   4  17  39 -1.55194e-04
  3   4  17  44 -8.31997e-04
  3   4  17  46  3.41393e-04
  3   4  17  48  2.13913e-04
  3   4  17  49  2.13759e-04
  3   4  17  53  1.76174e-05
  3   4  17  64 -6.80976e-04
  3   4  17  65  5.95775e-04
  3   4  17  66 -5.95783e-04
  3   4  17  71  5.52254e-04
  3   4  17  72  5.52176e-04
  3   4  17  79 -3.86146e-05
  3   4  17 107 -6.80544e-05
  3   4  17 117  1.10348e-05
  3   4  17 132  5.02480e-05
  3   4  17 147  4.29854e-05
  3   4  17 150  1.25220e-04
  3   4  17 151  1.25190e-04
  3   4  17 156  1.94895e-05
  3   4  17 157  1.94585e-05
  3   4  17 160  8.56203e-05
  3   4  18  11  2.41347e-04
  3   4  18  14  1.06980e-05
  3   4  18  26 -1.40318e-05
  3   4  18  32 -3.68942e-05
  3   4  18  35  3.32044e-05
  3   4  18  36  4.00216e-05
  3   4  18  38  1.98396e-05
  3   4  18  39  2.17742e-05
  3   4  18  44  1.77726e-05
  3   4  18  46 -2.05967e-05
  3   4  18  64  4.09029e-05
  3   4  18  68  2.14897e-04
  3   4  18  69  2.14898e-04
  3   4  18  76  1.34696e-04
  3   4  18  77 -1.34734e-04
  3   4  18  82 -1.62202e-04
  3   4  18  88  1.47789e-04
  3   4  18  89  1.47737e-04
  3   4  18  91 -6.58672e-05
  3   4  18  92 -1.49066e-04
  3   4  18  93  1.49088e-04
  3   4  18  99  2.81807e-04
  3   4  18 111  6.47365e-05
  3   4  18 112  6.47364e-05
  3   4  18 115 -8.59682e-05
  3   4  18 120 -8.42986e-05
  3   4  18 121 -8.42937e-05
  3   4  18 124  1.99730e-05
  3   4  18 125 -1.99888e-05
  3   4  18 127  8.42417e-05
  3   4  18 129  1.04862e-04
  3   4  18 136 -1.84418e-04
  3   4  18 137  1.84395e-04
  3   4  18 142 -1.46584e-04
  3   4  18 147 -1.74900e-05
  3   4  18 150  1.99704e-05
  3   4  18 151  1.98874e-05
  3   4  18 152 -4.23249e-05
  3   4  18 153 -4.23346e-05
  3   4  18 156  1.18197e-05
  3   4  18 157 -1.17635e-05
  3   4  18 182  1.54978e-05
  3   4  18 183 -1.54976e-05
  3   5   6  13 -4.67778e-05
  3   5   6  16  4.89916e-05
  3   5   6  20  6.74383e-05
  3   5   6  23  1.38783e-04
  3   5   6  24 -6.37669e-05
  3   5   6  30  4.34654e-05
  3   5   6  31  3.75815e-05
  3   5   6  33 -6.32603e-05
  3   5   6  42 -2.60187e-05
  3   5   6  47 -1.49402e-05
  3   5   6  50  8.77545e-05
  3   5   6  54  7.16186e-05
  3   5   6  55 -4.03327e-05
  3   5   6  59 -4.44234e-05
  3   5   6  60  6.84723e-05
  3   5   6  67 -1.20775e-04
  3   5   6  70  7.12558e-05
  3   5   6  73 -9.62907e-05
  3   5   6  74  4.41898e-05
  3   5   6  80 -3.64450e-05
  3   5   6  84 -6.01106e-05
  3   5   6  86 -1.21108e-05
  3   5   6 103 -1.35221e-05
  3   5   6 104  1.23121e-05
  3   5   6 110  1.18345e-05
  3   5   6 113 -2.71333e-05
  3   5   6 119 -7.79757e-05
  3   5   6 134 -1.12375e-05
  3   5   6 139 -8.05841e-05
  3   5   6 140  2.93641e-05
  3   5   6 145 -1.41574e-05
  3   5   6 148  6.69237e-05
  3   5   6 154  9.84618e-05
  3   5   6 162 -2.56558e-05
  3   5   6 163  3.31339e-05
  3   5   6 167  2.21090e-05
  3   5   6 168 -2.33010e-05
  3   5   6 184  3.59741e-05
  3   5   6 189  1.96890e-05
  3   5   7  17 -4.26476e-05
  3   5   7  22  3.04107e-04
  3   5   7  37 -3.43835e-04
  3   5   7  40  8.37724e-05
  3   5   7  42 -3.67055e-05
  3   5   7  47  1.98567e-03
  3   5   7  50  3.45919e-05
  3   5   7  51  8.93346e-04
  3   5   7  62  7.85553e-04
  3   5   7  70 -1.33213e-05
  3   5   7  86  1.68085e-03
  3   5   7  94 -1.61678e-05
  3   5   7  96  1.03952e-03
  3   5   7  98 -8.10011e-04
  3   5   7 102  1.37768e-03
  3   5   7 103 -4.60017e-05
  3   5   7 104 -1.69982e-03
  3   5   7 108 -9.93005e-04
  3   5   7 113 -3.37194e-05
  3   5   7 118 -3.05761e-04
  3   5   7 122  5.43687e-04
  3   5   7 127 -2.39641e-05
  3   5   7 128  1.66474e-04
  3   5   7 134  1.57493e-03
  3   5   7 138 -1.38973e-03
  3   5   7 141 -1.23643e-03
  3   5   7 144  1.19877e-04
  3   5   7 145 -2.30184e-05
  3   5   7 154  2.33720e-05
  3   5   7 155  5.44935e-05
  3   5   7 159  1.21375e-03
  3   5   7 162  2.92237e-03
  3   5   7 166 -5.64412e-05
  3   5   7 167  3.50690e-05
  3   5   7 174  2.71601e-05
  3   5   7 175 -1.78920e-05
  3   5   7 176  4.72720e-04
  3   5   7 180  1.24042e-04
  3   5   7 184 -2.69545e-05
  3   5   7 185  8.70319e-05
  3   5   7 188 -1.36195e-05
  3   5   7 189  2.13104e-05
  3   5   8  17 -1.12544e-04
  3   5   8  20  2.05165e-04
  3   5   8  21 -5.91247e-05
  3   5   8  24 -1.70501e-04
  3   5   8  29 -6.06748e-05
  3   5   8  30  1.00302e-05
  3   5   8  39 -1.26627e-05
  3   5   8  41  9.49720e-05
  3   5   8  42 -1.29325e-04
  3   5   8  45  7.30286e-05
  3   5   8  50 -1.91650e-04
  3   5   8  54  5.02547e-05
  3   5   8  58  5.20585e-05
  3   5   8  60  2.33816e-05
  3   5   8  61 -2.52338e-04
  3   5   8  70 -4.90256e-05
  3   5   8  74 -8.27043e-05
  3   5   8  87  2.41402e-04
  3   5   8  95  1.97634e-05
  3   5   8  97 -1.99742e-04
  3   5   8 101  2.23657e-05
  3   5   8 103 -1.99645e-05
  3   5   8 105  9.02625e-05
  3   5   8 109 -7.64061e-05
  3   5   8 113  1.51888e-04
  3   5   8 119 -1.54223e-04
  3   5   8 123  1.59293e-04
  3   5   8 131 -3.23208e-05
  3   5   8 135 -1.76233e-04
  3   5   8 139 -6.66672e-05
  3   5   8 140  4.85206e-04
  3   5   8 145 -3.66883e-04
  3   5   8 148  1.87137e-05
  3   5   8 154  4.38762e-05
  3   5   8 158 -6.80839e-05
  3   5   8 163 -7.99612e-05
  3   5   8 168 -8.16913e-05
  3   5   8 177  1.70323e-05
  3   5   8 181  4.38602e-05
  3   5   8 184 -6.98121e-05
  3   5   9  20 -2.13633e-04
  3   5   9  24 -1.54049e-04
  3   5   9  42  1.23083e-04
  3   5   9  70  2.11439e-04
  3   5   9  97  1.81648e-04
  3   5   9 150  3.35796e-05
  3   5   9 156 -1.51427e-05
  3   5   9 158  4.92675e-05
  3   5   9 163 -4.90960e-05
  3   5  10  76  1.19235e-04
  3   5  10  77 -1.19205e-04
  3   5  10  82  9.28715e-05
  3   5  10  88 -1.86119e-04
  3   5  10  89 -1.86206e-04
  3   5  10 111 -3.81942e-05
  3   5  10 112 -3.82074e-05
  3   5  10 115 -1.94784e-04
  3   5  10 116  2.55763e-04
  3   5  10 117  2.55832e-04
  3   5  10 126 -1.10808e-05
  3   5  10 136 -8.82205e-05
  3   5  10 137  8.82309e-05
  3   5  10 142 -3.71008e-05
  3   5  10 150  1.37101e-05
  3   5  10 152  4.03715e-05
  3   5  10 153 -4.03658e-05
  3   5  10 156 -4.54511e-04
  3   5  10 160 -1.32554e-04
  3   5  10 161  1.32381e-04
  3   5  10 178 -1.66026e-05
  3   5  11  15  2.58488e-05
  3   5  11  19 -4.83015e-04
  3   5  11  21 -5.95122e-04
  3   5  11  26 -2.79904e-04
  3   5  11  27 -2.95033e-05
  3   5  11  28 -2.94525e-05
  3   5  11  30  5.87623e-04
  3   5  11  32  8.32859e-05
  3   5  11  33 -8.28297e-05
  3   5  11  35 -2.70250e-04
  3   5  11  36  2.70443e-04
  3   5  11  38  8.45669e-05
  3   5  11  39 -8.26816e-05
  3   5  11  44  6.06739e-04
  3   5  11  46  3.86752e-04
  3   5  11  48 -8.85271e-04
  3   5  11  49 -8.88590e-04
  3   5  11  53 -1.20261e-04
  3   5  11  56  1.74010e-04
  3   5  11  57  1.74055e-04
  3   5  11  60 -4.94416e-04
  3   5  11  64  2.04075e-04
  3   5  11  65  3.90998e-04
  3   5  11  66 -3.91339e-04
  3   5  11  69 -8.76020e-04
  3   5  11  71 -1.54590e-05
  3   5  11  72 -1.54138e-05
  3   5  11  79  3.11480e-04
  3   5  11  85 -5.54029e-04
  3   5  11  90  2.70357e-04
  3   5  11  91 -2.69347e-04
  3   5  11  92 -5.37285e-05
  3   5  11  93 -5.36919e-05
  3   5  11  99  2.63792e-04
  3   5  11 100 -2.64122e-04
  3   5  11 107 -4.43748e-04
  3   5  11 115 -1.99713e-05
  3   5  11 121 -1.06883e-04
  3   5  11 126  3.69170e-04
  3   5  11 130 -2.46444e-04
  3   5  11 132  5.21522e-04
  3   5  11 147 -4.68878e-04
  3   5  11 150 -6.04681e-04
  3   5  12  12 -1.83805e-04
  3   5  12  15 -2.26320e-04
  3   5  12  19 -2.30348e-05
  3   5  12  26 -1.48506e-04
  3   5  12  27  6.36456e-05
  3   5  12  28 -6.36550e-05
  3   5  12  32  1.24717e-05
  3   5  12  33  2.85712e-05
  3   5  12  35  2.48330e-05
  3   5  12  36  2.48331e-05
  3   5  12  39 -1.00971e-05
  3   5  12  44 -3.62089e-04
  3   5  12  46  7.31031e-05
  3   5  12  48 -1.78876e-04
  3   5  12  49  1.78534e-04
  3   5  12  53  1.10077e-04
  3   5  12  57 -2.89912e-05
  3   5  12  64 -4.46466e-05
  3   5  12  65  3.50487e-05
  3   5  12  66  3.50513e-05
  3   5  12  69 -2.77135e-05
  3   5  12  71  1.14623e-05
  3   5  12  72 -1.14660e-05
  3   5  12  76  1.00454e-04
  3   5  12  78  1.60432e-05
  3   5  12  79  1.65976e-05
  3   5  12  82  6.30528e-05
  3   5  12  83 -6.29929e-05
  3   5  12  91  1.65631e-05
  3   5  12  99 -1.10218e-05
  3   5  12 112 -3.61832e-05
  3   5  12 115  2.71727e-05
  3   5  12 117  7.79986e-04
  3   5  12 124 -1.00912e-05
  3   5  12 126  2.63275e-04
  3   5  12 130  3.25209e-04
  3   5  12 132 -9.45038e-05
  3   5  12 136 -1.18613e-05
  3   5  12 137 -1.18719e-05
  3   5  12 147  8.41228e-04
  3   5  12 150 -1.10193e-03
  3   5  12 151  1.09755e-03
  3   5  12 156  1.72464e-03
  3   5  12 157  1.70858e-03
  3   5  12 160  9.71858e-04
  3   5  12 170  1.23435e-05
  3   5  13  14 -1.32469e-05
  3   5  13  32  2.76120e-05
  3   5  13  33  1.96635e-05
  3   5  13  35  1.79670e-05
  3   5  13  36  1.78435e-05
  3   5  13  39 -2.02548e-04
  3   5  13  46 -1.03276e-05
  3   5  13  56  1.11515e-05
  3   5  13  57 -1.12799e-05
  3   5  13  64 -1.36747e-05
  3   5  13  78  2.29357e-04
  3   5  13  79  2.29202e-04
  3   5  13  88 -5.43266e-05
  3   5  13  89  5.43500e-05
  3   5  13  91  1.42429e-04
  3   5  13  92  2.47197e-04
  3   5  13  93  2.47163e-04
  3   5  13  99  9.67427e-05
  3   5  13 107  2.08387e-05
  3   5  13 115  3.89760e-04
  3   5  13 120 -1.22495e-04
  3   5  13 121  1.22460e-04
  3   5  13 124  4.96314e-04
  3   5  13 125  4.96472e-04
  3   5  13 126 -1.57609e-05
  3   5  13 130  1.30450e-05
  3   5  13 132 -2.58935e-05
  3   5  13 136 -9.30386e-05
  3   5  13 137  9.29530e-05
  3   5  13 142 -1.32164e-04
  3   5  13 147  1.19054e-04
  3   5  13 150  1.45209e-04
  3   5  13 151 -1.44984e-04
  3   5  13 152  1.77087e-05
  3   5  13 153  1.76990e-05
  3   5  13 156 -2.40459e-05
  3   5  13 157  2.49540e-05
  3   5  13 160  4.98747e-05
  3   5  13 164 -1.84328e-05
  3   5  13 178  1.70281e-04
  3   5  13 182 -1.89945e-05
  3   5  13 183 -1.89970e-05
  3   5  13 187  4.05414e-05
  3   5  14  18 -8.60996e-05
  3   5  14  27 -5.58003e-05
  3   5  14  28 -5.57585e-05
  3   5  14  32  1.70628e-05
  3   5  14  35  2.74050e-05
  3   5  14  36  2.73195e-05
  3   5  14  39 -3.57945e-04
  3   5  14  44 -4.53623e-05
  3   5  14  45  1.64658e-05
  3   5  14  46 -1.01199e-05
  3   5  14  48 -1.61197e-05
  3   5  14  49  1.61217e-05
  3   5  14  52 -1.74758e-04
  3   5  14  53 -1.74870e-04
  3   5  14  78  2.90089e-04
  3   5  14  79  2.90194e-04
  3   5  14  92  3.13362e-04
  3   5  14  93 -3.13521e-04
  3   5  14 114  2.09652e-04
  3   5  14 117 -1.13387e-05
  3   5  14 124  2.29437e-05
  3   5  14 130  1.54321e-05
  3   5  14 132 -1.31360e-04
  3   5  14 133 -1.31271e-04
  3   5  14 136 -1.62544e-04
  3   5  14 137 -1.62639e-04
  3   5  14 147  1.79391e-04
  3   5  14 150  3.27916e-04
  3   5  14 151 -3.30093e-04
  3   5  14 156  3.43304e-05
  3   5  14 157  2.07372e-05
  3   5  14 160 -6.15176e-05
  3   5  14 164 -1.26630e-05
  3   5  14 172 -1.66335e-05
  3   5  14 173  1.66495e-05
  3   5  14 178  2.95372e-04
  3   5  14 182 -3.70957e-05
  3   5  14 183 -3.71057e-05
  3   5  15  12  4.80298e-05
  3   5  15  15 -6.37915e-05
  3   5  15  26 -7.92689e-05
  3   5  15  32 -2.47182e-04
  3   5  15  33  2.44795e-04
  3   5  15  39  1.85121e-05
  3   5  15  44  2.55455e-04
  3   5  15  57 -9.49722e-05
  3   5  15  64  1.53186e-04
  3   5  15  65 -7.06489e-05
  3   5  15  66  7.07063e-05
  3   5  15  69 -2.98916e-05
  3   5  15  71 -6.28442e-05
  3   5  15  72 -6.28893e-05
  3   5  15  76  1.15997e-04
  3   5  15  82  8.74849e-05
  3   5  15  83 -8.75906e-05
  3   5  15  89 -2.70912e-05
  3   5  15  90 -7.41000e-05
  3   5  15  91  7.44304e-05
  3   5  15  99  2.13722e-04
  3   5  15 100 -2.13807e-04
  3   5  15 107 -7.64836e-05
  3   5  15 112  1.08721e-05
  3   5  15 114  6.52909e-04
  3   5  15 117 -1.46449e-03
  3   5  15 121 -2.14264e-04
  3   5  15 124 -8.28845e-04
  3   5  15 126 -2.71793e-04
  3   5  15 130 -5.59660e-04
  3   5  15 136 -1.33131e-05
  3   5  15 137  1.20954e-05
  3   5  15 143  2.43457e-04
  3   5  15 147 -1.51243e-03
  3   5  15 150 -2.06107e-03
  3   5  15 151 -2.06544e-03
  3   5  15 152 -5.55300e-05
  3   5  15 153  5.55029e-05
  3   5  15 156  3.37306e-03
  3   5  15 157 -3.39200e-03
  3   5  15 160 -1.72868e-03
  3   5  15 170 -1.94326e-05
  3   5  15 186  7.85044e-05
  3   5  15 187 -7.85133e-05
  3   5  16  22 -4.18355e-04
  3   5  16  37  1.15895e-04
  3   5  16  40 -3.57208e-04
  3   5  16  47 -4.99710e-04
  3   5  16  62  1.53882e-04
  3   5  16  75  7.68891e-05
  3   5  16  86 -1.49914e-04
  3   5  16  94 -2.12842e-05
  3   5  16  96  1.78928e-04
  3   5  16  98  3.09618e-04
  3   5  16 102 -1.04814e-04
  3   5  16 104  4.73379e-05
  3   5  16 108 -1.01037e-04
  3   5  16 118  1.41746e-04
  3   5  16 122 -3.37847e-05
  3   5  16 128  1.73664e-04
  3   5  16 134  1.39838e-04
  3   5  16 138 -3.06457e-05
  3   5  16 141 -1.09311e-04
  3   5  16 144 -5.55657e-05
  3   5  16 155  2.83395e-05
  3   5  16 159  1.07340e-04
  3   5  16 162  1.19443e-05
  3   5  16 185  1.41381e-05
  3   5  16 188 -1.49736e-05
  3   5  17  11 -1.78135e-04
  3   5  17  19  1.59180e-05
  3   5  17  26  2.45196e-05
  3   5  17  32  6.99366e-05
  3   5  17  33  6.68886e-05
  3   5  17  35  7.74232e-05
  3   5  17  36 -7.71916e-05
  3   5  17  38 -1.98420e-05
  3   5  17  39  2.24784e-05
  3   5  17  44 -9.17007e-05
  3   5  17  46  1.43950e-05
  3   5  17  48  3.20714e-05
  3   5  17  49  3.21048e-05
  3   5  17  56 -1.33523e-05
  3   5  17  64 -3.53432e-05
  3   5  17  65 -1.03378e-05
  3   5  17  68 -1.04547e-04
  3   5  17  69 -1.04287e-04
  3   5  17  76  1.33964e-04
  3   5  17  77  1.33920e-04
  3   5  17  79 -1.47908e-05
  3   5  17  82  1.27497e-04
  3   5  17  88 -7.96103e-05
  3   5  17  89 -7.96624e-05
  3   5  17  91  8.23714e-05
  3   5  17  92  1.51684e-04
  3   5  17  93 -1.51668e-04
  3   5  17  99 -3.09506e-04
  3   5  17 107  2.23016e-05
  3   5  17 111 -5.02675e-05
  3   5  17 112  5.02532e-05
  3   5  17 115  9.60029e-05
  3   5  17 117  1.27279e-05
  3   5  17 120  9.65136e-05
  3   5  17 121 -9.64677e-05
  3   5  17 127 -9.65561e-05
  3   5  17 129 -1.27800e-04
  3   5  17 132 -2.44816e-05
  3   5  17 136  2.00352e-04
  3   5  17 137 -2.00375e-04
  3   5  17 142  1.52770e-04
  3   5  17 147  3.97937e-05
  3   5  17 150 -1.11473e-05
  3   5  17 151 -1.09613e-05
  3   5  17 152  4.89926e-05
  3   5  17 153  4.89929e-05
  3   5  17 156  2.23213e-05
  3   5  17 157  2.24083e-05
  3   5  17 182  1.69875e-05
  3   5  17 183  1.69812e-05
  3   5  18  11 -1.28901e-05
  3   5  18  15  1.50396e-04
  3   5  18  19 -2.58194e-04
  3   5  18  26 -3.97600e-04
  3   5  18  27 -1.93712e-04
  3   5  18  28 -1.93701e-04
  3   5  18  33 -4.53485e-05
  3   5  18  35  6.89318e-04
  3   5  18  36  6.89329e-04
  3   5  18  38  1.10692e-04
  3   5  18  39  1.10706e-04
  3   5  18  44 -8.89739e-04
  3   5  18  46  3.71799e-04
  3   5  18  48 -3.20315e-04
  3   5  18  49  3.20625e-04
  3   5  18  53  5.02440e-05
  3   5  18  64 -6.15057e-04
  3   5  18  65 -5.20461e-04
  3   5  18  66 -5.20348e-04
  3   5  18  68 -2.98809e-05
  3   5  18  69 -2.92549e-05
  3   5  18  71 -4.77364e-04
  3   5  18  72  4.77454e-04
  3   5  18  79 -2.70703e-05
  3   5  18  99 -1.38248e-05
  3   5  18 107 -8.81629e-05
  3   5  18 115 -1.30876e-05
  3   5  18 127  1.88203e-05
  3   5  18 129 -1.12251e-05
  3   5  18 132  6.70814e-05
  3   5  18 147  2.97974e-05
  3   5  18 150  1.00358e-04
  3   5  18 151  1.00323e-04
  3   5  18 160  9.13546e-05
  3   6   7  15 -2.92459e-05
  3   6   7  17  2.50739e-05
  3   6   7  21  2.98828e-05
  3   6   7  24 -1.11153e-05
  3   6   7  29  2.61501e-05
  3   6   7  30 -5.46864e-05
  3   6   7  32 -5.66336e-05
  3   6   7  33  5.69166e-05
  3   6   7  50  1.69674e-05
  3   6   7  58 -1.66618e-05
  3   6   7  70  4.87239e-05
  3   6   7  72 -1.07087e-05
  3   6   7  74  4.36926e-05
  3   6   7  84  1.11787e-05
  3   6   7  87  3.36922e-05
  3   6   7  95 -1.21099e-05
  3   6   7 103  4.70580e-05
  3   6   7 105  4.23873e-05
  3   6   7 127 -1.13660e-05
  3   6   7 135  1.78448e-05
  3   6   7 139 -2.95151e-05
  3   6   7 140 -2.35968e-05
  3   6   7 158  6.22297e-05
  3   6   7 163  1.33236e-05
  3   6   7 169  1.62481e-05
  3   6   7 170 -2.23070e-05
  3   6   7 175  2.92879e-05
  3   6   7 181  2.29417e-05
  3   6   8  13 -1.07531e-04
  3   6   8  16  6.08166e-05
  3   6   8  23  5.34874e-04
  3   6   8  30  1.61073e-05
  3   6   8  31  4.09559e-04
  3   6   8  33 -1.71116e-05
  3   6   8  34  1.64542e-04
  3   6   8  45 -2.27103e-05
  3   6   8  50  1.41533e-05
  3   6   8  54  1.43126e-05
  3   6   8  55 -2.52937e-04
  3   6   8  59 -1.81606e-04
  3   6   8  60  1.40933e-05
  3   6   8  67 -3.92182e-04
  3   6   8  70  1.66811e-05
  3   6   8  73 -3.69660e-04
  3   6   8  74  3.33511e-05
  3   6   8  80 -2.18943e-04
  3   6   8  84 -4.06991e-04
  3   6   8  85 -1.02603e-05
  3   6   8 110  3.51845e-05
  3   6   8 119 -1.75947e-05
  3   6   8 139 -1.29515e-05
  3   6   8 148  1.51019e-05
  3   6   8 149  2.19145e-05
  3   6   8 154  1.66386e-05
  3   6   8 162 -1.91883e-05
  3   6   8 184  1.38458e-05
  3   6   9  20 -1.90594e-05
  3   6   9  24 -1.83841e-05
  3   6   9  75  1.09691e-03
  3   6   9  94  1.15114e-03
  3   6   9 108  4.43841e-04
  3   6   9 150 -3.24394e-04
  3   6   9 155  6.65083e-04
  3   6   9 156  4.87079e-04
  3   6   9 163  2.05490e-05
  3   6   9 166 -1.78173e-04
  3   6   9 174  1.78512e-05
  3   6   9 180  3.78499e-04
  3   6   9 185  4.80601e-04
  3   6   9 188 -6.72897e-04
  3   6  10  18 -1.06157e-05
  3   6  10  19 -1.05985e-05
  3   6  10  22  4.33115e-04
  3   6  10  26 -1.60927e-05
  3   6  10  33 -1.16966e-05
  3   6  10  35 -4.31151e-05
  3   6  10  36 -4.30258e-05
  3   6  10  37  3.49750e-04
  3   6  10  39  1.16151e-05
  3   6  10  44  6.29883e-05
  3   6  10  46  3.32521e-05
  3   6  10  48 -4.54897e-05
  3   6  10  49 -4.52129e-05
  3   6  10  51 -5.50340e-04
  3   6  10  53 -1.92892e-05
  3   6  10  56 -1.55119e-05
  3   6  10  57  1.55091e-05
  3   6  10  62  6.01415e-04
  3   6  10  64  3.96076e-05
  3   6  10  69 -4.17466e-05
  3   6  10  79  4.11033e-05
  3   6  10  90  2.71248e-05
  3   6  10  91 -2.69958e-05
  3   6  10  96  5.65805e-04
  3   6  10  98  2.68070e-04
  3   6  10 107 -4.37434e-05
  3   6  10 116 -1.76483e-05
  3   6  10 117  1.76882e-05
  3   6  10 126 -3.01890e-05
  3   6  10 132  5.31041e-05
  3   6  10 138  6.51183e-04
  3   6  10 147  2.07697e-04
  3   6  10 150  3.91725e-04
  3   6  10 156  4.04917e-05
  3   6  10 160  1.53925e-05
  3   6  10 161  1.52709e-05
  3   6  11  35 -2.49164e-05
  3   6  11  36 -2.38681e-05
  3   6  11  48 -1.01594e-05
  3   6  11  64  2.24687e-05
  3   6  11  69  1.10578e-05
  3   6  11  76  1.70940e-05
  3   6  11  77 -1.71014e-05
  3   6  11  82  2.13421e-05
  3   6  11  88 -2.75293e-05
  3   6  11  89 -2.75112e-05
  3   6  11 115 -1.01520e-05
  3   6  11 117  1.91799e-04
  3   6  11 124 -1.92047e-05
  3   6  11 125 -1.92134e-05
  3   6  11 132  1.00818e-05
  3   6  11 136 -2.64303e-05
  3   6  11 137 -2.64278e-05
  3   6  11 142 -1.45793e-05
  3   6  11 147 -1.70766e-05
  3   6  11 150  3.31373e-05
  3   6  11 152  1.20181e-05
  3   6  11 153 -1.20186e-05
  3   6  11 156  5.47469e-04
  3   6  11 160  1.91777e-04
  3   6  11 162  2.54833e-03
  3   6  12  12  3.26041e-05
  3   6  12  15  1.35059e-05
  3   6  12  26  2.55017e-05
  3   6  12  32 -4.06936e-04
  3   6  12  35 -3.45578e-05
  3   6  12  36  3.39720e-05
  3   6  12  39 -1.27657e-04
  3   6  12  46 -1.05353e-05
  3   6  12  57  1.59128e-05
  3   6  12  78 -4.88350e-04
  3   6  12  79  4.88698e-04
  3   6  12  88  1.16427e-05
  3   6  12  89 -1.16780e-05
  3   6  12  91 -5.10908e-04
  3   6  12  92 -8.27021e-05
  3   6  12  93  8.28937e-05
  3   6  12  99  3.54794e-04
  3   6  12 107 -3.18589e-05
  3   6  12 115  2.10620e-04
  3   6  12 117 -5.41466e-05
  3   6  12 120 -1.68617e-04
  3   6  12 121 -1.68677e-04
  3   6  12 124 -8.21966e-05
  3   6  12 125  8.20713e-05
  3   6  12 130 -1.68242e-05
  3   6  12 132  2.13355e-05
  3   6  12 136  1.84211e-04
  3   6  12 137 -1.84336e-04
  3   6  12 142  3.75980e-05
  3   6  12 150 -1.92386e-04
  3   6  12 151 -1.91716e-04
  3   6  12 152  1.30849e-04
  3   6  12 153  1.30817e-04
  3   6  12 156  1.23140e-04
  3   6  12 157 -1.23662e-04
  3   6  12 160 -3.13538e-05
  3   6  12 164 -3.10548e-05
  3   6  12 172 -1.18571e-05
  3   6  12 173  1.18628e-05
  3   6  12 182 -3.00685e-05
  3   6  12 183  3.00509e-05
  3   6  12 187  3.29644e-05
  3   6  13  12 -2.78532e-04
  3   6  13  15 -1.25856e-04
  3   6  13  19 -3.65850e-04
  3   6  13  26  4.08117e-04
  3   6  13  27  2.60961e-04
  3   6  13  28  2.60798e-04
  3   6  13  35 -7.46859e-04
  3   6  13  36  7.47996e-04
  3   6  13  39 -2.92721e-05
  3   6  13  44  1.35051e-04
  3   6  13  46 -7.08674e-04
  3   6  13  48  3.24468e-04
  3   6  13  49 -3.25559e-04
  3   6  13  53  1.08863e-04
  3   6  13  56 -3.45867e-04
  3   6  13  57 -3.46113e-04
  3   6  13  64 -5.50993e-04
  3   6  13  65 -3.24678e-04
  3   6  13  66 -3.24763e-04
  3   6  13  69 -2.58727e-04
  3   6  13  71  3.13939e-04
  3   6  13  72  3.14249e-04
  3   6  13  76 -1.56415e-04
  3   6  13  82 -1.80183e-04
  3   6  13  83 -1.80499e-04
  3   6  13  91  5.74129e-05
  3   6  13  92  1.42424e-05
  3   6  13  93 -1.12690e-05
  3   6  13 107  6.66729e-04
  3   6  13 112 -5.12036e-05
  3   6  13 115  5.03219e-05
  3   6  13 117  3.72186e-04
  3   6  13 124 -2.76110e-05
  3   6  13 125  2.72382e-05
  3   6  13 126 -5.58925e-04
  3   6  13 130  2.08947e-04
  3   6  13 132 -7.73837e-04
  3   6  13 147  6.90011e-04
  3   6  13 150  9.49128e-04
  3   6  13 151  9.54001e-04
  3   6  13 156  7.21930e-04
  3   6  13 157  7.30159e-04
  3   6  13 160 -2.85658e-04
  3   6  13 170  1.38685e-05
  3   6  13 171  1.39049e-05
  3   6  14  12 -8.37765e-05
  3   6  14  14 -6.14027e-05
  3   6  14  15 -5.97209e-05
  3   6  14  26  9.42946e-05
  3   6  14  33  1.56368e-04
  3   6  14  35 -9.81748e-05
  3   6  14  36  9.82673e-05
  3   6  14  44  5.77088e-05
  3   6  14  56 -1.16553e-04
  3   6  14  57 -1.16511e-04
  3   6  14  64 -1.27831e-04
  3   6  14  65 -7.90192e-05
  3   6  14  66 -7.89855e-05
  3   6  14  69 -7.91693e-05
  3   6  14  72  7.88348e-05
  3   6  14  76 -1.88032e-05
  3   6  14  82 -7.22157e-05
  3   6  14  83 -7.21127e-05
  3   6  14  90 -1.49560e-04
  3   6  14  91 -1.49428e-04
  3   6  14  99 -6.69192e-05
  3   6  14 100  6.68916e-05
  3   6  14 107  1.74624e-04
  3   6  14 112 -1.50718e-05
  3   6  14 114  3.58763e-05
  3   6  14 117 -9.83718e-05
  3   6  14 121  1.65490e-05
  3   6  14 124 -9.32021e-05
  3   6  14 126 -1.91893e-04
  3   6  14 130 -2.06376e-05
  3   6  14 136  1.00339e-05
  3   6  14 143  4.62955e-05
  3   6  14 147 -1.39264e-05
  3   6  14 152  2.85643e-05
  3   6  14 153  2.85698e-05
  3   6  14 156  2.28301e-04
  3   6  14 157 -2.26333e-04
  3   6  14 160 -3.22210e-04
  3   6  15  18  9.04935e-05
  3   6  15  27  6.60806e-05
  3   6  15  28  6.60944e-05
  3   6  15  35  1.97964e-04
  3   6  15  36 -1.97916e-04
  3   6  15  39 -1.75704e-05
  3   6  15  44  1.10788e-05
  3   6  15  45  1.99359e-04
  3   6  15  46 -1.98507e-04
  3   6  15  48 -8.13168e-05
  3   6  15  49  8.12363e-05
  3   6  15  64  2.25250e-05
  3   6  15  78  1.77531e-04
  3   6  15  79  1.77475e-04
  3   6  15  92  6.33002e-05
  3   6  15  93  6.33240e-05
  3   6  15 126 -2.26105e-05
  3   6  15 132 -1.99382e-04
  3   6  15 133  1.99560e-04
  3   6  15 136 -7.54029e-05
  3   6  15 137 -7.54976e-05
  3   6  15 150 -2.23621e-05
  3   6  15 151  2.23687e-05
  3   6  15 156  1.89225e-05
  3   6  15 157  1.78308e-05
  3   6  15 160 -1.20177e-05
  3   6  15 178  4.31103e-05
  3   6  15 182 -1.40334e-05
  3   6  15 183 -1.40344e-05
  3   6  16  17 -4.00987e-05
  3   6  16  21 -2.98983e-04
  3   6  16  29  8.31055e-05
  3   6  16  58  1.84738e-04
  3   6  16  60 -6.29926e-04
  3   6  16  70 -1.48872e-04
  3   6  16  81 -6.50947e-04
  3   6  16  85 -9.92411e-05
  3   6  16 109  5.71517e-05
  3   6  17  14  3.23488e-05
  3   6  17  15 -3.17947e-05
  3   6  17  19  6.07453e-05
  3   6  17  26  7.68615e-05
  3   6  17  27  2.98546e-05
  3   6  17  28 -2.98613e-05
  3   6  17  35 -1.36760e-04
  3   6  17  36 -1.36776e-04
  3   6  17  38 -2.63305e-05
  3   6  17  39 -2.81746e-05
  3   6  17  44  1.56643e-04
  3   6  17  46 -7.14263e-05
  3   6  17  48  4.32574e-05
  3   6  17  49 -4.32199e-05
  3   6  17  64  1.20013e-04
  3   6  17  65  1.10564e-04
  3   6  17  66  1.10557e-04
  3   6  17  71  1.02609e-04
  3   6  17  72 -1.02587e-04
  3   6  17 107  1.67868e-05
  3   6  17 132 -1.42876e-05
  3   6  17 150  1.32044e-05
  3   6  17 151 -1.31991e-05
  3   6  17 156 -1.40764e-05
  3   6  17 157  1.39877e-05
  3   6  17 160 -1.44612e-05
  3   6  18  11  4.71103e-05
  3   6  18  64 -1.36380e-05
  3   6  18  68  3.87988e-05
  3   6  18  69 -3.88031e-05
  3   6  18  76 -2.48391e-05
  3   6  18  77 -2.48475e-05
  3   6  18  82 -3.16317e-05
  3   6  18  88  2.79579e-05
  3   6  18  89 -2.79458e-05
  3   6  18  91 -1.56839e-05
  3   6  18  92 -2.82720e-05
  3   6  18  93 -2.82514e-05
  3   6  18  99  5.55030e-05
  3   6  18 111  1.25203e-05
  3   6  18 112 -1.25246e-05
  3   6  18 115 -1.48975e-05
  3   6  18 120 -1.71783e-05
  3   6  18 121  1.71838e-05
  3   6  18 127  1.60912e-05
  3   6  18 129  2.21513e-05
  3   6  18 136 -3.39760e-05
  3   6  18 137 -3.39682e-05
  3   6  18 142 -2.76630e-05
  3   6  18 156  1.00999e-05
  3   6  18 157  1.01163e-05
  3   7   8  17 -1.57019e-05
  3   7   8  37  2.11748e-05
  3   7   8  40  1.62369e-05
  3   7   8  45 -5.68675e-05
  3   7   8  47 -7.83937e-05
  3   7   8  51 -1.93540e-05
  3   7   8  73 -1.00335e-05
  3   7   8  75  1.95577e-05
  3   7   8  86 -2.89929e-05
  3   7   8  94  1.04925e-05
  3   7   8  96  1.25407e-05
  3   7   8  98  1.92224e-05
  3   7   8 102 -3.32236e-05
  3   7   8 104  2.66270e-05
  3   7   8 108  1.00151e-05
  3   7   8 122 -1.24244e-05
  3   7   8 134 -1.59872e-05
  3   7   8 159 -1.11946e-05
  3   7   8 162 -4.03554e-05
  3   7   9 156  1.28438e-05
  3   7  10  44 -1.56459e-05
  3   7  10  64 -1.21171e-05
  3   7  10  76 -1.19728e-05
  3   7  10  77 -1.19692e-05
  3   7  10  82  2.57000e-05
  3   7  10  88 -9.61876e-05
  3   7  10  89  9.62687e-05
  3   7  10 111 -1.18441e-05
  3   7  10 112  1.18383e-05
  3   7  10 116 -4.94434e-05
  3   7  10 117  4.94729e-05
  3   7  10 124  4.88826e-05
  3   7  10 125  4.87998e-05
  3   7  10 136 -3.48071e-05
  3   7  10 137 -3.48126e-05
  3   7  10 142 -2.66685e-05
  3   7  10 150  1.24054e-05
  3   7  10 156  8.89002e-05
  3   7  10 160  3.42187e-05
  3   7  10 161  3.42084e-05
  3   7  11  19  3.78754e-04
  3   7  11  26 -2.71465e-05
  3   7  11  27 -9.00749e-05
  3   7  11  28  8.99750e-05
  3   7  11  32 -6.92943e-05
  3   7  11  33 -6.88529e-05
  3   7  11  35 -3.49219e-04
  3   7  11  36 -3.50218e-04
  3   7  11  38 -7.19860e-05
  3   7  11  39 -7.22282e-05
  3   7  11  44 -4.57609e-04
  3   7  11  46  4.72022e-05
  3   7  11  48 -6.23985e-04
  3   7  11  49  6.28313e-04
  3   7  11  53  4.13194e-05
  3   7  11  56 -2.48158e-05
  3   7  11  57  2.48166e-05
  3   7  11  64  6.28524e-05
  3   7  11  65  3.10586e-04
  3   7  11  66  3.10965e-04
  3   7  11  69  5.70393e-04
  3   7  11  71  7.64148e-05
  3   7  11  72 -7.64657e-05
  3   7  11  90  2.98357e-05
  3   7  11  91  3.08445e-05
  3   7  11  92 -1.21713e-05
  3   7  11  93  1.22768e-05
  3   7  11  99 -6.19187e-05
  3   7  11 100 -6.21168e-05
  3   7  11 107 -3.52441e-05
  3   7  11 121 -2.96199e-05
  3   7  11 126 -2.21955e-05
  3   7  11 130 -4.59258e-05
  3   7  11 132  3.39587e-05
  3   7  11 147 -5.69471e-05
  3   7  11 150  7.42723e-05
  3   7  11 162  1.88953e-05
  3   7  12  12 -1.87988e-04
  3   7  12  15 -1.63260e-04
  3   7  12  19 -3.10425e-05
  3   7  12  26 -3.79917e-05
  3   7  12  27  5.53798e-05
  3   7  12  28  5.53993e-05
  3   7  12  32  1.08373e-05
  3   7  12  35 -1.11295e-04
  3   7  12  36  1.10456e-04
  3   7  12  44 -2.79857e-04
  3   7  12  46 -7.48724e-05
  3   7  12  48  1.48833e-04
  3   7  12  49  1.48173e-04
  3   7  12  53  1.04138e-04
  3   7  12  57 -7.27217e-05
  3   7  12  64 -8.88223e-05
  3   7  12  69  1.64123e-05
  3   7  12  71  2.45296e-05
  3   7  12  72  2.43958e-05
  3   7  12  76  3.22199e-05
  3   7  12  78  1.31614e-05
  3   7  12  79 -1.32538e-05
  3   7  12  82 -8.25276e-05
  3   7  12  83 -8.23698e-05
  3   7  12  91  1.99598e-05
  3   7  12  99 -1.16855e-05
  3   7  12 107  1.14989e-04
  3   7  12 112 -3.64524e-05
  3   7  12 115  3.13073e-05
  3   7  12 117  5.33810e-04
  3   7  12 126  5.61075e-05
  3   7  12 130  2.26627e-04
  3   7  12 132 -1.86765e-04
  3   7  12 147  6.23439e-04
  3   7  12 150  8.16107e-04
  3   7  12 151  8.11116e-04
  3   7  12 156 -1.10832e-03
  3   7  12 157  1.09187e-03
  3   7  12 160  5.28094e-04
  3   7  12 170  1.09303e-05
  3   7  13  14  1.28843e-05
  3   7  13  19  1.00060e-05
  3   7  13  26 -2.17137e-05
  3   7  13  32  2.20694e-05
  3   7  13  33 -1.47437e-05
  3   7  13  35  1.82804e-05
  3   7  13  36 -1.89719e-05
  3   7  13  39  1.29351e-04
  3   7  13  46  3.85741e-05
  3   7  13  53 -1.20128e-05
  3   7  13  64  1.17255e-05
  3   7  13  78 -5.78769e-05
  3   7  13  79  5.77973e-05
  3   7  13  91 -1.45544e-05
  3   7  13  92 -1.47749e-04
  3   7  13  93  1.47543e-04
  3   7  13  99 -1.00827e-04
  3   7  13 107 -1.37547e-05
  3   7  13 115 -2.85624e-04
  3   7  13 120  9.64689e-05
  3   7  13 121  9.64085e-05
  3   7  13 124  3.10749e-04
  3   7  13 125 -3.10808e-04
  3   7  13 126  2.25563e-05
  3   7  13 130 -1.14939e-05
  3   7  13 132  2.35278e-05
  3   7  13 136  1.13579e-05
  3   7  13 137  1.13255e-05
  3   7  13 142  6.58981e-05
  3   7  13 147 -1.46607e-04
  3   7  13 150  1.59363e-04
  3   7  13 151  1.60595e-04
  3   7  13 152  3.72725e-05
  3   7  13 153 -3.72923e-05
  3   7  13 156 -2.88919e-05
  3   7  13 157 -2.85050e-05
  3   7  13 160  1.44782e-04
  3   7  13 164  1.75260e-05
  3   7  13 178 -1.04393e-04
  3   7  13 187 -3.01422e-05
  3   7  14  18  5.57004e-05
  3   7  14  27 -4.41440e-05
  3   7  14  28  4.41095e-05
  3   7  14  32 -1.59251e-05
  3   7  14  35 -1.21820e-05
  3   7  14  36  1.28085e-05
  3   7  14  39  2.57851e-04
  3   7  14  44 -2.35115e-05
  3   7  14  46  1.35418e-05
  3   7  14  48  3.12086e-05
  3   7  14  49  3.12506e-05
  3   7  14  52  1.30077e-04
  3   7  14  53 -1.30216e-04
  3   7  14  78 -1.93337e-04
  3   7  14  79  1.93423e-04
  3   7  14  92 -2.23547e-04
  3   7  14  93 -2.23601e-04
  3   7  14 114  5.46021e-05
  3   7  14 117  1.07597e-05
  3   7  14 124 -1.57986e-05
  3   7  14 132 -1.16284e-04
  3   7  14 133  1.16154e-04
  3   7  14 136  1.09777e-04
  3   7  14 137 -1.09933e-04
  3   7  14 147  6.38224e-05
  3   7  14 150 -5.94229e-05
  3   7  14 151 -6.16581e-05
  3   7  14 160  6.71435e-05
  3   7  14 172  1.23113e-05
  3   7  14 173  1.23250e-05
  3   7  14 178 -2.11355e-04
  3   7  14 182 -2.57162e-05
  3   7  14 183  2.57160e-05
  3   7  15  12  4.51944e-05
  3   7  15  15 -4.56783e-05
  3   7  15  26 -6.90230e-05
  3   7  15  32  1.71930e-04
  3   7  15  33  1.72936e-04
  3   7  15  44  2.05798e-04
  3   7  15  57 -5.84082e-05
  3   7  15  64  1.15110e-04
  3   7  15  65  4.67585e-05
  3   7  15  66  4.67744e-05
  3   7  15  69 -4.14069e-05
  3   7  15  71  5.13885e-05
  3   7  15  72 -5.14345e-05
  3   7  15  76  9.11183e-05
  3   7  15  82 -5.67101e-05
  3   7  15  83 -5.68146e-05
  3   7  15  89 -2.54912e-05
  3   7  15  90 -4.08990e-05
  3   7  15  91 -4.06979e-05
  3   7  15  99 -1.63168e-04
  3   7  15 100 -1.63251e-04
  3   7  15 107 -7.50371e-05
  3   7  15 114  4.94780e-04
  3   7  15 117 -1.04754e-03
  3   7  15 121 -1.57931e-04
  3   7  15 124 -5.94564e-04
  3   7  15 126 -1.79791e-04
  3   7  15 130 -4.09173e-04
  3   7  15 136  1.61069e-05
  3   7  15 137  1.49334e-05
  3   7  15 143  1.72475e-04
  3   7  15 147 -1.08689e-03
  3   7  15 150  1.46900e-03
  3   7  15 151 -1.47293e-03
  3   7  15 152 -4.36468e-05
  3   7  15 153 -4.36284e-05
  3   7  15 156 -2.30167e-03
  3   7  15 157 -2.31974e-03
  3   7  15 160 -1.21621e-03
  3   7  15 170 -1.44210e-05
  3   7  15 186  5.70275e-05
  3   7  15 187  5.70449e-05
  3   7  16  60  1.02344e-05
  3   7  17  11 -1.54753e-04
  3   7  17  19 -2.67259e-05
  3   7  17  32  5.93610e-05
  3   7  17  33 -5.68574e-05
  3   7  17  38  1.04689e-05
  3   7  17  39  1.27324e-05
  3   7  17  48  4.08177e-05
  3   7  17  49 -4.09271e-05
  3   7  17  56 -1.01712e-05
  3   7  17  65 -2.44028e-05
  3   7  17  66 -2.29854e-05
  3   7  17  68 -1.18122e-04
  3   7  17  69  1.17811e-04
  3   7  17  76 -1.14976e-04
  3   7  17  77  1.14933e-04
  3   7  17  82  1.17914e-04
  3   7  17  88 -6.73364e-05
  3   7  17  89  6.73859e-05
  3   7  17  91  8.03781e-05
  3   7  17  92  1.22932e-04
  3   7  17  93  1.22880e-04
  3   7  17  99 -2.53989e-04
  3   7  17 111 -4.68890e-05
  3   7  17 112 -4.68795e-05
  3   7  17 115  6.48302e-05
  3   7  17 120  7.87466e-05
  3   7  17 121  7.87627e-05
  3   7  17 127 -8.10031e-05
  3   7  17 129 -1.07518e-04
  3   7  17 136  1.58864e-04
  3   7  17 137  1.58889e-04
  3   7  17 142  1.26015e-04
  3   7  17 152 -3.74940e-05
  3   7  17 153  3.74923e-05
  3   7  17 182 -1.44127e-05
  3   7  17 183  1.44088e-05
  3   7  18  15 -1.48469e-04
  3   7  18  19  2.39137e-04
  3   7  18  26  3.23371e-04
  3   7  18  27  1.44674e-04
  3   7  18  28 -1.44664e-04
  3   7  18  33  3.97108e-05
  3   7  18  35  6.00972e-04
  3   7  18  36 -6.01457e-04
  3   7  18  38 -9.95050e-05
  3   7  18  39  9.94980e-05
  3   7  18  44  7.16162e-04
  3   7  18  46 -3.06713e-04
  3   7  18  48 -2.29091e-04
  3   7  18  49 -2.29389e-04
  3   7  18  53 -2.42972e-05
  3   7  18  64  5.38628e-04
  3   7  18  65 -4.46440e-04
  3   7  18  66  4.46304e-04
  3   7  18  68 -3.83521e-05
  3   7  18  69  3.74536e-05
  3   7  18  71 -4.15970e-04
  3   7  18  72 -4.16051e-04
  3   7  18  79  2.88837e-05
  3   7  18 107  7.83035e-05
  3   7  18 115 -1.56262e-05
  3   7  18 132 -4.75325e-05
  3   7  18 147 -3.03926e-05
  3   7  18 150  8.35231e-05
  3   7  18 151 -8.35318e-05
  3   7  18 160 -7.13078e-05
  3   8   9  70  2.69480e-04
  3   8   9 156 -1.03601e-05
  3   8  10  26 -1.19942e-05
  3   8  10  32  2.17147e-05
  3   8  10  35 -1.53932e-05
  3   8  10  44 -2.98144e-05
  3   8  10  46  2.30185e-05
  3   8  10  48  1.91975e-05
  3   8  10  49  2.28955e-05
  3   8  10  64 -3.23023e-05
  3   8  10  76  6.31004e-05
  3   8  10  77 -6.28771e-05
  3   8  10  82  1.68895e-05
  3   8  10  91 -2.05473e-05
  3   8  10 107 -1.67892e-05
  3   8  10 115 -1.21890e-04
  3   8  10 116  2.06930e-04
  3   8  10 117  2.07884e-04
  3   8  10 126  2.07029e-05
  3   8  10 132  3.63817e-05
  3   8  10 136 -1.90257e-05
  3   8  10 137  1.90453e-05
  3   8  10 150  1.07564e-05
  3   8  10 152  1.24725e-05
  3   8  10 153 -1.24438e-05
  3   8  10 156 -3.73056e-04
  3   8  10 160 -2.63732e-04
  3   8  10 161  2.63153e-04
  3   8  11  19  2.39804e-04
  3   8  11  21 -9.02624e-04
  3   8  11  26 -4.00827e-04
  3   8  11  27 -1.99441e-04
  3   8  11  28 -1.97966e-04
  3   8  11  30  8.89252e-04
  3   8  11  32  2.18863e-04
  3   8  11  33 -2.16023e-04
  3   8  11  35  3.71294e-04
  3   8  11  36 -3.76560e-04
  3   8  11  44 -4.28432e-04
  3   8  11  46  6.13318e-04
  3   8  11  48  3.89105e-04
  3   8  11  49  4.04691e-04
  3   8  11  56  2.13515e-04
  3   8  11  57  2.14468e-04
  3   8  11  60 -6.83771e-04
  3   8  11  64  3.04798e-04
  3   8  11  65 -2.07640e-04
  3   8  11  66  2.09357e-04
  3   8  11  69  2.59485e-04
  3   8  11  71 -9.07933e-05
  3   8  11  72 -9.09781e-05
  3   8  11  79  3.79463e-04
  3   8  11  85 -8.14330e-04
  3   8  11  90  3.70194e-04
  3   8  11  91 -3.66141e-04
  3   8  11  99  4.07543e-04
  3   8  11 100 -4.13730e-04
  3   8  11 107 -5.73248e-04
  3   8  11 121 -1.48291e-04
  3   8  11 126  3.72540e-04
  3   8  11 130 -3.13835e-04
  3   8  11 132  6.67302e-04
  3   8  11 147 -4.62418e-04
  3   8  11 150 -6.35139e-04
  3   8  11 156  1.31651e-05
  3   8  12  12  2.62305e-05
  3   8  12  15  1.21001e-05
  3   8  12  19  3.96137e-05
  3   8  12  26 -7.40895e-05
  3   8  12  27 -3.81046e-05
  3   8  12  28  3.82167e-05
  3   8  12  33  1.23034e-05
  3   8  12  35 -8.04254e-05
  3   8  12  36 -7.96459e-05
  3   8  12  39 -2.26409e-05
  3   8  12  44 -4.48133e-05
  3   8  12  46  1.21792e-04
  3   8  12  48 -4.48165e-05
  3   8  12  49  4.40196e-05
  3   8  12  53 -1.37989e-05
  3   8  12  57  5.11695e-05
  3   8  12  64  6.79564e-05
  3   8  12  65  3.69559e-05
  3   8  12  66  3.68091e-05
  3   8  12  69  2.83773e-05
  3   8  12  78  1.68037e-05
  3   8  12  79  1.62180e-05
  3   8  12  82 -1.36000e-05
  3   8  12  83  1.35376e-05
  3   8  12  88 -1.06872e-05
  3   8  12  89 -1.06134e-05
  3   8  12  91  3.04341e-05
  3   8  12  99 -1.14134e-05
  3   8  12 107 -1.21477e-04
  3   8  12 117 -8.03346e-05
  3   8  12 126  8.03678e-05
  3   8  12 130 -7.68006e-05
  3   8  12 132  1.38695e-04
  3   8  12 147 -1.38641e-04
  3   8  12 150  1.79375e-04
  3   8  12 151 -1.75696e-04
  3   8  12 156 -1.51061e-04
  3   8  12 157 -1.46002e-04
  3   8  12 160  2.03135e-05
  3   8  13  26  2.90584e-05
  3   8  13  32  4.41376e-05
  3   8  13  33  4.01656e-05
  3   8  13  35  2.26392e-05
  3   8  13  36  2.25131e-05
  3   8  13  44 -1.19237e-05
  3   8  13  46 -1.02081e-05
  3   8  13  64 -2.15145e-05
  3   8  13  69  1.29617e-05
  3   8  13  78  7.59247e-05
  3   8  13  79  7.56662e-05
  3   8  13  91  7.34488e-05
  3   8  13  99 -8.64186e-05
  3   8  13 107  1.05088e-05
  3   8  13 115 -4.13364e-05
  3   8  13 120  3.67344e-05
  3   8  13 121 -3.66429e-05
  3   8  13 124 -1.98823e-05
  3   8  13 125 -1.98767e-05
  3   8  13 132 -2.26493e-05
  3   8  13 150 -1.75643e-05
  3   8  13 151  1.84876e-05
  3   8  13 160 -3.11670e-05
  3   8  14  18  2.19463e-05
  3   8  14  27  1.85600e-05
  3   8  14  28  1.85571e-05
  3   8  14  35  2.45780e-05
  3   8  14  36  2.45740e-05
  3   8  14  39  1.94494e-05
  3   8  14  45  4.47115e-05
  3   8  14  46 -4.55676e-05
  3   8  14  48 -2.51101e-05
  3   8  14  49  2.51942e-05
  3   8  14  52  1.34596e-05
  3   8  14  53  1.34918e-05
  3   8  14  78  1.24185e-05
  3   8  14  79  1.24431e-05
  3   8  14  92 -2.04726e-05
  3   8  14  93  2.04562e-05
  3   8  14 132  5.95811e-05
  3   8  14 133  5.94297e-05
  3   8  14 147 -2.78760e-05
  3   8  14 150 -5.62310e-05
  3   8  14 151  5.65058e-05
  3   8  14 157  1.05667e-05
  3   8  14 160  1.48987e-05
  3   8  14 178 -1.94268e-05
  3   8  15  26  3.82237e-05
  3   8  15  35  1.19196e-05
  3   8  15  36  1.19365e-05
  3   8  15  44  1.12696e-05
  3   8  15  57 -1.23270e-05
  3   8  15  64 -3.33735e-05
  3   8  15  65  2.01033e-05
  3   8  15  66 -2.01324e-05
  3   8  15  69 -1.24050e-05
  3   8  15  71  1.05662e-05
  3   8  15  72  1.05935e-05
  3   8  15  76 -1.43702e-05
  3   8  15  90 -2.52397e-05
  3   8  15  91  2.52579e-05
  3   8  15  99 -4.75657e-05
  3   8  15 100  4.76139e-05
  3   8  15 107  5.05346e-05
  3   8  15 114 -4.58889e-05
  3   8  15 117  1.14105e-04
  3   8  15 121  2.66907e-05
  3   8  15 124  5.47992e-05
  3   8  15 126 -1.49763e-05
  3   8  15 130  6.36955e-05
  3   8  15 143 -1.51364e-05
  3   8  15 147  1.34044e-04
  3   8  15 150  1.79267e-04
  3   8  15 151  1.80009e-04
  3   8  15 156 -2.41162e-04
  3   8  15 157  2.44040e-04
  3   8  15 160  8.84370e-05
  3   8  16  22 -1.94799e-03
  3   8  16  37  5.39817e-04
  3   8  16  40 -1.66253e-03
  3   8  16  47 -2.38873e-03
  3   8  16  51  4.57819e-05
  3   8  16  62  7.18779e-04
  3   8  16  75  3.57763e-04
  3   8  16  86 -7.10462e-04
  3   8  16  94 -9.90320e-05
  3   8  16  96  8.37196e-04
  3   8  16  98  1.44765e-03
  3   8  16 102 -4.94367e-04
  3   8  16 104  2.24336e-04
  3   8  16 108 -4.73164e-04
  3   8  16 118  6.59724e-04
  3   8  16 122 -1.57523e-04
  3   8  16 128  8.07897e-04
  3   8  16 134  6.60784e-04
  3   8  16 138 -1.44320e-04
  3   8  16 141 -5.12835e-04
  3   8  16 144 -2.58548e-04
  3   8  16 155  1.31884e-04
  3   8  16 159  5.04347e-04
  3   8  16 162  5.82296e-05
  3   8  16 166  3.58903e-05
  3   8  16 176  3.54728e-05
  3   8  16 180  3.23156e-05
  3   8  16 185  6.57958e-05
  3   8  16 188 -6.96834e-05
  3   8  17  11  5.55789e-05
  3   8  17  19 -2.74907e-05
  3   8  17  27  2.60885e-05
  3   8  17  28  2.56514e-05
  3   8  17  32 -8.99029e-05
  3   8  17  33 -7.66451e-05
  3   8  17  35  3.88658e-05
  3   8  17  36 -3.78681e-05
  3   8  17  44  1.35525e-04
  3   8  17  46 -1.27083e-04
  3   8  17  48 -4.73507e-05
  3   8  17  49 -4.80885e-05
  3   8  17  56  1.07128e-04
  3   8  17  64  7.66833e-05
  3   8  17  65  2.23969e-05
  3   8  17  66 -2.02788e-05
  3   8  17  68 -9.71920e-05
  3   8  17  69 -9.75622e-05
  3   8  17  71  3.35571e-05
  3   8  17  72  3.30577e-05
  3   8  17  76 -2.84884e-05
  3   8  17  77 -2.85045e-05
  3   8  17  79 -4.74063e-05
  3   8  17  82 -3.79209e-05
  3   8  17  88  1.07641e-05
  3   8  17  89  1.07778e-05
  3   8  17  91 -1.78168e-04
  3   8  17  92 -2.93594e-05
  3   8  17  93  2.93250e-05
  3   8  17  99  1.99561e-04
  3   8  17 107  9.96058e-05
  3   8  17 111  1.20549e-05
  3   8  17 112 -1.20614e-05
  3   8  17 115  5.27996e-05
  3   8  17 117  1.83790e-05
  3   8  17 120 -7.71273e-05
  3   8  17 121  7.73134e-05
  3   8  17 127 -1.77022e-04
  3   8  17 129  1.36103e-04
  3   8  17 132 -6.45459e-05
  3   8  17 147  1.96070e-04
  3   8  17 150 -1.25292e-04
  3   8  17 151 -1.23823e-04
  3   8  17 152  1.16268e-05
  3   8  17 153  1.16207e-05
  3   8  17 156  3.95891e-05
  3   8  17 157  4.03478e-05
  3   8  18  15 -3.05820e-05
  3   8  18  19 -8.42311e-05
  3   8  18  26  2.08108e-04
  3   8  18  27  1.11049e-04
  3   8  18  28  1.11035e-04
  3   8  18  32  2.72412e-05
  3   8  18  33  9.36622e-05
  3   8  18  35  1.21905e-04
  3   8  18  36  1.22108e-04
  3   8  18  44  2.20784e-04
  3   8  18  46 -2.74933e-04
  3   8  18  48  1.78165e-04
  3   8  18  49 -1.78803e-04
  3   8  18  56 -3.52717e-05
  3   8  18  64 -7.68958e-05
  3   8  18  65 -4.51188e-05
  3   8  18  66 -4.53520e-05
  3   8  18  68  2.97222e-05
  3   8  18  69  2.77723e-05
  3   8  18  71  5.51140e-05
  3   8  18  72 -5.50050e-05
  3   8  18  76  2.49180e-05
  3   8  18  77 -2.49751e-05
  3   8  18  79 -1.69183e-04
  3   8  18  91 -2.93252e-05
  3   8  18  99 -4.30757e-05
  3   8  18 107  2.48130e-04
  3   8  18 115 -1.04368e-04
  3   8  18 117  9.93811e-05
  3   8  18 120  1.71433e-05
  3   8  18 121  1.52290e-05
  3   8  18 127  1.09937e-04
  3   8  18 129 -3.52167e-05
  3   8  18 132 -2.80029e-04
  3   8  18 147  1.92091e-04
  3   8  18 150  2.69741e-04
  3   8  18 151  2.69661e-04
  3   8  18 156 -1.69588e-04
  3   8  18 157  1.69926e-04
  3   8  18 160 -1.32924e-04
  3   9  10  20  3.98396e-04
  3   9  10  24  2.51835e-04
  3   9  10  28 -1.16129e-05
  3   9  10  29 -2.76066e-05
  3   9  10  30 -8.33440e-05
  3   9  10  35  2.35666e-05
  3   9  10  36 -1.96496e-05
  3   9  10  38 -1.89214e-05
  3   9  10  39  2.08540e-05
  3   9  10  42  3.37204e-05
  3   9  10  44  1.04276e-05
  3   9  10  50  3.01525e-05
  3   9  10  61  5.57582e-05
  3   9  10  64  1.02492e-05
  3   9  10  67 -1.78053e-05
  3   9  10  74  1.67087e-04
  3   9  10  81  1.00656e-05
  3   9  10  92 -1.11904e-05
  3   9  10  95  2.70897e-04
  3   9  10  97 -3.61186e-04
  3   9  10 103 -1.73024e-04
  3   9  10 105  6.08941e-05
  3   9  10 115 -1.93656e-05
  3   9  10 116  1.12449e-05
  3   9  10 117  2.74452e-05
  3   9  10 123  3.43988e-05
  3   9  10 124  1.68988e-05
  3   9  10 131  4.94176e-05
  3   9  10 135 -1.16773e-04
  3   9  10 139  6.64854e-05
  3   9  10 145 -5.01177e-05
  3   9  10 147  9.86170e-05
  3   9  10 154  3.66562e-05
  3   9  10 158  4.80441e-04
  3   9  10 159  2.74529e-05
  3   9  10 160  2.37356e-05
  3   9  10 163  3.36456e-04
  3   9  10 177 -7.08042e-05
  3   9  10 181  1.11016e-04
  3   9  10 189  2.47039e-05
  3   9  11  13  3.92453e-05
  3   9  11  16 -1.02845e-04
  3   9  11  22  1.29753e-05
  3   9  11  23 -3.09573e-05
  3   9  11  31 -4.33425e-05
  3   9  11  34 -4.28396e-05
  3   9  11  40 -1.11507e-05
  3   9  11  47 -1.72723e-05
  3   9  11  62 -3.00752e-04
  3   9  11  73 -2.39161e-05
  3   9  11  86 -3.67972e-04
  3   9  11  98  2.41755e-04
  3   9  11 102 -1.08436e-04
  3   9  11 104  2.58007e-04
  3   9  11 115  3.05456e-05
  3   9  11 117  8.91553e-05
  3   9  11 124 -2.75359e-05
  3   9  11 125  3.03388e-05
  3   9  11 126 -1.77253e-05
  3   9  11 134  1.20398e-05
  3   9  11 147 -4.51061e-05
  3   9  11 160  1.11260e-04
  3   9  12  20 -8.14710e-05
  3   9  12  21  1.07304e-04
  3   9  12  22 -6.12267e-05
  3   9  12  23 -7.62394e-05
  3   9  12  24  7.85119e-05
  3   9  12  26 -1.29751e-05
  3   9  12  29  1.27726e-04
  3   9  12  31 -9.06654e-04
  3   9  12  32  7.18848e-05
  3   9  12  33 -1.10957e-05
  3   9  12  34  2.13228e-04
  3   9  12  35 -3.59890e-05
  3   9  12  36 -3.59774e-05
  3   9  12  39 -3.78835e-05
  3   9  12  42 -5.44337e-05
  3   9  12  50 -2.66616e-05
  3   9  12  53  1.17237e-05
  3   9  12  54  6.76150e-05
  3   9  12  58 -2.02320e-05
  3   9  12  61  4.08301e-05
  3   9  12  62 -9.57302e-05
  3   9  12  64  6.06131e-05
  3   9  12  67  5.26134e-05
  3   9  12  73 -9.74964e-04
  3   9  12  74 -5.00458e-05
  3   9  12  78  3.60222e-05
  3   9  12  79  3.61428e-05
  3   9  12  81  3.24639e-05
  3   9  12  85  1.04644e-04
  3   9  12  86 -9.48634e-05
  3   9  12  87 -3.94071e-05
  3   9  12  91  3.46072e-05
  3   9  12  92  4.50475e-05
  3   9  12  93  4.57983e-05
  3   9  12  95  4.63852e-05
  3   9  12  97 -9.80523e-05
  3   9  12  98  1.00109e-04
  3   9  12  99 -1.83779e-05
  3   9  12 101  1.02801e-05
  3   9  12 102 -1.02357e-04
  3   9  12 103 -3.27359e-05
  3   9  12 104  9.64047e-05
  3   9  12 105  2.15556e-05
  3   9  12 115  1.33916e-04
  3   9  12 117 -1.10692e-04
  3   9  12 118 -9.88961e-05
  3   9  12 119 -4.20100e-05
  3   9  12 120 -3.54813e-05
  3   9  12 121  3.52849e-05
  3   9  12 123  1.13290e-05
  3   9  12 124 -4.33086e-05
  3   9  12 125 -4.28022e-05
  3   9  12 126 -3.37875e-05
  3   9  12 130 -3.04769e-05
  3   9  12 131 -1.38779e-05
  3   9  12 135  1.25691e-04
  3   9  12 136 -1.53781e-05
  3   9  12 137 -1.54251e-05
  3   9  12 139  2.01821e-04
  3   9  12 140 -2.43727e-05
  3   9  12 142 -3.01866e-05
  3   9  12 144  8.19432e-05
  3   9  12 145 -5.63777e-05
  3   9  12 151  2.24562e-04
  3   9  12 152 -1.37775e-05
  3   9  12 153  1.37765e-05
  3   9  12 154  2.68066e-05
  3   9  12 157 -1.18331e-04
  3   9  12 158  3.45869e-05
  3   9  12 159 -8.75061e-05
  3   9  12 160 -1.25636e-04
  3   9  12 162 -7.52774e-05
  3   9  12 163  8.42760e-05
  3   9  12 175  1.18441e-04
  3   9  12 177  6.36652e-05
  3   9  12 178  6.24430e-05
  3   9  12 181 -4.22677e-05
  3   9  12 184 -1.25807e-05
  3   9  12 189  7.66386e-05
  3   9  13  12 -4.61452e-05
  3   9  13  13  8.01645e-05
  3   9  13  15 -1.14109e-05
  3   9  13  19 -2.17010e-05
  3   9  13  20  1.29535e-04
  3   9  13  21 -4.45253e-05
  3   9  13  22  1.02924e-04
  3   9  13  24 -1.24699e-04
  3   9  13  26  2.59753e-05
  3   9  13  27  5.48961e-05
  3   9  13  28 -5.47175e-05
  3   9  13  29  1.37717e-04
  3   9  13  30  9.86222e-05
  3   9  13  31  7.41830e-05
  3   9  13  32 -2.67107e-05
  3   9  13  33 -1.64233e-05
  3   9  13  35  1.51046e-05
  3   9  13  36  1.46684e-05
  3   9  13  37 -1.03730e-05
  3   9  13  39  6.60731e-05
  3   9  13  41  1.01389e-05
  3   9  13  42  9.68113e-05
  3   9  13  44  4.32452e-05
  3   9  13  46 -6.54722e-05
  3   9  13  47  1.23138e-05
  3   9  13  48 -2.17829e-05
  3   9  13  49 -2.19864e-05
  3   9  13  50  2.66100e-05
  3   9  13  51  1.57849e-05
  3   9  13  53  3.46672e-05
  3   9  13  54  9.75341e-05
  3   9  13  56  4.74701e-05
  3   9  13  57 -4.75258e-05
  3   9  13  58 -2.69626e-05
  3   9  13  60 -1.70457e-05
  3   9  13  61 -8.24595e-05
  3   9  13  62 -8.57322e-05
  3   9  13  65  1.99100e-05
  3   9  13  66 -1.99392e-05
  3   9  13  67 -9.60755e-04
  3   9  13  69 -2.10025e-05
  3   9  13  71 -2.06083e-05
  3   9  13  72  2.06848e-05
  3   9  13  73  9.50094e-05
  3   9  13  74 -3.61369e-05
  3   9  13  76 -1.16521e-05
  3   9  13  81  2.89444e-05
  3   9  13  82  1.62671e-05
  3   9  13  83 -1.63439e-05
  3   9  13  85 -1.16873e-05
  3   9  13  86 -8.20443e-05
  3   9  13  87 -7.59805e-05
  3   9  13  91  1.56276e-05
  3   9  13  92 -2.29465e-05
  3   9  13  93 -1.98127e-05
  3   9  13  95 -4.81652e-05
  3   9  13  96 -1.00597e-04
  3   9  13  97  2.14142e-04
  3   9  13  98  7.73158e-05
  3   9  13 101 -1.22667e-05
  3   9  13 102 -1.00923e-05
  3   9  13 103  5.77021e-05
  3   9  13 105 -3.41599e-05
  3   9  13 107  1.81582e-05
  3   9  13 115 -1.92737e-05
  3   9  13 117  6.77470e-05
  3   9  13 118 -3.07519e-05
  3   9  13 120  2.18577e-05
  3   9  13 121 -2.32128e-05
  3   9  13 123 -3.03205e-05
  3   9  13 124 -7.55113e-05
  3   9  13 125 -7.26260e-05
  3   9  13 126 -1.61283e-04
  3   9  13 130 -3.55614e-05
  3   9  13 131  2.44570e-05
  3   9  13 132 -4.58677e-05
  3   9  13 134 -1.40655e-05
  3   9  13 135  1.10911e-05
  3   9  13 138 -1.20764e-05
  3   9  13 139  2.57017e-05
  3   9  13 140  5.19243e-05
  3   9  13 142  1.48759e-05
  3   9  13 145 -2.30195e-05
  3   9  13 147  6.64114e-05
  3   9  13 151 -1.10423e-04
  3   9  13 152 -1.08249e-05
  3   9  13 153 -1.06142e-05
  3   9  13 154 -1.12402e-05
  3   9  13 157  1.63494e-04
  3   9  13 158 -8.30126e-05
  3   9  13 159  1.39309e-05
  3   9  13 162  7.06683e-05
  3   9  13 163 -1.65174e-04
  3   9  13 175  3.22155e-05
  3   9  13 178 -2.92286e-05
  3   9  13 181 -2.18146e-05
  3   9  13 189  2.67768e-05
  3   9  14  12  1.94227e-04
  3   9  14  14 -8.81818e-05
  3   9  14  15  8.49729e-05
  3   9  14  20  1.57299e-05
  3   9  14  21  7.62245e-04
  3   9  14  23 -1.18367e-05
  3   9  14  26 -3.13709e-04
  3   9  14  29 -3.72774e-05
  3   9  14  30 -2.78055e-05
  3   9  14  31 -2.71710e-05
  3   9  14  33 -3.01452e-04
  3   9  14  35 -2.40033e-04
  3   9  14  36 -2.40191e-04
  3   9  14  39  1.73192e-05
  3   9  14  40  5.35359e-05
  3   9  14  44 -9.73021e-05
  3   9  14  54 -3.23641e-04
  3   9  14  56 -2.53163e-04
  3   9  14  57  2.52924e-04
  3   9  14  58 -4.86805e-05
  3   9  14  60  1.71911e-04
  3   9  14  64  4.26366e-04
  3   9  14  65 -2.46463e-04
  3   9  14  66  2.46229e-04
  3   9  14  67 -1.43221e-04
  3   9  14  69  1.90869e-04
  3   9  14  72 -2.37803e-04
  3   9  14  74 -1.81457e-05
  3   9  14  76  1.17954e-04
  3   9  14  82 -1.38377e-04
  3   9  14  83  1.37951e-04
  3   9  14  85 -9.60096e-05
  3   9  14  87 -2.45103e-05
  3   9  14  89 -1.20180e-05
  3   9  14  90  4.00427e-04
  3   9  14  91 -4.00640e-04
  3   9  14  96  2.33112e-05
  3   9  14  97  3.04375e-05
  3   9  14  99 -2.64599e-04
  3   9  14 100 -2.64278e-04
  3   9  14 105  1.39025e-05
  3   9  14 107 -5.19518e-04
  3   9  14 112  3.82726e-05
  3   9  14 114  1.70294e-04
  3   9  14 117 -1.23018e-04
  3   9  14 118  3.21727e-05
  3   9  14 121 -1.41750e-04
  3   9  14 126  3.40550e-04
  3   9  14 128  1.21712e-05
  3   9  14 130 -1.56891e-04
  3   9  14 136  1.12929e-05
  3   9  14 137  1.02103e-05
  3   9  14 139  1.79549e-05
  3   9  14 141  2.59073e-04
  3   9  14 143 -2.58020e-05
  3   9  14 144 -4.88912e-05
  3   9  14 145 -1.67613e-05
  3   9  14 147 -3.14059e-04
  3   9  14 151  3.75184e-04
  3   9  14 152 -1.09614e-04
  3   9  14 153  1.09673e-04
  3   9  14 154  1.36086e-05
  3   9  14 158 -1.18202e-05
  3   9  14 160  2.60594e-04
  3   9  14 163 -1.39473e-05
  3   9  14 170 -1.00235e-05
  3   9  14 171  1.00282e-05
  3   9  14 175  3.10936e-05
  3   9  14 176 -7.98221e-05
  3   9  14 184 -2.02202e-05
  3   9  14 186  2.26287e-05
  3   9  14 187  2.26270e-05
  3   9  15  12 -1.64066e-05
  3   9  15  13  4.48468e-05
  3   9  15  14  1.11342e-05
  3   9  15  18  2.75536e-04
  3   9  15  20  4.27307e-05
  3   9  15  21 -6.39415e-05
  3   9  15  24 -3.50613e-05
  3   9  15  26 -1.13107e-05
  3   9  15  27 -1.72496e-04
  3   9  15  28  1.72523e-04
  3   9  15  29  6.57803e-05
  3   9  15  34 -2.68775e-05
  3   9  15  35  5.35014e-04
  3   9  15  36  5.34813e-04
  3   9  15  39  1.02722e-04
  3   9  15  40  1.30136e-05
  3   9  15  42  2.37754e-05
  3   9  15  44 -1.15207e-05
  3   9  15  45  5.35910e-04
  3   9  15  46  5.35099e-04
  3   9  15  47  2.94896e-04
  3   9  15  48 -2.47196e-04
  3   9  15  49 -2.46605e-04
  3   9  15  52  6.11741e-05
  3   9  15  53  6.10741e-05
  3   9  15  54  5.58039e-04
  3   9  15  58 -2.14318e-04
  3   9  15  60  1.20221e-04
  3   9  15  61 -2.03060e-05
  3   9  15  62 -1.22567e-04
  3   9  15  78  3.83217e-04
  3   9  15  79 -3.82856e-04
  3   9  15  81  1.39647e-04
  3   9  15  85  1.45635e-05
  3   9  15  86  1.80544e-04
  3   9  15  90  3.90805e-05
  3   9  15  91 -3.79599e-05
  3   9  15  92  5.59061e-05
  3   9  15  93 -5.58697e-05
  3   9  15  95 -1.49451e-05
  3   9  15  97  2.76590e-05
  3   9  15  98 -1.09130e-04
  3   9  15 103  2.26373e-05
  3   9  15 104 -2.47495e-04
  3   9  15 105 -2.30187e-05
  3   9  15 107  1.37860e-05
  3   9  15 114 -5.52112e-05
  3   9  15 118 -2.44003e-04
  3   9  15 119  2.31284e-05
  3   9  15 122  1.31910e-04
  3   9  15 123 -1.19874e-05
  3   9  15 126 -1.33990e-05
  3   9  15 128 -5.12865e-05
  3   9  15 131  1.37524e-05
  3   9  15 132  5.90470e-04
  3   9  15 133  5.91803e-04
  3   9  15 134  1.50880e-04
  3   9  15 135  2.00569e-05
  3   9  15 136 -1.47462e-04
  3   9  15 137  1.47537e-04
  3   9  15 139  2.91018e-05
  3   9  15 140  1.82580e-05
  3   9  15 145  1.20898e-05
  3   9  15 147 -7.16743e-05
  3   9  15 151 -9.76015e-05
  3   9  15 154 -1.47510e-05
  3   9  15 158 -3.02127e-05
  3   9  15 160  2.43418e-05
  3   9  15 163 -3.00047e-05
  3   9  15 164  2.33129e-05
  3   9  15 167  1.81280e-05
  3   9  15 178 -1.64953e-05
  3   9  15 181 -1.03391e-05
  3   9  15 182  2.44550e-05
  3   9  15 183 -2.44396e-05
  3   9  15 184  1.56667e-05
  3   9  16  55 -6.71401e-05
  3   9  16  59  4.74644e-05
  3   9  16  80  4.46801e-04
  3   9  16  84  1.01105e-04
  3   9  16 110 -3.72402e-05
  3   9  16 149 -5.69962e-05
  3   9  16 150 -1.06384e-05
  3   9  17  11  4.46587e-05
  3   9  17  13 -2.13861e-04
  3   9  17  14 -3.33551e-05
  3   9  17  15 -1.46514e-05
  3   9  17  20  5.86237e-04
  3   9  17  21  2.91978e-04
  3   9  17  23 -2.20141e-04
  3   9  17  24 -6.80883e-05
  3   9  17  27 -7.89872e-05
  3   9  17  28 -7.91993e-05
  3   9  17  29  4.67676e-04
  3   9  17  30 -1.80317e-04
  3   9  17  32 -3.50331e-05
  3   9  17  33 -3.61460e-05
  3   9  17  34  2.13152e-04
  3   9  17  35 -8.10756e-05
  3   9  17  36  8.10081e-05
  3   9  17  38  7.35872e-05
  3   9  17  39 -7.59890e-05
  3   9  17  40 -2.10733e-04
  3   9  17  41  2.60216e-05
  3   9  17  44 -5.81545e-05
  3   9  17  46  3.79644e-05
  3   9  17  47  3.65423e-03
  3   9  17  50  1.48497e-04
  3   9  17  53 -6.51865e-05
  3   9  17  54  4.65897e-04
  3   9  17  56  2.47309e-05
  3   9  17  58 -6.45362e-04
  3   9  17  60  6.20467e-04
  3   9  17  61  1.39416e-05
  3   9  17  64 -6.30102e-05
  3   9  17  74 -4.38117e-04
  3   9  17  79 -3.73053e-05
  3   9  17  81 -7.79990e-05
  3   9  17  85  1.62256e-05
  3   9  17  86 -1.82376e-03
  3   9  17  87 -4.80027e-04
  3   9  17  91  1.77726e-05
  3   9  17  92 -1.68933e-05
  3   9  17  93  2.72612e-05
  3   9  17  95  8.45268e-05
  3   9  17  96  1.23978e-04
  3   9  17  97  1.06184e-04
  3   9  17 101 -1.81954e-04
  3   9  17 103  1.34406e-04
  3   9  17 104  1.30153e-03
  3   9  17 105 -5.49597e-04
  3   9  17 107  4.35748e-05
  3   9  17 113  5.90431e-04
  3   9  17 115 -3.76699e-04
  3   9  17 117  3.67610e-04
  3   9  17 119  5.47899e-04
  3   9  17 120  3.36817e-05
  3   9  17 121 -2.97388e-05
  3   9  17 122  1.19958e-03
  3   9  17 123 -3.55925e-05
  3   9  17 124 -8.28895e-05
  3   9  17 125 -9.21876e-05
  3   9  17 127 -1.87797e-04
  3   9  17 129 -2.80546e-05
  3   9  17 131  8.37195e-05
  3   9  17 134  3.31389e-04
  3   9  17 135 -5.29672e-04
  3   9  17 138 -8.83590e-04
  3   9  17 139 -3.45404e-04
  3   9  17 140  6.11039e-04
  3   9  17 141 -4.85981e-04
  3   9  17 142  1.79912e-05
  3   9  17 145 -2.52187e-04
  3   9  17 147  3.29273e-04
  3   9  17 151  6.27304e-04
  3   9  17 152 -1.54301e-05
  3   9  17 153 -1.59420e-05
  3   9  17 154  1.59552e-04
  3   9  17 157 -8.18233e-04
  3   9  17 158 -5.34638e-04
  3   9  17 160  3.73006e-04
  3   9  17 162 -9.59852e-04
  3   9  17 163 -5.45406e-04
  3   9  17 167 -5.89249e-04
  3   9  17 175  4.74717e-04
  3   9  17 177 -5.11523e-04
  3   9  17 179  1.12254e-04
  3   9  17 181 -5.18158e-04
  3   9  17 184 -2.97999e-04
  3   9  17 189 -2.29657e-04
  3   9  18  11  5.30568e-05
  3   9  18  13  9.86493e-04
  3   9  18  14  1.39741e-05
  3   9  18  15 -3.02949e-05
  3   9  18  16 -9.73253e-04
  3   9  18  20  3.98265e-04
  3   9  18  21  8.49265e-05
  3   9  18  22 -3.21143e-03
  3   9  18  23  8.36294e-04
  3   9  18  24  1.09465e-05
  3   9  18  27  3.45913e-05
  3   9  18  28  3.41126e-05
  3   9  18  29 -4.38424e-04
  3   9  18  30 -1.67879e-05
  3   9  18  31 -1.06065e-03
  3   9  18  32 -5.30473e-05
  3   9  18  35  3.11706e-05
  3   9  18  36  3.08544e-05
  3   9  18  38  1.25375e-04
  3   9  18  39  1.44685e-04
  3   9  18  41  8.59748e-05
  3   9  18  42  2.40007e-05
  3   9  18  44  5.79491e-05
  3   9  18  46 -2.61358e-05
  3   9  18  47  2.10026e-04
  3   9  18  50 -7.43576e-05
  3   9  18  53  1.91578e-05
  3   9  18  54  1.77421e-04
  3   9  18  56  4.10001e-05
  3   9  18  58  1.43284e-04
  3   9  18  60 -9.34120e-05
  3   9  18  64 -5.13916e-05
  3   9  18  67  2.20091e-04
  3   9  18  74 -4.63229e-04
  3   9  18  79 -2.50627e-05
  3   9  18  81 -1.87058e-04
  3   9  18  85  2.19430e-04
  3   9  18  86 -2.09270e-04
  3   9  18  87  2.07007e-04
  3   9  18  91 -3.86528e-05
  3   9  18  92 -6.83068e-05
  3   9  18  93  6.74800e-05
  3   9  18  95  4.85007e-04
  3   9  18  96  2.11691e-04
  3   9  18  97  2.89146e-05
  3   9  18  98  2.10216e-04
  3   9  18 101  1.12896e-04
  3   9  18 103 -1.45165e-04
  3   9  18 105 -3.31186e-04
  3   9  18 107 -3.10398e-05
  3   9  18 113  5.50040e-04
  3   9  18 115 -3.94401e-04
  3   9  18 117 -1.23505e-04
  3   9  18 119  4.15292e-04
  3   9  18 120  8.23998e-05
  3   9  18 121  8.27045e-05
  3   9  18 124  2.49268e-04
  3   9  18 125 -2.49148e-04
  3   9  18 127 -2.37289e-04
  3   9  18 129 -6.89313e-05
  3   9  18 131 -2.73609e-05
  3   9  18 135 -5.39973e-05
  3   9  18 139 -4.69357e-04
  3   9  18 140  5.70284e-04
  3   9  18 142  4.42513e-05
  3   9  18 145  2.88257e-04
  3   9  18 147 -4.97135e-04
  3   9  18 151 -2.89215e-04
  3   9  18 152 -4.27966e-05
  3   9  18 153 -4.27302e-05
  3   9  18 154  3.82873e-04
  3   9  18 157 -2.00448e-04
  3   9  18 158 -2.89600e-04
  3   9  18 159 -2.11277e-04
  3   9  18 160  1.98498e-05
  3   9  18 162 -2.10135e-04
  3   9  18 163 -4.16198e-04
  3   9  18 167 -5.69205e-04
  3   9  18 175 -2.61544e-04
  3   9  18 177 -7.51576e-05
  3   9  18 179 -4.66148e-05
  3   9  18 181 -1.43761e-04
  3   9  18 184  2.50604e-04
  3   9  18 189  2.53699e-04
  3  10  11  18  3.68130e-05
  3  10  11  55  1.14155e-05
  3  10  11  84  1.98113e-05
  3  10  11 108  1.73796e-05
  3  10  11 116 -1.09375e-05
  3  10  11 161  1.60688e-05
  3  10  12  12  4.94911e-05
  3  10  12  14 -2.87165e-05
  3  10  12  15 -3.96341e-05
  3  10  12  17 -7.07675e-05
  3  10  12  18  7.82213e-05
  3  10  12  20 -4.69976e-05
  3  10  12  21  5.98920e-05
  3  10  12  24  4.17750e-05
  3  10  12  29  1.35059e-04
  3  10  12  30  9.31742e-05
  3  10  12  32 -2.02688e-05
  3  10  12  33  2.23511e-05
  3  10  12  38 -4.77474e-05
  3  10  12  42  1.44175e-04
  3  10  12  50  4.43795e-05
  3  10  12  54  9.56875e-05
  3  10  12  56  5.45179e-05
  3  10  12  58 -2.68230e-05
  3  10  12  59  7.95376e-05
  3  10  12  60 -1.64656e-05
  3  10  12  70 -4.03269e-05
  3  10  12  72  1.94790e-05
  3  10  12  74  1.00462e-04
  3  10  12  75 -1.02818e-04
  3  10  12  77 -4.89553e-05
  3  10  12  78 -1.90763e-05
  3  10  12  81 -2.93497e-05
  3  10  12  83 -3.63217e-05
  3  10  12  84 -2.31483e-05
  3  10  12  85 -2.29779e-05
  3  10  12  87 -6.43718e-05
  3  10  12  90 -2.92668e-05
  3  10  12  94  5.60635e-05
  3  10  12  95  2.11152e-05
  3  10  12  97  2.89330e-05
  3  10  12 100 -3.17738e-05
  3  10  12 103 -3.20323e-05
  3  10  12 109 -5.57733e-05
  3  10  12 111 -3.28553e-05
  3  10  12 116  3.11135e-05
  3  10  12 120  1.23572e-05
  3  10  12 123  1.77307e-05
  3  10  12 131 -3.49465e-05
  3  10  12 139 -3.19058e-05
  3  10  12 140  2.27472e-05
  3  10  12 145 -1.91301e-05
  3  10  12 148  3.87717e-05
  3  10  12 151  5.94762e-05
  3  10  12 155 -8.19511e-05
  3  10  12 157  1.25910e-05
  3  10  12 158 -1.01194e-04
  3  10  12 159  2.47369e-04
  3  10  12 161 -2.52765e-05
  3  10  12 162 -2.28702e-05
  3  10  12 163 -2.80184e-04
  3  10  12 164 -3.37726e-05
  3  10  12 165 -3.21977e-05
  3  10  12 166 -1.91513e-05
  3  10  12 168  1.49228e-05
  3  10  12 170 -3.01906e-05
  3  10  12 171 -3.24979e-05
  3  10  12 174 -8.21099e-05
  3  10  12 175  5.14328e-05
  3  10  12 177  1.64580e-05
  3  10  12 180 -8.12292e-05
  3  10  12 181 -7.26692e-05
  3  10  12 183  3.12656e-05
  3  10  12 184 -1.04704e-05
  3  10  12 185 -2.55203e-05
  3  10  13  12 -2.99376e-05
  3  10  13  14  3.97371e-05
  3  10  13  15  6.88832e-05
  3  10  13  17  1.22590e-04
  3  10  13  18 -3.70531e-05
  3  10  13  20  6.64109e-05
  3  10  13  21  1.03808e-04
  3  10  13  24 -1.54418e-04
  3  10  13  29 -1.25081e-04
  3  10  13  32 -1.40041e-04
  3  10  13  33  6.63932e-05
  3  10  13  38 -2.60942e-04
  3  10  13  42 -4.86807e-05
  3  10  13  54 -6.55462e-05
  3  10  13  58  2.00738e-05
  3  10  13  59 -5.10118e-04
  3  10  13  61 -8.94094e-05
  3  10  13  67 -9.48074e-05
  3  10  13  70 -3.89249e-05
  3  10  13  74  2.19236e-05
  3  10  13  77  7.97892e-05
  3  10  13  78 -9.57276e-05
  3  10  13  81  3.15860e-05
  3  10  13  83 -7.83732e-05
  3  10  13  85  1.43130e-04
  3  10  13  87  7.08026e-05
  3  10  13  90 -1.38608e-04
  3  10  13  95  9.99833e-05
  3  10  13  97 -2.06229e-04
  3  10  13 100  8.49327e-05
  3  10  13 101  1.52792e-05
  3  10  13 103  4.48808e-05
  3  10  13 105  7.13954e-05
  3  10  13 108 -1.05555e-04
  3  10  13 109 -1.33426e-05
  3  10  13 111  7.75931e-05
  3  10  13 116  9.18720e-05
  3  10  13 119  7.47684e-05
  3  10  13 120  9.97032e-05
  3  10  13 123  3.94054e-05
  3  10  13 131  1.19232e-05
  3  10  13 135  6.10581e-05
  3  10  13 139  2.46816e-04
  3  10  13 140  6.06869e-05
  3  10  13 149  1.03283e-04
  3  10  13 151  2.22710e-04
  3  10  13 154 -3.12240e-05
  3  10  13 157  8.12533e-05
  3  10  13 158 -1.10017e-04
  3  10  13 159  7.58409e-05
  3  10  13 161 -1.11120e-04
  3  10  13 162  2.56794e-05
  3  10  13 163  2.00121e-05
  3  10  13 164 -8.68315e-05
  3  10  13 165  7.77976e-05
  3  10  13 169 -8.24318e-05
  3  10  13 170 -7.60702e-05
  3  10  13 175 -1.23336e-04
  3  10  13 177 -9.89893e-05
  3  10  13 183  7.40301e-05
  3  10  13 184  2.42968e-05
  3  10  13 188 -2.16748e-05
  3  10  13 189  6.49837e-05
  3  10  14  12  1.74190e-05
  3  10  14  15 -1.43379e-05
  3  10  14  19 -1.30543e-05
  3  10  14  20  1.47236e-05
  3  10  14  21 -6.83968e-04
  3  10  14  24 -1.31590e-05
  3  10  14  29  6.55972e-05
  3  10  14  30 -2.09693e-05
  3  10  14  38 -7.49806e-05
  3  10  14  45  2.81926e-05
  3  10  14  54  5.52204e-04
  3  10  14  58 -2.13641e-04
  3  10  14  60  1.18730e-04
  3  10  14  67  3.25111e-05
  3  10  14  70  1.22154e-04
  3  10  14  77 -1.27594e-05
  3  10  14  78  1.22659e-05
  3  10  14  80 -5.94555e-05
  3  10  14  81 -1.40540e-04
  3  10  14  83  1.32142e-05
  3  10  14  84  1.23512e-04
  3  10  14  85 -6.55470e-04
  3  10  14  87 -1.55710e-05
  3  10  14  95  2.29717e-05
  3  10  14  97  3.57102e-05
  3  10  14 105 -3.03827e-05
  3  10  14 109 -2.72965e-05
  3  10  14 110  1.27552e-05
  3  10  14 111 -1.30264e-05
  3  10  14 119  4.56417e-05
  3  10  14 131 -1.48973e-05
  3  10  14 133  1.02949e-05
  3  10  14 135 -1.03309e-05
  3  10  14 139  4.10622e-05
  3  10  14 140  3.95913e-05
  3  10  14 142  1.18729e-05
  3  10  14 143  1.09649e-05
  3  10  14 148 -1.89363e-05
  3  10  14 149 -1.01133e-05
  3  10  14 151 -3.76790e-04
  3  10  14 154 -1.90716e-05
  3  10  14 155  4.61542e-05
  3  10  14 157 -1.95045e-05
  3  10  14 161  1.90168e-05
  3  10  14 162 -4.21963e-05
  3  10  14 165 -1.29386e-05
  3  10  14 166  1.00787e-05
  3  10  14 167  1.48315e-05
  3  10  14 168  1.66384e-05
  3  10  14 169  1.07586e-05
  3  10  14 175 -2.59781e-05
  3  10  14 180  9.36482e-05
  3  10  14 183 -1.46752e-05
  3  10  14 185  1.14899e-05
  3  10  14 189 -1.22870e-05
  3  10  15  12  2.25964e-05
  3  10  15  17  3.20826e-05
  3  10  15  20  1.94485e-05
  3  10  15  21  7.02369e-05
  3  10  15  24 -3.51080e-05
  3  10  15  29  3.74153e-05
  3  10  15  30  1.04675e-03
  3  10  15  32 -1.82733e-05
  3  10  15  33  7.07975e-05
  3  10  15  42 -4.26963e-05
  3  10  15  45 -4.53602e-05
  3  10  15  52 -1.73350e-05
  3  10  15  54  3.21318e-04
  3  10  15  56  2.23331e-05
  3  10  15  58  4.82813e-05
  3  10  15  60 -1.68758e-04
  3  10  15  61 -3.44282e-05
  3  10  15  67 -1.90244e-04
  3  10  15  70 -8.97675e-05
  3  10  15  74 -2.38878e-05
  3  10  15  77 -3.43278e-05
  3  10  15  78 -2.05059e-05
  3  10  15  83 -1.65890e-05
  3  10  15  87  3.49355e-05
  3  10  15  88 -1.38300e-05
  3  10  15  94  1.03638e-04
  3  10  15  95  1.49964e-05
  3  10  15 103 -2.05036e-05
  3  10  15 105 -2.16551e-05
  3  10  15 108 -1.50486e-04
  3  10  15 109  1.04177e-05
  3  10  15 116 -2.73803e-05
  3  10  15 123  1.89825e-05
  3  10  15 131  2.28344e-05
  3  10  15 135  1.49397e-05
  3  10  15 139 -2.72661e-05
  3  10  15 140  1.19544e-05
  3  10  15 148  1.70894e-05
  3  10  15 149  1.30816e-05
  3  10  15 151  5.13280e-05
  3  10  15 154 -1.65651e-05
  3  10  15 157  1.26056e-04
  3  10  15 158  1.25491e-05
  3  10  15 159  1.84643e-05
  3  10  15 161  2.56798e-05
  3  10  15 162  6.19551e-04
  3  10  15 163  5.81353e-05
  3  10  15 166 -2.03004e-05
  3  10  15 167  1.34686e-05
  3  10  15 175  3.42016e-05
  3  10  15 177  1.61192e-05
  3  10  15 181  1.39628e-05
  3  10  15 184 -1.33149e-05
  3  10  15 185 -4.21149e-05
  3  10  16  13 -2.20991e-04
  3  10  16  16 -5.07752e-05
  3  10  16  23 -2.80790e-04
  3  10  16  34 -1.42293e-04
  3  10  16  46  1.55016e-05
  3  10  16  76 -1.57518e-05
  3  10  16  77 -1.57594e-05
  3  10  16  82  1.02764e-05
  3  10  16 107 -1.15591e-05
  3  10  16 115 -2.09350e-05
  3  10  16 116  2.31663e-05
  3  10  16 117 -2.31507e-05
  3  10  16 136 -2.02813e-05
  3  10  16 137 -2.02816e-05
  3  10  16 147  1.67415e-05
  3  10  16 150 -1.25908e-05
  3  10  16 152 -1.12931e-05
  3  10  16 153 -1.12911e-05
  3  10  16 156 -4.00662e-05
  3  10  16 160  2.59055e-05
  3  10  16 161  2.59138e-05
  3  10  17  11 -3.70235e-04
  3  10  17  14  1.99209e-04
  3  10  17  15  1.91993e-04
  3  10  17  17 -8.19655e-04
  3  10  17  18  1.03997e-03
  3  10  17  20 -2.83854e-04
  3  10  17  21  9.83625e-05
  3  10  17  24  1.29139e-04
  3  10  17  29  4.36888e-04
  3  10  17  32 -1.77677e-04
  3  10  17  33  2.46843e-04
  3  10  17  38 -1.44567e-05
  3  10  17  39 -2.89428e-05
  3  10  17  41 -6.97073e-04
  3  10  17  42  7.63754e-05
  3  10  17  50  6.36054e-04
  3  10  17  54 -1.76965e-04
  3  10  17  55  9.53941e-04
  3  10  17  57  3.01214e-04
  3  10  17  58 -1.43364e-04
  3  10  17  59  9.64989e-04
  3  10  17  60  9.34390e-05
  3  10  17  61  1.58433e-04
  3  10  17  68  2.30827e-04
  3  10  17  70 -8.06865e-04
  3  10  17  71  1.13234e-05
  3  10  17  72 -1.85465e-05
  3  10  17  74  3.18239e-04
  3  10  17  81 -6.93717e-04
  3  10  17  84 -9.24837e-04
  3  10  17  85 -2.10594e-04
  3  10  17  87  3.15575e-04
  3  10  17  90 -6.62017e-05
  3  10  17  94  2.12502e-04
  3  10  17  95 -8.02277e-05
  3  10  17  97  1.23168e-04
  3  10  17 100 -1.98502e-04
  3  10  17 101 -4.29653e-04
  3  10  17 103 -5.44209e-04
  3  10  17 105  7.20228e-04
  3  10  17 109  1.59324e-04
  3  10  17 110 -1.02183e-03
  3  10  17 113 -4.04300e-04
  3  10  17 116  1.74066e-04
  3  10  17 119 -9.04859e-04
  3  10  17 120  2.15995e-04
  3  10  17 123 -7.76068e-05
  3  10  17 126 -5.81177e-04
  3  10  17 127  6.05627e-04
  3  10  17 129  2.16006e-04
  3  10  17 130 -2.12557e-04
  3  10  17 131 -5.76130e-04
  3  10  17 135  4.47788e-04
  3  10  17 139 -5.13362e-05
  3  10  17 140 -7.94493e-04
  3  10  17 145 -8.38372e-04
  3  10  17 148  4.07788e-04
  3  10  17 149  2.11661e-04
  3  10  17 151  7.45245e-04
  3  10  17 154 -2.99636e-04
  3  10  17 157  2.29781e-04
  3  10  17 158 -4.77638e-05
  3  10  17 161  4.52095e-05
  3  10  17 163  1.21573e-04
  3  10  17 167  7.35299e-04
  3  10  17 168  3.87888e-04
  3  10  17 170  1.29267e-05
  3  10  17 175  2.66377e-04
  3  10  17 177  4.47943e-04
  3  10  17 178 -1.98365e-04
  3  10  17 179 -2.25501e-04
  3  10  17 181  5.36258e-04
  3  10  17 183  2.44664e-04
  3  10  17 184 -8.14591e-04
  3  10  17 185  9.81641e-04
  3  10  17 189  3.58617e-04
  3  10  18  11  1.04015e-03
  3  10  18  14 -6.85711e-05
  3  10  18  15 -5.40536e-04
  3  10  18  17  1.73266e-05
  3  10  18  18  2.23346e-04
  3  10  18  20  9.46803e-04
  3  10  18  21  3.80391e-05
  3  10  18  24 -1.93337e-04
  3  10  18  29  4.66953e-04
  3  10  18  30 -1.85551e-04
  3  10  18  32  9.62090e-04
  3  10  18  33  9.63440e-04
  3  10  18  38 -1.60457e-05
  3  10  18  39  2.33630e-05
  3  10  18  41  1.27826e-04
  3  10  18  42 -3.82155e-05
  3  10  18  50  8.35945e-05
  3  10  18  54  4.64842e-04
  3  10  18  55  2.18566e-04
  3  10  18  57  1.04300e-03
  3  10  18  58 -6.44729e-04
  3  10  18  59  2.17450e-04
  3  10  18  60  6.17689e-04
  3  10  18  61 -5.68434e-05
  3  10  18  67  1.12300e-03
  3  10  18  68 -1.06110e-03
  3  10  18  70 -3.94919e-04
  3  10  18  71 -1.55777e-05
  3  10  18  72 -7.83275e-05
  3  10  18  74 -9.47348e-04
  3  10  18  75 -2.11913e-04
  3  10  18  80 -1.33037e-05
  3  10  18  81  7.84792e-04
  3  10  18  85  1.01515e-03
  3  10  18  87 -2.49444e-04
  3  10  18  90 -1.00356e-03
  3  10  18  95 -5.72416e-04
  3  10  18  97 -1.62147e-04
  3  10  18 100 -1.03060e-03
  3  10  18 101  1.66320e-04
  3  10  18 103 -4.08697e-04
  3  10  18 105 -4.33080e-04
  3  10  18 108  1.57270e-03
  3  10  18 109  1.55400e-04
  3  10  18 110 -2.13405e-04
  3  10  18 112 -1.16576e-05
  3  10  18 113  4.81549e-04
  3  10  18 116 -1.02408e-03
  3  10  18 119  4.11960e-04
  3  10  18 120 -1.03129e-03
  3  10  18 123  2.01730e-05
  3  10  18 126 -9.07428e-04
  3  10  18 127 -8.99716e-04
  3  10  18 129 -1.03998e-03
  3  10  18 130 -1.03994e-03
  3  10  18 131 -9.76563e-05
  3  10  18 135  6.83565e-04
  3  10  18 139 -6.11013e-04
  3  10  18 140  6.90429e-04
  3  10  18 145 -7.73699e-04
  3  10  18 148 -1.54080e-04
  3  10  18 149 -1.03778e-03
  3  10  18 151 -2.92777e-04
  3  10  18 157 -1.02053e-03
  3  10  18 158 -9.99523e-04
  3  10  18 159 -1.54879e-03
  3  10  18 161 -1.00271e-03
  3  10  18 163 -4.80629e-04
  3  10  18 166 -2.12413e-04
  3  10  18 167 -7.78535e-04
  3  10  18 168 -5.51159e-04
  3  10  18 170 -1.36200e-04
  3  10  18 171 -3.15662e-05
  3  10  18 175 -2.57668e-04
  3  10  18 177  6.56365e-04
  3  10  18 178 -1.03145e-03
  3  10  18 179  1.03403e-03
  3  10  18 180 -2.12472e-04
  3  10  18 181 -3.75828e-04
  3  10  18 183 -1.04498e-03
  3  10  18 184 -7.60062e-04
  3  10  18 189  2.75814e-04
  3  11  12  12  3.39838e-05
  3  11  12  14  7.96988e-05
  3  11  12  15  6.85804e-05
  3  11  12  17  3.67902e-05
  3  11  12  20  3.14160e-05
  3  11  12  23  1.53633e-05
  3  11  12  24 -8.65082e-05
  3  11  12  31  7.90225e-05
  3  11  12  32  8.76468e-05
  3  11  12  33  7.61340e-05
  3  11  12  34 -9.97281e-05
  3  11  12  37  1.38676e-04
  3  11  12  38  2.67395e-04
  3  11  12  40  7.75893e-05
  3  11  12  42 -8.89793e-05
  3  11  12  47 -1.98290e-04
  3  11  12  50 -2.06164e-05
  3  11  12  51 -1.71746e-04
  3  11  12  55 -4.65426e-04
  3  11  12  56 -3.76057e-05
  3  11  12  61 -5.94905e-05
  3  11  12  62 -2.10184e-04
  3  11  12  70 -3.89497e-05
  3  11  12  73 -6.59100e-05
  3  11  12  74  9.62049e-05
  3  11  12  77 -8.05987e-05
  3  11  12  78  7.37232e-05
  3  11  12  80 -4.84000e-04
  3  11  12  83 -7.78514e-05
  3  11  12  84  8.27199e-04
  3  11  12  86 -2.10726e-04
  3  11  12  87  3.16328e-05
  3  11  12  90 -1.17993e-04
  3  11  12  94  1.02217e-04
  3  11  12  95  5.11460e-05
  3  11  12  96  1.00851e-04
  3  11  12  97 -1.23110e-04
  3  11  12  98  1.26837e-04
  3  11  12 100 -8.45928e-05
  3  11  12 102 -5.89230e-05
  3  11  12 103  1.47312e-05
  3  11  12 104  1.33155e-04
  3  11  12 105 -9.08858e-05
  3  11  12 109 -1.33519e-05
  3  11  12 110  6.75765e-05
  3  11  12 111 -7.76429e-05
  3  11  12 112  9.13103e-05
  3  11  12 119  3.30815e-05
  3  11  12 120  8.07132e-05
  3  11  12 122 -1.06331e-04
  3  11  12 123  2.86704e-05
  3  11  12 128  9.41052e-05
  3  11  12 131  2.47930e-05
  3  11  12 134 -4.94184e-05
  3  11  12 135 -6.53344e-05
  3  11  12 138  1.46474e-04
  3  11  12 139  4.59571e-05
  3  11  12 140  3.68860e-05
  3  11  12 141  1.30269e-04
  3  11  12 145 -4.59085e-05
  3  11  12 149  8.17625e-05
  3  11  12 151 -6.43509e-05
  3  11  12 155  3.15438e-05
  3  11  12 157 -4.00990e-05
  3  11  12 158  1.06709e-04
  3  11  12 163  6.11275e-05
  3  11  12 164  8.68009e-05
  3  11  12 165 -7.77860e-05
  3  11  12 168  9.34938e-05
  3  11  12 169 -1.04114e-04
  3  11  12 170  2.51280e-05
  3  11  12 171 -7.92455e-05
  3  11  12 176 -5.33381e-05
  3  11  12 177 -3.52735e-05
  3  11  12 181 -4.52588e-05
  3  11  12 183 -7.39903e-05
  3  11  12 184 -3.67602e-05
  3  11  12 188 -3.18031e-05
  3  11  12 189 -1.08630e-05
  3  11  13  12  4.97323e-05
  3  11  13  13 -5.23600e-04
  3  11  13  14  1.54212e-05
  3  11  13  15  4.04982e-05
  3  11  13  17 -1.25677e-04
  3  11  13  20  1.50024e-04
  3  11  13  23  8.94137e-05
  3  11  13  24 -1.22061e-04
  3  11  13  33 -3.17425e-05
  3  11  13  37  8.00908e-05
  3  11  13  38 -4.16957e-05
  3  11  13  40 -9.26355e-05
  3  11  13  42 -7.58283e-05
  3  11  13  47 -6.66428e-05
  3  11  13  50 -1.92938e-05
  3  11  13  51 -8.07517e-05
  3  11  13  55  9.78655e-05
  3  11  13  59  1.00093e-05
  3  11  13  61 -5.47414e-05
  3  11  13  62 -8.07271e-05
  3  11  13  70  4.02862e-05
  3  11  13  72 -1.96309e-05
  3  11  13  73  1.36838e-05
  3  11  13  74 -5.59804e-05
  3  11  13  75  1.04720e-04
  3  11  13  77 -3.79492e-05
  3  11  13  78 -4.54882e-05
  3  11  13  80  9.92647e-05
  3  11  13  83  3.30470e-05
  3  11  13  84 -9.33814e-05
  3  11  13  86 -7.16532e-05
  3  11  13  87 -1.17705e-05
  3  11  13  90  4.61524e-05
  3  11  13  95  1.63007e-05
  3  11  13  97 -1.41164e-04
  3  11  13  98  7.52438e-05
  3  11  13 100 -5.02628e-05
  3  11  13 102 -7.99325e-05
  3  11  13 103  7.39686e-05
  3  11  13 105  3.70965e-05
  3  11  13 108  2.49423e-05
  3  11  13 109  5.57641e-05
  3  11  13 110 -1.03012e-04
  3  11  13 111 -3.24119e-05
  3  11  13 112 -3.47912e-05
  3  11  13 119  1.29382e-05
  3  11  13 120 -3.47190e-05
  3  11  13 122 -7.71965e-05
  3  11  13 128  8.01470e-05
  3  11  13 131  1.39366e-05
  3  11  13 135 -2.49692e-05
  3  11  13 138  8.07377e-05
  3  11  13 140  2.80194e-05
  3  11  13 141  8.09894e-05
  3  11  13 144 -1.04000e-04
  3  11  13 148 -3.87700e-05
  3  11  13 151 -2.06973e-04
  3  11  13 154 -1.63942e-05
  3  11  13 157  3.52008e-04
  3  11  13 158 -3.43855e-05
  3  11  13 163  1.40840e-04
  3  11  13 164 -3.38988e-05
  3  11  13 165 -3.23682e-05
  3  11  13 166 -3.28106e-05
  3  11  13 168  8.09563e-05
  3  11  13 174  1.03733e-04
  3  11  13 175 -1.92538e-05
  3  11  13 176 -1.04791e-04
  3  11  13 177 -2.86344e-05
  3  11  13 180  1.04321e-04
  3  11  13 181  5.44426e-05
  3  11  13 183  3.13636e-05
  3  11  13 185 -2.61632e-05
  3  11  13 189 -1.94710e-05
  3  11  14  12 -2.46986e-05
  3  11  14  16 -2.78427e-05
  3  11  14  17  3.20752e-05
  3  11  14  20  3.66549e-05
  3  11  14  22 -1.73724e-04
  3  11  14  24 -3.87460e-05
  3  11  14  31 -1.21819e-04
  3  11  14  32  1.71011e-05
  3  11  14  33  6.70371e-05
  3  11  14  34 -3.00163e-05
  3  11  14  37 -1.12723e-05
  3  11  14  38 -1.13918e-05
  3  11  14  42 -3.56928e-05
  3  11  14  47  3.99177e-04
  3  11  14  59 -2.09792e-05
  3  11  14  61 -3.92159e-05
  3  11  14  70 -8.97762e-05
  3  11  14  71 -1.73571e-05
  3  11  14  73  1.31652e-04
  3  11  14  75  9.11790e-05
  3  11  14  77 -3.32880e-05
  3  11  14  83  1.30957e-05
  3  11  14  86 -1.91467e-05
  3  11  14  87  1.03877e-05
  3  11  14  95  1.15451e-05
  3  11  14  97 -2.01478e-05
  3  11  14 103 -2.66512e-05
  3  11  14 104  1.68498e-05
  3  11  14 109  1.04135e-05
  3  11  14 114  4.20429e-05
  3  11  14 115 -4.05861e-05
  3  11  14 118  1.42427e-05
  3  11  14 122  2.06719e-04
  3  11  14 123  2.05616e-05
  3  11  14 131  2.08056e-05
  3  11  14 133  1.22506e-05
  3  11  14 134  1.42826e-04
  3  11  14 135  1.59449e-05
  3  11  14 138 -1.17551e-04
  3  11  14 145 -1.69468e-05
  3  11  14 148  1.70890e-05
  3  11  14 151 -4.14895e-05
  3  11  14 155 -1.27521e-05
  3  11  14 157 -2.47306e-04
  3  11  14 163  4.41525e-05
  3  11  14 188  1.26310e-05
  3  11  14 189  1.15598e-05
  3  11  15  12  1.10201e-05
  3  11  15  13  2.31545e-05
  3  11  15  15  1.32679e-05
  3  11  15  19 -1.08902e-05
  3  11  15  20  2.02649e-05
  3  11  15  23 -3.72748e-05
  3  11  15  24 -1.68861e-05
  3  11  15  34 -2.42354e-05
  3  11  15  37 -1.06218e-05
  3  11  15  38  7.90684e-05
  3  11  15  42  1.53600e-05
  3  11  15  45  2.65133e-05
  3  11  15  47  1.71028e-05
  3  11  15  51  1.71656e-05
  3  11  15  55  2.00166e-05
  3  11  15  62 -1.74082e-05
  3  11  15  70 -1.22154e-04
  3  11  15  75  1.47389e-05
  3  11  15  78  1.30561e-05
  3  11  15  80  9.18664e-05
  3  11  15  83 -1.13781e-05
  3  11  15  84 -1.48456e-04
  3  11  15  87  2.33033e-05
  3  11  15  88 -1.02969e-05
  3  11  15  97 -6.04913e-05
  3  11  15 103  1.52649e-05
  3  11  15 109  2.72978e-05
  3  11  15 110 -2.03848e-05
  3  11  15 111 -1.28047e-05
  3  11  15 114 -2.52859e-05
  3  11  15 115 -2.32665e-05
  3  11  15 119 -2.25768e-05
  3  11  15 138 -1.65121e-05
  3  11  15 139 -1.21857e-05
  3  11  15 140 -2.15329e-05
  3  11  15 141  2.89037e-04
  3  11  15 142  1.00248e-05
  3  11  15 148  1.89392e-05
  3  11  15 151 -4.19862e-05
  3  11  15 155  5.83025e-05
  3  11  15 157  2.21961e-05
  3  11  15 158 -1.79638e-05
  3  11  15 163 -2.01686e-05
  3  11  15 165 -1.28431e-05
  3  11  15 168 -1.01783e-05
  3  11  15 170 -1.61689e-05
  3  11  15 171 -1.21215e-05
  3  11  15 175  1.99759e-05
  3  11  15 183 -1.46050e-05
  3  11  15 184 -1.65041e-05
  3  11  15 188 -5.77040e-05
  3  11  16  19 -2.67056e-05
  3  11  16  26  2.54103e-05
  3  11  16  27  2.06696e-05
  3  11  16  28 -2.06825e-05
  3  11  16  32  3.35562e-05
  3  11  16  33  3.37046e-05
  3  11  16  35  7.71115e-05
  3  11  16  36  7.70070e-05
  3  11  16  38  1.32762e-05
  3  11  16  39  1.34379e-05
  3  11  16  44  2.41234e-05
  3  11  16  46 -4.72163e-05
  3  11  16  48  2.98862e-05
  3  11  16  49 -2.98044e-05
  3  11  16  56  2.67387e-05
  3  11  16  57 -2.67474e-05
  3  11  16  64 -6.75547e-05
  3  11  16  65 -4.03717e-05
  3  11  16  66 -4.03881e-05
  3  11  16  67 -5.79936e-04
  3  11  16  69 -1.63318e-05
  3  11  16  71 -3.90789e-05
  3  11  16  72  3.90866e-05
  3  11  16  79 -3.91963e-05
  3  11  16  90 -3.65976e-05
  3  11  16  91 -3.65813e-05
  3  11  16  99  1.77522e-05
  3  11  16 100  1.77422e-05
  3  11  16 107  4.36560e-05
  3  11  16 126 -4.42821e-05
  3  11  16 132 -5.35135e-05
  3  11  16 147  4.59424e-05
  3  11  16 150 -6.58396e-05
  3  11  17  11  1.02234e-03
  3  11  17  13  1.07982e-03
  3  11  17  14  6.81320e-05
  3  11  17  15  5.13705e-04
  3  11  17  17  7.34637e-04
  3  11  17  20 -3.99399e-04
  3  11  17  22 -1.18631e-03
  3  11  17  24  1.28316e-04
  3  11  17  32 -9.98576e-05
  3  11  17  33 -1.13702e-04
  3  11  17  34 -1.03484e-03
  3  11  17  37  2.13612e-04
  3  11  17  38  1.61533e-05
  3  11  17  39  2.34995e-05
  3  11  17  41 -1.01847e-04
  3  11  17  42  3.90704e-05
  3  11  17  47 -1.21762e-05
  3  11  17  50  6.40577e-05
  3  11  17  51 -2.12976e-04
  3  11  17  57  1.03933e-03
  3  11  17  61  7.01675e-05
  3  11  17  68  9.82373e-04
  3  11  17  70  3.94912e-04
  3  11  17  71 -1.67379e-05
  3  11  17  72  7.93631e-05
  3  11  17  73 -8.91164e-04
  3  11  17  74  4.89764e-04
  3  11  17  75  2.12761e-04
  3  11  17  80  2.04884e-04
  3  11  17  86 -2.13820e-04
  3  11  17  87 -2.30505e-04
  3  11  17  90  9.85253e-04
  3  11  17  94  8.97274e-04
  3  11  17  95  4.78729e-04
  3  11  17  97  6.25348e-05
  3  11  17  98  1.09855e-05
  3  11  17 100 -1.02006e-03
  3  11  17 101  1.54419e-05
  3  11  17 103  5.37481e-04
  3  11  17 104  2.12998e-04
  3  11  17 105  1.12904e-04
  3  11  17 109 -1.55404e-04
  3  11  17 112  1.74366e-04
  3  11  17 113  1.05001e-04
  3  11  17 118  2.13155e-04
  3  11  17 119  1.35286e-04
  3  11  17 120  1.02846e-03
  3  11  17 123  1.49722e-05
  3  11  17 126 -9.53859e-04
  3  11  17 127 -9.47150e-04
  3  11  17 128  2.12842e-04
  3  11  17 129  1.01562e-03
  3  11  17 130 -1.01523e-03
  3  11  17 131  1.52410e-05
  3  11  17 135 -1.51691e-04
  3  11  17 139  2.67813e-04
  3  11  17 140 -8.11450e-05
  3  11  17 144 -7.28501e-04
  3  11  17 145  5.23392e-04
  3  11  17 148  1.54080e-04
  3  11  17 151  3.88989e-04
  3  11  17 154  1.66684e-04
  3  11  17 157 -2.89741e-04
  3  11  17 158 -4.94944e-04
  3  11  17 163 -3.36702e-05
  3  11  17 166  2.12584e-04
  3  11  17 167  1.89849e-04
  3  11  17 168  3.82890e-04
  3  11  17 169 -1.03700e-03
  3  11  17 170 -2.00898e-04
  3  11  17 171  3.15636e-05
  3  11  17 174  2.12357e-04
  3  11  17 175 -2.17044e-04
  3  11  17 176 -2.12603e-04
  3  11  17 177 -1.43413e-04
  3  11  17 178 -1.01631e-03
  3  11  17 179  1.01876e-03
  3  11  17 180  2.12469e-04
  3  11  17 181 -1.39098e-04
  3  11  17 183 -1.03185e-03
  3  11  17 184  4.62191e-04
  3  11  17 188  9.75471e-04
  3  11  17 189 -5.04641e-04
  3  11  18  11  3.74177e-04
  3  11  18  13  2.04521e-04
  3  11  18  14  2.00015e-04
  3  11  18  15  1.92118e-04
  3  11  18  16 -2.10566e-04
  3  11  18  17  1.01565e-04
  3  11  18  20  1.13602e-04
  3  11  18  24  1.40852e-04
  3  11  18  31  2.19633e-04
  3  11  18  32  3.08362e-04
  3  11  18  33 -1.79433e-04
  3  11  18  37 -4.20440e-04
  3  11  18  38 -1.45080e-05
  3  11  18  39  2.91775e-05
  3  11  18  40  2.12893e-04
  3  11  18  41 -6.11396e-04
  3  11  18  42  9.93477e-05
  3  11  18  50  5.61701e-04
  3  11  18  51  1.06338e-03
  3  11  18  57 -3.00699e-04
  3  11  18  61  1.54933e-04
  3  11  18  62  2.05652e-05
  3  11  18  68  2.28766e-04
  3  11  18  70 -8.06874e-04
  3  11  18  73 -2.19889e-04
  3  11  18  74 -1.53512e-04
  3  11  18  80 -1.06464e-03
  3  11  18  84  1.10390e-03
  3  11  18  86  2.20120e-04
  3  11  18  87  5.22747e-04
  3  11  18  90 -6.64199e-05
  3  11  18  95 -5.60180e-04
  3  11  18  96  1.38687e-05
  3  11  18  97  9.89139e-05
  3  11  18  98  5.78353e-04
  3  11  18 100  1.95312e-04
  3  11  18 101 -5.42526e-04
  3  11  18 103 -6.86928e-04
  3  11  18 105 -3.87810e-04
  3  11  18 108 -2.12555e-04
  3  11  18 109  1.59324e-04
  3  11  18 112  1.03063e-03
  3  11  18 113  1.42866e-04
  3  11  18 115 -1.16420e-05
  3  11  18 118 -3.11667e-04
  3  11  18 119 -4.89605e-04
  3  11  18 120  2.17707e-04
  3  11  18 122  8.61942e-04
  3  11  18 123 -7.54264e-05
  3  11  18 126  6.28079e-04
  3  11  18 127 -6.54105e-04
  3  11  18 128 -1.55040e-04
  3  11  18 129  2.14443e-04
  3  11  18 130  2.12319e-04
  3  11  18 131 -5.48834e-04
  3  11  18 134  1.72827e-03
  3  11  18 135  4.97457e-04
  3  11  18 138 -1.17373e-03
  3  11  18 139 -5.22592e-04
  3  11  18 140 -2.25784e-04
  3  11  18 141 -1.56927e-03
  3  11  18 144 -2.12371e-04
  3  11  18 145 -5.49971e-04
  3  11  18 148  4.07784e-04
  3  11  18 151  9.23431e-04
  3  11  18 154  7.96078e-05
  3  11  18 157  1.13969e-04
  3  11  18 158  3.45560e-04
  3  11  18 163 -2.92262e-04
  3  11  18 167  1.66449e-04
  3  11  18 168 -4.29332e-04
  3  11  18 169 -2.12207e-04
  3  11  18 170 -1.03158e-03
  3  11  18 174 -1.03641e-03
  3  11  18 175  5.27918e-04
  3  11  18 176  1.06729e-03
  3  11  18 177  5.20592e-04
  3  11  18 178  1.94273e-04
  3  11  18 179  2.20824e-04
  3  11  18 181  3.88437e-04
  3  11  18 183 -2.44463e-04
  3  11  18 184 -5.64583e-04
  3  11  18 185  1.08929e-03
  3  11  18 188  2.12302e-04
  3  11  18 189  6.12199e-04
  3  12  13  13 -1.41301e-05
  3  12  13  16 -2.94614e-04
  3  12  13  22 -2.45379e-05
  3  12  13  23 -3.25895e-05
  3  12  13  31  2.32027e-05
  3  12  13  34  1.25649e-05
  3  12  13  37 -5.80433e-05
  3  12  13  40 -1.57718e-05
  3  12  13  47  3.61928e-05
  3  12  13  51  8.53371e-05
  3  12  13  55  1.13435e-04
  3  12  13  59  1.10270e-04
  3  12  13  62  9.60293e-05
  3  12  13  67 -2.33933e-05
  3  12  13  73  4.27439e-04
  3  12  13  80  1.05343e-04
  3  12  13  84  2.23405e-04
  3  12  13  86  5.05536e-05
  3  12  13  96 -1.95137e-05
  3  12  13 104  3.17491e-05
  3  12  13 110 -2.97598e-05
  3  12  13 122  2.34601e-05
  3  12  13 128 -1.59131e-05
  3  12  13 134 -2.17957e-05
  3  12  13 138 -6.13970e-05
  3  12  13 141 -6.36932e-05
  3  12  13 159  1.10953e-04
  3  12  13 162  1.40423e-04
  3  12  13 176  2.26147e-05
  3  12  14  14 -1.19830e-04
  3  12  14  15  4.37065e-05
  3  12  14  16  1.20706e-04
  3  12  14  17  1.33822e-04
  3  12  14  18  6.36956e-05
  3  12  14  19 -6.33015e-05
  3  12  14  21  1.52812e-04
  3  12  14  22 -1.34897e-04
  3  12  14  24  4.21458e-05
  3  12  14  30  1.40861e-04
  3  12  14  31 -1.21673e-05
  3  12  14  32  7.43405e-05
  3  12  14  33  9.22998e-05
  3  12  14  37  2.22148e-05
  3  12  14  40  1.59567e-04
  3  12  14  41 -4.83477e-05
  3  12  14  42  1.06449e-04
  3  12  14  45  6.00405e-05
  3  12  14  47 -1.78988e-04
  3  12  14  50 -5.53460e-05
  3  12  14  51  5.54127e-04
  3  12  14  52  8.30051e-05
  3  12  14  54  5.89915e-05
  3  12  14  55  9.16088e-05
  3  12  14  56 -5.13390e-05
  3  12  14  58 -7.00928e-05
  3  12  14  59 -1.19955e-04
  3  12  14  60 -1.89212e-05
  3  12  14  61  1.49230e-04
  3  12  14  62 -5.99676e-04
  3  12  14  67 -1.14548e-04
  3  12  14  70  8.70492e-05
  3  12  14  71  8.85608e-05
  3  12  14  72  5.15505e-05
  3  12  14  73 -1.15042e-04
  3  12  14  74  1.03534e-05
  3  12  14  75 -3.78268e-04
  3  12  14  80 -1.18614e-04
  3  12  14  81 -1.01596e-05
  3  12  14  84 -1.17454e-04
  3  12  14  85 -9.95246e-05
  3  12  14  86  7.96662e-04
  3  12  14  87 -1.51947e-04
  3  12  14  88 -3.50895e-05
  3  12  14  90 -8.10219e-05
  3  12  14  94 -1.30227e-04
  3  12  14  95  1.56743e-05
  3  12  14  96 -1.37769e-04
  3  12  14  97 -1.09362e-04
  3  12  14  98 -4.55334e-04
  3  12  14 100 -5.65366e-05
  3  12  14 101  7.09964e-05
  3  12  14 102 -2.54012e-04
  3  12  14 103 -1.34536e-04
  3  12  14 104 -1.05238e-03
  3  12  14 105 -1.20892e-04
  3  12  14 109  4.65190e-05
  3  12  14 110  1.21258e-04
  3  12  14 113 -1.09405e-05
  3  12  14 114 -2.10530e-05
  3  12  14 115 -1.71487e-05
  3  12  14 118 -8.59486e-05
  3  12  14 119  1.03463e-04
  3  12  14 120 -6.21959e-05
  3  12  14 122 -5.37621e-05
  3  12  14 123 -1.65554e-04
  3  12  14 125 -3.05551e-05
  3  12  14 128  1.66882e-05
  3  12  14 131 -1.33025e-04
  3  12  14 133 -5.13631e-05
  3  12  14 134 -3.54766e-05
  3  12  14 135  8.03239e-05
  3  12  14 138  3.84065e-05
  3  12  14 139  3.92188e-05
  3  12  14 140 -6.82352e-05
  3  12  14 141 -1.47765e-04
  3  12  14 142  6.22276e-05
  3  12  14 143  6.25816e-05
  3  12  14 145  3.73479e-05
  3  12  14 148 -5.51003e-05
  3  12  14 149  1.21194e-04
  3  12  14 158 -1.19834e-04
  3  12  14 159  1.59151e-04
  3  12  14 162  1.67359e-04
  3  12  14 163  7.75059e-05
  3  12  14 167 -1.45130e-04
  3  12  14 168 -6.67589e-05
  3  12  14 169 -1.21670e-04
  3  12  14 170  6.48536e-05
  3  12  14 171  1.14116e-04
  3  12  14 174  6.53259e-05
  3  12  14 175  1.83378e-05
  3  12  14 176  1.29284e-04
  3  12  14 177  1.18392e-04
  3  12  14 181 -7.61153e-05
  3  12  14 184 -1.93293e-05
  3  12  14 186 -6.46491e-05
  3  12  14 189  2.71046e-05
  3  12  15  13 -4.10520e-05
  3  12  15  15  2.36556e-05
  3  12  15  17  4.09190e-05
  3  12  15  18 -1.13963e-04
  3  12  15  19 -1.09115e-04
  3  12  15  20 -7.84369e-05
  3  12  15  21 -2.03535e-05
  3  12  15  22 -5.70716e-04
  3  12  15  23 -1.13565e-04
  3  12  15  24 -3.43368e-05
  3  12  15  29  5.74627e-05
  3  12  15  30  3.12301e-05
  3  12  15  31 -2.73162e-05
  3  12  15  32 -1.78403e-04
  3  12  15  33 -1.05922e-04
  3  12  15  40 -1.24241e-04
  3  12  15  41 -3.21047e-05
  3  12  15  42  3.73966e-05
  3  12  15  47  9.47117e-05
  3  12  15  51  1.41771e-05
  3  12  15  52 -2.57837e-04
  3  12  15  54 -3.95238e-05
  3  12  15  58 -1.77848e-05
  3  12  15  60 -1.83931e-05
  3  12  15  61  7.77569e-05
  3  12  15  62 -1.48515e-05
  3  12  15  70  3.47833e-05
  3  12  15  73  3.29559e-05
  3  12  15  74  5.47653e-05
  3  12  15  75  1.29245e-04
  3  12  15  81  4.96005e-05
  3  12  15  85  4.65989e-05
  3  12  15  86  6.52603e-05
  3  12  15  87 -1.39330e-05
  3  12  15  88 -1.20047e-04
  3  12  15  90  2.98295e-04
  3  12  15  94 -1.57862e-05
  3  12  15  95  9.48000e-05
  3  12  15  96 -4.15003e-05
  3  12  15  97  1.35850e-04
  3  12  15  98 -2.11899e-05
  3  12  15 100  1.29615e-04
  3  12  15 101  6.01990e-05
  3  12  15 102 -1.11944e-04
  3  12  15 103 -6.23580e-05
  3  12  15 104 -7.80695e-05
  3  12  15 105  4.25625e-05
  3  12  15 108 -5.07683e-04
  3  12  15 109  1.63805e-05
  3  12  15 113  1.73532e-05
  3  12  15 114  1.32495e-04
  3  12  15 115 -1.36942e-04
  3  12  15 118  7.05159e-05
  3  12  15 119 -1.51518e-05
  3  12  15 120 -1.17379e-04
  3  12  15 122  1.11304e-04
  3  12  15 123 -2.51662e-05
  3  12  15 125  1.30904e-04
  3  12  15 128 -1.18486e-04
  3  12  15 131  9.31613e-05
  3  12  15 133  1.25030e-04
  3  12  15 134  1.08559e-04
  3  12  15 135 -7.76586e-05
  3  12  15 139 -6.18553e-05
  3  12  15 140  1.94648e-05
  3  12  15 141 -8.56428e-05
  3  12  15 142  1.16089e-04
  3  12  15 143 -1.20964e-04
  3  12  15 145 -6.72152e-05
  3  12  15 148 -2.24296e-05
  3  12  15 149  4.63284e-05
  3  12  15 154 -2.92883e-05
  3  12  15 158 -6.38388e-05
  3  12  15 159  1.86003e-03
  3  12  15 162  2.54115e-03
  3  12  15 163 -1.78826e-05
  3  12  15 167  1.01942e-05
  3  12  15 168  1.35363e-05
  3  12  15 174 -1.21550e-04
  3  12  15 175 -1.31242e-04
  3  12  15 176  3.67467e-04
  3  12  15 180 -1.53454e-05
  3  12  15 181 -2.06796e-05
  3  12  15 184 -3.07555e-05
  3  12  15 186  1.32950e-04
  3  12  15 189  1.55359e-05
  3  12  16  12 -1.90884e-05
  3  12  16  15 -1.44533e-05
  3  12  16  19  2.21290e-05
  3  12  16  26  3.54932e-05
  3  12  16  27  1.51076e-05
  3  12  16  28  1.51066e-05
  3  12  16  35  5.51519e-05
  3  12  16  36 -5.51756e-05
  3  12  16  44  7.28866e-05
  3  12  16  46 -3.27121e-05
  3  12  16  48 -2.55419e-05
  3  12  16  49 -2.55841e-05
  3  12  16  64  4.79066e-05
  3  12  16  65 -4.37111e-05
  3  12  16  66  4.37446e-05
  3  12  16  69  1.11052e-05
  3  12  16  71 -4.19359e-05
  3  12  16  72 -4.19847e-05
  3  12  16  76  1.05234e-05
  3  12  16  82 -1.36586e-05
  3  12  16  83 -1.36726e-05
  3  12  16 107  1.02504e-05
  3  12  16 130  1.07137e-05
  3  12  17  13 -6.36001e-05
  3  12  17  14  7.72795e-05
  3  12  17  15 -8.12413e-05
  3  12  17  17  8.77065e-05
  3  12  17  20  2.00247e-05
  3  12  17  21 -5.69658e-04
  3  12  17  22 -8.25644e-05
  3  12  17  24 -4.48919e-05
  3  12  17  29  2.85620e-04
  3  12  17  30  1.08676e-04
  3  12  17  31  1.08393e-04
  3  12  17  33 -7.89585e-05
  3  12  17  38 -2.47119e-05
  3  12  17  40 -8.26970e-05
  3  12  17  42 -5.79009e-05
  3  12  17  47  6.88752e-05
  3  12  17  54 -1.67798e-04
  3  12  17  55 -9.23988e-05
  3  12  17  58  3.17330e-04
  3  12  17  60 -7.96559e-04
  3  12  17  62  6.71148e-05
  3  12  17  70 -2.36547e-04
  3  12  17  73 -1.12315e-04
  3  12  17  74  7.82415e-05
  3  12  17  75 -7.29867e-05
  3  12  17  81 -3.05676e-04
  3  12  17  84 -1.06931e-04
  3  12  17  85 -7.49718e-05
  3  12  17  87  4.54841e-05
  3  12  17  95  3.43774e-05
  3  12  17  96  8.74985e-05
  3  12  17  97 -7.15870e-05
  3  12  17  98 -6.99745e-05
  3  12  17 102  7.32206e-05
  3  12  17 103  2.27551e-05
  3  12  17 105 -1.20274e-05
  3  12  17 109  4.40946e-05
  3  12  17 110  7.96443e-05
  3  12  17 118 -7.36469e-05
  3  12  17 122  7.37256e-05
  3  12  17 123  2.29868e-05
  3  12  17 131  1.55363e-05
  3  12  17 134  7.63370e-05
  3  12  17 135  8.60261e-05
  3  12  17 138 -6.86904e-05
  3  12  17 139 -9.67086e-05
  3  12  17 140  3.97805e-05
  3  12  17 141 -6.97288e-05
  3  12  17 144  2.84940e-05
  3  12  17 145 -2.88914e-05
  3  12  17 148  3.90354e-05
  3  12  17 149  7.83828e-05
  3  12  17 154 -2.00058e-05
  3  12  17 155  1.16819e-05
  3  12  17 158 -7.86603e-05
  3  12  17 159  6.53156e-05
  3  12  17 163  1.12854e-04
  3  12  17 168 -4.40348e-05
  3  12  17 174 -7.62567e-05
  3  12  17 175 -4.08566e-05
  3  12  17 177  7.38104e-05
  3  12  17 180 -7.43744e-05
  3  12  17 181  1.18008e-04
  3  12  17 189 -2.31922e-05
  3  12  18  11  5.13608e-05
  3  12  18  12  5.21752e-05
  3  12  18  13 -5.24953e-05
  3  12  18  14  1.21461e-05
  3  12  18  16  1.62799e-05
  3  12  18  17 -5.08089e-05
  3  12  18  20  4.73975e-05
  3  12  18  21  1.21513e-04
  3  12  18  24 -2.34953e-05
  3  12  18  29 -5.93640e-05
  3  12  18  32  3.46250e-05
  3  12  18  33  1.46547e-05
  3  12  18  34  1.65630e-05
  3  12  18  38  1.57316e-04
  3  12  18  42 -1.90333e-05
  3  12  18  47 -3.67309e-04
  3  12  18  55 -2.73316e-05
  3  12  18  56  6.40757e-05
  3  12  18  57  6.56793e-05
  3  12  18  58 -4.44050e-05
  3  12  18  60  1.36329e-04
  3  12  18  61  3.75127e-04
  3  12  18  62  1.05954e-04
  3  12  18  67  9.08644e-05
  3  12  18  68 -7.21463e-05
  3  12  18  70 -2.37638e-05
  3  12  18  73  6.75660e-05
  3  12  18  74 -1.35207e-05
  3  12  18  77 -7.29266e-05
  3  12  18  78 -7.45379e-05
  3  12  18  81  2.23681e-04
  3  12  18  83 -7.21532e-05
  3  12  18  85  1.11741e-05
  3  12  18  87 -5.24835e-05
  3  12  18  94 -1.59183e-05
  3  12  18  96  7.27189e-05
  3  12  18  97 -3.22540e-05
  3  12  18 102 -5.63892e-05
  3  12  18 103  3.58279e-05
  3  12  18 104  3.72384e-05
  3  12  18 105  2.58972e-05
  3  12  18 108 -5.86706e-05
  3  12  18 109 -1.29737e-05
  3  12  18 111 -7.19945e-05
  3  12  18 118  9.16675e-05
  3  12  18 119 -4.69122e-05
  3  12  18 126 -5.07545e-05
  3  12  18 127 -4.90312e-05
  3  12  18 129  7.38172e-05
  3  12  18 130 -7.40511e-05
  3  12  18 144  7.41427e-05
  3  12  18 145 -1.24027e-05
  3  12  18 155  7.51031e-05
  3  12  18 163  7.39466e-05
  3  12  18 164  7.53708e-05
  3  12  18 165 -7.20617e-05
  3  12  18 170 -7.08804e-05
  3  12  18 171 -7.25914e-05
  3  12  18 175 -1.06084e-05
  3  12  18 178 -7.99330e-05
  3  12  18 179  7.76376e-05
  3  12  18 181 -1.61937e-05
  3  12  18 185 -7.56032e-05
  3  12  18 189 -1.28614e-05
  3  13  14  13  1.00235e-04
  3  13  14  14 -4.41498e-05
  3  13  14  15 -2.35628e-05
  3  13  14  16  1.84977e-04
  3  13  14  17 -4.10188e-05
  3  13  14  18  1.14280e-04
  3  13  14  19 -1.09334e-04
  3  13  14  20  7.86492e-05
  3  13  14  21  2.00459e-05
  3  13  14  22 -5.01302e-04
  3  13  14  23  1.15112e-04
  3  13  14  24  3.42900e-05
  3  13  14  29 -5.74822e-05
  3  13  14  30 -5.25130e-05
  3  13  14  31 -2.15056e-04
  3  13  14  32  1.11195e-04
  3  13  14  33  2.50146e-04
  3  13  14  34  1.12095e-04
  3  13  14  40  1.18762e-04
  3  13  14  41  3.21098e-05
  3  13  14  42 -3.74162e-05
  3  13  14  47 -7.08197e-05
  3  13  14  51  1.10279e-04
  3  13  14  52 -2.59172e-04
  3  13  14  54  3.94090e-05
  3  13  14  55  1.18856e-04
  3  13  14  58  1.77731e-05
  3  13  14  59  8.68489e-05
  3  13  14  60  1.83668e-05
  3  13  14  61 -7.77970e-05
  3  13  14  62 -1.07811e-04
  3  13  14  70 -3.47725e-05
  3  13  14  71 -2.25823e-05
  3  13  14  73  2.45604e-04
  3  13  14  74 -5.47469e-05
  3  13  14  80  1.12065e-04
  3  13  14  81 -4.96872e-05
  3  13  14  84  1.21439e-04
  3  13  14  86 -1.43382e-04
  3  13  14  87  1.38845e-05
  3  13  14  88 -1.21832e-04
  3  13  14  90 -3.47126e-04
  3  13  14  94  1.33349e-05
  3  13  14  95 -9.47662e-05
  3  13  14  96  3.33466e-05
  3  13  14  97 -1.35530e-04
  3  13  14  98  1.36743e-04
  3  13  14 100  1.29804e-04
  3  13  14 101 -6.02030e-05
  3  13  14 102  1.31133e-04
  3  13  14 103  6.24785e-05
  3  13  14 104 -3.10074e-05
  3  13  14 105 -4.25281e-05
  3  13  14 108 -4.29518e-04
  3  13  14 109 -1.63755e-05
  3  13  14 110 -7.19369e-05
  3  13  14 113 -1.73596e-05
  3  13  14 114  1.37991e-04
  3  13  14 115 -1.38146e-04
  3  13  14 118 -2.56944e-05
  3  13  14 119  1.51392e-05
  3  13  14 120 -1.17394e-04
  3  13  14 123  2.51907e-05
  3  13  14 125 -1.31664e-04
  3  13  14 128  1.24371e-04
  3  13  14 131 -9.31486e-05
  3  13  14 133  1.25573e-04
  3  13  14 134  1.34811e-04
  3  13  14 135  7.76953e-05
  3  13  14 139 -8.79294e-05
  3  13  14 140 -1.94699e-05
  3  13  14 141 -1.13685e-03
  3  13  14 142  1.16011e-04
  3  13  14 143  1.21113e-04
  3  13  14 144  1.30007e-04
  3  13  14 145  6.72300e-05
  3  13  14 148  2.24330e-05
  3  13  14 154  2.92712e-05
  3  13  14 155 -1.23759e-04
  3  13  14 158 -4.39921e-05
  3  13  14 159  2.11179e-03
  3  13  14 162  3.03204e-03
  3  13  14 163  1.79774e-05
  3  13  14 166 -1.26056e-05
  3  13  14 167 -1.01767e-05
  3  13  14 168 -1.35246e-05
  3  13  14 175 -1.24580e-04
  3  13  14 176  2.64062e-04
  3  13  14 180 -3.21330e-04
  3  13  14 181 -6.30563e-05
  3  13  14 184 -1.43314e-05
  3  13  14 185 -5.28881e-05
  3  13  14 186 -1.32925e-04
  3  13  14 188  1.14674e-04
  3  13  14 189 -1.39906e-05
  3  13  15  14  8.17741e-05
  3  13  15  15  5.30041e-05
  3  13  15  17 -4.23498e-05
  3  13  15  18  6.11552e-05
  3  13  15  19  6.06307e-05
  3  13  15  21  1.51898e-04
  3  13  15  22 -1.08448e-04
  3  13  15  24  4.23076e-05
  3  13  15  30  2.29051e-04
  3  13  15  32  4.80930e-05
  3  13  15  33  6.54554e-05
  3  13  15  34 -1.22337e-04
  3  13  15  40 -3.43153e-05
  3  13  15  41 -4.83514e-05
  3  13  15  42  1.06553e-04
  3  13  15  45 -6.15151e-05
  3  13  15  47 -1.04285e-03
  3  13  15  50 -5.53502e-05
  3  13  15  51 -5.72062e-05
  3  13  15  52 -8.83173e-05
  3  13  15  54  5.88999e-05
  3  13  15  56 -5.03238e-05
  3  13  15  58 -7.01023e-05
  3  13  15  60 -1.89045e-05
  3  13  15  61  1.49293e-04
  3  13  15  62  7.06758e-05
  3  13  15  70  8.70743e-05
  3  13  15  71  1.02690e-05
  3  13  15  72  5.15332e-05
  3  13  15  73 -1.19256e-04
  3  13  15  74  1.04804e-05
  3  13  15  75 -1.55673e-05
  3  13  15  81 -1.53387e-05
  3  13  15  85 -3.02442e-05
  3  13  15  86 -9.36545e-05
  3  13  15  87 -1.52032e-04
  3  13  15  88  9.09174e-05
  3  13  15  90 -6.82137e-05
  3  13  15  94 -1.13395e-04
  3  13  15  95  1.56876e-05
  3  13  15  96 -1.06198e-04
  3  13  15  97 -1.09024e-04
  3  13  15  98  1.49487e-05
  3  13  15 100  7.34440e-05
  3  13  15 101  7.10007e-05
  3  13  15 102  3.61270e-04
  3  13  15 103 -1.34663e-04
  3  13  15 104 -6.65040e-04
  3  13  15 105 -1.20882e-04
  3  13  15 109  4.65338e-05
  3  13  15 113 -1.09433e-05
  3  13  15 114  5.28848e-05
  3  13  15 115  5.44960e-05
  3  13  15 118 -6.32469e-05
  3  13  15 119  1.03414e-04
  3  13  15 120  6.37372e-05
  3  13  15 122 -3.17309e-04
  3  13  15 123 -1.65552e-04
  3  13  15 125 -1.00925e-04
  3  13  15 128  1.09099e-04
  3  13  15 131 -1.33027e-04
  3  13  15 133  8.35060e-05
  3  13  15 134  4.93633e-05
  3  13  15 135  8.06088e-05
  3  13  15 138  3.10281e-05
  3  13  15 139 -1.00574e-04
  3  13  15 140 -6.82687e-05
  3  13  15 141 -1.49967e-05
  3  13  15 142 -6.08874e-05
  3  13  15 143  6.13875e-05
  3  13  15 144  1.16448e-04
  3  13  15 145  3.73716e-05
  3  13  15 148 -5.51055e-05
  3  13  15 155 -1.17079e-04
  3  13  15 158  1.41398e-04
  3  13  15 159  8.53777e-05
  3  13  15 162  7.80390e-05
  3  13  15 163  7.73389e-05
  3  13  15 166  1.20336e-04
  3  13  15 167 -1.45120e-04
  3  13  15 168 -6.67301e-05
  3  13  15 169 -1.21552e-04
  3  13  15 170  6.53051e-05
  3  13  15 171  1.13907e-04
  3  13  15 175 -7.64699e-05
  3  13  15 176  1.14238e-04
  3  13  15 177  1.18354e-04
  3  13  15 180 -1.12493e-04
  3  13  15 181  1.45022e-04
  3  13  15 184 -6.41346e-05
  3  13  15 185 -1.18510e-04
  3  13  15 186 -6.22346e-05
  3  13  15 188  1.17137e-04
  3  13  15 189 -1.20745e-04
  3  13  16  26  1.09181e-05
  3  13  16  35  1.43135e-05
  3  13  16  36 -1.41941e-05
  3  13  16  46 -1.48127e-05
  3  13  16  64  1.92752e-05
  3  13  16  91  1.01352e-05
  3  13  16  92  1.28757e-05
  3  13  16  93 -1.28256e-05
  3  13  16  99 -2.63976e-05
  3  13  16 136  1.43702e-05
  3  13  16 137  1.43759e-05
  3  13  16 142  1.20389e-05
  3  13  17  11  5.25274e-05
  3  13  17  12 -5.33089e-05
  3  13  17  17 -5.08074e-05
  3  13  17  20  4.60757e-05
  3  13  17  21  1.21427e-04
  3  13  17  22  2.55853e-04
  3  13  17  23  3.23404e-05
  3  13  17  24 -2.33923e-05
  3  13  17  29 -5.93775e-05
  3  13  17  32  3.45979e-05
  3  13  17  33 -1.27928e-05
  3  13  17  34 -9.72597e-05
  3  13  17  38 -1.58336e-04
  3  13  17  40  2.14408e-04
  3  13  17  42 -1.90180e-05
  3  13  17  47  2.16691e-04
  3  13  17  55  1.64957e-05
  3  13  17  57 -6.60699e-05
  3  13  17  58 -4.44052e-05
  3  13  17  60  1.36329e-04
  3  13  17  61  3.75115e-04
  3  13  17  62 -5.58656e-05
  3  13  17  67 -1.33624e-04
  3  13  17  68  7.27890e-05
  3  13  17  70 -2.37651e-05
  3  13  17  73 -1.13473e-04
  3  13  17  74  1.15982e-05
  3  13  17  77  7.43264e-05
  3  13  17  78 -7.28992e-05
  3  13  17  81  2.59477e-05
  3  13  17  83 -7.26506e-05
  3  13  17  84 -2.84636e-05
  3  13  17  85  1.21441e-05
  3  13  17  87 -5.24840e-05
  3  13  17  97 -3.18429e-05
  3  13  17  98 -1.45396e-04
  3  13  17 102  5.92528e-05
  3  13  17 103  3.57552e-05
  3  13  17 104 -3.36181e-05
  3  13  17 105  2.58678e-05
  3  13  17 108  4.89217e-05
  3  13  17 109 -1.29749e-05
  3  13  17 110  1.47289e-05
  3  13  17 111  7.20598e-05
  3  13  17 118 -7.44206e-05
  3  13  17 119 -4.69056e-05
  3  13  17 122  2.51350e-05
  3  13  17 126  6.12649e-05
  3  13  17 127  5.99015e-05
  3  13  17 129  7.73286e-05
  3  13  17 130  7.75839e-05
  3  13  17 139 -1.43028e-05
  3  13  17 141  4.81910e-05
  3  13  17 145 -1.24241e-05
  3  13  17 159 -4.99030e-05
  3  13  17 163  7.27289e-05
  3  13  17 164  7.53712e-05
  3  13  17 165  7.20638e-05
  3  13  17 170  7.08990e-05
  3  13  17 175  1.67150e-05
  3  13  17 178  7.56922e-05
  3  13  17 179 -7.32506e-05
  3  13  17 181 -1.62730e-05
  3  13  17 185  7.46706e-05
  3  13  17 188 -7.50285e-05
  3  13  18  14  5.20497e-05
  3  13  18  15  8.11558e-05
  3  13  18  16  7.93916e-05
  3  13  18  17 -8.77030e-05
  3  13  18  20 -1.94023e-05
  3  13  18  21  5.69671e-04
  3  13  18  23  6.28654e-05
  3  13  18  24  4.48491e-05
  3  13  18  29 -2.85584e-04
  3  13  18  30 -1.08611e-04
  3  13  18  31 -4.23595e-05
  3  13  18  33 -7.64744e-05
  3  13  18  38 -2.42529e-05
  3  13  18  42  5.79240e-05
  3  13  18  47 -8.43439e-05
  3  13  18  54  1.67759e-04
  3  13  18  55  5.13198e-05
  3  13  18  58 -3.17345e-04
  3  13  18  60  7.96531e-04
  3  13  18  62 -8.07004e-05
  3  13  18  68  1.00851e-05
  3  13  18  70  2.36549e-04
  3  13  18  73  3.89112e-05
  3  13  18  74 -7.19830e-05
  3  13  18  75  8.00329e-05
  3  13  18  81  7.46418e-05
  3  13  18  85  7.45990e-05
  3  13  18  87 -4.54750e-05
  3  13  18  95 -3.41752e-05
  3  13  18  97  7.16254e-05
  3  13  18 102 -7.73058e-05
  3  13  18 103 -2.26536e-05
  3  13  18 105  1.20618e-05
  3  13  18 109 -4.40885e-05
  3  13  18 110 -7.04422e-05
  3  13  18 118  7.84589e-05
  3  13  18 123 -2.29864e-05
  3  13  18 131 -1.55289e-05
  3  13  18 134 -7.37010e-05
  3  13  18 135 -8.59942e-05
  3  13  18 139 -5.82216e-05
  3  13  18 140 -3.97918e-05
  3  13  18 145  2.88469e-05
  3  13  18 148 -3.90370e-05
  3  13  18 154  1.99972e-05
  3  13  18 158  7.90976e-05
  3  13  18 163 -1.12387e-04
  3  13  18 168  4.40337e-05
  3  13  18 169  7.64624e-05
  3  13  18 175 -1.04495e-04
  3  13  18 180  7.60667e-05
  3  13  18 181 -1.17985e-04
  3  13  18 188 -1.44596e-05
  3  14  15  22 -1.38144e-04
  3  14  15  34  8.84986e-05
  3  14  15  37  2.52883e-04
  3  14  15  40  3.81657e-05
  3  14  15  47  3.91318e-05
  3  14  15  51 -1.77565e-05
  3  14  15  62 -1.98288e-05
  3  14  15  67  1.15804e-04
  3  14  15  71  1.06517e-05
  3  14  15  73  1.98534e-04
  3  14  15  75  8.58039e-05
  3  14  15  86  2.30185e-05
  3  14  15  94  1.29685e-05
  3  14  15  96  2.30057e-05
  3  14  15  98 -1.11684e-05
  3  14  15 102 -2.00180e-04
  3  14  15 104 -2.89216e-05
  3  14  15 108  1.60453e-05
  3  14  15 118  4.74516e-04
  3  14  15 122  1.59072e-05
  3  14  15 128  1.03313e-04
  3  14  15 134  1.83760e-05
  3  14  15 138  8.46724e-05
  3  14  15 141  3.37959e-05
  3  14  15 144  5.55517e-05
  3  14  15 149 -2.48162e-05
  3  14  15 155 -6.17311e-05
  3  14  15 159  2.59532e-04
  3  14  15 162  4.08647e-04
  3  14  15 166  1.20001e-05
  3  14  15 176  3.36561e-05
  3  14  15 180 -7.85596e-05
  3  14  15 185 -2.94367e-05
  3  14  15 188  3.93744e-05
  3  14  17  13  2.07246e-04
  3  14  17  16 -5.58648e-05
  3  14  17  21  1.25779e-04
  3  14  17  30 -2.89237e-05
  3  14  17  31  9.21438e-05
  3  14  17  47  2.12446e-05
  3  14  17  54  7.82707e-05
  3  14  17  58 -3.00103e-05
  3  14  17  59  2.09609e-05
  3  14  17  60  3.22847e-05
  3  14  17  61  6.72215e-05
  3  14  17  67  5.14000e-04
  3  14  17  71 -1.06123e-05
  3  14  17  80  4.06157e-04
  3  14  17  81  1.30813e-05
  3  14  17  85 -4.82144e-05
  3  14  17  86 -1.61468e-05
  3  14  17 104  1.82647e-05
  3  14  17 118  1.76671e-05
  3  14  17 122  1.15871e-05
  3  14  17 180 -1.16071e-05
  3  14  18  11  1.00105e-05
  3  14  18  12  1.00008e-05
  3  14  18  17 -1.70988e-05
  3  14  18  21  7.47133e-05
  3  14  18  29 -1.12459e-04
  3  14  18  40 -1.57975e-05
  3  14  18  45 -1.04356e-05
  3  14  18  47  3.37033e-05
  3  14  18  60  5.87014e-05
  3  14  18  68  1.08305e-05
  3  14  18  70  1.34116e-05
  3  14  18  77  1.04792e-05
  3  14  18  84 -1.26338e-05
  3  14  18  85 -1.57046e-05
  3  14  18 141 -1.63366e-05
  3  14  18 144  1.35198e-05
  3  14  18 155  1.18568e-05
  3  14  18 159  2.56577e-05
  3  14  18 162  3.43638e-05
  3  14  18 185 -1.09307e-05
  3  15  17  11  1.04424e-05
  3  15  17  12 -1.04264e-05
  3  15  17  18 -1.00064e-05
  3  15  17  19 -1.00671e-05
  3  15  17  21  7.45479e-05
  3  15  17  23 -1.78593e-05
  3  15  17  29 -1.12472e-04
  3  15  17  30 -5.50166e-05
  3  15  17  55  9.38605e-05
  3  15  17  56  1.02652e-05
  3  15  17  57 -1.01077e-05
  3  15  17  60  5.86579e-05
  3  15  17  67  1.67552e-05
  3  15  17  70  1.34358e-05
  3  15  17  84  1.53210e-05
  3  15  17  85 -1.73081e-05
  3  15  17 126  1.05009e-05
  3  15  17 127 -1.05820e-05
  3  15  17 141  1.81498e-05
  3  15  17 162 -3.46785e-05
  3  15  18  16 -3.79863e-05
  3  15  18  21 -1.25612e-04
  3  15  18  23 -2.21680e-04
  3  15  18  30 -2.54305e-05
  3  15  18  31  7.07052e-05
  3  15  18  34  1.54285e-04
  3  15  18  54 -7.82342e-05
  3  15  18  58  3.00137e-05
  3  15  18  60 -3.23004e-05
  3  15  18  61 -6.72180e-05
  3  15  18  81 -2.97581e-05
  3  15  18  85  5.05590e-05
  3  15  18  96 -1.20748e-05
  3  15  18 104 -1.54320e-05
  3  15  18 110 -4.20498e-05
  3  15  18 118  1.52293e-05
  3  15  18 122 -1.03257e-05
  3  15  18 134 -1.01199e-05
  3  16  17  11  2.03389e-04
  3  16  17  26  1.24388e-05
  3  16  17  32 -2.70993e-04
  3  16  17  33  2.58136e-04
  3  16  17  35  2.84977e-05
  3  16  17  36  2.86536e-05
  3  16  17  46 -1.17002e-05
  3  16  17  56  2.60698e-04
  3  16  17  68 -1.85876e-04
  3  16  17  69  1.86021e-04
  3  16  17  76 -1.16063e-04
  3  16  17  77  1.15872e-04
  3  16  17  82 -1.36348e-04
  3  16  17  88  1.15437e-05
  3  16  17  89 -1.16033e-05
  3  16  17  91 -3.83739e-04
  3  16  17  92 -7.29632e-05
  3  16  17  93 -7.29517e-05
  3  16  17  99  2.50012e-04
  3  16  17 107 -1.38461e-05
  3  16  17 111  3.77311e-05
  3  16  17 112  3.77117e-05
  3  16  17 115  1.29007e-04
  3  16  17 120 -1.17704e-04
  3  16  17 121 -1.17720e-04
  3  16  17 124 -2.86356e-05
  3  16  17 125  2.86294e-05
  3  16  17 127 -4.24749e-04
  3  16  17 129  1.28625e-04
  3  16  17 136  1.45475e-04
  3  16  17 137  1.45585e-04
  3  16  17 142  3.93279e-05
  3  16  17 147 -3.36357e-05
  3  16  17 150 -2.74428e-05
  3  16  17 151  2.77837e-05
  3  16  17 152 -9.71143e-05
  3  16  17 153  9.70615e-05
  3  16  17 182 -2.39521e-05
  3  16  17 183  2.39342e-05
  3  16  17 187  2.14107e-05
  3  16  18  11 -1.46715e-05
  3  16  18  15  9.05516e-05
  3  16  18  19  2.67057e-04
  3  16  18  26 -2.99602e-04
  3  16  18  27 -1.89654e-04
  3  16  18  28  1.89537e-04
  3  16  18  33 -1.83748e-04
  3  16  18  35  5.49616e-04
  3  16  18  36 -5.50647e-04
  3  16  18  38 -8.27377e-05
  3  16  18  39  8.25713e-05
  3  16  18  44 -1.06550e-04
  3  16  18  46  5.27775e-04
  3  16  18  48  2.37510e-04
  3  16  18  49  2.38651e-04
  3  16  18  53 -7.43960e-05
  3  16  18  64  4.00701e-04
  3  16  18  65 -2.35123e-04
  3  16  18  66  2.35196e-04
  3  16  18  71 -2.27951e-04
  3  16  18  72 -2.28080e-04
  3  16  18  79  3.76124e-04
  3  16  18  91 -3.85695e-05
  3  16  18 107 -4.91090e-04
  3  16  18 115 -3.26133e-05
  3  16  18 117 -2.22200e-04
  3  16  18 132  5.68902e-04
  3  16  18 147 -4.54617e-04
  3  16  18 150  6.39177e-04
  3  16  18 151 -6.40156e-04
  3  16  18 156 -3.92803e-04
  3  16  18 157 -3.93207e-04
  3  16  18 160  2.72191e-04
  3  16  18 165  2.24592e-05
  3  16  18 179  1.39607e-05
  3  17  18  13  9.48388e-05
  3  17  18  22 -1.70197e-05
  3  17  18  23 -8.10327e-05
  3  17  18  37  8.25799e-05
  3  17  18  40 -1.44219e-05
  3  17  18  47 -3.72401e-05
  3  17  18  51 -1.60503e-04
  3  17  18  55 -3.50054e-05
  3  17  18  62 -3.06983e-04
  3  17  18  73 -2.87155e-04
  3  17  18  86 -2.39578e-04
  3  17  18  96 -1.81931e-04
  3  17  18  98  1.22091e-05
  3  17  18 102 -2.70605e-05
  3  17  18 118  1.24845e-04
  3  17  18 149  3.77494e-05
  3  17  18 155 -1.77274e-05
  3  17  18 162 -1.02058e-04
  3  17  18 176 -3.27146e-05
SOC R
  0.0000000e+00  0.0000000e+00  0.0000000e+00  0.0000000e+00  0.0000000e+00  0.0000000e+00  0.0000000e+00  0.0000000e+00  0.0000000e+00  0.0000000e+00  0.0000000e+00  0.0000000e+00  0.0000000e+00  0.0000000e+00  3.9170560e-11 -8.8053740e-06  1.7168010e-04  2.0235310e-10  5.2211320e-10 -1.8386960e-10 -1.5949250e-09  1.2685580e-09  3.3592120e-08  7.5578100e-04 -1.0962500e-03  1.2001340e-04  8.9433260e-06  1.3695780e-05 -4.3998440e-05  8.0748600e-11 -1.3609520e-04 -5.7240630e-04  0.0000000e+00  0.0000000e+00  0.0000000e+00  0.0000000e+00  0.0000000e+00  0.0000000e+00  0.0000000e+00  0.0000000e+00  0.0000000e+00  0.0000000e+00  0.0000000e+00  0.0000000e+00  0.0000000e+00  0.0000000e+00  0.0000000e+00  0.0000000e+00  0.0000000e+00  0.0000000e+00  3.9170560e-11 -8.8053740e-06  1.7168010e-04  2.0235310e-10  5.2211320e-10 -1.8386960e-10 -1.5949250e-09  1.2685580e-09  3.3592120e-08  7.5578100e-04 -1.0962500e-03  1.2001340e-04  8.9433260e-06  1.3695780e-05 -4.3998440e-05  8.0748600e-11 -1.3609520e-04 -5.7240630e-04
  0.0000000e+00  0.0000000e+00  0.0000000e+00  0.0000000e+00  0.0000000e+00  0.0000000e+00  0.0000000e+00  0.0000000e+00  0.0000000e+00  0.0000000e+00  0.0000000e+00  0.0000000e+00  0.0000000e+00  0.0000000e+00 -2.0129290e-05  9.5414760e-11  6.2449980e-10  2.0444120e-05  3.8523220e-04 -7.4394000e-06  3.3931350e-04  3.0429260e-04 -1.9134340e-07 -1.5713440e-09 -6.6943480e-10  5.9659480e-11 -1.8768150e-10 -1.6981620e-10  3.5407400e-11  2.1652890e-04  7.8332500e-11  8.8433390e-11  0.0000000e+00  0.0000000e+00  0.0000000e+00  0.0000000e+00  0.0000000e+00  0.0000000e+00  0.0000000e+00  0.0000000e+00  0.0000000e+00  0.0000000e+00  0.0000000e+00  0.0000000e+00  0.0000000e+00  0.0000000e+00  0.0000000e+00  0.0000000e+00  0.0000000e+00  0.0000000e+00 -2.0129290e-05  9.5414760e-11  6.2449980e-10  2.0444120e-05  3.8523220e-04 -7.4394000e-06  3.3931350e-04  3.0429260e-04 -1.9134340e-07 -1.5713440e-09 -6.6943480e-10  5.9659480e-11 -1.8768150e-10 -1.6981620e-10  3.5407400e-11  2.1652890e-04  7.8332500e-11  8.8433390e-11
  0.0000000e+00  0.0000000e+00  0.0000000e+00  0.0000000e+00  0.0000000e+00  0.0000000e+00  0.0000000e+00  0.0000000e+00  0.0000000e+00  0.0000000e+00  0.0000000e+00  0.0000000e+00  0.0000000e+00  0.0000000e+00  2.9404350e-04 -1.0061840e-09 -4.9054020e-10 -2.9864670e-04  2.6371640e-05  1.0867470e-04  2.3228070e-05  2.0830760e-05  2.7792690e-06 -1.2375520e-10 -4.4831400e-12  6.7918170e-11 -1.2887470e-11  5.1758720e-11 -1.7117560e-10  1.4822780e-05 -1.3743470e-11  1.0314540e-11  0.0000000e+00  0.0000000e+00  0.0000000e+00  0.0000000e+00  0.0000000e+00  0.0000000e+00  0.0000000e+00  0.0000000e+00  0.0000000e+00  0.0000000e+00  0.0000000e+00  0.0000000e+00  0.0000000e+00  0.0000000e+00  0.0000000e+00  0.0000000e+00  0.0000000e+00  0.0000000e+00  2.9404350e-04 -1.0061840e-09 -4.9054020e-10 -2.9864670e-04  2.6371640e-05  1.0867470e-04  2.3228070e-05  2.0830760e-05  2.7792690e-06 -1.2375520e-10 -4.4831400e-12  6.7918170e-11 -1.2887470e-11  5.1758720e-11 -1.7117560e-10  1.4822780e-05 -1.3743470e-11  1.0314540e-11
  0.0000000e+00  0.0000000e+00  0.0000000e+00  0.0000000e+00  0.0000000e+00  0.0000000e+00  0.0000000e+00  0.0000000e+00  0.0000000e+00  0.0000000e+00  0.0000000e+00  0.0000000e+00  0.0000000e+00  0.0000000e+00 -3.1400600e-10 -3.1552700e-04 -1.6183360e-05  2.7047080e-10 -2.8241270e-11 -2.8382170e-11 -2.3945970e-10 -1.1904800e-09 -5.2306770e-09 -1.6012320e-04 -1.1039270e-04  7.8708190e-06 -1.0562080e-04 -1.5384360e-05 -4.7885140e-06 -1.3948300e-10  1.2903010e-04 -3.0678140e-05  0.0000000e+00  0.0000000e+00  0.0000000e+00  0.0000000e+00  0.0000000e+00  0.0000000e+00  0.0000000e+00  0.0000000e+00  0.0000000e+00  0.0000000e+00  0.0000000e+00  0.0000000e+00  0.0000000e+00  0.0000000e+00  0.0000000e+00  0.0000000e+00  0.0000000e+00  0.0000000e+00 -3.1400600e-10 -3.1552700e-04 -1.6183360e-05  2.7047080e-10 -2.8241270e-11 -2.8382170e-11 -2.3945970e-10 -1.1904800e-09 -5.2306770e-09 -1.6012320e-04 -1.1039270e-04  7.8708190e-06 -1.0562080e-04 -1.5384360e-05 -4.7885140e-06 -1.3948300e-10  1.2903010e-04 -3.0678140e-05
  0.0000000e+00  0.0000000e+00  0.0000000e+00  0.0000000e+00  0.0000000e+00  0.0000000e+00  0.0000000e+00  0.0000000e+00  0.0000000e+00  0.0000000e+00  0.0000000e+00  0.0000000e+00  0.0000000e+00  0.0000000e+00 -6.9714240e-10 -4.1564370e-04 -2.1318040e-05  1.7606210e-10  2.3917430e-10 -1.8227480e-10 -5.5884630e-11 -1.6872970e-09 -9.1736940e-09 -2.7292840e-04 -1.8816330e-04  2.2068950e-06 -2.9616640e-05  1.4316920e-06  4.4574150e-07  6.7872770e-11  1.5265040e-04 -3.6294070e-05  0.0000000e+00  0.0000000e+00  0.0000000e+00  0.0000000e+00  0.0000000e+00  0.0000000e+00  0.0000000e+00  0.0000000e+00  0.0000000e+00  0.0000000e+00  0.0000000e+00  0.0000000e+00  0.0000000e+00  0.0000000e+00  0.0000000e+00  0.0000000e+00  0.0000000e+00  0.0000000e+00 -6.9714240e-10 -4.1564370e-04 -2.1318040e-05  1.7606210e-10  2.3917430e-10 -1.8227480e-10 -5.5884630e-11 -1.6872970e-09 -9.1736940e-09 -2.7292840e-04 -1.8816330e-04  2.2068950e-06 -2.9616640e-05  1.4316920e-06  4.4574150e-07  6.7872770e-11  1.5265040e-04 -3.6294070e-05
  0.0000000e+00  0.0000000e+00  0.0000000e+00  0.0000000e+00  0.0000000e+00  0.0000000e+00  0.0000000e+00  0.0000000e+00  0.0000000e+00  0.0000000e+00  0.0000000e+00  0.0000000e+00  0.0000000e+00  0.0000000e+00  1.6537370e-10 -7.1993000e-06  1.4036570e-04  1.0758260e-10  3.5010130e-10  1.9665850e-10 -1.3533690e-11  6.2774970e-10  2.7604860e-09  6.1740380e-05 -8.9553820e-05 -9.4805590e-05 -7.0649470e-06  1.1816660e-04 -3.7963390e-04  3.1628140e-10 -1.2435600e-05 -5.2303010e-05  0.0000000e+00  0.0000000e+00  0.0000000e+00  0.0000000e+00  0.0000000e+00  0.0000000e+00  0.0000000e+00  0.0000000e+00  0.0000000e+00  0.0000000e+00  0.0000000e+00  0.0000000e+00  0.0000000e+00  0.0000000e+00  0.0000000e+00  0.0000000e+00  0.0000000e+00  0.0000000e+00  1.6537370e-10 -7.1993000e-06  1.4036570e-04  1.0758260e-10  3.5010130e-10  1.9665850e-10 -1.3533690e-11  6.2774970e-10  2.7604860e-09  6.1740380e-05 -8.9553820e-05 -9.4805590e-05 -7.0649470e-06  1.1816660e-04 -3.7963390e-04  3.1628140e-10 -1.2435600e-05 -5.2303010e-05
  0.0000000e+00  0.0000000e+00  0.0000000e+00  0.0000000e+00  0.0000000e+00  0.0000000e+00  0.0000000e+00  0.0000000e+00  0.0000000e+00  0.0000000e+00  0.0000000e+00  0.0000000e+00  0.0000000e+00  0.0000000e+00 -5.6832740e-10  1.3782980e-05 -2.6873130e-04 -1.1855690e-11  4.2077940e-10 -4.0479690e-10 -1.1284790e-10  8.3926490e-10  4.6828750e-09  9.5039350e-05 -1.3785360e-04  3.5554180e-04  2.6494600e-05  2.2261520e-05 -7.1519750e-05  3.1880600e-10 -1.5487360e-05 -6.5139610e-05  0.0000000e+00  0.0000000e+00  0.0000000e+00  0.0000000e+00  0.0000000e+00  0.0000000e+00  0.0000000e+00  0.0000000e+00  0.0000000e+00  0.0000000e+00  0.0000000e+00  0.0000000e+00  0.0000000e+00  0.0000000e+00  0.0000000e+00  0.0000000e+00  0.0000000e+00  0.0000000e+00 -5.6832740e-10  1.3782980e-05 -2.6873130e-04 -1.1855690e-11  4.2077940e-10 -4.0479690e-10 -1.1284790e-10  8.3926490e-10  4.6828750e-09  9.5039350e-05 -1.3785360e-04  3.5554180e-04  2.6494600e-05  2.2261520e-05 -7.1519750e-05  3.1880600e-10 -1.5487360e-05 -6.5139610e-05
  0.0000000e+00  0.0000000e+00  0.0000000e+00  0.0000000e+00  0.0000000e+00  0.0000000e+00  0.0000000e+00  0.0000000e+00  0.0000000e+00  0.0000000e+00  0.0000000e+00  0.0000000e+00  0.0000000e+00  0.0000000e+00 -2.2138920e-07 -1.9905490e-10 -2.5704940e-10 -6.4299330e-07 -1.0617490e-04  7.7208800e-06 -9.9906320e-06 -6.5773590e-05  5.4352150e-06 -9.9626700e-11  1.4598350e-10 -6.7980170e-11  5.1374620e-11 -4.0878830e-11  1.7162420e-11 -4.9950100e-05  9.2812480e-12  4.8090070e-11  0.0000000e+00  0.0000000e+00  0.0000000e+00  0.0000000e+00  0.0000000e+00  0.0000000e+00  0.0000000e+00  0.0000000e+00  0.0000000e+00  0.0000000e+00  0.0000000e+00  0.0000000e+00  0.0000000e+00  0.0000000e+00  0.0000000e+00  0.0000000e+00  0.0000000e+00  0.0000000e+00 -2.2138920e-07 -1.9905490e-10 -2.5704940e-10 -6.4299330e-07 -1.0617490e-04  7.7208800e-06 -9.9906320e-06 -6.5773590e-05  5.4352150e-06 -9.9626700e-11  1.4598350e-10 -6.7980170e-11  5.1374620e-11 -4.0878830e-11  1.7162420e-11 -4.9950100e-05  9.2812480e-12  4.8090070e-11
  0.0000000e+00  0.0000000e+00  0.0000000e+00  0.0000000e+00  0.0000000e+00  0.0000000e+00  0.0000000e+00  0.0000000e+00  0.0000000e+00  0.0000000e+00  0.0000000e+00  0.0000000e+00  0.0000000e+00  0.0000000e+00 -1.0490690e-05  2.0504920e-10 -5.0850270e-10 -3.0457450e-05  2.2415360e-06  3.6567400e-04  2.1094610e-07  1.3896570e-06  2.5744220e-04 -8.9841020e-09  1.8811500e-09 -8.4567910e-11  5.8525340e-10 -6.1902550e-11  7.9418170e-11  1.0545870e-06 -3.9680710e-10  2.0650070e-10  0.0000000e+00  0.0000000e+00  0.0000000e+00  0.0000000e+00  0.0000000e+00  0.0000000e+00  0.0000000e+00  0.0000000e+00  0.0000000e+00  0.0000000e+00  0.0000000e+00  0.0000000e+00  0.0000000e+00  0.0000000e+00  0.0000000e+00  0.0000000e+00  0.0000000e+00  0.0000000e+00 -1.0490690e-05  2.0504920e-10 -5.0850270e-10 -3.0457450e-05  2.2415360e-06  3.6567400e-04  2.1094610e-07  1.3896570e-06  2.5744220e-04 -8.9841020e-09  1.8811500e-09 -8.4567910e-11  5.8525340e-10 -6.1902550e-11  7.9418170e-11  1.0545870e-06 -3.9680710e-10  2.0650070e-10
  0.0000000e+00  0.0000000e+00  0.0000000e+00  0.0000000e+00  0.0000000e+00  0.0000000e+00  0.0000000e+00  0.0000000e+00  0.0000000e+00  0.0000000e+00  0.0000000e+00  0.0000000e+00  0.0000000e+00  0.0000000e+00  1.2937060e-06  1.6989720e-10  1.3277770e-09  7.8966900e-06 -1.0017580e-06 -2.5862720e-04 -1.5348000e-07 -7.5673480e-07  3.5818290e-04 -1.2950620e-08  1.6320240e-09 -1.1531400e-10  2.7608060e-10 -7.9279710e-11  4.6705880e-10 -3.5145930e-07 -1.1015870e-10 -1.7911950e-10  0.0000000e+00  0.0000000e+00  0.0000000e+00  0.0000000e+00  0.0000000e+00  0.0000000e+00  0.0000000e+00  0.0000000e+00  0.0000000e+00  0.0000000e+00  0.0000000e+00  0.0000000e+00  0.0000000e+00  0.0000000e+00  0.0000000e+00  0.0000000e+00  0.0000000e+00  0.0000000e+00  1.2937060e-06  1.6989720e-10  1.3277770e-09  7.8966900e-06 -1.0017580e-06 -2.5862720e-04 -1.5348000e-07 -7.5673480e-07  3.5818290e-04 -1.2950620e-08  1.6320240e-09 -1.1531400e-10  2.7608060e-10 -7.9279710e-11  4.6705880e-10 -3.5145930e-07 -1.1015870e-10 -1.7911950e-10
  0.0000000e+00  0.0000000e+00  0.0000000e+00  0.0000000e+00  0.0000000e+00  0.0000000e+00  0.0000000e+00  0.0000000e+00  0.0000000e+00  0.0000000e+00  0.0000000e+00  0.0000000e+00  0.0000000e+00  0.0000000e+00  1.6504100e-08 -9.2397420e-11  8.2273810e-10  1.0078200e-07  7.8505110e-05 -3.2998930e-06  1.2028380e-05  5.9401850e-05  4.5705980e-06 -2.7803690e-10 -5.5512760e-10 -3.0199500e-10  1.3508110e-11 -2.1109660e-10  8.1286180e-10  2.7531710e-05 -2.6072630e-11 -2.3909250e-10  0.0000000e+00  0.0000000e+00  0.0000000e+00  0.0000000e+00  0.0000000e+00  0.0000000e+00  0.0000000e+00  0.0000000e+00  0.0000000e+00  0.0000000e+00  0.0000000e+00  0.0000000e+00  0.0000000e+00  0.0000000e+00  0.0000000e+00  0.0000000e+00  0.0000000e+00  0.0000000e+00  1.6504100e-08 -9.2397420e-11  8.2273810e-10  1.0078200e-07  7.8505110e-05 -3.2998930e-06  1.2028380e-05  5.9401850e-05  4.5705980e-06 -2.7803690e-10 -5.5512760e-10 -3.0199500e-10  1.3508110e-11 -2.1109660e-10  8.1286180e-10  2.7531710e-05 -2.6072630e-11 -2.3909250e-10
  0.0000000e+00  0.0000000e+00  0.0000000e+00  0.0000000e+00  0.0000000e+00  0.0000000e+00  0.0000000e+00  0.0000000e+00  0.0000000e+00  0.0000000e+00  0.0000000e+00  0.0000000e+00  0.0000000e+00  0.0000000e+00  6.9235090e-10 -1.4581640e-05  2.8430000e-04  1.3205850e-10 -2.5238690e-10  1.2271670e-09 -2.0979410e-10 -2.8220480e-10  5.1865580e-09  1.3643010e-04 -1.9788980e-04 -2.3142460e-06 -1.7231840e-07 -5.5830990e-05  1.7936840e-04 -1.7903790e-10 -2.5167830e-05 -1.0585430e-04  0.0000000e+00  0.0000000e+00  0.0000000e+00  0.0000000e+00  0.0000000e+00  0.0000000e+00  0.0000000e+00  0.0000000e+00  0.0000000e+00  0.0000000e+00  0.0000000e+00  0.0000000e+00  0.0000000e+00  0.0000000e+00  0.0000000e+00  0.0000000e+00  0.0000000e+00  0.0000000e+00  6.9235090e-10 -1.4581640e-05  2.8430000e-04  1.3205850e-10 -2.5238690e-10  1.2271670e-09 -2.0979410e-10 -2.8220480e-10  5.1865580e-09  1.3643010e-04 -1.9788980e-04 -2.3142460e-06 -1.7231840e-07 -5.5830990e-05  1.7936840e-04 -1.7903790e-10 -2.5167830e-05 -1.0585430e-04
  0.0000000e+00  0.0000000e+00  0.0000000e+00  0.0000000e+00  0.0000000e+00  0.0000000e+00  0.0000000e+00  0.0000000e+00  0.0000000e+00  0.0000000e+00  0.0000000e+00  0.0000000e+00  0.0000000e+00  0.0000000e+00 -2.4307070e-04  1.4288610e-10  7.8673920e-10 -2.7589100e-04  7.1266920e-05 -1.2605800e-07  5.4699720e-05  1.2200270e-04 -9.5502270e-06 -1.4626010e-10 -3.0769600e-10  2.4197630e-10 -4.1779250e-10  2.2998330e-10  6.9377540e-11 -4.1155200e-05 -7.7203030e-11  5.6440070e-12  0.0000000e+00  0.0000000e+00  0.0000000e+00  0.0000000e+00  0.0000000e+00  0.0000000e+00  0.0000000e+00  0.0000000e+00  0.0000000e+00  0.0000000e+00  0.0000000e+00  0.0000000e+00  0.0000000e+00  0.0000000e+00  0.0000000e+00  0.0000000e+00  0.0000000e+00  0.0000000e+00 -2.4307070e-04  1.4288610e-10  7.8673920e-10 -2.7589100e-04  7.1266920e-05 -1.2605800e-07  5.4699720e-05  1.2200270e-04 -9.5502270e-06 -1.4626010e-10 -3.0769600e-10  2.4197630e-10 -4.1779250e-10  2.2998330e-10  6.9377540e-11 -4.1155200e-05 -7.7203030e-11  5.6440070e-12
  0.0000000e+00  0.0000000e+00  0.0000000e+00  0.0000000e+00  0.0000000e+00  0.0000000e+00  0.0000000e+00  0.0000000e+00  0.0000000e+00  0.0000000e+00  0.0000000e+00  0.0000000e+00  0.0000000e+00  0.0000000e+00 -7.8252230e-05  2.3430680e-10 -3.2344370e-11 -8.8818170e-05 -2.2137300e-04 -4.0655250e-08 -1.6991070e-04 -3.7897020e-04 -3.0728890e-06  2.2372870e-09  1.1058820e-09 -9.4463760e-11  7.2045140e-11  1.0633650e-10  3.3772020e-10  1.2783810e-04  1.4261500e-10  6.9014200e-12  0.0000000e+00  0.0000000e+00  0.0000000e+00  0.0000000e+00  0.0000000e+00  0.0000000e+00  0.0000000e+00  0.0000000e+00  0.0000000e+00  0.0000000e+00  0.0000000e+00  0.0000000e+00  0.0000000e+00  0.0000000e+00  0.0000000e+00  0.0000000e+00  0.0000000e+00  0.0000000e+00 -7.8252230e-05  2.3430680e-10 -3.2344370e-11 -8.8818170e-05 -2.2137300e-04 -4.0655250e-08 -1.6991070e-04 -3.7897020e-04 -3.0728890e-06  2.2372870e-09  1.1058820e-09 -9.4463760e-11  7.2045140e-11  1.0633650e-10  3.3772020e-10  1.2783810e-04  1.4261500e-10  6.9014200e-12
  3.9170560e-11 -2.0129290e-05  2.9404350e-04 -3.1400600e-10 -6.9714240e-10  1.6537370e-10 -5.6832740e-10 -2.2138920e-07 -1.0490690e-05  1.2937060e-06  1.6504100e-08  6.9235090e-10 -2.4307070e-04 -7.8252230e-05  0.0000000e+00  0.0000000e+00  0.0000000e+00  0.0000000e+00  0.0000000e+00  0.0000000e+00  0.0000000e+00  0.0000000e+00  0.0000000e+00  0.0000000e+00  0.0000000e+00  0.0000000e+00  0.0000000e+00  0.0000000e+00  0.0000000e+00  0.0000000e+00  0.0000000e+00  0.0000000e+00  0.0000000e+00 -1.5264710e-05  2.9761350e-04  8.6672230e-10 -5.4405600e-10  7.6447970e-11 -1.0909770e-09  8.8754010e-10  7.1659080e-09  1.5995160e-04 -2.3200730e-04  1.5792510e-04  1.1768390e-05  1.0049360e-05 -3.2285100e-05  2.5450070e-10 -2.7601050e-05 -1.1608770e-04  0.0000000e+00  0.0000000e+00  0.0000000e+00  0.0000000e+00  0.0000000e+00  0.0000000e+00  0.0000000e+00  0.0000000e+00  0.0000000e+00  0.0000000e+00  0.0000000e+00  0.0000000e+00  0.0000000e+00  0.0000000e+00  0.0000000e+00  0.0000000e+00  0.0000000e+00  0.0000000e+00
 -8.8053740e-06  9.5414760e-11 -1.0061840e-09 -3.1552700e-04 -4.1564370e-04 -7.1993000e-06  1.3782980e-05 -1.9905490e-10  2.0504920e-10  1.6989720e-10 -9.2397420e-11 -1.4581640e-05  1.4288610e-10  2.3430680e-10  0.0000000e+00  0.0000000e+00  0.0000000e+00  0.0000000e+00  0.0000000e+00  0.0000000e+00  0.0000000e+00  0.0000000e+00  0.0000000e+00  0.0000000e+00  0.0000000e+00  0.0000000e+00  0.0000000e+00  0.0000000e+00  0.0000000e+00  0.0000000e+00  0.0000000e+00  0.0000000e+00  1.5264710e-05  0.0000000e+00 -7.8497520e-10 -1.5858760e-05 -2.4694600e-04  2.5486320e-06 -3.1176070e-04  3.5505570e-04 -1.0651150e-07 -1.9478380e-09 -4.3366340e-10 -3.6441820e-10  5.3510660e-13  3.9333500e-11  1.0265950e-10  1.7636840e-04  7.1437610e-11  1.1866500e-10  0.0000000e+00  0.0000000e+00  0.0000000e+00  0.0000000e+00  0.0000000e+00  0.0000000e+00  0.0000000e+00  0.0000000e+00  0.0000000e+00  0.0000000e+00  0.0000000e+00  0.0000000e+00  0.0000000e+00  0.0000000e+00  0.0000000e+00  0.0000000e+00  0.0000000e+00  0.0000000e+00
  1.7168010e-04  6.2449980e-10 -4.9054020e-10 -1.6183360e-05 -2.1318040e-05  1.4036570e-04 -2.6873130e-04 -2.5704940e-10 -5.0850270e-10  1.3277770e-09  8.2273810e-10  2.8430000e-04  7.8673920e-10 -3.2344370e-11  0.0000000e+00  0.0000000e+00  0.0000000e+00  0.0000000e+00  0.0000000e+00  0.0000000e+00  0.0000000e+00  0.0000000e+00  0.0000000e+00  0.0000000e+00  0.0000000e+00  0.0000000e+00  0.0000000e+00  0.0000000e+00  0.0000000e+00  0.0000000e+00  0.0000000e+00  0.0000000e+00 -2.9761350e-04  7.8497520e-10  0.0000000e+00  3.0920050e-04 -1.2665940e-05 -4.9693190e-05 -1.5990110e-05  1.8210820e-05  2.0518750e-06 -6.5084870e-10  5.7775570e-10  6.8600400e-11  5.6396570e-11 -5.6137080e-11  1.1672540e-10  9.0459280e-06  8.4004460e-11  3.1474740e-10  0.0000000e+00  0.0000000e+00  0.0000000e+00  0.0000000e+00  0.0000000e+00  0.0000000e+00  0.0000000e+00  0.0000000e+00  0.0000000e+00  0.0000000e+00  0.0000000e+00  0.0000000e+00  0.0000000e+00  0.0000000e+00  0.0000000e+00  0.0000000e+00  0.0000000e+00  0.0000000e+00
  2.0235310e-10  2.0444120e-05 -2.9864670e-04  2.7047080e-10  1.7606210e-10  1.0758260e-10 -1.1855690e-11 -6.4299330e-07 -3.0457450e-05  7.8966900e-06  1.0078200e-07  1.3205850e-10 -2.7589100e-04 -8.8818170e-05  0.0000000e+00  0.0000000e+00  0.0000000e+00  0.0000000e+00  0.0000000e+00  0.0000000e+00  0.0000000e+00  0.0000000e+00  0.0000000e+00  0.0000000e+00  0.0000000e+00  0.0000000e+00  0.0000000e+00  0.0000000e+00  0.0000000e+00  0.0000000e+00  0.0000000e+00  0.0000000e+00 -8.6672230e-10  1.5858760e-05 -3.0920050e-04  0.0000000e+00  7.1150330e-10 -2.9361840e-10  2.9513640e-10 -2.8053730e-10  5.3893060e-09  1.2178720e-04 -1.7665060e-04 -1.1744180e-04 -8.7516220e-06 -4.9887740e-06  1.6027690e-05 -1.7046240e-10 -2.6716040e-05 -1.1236540e-04  0.0000000e+00  0.0000000e+00  0.0000000e+00  0.0000000e+00  0.0000000e+00  0.0000000e+00  0.0000000e+00  0.0000000e+00  0.0000000e+00  0.0000000e+00  0.0000000e+00  0.0000000e+00  0.0000000e+00  0.0000000e+00  0.0000000e+00  0.0000000e+00  0.0000000e+00  0.0000000e+00
  5.2211320e-10  3.8523220e-04  2.6371640e-05 -2.8241270e-11  2.3917430e-10  3.5010130e-10  4.2077940e-10 -1.0617490e-04  2.2415360e-06 -1.0017580e-06  7.8505110e-05 -2.5238690e-10  7.1266920e-05 -2.2137300e-04  0.0000000e+00  0.0000000e+00  0.0000000e+00  0.0000000e+00  0.0000000e+00  0.0000000e+00  0.0000000e+00  0.0000000e+00  0.0000000e+00  0.0000000e+00  0.0000000e+00  0.0000000e+00  0.0000000e+00  0.0000000e+00  0.0000000e+00  0.0000000e+00  0.0000000e+00  0.0000000e+00  5.4405600e-10  2.4694600e-04  1.2665940e-05 -7.1150330e-10  0.0000000e+00  6.3625870e-11  2.2544700e-10 -1.0746350e-09 -4.8730330e-09 -1.4154180e-04 -9.7582570e-05 -5.0111060e-06  6.7249530e-05  1.4630110e-05  4.5538300e-06 -1.4473640e-10  1.3620450e-04 -3.2384030e-05  0.0000000e+00  0.0000000e+00  0.0000000e+00  0.0000000e+00  0.0000000e+00  0.0000000e+00  0.0000000e+00  0.0000000e+00  0.0000000e+00  0.0000000e+00  0.0000000e+00  0.0000000e+00  0.0000000e+00  0.0000000e+00  0.0000000e+00  0.0000000e+00  0.0000000e+00  0.0000000e+00
 -1.8386960e-10 -7.4394000e-06  1.0867470e-04 -2.8382170e-11 -1.8227480e-10  1.9665850e-10 -4.0479690e-10  7.7208800e-06  3.6567400e-04 -2.5862720e-04 -3.2998930e-06  1.2271670e-09 -1.2605800e-07 -4.0655250e-08  0.0000000e+00  0.0000000e+00  0.0000000e+00  0.0000000e+00  0.0000000e+00  0.0000000e+00  0.0000000e+00  0.0000000e+00  0.0000000e+00  0.0000000e+00  0.0000000e+00  0.0000000e+00  0.0000000e+00  0.0000000e+00  0.0000000e+00  0.0000000e+00  0.0000000e+00  0.0000000e+00 -7.6447970e-11 -2.5486320e-06  4.9693190e-05  2.9361840e-10 -6.3625870e-11  0.0000000e+00 -8.3464370e-11  3.1463360e-10 -3.5684490e-10 -3.9026430e-07  5.6567960e-07 -4.1599790e-04 -3.0999680e-05 -2.4487850e-05  7.8671930e-05  2.8755250e-10 -2.4158780e-06 -1.0161250e-05  0.0000000e+00  0.0000000e+00  0.0000000e+00  0.0000000e+00  0.0000000e+00  0.0000000e+00  0.0000000e+00  0.0000000e+00  0.0000000e+00  0.0000000e+00  0.0000000e+00  0.0000000e+00  0.0000000e+00  0.0000000e+00  0.0000000e+00  0.0000000e+00  0.0000000e+00  0.0000000e+00
 -1.5949250e-09  3.3931350e-04  2.3228070e-05 -2.3945970e-10 -5.5884630e-11 -1.3533690e-11 -1.1284790e-10 -9.9906320e-06  2.1094610e-07 -1.5348000e-07  1.2028380e-05 -2.0979410e-10  5.4699720e-05 -1.6991070e-04  0.0000000e+00  0.0000000e+00  0.0000000e+00  0.0000000e+00  0.0000000e+00  0.0000000e+00  0.0000000e+00  0.0000000e+00  0.0000000e+00  0.0000000e+00  0.0000000e+00  0.0000000e+00  0.0000000e+00  0.0000000e+00  0.0000000e+00  0.0000000e+00  0.0000000e+00  0.0000000e+00  1.0909770e-09  3.1176070e-04  1.5990110e-05 -2.9513640e-10 -2.2544700e-10  8.3464370e-11  0.0000000e+00 -1.2233280e-09 -6.8209950e-09 -2.0064760e-04 -1.3833130e-04  2.3351700e-06 -3.1336080e-05 -5.8832550e-06 -1.8311660e-06  2.6657720e-11  1.6323460e-04 -3.8810620e-05  0.0000000e+00  0.0000000e+00  0.0000000e+00  0.0000000e+00  0.0000000e+00  0.0000000e+00  0.0000000e+00  0.0000000e+00  0.0000000e+00  0.0000000e+00  0.0000000e+00  0.0000000e+00  0.0000000e+00  0.0000000e+00  0.0000000e+00  0.0000000e+00  0.0000000e+00  0.0000000e+00
[truncated: 120,081 more chars]
