# Supplementary material for: Simulation of Ultrafast Excited-State Dynamics in Fe(II) Complexes: Assessment of Electronic Structure Descriptions
Source: J Chem Theory Comput. 2025 Jan 3;21(2):560–74. doi: 10.1021/acs.jctc.4c01331 (PMC11780750; doi:10.1021/acs.jctc.4c01331)
Supplement: Supplementary file 2 — ct4c01331_si_002.zip [file ct4c01331_si_002.zip › for_SI/Fe-CAB/Fe-CAB-BLYP-TZVP-opt.xyz]

63
Coordinates from ORCA-job Fe-CAB-BLYP-TZVP-opt
  H   -5.27680237371335     -0.00000075866136      0.51930736545093
  H   -0.00000001369644     -4.06601556582050     -3.00219907496282
  C   -4.22875455026940     -0.00000045904204      0.78887692099688
  H   -0.00000009318777     -5.27680173097910     -0.51930631584917
  C   -0.00000013506660     -3.63713641341894     -2.01018435071263
  C   -0.00000007775739     -4.22875400090634     -0.78887625776791
  H   0.00000072599700     -2.16580333280671     -4.57707138481242
  C   0.00000050495147     -1.21863682297523     -4.04476778533733
  H   0.00000100950319      0.00000008490626     -5.82725551911359
  C   -3.63713641503120     -0.00000013097576      2.01018473320213
  H   -4.06601504030500     -0.00000000656977      3.00219965848236
  C   0.00000067015584      0.00000005910703     -4.73944924889445
  C   0.00000013719029     -1.17162443284127     -2.64925310396450
  C   0.00000024698446      1.21863695366618     -4.04476783175522
  N   -0.00000007566792      0.00000013586870     -1.95823647813065
  H   0.00000032025890      2.16580337343798     -4.57707154471592
  H   -2.16580324824604      0.00000064551025      4.57707112529619
  C   -0.00000011982105      1.17162465054190     -2.64925318045836
  C   -1.17162450886667      0.00000039021479      2.64925269983798
  C   -1.21863680945127      0.00000047128176      4.04476735546962
  N   -0.00000002978865      0.00000023729732      1.95823595980718
  H   -0.00000031969973      4.06601584376469     -3.00219929051841
  C   0.00000008428785      0.00000054887191      4.73944877041350
  C   -0.00000017175131      3.63713665806831     -2.01018457573197
  H   0.00000012097979      0.00000058614351      5.82725502060828
  C   1.17162446402926      0.00000021628232      2.64925266199384
  C   1.21863693806800      0.00000027513526      4.04476730297413
  C   0.00000038756134      4.22875428655644     -0.78887652067167
  H   2.16580348707813      0.00000025945163      4.57707086065844
  C   4.22875437566950      0.00000023453604      0.78887677118171
  H   0.00000069223651      5.27680201966577     -0.51930661666933
  C   3.63713635836917      0.00000005623015      2.01018461793321
  H   5.27680218176065      0.00000031516801      0.51930718840907
  H   4.06601514540665      0.00000007845854      3.00219947766666
  Fe  -0.00000014671146      0.00000017223134     -0.00000024527529
  N   -2.25579256779382      0.00000016587229      1.76274458763662
  N   2.25579249328723      0.00000002729022      1.76274451937185
  C   1.97026114797834      0.00000015309436      0.39025375681268
  C   -1.97026125720490     -0.00000005172212      0.39025379201431
  C   -0.00000008194825     -1.97026065493244     -0.39025408799139
  C   0.00000001525025      1.97026095482252     -0.39025427194643
  N   -0.00000007125643     -2.25579240934731     -1.76274478010622
  N   -0.00000032863955      2.25579267196239     -1.76274495487907
  C   -3.50909592659994     -0.00000162472808     -1.62534867601720
  H   -2.57292428492044      0.00000105119868     -2.18138803499343
  H   -4.08773301343113     -0.89372318065671     -1.88591929299614
  H   -4.08773813278360      0.89371657338681     -1.88591937438771
  C   3.50909580258033      0.00000025535634     -1.62534874732005
  H   2.57292425435371      0.00000360645465     -2.18138822650638
  H   4.08773826176235      0.89371852092521     -1.88591866532086
  H   4.08773274854797     -0.89372120378825     -1.88592006199722
  C   -0.00000101584468     -3.50909420280736      1.62534905541522
  H   0.89371617820131     -4.08773802017507      1.88591959371414
  H   0.00000386878133     -2.57292226902930      2.18138788112275
  H   -0.89372362525940     -4.08772928964749      1.88592053350871
  C   0.00000055029683      3.50909450196478      1.62534881133074
  H   -0.89372239754600      4.08772868849127      1.88592111617335
  H   0.00000687714840      2.57292260450545      2.18138767882280
  H   0.89371738372994      4.08773922377640      1.88591854265371
  N   0.00000062949631      3.20958644827296      0.18236253501617
  N   -0.00000004417322     -3.20958613826072      0.18236275954218
  N   -3.20958711015704     -0.00000056129751     -0.18236252450594
  N   3.20958692468733      0.00000026161895     -0.18236262920767
