# Supplementary material for: Simulation of Ultrafast Excited-State Dynamics in Fe(II) Complexes: Assessment of Electronic Structure Descriptions
Source: J Chem Theory Comput. 2025 Jan 3;21(2):560–74. doi: 10.1021/acs.jctc.4c01331 (PMC11780750; doi:10.1021/acs.jctc.4c01331)
Supplement: Supplementary file 2 — ct4c01331_si_002.zip [file ct4c01331_si_002.zip › for_SI/Fe-CAB/Fe-CAB-CAM-B3LYP-LVC.dat]

16 0 22
epsilon
38
  1   1  0.0000000000  1GS
  1   2  0.1001020000  1MC
  1   3  0.1001030000  1MC
  1   4  0.1177260000  1MC
  1   5  0.1261980000  1MC
  1   6  0.1295450000  1MLCT
  1   7  0.1295450000  1MLCT
  1   8  0.1435270000  1MLCT
  1   9  0.1453170000  1MLCT
  1  10  0.1459460000  1MC
  1  11  0.1459470000  1MC
  1  12  0.1476530000  1MLCT
  1  13  0.1511070000  1MLCT
  1  14  0.1617270000  1MLCT
  1  15  0.1617270000  1MLCT
  1  16  0.1642030000  1MLCT
  3   1  0.0720230000  3MC
  3   2  0.0720250000  3MC
  3   3  0.0802070000  3MC
  3   4  0.0952060000  3MC
  3   5  0.1026620000  3MC
  3   6  0.1026670000  3MC
  3   7  0.1238160000  3MLCT
  3   8  0.1249810000  3MLCT
  3   9  0.1249810000  3MLCT
  3  10  0.1258810000  3MLCT
  3  11  0.1287580000  3MLCT
  3  12  0.1397960000  3MLCT
  3  13  0.1408240000  3MLCT
  3  14  0.1426900000  3MLCT
  3  15  0.1464520000  3MLCT
  3  16  0.1464520000  3MLCT
  3  17  0.1560950000  3MLCT
  3  18  0.1562730000  3MLCT
  3  19  0.1562740000  3MLCT
  3  20  0.1629250000  3LL
  3  21  0.1629270000  3LL
  3  22  0.1653480000  3LL
kappa
1893
  1   1    20  2.77573e-05
  1   1    50  1.74148e-05
  1   1    60 -1.99623e-05
  1   1    87  1.02807e-05
  1   1    97 -2.40746e-05
  1   1   100  1.38380e-05
  1   1   103 -1.72564e-05
  1   1   105  1.37282e-05
  1   1   123  1.35689e-05
  1   1   135  1.68984e-05
  1   1   138  1.41424e-05
  1   1   149  1.86856e-05
  1   2     7  1.60171e-04
  1   2    13 -1.30916e-04
  1   2    15  1.94106e-05
  1   2    16 -1.57439e-04
  1   2    20 -3.10050e-03
  1   2    22  7.17021e-04
  1   2    23 -1.04015e-04
  1   2    24  1.73038e-03
  1   2    33  1.10678e-04
  1   2    34 -1.41958e-04
  1   2    37  3.54570e-04
  1   2    40  7.80127e-04
  1   2    41  5.65961e-04
  1   2    42 -3.17174e-03
  1   2    47  8.91979e-04
  1   2    50 -1.84081e-03
  1   2    51 -8.02231e-05
  1   2    55  3.55388e-05
  1   2    59  7.30486e-05
  1   2    60  2.68328e-03
  1   2    61  2.16329e-05
  1   2    67 -1.14173e-05
  1   2    68  9.88525e-04
  1   2    69  1.42339e-04
  1   2    75  2.36056e-05
  1   2    84 -2.36963e-05
  1   2    86  4.69617e-04
  1   2    87 -1.00033e-03
  1   2    94  2.64919e-04
  1   2    95  9.08238e-05
  1   2    96  1.79034e-04
  1   2    97  2.99508e-03
  1   2   100  1.33616e-03
  1   2   101 -3.22149e-04
  1   2   102 -2.49159e-04
  1   2   103  3.02950e-04
  1   2   104 -4.59059e-04
  1   2   105 -1.91378e-03
  1   2   109 -2.37105e-05
  1   2   112  1.10174e-03
  1   2   113 -1.29935e-04
  1   2   120  2.82761e-04
  1   2   121 -7.22625e-04
  1   2   122  3.18068e-04
  1   2   123 -1.12035e-03
  1   2   128  3.42424e-04
  1   2   131  1.18933e-03
  1   2   134  1.49610e-04
  1   2   135 -7.77386e-04
  1   2   139 -1.35660e-04
  1   2   140 -1.22016e-03
  1   2   143 -1.20291e-04
  1   2   145 -1.90883e-05
  1   2   148  1.20082e-04
  1   2   149 -1.03281e-03
  1   2   152 -7.18653e-05
  1   2   153 -1.00225e-03
  1   2   158  3.14449e-04
  1   2   159 -7.14934e-05
  1   2   162  3.25571e-05
  1   2   163  3.36841e-04
  1   2   167  1.07422e-05
  1   2   175 -1.06589e-05
  1   2   177  1.66013e-05
  1   2   181  6.04155e-05
  1   2   189 -3.48571e-05
  1   3     7 -1.60366e-04
  1   3    13  1.30735e-04
  1   3    15 -1.95845e-05
  1   3    16  1.57176e-04
  1   3    20 -3.10055e-03
  1   3    22 -7.17000e-04
  1   3    23  1.04042e-04
  1   3    24  1.73044e-03
  1   3    33 -1.10630e-04
  1   3    34  1.41994e-04
  1   3    37 -3.54582e-04
  1   3    40  7.80197e-04
  1   3    41 -5.65947e-04
  1   3    42 -3.17172e-03
  1   3    47 -8.92044e-04
  1   3    50 -1.84070e-03
  1   3    51  8.04330e-05
  1   3    55 -3.53971e-05
  1   3    59 -7.31812e-05
  1   3    60  2.68331e-03
  1   3    61 -2.11691e-05
  1   3    67  1.15953e-05
  1   3    68  9.88605e-04
  1   3    69 -1.42330e-04
  1   3    75 -2.35466e-05
  1   3    84  2.37236e-05
  1   3    86 -4.61434e-04
  1   3    87 -1.00411e-03
  1   3    94  2.65015e-04
  1   3    95 -9.06383e-05
  1   3    96 -1.78021e-04
  1   3    97  2.99521e-03
  1   3   100  1.33570e-03
  1   3   101  3.24139e-04
  1   3   102  2.49044e-04
  1   3   103  3.02970e-04
  1   3   104  4.59175e-04
  1   3   105 -1.91379e-03
  1   3   109  2.36656e-05
  1   3   112  1.10161e-03
  1   3   113  1.30072e-04
  1   3   120 -2.82562e-04
  1   3   121 -7.22695e-04
  1   3   122 -3.17976e-04
  1   3   123 -1.12027e-03
  1   3   128 -3.42303e-04
  1   3   131  1.18933e-03
  1   3   134 -1.49467e-04
  1   3   135 -7.77348e-04
  1   3   138 -1.00835e-05
  1   3   139  1.35532e-04
  1   3   140 -1.22008e-03
  1   3   143  1.20332e-04
  1   3   145  1.88032e-05
  1   3   148 -1.19895e-04
  1   3   149 -1.03274e-03
  1   3   152  7.19240e-05
  1   3   153 -1.00213e-03
  1   3   158  3.14445e-04
  1   3   159  7.17429e-05
  1   3   162 -3.31413e-05
  1   3   163  3.36929e-04
  1   3   175 -1.07011e-05
  1   3   177 -1.43676e-05
  1   3   181  6.00805e-05
  1   3   189 -3.47519e-05
  1   4    20 -4.15852e-03
  1   4    24 -2.33218e-03
  1   4    40  4.91142e-03
  1   4    42 -1.33597e-03
  1   4    50 -9.49207e-04
  1   4    60 -3.67142e-04
  1   4    68 -1.59162e-04
  1   4    87 -1.65460e-03
  1   4    94  1.51091e-03
  1   4    97 -1.90727e-04
  1   4   100  1.20593e-03
  1   4   103 -1.72954e-03
  1   4   105 -2.73968e-03
  1   4   112  1.60561e-03
  1   4   121 -9.36991e-04
  1   4   123 -5.19631e-04
  1   4   131  1.45911e-03
  1   4   135 -1.54048e-03
  1   4   138  2.16739e-04
  1   4   140 -1.16167e-03
  1   4   149 -6.77072e-04
  1   4   153  1.16303e-03
  1   4   158  1.08500e-03
  1   4   163 -5.64620e-04
  1   4   166 -1.62592e-05
  1   4   181  1.44076e-05
  1   4   184  3.90732e-05
  1   4   189 -5.74198e-05
  1   5    20 -2.21470e-03
  1   5    24  1.76056e-03
  1   5    40  4.69961e-04
  1   5    42 -2.55496e-03
  1   5    50 -1.30846e-03
  1   5    60  1.38816e-03
  1   5    68  6.46476e-04
  1   5    87 -1.67179e-03
  1   5    94  4.83622e-04
  1   5    97  1.81955e-03
  1   5   100  6.57719e-04
  1   5   105 -2.32418e-03
  1   5   112  7.56659e-04
  1   5   121 -7.95036e-04
  1   5   123 -1.00832e-03
  1   5   131  7.28873e-04
  1   5   135 -5.68890e-04
  1   5   138  3.14862e-04
  1   5   140 -4.02521e-04
  1   5   149 -5.01497e-04
  1   5   153 -1.05496e-03
  1   5   158  3.27584e-04
  1   5   163 -9.06310e-04
  1   5   166  1.92314e-05
  1   5   175 -5.04451e-05
  1   5   176  1.42893e-04
  1   5   177 -3.54629e-05
  1   5   181  1.18000e-04
  1   5   189 -8.03963e-05
  1   6     7 -1.97217e-04
  1   6    13  2.82530e-04
  1   6    15  2.28948e-05
  1   6    16 -1.72953e-04
  1   6    20  4.05330e-04
  1   6    22  3.71537e-05
  1   6    23  1.57224e-04
  1   6    24 -2.24195e-04
  1   6    33  1.32584e-04
  1   6    34 -3.35140e-05
  1   6    37  2.64047e-04
  1   6    40  5.54526e-04
  1   6    41  6.24194e-05
  1   6    42 -5.40805e-04
  1   6    47  2.46687e-04
  1   6    50 -7.63778e-05
  1   6    51  5.06053e-05
  1   6    55  5.93638e-05
  1   6    59  1.34994e-04
  1   6    60 -1.17085e-03
  1   6    61 -5.12825e-04
  1   6    67 -2.35278e-04
  1   6    68 -3.86023e-05
  1   6    69  3.16121e-04
  1   6    75  2.54983e-04
  1   6    80 -1.63893e-05
  1   6    81 -8.80929e-05
  1   6    84  2.72363e-05
  1   6    86 -2.09102e-04
  1   6    87 -1.24231e-03
  1   6    94  1.03828e-03
  1   6    95 -1.86423e-04
  1   6    96  7.73595e-04
  1   6    97 -1.46224e-03
  1   6   100 -3.01356e-04
  1   6   101 -3.05449e-04
  1   6   102  7.11936e-05
  1   6   103 -6.50846e-04
  1   6   104  2.40012e-04
  1   6   105 -2.08973e-03
  1   6   109  4.35365e-05
  1   6   112 -2.83724e-04
  1   6   113 -5.66713e-04
  1   6   120  1.93121e-04
  1   6   121  2.68076e-05
  1   6   122  3.43694e-04
  1   6   123  8.15931e-04
  1   6   128  4.87828e-04
  1   6   131 -4.17415e-04
  1   6   134  7.49830e-04
  1   6   135  7.65248e-04
  1   6   139  3.11230e-04
  1   6   140  1.29748e-03
  1   6   143 -5.45868e-04
  1   6   145 -4.93940e-05
  1   6   148  8.06813e-04
  1   6   149  1.34900e-03
  1   6   152  4.38230e-04
  1   6   153  1.37681e-03
  1   6   158 -2.11128e-05
  1   6   159 -3.12639e-04
  1   6   162 -1.27665e-03
  1   6   163 -3.09315e-03
  1   6   167 -3.57051e-05
  1   6   174  2.66838e-05
  1   6   175 -1.11957e-04
  1   6   176  3.56004e-04
  1   6   177 -2.90743e-04
  1   6   184  3.56913e-05
  1   6   185  1.09122e-05
  1   6   189 -5.02189e-05
  1   7     7  1.97315e-04
  1   7    13 -2.82467e-04
  1   7    15 -2.30305e-05
  1   7    16  1.73068e-04
  1   7    20  4.05232e-04
  1   7    22 -3.71516e-05
  1   7    23 -1.57390e-04
  1   7    24 -2.24236e-04
  1   7    33 -1.32624e-04
  1   7    34  3.35492e-05
  1   7    37 -2.64018e-04
  1   7    40  5.54665e-04
  1   7    41 -6.23934e-05
  1   7    42 -5.40861e-04
  1   7    47 -2.46692e-04
  1   7    50 -7.64522e-05
  1   7    51 -5.06223e-05
  1   7    55 -5.91579e-05
  1   7    59 -1.35071e-04
  1   7    60 -1.17091e-03
  1   7    61  5.12625e-04
  1   7    67  2.35341e-04
  1   7    68 -3.85921e-05
  1   7    69 -3.16088e-04
  1   7    75 -2.55006e-04
  1   7    80  1.63776e-05
  1   7    81  8.81646e-05
  1   7    84 -2.72987e-05
  1   7    86  2.19279e-04
  1   7    87 -1.24059e-03
  1   7    94  1.03814e-03
  1   7    95  1.87355e-04
  1   7    96 -7.74120e-04
  1   7    97 -1.46195e-03
  1   7   100 -3.01793e-04
  1   7   101  3.04951e-04
  1   7   102 -7.12662e-05
  1   7   103 -6.50887e-04
  1   7   104 -2.39902e-04
  1   7   105 -2.08977e-03
  1   7   109 -4.36529e-05
  1   7   112 -2.83753e-04
  1   7   113  5.66688e-04
  1   7   120 -1.93134e-04
  1   7   121  2.67774e-05
  1   7   122 -3.43713e-04
  1   7   123  8.15885e-04
  1   7   128 -4.87774e-04
  1   7   131 -4.17392e-04
  1   7   134 -7.50003e-04
  1   7   135  7.65047e-04
  1   7   139 -3.11244e-04
  1   7   140  1.29749e-03
  1   7   143  5.45783e-04
  1   7   145  4.96729e-05
  1   7   148 -8.07077e-04
  1   7   149  1.34883e-03
  1   7   152 -4.38330e-04
  1   7   153  1.37684e-03
  1   7   158 -2.11661e-05
  1   7   159  3.12801e-04
  1   7   162  1.28080e-03
  1   7   163 -3.09140e-03
  1   7   167  3.56451e-05
  1   7   174 -3.24354e-05
  1   7   175 -1.10402e-04
  1   7   176  4.50608e-04
  1   7   177  9.05415e-05
  1   7   184  3.57660e-05
  1   7   185 -1.06340e-05
  1   7   189 -5.01123e-05
  1   8    20  4.47747e-04
  1   8    24 -2.34910e-04
  1   8    40  1.11325e-03
  1   8    42 -4.75021e-04
  1   8    50  9.19626e-04
  1   8    60 -1.51391e-03
  1   8    68  3.23870e-04
  1   8    87 -1.21202e-03
  1   8    94  4.79518e-04
  1   8    97 -2.10347e-03
  1   8   100 -3.62513e-04
  1   8   103 -7.99046e-04
  1   8   105 -2.55810e-03
  1   8   112 -7.63323e-04
  1   8   121 -5.01695e-04
  1   8   123  4.30782e-04
  1   8   131  4.71513e-04
  1   8   135  4.06960e-04
  1   8   138  4.19524e-04
  1   8   140  1.80669e-03
  1   8   149  1.63038e-03
  1   8   153  2.81843e-03
  1   8   158 -7.23720e-04
  1   8   163 -3.78097e-03
  1   8   166  1.36436e-05
  1   8   175 -1.17400e-04
  1   8   176  4.03536e-04
  1   8   177 -1.00136e-04
  1   8   189 -4.12092e-05
  1   9    20  7.02326e-04
  1   9    24 -4.10445e-04
  1   9    40  2.08501e-05
  1   9    42 -4.05965e-04
  1   9    50 -3.83139e-04
  1   9    60 -5.88163e-04
  1   9    68  1.85617e-04
  1   9    87 -9.38744e-04
  1   9    94  1.03163e-03
  1   9    97 -1.42377e-03
  1   9   100 -3.55739e-04
  1   9   103 -6.09172e-04
  1   9   105 -1.49730e-03
  1   9   112 -1.04944e-05
  1   9   121 -2.60666e-04
  1   9   123  3.51330e-04
  1   9   131 -2.20508e-04
  1   9   135  1.03867e-03
  1   9   138 -4.16258e-04
  1   9   140  9.14854e-04
  1   9   149  1.26713e-03
  1   9   153  1.35206e-03
  1   9   158  3.66363e-04
  1   9   163 -5.01823e-04
  1   9   175 -7.27681e-05
  1   9   176  8.86080e-05
  1   9   177 -2.20115e-05
  1   9   181 -2.08530e-04
  1   9   184  6.99190e-05
  1   9   189  1.61617e-05
  1  10     7 -5.74724e-05
  1  10    13 -8.58360e-05
  1  10    16  3.63439e-05
  1  10    20 -1.64224e-03
  1  10    22  8.09553e-05
  1  10    23 -4.78420e-04
  1  10    24 -1.16741e-03
  1  10    33 -1.76082e-04
  1  10    34  3.12944e-04
  1  10    37  3.57030e-05
  1  10    40  1.97863e-03
  1  10    41  6.52952e-05
  1  10    42 -9.23259e-04
  1  10    47  8.81407e-05
  1  10    50 -6.33507e-04
  1  10    55  1.56029e-04
  1  10    59  2.05139e-04
  1  10    60  2.16339e-04
  1  10    61 -4.31507e-05
  1  10    67  6.36751e-04
  1  10    68  4.41447e-04
  1  10    69  2.09954e-05
  1  10    75 -5.60555e-04
  1  10    80  1.80208e-05
  1  10    81  9.74324e-05
  1  10    84 -1.66295e-04
  1  10    86  1.04268e-05
  1  10    87 -5.99512e-04
  1  10    94  9.63572e-04
  1  10    96  4.66655e-05
  1  10    97 -1.90943e-04
  1  10   100  6.21288e-04
  1  10   101 -3.93863e-05
  1  10   103 -7.19980e-04
  1  10   104 -1.13666e-05
  1  10   105 -1.18541e-03
  1  10   109 -4.88167e-05
  1  10   112  6.12544e-04
  1  10   113 -2.68154e-05
  1  10   120  1.38420e-05
  1  10   121 -3.11529e-04
  1  10   122  1.27374e-05
  1  10   123 -1.14940e-05
  1  10   128  2.85633e-05
  1  10   131  6.17353e-04
  1  10   134  3.01153e-05
  1  10   135  2.59821e-04
  1  10   138 -5.14418e-04
  1  10   139  1.32642e-05
  1  10   140 -2.41117e-04
  1  10   143 -3.39116e-05
  1  10   145  3.67928e-05
  1  10   148  3.94818e-05
  1  10   149  3.60246e-04
  1  10   153  1.53560e-03
  1  10   158  3.58642e-04
  1  10   159 -2.58923e-05
  1  10   162 -5.24119e-05
  1  10   163  6.37140e-04
  1  10   166 -5.58808e-05
  1  10   176 -8.50171e-05
  1  10   177  1.33113e-05
  1  10   181 -1.31701e-04
  1  10   184  8.99226e-05
  1  10   189  1.20800e-05
  1  11     7  5.75381e-05
  1  11    13  8.55215e-05
  1  11    16 -3.61986e-05
  1  11    20 -1.64191e-03
  1  11    22 -8.09798e-05
  1  11    23  4.77470e-04
  1  11    24 -1.16694e-03
  1  11    33  1.74637e-04
  1  11    34 -3.13310e-04
  1  11    37 -3.56254e-05
  1  11    40  1.97811e-03
  1  11    41 -6.51752e-05
  1  11    42 -9.23023e-04
  1  11    47 -8.81678e-05
  1  11    50 -6.33124e-04
  1  11    55 -1.55541e-04
  1  11    59 -2.04560e-04
  1  11    60  2.16360e-04
  1  11    61  4.31899e-05
  1  11    67 -6.36970e-04
  1  11    68  4.41611e-04
  1  11    69 -2.10469e-05
  1  11    75  5.60317e-04
  1  11    80 -1.80855e-05
  1  11    81 -9.74602e-05
  1  11    84  1.66615e-04
  1  11    87 -5.99465e-04
  1  11    94  9.63374e-04
  1  11    96 -4.67693e-05
  1  11    97 -1.90984e-04
  1  11   100  6.21004e-04
  1  11   101  4.03386e-05
  1  11   103 -7.19735e-04
  1  11   104  1.14440e-05
  1  11   105 -1.18511e-03
  1  11   109  4.89762e-05
  1  11   112  6.12441e-04
  1  11   113  2.68784e-05
  1  11   120 -1.36864e-05
  1  11   121 -3.11622e-04
  1  11   122 -1.26420e-05
  1  11   123 -1.15123e-05
  1  11   128 -2.85000e-05
  1  11   131  6.17252e-04
  1  11   134 -3.01555e-05
  1  11   135  2.59927e-04
  1  11   138 -5.14346e-04
  1  11   139 -1.33919e-05
  1  11   140 -2.40940e-04
  1  11   143  3.39160e-05
  1  11   145 -3.65004e-05
  1  11   148 -3.95649e-05
  1  11   149  3.60263e-04
  1  11   153  1.53549e-03
  1  11   158  3.58579e-04
  1  11   159  2.61942e-05
  1  11   162  5.14762e-05
  1  11   163  6.37255e-04
  1  11   166 -5.60989e-05
  1  11   176 -8.13931e-05
  1  11   177  2.79621e-05
  1  11   181 -1.31728e-04
  1  11   184  8.98434e-05
  1  11   189  1.21695e-05
  1  12    20  4.51777e-04
  1  12    24 -3.07384e-04
  1  12    40  1.00037e-03
  1  12    42 -5.71655e-04
  1  12    50  5.82623e-04
  1  12    60 -1.14591e-03
  1  12    68  2.30733e-04
  1  12    87 -1.00044e-03
  1  12    94  4.96527e-04
  1  12    97 -1.88336e-03
  1  12   100 -2.20969e-04
  1  12   103 -7.00671e-04
  1  12   105 -2.43954e-03
  1  12   112 -5.76743e-04
  1  12   121 -4.49197e-04
  1  12   123  4.67164e-04
  1  12   131  4.49858e-04
  1  12   135  3.20866e-04
  1  12   138  3.06247e-04
  1  12   140  1.52029e-03
  1  12   149  1.43818e-03
  1  12   153  2.57496e-03
  1  12   158 -5.48183e-04
  1  12   163 -3.49435e-03
  1  12   175 -1.31704e-04
  1  12   176  3.58984e-04
  1  12   177 -8.90872e-05
  1  12   181 -1.84464e-05
  1  12   189 -2.94536e-05
  1  13    20 -1.20048e-04
  1  13    24  1.23130e-04
  1  13    40  8.47811e-04
  1  13    42 -1.05252e-03
  1  13    50  9.55614e-05
  1  13    60 -4.35111e-04
  1  13    68  3.70445e-04
  1  13    87 -1.13220e-03
  1  13    94  4.95658e-04
  1  13    97 -8.81528e-04
  1  13   100  3.67923e-05
  1  13   103 -4.62810e-04
  1  13   105 -2.34493e-03
  1  13   112 -2.79608e-04
  1  13   121 -4.68057e-04
  1  13   123  1.56647e-04
  1  13   131  4.65687e-04
  1  13   135  2.12938e-04
  1  13   138  2.50671e-04
  1  13   140  1.08585e-03
  1  13   149  1.01361e-03
  1  13   153  1.72754e-03
  1  13   158 -4.45560e-04
  1  13   163 -2.91024e-03
  1  13   175 -9.41781e-05
  1  13   176  3.24573e-04
  1  13   177 -8.05767e-05
  1  13   181  2.12082e-05
  1  13   189 -4.35942e-05
  1  14     7 -8.62009e-05
  1  14    13  1.65260e-04
  1  14    15 -2.25570e-05
  1  14    16  1.82557e-04
  1  14    20 -7.66031e-04
  1  14    22  3.27167e-05
  1  14    23  6.39770e-04
  1  14    24 -6.49040e-04
  1  14    33  1.66990e-04
  1  14    34 -2.59461e-05
  1  14    37  1.43101e-04
  1  14    40  1.13021e-03
  1  14    41  2.49627e-05
  1  14    42 -6.63112e-04
  1  14    47  2.36383e-04
  1  14    50 -3.51153e-04
  1  14    51 -1.28735e-04
  1  14    55  2.85263e-05
  1  14    59 -1.60239e-04
  1  14    60 -1.77087e-04
  1  14    61 -4.82358e-05
  1  14    67 -6.69190e-04
  1  14    68  3.49092e-04
  1  14    69  1.42183e-04
  1  14    75  6.00656e-04
  1  14    80 -4.61089e-05
  1  14    81 -2.48457e-04
  1  14    84  2.39118e-04
  1  14    86  6.84643e-05
  1  14    87 -6.93267e-04
  1  14    94  8.16489e-04
  1  14    95 -7.57881e-05
  1  14    96  2.31237e-04
  1  14    97 -1.23855e-03
  1  14   100  6.83038e-05
  1  14   101 -7.38408e-05
  1  14   102  1.85547e-05
  1  14   103 -7.18560e-04
  1  14   104 -3.99805e-05
  1  14   105 -1.49185e-03
  1  14   109  9.12352e-05
  1  14   112  3.15551e-04
  1  14   113 -2.05819e-05
  1  14   120  1.83332e-05
  1  14   121 -7.72203e-04
  1  14   122  6.35096e-05
  1  14   123 -2.52143e-04
  1  14   128  8.31711e-05
  1  14   131  7.07272e-04
  1  14   134  1.23577e-04
  1  14   135  3.54205e-04
  1  14   138 -5.35119e-04
  1  14   139 -4.55055e-05
  1  14   140  1.32793e-05
  1  14   143 -1.99720e-05
  1  14   145 -4.75321e-05
  1  14   148  7.57581e-05
  1  14   149  4.75387e-04
  1  14   152  4.65736e-05
  1  14   153  1.21148e-03
  1  14   158  7.85148e-04
  1  14   159  6.52602e-05
  1  14   162  1.20316e-04
  1  14   163  1.40961e-03
  1  14   175 -2.52716e-05
  1  14   176 -1.26259e-04
  1  14   177  3.44783e-05
  1  14   180  4.91957e-05
  1  14   181 -3.32153e-04
  1  14   184  6.52083e-05
  1  14   186  1.19806e-05
  1  14   189  4.23680e-05
  1  15     7  8.67482e-05
  1  15    13 -1.64986e-04
  1  15    15  2.24210e-05
  1  15    16 -1.82498e-04
  1  15    20 -7.65832e-04
  1  15    22 -3.26890e-05
  1  15    23 -6.38553e-04
  1  15    24 -6.49319e-04
  1  15    33 -1.64570e-04
  1  15    34  2.71515e-05
  1  15    37 -1.43151e-04
  1  15    40  1.13010e-03
  1  15    41 -2.49173e-05
  1  15    42 -6.63032e-04
  1  15    47 -2.36504e-04
  1  15    50 -3.51435e-04
  1  15    51  1.28924e-04
  1  15    55 -2.92669e-05
  1  15    59  1.58997e-04
  1  15    60 -1.76893e-04
  1  15    61  4.81824e-05
  1  15    67  6.70032e-04
  1  15    68  3.48809e-04
  1  15    69 -1.42306e-04
  1  15    75 -6.00658e-04
  1  15    80  4.60220e-05
  1  15    81  2.48225e-04
  1  15    84 -2.39108e-04
  1  15    86 -6.28378e-05
  1  15    87 -6.93681e-04
  1  15    94  8.16346e-04
  1  15    95  7.64940e-05
  1  15    96 -2.31704e-04
  1  15    97 -1.23863e-03
  1  15   100  6.81920e-05
  1  15   101  7.39104e-05
  1  15   102 -1.86572e-05
  1  15   103 -7.18503e-04
  1  15   104  4.00747e-05
  1  15   105 -1.49162e-03
  1  15   109 -9.14484e-05
  1  15   112  3.15733e-04
  1  15   113  2.05776e-05
  1  15   120 -1.80558e-05
  1  15   121 -7.72318e-04
  1  15   122 -6.34280e-05
  1  15   123 -2.52118e-04
  1  15   128 -8.30993e-05
  1  15   131  7.07110e-04
  1  15   134 -1.23623e-04
  1  15   135  3.54106e-04
  1  15   138 -5.34970e-04
  1  15   139  4.53985e-05
  1  15   140  1.31219e-05
  1  15   143  1.99048e-05
  1  15   145  4.74251e-05
  1  15   148 -7.58303e-05
  1  15   149  4.75327e-04
  1  15   152 -4.66134e-05
  1  15   153  1.21136e-03
  1  15   158  7.85129e-04
  1  15   159 -6.49049e-05
  1  15   162 -1.22406e-04
  1  15   163  1.40943e-03
  1  15   175 -2.51725e-05
  1  15   176 -1.27761e-04
  1  15   177  2.85598e-05
  1  15   180 -3.46125e-05
  1  15   181 -3.34052e-04
  1  15   184  6.51281e-05
  1  15   186 -1.14262e-05
  1  15   189  4.25322e-05
  1  16    20  9.34024e-04
  1  16    24 -5.00729e-04
  1  16    40 -4.52074e-04
  1  16    42 -6.40735e-04
  1  16    50 -1.63306e-03
  1  16    60  3.47831e-04
  1  16    68 -2.73730e-04
  1  16    87 -1.12360e-03
  1  16    94  1.15428e-03
  1  16    97 -1.23724e-03
  1  16   100 -4.98016e-04
  1  16   103 -8.50691e-04
  1  16   105 -1.85164e-03
  1  16   112  9.23414e-04
  1  16   121 -8.94055e-04
  1  16   123 -4.39677e-04
  1  16   131 -8.47522e-05
  1  16   135  3.90850e-04
  1  16   138 -3.79416e-04
  1  16   140 -3.04336e-04
  1  16   149  1.59566e-04
  1  16   153 -1.27511e-03
  1  16   158  2.43106e-03
  1  16   163  3.08420e-03
  1  16   166  5.51462e-05
  1  16   175 -1.17227e-04
  1  16   176 -3.11805e-04
  1  16   177  7.73735e-05
  1  16   180  1.20024e-05
  1  16   181 -5.49348e-04
  1  16   184 -2.55550e-05
  1  16   189  8.21287e-05
  3   1     7  2.23837e-04
  3   1    13 -1.56943e-04
  3   1    15  4.37103e-05
  3   1    16 -3.49647e-04
  3   1    20 -3.28209e-03
  3   1    22  2.63022e-04
  3   1    24  2.18238e-03
  3   1    33  2.58297e-04
  3   1    34 -3.99541e-04
  3   1    37  1.27953e-04
  3   1    40  4.48610e-04
  3   1    41  1.88758e-04
  3   1    42 -3.63999e-03
  3   1    47  2.79506e-04
  3   1    50 -2.25517e-03
  3   1    51 -5.01873e-05
  3   1    55 -7.98713e-05
  3   1    59 -4.96488e-05
  3   1    60  3.27914e-03
  3   1    61  1.19016e-04
  3   1    67 -2.80574e-04
  3   1    68  1.11502e-03
  3   1    69  2.92815e-05
  3   1    75  2.72016e-04
  3   1    81 -1.46867e-05
  3   1    84  2.11696e-05
  3   1    86  2.47502e-04
  3   1    87 -1.02196e-03
  3   1    94  2.23757e-04
  3   1    95  2.98128e-05
  3   1    97  3.65751e-03
  3   1   100  1.50738e-03
  3   1   101 -9.94818e-05
  3   1   102 -1.35662e-04
  3   1   103  5.15094e-04
  3   1   104 -2.03749e-04
  3   1   105 -1.99285e-03
  3   1   109 -1.87652e-05
  3   1   112  1.25511e-03
  3   1   113 -4.96625e-05
  3   1   120  1.35165e-04
  3   1   121 -7.53431e-04
  3   1   122  1.70074e-04
  3   1   123 -1.26977e-03
  3   1   128  1.51392e-04
  3   1   131  1.23170e-03
  3   1   134  4.58046e-05
  3   1   135 -8.16284e-04
  3   1   138 -5.23159e-05
  3   1   139 -9.43144e-05
  3   1   140 -1.41119e-03
  3   1   143 -2.02962e-05
  3   1   145 -3.82818e-05
  3   1   149 -1.20897e-03
  3   1   152 -6.89117e-05
  3   1   153 -1.35411e-03
  3   1   158  3.33504e-04
  3   1   162  6.18162e-05
  3   1   163  4.97041e-04
  3   1   175 -1.28833e-05
  3   1   177  2.21070e-05
  3   1   181  4.49268e-05
  3   1   189 -3.35523e-05
  3   2     7 -2.23996e-04
  3   2    13  1.56912e-04
  3   2    15 -4.38759e-05
  3   2    16  3.49301e-04
  3   2    20 -3.28236e-03
  3   2    22 -2.62972e-04
  3   2    24  2.18260e-03
  3   2    33 -2.58316e-04
  3   2    34  3.99593e-04
  3   2    37 -1.27959e-04
  3   2    40  4.48671e-04
  3   2    41 -1.88757e-04
  3   2    42 -3.64025e-03
  3   2    47 -2.79532e-04
  3   2    50 -2.25525e-03
  3   2    51  5.04429e-05
  3   2    55  8.00285e-05
  3   2    59  4.95673e-05
  3   2    60  3.27939e-03
  3   2    61 -1.18459e-04
  3   2    67  2.80773e-04
  3   2    68  1.11514e-03
  3   2    69 -2.92632e-05
  3   2    75 -2.71974e-04
  3   2    81  1.46987e-05
  3   2    84 -2.11682e-05
  3   2    86 -2.39127e-04
  3   2    87 -1.02397e-03
  3   2    94  2.23828e-04
  3   2    95 -2.96629e-05
  3   2    97  3.65783e-03
  3   2   100  1.50739e-03
  3   2   101  1.01719e-04
  3   2   102  1.35549e-04
  3   2   103  5.15124e-04
  3   2   104  2.03846e-04
  3   2   105 -1.99298e-03
  3   2   109  1.86701e-05
  3   2   112  1.25512e-03
  3   2   113  4.98111e-05
  3   2   120 -1.34946e-04
  3   2   121 -7.53476e-04
  3   2   122 -1.69964e-04
  3   2   123 -1.26975e-03
  3   2   128 -1.51253e-04
  3   2   131  1.23179e-03
  3   2   134 -4.56434e-05
  3   2   135 -8.16244e-04
  3   2   138 -5.24586e-05
  3   2   139  9.41734e-05
  3   2   140 -1.41122e-03
  3   2   143  2.03439e-05
  3   2   145  3.79581e-05
  3   2   149 -1.20893e-03
  3   2   152  6.89801e-05
  3   2   153 -1.35398e-03
  3   2   158  3.33528e-04
  3   2   162 -6.26225e-05
  3   2   163  4.97114e-04
  3   2   175 -1.30387e-05
  3   2   176 -1.81667e-05
  3   2   177 -1.54118e-05
  3   2   181  4.49277e-05
  3   2   189 -3.35049e-05
  3   3    20 -3.59514e-03
  3   3    24  2.28354e-03
  3   3    40  8.04332e-04
  3   3    42 -3.62010e-03
  3   3    50 -2.31168e-03
  3   3    60  2.58199e-03
  3   3    68  8.15981e-04
  3   3    87 -2.00336e-03
  3   3    94  5.90393e-04
  3   3    97  3.27351e-03
  3   3   100  1.23493e-03
  3   3   103  1.31417e-04
  3   3   105 -2.78092e-03
  3   3   112  1.50627e-03
  3   3   121 -1.10687e-03
  3   3   123 -1.62568e-03
  3   3   131  1.14567e-03
  3   3   135 -1.19562e-03
  3   3   138  3.33770e-04
  3   3   140 -1.29663e-03
  3   3   149 -1.32184e-03
  3   3   153 -2.03924e-03
  3   3   158  7.24497e-04
  3   3   163 -2.48684e-04
  3   3   166  1.98466e-05
  3   3   175 -5.01055e-05
  3   3   176  8.00594e-05
  3   3   177 -1.98733e-05
  3   3   181  8.59365e-05
  3   3   184 -1.65616e-05
  3   3   189 -9.79016e-05
  3   4    20 -4.65174e-03
  3   4    24 -2.49506e-03
  3   4    40  5.45048e-03
  3   4    42 -1.50714e-03
  3   4    50 -9.71146e-04
  3   4    60 -4.40097e-04
  3   4    68 -1.23565e-04
  3   4    87 -1.85363e-03
  3   4    94  1.62295e-03
  3   4    97 -2.21193e-04
  3   4   100  1.31592e-03
  3   4   103 -1.90298e-03
  3   4   105 -3.08494e-03
  3   4   112  1.77419e-03
  3   4   121 -1.07705e-03
  3   4   123 -6.40452e-04
  3   4   131  1.70323e-03
  3   4   135 -1.75495e-03
  3   4   138  2.75158e-04
  3   4   140 -1.27587e-03
  3   4   149 -7.75386e-04
  3   4   153  1.30189e-03
  3   4   158  1.11771e-03
  3   4   163 -6.25258e-04
  3   4   175  1.52396e-05
  3   4   181  2.15968e-05
  3   4   184  2.75753e-05
  3   4   189 -4.43436e-05
  3   5     7 -2.36709e-04
  3   5    13  1.41605e-04
  3   5    15 -4.01739e-05
  3   5    16  3.20140e-04
  3   5    20 -4.24842e-03
  3   5    22 -1.45940e-04
  3   5    23 -9.23397e-05
  3   5    24 -2.35986e-03
  3   5    33 -2.55823e-04
  3   5    34  4.59553e-04
  3   5    40  4.91478e-03
  3   5    41 -1.59327e-04
  3   5    42 -1.51524e-03
  3   5    47 -9.39432e-05
  3   5    50 -7.74641e-04
  3   5    51 -7.81994e-05
  3   5    55  9.26597e-05
  3   5    59  8.08237e-05
  3   5    60  1.98168e-04
  3   5    61  1.60350e-04
  3   5    67  3.86710e-04
  3   5    68  2.30832e-04
  3   5    75 -3.69586e-04
  3   5    81  2.15287e-05
  3   5    84 -4.54150e-05
  3   5    86  6.91364e-05
  3   5    87 -9.20613e-04
  3   5    94  1.19124e-03
  3   5    95 -4.37878e-05
  3   5    96 -8.83876e-05
  3   5    97  1.38239e-04
  3   5   100  1.48947e-03
  3   5   101  8.40142e-05
  3   5   102 -1.36773e-05
  3   5   103 -1.45964e-03
  3   5   104 -1.29280e-05
  3   5   105 -2.31472e-03
  3   5   112  1.39800e-03
  3   5   113  4.48865e-05
  3   5   120  2.31971e-05
  3   5   121 -7.53642e-04
  3   5   122  6.18789e-05
  3   5   123 -3.16947e-04
  3   5   131  1.74614e-03
  3   5   134 -4.77201e-05
  3   5   135 -1.31729e-03
  3   5   138 -6.59609e-05
  3   5   139 -5.79703e-05
  3   5   140 -1.27942e-03
  3   5   143  7.36544e-05
  3   5   145  4.15216e-05
  3   5   148 -7.05346e-05
  3   5   149 -6.18080e-04
  3   5   152 -1.08890e-05
  3   5   153  1.87372e-03
  3   5   158  6.96627e-04
  3   5   159  6.30007e-05
  3   5   162  4.90466e-05
  3   5   163  6.16582e-05
  3   5   166 -2.64522e-05
  3   5   175  4.91712e-05
  3   5   176 -7.46316e-05
  3   5   177  3.43430e-05
  3   5   184  4.17735e-05
  3   5   189  1.39426e-05
  3   6     7  2.36890e-04
  3   6    13 -1.42049e-04
  3   6    15  4.01144e-05
  3   6    16 -3.20143e-04
  3   6    20 -4.24800e-03
  3   6    22  1.45777e-04
  3   6    23  9.21889e-05
  3   6    24 -2.35976e-03
  3   6    33  2.55931e-04
  3   6    34 -4.59753e-04
  3   6    40  4.91424e-03
  3   6    41  1.59617e-04
  3   6    42 -1.51507e-03
  3   6    47  9.38601e-05
  3   6    50 -7.74580e-04
  3   6    51  7.82177e-05
  3   6    55 -9.25138e-05
  3   6    59 -8.10005e-05
  3   6    60  1.98295e-04
  3   6    61 -1.60302e-04
  3   6    67 -3.86790e-04
  3   6    68  2.30774e-04
  3   6    75  3.69641e-04
  3   6    81 -2.14978e-05
  3   6    84  4.54476e-05
  3   6    86 -6.16532e-05
  3   6    87 -9.20861e-04
  3   6    94  1.19097e-03
  3   6    95  4.48484e-05
  3   6    96  8.83586e-05
  3   6    97  1.38210e-04
  3   6   100  1.48940e-03
  3   6   101 -8.17545e-05
  3   6   102  1.33799e-05
  3   6   103 -1.45939e-03
  3   6   104  1.31246e-05
  3   6   105 -2.31434e-03
  3   6   112  1.39774e-03
  3   6   113 -4.46385e-05
  3   6   120 -2.30225e-05
  3   6   121 -7.53495e-04
  3   6   122 -6.18736e-05
  3   6   123 -3.16727e-04
  3   6   131  1.74577e-03
  3   6   134  4.79319e-05
  3   6   135 -1.31710e-03
  3   6   138 -6.59409e-05
  3   6   139  5.77623e-05
  3   6   140 -1.27932e-03
  3   6   143 -7.36059e-05
  3   6   145 -4.16620e-05
  3   6   148  7.06199e-05
  3   6   149 -6.17953e-04
  3   6   152  1.08829e-05
  3   6   153  1.87352e-03
  3   6   158  6.96595e-04
  3   6   159 -6.26385e-05
  3   6   162 -4.92475e-05
  3   6   163  6.14981e-05
  3   6   166 -2.61224e-05
  3   6   175  4.91726e-05
  3   6   176 -8.20299e-05
  3   6   184  4.17664e-05
  3   6   189  1.39881e-05
  3   7    20  8.78157e-04
  3   7    24 -3.04029e-04
  3   7    40  8.92084e-04
  3   7    42 -6.09577e-05
  3   7    50  1.36213e-03
  3   7    60 -1.97274e-03
  3   7    68  1.80009e-04
  3   7    87 -9.45446e-04
  3   7    94  3.26218e-04
  3   7    97 -3.11920e-03
  3   7   100 -6.29588e-04
  3   7   103 -6.28229e-04
  3   7   105 -2.33387e-03
  3   7   112 -1.17105e-03
  3   7   121 -3.86686e-04
  3   7   123  6.93086e-04
  3   7   131  2.45081e-04
  3   7   135  5.68372e-04
  3   7   138  5.05986e-04
  3   7   140  2.12483e-03
  3   7   149  1.85410e-03
  3   7   153  2.93161e-03
  3   7   158 -9.04228e-04
  3   7   163 -4.63919e-03
  3   7   175 -1.11282e-04
  3   7   176  4.88382e-04
  3   7   177 -1.21203e-04
  3   7   181 -1.04130e-04
  3   7   189 -5.89823e-05
  3   8     7 -2.07010e-04
  3   8    13  2.17668e-04
  3   8    15  1.74936e-05
  3   8    16 -1.32637e-04
  3   8    20  8.71080e-04
  3   8    22  2.52604e-05
  3   8    23  3.78474e-05
  3   8    24  4.60476e-05
  3   8    33  8.86694e-05
  3   8    34  7.57974e-05
  3   8    37  4.40393e-04
  3   8    40 -6.32115e-05
  3   8    41  3.00010e-04
  3   8    42 -3.48559e-04
  3   8    47  4.70439e-04
  3   8    51  1.14062e-04
  3   8    55  5.12993e-05
  3   8    59  1.14354e-04
  3   8    60 -1.27795e-03
  3   8    61 -9.57106e-04
  3   8    67 -5.36562e-05
  3   8    68 -3.30677e-05
  3   8    69  5.68541e-04
  3   8    75  8.30658e-05
  3   8    81 -4.89439e-05
  3   8    86 -2.97195e-04
  3   8    87 -9.54898e-04
  3   8    94  9.91178e-04
  3   8    95 -4.63974e-04
  3   8    96  1.40419e-03
  3   8    97 -1.51467e-03
  3   8   100 -5.09270e-04
  3   8   101 -6.53496e-04
  3   8   102  7.30405e-05
  3   8   103 -4.26710e-04
  3   8   104  2.94497e-04
  3   8   105 -1.54379e-03
  3   8   109  2.33768e-05
  3   8   112 -4.39732e-04
  3   8   113 -1.02752e-03
  3   8   120  5.65504e-04
  3   8   121  3.36254e-04
  3   8   122  9.23047e-04
  3   8   123  1.17514e-03
  3   8   128  1.18197e-03
  3   8   131 -8.46867e-04
  3   8   134  1.63728e-03
  3   8   135  1.27293e-03
  3   8   138 -3.78815e-04
  3   8   139  2.40307e-04
  3   8   140  1.38365e-03
  3   8   143 -9.80457e-04
  3   8   145 -2.74334e-05
  3   8   148  1.58986e-03
  3   8   149  1.53151e-03
  3   8   152  7.42903e-04
  3   8   153  1.21876e-03
  3   8   158  1.08211e-04
  3   8   159 -3.65014e-04
  3   8   162 -2.11110e-03
  3   8   163 -2.77805e-03
  3   8   166 -1.58262e-05
  3   8   167 -1.93419e-05
  3   8   174  9.87151e-05
  3   8   175 -1.27763e-04
  3   8   176  3.85982e-04
  3   8   177 -5.48280e-04
  3   8   180  1.08162e-04
  3   8   181 -7.20657e-05
  3   8   184  5.69689e-05
  3   8   185  1.61180e-05
  3   8   186  4.76573e-05
  3   8   189 -5.00084e-05
  3   9     7  2.07181e-04
  3   9    13 -2.17568e-04
  3   9    15 -1.76574e-05
  3   9    16  1.32785e-04
  3   9    20  8.71043e-04
  3   9    22 -2.52670e-05
  3   9    23 -3.78922e-05
  3   9    24  4.60472e-05
  3   9    33 -8.86059e-05
  3   9    34 -7.57275e-05
  3   9    37 -4.40401e-04
  3   9    40 -6.31766e-05
  3   9    41 -3.00028e-04
  3   9    42 -3.48552e-04
  3   9    47 -4.70444e-04
  3   9    51 -1.14106e-04
  3   9    55 -5.12243e-05
  3   9    59 -1.14470e-04
  3   9    60 -1.27813e-03
  3   9    61  9.56901e-04
  3   9    67  5.37173e-05
  3   9    68 -3.30427e-05
  3   9    69 -5.68495e-04
  3   9    75 -8.30518e-05
  3   9    81  4.89536e-05
  3   9    86  3.05007e-04
  3   9    87 -9.52440e-04
  3   9    94  9.90726e-04
  3   9    95  4.64880e-04
  3   9    96 -1.40473e-03
  3   9    97 -1.51418e-03
  3   9   100 -5.10259e-04
  3   9   101  6.52694e-04
  3   9   102 -7.30559e-05
  3   9   103 -4.26644e-04
  3   9   104 -2.94412e-04
  3   9   105 -1.54380e-03
  3   9   109 -2.34711e-05
  3   9   112 -4.39835e-04
  3   9   113  1.02748e-03
  3   9   120 -5.65609e-04
  3   9   121  3.36073e-04
  3   9   122 -9.23091e-04
  3   9   123  1.17506e-03
  3   9   128 -1.18192e-03
  3   9   131 -8.46873e-04
  3   9   134 -1.63754e-03
  3   9   135  1.27264e-03
  3   9   138 -3.78903e-04
  3   9   139 -2.40276e-04
  3   9   140  1.38368e-03
  3   9   143  9.80367e-04
  3   9   145  2.77633e-05
  3   9   148 -1.59015e-03
  3   9   149  1.53119e-03
  3   9   152 -7.43003e-04
  3   9   153  1.21873e-03
  3   9   158  1.08109e-04
  3   9   159  3.65216e-04
  3   9   162  2.11482e-03
  3   9   163 -2.77513e-03
  3   9   166 -1.13099e-05
  3   9   167  2.23049e-05
  3   9   174 -1.05201e-04
  3   9   175 -1.22388e-04
  3   9   176  5.97546e-04
  3   9   177  3.04171e-04
  3   9   180 -1.04910e-04
  3   9   181 -7.67312e-05
  3   9   184  5.70522e-05
  3   9   185 -1.57357e-05
  3   9   186 -4.82908e-05
  3   9   189 -4.93477e-05
  3  10    20  7.83679e-04
  3  10    24 -4.23287e-04
  3  10    40  1.03076e-03
  3  10    42 -1.05995e-04
  3  10    50  1.26164e-03
  3  10    60 -1.93980e-03
  3  10    68  3.95677e-05
  3  10    87 -7.01738e-04
  3  10    94  3.12821e-04
  3  10    97 -3.32729e-03
  3  10   100 -5.22509e-04
  3  10   103 -6.39209e-04
  3  10   105 -2.38117e-03
  3  10   112 -1.17895e-03
  3  10   121 -4.19762e-04
  3  10   123  7.60252e-04
  3  10   131  4.16995e-04
  3  10   135  4.21106e-04
  3  10   138  4.33809e-04
  3  10   140  1.93035e-03
  3  10   149  1.68883e-03
  3  10   153  2.94847e-03
  3  10   158 -8.37684e-04
  3  10   163 -4.48159e-03
  3  10   175 -1.07784e-04
  3  10   176  5.06649e-04
  3  10   177 -1.25755e-04
  3  10   181 -1.47995e-04
  3  10   189 -5.41207e-05
  3  11    20  1.00487e-03
  3  11    24 -1.72124e-04
  3  11    40 -1.30610e-03
  3  11    42 -2.18056e-04
  3  11    50 -1.18101e-03
  3  11    60 -3.68830e-05
  3  11    68  1.01834e-04
  3  11    87 -1.02797e-04
  3  11    94  1.40306e-03
  3  11    97 -9.14050e-04
  3  11   100 -5.59686e-04
  3  11   103 -2.62051e-04
  3  11   105  2.67948e-04
  3  11   112  3.12060e-04
  3  11   121  4.07374e-04
  3  11   123  8.49480e-04
  3  11   131 -1.20910e-03
  3  11   135  2.27219e-03
  3  11   138 -1.76311e-03
  3  11   140  1.86394e-04
  3  11   149  1.12497e-03
  3  11   153  1.60894e-05
  3  11   158  1.61033e-03
  3  11   163  3.34100e-03
  3  11   166 -4.43659e-05
  3  11   175 -2.25004e-05
  3  11   176 -1.77955e-04
  3  11   177  4.41642e-05
  3  11   181 -4.44199e-04
  3  11   184  1.50660e-04
  3  11   189  1.27638e-04
  3  12    20  6.05450e-04
  3  12    24 -2.28064e-04
  3  12    40  9.58746e-04
  3  12    42 -3.39424e-04
  3  12    50  1.07014e-03
  3  12    60 -1.67864e-03
  3  12    68  3.87961e-04
  3  12    87 -1.18785e-03
  3  12    94  3.98103e-04
  3  12    97 -2.20468e-03
  3  12   100 -4.97724e-04
  3  12   103 -8.34334e-04
  3  12   105 -2.36820e-03
  3  12   112 -8.44224e-04
  3  12   121 -4.44667e-04
  3  12   123  4.32594e-04
  3  12   131  3.81240e-04
  3  12   135  4.89661e-04
  3  12   138  4.84193e-04
  3  12   140  1.87307e-03
  3  12   149  1.68120e-03
  3  12   153  2.78745e-03
  3  12   158 -7.37663e-04
  3  12   163 -3.72625e-03
  3  12   166 -1.21171e-05
  3  12   175 -1.22016e-04
  3  12   176  4.27765e-04
  3  12   177 -1.06091e-04
  3  12   181 -2.91560e-05
  3  12   184  1.52664e-05
  3  12   189 -7.12090e-05
  3  13    20  4.72026e-04
  3  13    24  1.50523e-04
  3  13    40 -6.41614e-04
  3  13    42 -3.94635e-04
  3  13    50 -8.39240e-04
  3  13    60 -5.58229e-04
  3  13    68 -2.00883e-04
  3  13    87  1.24211e-04
  3  13    94  9.53091e-04
  3  13    97 -1.56642e-03
  3  13   100 -7.51978e-04
  3  13   103 -7.46718e-04
  3  13   105 -4.36354e-04
  3  13   112  4.87011e-04
  3  13   121  2.55259e-04
  3  13   123  8.67203e-04
  3  13   131 -4.41163e-04
  3  13   135  1.41404e-03
  3  13   138 -1.60553e-03
  3  13   140 -2.67677e-04
  3  13   149  4.53151e-04
  3  13   153 -7.71760e-04
  3  13   158  3.14079e-03
  3  13   163  4.06338e-03
  3  13   166  1.35932e-05
  3  13   175 -6.22520e-05
  3  13   176 -1.58785e-04
  3  13   177  3.93943e-05
  3  13   180  1.17481e-05
  3  13   181 -5.38052e-04
  3  13   189  2.97523e-04
  3  14    20  5.44833e-04
  3  14    24 -2.49950e-04
  3  14    40  9.64899e-04
  3  14    42 -4.11125e-04
  3  14    50  9.50765e-04
  3  14    60 -1.50778e-03
  3  14    68  4.02295e-04
  3  14    87 -1.15045e-03
  3  14    94  4.12525e-04
  3  14    97 -2.05417e-03
  3  14   100 -4.18067e-04
  3  14   103 -7.81350e-04
  3  14   105 -2.34394e-03
  3  14   112 -7.77583e-04
  3  14   121 -4.30893e-04
  3  14   123  4.19129e-04
  3  14   131  3.92944e-04
  3  14   135  4.89557e-04
  3  14   138  4.25531e-04
  3  14   140  1.77408e-03
  3  14   149  1.61398e-03
  3  14   153  2.70004e-03
  3  14   158 -7.16347e-04
  3  14   163 -3.60464e-03
  3  14   166 -1.37838e-05
  3  14   175 -1.18763e-04
  3  14   176  4.14282e-04
  3  14   177 -1.02898e-04
  3  14   181 -3.37820e-05
  3  14   184  1.69703e-05
  3  14   189 -6.72499e-05
  3  15     7 -1.88076e-04
  3  15    13  9.07391e-05
  3  15    15  1.42279e-05
  3  15    16 -1.10950e-04
  3  15    20  6.87094e-04
  3  15    22 -1.82378e-04
  3  15    23 -1.67594e-04
  3  15    24 -2.71016e-04
  3  15    33 -2.16760e-05
  3  15    34  9.60045e-05
  3  15    37  5.13938e-04
  3  15    40 -4.89899e-04
  3  15    41 -2.30064e-04
  3  15    42 -1.69863e-04
  3  15    47  8.27284e-04
  3  15    50 -1.85616e-04
  3  15    51 -5.27644e-04
  3  15    55 -1.15208e-04
  3  15    59 -5.16335e-05
  3  15    60 -3.61715e-04
  3  15    61 -1.41579e-04
  3  15    67  1.80739e-04
  3  15    68  3.75378e-04
  3  15    69  5.94309e-04
  3  15    75 -1.66663e-04
  3  15    81  1.85674e-05
  3  15    84 -3.60839e-05
  3  15    86  4.12662e-04
  3  15    87 -3.51133e-05
  3  15    94  7.00572e-04
  3  15    95 -3.36610e-04
  3  15    96  8.88004e-04
  3  15    97 -1.61205e-03
  3  15   100 -3.96186e-04
  3  15   101 -1.56439e-04
  3  15   102  1.01433e-04
  3  15   103 -2.71176e-04
  3  15   104 -2.20085e-04
  3  15   105 -2.64890e-04
  3  15   109 -1.71010e-05
  3  15   112 -2.88728e-04
  3  15   113 -5.50149e-05
  3  15   120  5.93305e-05
  3  15   121 -2.76611e-04
  3  15   122  3.85672e-04
  3  15   123  2.72304e-04
  3  15   128  2.86027e-04
  3  15   131 -8.41863e-05
  3  15   134  4.04739e-04
  3  15   135  1.62189e-03
  3  15   138 -1.14078e-03
  3  15   139 -2.87968e-04
  3  15   140  6.69448e-04
  3  15   143  2.13525e-05
  3  15   145  1.45610e-05
  3  15   148  3.48802e-04
  3  15   149  1.23363e-03
  3  15   152  4.78307e-04
  3  15   153  1.60200e-03
  3  15   158  3.64597e-04
  3  15   159  2.41394e-04
  3  15   162  3.81607e-04
  3  15   163  2.05301e-03
  3  15   166 -5.96771e-05
  3  15   167 -1.09181e-05
  3  15   174  2.09265e-05
  3  15   176 -1.06899e-04
  3  15   180  1.71449e-04
  3  15   181 -4.23059e-04
  3  15   184  1.17301e-04
  3  15   186  4.83765e-05
  3  15   189  6.48455e-05
  3  16     7  1.88295e-04
  3  16    13 -9.06198e-05
  3  16    15 -1.44447e-05
  3  16    16  1.11022e-04
  3  16    20  6.87046e-04
  3  16    22  1.82359e-04
  3  16    23  1.67642e-04
  3  16    24 -2.70973e-04
  3  16    33  2.18527e-05
  3  16    34 -9.59388e-05
  3  16    37 -5.13984e-04
  3  16    40 -4.89882e-04
  3  16    41  2.30003e-04
  3  16    42 -1.69873e-04
  3  16    47 -8.27302e-04
  3  16    50 -1.85488e-04
  3  16    51  5.27632e-04
  3  16    55  1.15303e-04
  3  16    59  5.15048e-05
  3  16    60 -3.61764e-04
  3  16    61  1.41551e-04
  3  16    67 -1.80666e-04
  3  16    68  3.75447e-04
  3  16    69 -5.94271e-04
  3  16    75  1.66713e-04
  3  16    81 -1.85339e-05
  3  16    84  3.60869e-05
  3  16    86 -4.12454e-04
  3  16    87 -3.85091e-05
  3  16    94  7.00230e-04
  3  16    95  3.37251e-04
  3  16    96 -8.88614e-04
  3  16    97 -1.61176e-03
  3  16   100 -3.96432e-04
  3  16   101  1.55807e-04
  3  16   102 -1.01430e-04
  3  16   103 -2.71140e-04
  3  16   104  2.20171e-04
  3  16   105 -2.64882e-04
  3  16   109  1.70682e-05
  3  16   112 -2.88757e-04
  3  16   113  5.50023e-05
  3  16   120 -5.92553e-05
  3  16   121 -2.76606e-04
  3  16   122 -3.85701e-04
  3  16   123  2.72300e-04
  3  16   128 -2.85977e-04
  3  16   131 -8.41713e-05
  3  16   134 -4.05042e-04
  3  16   135  1.62175e-03
  3  16   138 -1.14082e-03
  3  16   139  2.88011e-04
  3  16   140  6.69480e-04
  3  16   143 -2.14366e-05
  3  16   145 -1.42970e-05
  3  16   148 -3.49046e-04
  3  16   149  1.23356e-03
  3  16   152 -4.78421e-04
  3  16   153  1.60204e-03
  3  16   158  3.64614e-04
  3  16   159 -2.41143e-04
  3  16   162 -3.84600e-04
  3  16   163  2.05241e-03
  3  16   166 -5.59395e-05
  3  16   167  2.34743e-05
  3  16   174 -2.13168e-05
  3  16   176 -9.49550e-05
  3  16   177  4.90807e-05
  3  16   180 -1.52808e-04
  3  16   181 -4.30138e-04
  3  16   184  1.17283e-04
  3  16   186 -4.75113e-05
  3  16   189  6.55115e-05
  3  17    20  1.64950e-04
  3  17    24 -4.09859e-05
  3  17    40 -3.54553e-04
  3  17    42 -5.34401e-04
  3  17    50 -7.86254e-04
  3  17    60 -6.26728e-04
  3  17    68 -4.47842e-04
  3  17    87  8.11335e-04
  3  17    94  4.12173e-04
  3  17    97 -1.71470e-03
  3  17   100 -3.02294e-04
  3  17   103 -7.37555e-04
  3  17   105  1.00386e-04
  3  17   112 -6.79645e-05
  3  17   121  1.60248e-04
  3  17   123  5.19159e-04
  3  17   131  4.00635e-04
  3  17   135  1.14946e-03
  3  17   138 -1.31193e-03
  3  17   140 -2.90805e-04
  3  17   149  9.50951e-05
  3  17   153 -2.74302e-04
  3  17   158  1.74092e-03
  3  17   163  4.93338e-03
  3  17   166 -9.37454e-05
  3  17   167  1.01771e-05
  3  17   176 -1.31151e-04
  3  17   177  3.25315e-05
  3  17   180  1.16447e-05
  3  17   181 -5.34045e-04
  3  17   184 -2.82821e-05
  3  17   189  1.40408e-04
  3  18     7 -2.16854e-05
  3  18    13  1.16401e-05
  3  18    16 -1.19939e-05
  3  18    20 -6.53895e-05
  3  18    22  3.23421e-04
  3  18    24  1.60085e-04
  3  18    34  1.29074e-05
  3  18    37  6.82797e-05
  3  18    40  1.38882e-04
  3  18    41  1.97115e-04
  3  18    42 -4.37741e-04
  3  18    47  4.04517e-04
  3  18    50 -5.15893e-05
  3  18    51 -3.21806e-04
  3  18    59  1.02621e-05
  3  18    60 -1.16518e-03
  3  18    61  1.14099e-03
  3  18    67  1.82268e-05
  3  18    68 -4.27916e-04
  3  18    69 -6.30825e-04
  3  18    75 -1.08783e-05
  3  18    86 -1.03394e-03
  3  18    87  6.54377e-04
  3  18    94  3.80637e-04
  3  18    95  1.50109e-05
  3  18    96 -1.71268e-03
  3  18    97 -1.86075e-03
  3  18   100  8.45604e-05
  3  18   101 -2.85846e-04
  3  18   102  1.20534e-04
  3  18   104 -1.99524e-04
  3  18   105 -4.48343e-04
  3  18   112 -6.15083e-04
  3  18   113  7.04447e-04
  3  18   120 -1.69442e-04
  3  18   121  1.79327e-04
  3  18   122 -9.38377e-04
  3  18   123  1.08880e-03
  3  18   128  4.11363e-04
  3  18   131  1.70925e-04
  3  18   134 -8.10649e-04
  3  18   135  1.10516e-03
  3  18   138 -1.29447e-03
  3  18   139  6.55651e-04
  3  18   140  5.19397e-04
  3  18   143 -8.81217e-05
  3  18   148 -8.13855e-04
  3  18   149  7.67871e-04
  3  18   152 -1.58947e-03
  3  18   153  1.64929e-03
  3  18   158 -9.59216e-05
  3  18   159  4.59582e-04
  3  18   162  6.95555e-04
  3  18   163 -3.59252e-05
  3  18   166 -6.92286e-05
  3  18   167  3.16951e-05
  3  18   174 -4.70119e-05
  3  18   175 -1.85300e-05
  3  18   176  6.69111e-04
  3  18   177  4.52541e-04
  3  18   180 -1.84704e-04
  3  18   181 -2.94497e-04
  3  18   184  4.24383e-05
  3  18   186 -1.89326e-05
  3  18   189  1.17507e-05
  3  19     7  2.17912e-05
  3  19    13 -1.16800e-05
  3  19    16  1.19786e-05
  3  19    20 -6.53683e-05
  3  19    22 -3.23439e-04
  3  19    24  1.60079e-04
  3  19    34 -1.28072e-05
  3  19    37 -6.82842e-05
  3  19    40  1.38922e-04
  3  19    41 -1.97133e-04
  3  19    42 -4.37739e-04
  3  19    47 -4.04541e-04
  3  19    50 -5.15479e-05
  3  19    51  3.21787e-04
  3  19    59 -1.03744e-05
  3  19    60 -1.16499e-03
  3  19    61 -1.14119e-03
  3  19    67 -1.82754e-05
  3  19    68 -4.27945e-04
  3  19    69  6.30864e-04
  3  19    75  1.08799e-05
  3  19    86  1.02846e-03
  3  19    87  6.62861e-04
  3  19    94  3.80646e-04
  3  19    95 -1.46523e-05
  3  19    96  1.71204e-03
  3  19    97 -1.86135e-03
  3  19   100  8.41392e-05
  3  19   101  2.85931e-04
  3  19   102 -1.20522e-04
  3  19   104  1.99608e-04
  3  19   105 -4.48347e-04
  3  19   112 -6.15014e-04
  3  19   113 -7.04527e-04
  3  19   120  1.69397e-04
  3  19   121  1.79382e-04
  3  19   122  9.38332e-04
  3  19   123  1.08888e-03
  3  19   128 -4.11321e-04
  3  19   131  1.70951e-04
  3  19   134  8.10462e-04
  3  19   135  1.10538e-03
  3  19   138 -1.29436e-03
  3  19   139 -6.55673e-04
  3  19   140  5.19406e-04
  3  19   143  8.80439e-05
  3  19   148  8.13716e-04
  3  19   149  7.68057e-04
  3  19   152  1.58942e-03
  3  19   153  1.64933e-03
  3  19   158 -9.58166e-05
  3  19   159 -4.59487e-04
  3  19   162 -6.95691e-04
  3  19   163 -3.69435e-05
  3  19   166 -7.44052e-05
  3  19   167 -1.61002e-05
  3  19   174  4.60655e-05
  3  19   175 -2.09843e-05
  3  19   176  3.79889e-04
  3  19   177 -7.12899e-04
  3  19   180  1.97391e-04
  3  19   181 -2.86141e-04
  3  19   184  4.23919e-05
  3  19   186  1.91118e-05
  3  19   189  1.14841e-05
  3  20     7  7.47147e-05
  3  20    13  1.10920e-05
  3  20    15 -1.57781e-05
  3  20    16  1.24273e-04
  3  20    20  2.88052e-04
  3  20    23 -4.03691e-05
  3  20    24  7.62377e-05
  3  20    33 -1.09672e-04
  3  20    34  5.22615e-05
  3  20    37  4.62709e-05
  3  20    40 -2.92687e-05
  3  20    41 -3.66657e-05
  3  20    42 -3.88344e-04
  3  20    47 -3.16378e-05
  3  20    50 -4.02516e-04
  3  20    51 -6.68513e-05
  3  20    55  6.39221e-05
  3  20    59 -1.83773e-04
  3  20    60 -3.73918e-04
  3  20    61 -8.62952e-05
  3  20    67 -6.86956e-05
  3  20    68  3.01384e-04
  3  20    69 -1.47200e-05
  3  20    81 -2.36678e-05
  3  20    84 -1.88060e-05
  3  20    86 -5.88674e-05
  3  20    87 -4.32439e-04
  3  20    94  5.24920e-04
  3  20    95 -9.89518e-05
  3  20    96  8.02551e-05
  3  20    97 -4.18879e-04
  3  20   100 -1.22454e-03
  3  20   101 -2.88074e-04
  3  20   102  7.20945e-05
  3  20   103  2.98768e-05
  3  20   104  2.18720e-04
  3  20   105 -6.74606e-04
  3  20   109  2.87614e-05
  3  20   112  2.01912e-03
  3  20   113  4.72785e-04
  3  20   120  3.46772e-04
  3  20   121  1.00108e-03
  3  20   122  1.20203e-04
  3  20   123  3.99427e-04
  3  20   128  2.80477e-04
  3  20   131 -9.30257e-04
  3  20   134  5.54509e-04
  3  20   135  2.09382e-03
  3  20   138 -1.84092e-03
  3  20   139 -3.98327e-04
  3  20   140  8.62147e-04
  3  20   143 -1.86707e-04
  3  20   145 -1.96529e-05
  3  20   148  3.61915e-04
  3  20   149  1.49620e-03
  3  20   152 -1.88113e-04
  3  20   153 -6.71168e-04
  3  20   158  5.59492e-03
  3  20   159  1.46069e-03
  3  20   162 -2.50693e-04
  3  20   163 -5.20931e-04
  3  20   166 -2.73894e-05
  3  20   174  1.19645e-05
  3  20   175 -2.88930e-05
  3  20   176 -1.98486e-05
  3  20   180  2.90439e-05
  3  20   181 -1.60061e-04
  3  20   184 -2.49245e-04
  3  20   185  7.64480e-05
  3  20   186  3.12070e-04
  3  20   187 -3.31436e-05
  3  20   188 -3.76087e-05
  3  20   189  1.12411e-03
  3  21     7 -7.46089e-05
  3  21    13 -1.08358e-05
  3  21    15  1.55962e-05
  3  21    16 -1.24329e-04
  3  21    20  2.88347e-04
  3  21    23  4.01826e-05
  3  21    24  7.59364e-05
  3  21    33  1.09750e-04
  3  21    34 -5.17031e-05
  3  21    37 -4.62495e-05
  3  21    40 -2.94702e-05
  3  21    41  3.66430e-05
  3  21    42 -3.88168e-04
  3  21    47  3.16964e-05
  3  21    50 -4.02684e-04
  3  21    51  6.68433e-05
  3  21    55 -6.44502e-05
  3  21    59  1.84075e-04
  3  21    60 -3.73855e-04
  3  21    61  8.62947e-05
  3  21    67  6.80704e-05
  3  21    68  3.01213e-04
  3  21    69  1.48181e-05
  3  21    81  2.30401e-05
  3  21    84  1.83451e-05
  3  21    86  6.22998e-05
  3  21    87 -4.31579e-04
  3  21    94  5.24892e-04
  3  21    95  9.93957e-05
  3  21    96 -8.04417e-05
  3  21    97 -4.18616e-04
  3  21   100 -1.22462e-03
  3  21   101  2.86141e-04
  3  21   102 -7.20658e-05
  3  21   103  2.96444e-05
  3  21   104 -2.18614e-04
  3  21   105 -6.74447e-04
  3  21   109 -2.87125e-05
  3  21   112  2.01946e-03
  3  21   113 -4.72570e-04
  3  21   120 -3.47146e-04
  3  21   121  1.00142e-03
  3  21   122 -1.20249e-04
  3  21   123  3.99640e-04
  3  21   128 -2.80456e-04
  3  21   131 -9.30269e-04
  3  21   134 -5.54725e-04
  3  21   135  2.09315e-03
  3  21   138 -1.84066e-03
  3  21   139  3.98317e-04
  3  21   140  8.62016e-04
  3  21   143  1.86646e-04
  3  21   145  1.98203e-05
  3  21   148 -3.62147e-04
  3  21   149  1.49580e-03
  3  21   152  1.88096e-04
  3  21   153 -6.71257e-04
  3  21   158  5.59479e-03
  3  21   159 -1.45888e-03
  3  21   162  2.51434e-04
  3  21   163 -5.21167e-04
  3  21   166 -2.63290e-05
  3  21   174 -1.33773e-05
  3  21   175 -2.81138e-05
  3  21   176 -1.59137e-05
  3  21   177  1.23370e-05
  3  21   180 -2.19813e-05
  3  21   181 -1.61014e-04
  3  21   184 -2.48783e-04
  3  21   185 -7.76527e-05
  3  21   186 -2.97363e-04
  3  21   187  3.49246e-05
  3  21   188  2.93045e-05
  3  21   189  1.12836e-03
  3  22    20  5.84788e-05
  3  22    24 -1.18350e-04
  3  22    40  6.17580e-05
  3  22    42 -4.99648e-04
  3  22    50 -6.61588e-04
  3  22    60 -4.87310e-04
  3  22    68 -8.32249e-04
  3  22    87  4.07413e-04
  3  22    94  2.83212e-04
  3  22    97 -1.64044e-03
  3  22   100 -1.13541e-03
  3  22   103 -2.25825e-04
  3  22   105 -1.70537e-04
  3  22   112  8.05128e-04
  3  22   121 -8.48301e-04
  3  22   123 -4.00355e-04
  3  22   131 -2.27378e-04
  3  22   135  1.20551e-03
  3  22   138 -1.65892e-03
  3  22   140  1.30782e-04
  3  22   149  6.23868e-04
  3  22   153 -4.16888e-04
  3  22   158  3.99715e-03
  3  22   163  3.64106e-03
  3  22   166 -3.82700e-05
  3  22   176 -1.32162e-04
  3  22   177  3.27869e-05
  3  22   180  1.07463e-05
  3  22   181 -4.92862e-04
  3  22   184 -1.76675e-04
  3  22   189  6.36871e-04
lambda
20944
  1   2   3   7  9.02454e-05
  1   2   3  13 -7.34021e-05
  1   2   3  22 -1.25984e-03
  1   2   3  33  6.32304e-05
  1   2   3  34 -8.04525e-05
  1   2   3  59  4.09024e-05
  1   2   3  66 -2.49738e-05
  1   2   3  69 -2.49224e-04
  1   2   3  74  1.50545e-05
  1   2   3  75  1.25517e-05
  1   2   3  95 -1.59430e-04
  1   2   3  96 -3.14618e-04
  1   2   3 109 -1.42431e-05
  1   2   3 120 -4.97796e-04
  1   2   3 122 -5.59402e-04
  1   2   3 128 -6.01218e-04
  1   2   3 134 -2.61890e-04
  1   2   3 148 -2.09637e-04
  1   2   3 180 -1.07237e-05
  1   2   4   8 -1.14507e-04
  1   2   4   9  1.14865e-04
  1   2   4  11 -3.19460e-05
  1   2   4  12  3.23915e-05
  1   2   4  18 -1.31641e-04
  1   2   4  19 -1.32479e-04
  1   2   4  25 -8.16000e-05
  1   2   4  26  8.15163e-05
  1   2   4  27 -1.91397e-05
  1   2   4  28 -1.70052e-05
  1   2   4  30 -9.96392e-05
  1   2   4  35 -2.11886e-04
  1   2   4  36  2.11520e-04
  1   2   4  43 -3.43159e-05
  1   2   4  44  3.47285e-05
  1   2   4  45  4.33102e-05
  1   2   4  52 -1.07570e-05
  1   2   4  56  1.17833e-04
  1   2   4  57 -2.37389e-05
  1   2   4  63 -8.41515e-05
  1   2   4  64 -6.94632e-05
  1   2   4  65  7.52117e-05
  1   2   4  66 -7.57622e-05
  1   2   4  71 -2.56224e-05
  1   2   4  73 -1.00967e-04
  1   2   4  76  9.76236e-05
  1   2   4  77 -1.68123e-05
  1   2   4  78 -5.16963e-05
  1   2   4  79 -5.17399e-05
  1   2   4  82  3.99996e-05
  1   2   4  90 -9.24150e-05
  1   2   4  92  2.03834e-05
  1   2   4  93 -1.21387e-05
  1   2   4  99  4.30665e-05
  1   2   4 107  5.69182e-05
  1   2   4 110  1.09454e-05
  1   2   4 114 -1.55749e-05
  1   2   4 115  1.06296e-05
  1   2   4 127  1.48292e-04
  1   2   4 129  2.05804e-04
  1   2   4 130  2.14802e-04
  1   2   4 141  1.82272e-05
  1   2   4 142  7.84647e-05
  1   2   4 150  2.43967e-05
  1   2   4 151  1.51287e-04
  1   2   4 154 -1.06546e-04
  1   2   5   8  5.48743e-05
  1   2   5   9 -6.15085e-05
  1   2   5  11 -1.61368e-04
  1   2   5  12 -1.65009e-04
  1   2   5  18  3.03027e-04
  1   2   5  19 -3.06509e-04
  1   2   5  25  4.37891e-04
  1   2   5  26  4.37552e-04
  1   2   5  27 -3.66083e-05
  1   2   5  28  3.36697e-05
  1   2   5  30  6.95565e-05
  1   2   5  35 -4.35423e-04
  1   2   5  36 -4.35395e-04
  1   2   5  38 -2.15332e-05
  1   2   5  39 -2.68399e-05
  1   2   5  43 -9.17840e-05
  1   2   5  44 -9.06848e-05
  1   2   5  45 -7.23190e-05
  1   2   5  48 -9.59723e-05
  1   2   5  49  9.23169e-05
  1   2   5  52  4.81460e-05
  1   2   5  56 -3.75110e-04
  1   2   5  57 -7.66453e-05
  1   2   5  63  2.70571e-04
  1   2   5  64 -2.36797e-04
  1   2   5  65 -3.42221e-04
  1   2   5  66 -3.43992e-04
  1   2   5  71  8.23916e-05
  1   2   5  73  2.82086e-04
  1   2   5  76 -3.52111e-04
  1   2   5  77 -1.06904e-04
  1   2   5  78 -1.07854e-04
  1   2   5  79  1.08552e-04
  1   2   5  82 -1.18449e-04
  1   2   5  88 -1.17625e-05
  1   2   5  89 -1.17721e-05
  1   2   5  90  2.76360e-04
  1   2   5  92 -9.84006e-05
  1   2   5  93 -7.33125e-05
  1   2   5  98  1.94002e-05
  1   2   5  99 -1.85663e-04
  1   2   5 107 -2.00228e-04
  1   2   5 110 -9.75867e-05
  1   2   5 114 -1.03825e-04
  1   2   5 115 -3.83510e-05
  1   2   5 116 -3.79381e-05
  1   2   5 124  2.18527e-05
  1   2   5 125  1.88780e-05
  1   2   5 127 -3.69558e-04
  1   2   5 129  5.82647e-04
  1   2   5 130 -5.89176e-04
  1   2   5 136  5.65221e-05
  1   2   5 141  1.57438e-04
  1   2   5 142 -3.88617e-04
  1   2   5 146  1.20891e-05
  1   2   5 147  1.12599e-04
  1   2   5 150  1.53351e-04
  1   2   5 151 -6.20152e-04
  1   2   5 154  3.81860e-04
  1   2   5 156  5.70374e-05
  1   2   5 169  1.15888e-05
  1   2   5 171 -4.56924e-05
  1   2   5 172  4.41029e-05
  1   2   5 179  1.08877e-05
  1   2   6   7  1.39358e-04
  1   2   6   8 -5.95362e-05
  1   2   6   9 -1.34986e-05
  1   2   6  10 -3.42678e-05
  1   2   6  11 -4.47287e-05
  1   2   6  12 -2.94110e-05
  1   2   6  14 -7.67363e-05
  1   2   6  15 -1.46381e-04
  1   2   6  16 -4.45181e-04
  1   2   6  17 -4.54642e-05
  1   2   6  18 -4.19024e-05
  1   2   6  19  1.64710e-04
  1   2   6  20 -2.37551e-04
  1   2   6  21  6.36863e-05
  1   2   6  22  4.46822e-04
  1   2   6  23  2.09596e-04
  1   2   6  25  1.19121e-04
  1   2   6  27 -1.27088e-05
  1   2   6  29 -3.67763e-04
  1   2   6  31 -1.33923e-04
  1   2   6  32  5.01308e-04
  1   2   6  34 -4.43853e-04
  1   2   6  35 -1.20063e-05
  1   2   6  37  4.49044e-04
  1   2   6  38  3.97166e-04
  1   2   6  40  5.73275e-05
  1   2   6  42 -1.96889e-04
  1   2   6  46  1.04809e-05
  1   2   6  47  4.47368e-04
  1   2   6  50  1.31883e-04
  1   2   6  51  1.38572e-04
  1   2   6  52  2.00539e-04
  1   2   6  53  1.93344e-04
  1   2   6  54  1.24605e-04
  1   2   6  57  3.09889e-05
  1   2   6  58  2.76573e-04
  1   2   6  59  4.48550e-04
  1   2   6  60  1.48738e-05
  1   2   6  61  3.12759e-04
  1   2   6  62  9.12762e-05
  1   2   6  63 -1.40006e-05
  1   2   6  64 -2.18439e-04
  1   2   6  65  9.57398e-05
  1   2   6  66  4.11861e-04
  1   2   6  68  3.70630e-05
  1   2   6  70  1.07924e-05
  1   2   6  72 -1.02006e-04
  1   2   6  73 -4.39642e-04
  1   2   6  74 -5.23399e-04
  1   2   6  76  1.70854e-05
  1   2   6  77  1.41671e-05
  1   2   6  80 -1.44831e-04
  1   2   6  81  1.16911e-04
  1   2   6  83 -1.91603e-04
  1   2   6  85 -3.40444e-04
  1   2   6  86 -6.78839e-05
  1   2   6  87 -4.46723e-05
  1   2   6  91 -1.56478e-04
  1   2   6  93 -6.89032e-05
  1   2   6  94 -2.12200e-05
  1   2   6  97 -5.39869e-05
  1   2   6  98 -1.04552e-04
  1   2   6  99 -6.56125e-05
  1   2   6 100  2.58321e-05
  1   2   6 101 -4.49066e-04
  1   2   6 102 -1.15508e-05
  1   2   6 103  9.98867e-05
  1   2   6 104 -9.97388e-05
  1   2   6 105  3.24236e-04
  1   2   6 107 -1.13614e-04
  1   2   6 108 -5.45657e-05
  1   2   6 111  1.01709e-04
  1   2   6 112 -1.03605e-04
  1   2   6 114 -4.32437e-04
  1   2   6 115  8.50383e-05
  1   2   6 117  1.23280e-04
  1   2   6 120  4.55519e-04
  1   2   6 121  6.91329e-05
  1   2   6 122  4.55980e-04
  1   2   6 123  6.29651e-05
  1   2   6 125  1.73196e-05
  1   2   6 126  1.20196e-04
  1   2   6 128  4.50715e-04
  1   2   6 129 -7.39101e-05
  1   2   6 131  2.90215e-04
  1   2   6 132 -1.12490e-04
  1   2   6 134  4.59052e-04
  1   2   6 135  2.50567e-04
  1   2   6 136 -1.68971e-05
  1   2   6 137 -4.94179e-05
  1   2   6 138 -1.91110e-05
  1   2   6 140  3.19371e-04
  1   2   6 141  3.32654e-04
  1   2   6 142 -1.17732e-05
  1   2   6 144 -1.97885e-04
  1   2   6 145 -4.36577e-04
  1   2   6 146 -2.69736e-04
  1   2   6 147 -3.38321e-04
  1   2   6 148  4.56273e-04
  1   2   6 150  1.40380e-05
  1   2   6 151  3.67345e-05
  1   2   6 152 -1.40636e-04
  1   2   6 153  1.35882e-04
  1   2   6 154 -1.96213e-05
  1   2   6 157 -1.43314e-04
  1   2   6 158  2.13414e-04
  1   2   6 159 -4.53041e-04
  1   2   6 160  1.49797e-04
  1   2   6 161  1.16480e-04
  1   2   6 162  1.61240e-05
  1   2   6 163  9.56231e-05
  1   2   6 164 -1.12097e-05
  1   2   6 165 -1.30574e-04
  1   2   6 166  1.02498e-04
  1   2   6 168  1.24619e-04
  1   2   6 169 -4.95065e-04
  1   2   6 170 -7.23220e-05
  1   2   6 172 -8.95339e-05
  1   2   6 173 -4.47024e-04
  1   2   6 175  2.79415e-05
  1   2   6 177 -1.29000e-04
  1   2   6 178  5.65628e-04
  1   2   6 179 -2.97004e-05
  1   2   6 180  4.48310e-04
  1   2   6 181  1.29155e-04
  1   2   6 182 -1.44766e-05
  1   2   6 183 -2.14253e-04
  1   2   6 184  3.97649e-04
  1   2   6 185  3.81704e-05
  1   2   6 186  4.48019e-04
  1   2   6 187 -3.81543e-04
  1   2   6 188 -2.76380e-04
  1   2   6 189  3.64079e-04
  1   2   7   7 -4.45455e-04
  1   2   7   8  8.32937e-04
  1   2   7   9 -1.13263e-05
  1   2   7  10 -4.07172e-04
  1   2   7  11 -1.59587e-05
  1   2   7  12  6.77147e-05
  1   2   7  14 -4.42369e-04
  1   2   7  15  3.55277e-05
  1   2   7  16 -1.04324e-04
  1   2   7  17  2.24827e-04
  1   2   7  20  2.16146e-04
  1   2   7  21 -1.63000e-04
  1   2   7  22 -4.20303e-04
  1   2   7  23 -4.48223e-04
  1   2   7  24  4.65347e-04
  1   2   7  25 -3.56182e-04
  1   2   7  26  1.44937e-05
  1   2   7  27 -2.02091e-05
  1   2   7  28 -2.50519e-05
  1   2   7  29  1.69253e-04
  1   2   7  30  7.14677e-04
  1   2   7  31  2.17236e-04
  1   2   7  32 -3.07093e-05
  1   2   7  34 -9.89371e-05
  1   2   7  37 -1.20358e-04
  1   2   7  38 -7.35455e-04
  1   2   7  40 -4.18663e-04
  1   2   7  41 -3.67427e-04
  1   2   7  42 -6.00078e-05
  1   2   7  43 -4.71750e-05
  1   2   7  44  4.17838e-05
  1   2   7  47 -5.16058e-04
  1   2   7  50 -1.67817e-04
  1   2   7  51 -4.50977e-04
  1   2   7  53 -6.54127e-04
  1   2   7  54 -1.39412e-05
  1   2   7  55  1.71205e-04
  1   2   7  58  2.77257e-05
  1   2   7  59  1.25836e-04
  1   2   7  60 -1.08992e-05
  1   2   7  61 -4.43163e-04
  1   2   7  62 -3.49533e-04
  1   2   7  63  1.07510e-04
  1   2   7  64 -7.26524e-05
  1   2   7  68  1.67117e-05
  1   2   7  69 -1.01054e-05
  1   2   7  72  1.39364e-04
  1   2   7  73  1.55228e-05
  1   2   7  75  2.86247e-04
  1   2   7  76  7.84834e-05
  1   2   7  77  1.50749e-05
  1   2   7  78  4.34146e-05
  1   2   7  79  3.25589e-04
  1   2   7  80  7.35085e-05
  1   2   7  81 -4.56754e-04
  1   2   7  82  4.88543e-04
  1   2   7  83  3.98128e-04
  1   2   7  84  4.48336e-04
  1   2   7  85 -5.59624e-05
  1   2   7  86 -4.47843e-04
  1   2   7  87  4.36083e-04
  1   2   7  89 -1.79819e-05
  1   2   7  90 -1.22951e-05
  1   2   7  91  8.68790e-05
  1   2   7  92  2.27115e-05
  1   2   7  93  1.78952e-04
  1   2   7  94  6.80668e-04
  1   2   7  95  4.49519e-04
  1   2   7  96 -1.30764e-05
  1   2   7  97 -2.63047e-04
  1   2   7  98 -2.85100e-05
  1   2   7  99  1.42491e-04
  1   2   7 100  3.28225e-05
  1   2   7 102 -4.47010e-04
  1   2   7 103 -2.83118e-04
  1   2   7 105 -3.48790e-04
  1   2   7 107 -4.45636e-05
  1   2   7 108  1.68294e-04
  1   2   7 109 -4.44770e-04
  1   2   7 110  2.09748e-04
  1   2   7 111 -3.02061e-04
  1   2   7 112 -8.09270e-05
  1   2   7 113  2.17648e-05
  1   2   7 114 -9.77403e-04
  1   2   7 115 -6.41200e-05
  1   2   7 116  2.39239e-05
  1   2   7 117 -2.34493e-04
  1   2   7 118  3.34300e-04
  1   2   7 121 -9.05200e-05
  1   2   7 123  1.44849e-04
  1   2   7 126 -5.12512e-04
  1   2   7 127  3.29156e-05
  1   2   7 131 -3.27888e-04
  1   2   7 132  5.68945e-04
  1   2   7 133  5.17384e-05
  1   2   7 134 -8.30208e-05
  1   2   7 135 -4.80961e-05
  1   2   7 136 -1.17321e-05
  1   2   7 137  6.52498e-04
  1   2   7 138  1.57488e-04
  1   2   7 140  7.42834e-05
  1   2   7 141  2.13601e-04
  1   2   7 142 -2.18330e-05
  1   2   7 143  9.68086e-05
  1   2   7 144  6.65010e-05
  1   2   7 145 -1.18650e-04
  1   2   7 146  1.31795e-04
  1   2   7 147 -7.68219e-04
  1   2   7 148 -7.00185e-05
  1   2   7 149  2.65441e-04
  1   2   7 151  3.75707e-05
  1   2   7 153 -3.51295e-04
  1   2   7 156 -3.07961e-05
  1   2   7 157  3.02206e-04
  1   2   7 158 -2.23215e-04
  1   2   7 159  2.16730e-05
  1   2   7 160 -2.02929e-04
  1   2   7 161 -6.66069e-04
  1   2   7 162 -1.75554e-05
  1   2   7 163 -1.81581e-04
  1   2   7 164  4.16131e-05
  1   2   7 165 -2.65080e-04
  1   2   7 166 -2.72889e-05
  1   2   7 167  4.46375e-04
  1   2   7 168  4.77923e-05
  1   2   7 169 -8.23293e-05
  1   2   7 170  3.53612e-04
  1   2   7 171 -5.22932e-04
  1   2   7 172  1.24909e-05
  1   2   7 173 -2.23925e-05
  1   2   7 174 -3.08002e-05
  1   2   7 175  3.17782e-04
  1   2   7 176  4.51186e-04
  1   2   7 177  4.44046e-04
  1   2   7 178 -1.80047e-05
  1   2   7 180  8.42859e-05
  1   2   7 181  1.04408e-04
  1   2   7 182  1.44162e-04
  1   2   7 183 -7.59595e-05
  1   2   7 184 -2.32689e-04
  1   2   7 185  1.14299e-04
  1   2   7 186  1.03174e-04
  1   2   7 187 -1.44233e-04
  1   2   7 188 -2.63174e-04
  1   2   7 189  5.05241e-05
  1   2   8   8  2.48352e-05
  1   2   8   9 -2.70274e-05
  1   2   8  11 -7.18113e-05
  1   2   8  12  7.59986e-05
  1   2   8  15 -1.01444e-05
  1   2   8  18  8.37069e-04
  1   2   8  19  8.28420e-04
  1   2   8  25 -1.96970e-04
  1   2   8  26  1.61167e-04
  1   2   8  30 -4.88123e-04
  1   2   8  35  7.49682e-04
  1   2   8  36 -7.44299e-04
  1   2   8  38 -1.28786e-05
  1   2   8  39  1.24380e-05
  1   2   8  43  9.75848e-05
  1   2   8  44 -1.71697e-04
  1   2   8  45 -7.68399e-05
  1   2   8  48  3.25123e-05
  1   2   8  49  5.19794e-05
  1   2   8  52  1.15851e-04
  1   2   8  56  1.21628e-04
  1   2   8  57 -2.72689e-05
  1   2   8  63 -3.16592e-04
  1   2   8  64 -2.33941e-04
  1   2   8  65 -7.51977e-04
  1   2   8  66  7.69911e-04
  1   2   8  71  7.59349e-04
  1   2   8  73  7.44284e-04
  1   2   8  74  2.36702e-05
  1   2   8  76  1.37624e-04
  1   2   8  77 -3.67879e-05
  1   2   8  78  1.13997e-04
  1   2   8  79  1.14580e-04
  1   2   8  82  1.31256e-05
  1   2   8  88  1.54248e-04
  1   2   8  89 -1.54593e-04
  1   2   8  90  5.75691e-04
  1   2   8  92 -2.86342e-05
  1   2   8  93  1.63162e-05
  1   2   8  98 -1.08821e-05
  1   2   8  99  1.75332e-04
  1   2   8 107  1.05154e-04
  1   2   8 110 -1.96674e-04
  1   2   8 114  3.58454e-05
  1   2   8 115  5.08468e-05
  1   2   8 116  2.76839e-05
  1   2   8 118  1.39518e-05
  1   2   8 119 -2.07476e-05
  1   2   8 127 -6.29861e-04
  1   2   8 129  3.33997e-04
  1   2   8 130  3.30986e-04
  1   2   8 133 -4.27235e-05
  1   2   8 136  4.96537e-05
  1   2   8 137  1.32653e-05
  1   2   8 141  2.09466e-04
  1   2   8 142  3.41202e-04
  1   2   8 147  2.84436e-04
  1   2   8 150  6.00309e-05
  1   2   8 151 -1.60512e-05
  1   2   8 154  2.06234e-04
  1   2   8 156 -2.54457e-04
  1   2   8 157  1.01655e-05
  1   2   8 160  1.54517e-04
  1   2   8 161 -3.53994e-05
  1   2   8 169 -2.85489e-05
  1   2   8 171 -1.35940e-04
  1   2   8 172  7.35494e-05
  1   2   8 186 -2.26515e-05
  1   2   8 187 -3.05100e-05
  1   2   8 188  1.07501e-05
  1   2   9   8 -5.34065e-04
  1   2   9   9  2.05023e-04
  1   2   9  11  9.18141e-05
  1   2   9  12 -1.15616e-04
  1   2   9  14 -3.15067e-04
  1   2   9  15  2.23420e-04
  1   2   9  16  1.71256e-04
  1   2   9  18 -1.25721e-04
  1   2   9  19  9.92608e-05
  1   2   9  20  1.50776e-04
  1   2   9  25 -4.48431e-04
  1   2   9  26  4.90203e-04
  1   2   9  27 -1.56871e-04
  1   2   9  28 -1.54412e-04
  1   2   9  30 -1.89289e-04
  1   2   9  31  1.94154e-05
  1   2   9  35 -1.84885e-04
  1   2   9  36  2.39388e-04
  1   2   9  38 -2.94740e-05
  1   2   9  39  3.95521e-04
  1   2   9  40 -5.32538e-04
  1   2   9  43 -1.35556e-04
  1   2   9  44  1.50561e-04
  1   2   9  45 -4.19138e-04
  1   2   9  48  1.74341e-04
  1   2   9  49  2.82060e-04
  1   2   9  52  6.44439e-04
  1   2   9  56  4.88929e-05
  1   2   9  57  6.42015e-05
  1   2   9  63 -7.39327e-05
  1   2   9  64 -1.07954e-04
  1   2   9  65 -2.87066e-04
  1   2   9  66 -1.73678e-04
  1   2   9  70  2.39224e-05
  1   2   9  71  8.52724e-05
  1   2   9  73 -7.70386e-05
  1   2   9  74  1.64237e-04
  1   2   9  76 -5.77644e-05
  1   2   9  77 -5.69293e-05
  1   2   9  78  2.49671e-05
  1   2   9  82 -1.71103e-05
  1   2   9  83  1.51957e-05
  1   2   9  90  1.17293e-04
  1   2   9  91 -4.01116e-05
  1   2   9  92  1.01985e-04
  1   2   9  93 -1.85167e-04
  1   2   9  98  2.34779e-04
  1   2   9  99 -1.91986e-04
  1   2   9 107  1.83263e-05
  1   2   9 110 -3.16880e-05
  1   2   9 111  2.65539e-04
  1   2   9 114 -3.02203e-04
  1   2   9 115 -7.90207e-05
  1   2   9 116 -2.28292e-04
  1   2   9 118 -2.17173e-04
  1   2   9 119 -2.16934e-04
  1   2   9 124  2.12779e-04
  1   2   9 125 -2.13961e-04
  1   2   9 126 -2.94873e-05
  1   2   9 127 -2.07990e-04
  1   2   9 129  2.95260e-04
  1   2   9 130  4.33637e-04
  1   2   9 133  1.56670e-04
  1   2   9 136  1.97742e-04
  1   2   9 141  2.36965e-04
  1   2   9 142  1.73156e-04
  1   2   9 146  1.78183e-04
  1   2   9 147 -7.59575e-05
  1   2   9 150  2.75870e-04
  1   2   9 151  3.60734e-05
  1   2   9 154  1.78230e-04
  1   2   9 155  1.72593e-05
  1   2   9 156 -1.34822e-04
  1   2   9 160  1.51951e-05
  1   2   9 161 -1.26732e-05
  1   2   9 164  2.88749e-04
  1   2   9 165 -2.90533e-04
  1   2   9 169  1.04623e-05
  1   2   9 170  2.21266e-05
  1   2   9 178 -1.88039e-05
  1   2   9 179 -4.82133e-05
  1   2   9 182 -2.63565e-05
  1   2   9 183  2.67898e-05
  1   2   9 187 -1.30050e-05
  1   2   9 188 -4.30402e-05
  1   2  10   7  2.49416e-04
  1   2  10   8 -9.95657e-05
  1   2  10   9  8.30713e-05
  1   2  10  10 -1.51164e-04
  1   2  10  11 -9.67093e-05
  1   2  10  12  1.86277e-04
  1   2  10  14  4.46794e-05
  1   2  10  15 -1.46135e-04
  1   2  10  16 -1.13350e-05
  1   2  10  17  1.71394e-05
  1   2  10  18 -1.57323e-04
  1   2  10  19 -2.03951e-04
  1   2  10  20  1.36891e-04
  1   2  10  21 -3.95719e-05
  1   2  10  22  2.42118e-04
  1   2  10  24  7.76521e-04
  1   2  10  25  1.36428e-04
  1   2  10  27  1.12775e-04
  1   2  10  28  1.11154e-04
  1   2  10  29 -2.50918e-04
  1   2  10  30  9.28460e-05
  1   2  10  31 -8.28836e-05
  1   2  10  32  7.45028e-05
  1   2  10  33 -2.27617e-05
  1   2  10  34 -2.35219e-04
  1   2  10  35  1.54596e-04
  1   2  10  36 -1.13397e-04
  1   2  10  37  2.36436e-04
  1   2  10  38  4.26815e-05
  1   2  10  39  1.84884e-05
  1   2  10  40 -6.69159e-04
  1   2  10  41  2.45717e-04
  1   2  10  42 -2.99652e-04
  1   2  10  43  2.52686e-05
  1   2  10  44  2.79066e-05
  1   2  10  46 -2.56713e-04
  1   2  10  47  2.18083e-04
  1   2  10  50 -1.19658e-04
  1   2  10  51 -1.63927e-05
  1   2  10  52  7.47743e-05
  1   2  10  53  6.91030e-05
  1   2  10  54 -1.73885e-04
  1   2  10  57 -1.10715e-04
  1   2  10  58 -4.49313e-04
  1   2  10  60  1.68241e-04
  1   2  10  61 -1.82343e-04
  1   2  10  62 -4.59231e-04
  1   2  10  63  3.85432e-05
  1   2  10  64 -9.12035e-05
  1   2  10  65  5.33705e-04
  1   2  10  66  2.29059e-04
  1   2  10  68  1.99662e-04
  1   2  10  70 -1.56268e-04
  1   2  10  71  1.49180e-04
  1   2  10  72  5.67238e-05
  1   2  10  73 -2.09003e-05
  1   2  10  74 -3.37346e-04
  1   2  10  76 -6.22756e-05
  1   2  10  77 -2.44466e-04
  1   2  10  78 -2.62025e-04
  1   2  10  79  4.01581e-05
  1   2  10  80  1.80270e-05
  1   2  10  83 -1.69373e-04
  1   2  10  84 -2.63628e-04
  1   2  10  85  1.44097e-05
  1   2  10  87 -3.36997e-04
  1   2  10  91  1.32719e-05
  1   2  10  94 -1.22475e-04
  1   2  10  95  2.46359e-04
  1   2  10  97  5.27719e-04
  1   2  10  98  1.02501e-04
  1   2  10 100 -6.05769e-05
  1   2  10 101 -2.27034e-04
  1   2  10 102 -2.45298e-04
  1   2  10 103  9.94370e-05
  1   2  10 105  1.52133e-04
  1   2  10 106 -9.98736e-05
  1   2  10 107 -3.13208e-05
  1   2  10 108 -5.15086e-05
  1   2  10 110 -1.89750e-05
  1   2  10 111  7.95631e-05
  1   2  10 112 -8.60006e-05
  1   2  10 114  5.98904e-05
  1   2  10 115  4.19774e-04
  1   2  10 116 -5.37010e-05
  1   2  10 117  1.38616e-04
  1   2  10 118 -3.06311e-05
  1   2  10 119 -5.17486e-05
  1   2  10 120  2.41815e-04
  1   2  10 121 -2.16335e-04
  1   2  10 122  2.25268e-04
  1   2  10 123 -9.87629e-05
  1   2  10 125 -7.53603e-05
  1   2  10 126  1.76731e-04
  1   2  10 127 -1.80355e-04
  1   2  10 128  2.32154e-04
  1   2  10 129  1.78965e-04
  1   2  10 131 -1.51928e-04
  1   2  10 132  3.44577e-05
  1   2  10 133  2.56301e-04
  1   2  10 134 -7.27450e-05
  1   2  10 135  1.02328e-04
  1   2  10 136 -5.60555e-05
  1   2  10 138  1.80436e-04
  1   2  10 140  4.57138e-05
  1   2  10 141  4.45399e-05
  1   2  10 142  9.93908e-05
  1   2  10 143 -2.29374e-04
  1   2  10 144 -1.40005e-04
  1   2  10 145 -4.78364e-05
  1   2  10 146  9.38651e-05
  1   2  10 147  3.74790e-04
  1   2  10 148  2.28873e-04
  1   2  10 149  2.23969e-05
  1   2  10 150 -1.65684e-05
  1   2  10 151  1.72202e-04
  1   2  10 153 -6.40335e-04
  1   2  10 156  1.03835e-04
  1   2  10 157  3.40661e-05
  1   2  10 158  5.97207e-05
  1   2  10 161  1.37979e-04
  1   2  10 163  8.05065e-05
  1   2  10 164 -1.59832e-05
  1   2  10 165  1.95991e-04
  1   2  10 166  3.71124e-04
  1   2  10 167  3.05767e-05
  1   2  10 168 -1.21834e-05
  1   2  10 169  1.20128e-04
  1   2  10 170 -1.14151e-05
  1   2  10 172  1.48429e-05
  1   2  10 173 -1.80142e-04
  1   2  10 174 -1.26065e-04
  1   2  10 175  2.98237e-05
  1   2  10 177 -1.52515e-04
  1   2  10 178  1.47535e-04
  1   2  10 179  1.90622e-04
  1   2  10 180  3.30722e-04
  1   2  10 181 -4.20971e-05
  1   2  10 182 -1.12483e-05
  1   2  10 183  4.85743e-04
  1   2  10 185 -2.10586e-04
  1   2  10 186 -3.85758e-05
  1   2  10 187  4.53119e-04
  1   2  10 188 -6.03703e-05
  1   2  10 189 -1.04022e-04
  1   2  11   8 -1.81664e-04
  1   2  11   9  2.08584e-04
  1   2  11  10  3.42313e-04
  1   2  11  11 -1.40872e-04
  1   2  11  12  1.61264e-04
  1   2  11  14  1.93304e-04
  1   2  11  15 -1.99969e-04
  1   2  11  16 -6.26898e-05
  1   2  11  17 -3.61687e-04
  1   2  11  19 -1.50045e-05
  1   2  11  20  1.06587e-04
  1   2  11  21 -8.22200e-04
  1   2  11  22 -1.48048e-03
  1   2  11  23  2.31961e-04
  1   2  11  24  4.25280e-04
  1   2  11  25 -6.20883e-04
  1   2  11  26  1.07303e-05
  1   2  11  29  5.03221e-04
  1   2  11  30  6.12545e-04
  1   2  11  31 -1.12271e-03
  1   2  11  32 -1.39746e-05
  1   2  11  34  3.34125e-04
  1   2  11  35 -4.07127e-05
  1   2  11  36  4.34095e-05
  1   2  11  37 -5.98090e-04
  1   2  11  38 -1.83178e-04
  1   2  11  39 -1.61475e-05
  1   2  11  40 -7.15473e-05
  1   2  11  41 -1.10175e-03
  1   2  11  42 -1.70109e-04
  1   2  11  43 -1.61254e-04
  1   2  11  44 -1.72976e-04
  1   2  11  45 -1.31688e-05
  1   2  11  46 -6.48285e-04
  1   2  11  47 -2.08690e-05
  1   2  11  48 -1.43746e-05
  1   2  11  49 -1.98606e-05
  1   2  11  50 -3.25203e-04
  1   2  11  52  4.46172e-05
  1   2  11  53 -5.07012e-05
  1   2  11  54  1.72740e-05
  1   2  11  55 -2.40592e-04
  1   2  11  57 -1.99934e-05
  1   2  11  58  6.70280e-04
  1   2  11  59 -2.30534e-04
  1   2  11  60 -1.03327e-04
  1   2  11  61  2.41974e-04
  1   2  11  62  1.48436e-04
  1   2  11  63  3.45105e-05
  1   2  11  64  1.10558e-04
  1   2  11  65  2.49857e-05
  1   2  11  67  1.31086e-03
  1   2  11  68 -3.05207e-05
  1   2  11  69 -2.80830e-04
  1   2  11  70 -3.18457e-04
  1   2  11  71  1.84403e-04
  1   2  11  73 -1.76077e-05
  1   2  11  74  6.75431e-05
  1   2  11  75  1.27802e-03
  1   2  11  76  3.74588e-04
  1   2  11  77  1.13640e-04
  1   2  11  78  1.44483e-04
  1   2  11  79  9.37408e-05
  1   2  11  80 -2.39332e-04
  1   2  11  81 -1.72433e-04
  1   2  11  82 -2.40559e-04
  1   2  11  83 -4.15963e-04
  1   2  11  84  2.10697e-04
  1   2  11  85  1.14227e-04
  1   2  11  86 -5.74221e-04
  1   2  11  87 -1.59974e-04
  1   2  11  89 -7.42652e-05
  1   2  11  91  1.24114e-04
  1   2  11  92 -1.46737e-05
  1   2  11  93 -6.87260e-05
  1   2  11  94  2.57673e-05
  1   2  11  96 -5.65864e-04
  1   2  11  97 -9.79036e-05
  1   2  11  99 -1.73722e-05
  1   2  11 100 -1.61288e-04
  1   2  11 103 -1.18280e-04
  1   2  11 104  7.38816e-04
  1   2  11 105  1.08279e-04
  1   2  11 106 -1.64850e-04
  1   2  11 107 -3.89325e-04
  1   2  11 108 -3.13432e-05
  1   2  11 110  4.43350e-04
  1   2  11 111 -1.25161e-04
  1   2  11 112 -2.34814e-04
  1   2  11 113  4.69295e-04
  1   2  11 114  1.41826e-05
  1   2  11 117  1.80889e-05
  1   2  11 119 -1.52799e-04
  1   2  11 120 -4.38349e-04
  1   2  11 121 -1.68825e-04
  1   2  11 122 -4.22960e-04
  1   2  11 123 -6.93721e-05
  1   2  11 124  1.61073e-04
  1   2  11 126  5.71200e-05
  1   2  11 127  1.10352e-04
  1   2  11 128 -5.63616e-04
  1   2  11 129 -1.72451e-04
  1   2  11 131 -1.37965e-04
  1   2  11 132  1.10997e-04
  1   2  11 133 -1.20629e-04
  1   2  11 134 -3.74436e-04
  1   2  11 135  1.86632e-04
  1   2  11 138  3.98390e-04
  1   2  11 140 -1.39988e-04
  1   2  11 142  1.38782e-04
  1   2  11 143  4.40510e-04
  1   2  11 144 -1.37502e-05
  1   2  11 145  5.70494e-05
  1   2  11 146 -1.29895e-04
  1   2  11 147 -4.16288e-04
  1   2  11 148 -4.93417e-04
  1   2  11 149 -1.06364e-04
  1   2  11 151 -1.88890e-04
  1   2  11 153  7.91360e-05
  1   2  11 154  5.75305e-05
  1   2  11 155  1.83289e-05
  1   2  11 158  6.84421e-05
  1   2  11 160 -1.17270e-04
  1   2  11 163 -5.15491e-04
  1   2  11 164  5.93446e-04
  1   2  11 165  5.61227e-05
  1   2  11 166  1.55392e-04
  1   2  11 167 -1.69136e-04
  1   2  11 168  4.84243e-05
  1   2  11 169 -5.03772e-04
  1   2  11 170 -1.75149e-04
  1   2  11 171  2.41069e-04
  1   2  11 172  2.89804e-04
  1   2  11 173  2.28886e-04
  1   2  11 174 -1.68805e-04
  1   2  11 175 -4.03192e-04
  1   2  11 176 -2.55440e-04
  1   2  11 177 -2.64997e-04
  1   2  11 178  1.30368e-04
  1   2  11 179  7.65816e-04
  1   2  11 180 -2.38296e-04
  1   2  11 181 -3.37372e-04
  1   2  11 182  3.19986e-05
  1   2  11 183  6.69545e-05
  1   2  11 184 -5.99411e-05
  1   2  11 185 -1.57163e-04
  1   2  11 187 -1.65791e-04
  1   2  11 188  2.92571e-04
  1   2  11 189  7.23364e-04
  1   2  12   8 -1.70934e-04
  1   2  12   9 -1.05571e-04
  1   2  12  11 -1.34411e-04
  1   2  12  12 -1.33620e-04
  1   2  12  14 -2.84935e-04
  1   2  12  15 -2.43515e-04
  1   2  12  16 -5.95528e-05
  1   2  12  18 -6.71041e-05
  1   2  12  19 -1.83892e-05
  1   2  12  25 -1.06136e-04
  1   2  12  26 -1.26376e-04
  1   2  12  27  2.33016e-04
  1   2  12  28 -2.34640e-04
  1   2  12  30 -4.25832e-05
  1   2  12  35  1.96256e-04
  1   2  12  36  2.20164e-04
  1   2  12  39 -4.77782e-05
  1   2  12  43  9.17579e-04
  1   2  12  44  9.21599e-04
  1   2  12  45 -1.43568e-04
  1   2  12  48  1.02066e-03
  1   2  12  49 -1.01671e-03
  1   2  12  52 -2.76792e-04
  1   2  12  56  2.42615e-05
  1   2  12  57  2.15246e-04
  1   2  12  63  2.81473e-04
  1   2  12  64 -3.28344e-04
  1   2  12  65 -1.93588e-04
  1   2  12  66  8.54297e-05
  1   2  12  71 -7.66762e-05
  1   2  12  73 -2.36172e-05
  1   2  12  74 -8.84496e-05
  1   2  12  76  1.92917e-05
  1   2  12  77 -3.27353e-04
  1   2  12  78 -1.84174e-05
  1   2  12  79 -3.92360e-05
  1   2  12  82  1.53314e-05
  1   2  12  88  1.59907e-05
  1   2  12  89  1.24679e-05
  1   2  12  90 -1.08803e-04
  1   2  12  91 -1.19248e-05
  1   2  12  92 -5.43362e-04
  1   2  12  93 -3.81150e-04
  1   2  12  98  2.68337e-04
  1   2  12  99  2.57937e-04
  1   2  12 107  2.02375e-04
  1   2  12 110 -1.60948e-05
  1   2  12 111 -1.26292e-04
  1   2  12 114 -4.38497e-04
  1   2  12 115  7.42413e-05
  1   2  12 116 -1.57153e-04
  1   2  12 118 -4.97422e-05
  1   2  12 119  4.97890e-05
  1   2  12 124  2.18567e-04
  1   2  12 125  2.19768e-04
  1   2  12 126 -1.80441e-05
  1   2  12 127  1.07780e-04
  1   2  12 129  3.82588e-04
  1   2  12 130 -4.29494e-04
  1   2  12 133  2.88754e-04
  1   2  12 136  1.11768e-04
  1   2  12 141  3.43604e-04
  1   2  12 142 -2.31866e-04
  1   2  12 146 -7.23248e-05
  1   2  12 147 -1.92345e-05
  1   2  12 150  4.06351e-05
  1   2  12 151  6.23330e-05
  1   2  12 154 -1.92287e-04
  1   2  12 155  1.38563e-05
  1   2  12 156  2.37337e-04
  1   2  12 160 -4.14639e-04
  1   2  12 164 -9.31553e-05
  1   2  12 165 -9.41940e-05
  1   2  12 169 -1.89990e-05
  1   2  12 170  3.48793e-05
  1   2  12 172 -1.40300e-05
  1   2  12 179  2.35475e-05
  1   2  12 182  1.64265e-05
  1   2  12 183  2.21874e-05
  1   2  12 187  2.27783e-05
  1   2  12 188 -5.20416e-05
  1   2  13   8  2.19684e-04
  1   2  13   9  1.13067e-04
  1   2  13  11  2.18663e-04
  1   2  13  12  2.32450e-04
  1   2  13  18  6.03473e-05
  1   2  13  19 -6.51008e-05
  1   2  13  25 -1.75342e-04
  1   2  13  26 -1.74194e-04
  1   2  13  27 -4.18832e-05
  1   2  13  28  4.18234e-05
  1   2  13  30  6.86090e-04
  1   2  13  35 -5.32056e-05
  1   2  13  36 -5.36702e-05
  1   2  13  38 -1.88643e-05
  1   2  13  39 -2.82156e-05
  1   2  13  43 -3.28307e-05
  1   2  13  44 -3.94453e-05
  1   2  13  45 -4.28943e-04
  1   2  13  48  1.82434e-05
  1   2  13  49 -1.96671e-05
  1   2  13  52 -1.21850e-04
  1   2  13  56 -5.20838e-04
  1   2  13  57 -1.35252e-04
  1   2  13  63  7.57293e-04
  1   2  13  64 -6.83047e-04
  1   2  13  65  5.46315e-04
  1   2  13  66  5.67248e-04
  1   2  13  71 -7.11373e-04
  1   2  13  73 -1.84388e-04
  1   2  13  76 -5.22080e-04
  1   2  13  77 -2.06453e-04
  1   2  13  78 -1.73341e-04
  1   2  13  79  1.71685e-04
  1   2  13  82 -5.88213e-05
  1   2  13  88 -1.69582e-04
  1   2  13  89 -1.71760e-04
  1   2  13  90  4.27496e-04
  1   2  13  92 -3.85775e-04
  1   2  13  93 -1.73822e-04
  1   2  13  99 -1.17514e-04
  1   2  13 107 -5.95278e-04
  1   2  13 110  1.74902e-04
  1   2  13 114 -3.49257e-05
  1   2  13 115  1.69049e-05
  1   2  13 116  3.11161e-05
  1   2  13 124  1.09594e-05
  1   2  13 127  2.46381e-04
  1   2  13 129  1.23625e-03
  1   2  13 130 -1.25335e-03
  1   2  13 133 -7.65297e-05
  1   2  13 136  3.91843e-05
  1   2  13 141  1.61286e-04
  1   2  13 142 -3.79094e-04
  1   2  13 146 -4.14649e-05
  1   2  13 147 -2.84059e-04
  1   2  13 150 -6.68086e-05
  1   2  13 151 -4.63573e-04
  1   2  13 154 -2.54361e-04
  1   2  13 156 -1.62495e-04
  1   2  13 160  1.98150e-04
  1   2  13 161  2.31581e-05
  1   2  13 165  1.42282e-05
  1   2  13 169 -4.23768e-05
  1   2  13 171  1.69671e-04
  1   2  13 172 -5.73717e-05
  1   2  13 179  1.17827e-04
  1   2  13 187  6.94737e-05
  1   2  14   7  4.01683e-04
  1   2  14   8  8.83163e-05
  1   2  14  11  7.24704e-05
  1   2  14  12  5.49742e-05
  1   2  14  14 -8.15956e-05
  1   2  14  15  5.71275e-04
  1   2  14  16  4.07342e-04
  1   2  14  17  8.29599e-05
  1   2  14  18  1.05912e-05
  1   2  14  19  3.62297e-05
  1   2  14  20  8.46714e-05
  1   2  14  22  4.07726e-04
  1   2  14  23  4.15750e-04
  1   2  14  24  7.86885e-04
  1   2  14  25 -2.99394e-05
  1   2  14  26 -6.16285e-05
  1   2  14  27  1.40960e-04
  1   2  14  28 -2.69413e-04
  1   2  14  29 -1.14232e-04
  1   2  14  30  7.34566e-05
  1   2  14  31 -7.18069e-05
  1   2  14  32 -4.05523e-05
  1   2  14  33  4.58873e-04
  1   2  14  34 -1.29856e-04
  1   2  14  35 -1.45135e-05
  1   2  14  36  2.82767e-04
  1   2  14  37  4.15705e-04
  1   2  14  38  4.00998e-05
  1   2  14  40 -3.62351e-04
  1   2  14  41  4.04868e-04
  1   2  14  42 -4.24621e-04
  1   2  14  44 -1.88786e-05
  1   2  14  45  3.66386e-05
  1   2  14  46 -3.56210e-05
  1   2  14  48 -1.51427e-05
  1   2  14  49 -2.26287e-05
  1   2  14  50 -2.11427e-04
  1   2  14  52  3.04961e-04
  1   2  14  53  2.69301e-04
  1   2  14  54  4.08844e-04
  1   2  14  55 -4.51559e-04
  1   2  14  57 -8.83059e-05
  1   2  14  58 -2.69356e-04
  1   2  14  59  4.14162e-04
  1   2  14  60  5.06778e-04
  1   2  14  61 -3.77215e-04
  1   2  14  62 -1.00193e-05
  1   2  14  63  1.34209e-04
  1   2  14  64  5.51866e-04
  1   2  14  65 -2.12438e-05
  1   2  14  68  2.55899e-04
  1   2  14  72 -5.18723e-04
  1   2  14  73 -6.00460e-05
  1   2  14  74  6.99764e-05
  1   2  14  76 -5.18504e-04
  1   2  14  77 -2.37903e-04
  1   2  14  79 -7.11552e-05
  1   2  14  80 -3.78109e-04
  1   2  14  81 -3.39169e-04
  1   2  14  82  1.66998e-04
  1   2  14  83  1.65753e-05
  1   2  14  84 -4.06433e-04
  1   2  14  85  2.88790e-04
  1   2  14  87 -2.90726e-04
  1   2  14  90 -3.10817e-05
  1   2  14  91  1.67128e-04
  1   2  14  93 -2.61021e-04
  1   2  14  94 -1.72155e-04
  1   2  14  96  3.99189e-04
  1   2  14  97  5.99033e-04
  1   2  14  98  1.44076e-04
  1   2  14  99  1.55847e-04
  1   2  14 100  1.37129e-04
  1   2  14 101 -3.97540e-04
  1   2  14 102  2.95269e-04
  1   2  14 103  3.14605e-04
  1   2  14 105  5.03852e-05
  1   2  14 106 -1.16165e-04
  1   2  14 107 -4.64677e-05
  1   2  14 108 -4.29242e-05
  1   2  14 110 -4.16387e-05
  1   2  14 111  2.41850e-04
  1   2  14 112  5.54723e-05
  1   2  14 114  1.04920e-04
  1   2  14 115  2.18704e-04
  1   2  14 116  1.81471e-04
  1   2  14 117  1.29864e-04
  1   2  14 121 -1.13142e-04
  1   2  14 122  4.21366e-04
  1   2  14 123 -2.14365e-04
  1   2  14 124  1.59620e-05
  1   2  14 125 -9.66573e-05
  1   2  14 126  1.30386e-05
  1   2  14 129  6.85482e-05
  1   2  14 130 -1.53148e-05
  1   2  14 131  7.64913e-05
  1   2  14 132 -1.09367e-04
  1   2  14 133  6.20025e-05
  1   2  14 134  3.89136e-04
  1   2  14 135  1.05204e-04
  1   2  14 136  2.10105e-04
  1   2  14 137 -1.52364e-04
  1   2  14 138  6.37214e-05
  1   2  14 140 -1.66051e-04
  1   2  14 141 -1.19453e-05
  1   2  14 142  5.66016e-05
  1   2  14 143 -4.03315e-04
  1   2  14 144 -1.59814e-04
  1   2  14 145 -1.64766e-05
  1   2  14 146  3.18359e-04
  1   2  14 147  3.13303e-05
  1   2  14 149 -1.49410e-04
  1   2  14 151 -1.45513e-04
  1   2  14 152  3.02281e-05
  1   2  14 153 -6.45683e-04
  1   2  14 154  1.04420e-04
  1   2  14 155  4.12679e-05
  1   2  14 156 -8.27828e-05
  1   2  14 157 -7.08983e-04
  1   2  14 158  1.00147e-04
  1   2  14 160 -7.44004e-05
  1   2  14 161  4.31182e-05
  1   2  14 163  2.71135e-04
  1   2  14 164  1.06490e-05
  1   2  14 165  1.10136e-04
  1   2  14 168  4.63900e-05
  1   2  14 169 -2.22915e-04
  1   2  14 170 -8.13508e-05
  1   2  14 171 -8.13577e-05
  1   2  14 172  9.09639e-05
  1   2  14 173  9.01707e-05
  1   2  14 175  1.37997e-05
  1   2  14 176  4.09142e-04
  1   2  14 177  4.44943e-04
  1   2  14 178 -1.31816e-03
  1   2  14 180  4.05324e-04
  1   2  14 181  6.86166e-05
  1   2  14 182  1.00606e-04
  1   2  14 183 -2.60267e-04
  1   2  14 184 -5.10438e-05
  1   2  14 185 -5.36431e-04
  1   2  14 186 -4.47488e-05
  1   2  14 187  1.92101e-05
  1   2  14 188 -3.34582e-05
  1   2  14 189 -6.22537e-05
  1   2  15   8 -5.75510e-04
  1   2  15   9  5.82725e-04
  1   2  15  10  7.43496e-05
  1   2  15  11 -5.65708e-04
  1   2  15  12  1.16821e-03
  1   2  15  13 -3.83058e-04
  1   2  15  14 -4.03442e-04
  1   2  15  15  3.14910e-04
  1   2  15  16 -1.69826e-05
  1   2  15  17 -6.63852e-05
  1   2  15  18 -2.06016e-04
  1   2  15  19  5.79026e-04
  1   2  15  20 -9.80169e-05
  1   2  15  21 -1.25749e-04
  1   2  15  22 -1.00967e-03
  1   2  15  23 -8.96779e-04
  1   2  15  24  3.34929e-04
  1   2  15  25  6.25228e-05
  1   2  15  26 -8.84281e-05
  1   2  15  27  2.59548e-05
  1   2  15  28 -1.15393e-05
  1   2  15  29  1.81296e-04
  1   2  15  30 -1.90743e-05
  1   2  15  31  1.05428e-05
  1   2  15  32 -4.58045e-04
  1   2  15  33  1.24700e-05
  1   2  15  34  4.25671e-04
  1   2  15  35 -3.19972e-04
  1   2  15  36  7.90433e-04
  1   2  15  37 -1.87795e-04
  1   2  15  38 -2.21563e-04
  1   2  15  39  2.04565e-05
  1   2  15  40 -2.19725e-04
  1   2  15  42 -6.28594e-05
  1   2  15  43 -2.23599e-04
  1   2  15  44  1.35313e-04
  1   2  15  47 -1.15933e-05
  1   2  15  50  8.25268e-04
  1   2  15  52 -5.50302e-05
  1   2  15  53  1.84870e-05
  1   2  15  54 -3.89999e-04
  1   2  15  55 -3.98833e-04
  1   2  15  56  3.06453e-05
  1   2  15  57 -6.09971e-05
  1   2  15  58 -4.01777e-04
  1   2  15  59 -5.79616e-04
  1   2  15  60  5.18293e-05
  1   2  15  61  4.31649e-04
  1   2  15  62  4.96440e-04
  1   2  15  63 -3.16487e-05
  1   2  15  64  2.82255e-04
  1   2  15  65  7.44204e-04
  1   2  15  66  6.90039e-04
  1   2  15  67  1.67462e-05
  1   2  15  68 -1.73507e-05
  1   2  15  70 -1.01542e-04
  1   2  15  71  4.09739e-04
  1   2  15  72  1.25663e-04
  1   2  15  73 -8.08050e-04
  1   2  15  74  1.79411e-04
  1   2  15  75 -4.24201e-04
  1   2  15  76  3.30853e-05
  1   2  15  77 -1.78869e-03
  1   2  15  78  2.23133e-04
  1   2  15  79  5.12670e-04
  1   2  15  80  8.90075e-05
  1   2  15  81 -3.55073e-04
  1   2  15  82 -2.77865e-04
  1   2  15  83 -9.48241e-04
  1   2  15  84  3.95678e-04
  1   2  15  85  4.12993e-04
  1   2  15  86 -2.13789e-04
  1   2  15  87  1.51778e-05
  1   2  15  89 -9.69382e-05
  1   2  15  92  1.90888e-05
  1   2  15  93 -3.03240e-04
  1   2  15  94 -1.21063e-04
  1   2  15  97  1.06874e-05
  1   2  15  99  1.16365e-04
  1   2  15 100  2.37712e-04
  1   2  15 102  4.18591e-04
  1   2  15 103  7.58908e-05
  1   2  15 104  3.88653e-04
  1   2  15 105  5.14581e-05
  1   2  15 106 -1.99505e-05
  1   2  15 108 -7.23145e-04
  1   2  15 109 -5.97644e-05
  1   2  15 110 -1.03916e-03
  1   2  15 111  3.71077e-04
  1   2  15 112 -1.10148e-04
  1   2  15 113  1.74053e-04
  1   2  15 114 -7.13499e-05
  1   2  15 115  3.40646e-05
  1   2  15 116 -3.95627e-05
  1   2  15 117 -4.99623e-05
  1   2  15 118  1.18113e-04
  1   2  15 119  1.70372e-04
  1   2  15 121  2.51162e-04
  1   2  15 123 -2.04814e-04
  1   2  15 126  5.74201e-05
  1   2  15 127 -7.20091e-04
  1   2  15 129  4.59516e-05
  1   2  15 131 -1.66374e-04
  1   2  15 132  2.01288e-04
  1   2  15 133 -9.03666e-04
  1   2  15 135 -4.51850e-04
  1   2  15 136 -9.52317e-04
  1   2  15 137  7.13263e-04
  1   2  15 138  1.09536e-04
  1   2  15 139 -2.70960e-05
  1   2  15 140  1.13197e-04
  1   2  15 141  5.85020e-05
  1   2  15 142 -2.94042e-05
  1   2  15 143  1.73848e-04
  1   2  15 144 -2.37796e-05
  1   2  15 145  4.81130e-04
  1   2  15 146 -1.02989e-04
  1   2  15 147 -2.60772e-04
  1   2  15 148 -2.89566e-04
  1   2  15 149 -1.91667e-04
  1   2  15 150  9.94811e-05
  1   2  15 151  1.81100e-05
  1   2  15 153 -3.32238e-05
  1   2  15 158 -8.51536e-05
  1   2  15 159 -4.17658e-04
  1   2  15 160 -2.66445e-04
  1   2  15 161 -4.91419e-04
  1   2  15 162 -4.02902e-05
  1   2  15 163 -1.93614e-04
  1   2  15 164  1.99913e-04
  1   2  15 165  8.97847e-04
  1   2  15 166 -1.81039e-04
  1   2  15 167 -4.04912e-04
  1   2  15 168 -3.98628e-04
  1   2  15 169 -2.98280e-05
  1   2  15 170 -4.02228e-04
  1   2  15 171 -4.52320e-04
  1   2  15 172 -4.99443e-05
  1   2  15 173  9.96807e-05
  1   2  15 174 -1.52821e-04
  1   2  15 175 -8.21047e-04
  1   2  15 176  6.63616e-05
  1   2  15 178  2.65022e-05
  1   2  15 179  1.52635e-05
  1   2  15 180  2.51799e-05
  1   2  15 181  1.46620e-03
  1   2  15 182  3.15475e-04
  1   2  15 183  4.62182e-05
  1   2  15 184 -2.79153e-05
  1   2  15 185 -3.48706e-05
  1   2  15 187 -3.76340e-05
  1   2  15 188 -3.28517e-05
  1   2  15 189  4.51702e-04
  1   2  16  11 -3.12985e-05
  1   2  16  12 -2.54223e-05
  1   2  16  14 -4.21882e-05
  1   2  16  15  1.02863e-04
  1   2  16  16  4.48415e-05
  1   2  16  25  5.62811e-05
  1   2  16  26  7.16017e-05
  1   2  16  35 -2.72789e-04
  1   2  16  36 -2.58223e-04
  1   2  16  39 -6.45972e-05
  1   2  16  43 -6.87144e-04
  1   2  16  44 -6.86760e-04
  1   2  16  45  6.26157e-05
  1   2  16  48  1.47509e-04
  1   2  16  49 -1.48762e-04
  1   2  16  52  1.40499e-04
  1   2  16  56 -1.05535e-04
  1   2  16  57 -6.23524e-04
  1   2  16  63 -5.96984e-05
  1   2  16  64  1.19212e-04
  1   2  16  65  5.23028e-05
  1   2  16  66 -3.48910e-05
  1   2  16  71  4.97200e-05
  1   2  16  73  1.75289e-05
  1   2  16  74  3.37411e-05
  1   2  16  77  8.77910e-05
  1   2  16  79 -2.00984e-05
  1   2  16  88 -1.68723e-05
  1   2  16  89 -1.66921e-05
  1   2  16  92 -3.20997e-05
  1   2  16  93 -6.24233e-05
  1   2  16  98 -8.48223e-05
  1   2  16  99 -8.54606e-05
  1   2  16 107  1.45548e-05
  1   2  16 110  1.88739e-05
  1   2  16 111 -1.23601e-05
  1   2  16 114 -1.10242e-04
  1   2  16 116 -7.66832e-05
  1   2  16 118  3.12767e-05
  1   2  16 119 -3.05946e-05
  1   2  16 124 -7.35412e-04
  1   2  16 125 -7.33282e-04
  1   2  16 127  1.16646e-05
  1   2  16 129 -4.81321e-05
  1   2  16 130 -8.78947e-05
  1   2  16 133  1.59985e-05
  1   2  16 136  9.08055e-05
  1   2  16 141  1.08824e-04
  1   2  16 142 -8.51672e-05
  1   2  16 146 -2.02259e-04
  1   2  16 147 -8.08056e-05
  1   2  16 150 -2.73679e-05
  1   2  16 151 -4.27260e-05
  1   2  16 154 -4.99257e-05
  1   2  16 156  4.71342e-04
  1   2  16 160 -4.98438e-04
  1   2  16 164  6.18401e-05
  1   2  16 165  6.01031e-05
  1   2  16 170 -2.06275e-05
  1   2  16 172  1.00442e-05
  1   2  16 187 -1.41025e-05
  1   2  16 188  1.40636e-05
  1   3   4   8  1.77594e-05
  1   3   4   9  1.71190e-05
  1   3   4  18 -1.82952e-05
  1   3   4  25 -1.63408e-05
  1   3   4  26 -1.55249e-05
  1   3   4  27 -1.01557e-04
  1   3   4  28  1.01869e-04
  1   3   4  35 -4.37941e-05
  1   3   4  36  4.32500e-05
  1   3   4  39 -1.16662e-05
  1   3   4  43 -5.27973e-05
  1   3   4  44 -5.27516e-05
  1   3   4  52 -2.51010e-05
  1   3   4  56  1.96231e-05
  1   3   4  57 -1.17128e-04
  1   3   4  63  4.53438e-05
  1   3   4  64  6.66733e-05
  1   3   4  65  2.81541e-05
  1   3   4  73 -2.28498e-05
  1   3   4  74  1.76622e-05
  1   3   4  76 -1.15774e-05
  1   3   4  77  9.83454e-05
  1   3   4  92  4.85448e-05
  1   3   4  93  5.00974e-05
  1   3   4  98  1.59139e-04
  1   3   4  99  1.50823e-04
  1   3   4 107  1.47722e-05
  1   3   4 114  9.53762e-05
  1   3   4 115  9.45197e-05
  1   3   4 118  8.65895e-05
  1   3   4 119  8.65823e-05
  1   3   4 124 -3.56357e-05
  1   3   4 125 -3.57551e-05
  1   3   4 129 -6.19693e-05
  1   3   4 130 -2.52173e-05
  1   3   4 133  1.20109e-04
  1   3   4 136  9.62775e-05
  1   3   4 141  1.24422e-04
  1   3   4 142  9.78212e-05
  1   3   4 150  1.55987e-04
  1   3   4 151  4.42628e-05
  1   3   4 156 -1.26066e-04
  1   3   4 160  4.50782e-05
  1   3   5   8 -5.67355e-05
  1   3   5   9  6.12240e-05
  1   3   5  11 -3.61454e-05
  1   3   5  12  2.15078e-05
  1   3   5  14  1.97917e-05
  1   3   5  18  6.17164e-05
  1   3   5  19  6.54098e-05
  1   3   5  25 -3.44263e-05
  1   3   5  26  4.55127e-05
  1   3   5  27  3.63619e-04
  1   3   5  28  3.64460e-04
  1   3   5  30  2.69114e-05
  1   3   5  35  3.84735e-05
  1   3   5  36  4.00788e-05
  1   3   5  39 -7.60070e-05
  1   3   5  43  5.24663e-04
  1   3   5  44 -5.23428e-04
  1   3   5  45  3.50118e-05
  1   3   5  48  2.65043e-04
  1   3   5  49 -2.63436e-04
  1   3   5  52 -1.54042e-04
  1   3   5  56 -4.97946e-05
  1   3   5  57 -3.70715e-04
  1   3   5  63 -7.18790e-05
  1   3   5  64  1.38428e-04
  1   3   5  65 -9.23398e-05
  1   3   5  66  2.08052e-05
  1   3   5  71  6.40139e-05
  1   3   5  73  5.77821e-05
  1   3   5  74  5.59324e-05
  1   3   5  76 -1.61246e-05
  1   3   5  77  3.35890e-04
  1   3   5  78  1.21254e-05
  1   3   5  79  2.01149e-05
  1   3   5  88 -2.50292e-05
  1   3   5  89  2.43736e-05
  1   3   5  90  1.69580e-05
  1   3   5  92 -1.43683e-04
  1   3   5  93  1.60232e-04
  1   3   5  98  5.82939e-04
  1   3   5  99 -5.46520e-04
  1   3   5 107  4.17845e-05
  1   3   5 114  3.86887e-04
  1   3   5 115 -3.80496e-04
  1   3   5 116  9.97693e-05
  1   3   5 117 -2.51729e-05
  1   3   5 118  1.95193e-04
  1   3   5 119 -1.94938e-04
  1   3   5 124 -3.14893e-04
  1   3   5 125  2.98384e-04
  1   3   5 129 -9.28292e-05
  1   3   5 130  2.55734e-05
  1   3   5 133  4.30211e-04
  1   3   5 136  3.81724e-04
  1   3   5 141  4.75065e-04
  1   3   5 142 -3.17399e-04
  1   3   5 146  1.20228e-04
  1   3   5 147  4.54980e-05
  1   3   5 150  6.15794e-04
  1   3   5 151 -1.26631e-04
  1   3   5 156  6.11169e-05
  1   3   5 157 -1.52645e-05
  1   3   5 160  7.81863e-05
  1   3   5 164  6.10635e-05
  1   3   5 165 -6.09012e-05
  1   3   5 173 -1.32328e-05
  1   3   5 182 -2.38949e-05
  1   3   5 183  2.40521e-05
  1   3   5 188 -1.16171e-05
  1   3   6   7 -4.53151e-04
  1   3   6   8  4.97319e-04
  1   3   6   9  1.39425e-05
  1   3   6  10 -2.36464e-04
  1   3   6  11  1.09294e-05
  1   3   6  12 -9.92174e-05
  1   3   6  14  4.46015e-04
  1   3   6  15  3.98716e-05
  1   3   6  17  2.24789e-04
  1   3   6  20  2.16125e-04
  1   3   6  21 -1.62913e-04
  1   3   6  22  7.10056e-04
  1   3   6  24  4.65576e-04
  1   3   6  25 -3.61956e-04
  1   3   6  26 -1.45565e-05
  1   3   6  27  2.02423e-05
  1   3   6  28  1.41807e-04
  1   3   6  29  1.69274e-04
  1   3   6  31 -2.17706e-04
  1   3   6  32 -3.06872e-05
  1   3   6  34 -1.19854e-04
  1   3   6  38  7.33393e-04
  1   3   6  40 -4.18732e-04
  1   3   6  41  6.23939e-04
  1   3   6  42 -6.01320e-05
  1   3   6  43  4.68362e-05
  1   3   6  44  3.84036e-05
  1   3   6  47 -2.33318e-05
  1   3   6  50 -1.67870e-04
  1   3   6  52 -6.59686e-04
  1   3   6  53 -6.56048e-04
  1   3   6  54 -1.38368e-05
  1   3   6  55  2.25637e-05
  1   3   6  58  2.77293e-05
  1   3   6  59  8.18970e-05
  1   3   6  60 -1.06425e-05
  1   3   6  62 -3.49455e-04
  1   3   6  63  5.88152e-05
  1   3   6  64  7.07542e-05
  1   3   6  68  1.68061e-05
  1   3   6  71 -1.33197e-05
  1   3   6  72  3.66732e-04
  1   3   6  73  1.52645e-05
  1   3   6  76  7.79415e-05
  1   3   6  77  1.51683e-05
  1   3   6  78 -4.31515e-05
  1   3   6  79  1.33577e-04
  1   3   6  80 -7.39238e-05
  1   3   6  81 -4.56977e-04
  1   3   6  82 -1.62098e-04
  1   3   6  83  4.02517e-04
  1   3   6  84 -4.47988e-04
  1   3   6  85 -6.06033e-05
  1   3   6  87 -4.36077e-04
  1   3   6  89  1.77915e-05
  1   3   6  90 -1.25071e-05
  1   3   6  91 -8.69825e-05
  1   3   6  93 -1.87259e-04
  1   3   6  94 -5.16644e-05
  1   3   6  97 -2.62886e-04
  1   3   6  98 -1.50233e-05
  1   3   6  99 -1.31153e-04
  1   3   6 100  3.29190e-05
  1   3   6 103 -2.82939e-04
  1   3   6 105 -3.48672e-04
  1   3   6 107 -4.90873e-05
  1   3   6 108 -3.67751e-04
  1   3   6 110 -2.09117e-04
  1   3   6 111 -2.04993e-04
  1   3   6 112 -8.09846e-05
  1   3   6 113 -2.60498e-04
  1   3   6 114  9.77472e-04
  1   3   6 115  8.02144e-05
  1   3   6 116 -2.41553e-05
  1   3   6 117 -2.36383e-04
  1   3   6 118 -2.27643e-05
  1   3   6 120  2.38907e-04
  1   3   6 121 -9.04072e-05
  1   3   6 122  2.23268e-04
  1   3   6 123  1.45613e-04
  1   3   6 126  5.12071e-04
  1   3   6 127 -3.31451e-05
  1   3   6 128  3.35704e-04
  1   3   6 131 -3.27818e-04
  1   3   6 132  5.69023e-04
  1   3   6 133 -5.24221e-05
  1   3   6 134  3.35419e-04
  1   3   6 135 -4.80839e-05
  1   3   6 136 -1.13880e-05
  1   3   6 137  6.53670e-04
  1   3   6 138  1.57512e-04
  1   3   6 139  4.47479e-04
  1   3   6 140  7.43279e-05
  1   3   6 141 -2.64262e-04
  1   3   6 142 -2.25121e-05
  1   3   6 143 -3.27519e-04
  1   3   6 144  6.63270e-05
  1   3   6 145 -1.25171e-04
  1   3   6 146  1.31632e-04
  1   3   6 147  7.73889e-04
  1   3   6 148  3.12614e-04
  1   3   6 149  2.65449e-04
  1   3   6 151  3.76743e-05
  1   3   6 153 -3.51428e-04
  1   3   6 156  3.00305e-05
  1   3   6 157  3.11377e-04
  1   3   6 158 -2.23037e-04
  1   3   6 160 -2.09815e-04
  1   3   6 161 -6.67683e-04
  1   3   6 162  4.63274e-04
  1   3   6 163 -3.63082e-04
  1   3   6 164 -4.16664e-05
  1   3   6 165  2.65694e-04
  1   3   6 166  2.71150e-05
  1   3   6 167 -4.51127e-04
  1   3   6 168  4.77838e-05
  1   3   6 169 -1.27472e-04
  1   3   6 170  9.98483e-05
  1   3   6 171  5.52073e-05
  1   3   6 172  1.27829e-05
  1   3   6 173  4.96454e-05
  1   3   6 174 -2.94849e-05
  1   3   6 175  1.90439e-04
  1   3   6 176  7.98556e-05
  1   3   6 177 -1.13489e-05
  1   3   6 178  1.65004e-05
  1   3   6 180  1.38633e-04
  1   3   6 181  1.90090e-04
  1   3   6 182 -1.49385e-04
  1   3   6 183  7.13770e-05
  1   3   6 184 -2.32677e-04
  1   3   6 185  1.79755e-04
  1   3   6 187  1.73237e-05
  1   3   6 188  1.62669e-04
  1   3   6 189  5.01010e-05
  1   3   7   7 -7.72146e-05
  1   3   7   8  8.94411e-05
  1   3   7   9 -1.34960e-05
  1   3   7  10 -3.22386e-04
  1   3   7  11 -4.62596e-05
  1   3   7  12 -3.02580e-05
  1   3   7  14 -8.16429e-05
  1   3   7  15  1.42800e-04
  1   3   7  17  4.53461e-05
  1   3   7  18  4.21853e-05
  1   3   7  19 -9.93004e-05
  1   3   7  20  2.37296e-04
  1   3   7  21 -6.36874e-05
  1   3   7  22 -4.46628e-04
  1   3   7  25 -1.12499e-04
  1   3   7  27 -1.30152e-05
  1   3   7  28  1.03336e-05
  1   3   7  29  3.67620e-04
  1   3   7  30  1.57951e-04
  1   3   7  31 -1.27592e-04
  1   3   7  32 -5.01309e-04
  1   3   7  34  4.40578e-04
  1   3   7  36  1.03593e-05
  1   3   7  38  4.03115e-04
  1   3   7  40 -5.72453e-05
  1   3   7  42  1.96888e-04
  1   3   7  46 -1.06794e-05
  1   3   7  50 -1.31838e-04
  1   3   7  53 -1.92800e-04
  1   3   7  54 -1.24655e-04
  1   3   7  57 -3.13142e-05
  1   3   7  58 -2.76625e-04
  1   3   7  59 -4.42687e-04
  1   3   7  60 -1.49255e-05
  1   3   7  62 -9.13723e-05
  1   3   7  63  5.24243e-05
  1   3   7  64 -2.22313e-04
  1   3   7  65 -9.53550e-05
  1   3   7  66 -4.25236e-04
  1   3   7  68 -3.70320e-05
  1   3   7  69 -4.50318e-04
  1   3   7  70  1.01771e-05
  1   3   7  71 -2.47781e-05
  1   3   7  72  1.42521e-04
  1   3   7  73  3.77591e-04
  1   3   7  74  5.23214e-04
  1   3   7  75 -4.54488e-04
  1   3   7  76 -1.69448e-05
  1   3   7  77 -1.37154e-05
  1   3   7  79  1.49917e-04
  1   3   7  80 -1.33840e-04
  1   3   7  81 -5.65087e-05
  1   3   7  82  1.88496e-04
  1   3   7  83  1.97862e-04
  1   3   7  85  3.39042e-04
  1   3   7  87 -4.46534e-05
  1   3   7  91 -1.55045e-04
  1   3   7  93 -7.64415e-05
  1   3   7  94  3.72170e-04
  1   3   7  95  2.16317e-04
  1   3   7  96 -1.44911e-05
  1   3   7  97  5.41812e-05
  1   3   7  98 -4.23338e-05
  1   3   7  99  1.84248e-05
  1   3   7 100 -2.62722e-05
  1   3   7 101  4.46539e-04
  1   3   7 103 -9.97753e-05
  1   3   7 104  3.38676e-04
  1   3   7 105 -3.24230e-04
  1   3   7 107  1.15613e-04
  1   3   7 108  4.35140e-05
  1   3   7 109 -1.08445e-04
  1   3   7 111  1.11908e-04
  1   3   7 112  1.03867e-04
  1   3   7 114 -4.46376e-04
  1   3   7 115 -1.08114e-05
  1   3   7 117 -1.19137e-04
  1   3   7 118  1.16782e-04
  1   3   7 121 -6.91457e-05
  1   3   7 123 -5.36945e-05
  1   3   7 125  1.75300e-05
  1   3   7 126  1.09715e-04
  1   3   7 129 -7.75283e-05
  1   3   7 131 -2.90192e-04
  1   3   7 132  1.09680e-04
  1   3   7 134 -4.48834e-04
  1   3   7 135 -2.50558e-04
  1   3   7 136  1.82940e-05
  1   3   7 137  4.33096e-05
  1   3   7 138  1.90513e-05
  1   3   7 139  1.31745e-04
  1   3   7 140 -3.19392e-04
  1   3   7 141 -2.77640e-04
  1   3   7 142  1.48278e-05
  1   3   7 144  1.97970e-04
  1   3   7 145  4.38382e-04
  1   3   7 146  2.68466e-04
  1   3   7 147 -3.39604e-04
  1   3   7 148 -4.44873e-04
  1   3   7 149  1.00063e-05
  1   3   7 150 -1.42598e-05
  1   3   7 151 -2.85940e-05
  1   3   7 152 -9.37371e-05
  1   3   7 153 -1.36028e-04
  1   3   7 154  1.99870e-05
  1   3   7 157  1.29985e-04
  1   3   7 158 -2.13382e-04
  1   3   7 160 -1.49344e-04
  1   3   7 161 -1.13370e-04
  1   3   7 162  6.45949e-05
  1   3   7 164 -1.10851e-05
  1   3   7 165 -1.28381e-04
  1   3   7 166  1.00346e-04
  1   3   7 168 -1.24597e-04
  1   3   7 169  4.87269e-04
  1   3   7 170  6.72924e-05
  1   3   7 171 -1.25137e-04
  1   3   7 172  8.93318e-05
  1   3   7 173  6.66528e-05
  1   3   7 175  1.14941e-04
  1   3   7 176  1.11569e-04
  1   3   7 177 -3.03818e-05
  1   3   7 178  5.60819e-04
  1   3   7 179  2.90848e-05
  1   3   7 180 -4.56547e-04
  1   3   7 181  8.45921e-05
  1   3   7 182 -1.93630e-05
  1   3   7 183 -2.06514e-04
  1   3   7 184 -4.07107e-04
  1   3   7 185 -3.52124e-05
  1   3   7 187 -8.58175e-05
  1   3   7 188  2.03258e-04
  1   3   7 189 -3.62831e-04
  1   3   8   8 -1.77300e-05
  1   3   8   9 -1.08660e-05
  1   3   8  11  1.08571e-04
  1   3   8  12  7.80619e-05
  1   3   8  14 -2.81025e-05
  1   3   8  18 -6.60700e-05
  1   3   8  19 -4.83452e-05
  1   3   8  25 -1.59361e-04
  1   3   8  26 -1.62575e-04
  1   3   8  27 -6.13005e-05
  1   3   8  28  6.04027e-05
  1   3   8  30 -2.71808e-05
  1   3   8  35 -5.59500e-05
  1   3   8  36  8.66531e-05
  1   3   8  38  3.50747e-05
  1   3   8  39  3.04849e-05
  1   3   8  43 -8.08290e-04
  1   3   8  44 -7.92966e-04
  1   3   8  45 -2.69300e-04
  1   3   8  48 -1.03625e-03
  1   3   8  49 -1.03391e-03
  1   3   8  52  4.26412e-04
  1   3   8  56  3.19579e-05
  1   3   8  57 -1.24394e-04
  1   3   8  63  2.38634e-04
  1   3   8  64  3.40782e-04
  1   3   8  65 -2.04180e-04
  1   3   8  66 -1.45807e-04
  1   3   8  71 -3.45540e-05
  1   3   8  73 -2.61845e-05
  1   3   8  74 -6.25106e-05
  1   3   8  76 -5.14490e-05
  1   3   8  77  1.40786e-04
  1   3   8  82  2.29732e-05
  1   3   8  90  6.96702e-05
  1   3   8  91  1.57343e-05
  1   3   8  92 -8.84317e-05
  1   3   8  93 -8.43089e-05
  1   3   8  98  4.58913e-04
  1   3   8  99  4.19426e-04
  1   3   8 107 -1.41193e-04
  1   3   8 110  2.93925e-05
  1   3   8 111  2.60818e-05
  1   3   8 114 -6.59155e-04
  1   3   8 115 -1.62593e-04
  1   3   8 116 -1.00034e-04
  1   3   8 118 -2.11426e-04
  1   3   8 119 -2.13147e-04
  1   3   8 124  5.51816e-05
  1   3   8 125  5.53988e-05
  1   3   8 127 -1.91448e-05
  1   3   8 129  1.10299e-04
  1   3   8 130  1.70564e-04
  1   3   8 133  7.05084e-05
  1   3   8 136  6.05069e-04
  1   3   8 141  3.54760e-04
  1   3   8 142  2.04555e-04
  1   3   8 146 -3.05558e-04
  1   3   8 147  1.10189e-04
  1   3   8 150 -4.45918e-05
  1   3   8 151 -1.01150e-04
  1   3   8 154  4.62415e-05
  1   3   8 156  1.72939e-04
  1   3   8 160 -1.77572e-04
  1   3   8 161  2.75385e-04
  1   3   8 164  9.11928e-05
  1   3   8 165  9.04409e-05
  1   3   8 169 -2.83211e-05
  1   3   8 170  2.25319e-05
  1   3   8 173  3.81799e-05
  1   3   8 187 -2.58850e-05
  1   3   8 188  5.78754e-05
  1   3   9   8 -3.54745e-04
  1   3   9   9 -3.38584e-04
  1   3   9  11  8.50413e-05
  1   3   9  12  1.70295e-04
  1   3   9  14  2.71181e-04
  1   3   9  15  8.40225e-05
  1   3   9  16  1.71268e-04
  1   3   9  18  3.28463e-04
  1   3   9  19 -3.29683e-04
  1   3   9  20 -1.64169e-05
  1   3   9  25  3.18468e-04
  1   3   9  26  3.26338e-04
  1   3   9  27  1.07930e-04
  1   3   9  28 -6.28894e-05
  1   3   9  30  1.25537e-05
  1   3   9  35  6.63722e-04
  1   3   9  36 -6.73295e-04
  1   3   9  38 -4.80594e-05
  1   3   9  39  1.16053e-04
  1   3   9  40  1.54345e-04
  1   3   9  43  1.33060e-04
  1   3   9  44  1.91645e-04
  1   3   9  45  2.82916e-04
  1   3   9  48 -2.00766e-05
  1   3   9  49 -2.21893e-05
  1   3   9  52 -4.16932e-04
  1   3   9  56  6.89938e-05
  1   3   9  63 -1.27275e-04
  1   3   9  64 -9.78832e-05
  1   3   9  65 -6.90152e-04
  1   3   9  66 -4.46852e-05
  1   3   9  71  1.33594e-03
  1   3   9  73  6.33077e-04
  1   3   9  74 -6.28002e-04
  1   3   9  76  9.07909e-05
  1   3   9  77 -1.59718e-04
  1   3   9  78 -1.78063e-04
  1   3   9  79  1.83992e-04
  1   3   9  82 -2.58088e-04
  1   3   9  88 -3.64223e-04
  1   3   9  89 -3.63147e-04
  1   3   9  90 -2.75546e-04
  1   3   9  92 -6.74976e-05
  1   3   9  93 -1.48923e-04
  1   3   9  98  1.04637e-04
  1   3   9  99  1.82976e-04
  1   3   9 107 -1.22286e-04
  1   3   9 110  6.61339e-04
  1   3   9 111  6.11973e-04
  1   3   9 114  2.04922e-04
  1   3   9 115 -4.46699e-04
  1   3   9 116 -1.25426e-04
  1   3   9 117 -2.38460e-05
  1   3   9 118 -6.46733e-05
  1   3   9 119  8.52177e-05
  1   3   9 124 -5.87583e-05
  1   3   9 125 -1.89621e-05
  1   3   9 127  2.11001e-04
  1   3   9 129 -4.85564e-04
  1   3   9 130 -4.59429e-04
  1   3   9 133  1.97163e-04
  1   3   9 136 -6.11406e-05
  1   3   9 137 -1.15477e-05
  1   3   9 141 -8.28534e-05
  1   3   9 142 -1.70953e-04
  1   3   9 146 -1.14189e-05
  1   3   9 147  1.66823e-04
  1   3   9 150 -9.57304e-05
  1   3   9 151 -2.94641e-04
  1   3   9 154  5.83547e-05
  1   3   9 156  4.08952e-04
  1   3   9 157 -1.93283e-05
  1   3   9 160 -5.70660e-04
  1   3   9 161  7.27534e-05
  1   3   9 164  1.48875e-05
  1   3   9 165 -1.79201e-05
  1   3   9 170 -4.07009e-05
  1   3   9 171 -4.90694e-05
  1   3   9 172  4.78488e-05
  1   3   9 173 -4.64558e-05
  1   3   9 179  4.07856e-04
  1   3   9 187 -1.75130e-05
  1   3  10   7  2.52841e-04
  1   3  10   8  1.54290e-04
  1   3  10   9  2.18423e-04
  1   3  10  10  2.78279e-04
  1   3  10  11  1.27778e-04
  1   3  10  12  1.63833e-04
  1   3  10  14 -1.61738e-04
  1   3  10  15 -1.75197e-04
  1   3  10  16 -1.23767e-04
  1   3  10  17 -9.69272e-05
  1   3  10  19  1.55097e-05
  1   3  10  20 -2.59434e-04
  1   3  10  21  6.79303e-05
  1   3  10  22 -1.41231e-03
  1   3  10  23 -2.41357e-04
  1   3  10  24 -4.25197e-04
  1   3  10  25 -6.07343e-04
  1   3  10  29 -5.02737e-04
  1   3  10  30  6.17849e-04
  1   3  10  31 -1.13359e-03
  1   3  10  32 -1.40193e-05
  1   3  10  34  3.72755e-04
  1   3  10  35  1.25040e-05
  1   3  10  36 -2.34201e-04
  1   3  10  38 -4.65759e-05
  1   3  10  39 -1.05621e-05
  1   3  10  40 -4.65022e-04
  1   3  10  42  1.69875e-04
  1   3  10  43 -1.77065e-04
  1   3  10  44  1.27893e-04
  1   3  10  45 -1.28244e-05
  1   3  10  46  6.86698e-04
  1   3  10  48 -1.45463e-05
  1   3  10  49  1.96402e-05
  1   3  10  50  3.26136e-04
  1   3  10  52 -1.77625e-05
  1   3  10  54  1.84641e-05
  1   3  10  55  2.21903e-04
  1   3  10  57  1.38831e-05
  1   3  10  58 -6.70871e-04
  1   3  10  60 -5.66982e-04
  1   3  10  61 -2.24095e-05
  1   3  10  62 -1.48630e-04
  1   3  10  63 -1.63795e-05
  1   3  10  64 -1.04985e-04
  1   3  10  65 -1.33141e-04
  1   3  10  68  3.06998e-05
  1   3  10  70  3.27911e-04
  1   3  10  71 -2.97904e-04
  1   3  10  72 -4.84237e-04
  1   3  10  73  9.31877e-05
  1   3  10  74 -9.53523e-05
  1   3  10  76 -3.82316e-04
  1   3  10  77  1.16507e-04
  1   3  10  79 -8.82021e-05
  1   3  10  80  2.94723e-05
  1   3  10  81  2.12736e-04
  1   3  10  82  5.33699e-04
  1   3  10  83  4.16345e-04
  1   3  10  84 -3.10758e-05
  1   3  10  85 -9.77258e-05
  1   3  10  86 -3.25791e-04
  1   3  10  89 -7.45004e-05
  1   3  10  91 -1.30999e-04
  1   3  10  93 -5.92237e-05
  1   3  10  94  2.87747e-05
  1   3  10  95 -9.53052e-05
  1   3  10  97  9.92976e-05
  1   3  10  99 -1.83352e-05
  1   3  10 100 -1.35944e-04
  1   3  10 103 -3.28967e-04
  1   3  10 104  4.15751e-04
  1   3  10 105 -1.08312e-04
  1   3  10 106  1.84902e-04
  1   3  10 107  2.91662e-04
  1   3  10 108 -2.17834e-04
  1   3  10 109 -2.47233e-04
  1   3  10 110 -2.31418e-04
  1   3  10 111  1.25234e-04
  1   3  10 112  2.36220e-04
  1   3  10 113  1.87797e-04
  1   3  10 114  1.71827e-05
  1   3  10 120 -1.57722e-04
  1   3  10 121  1.70293e-04
  1   3  10 122 -1.54967e-04
  1   3  10 123  3.11241e-05
  1   3  10 126 -2.88040e-05
  1   3  10 127  4.67476e-04
  1   3  10 128 -2.57443e-04
  1   3  10 129  3.77799e-04
  1   3  10 131  1.38555e-04
  1   3  10 132  1.37881e-05
  1   3  10 135  1.73191e-04
  1   3  10 138 -3.98050e-04
  1   3  10 139  2.36135e-04
  1   3  10 140  1.40421e-04
  1   3  10 142  8.65192e-05
  1   3  10 144 -1.77935e-04
  1   3  10 146  2.21942e-04
  1   3  10 147 -4.08153e-04
  1   3  10 148 -2.34894e-04
  1   3  10 149  1.27543e-04
  1   3  10 151 -1.86741e-04
  1   3  10 152 -2.32712e-04
  1   3  10 153 -7.95322e-05
  1   3  10 154  8.24673e-05
  1   3  10 155  2.52244e-05
  1   3  10 156 -1.34679e-05
  1   3  10 158 -6.92209e-05
  1   3  10 159  1.69904e-05
  1   3  10 161  1.30675e-05
  1   3  10 162  2.25669e-04
  1   3  10 163  3.89616e-04
  1   3  10 164  5.92131e-04
  1   3  10 165 -1.00475e-04
  1   3  10 166 -1.56470e-04
  1   3  10 167  2.45738e-05
  1   3  10 168 -4.96533e-05
  1   3  10 169 -2.75737e-04
  1   3  10 170 -1.85135e-04
  1   3  10 171  2.29982e-04
  1   3  10 172  2.93767e-04
  1   3  10 173 -1.15339e-04
  1   3  10 174  1.64845e-04
  1   3  10 175 -6.87331e-04
  1   3  10 176 -3.42542e-04
  1   3  10 177  7.26036e-05
  1   3  10 178  1.29825e-04
  1   3  10 179 -7.81411e-04
  1   3  10 180  1.44346e-04
  1   3  10 181 -3.41526e-04
  1   3  10 182 -6.96877e-05
  1   3  10 183 -6.48496e-05
  1   3  10 184  2.43280e-05
  1   3  10 185  1.63236e-04
  1   3  10 186  2.01571e-04
  1   3  10 187 -5.12054e-05
  1   3  10 188  2.39970e-04
  1   3  10 189  6.21301e-04
  1   3  11   8 -7.12052e-05
  1   3  11   9 -6.06052e-05
  1   3  11  10  1.63544e-04
  1   3  11  11 -1.19876e-04
  1   3  11  12 -1.72358e-04
  1   3  11  14  3.02682e-05
  1   3  11  15  2.64087e-04
  1   3  11  16  1.23593e-05
  1   3  11  17 -3.50822e-05
  1   3  11  18  1.60734e-04
  1   3  11  19 -2.13906e-04
  1   3  11  20  1.53295e-04
  1   3  11  21 -2.20080e-05
  1   3  11  22  2.25717e-04
  1   3  11  24  7.76754e-04
  1   3  11  25 -1.49236e-04
  1   3  11  27 -1.11407e-04
  1   3  11  28  1.10346e-04
  1   3  11  29 -2.50958e-04
  1   3  11  30 -7.30515e-05
  1   3  11  31  6.19745e-05
  1   3  11  32 -7.03718e-05
  1   3  11  33 -2.61617e-05
  1   3  11  34 -2.40240e-04
  1   3  11  35 -4.12574e-05
  1   3  11  36  9.74706e-05
  1   3  11  39  3.81168e-05
  1   3  11  40 -5.12811e-04
  1   3  11  41  2.11576e-05
  1   3  11  42 -3.00166e-04
  1   3  11  43 -2.11232e-05
  1   3  11  46 -2.44323e-04
  1   3  11  47  2.25657e-04
  1   3  11  50 -1.19838e-04
  1   3  11  51 -2.22896e-04
  1   3  11  52 -1.31851e-05
  1   3  11  53  1.63214e-05
  1   3  11  54  1.73901e-04
  1   3  11  57 -1.06360e-04
  1   3  11  58 -4.50072e-04
  1   3  11  59 -4.92106e-04
  1   3  11  60  2.21964e-04
  1   3  11  62 -4.59102e-04
  1   3  11  64 -6.64691e-05
  1   3  11  65 -2.40663e-04
  1   3  11  66  1.98819e-04
  1   3  11  67 -2.27964e-04
  1   3  11  68  1.99866e-04
  1   3  11  69  2.48768e-04
  1   3  11  70 -1.24172e-04
  1   3  11  71  1.28719e-04
  1   3  11  72 -1.28940e-04
  1   3  11  73  6.33021e-04
  1   3  11  74 -3.61592e-04
  1   3  11  75 -2.29635e-04
  1   3  11  76 -6.44478e-05
  1   3  11  77  2.73371e-04
  1   3  11  78 -2.58825e-04
  1   3  11  80  5.34457e-05
  1   3  11  81 -2.13766e-04
  1   3  11  82 -5.01155e-05
  1   3  11  83 -1.56438e-04
  1   3  11  85 -5.98304e-05
  1   3  11  87 -5.24183e-04
  1   3  11  93 -1.43499e-05
  1   3  11  94  1.23674e-04
  1   3  11  96  2.43863e-04
  1   3  11  97  5.27414e-04
  1   3  11  98  9.90560e-05
  1   3  11  99 -1.60033e-05
  1   3  11 100 -6.09495e-05
  1   3  11 101 -2.32910e-04
  1   3  11 102 -2.36616e-04
  1   3  11 103  3.90505e-04
  1   3  11 105  1.52597e-04
  1   3  11 106 -8.80037e-05
  1   3  11 107 -1.47907e-04
  1   3  11 108  3.80997e-05
  1   3  11 110 -2.53754e-05
  1   3  11 111  7.26466e-05
  1   3  11 112 -8.61461e-05
  1   3  11 114 -5.77588e-05
  1   3  11 115 -1.53812e-05
  1   3  11 116 -5.35420e-05
  1   3  11 117  9.11271e-05
  1   3  11 118 -8.31437e-05
  1   3  11 119 -5.26145e-04
  1   3  11 120  2.53316e-04
  1   3  11 121 -2.18886e-04
  1   3  11 122  2.37342e-04
  1   3  11 123  2.26950e-04
  1   3  11 124  5.75612e-04
  1   3  11 125 -7.15487e-05
  1   3  11 128  2.43779e-04
  1   3  11 129  9.52381e-05
  1   3  11 131 -1.51822e-04
  1   3  11 132  3.57671e-04
  1   3  11 133  2.17208e-04
  1   3  11 134  2.23185e-04
  1   3  11 135  5.99774e-05
  1   3  11 136 -6.34414e-05
  1   3  11 137 -2.65390e-05
  1   3  11 138  1.80516e-04
  1   3  11 140  4.58861e-05
  1   3  11 141  5.06473e-05
  1   3  11 142 -8.43126e-05
  1   3  11 144 -5.25519e-05
  1   3  11 145 -2.89737e-04
  1   3  11 146  3.67254e-04
  1   3  11 147 -3.83568e-04
  1   3  11 148  2.40598e-04
  1   3  11 151 -2.25124e-04
  1   3  11 152  8.08110e-05
  1   3  11 153 -6.40800e-04
  1   3  11 156 -7.86185e-05
  1   3  11 157 -2.46850e-05
  1   3  11 158  5.98245e-05
  1   3  11 159 -2.28247e-04
  1   3  11 160  6.23909e-04
  1   3  11 161 -1.11076e-04
  1   3  11 162 -2.69317e-04
  1   3  11 163  8.09739e-05
  1   3  11 164  1.38525e-05
  1   3  11 165  2.54813e-04
  1   3  11 166  3.66996e-04
  1   3  11 167  3.00987e-05
  1   3  11 168 -1.40107e-05
  1   3  11 169 -5.83947e-05
  1   3  11 170  2.14065e-05
  1   3  11 171  7.35571e-05
  1   3  11 172 -1.35740e-05
  1   3  11 173 -2.21038e-05
  1   3  11 174 -1.08681e-04
  1   3  11 175 -1.44600e-04
  1   3  11 176 -1.55075e-04
  1   3  11 177  2.46601e-05
  1   3  11 178 -1.90666e-04
  1   3  11 179  1.94371e-04
  1   3  11 180  3.15268e-04
  1   3  11 181  4.48788e-05
  1   3  11 182  2.08097e-04
  1   3  11 183  4.53654e-04
  1   3  11 185 -2.07619e-04
  1   3  11 186  2.33840e-04
  1   3  11 187  1.03633e-04
  1   3  11 188  1.17746e-04
  1   3  12  11  4.87639e-05
  1   3  12  12 -5.98181e-05
  1   3  12  14  1.44255e-04
  1   3  12  15 -7.68743e-05
  1   3  12  16 -4.22287e-05
  1   3  12  25 -4.25778e-04
  1   3  12  26  4.27946e-04
  1   3  12  27  1.44147e-05
  1   3  12  28  1.35570e-05
  1   3  12  30  5.32408e-04
  1   3  12  35 -9.80721e-05
  1   3  12  36 -1.18192e-04
  1   3  12  38  1.29465e-05
  1   3  12  39 -5.53614e-05
  1   3  12  43  3.18728e-05
  1   3  12  44 -7.48102e-05
  1   3  12  45 -4.90270e-04
  1   3  12  52 -1.04768e-04
  1   3  12  56 -2.21572e-04
  1   3  12  57 -7.87361e-05
  1   3  12  63  1.44625e-04
  1   3  12  64 -5.33612e-05
  1   3  12  65 -1.65553e-04
  1   3  12  71 -8.88216e-04
  1   3  12  73  3.19160e-05
  1   3  12  74  1.72972e-05
  1   3  12  76 -3.73314e-04
  1   3  12  77 -2.06414e-04
  1   3  12  78  3.14538e-04
  1   3  12  79  3.14410e-04
  1   3  12  88 -4.54450e-04
  1   3  12  89  4.54725e-04
  1   3  12  90 -8.32334e-05
  1   3  12  92  7.73612e-05
  1   3  12  93 -1.65661e-04
  1   3  12  99 -8.34591e-05
  1   3  12 107  2.33656e-04
  1   3  12 110  2.77158e-04
  1   3  12 111 -2.27344e-04
  1   3  12 114  2.07396e-04
  1   3  12 115  2.82749e-04
  1   3  12 116 -2.36659e-04
  1   3  12 124 -2.80883e-05
  1   3  12 125  1.17877e-05
  1   3  12 127 -2.51165e-04
  1   3  12 129 -2.83772e-04
  1   3  12 130  2.33185e-04
  1   3  12 132 -2.96515e-05
  1   3  12 133  1.41073e-04
  1   3  12 136 -5.60856e-05
  1   3  12 141 -1.12385e-04
  1   3  12 142  2.71867e-04
  1   3  12 146  2.48809e-05
  1   3  12 147  6.86522e-05
  1   3  12 150 -1.31453e-04
  1   3  12 151  7.62825e-05
  1   3  12 154  9.42958e-05
  1   3  12 156  6.11768e-04
  1   3  12 157  2.17760e-05
  1   3  12 160 -4.54788e-04
  1   3  12 161 -4.87692e-05
  1   3  12 163  1.29278e-04
  1   3  12 169 -3.52211e-05
  1   3  12 170 -1.45409e-04
  1   3  12 171  1.31616e-04
  1   3  12 172 -7.51767e-05
  1   3  12 173 -7.32237e-05
  1   3  12 179  2.21507e-05
  1   3  12 182  1.14883e-05
  1   3  12 186  2.00370e-05
  1   3  12 187  2.88222e-05
  1   3  13   8  4.99280e-05
  1   3  13   9 -3.78159e-05
  1   3  13  11  1.92345e-05
  1   3  13  12  4.64692e-05
  1   3  13  14 -1.03678e-05
  1   3  13  15 -1.33677e-05
  1   3  13  18 -1.08079e-05
  1   3  13  19 -2.07159e-05
  1   3  13  25  7.09061e-05
  1   3  13  26 -1.00967e-04
  1   3  13  27  4.31837e-04
  1   3  13  28  4.30927e-04
  1   3  13  30  4.16853e-05
  1   3  13  35  5.14226e-05
  1   3  13  36  5.69953e-05
  1   3  13  38 -2.62217e-05
  1   3  13  39 -9.46648e-05
  1   3  13  43  3.78091e-04
  1   3  13  44 -4.62908e-04
  1   3  13  45  9.34859e-05
  1   3  13  48 -6.86532e-04
  1   3  13  49  6.82177e-04
  1   3  13  52  2.12698e-04
  1   3  13  56 -6.41235e-05
  1   3  13  57 -5.05390e-04
  1   3  13  63 -2.06675e-04
  1   3  13  64  4.23128e-04
  1   3  13  65 -6.00868e-05
  1   3  13  66  1.42886e-05
  1   3  13  71  3.26101e-05
  1   3  13  77  4.83409e-04
  1   3  13  78 -1.93221e-05
  1   3  13  79 -2.90156e-05
  1   3  13  82 -1.54798e-05
  1   3  13  92 -2.86749e-04
  1   3  13  93  4.24615e-04
  1   3  13  98  3.19549e-04
  1   3  13  99 -2.86242e-04
  1   3  13 107  1.05437e-04
  1   3  13 110  1.67599e-05
  1   3  13 111 -1.83692e-05
  1   3  13 114 -6.71605e-04
  1   3  13 115  6.91430e-04
  1   3  13 116 -2.31235e-04
  1   3  13 117 -2.27791e-05
  1   3  13 118  3.24127e-04
  1   3  13 119 -3.24889e-04
  1   3  13 124  2.00426e-04
  1   3  13 125 -2.14793e-04
  1   3  13 127  5.02375e-05
  1   3  13 129 -2.17035e-04
  1   3  13 130  5.35535e-05
  1   3  13 132 -1.88589e-05
  1   3  13 133  5.41135e-04
  1   3  13 136  3.88087e-04
  1   3  13 141  4.76540e-04
  1   3  13 142 -3.28161e-04
  1   3  13 146 -3.05367e-04
  1   3  13 147 -1.24410e-04
  1   3  13 150  2.80181e-04
  1   3  13 151 -1.63241e-04
  1   3  13 154 -5.98786e-05
  1   3  13 156  5.59985e-04
  1   3  13 157 -1.38407e-05
  1   3  13 160 -1.95415e-04
  1   3  13 164 -7.56680e-05
  1   3  13 165  7.48627e-05
  1   3  13 169  2.38222e-05
  1   3  13 170 -2.53111e-05
  1   3  13 172  1.49116e-05
  1   3  13 173  2.58926e-05
  1   3  13 182  3.10207e-05
  1   3  13 183 -2.99186e-05
  1   3  13 187  6.34914e-05
  1   3  13 188  1.23217e-04
  1   3  14   8 -5.78705e-04
  1   3  14   9 -7.04347e-04
  1   3  14  10  3.33978e-05
  1   3  14  11  5.46216e-04
  1   3  14  12  1.18311e-03
  1   3  14  14  4.11119e-04
  1   3  14  15  3.23026e-04
  1   3  14  17  6.47273e-05
  1   3  14  18 -2.06858e-04
  1   3  14  19  5.78833e-04
  1   3  14  20  9.75937e-05
  1   3  14  21  6.26936e-05
  1   3  14  22 -1.02915e-03
  1   3  14  24 -3.34680e-04
  1   3  14  25 -6.14382e-05
  1   3  14  26  8.84812e-05
  1   3  14  27  2.60508e-05
  1   3  14  28  1.10108e-05
  1   3  14  29 -1.81306e-04
  1   3  14  30  1.89853e-05
  1   3  14  31 -1.04622e-05
  1   3  14  32  3.05910e-04
  1   3  14  33  4.19243e-04
  1   3  14  34 -4.09839e-04
  1   3  14  35  4.61738e-05
  1   3  14  36 -1.08953e-03
  1   3  14  38 -2.26129e-04
  1   3  14  39 -2.11314e-05
  1   3  14  40  2.20025e-04
  1   3  14  42  6.30202e-05
  1   3  14  43 -2.22415e-04
  1   3  14  44 -1.34888e-04
  1   3  14  46  1.85989e-05
  1   3  14  47 -1.00599e-03
  1   3  14  50 -8.25873e-04
  1   3  14  51 -2.54388e-04
  1   3  14  52 -7.29882e-05
  1   3  14  54  3.88342e-04
  1   3  14  56  2.88050e-05
  1   3  14  57  1.77160e-05
  1   3  14  58  4.01915e-04
  1   3  14  59 -2.51785e-04
  1   3  14  60 -5.15383e-05
  1   3  14  61 -3.46062e-05
  1   3  14  62  3.15778e-04
  1   3  14  64  2.87078e-04
  1   3  14  65 -8.22169e-04
  1   3  14  66 -5.31630e-04
  1   3  14  68  1.71037e-05
  1   3  14  70  9.99231e-05
  1   3  14  71 -4.99047e-04
  1   3  14  72 -1.19342e-04
  1   3  14  73  6.79625e-04
  1   3  14  74 -9.67568e-04
  1   3  14  76 -3.38763e-05
  1   3  14  77  1.78068e-03
  1   3  14  78  2.23026e-04
  1   3  14  79 -5.53457e-04
  1   3  14  80  8.83120e-05
  1   3  14  81 -1.27143e-05
  1   3  14  82 -2.84721e-04
  1   3  14  83  9.57090e-04
  1   3  14  85 -3.41568e-04
  1   3  14  86 -1.74155e-04
  1   3  14  87 -1.72292e-05
  1   3  14  89 -9.58007e-05
  1   3  14  90  4.84187e-05
  1   3  14  91 -1.92786e-05
  1   3  14  92 -1.82411e-05
  1   3  14  93  3.06848e-04
  1   3  14  94 -5.16886e-04
  1   3  14  96 -1.33646e-04
  1   3  14  97 -1.22098e-05
  1   3  14  98 -5.18765e-05
  1   3  14  99  1.40447e-04
  1   3  14 100 -2.37364e-04
  1   3  14 102 -2.56555e-05
  1   3  14 103 -7.66094e-05
  1   3  14 104  4.83240e-04
  1   3  14 105 -5.11470e-05
  1   3  14 106 -1.32283e-05
  1   3  14 107  3.80536e-05
  1   3  14 108  4.05019e-04
  1   3  14 110  5.79507e-04
  1   3  14 111  3.71232e-04
  1   3  14 112  1.09347e-04
  1   3  14 113  3.16929e-04
  1   3  14 114  2.25962e-05
  1   3  14 115  2.58169e-05
  1   3  14 116  3.40796e-05
  1   3  14 118 -1.18664e-04
  1   3  14 119 -1.71081e-04
  1   3  14 120  7.64542e-05
  1   3  14 121 -2.52365e-04
  1   3  14 122 -2.74232e-04
  1   3  14 123  2.30365e-04
  1   3  14 126  5.77224e-05
  1   3  14 127  1.70194e-04
  1   3  14 129 -5.28740e-05
  1   3  14 131  1.66688e-04
  1   3  14 132 -2.02436e-04
  1   3  14 133 -2.84013e-04
  1   3  14 134 -1.76255e-04
  1   3  14 135  4.51754e-04
  1   3  14 136  9.31676e-04
  1   3  14 137 -6.78338e-04
  1   3  14 138 -1.09697e-04
  1   3  14 139  6.59848e-05
  1   3  14 140 -1.14147e-04
  1   3  14 141 -1.05730e-04
  1   3  14 142  3.36692e-05
  1   3  14 144  3.84767e-05
  1   3  14 145 -4.79757e-04
  1   3  14 146  1.49978e-04
  1   3  14 147  2.40723e-04
  1   3  14 149  1.91706e-04
  1   3  14 150  9.27750e-05
  1   3  14 151 -2.55828e-05
  1   3  14 153  1.68458e-05
  1   3  14 157 -1.69246e-04
  1   3  14 158  8.44110e-05
  1   3  14 159 -4.13208e-04
  1   3  14 160  1.33559e-03
  1   3  14 161  4.98338e-04
  1   3  14 163  1.92770e-04
  1   3  14 164  1.98763e-04
  1   3  14 165 -8.99244e-04
  1   3  14 166 -1.77985e-04
  1   3  14 167 -4.10354e-04
  1   3  14 168  3.98391e-04
  1   3  14 169 -8.83318e-05
  1   3  14 170  2.14100e-04
  1   3  14 171  2.54066e-04
  1   3  14 172  3.42059e-05
  1   3  14 173  8.25493e-05
  1   3  14 174  1.51638e-04
  1   3  14 175 -2.06311e-04
  1   3  14 176  4.63441e-05
  1   3  14 178 -1.44163e-04
  1   3  14 179 -1.82230e-05
  1   3  14 180  4.05989e-05
  1   3  14 181 -1.46618e-03
  1   3  14 182  2.97791e-04
  1   3  14 183 -8.52147e-05
  1   3  14 185  7.05299e-05
  1   3  14 186  2.80679e-05
  1   3  14 187 -6.79224e-05
  1   3  14 188  7.80256e-05
  1   3  14 189 -4.62001e-04
  1   3  15   8  3.64568e-05
  1   3  15   9  3.42971e-05
  1   3  15  10 -9.92307e-05
  1   3  15  12 -8.04105e-05
  1   3  15  13  4.11569e-04
  1   3  15  14 -4.51284e-05
  1   3  15  15 -5.15395e-04
  1   3  15  16  1.05605e-05
  1   3  15  17  8.26531e-05
  1   3  15  19 -3.75065e-05
  1   3  15  20  8.46289e-05
  1   3  15  21  1.68240e-05
  1   3  15  22  4.10017e-04
  1   3  15  24  7.87175e-04
  1   3  15  25 -2.95322e-05
  1   3  15  26 -6.11913e-05
  1   3  15  27 -1.40803e-04
  1   3  15  28 -2.68104e-04
  1   3  15  29 -1.14648e-04
  1   3  15  30  6.96545e-05
  1   3  15  31 -7.19755e-05
  1   3  15  32 -1.38255e-04
  1   3  15  34  2.18643e-04
  1   3  15  35 -1.60513e-05
  1   3  15  36  2.90679e-04
  1   3  15  38  1.28113e-04
  1   3  15  40 -3.61846e-04
  1   3  15  41  4.12061e-04
  1   3  15  42 -4.25010e-04
  1   3  15  44  2.98185e-05
  1   3  15  45  3.22040e-05
  1   3  15  46 -4.62954e-05
  1   3  15  47  4.07015e-04
  1   3  15  48 -1.50963e-05
  1   3  15  49  2.27986e-05
  1   3  15  50 -2.11811e-04
  1   3  15  51 -4.14153e-04
  1   3  15  52 -2.38646e-04
  1   3  15  53  2.65379e-04
  1   3  15  54  4.08951e-04
  1   3  15  57 -8.01090e-05
  1   3  15  58 -2.69243e-04
  1   3  15  59  3.89448e-04
  1   3  15  60  5.07047e-04
  1   3  15  62  6.21822e-05
  1   3  15  63  1.20791e-04
  1   3  15  64 -5.35140e-04
  1   3  15  65  3.43955e-05
  1   3  15  66  1.54393e-05
  1   3  15  68  2.55944e-04
  1   3  15  70  1.37073e-05
  1   3  15  71 -1.97850e-05
  1   3  15  72 -5.20291e-04
  1   3  15  73 -3.46043e-05
  1   3  15  74  3.67127e-05
  1   3  15  75 -6.10355e-04
  1   3  15  76 -5.16865e-04
  1   3  15  77 -2.38429e-04
  1   3  15  79 -1.84863e-05
  1   3  15  80  3.78082e-04
  1   3  15  81  4.51354e-04
  1   3  15  82 -9.77671e-05
  1   3  15  84 -7.47034e-05
  1   3  15  85  2.91732e-04
  1   3  15  87 -2.92577e-04
  1   3  15  90 -3.14534e-05
  1   3  15  91 -1.70971e-04
  1   3  15  93 -2.18012e-04
  1   3  15  94 -3.57899e-05
  1   3  15  97  5.99137e-04
  1   3  15  98  1.43903e-04
  1   3  15  99 -1.33916e-04
  1   3  15 100  1.37872e-04
  1   3  15 101 -4.07247e-04
  1   3  15 103  3.14017e-04
  1   3  15 105  5.03348e-05
  1   3  15 106  5.11066e-05
  1   3  15 107 -4.63009e-05
  1   3  15 108  2.54264e-04
  1   3  15 109  4.30936e-04
  1   3  15 110 -1.53537e-05
  1   3  15 111 -2.42110e-04
  1   3  15 112  5.52054e-05
  1   3  15 114  6.88019e-05
  1   3  15 115 -1.63559e-04
  1   3  15 116  1.95921e-04
  1   3  15 117  1.27843e-04
  1   3  15 121 -1.15988e-04
  1   3  15 123 -1.97334e-04
  1   3  15 124  2.43502e-05
  1   3  15 125  9.47778e-05
  1   3  15 126 -6.22871e-05
  1   3  15 127 -7.14909e-05
  1   3  15 129  7.12443e-05
  1   3  15 130 -1.56060e-05
  1   3  15 131  7.65724e-05
  1   3  15 132 -2.97315e-05
  1   3  15 133 -5.21758e-05
  1   3  15 134 -9.74520e-05
  1   3  15 135  1.04870e-04
  1   3  15 136  1.22042e-04
  1   3  15 137 -5.60199e-05
  1   3  15 138  6.38714e-05
  1   3  15 140 -1.66208e-04
  1   3  15 142  5.42602e-05
  1   3  15 144 -1.34041e-04
  1   3  15 145  1.20395e-04
  1   3  15 146  3.25952e-04
  1   3  15 147  3.70295e-05
  1   3  15 148  4.21107e-04
  1   3  15 149 -1.49014e-04
  1   3  15 151 -1.24460e-04
  1   3  15 152 -7.76569e-05
  1   3  15 153 -6.77670e-04
  1   3  15 154  1.06423e-04
  1   3  15 155 -4.01821e-05
  1   3  15 156 -8.36853e-05
  1   3  15 157  6.07015e-05
  1   3  15 158  9.89345e-05
  1   3  15 160 -3.86061e-05
  1   3  15 161 -4.24056e-05
  1   3  15 163  2.70310e-04
  1   3  15 164 -1.06393e-05
  1   3  15 165  2.97665e-05
  1   3  15 168  4.84031e-05
  1   3  15 169 -2.39667e-04
  1   3  15 170 -7.59530e-05
  1   3  15 171 -5.92399e-05
  1   3  15 172 -1.25529e-04
  1   3  15 173 -2.34501e-04
  1   3  15 175 -1.08072e-04
  1   3  15 176  4.12841e-04
  1   3  15 177  8.38746e-05
  1   3  15 178 -1.32572e-03
  1   3  15 179  1.09836e-05
  1   3  15 180  4.04704e-04
  1   3  15 181  6.30914e-05
  1   3  15 182 -8.56772e-05
  1   3  15 183 -2.32706e-04
  1   3  15 184 -5.28949e-05
  1   3  15 185 -5.42701e-04
  1   3  15 186  4.06336e-04
  1   3  15 187 -8.55875e-04
  1   3  15 188 -5.39088e-05
  1   3  15 189 -5.75947e-05
  1   3  16   8 -1.35508e-04
  1   3  16   9  1.35188e-04
  1   3  16  11  2.03518e-04
  1   3  16  12 -2.04338e-04
  1   3  16  14 -1.64459e-04
  1   3  16  15  1.61156e-04
  1   3  16  16  3.29919e-05
  1   3  16  18 -3.25470e-04
  1   3  16  19 -3.28484e-04
  1   3  16  25  2.72624e-04
  1   3  16  26 -2.69010e-04
  1   3  16  27  1.35027e-05
  1   3  16  28  1.01847e-05
  1   3  16  30 -6.79515e-04
  1   3  16  35  7.45072e-04
  1   3  16  36  7.39048e-04
  1   3  16  38 -1.69339e-05
  1   3  16  39  3.64724e-05
  1   3  16  43 -5.09125e-05
  1   3  16  44  6.04034e-05
  1   3  16  45  2.12374e-04
  1   3  16  52  4.39213e-05
  1   3  16  56  6.30869e-04
  1   3  16  57  1.44253e-04
  1   3  16  63 -2.30743e-04
  1   3  16  64  2.01142e-04
  1   3  16  65  6.77426e-04
  1   3  16  71  3.43003e-04
  1   3  16  73 -4.68153e-04
  1   3  16  74 -4.70338e-04
  1   3  16  76  8.45609e-05
  1   3  16  77  5.64920e-05
  1   3  16  78 -3.04970e-04
  1   3  16  79 -3.01228e-04
  1   3  16  82 -4.72229e-04
  1   3  16  88 -2.91621e-05
  1   3  16  89  2.88734e-05
  1   3  16  90 -9.70280e-05
  1   3  16  92  4.60665e-05
  1   3  16  98  1.85777e-05
  1   3  16 107 -1.52285e-04
  1   3  16 110 -8.02572e-05
  1   3  16 111  7.59813e-05
  1   3  16 115  1.60447e-05
  1   3  16 116 -3.04680e-05
  1   3  16 124  2.01215e-05
  1   3  16 127  6.52057e-05
  1   3  16 129 -7.80456e-04
  1   3  16 130  7.88304e-04
  1   3  16 133  1.86247e-05
  1   3  16 136 -2.54044e-05
  1   3  16 141 -3.61084e-05
  1   3  16 142  7.82106e-05
  1   3  16 146  2.54868e-05
  1   3  16 147  1.93950e-04
  1   3  16 150  5.45723e-05
  1   3  16 151 -6.47392e-05
  1   3  16 154  4.96135e-04
  1   3  16 156  9.84546e-05
  1   3  16 160 -3.82074e-04
  1   3  16 161 -3.61211e-05
  1   3  16 169  2.88330e-05
  1   3  16 170  8.21244e-05
  1   3  16 171 -7.83083e-05
  1   3  16 172  4.24096e-05
  1   3  16 173  3.90237e-05
  1   3  16 179 -4.00776e-05
  1   3  16 187 -1.46703e-05
  1   3  16 188 -1.59985e-05
  1   4   5  20 -1.11395e-05
  1   4   5  22  1.94512e-03
  1   4   5  37  5.84106e-04
  1   4   5  41  1.56006e-03
  1   4   5  47  2.09529e-03
  1   4   5  51  2.54768e-05
  1   4   5  61 -3.65420e-04
  1   4   5  69  5.95777e-05
  1   4   5  86  5.19313e-04
  1   4   5  92 -1.65748e-05
  1   4   5  95  1.95390e-05
  1   4   5  96  5.98637e-04
  1   4   5 100  2.60010e-05
  1   4   5 101 -8.21852e-04
  1   4   5 102 -2.64164e-04
  1   4   5 104 -7.99978e-04
  1   4   5 112  1.11620e-05
  1   4   5 113 -2.26507e-04
  1   4   5 120  2.83386e-04
  1   4   5 122  2.12236e-04
  1   4   5 128  4.62519e-04
  1   4   5 134  2.10103e-04
  1   4   5 139  2.20314e-04
  1   4   5 143 -1.77543e-04
  1   4   5 148  3.05670e-04
  1   4   5 152 -1.95876e-04
  1   4   5 159 -1.84192e-04
  1   4   5 162 -1.74509e-04
  1   4   5 166  1.53508e-05
  1   4   5 167  6.29867e-05
  1   4   5 174  6.21825e-05
  1   4   5 176  1.65453e-05
  1   4   5 177  9.69478e-05
  1   4   5 180  3.18145e-05
  1   4   5 185 -2.55145e-04
  1   4   5 186 -1.85609e-04
  1   4   5 189 -2.30777e-05
  1   4   6  11  3.29715e-05
  1   4   6  12  3.67072e-05
  1   4   6  15  4.28979e-04
  1   4   6  18 -1.21699e-05
  1   4   6  26 -4.03058e-04
  1   4   6  27  1.49438e-05
  1   4   6  28  1.58696e-05
  1   4   6  30  7.78581e-05
  1   4   6  31 -7.72786e-05
  1   4   6  38 -1.51485e-05
  1   4   6  39 -1.40882e-05
  1   4   6  44 -1.48697e-05
  1   4   6  45 -8.10121e-05
  1   4   6  56 -6.31867e-05
  1   4   6  57  6.44046e-05
  1   4   6  63 -7.58331e-05
  1   4   6  73 -2.95946e-05
  1   4   6  74  2.80118e-05
  1   4   6  76  4.89272e-05
  1   4   6  77 -4.86555e-05
  1   4   6  78  8.77173e-05
  1   4   6  79 -8.77563e-05
  1   4   6  82 -1.42478e-05
  1   4   6  83  1.35384e-05
  1   4   6  90  1.08038e-05
  1   4   6  91  1.93627e-05
  1   4   6  98 -7.94965e-05
  1   4   6  99 -6.11671e-05
  1   4   6 110  3.28213e-05
  1   4   6 111 -3.14067e-05
  1   4   6 116  1.08919e-05
  1   4   6 117  1.07940e-05
  1   4   6 124  3.75083e-05
  1   4   6 125 -3.78399e-05
  1   4   6 126 -1.10946e-04
  1   4   6 127 -1.11080e-04
  1   4   6 141 -6.49643e-05
  1   4   6 142 -7.07501e-05
  1   4   6 146  1.31467e-05
  1   4   7  15 -1.72559e-04
  1   4   7  18 -3.00622e-04
  1   4   7  19  2.99849e-04
  1   4   7  26  1.20380e-05
  1   4   7  27  3.00864e-05
  1   4   7  28  2.99491e-05
  1   4   7  35  1.00413e-03
  1   4   7  36  1.03068e-03
  1   4   7  38 -4.69129e-05
  1   4   7  39 -4.74037e-05
  1   4   7  43  1.48088e-03
  1   4   7  44 -1.47415e-03
  1   4   7  45 -5.58091e-04
  1   4   7  48  4.41343e-05
  1   4   7  49  4.43196e-05
  1   4   7  52 -2.67319e-05
  1   4   7  53 -2.67260e-05
  1   4   7  63  2.80001e-05
  1   4   7  65  1.23656e-03
  1   4   7  66  1.23233e-03
  1   4   7  73 -7.85938e-04
  1   4   7  90  1.68870e-05
  1   4   7  92  3.24613e-05
  1   4   7  93  3.24532e-05
  1   4   7  98  1.90760e-05
  1   4   7  99 -7.94358e-05
  1   4   7 107  3.30557e-04
  1   4   7 115 -9.02834e-05
  1   4   7 119  3.21751e-05
  1   4   7 129  1.75691e-04
  1   4   7 130 -1.75800e-04
  1   4   7 132 -8.09091e-05
  1   4   7 133  8.03619e-05
  1   4   7 136  9.95227e-05
  1   4   7 137 -9.99923e-05
  1   4   7 141  7.74269e-05
  1   4   7 142 -1.12483e-04
  1   4   7 150 -1.58854e-04
  1   4   7 151 -1.58310e-04
  1   4   7 154  1.00381e-04
  1   4   7 156 -7.39124e-05
  1   4   7 157  7.44146e-05
  1   4   7 161 -5.92389e-05
  1   4   7 182  1.35944e-05
  1   4   8   9 -1.19505e-04
  1   4   8  10  3.92009e-04
  1   4   8  11  8.30737e-05
  1   4   8  12  2.10825e-05
  1   4   8  17 -8.67269e-05
  1   4   8  20  4.04158e-04
  1   4   8  21  8.93147e-05
  1   4   8  24 -4.01287e-05
  1   4   8  29 -1.09166e-04
  1   4   8  30 -1.38499e-04
  1   4   8  38 -1.39228e-04
  1   4   8  39  1.36697e-04
  1   4   8  40 -1.56840e-04
  1   4   8  42  1.22299e-04
  1   4   8  50  7.52495e-04
  1   4   8  54 -8.35467e-05
  1   4   8  58 -1.19039e-04
  1   4   8  60 -7.06652e-05
  1   4   8  62  1.38529e-04
  1   4   8  63  4.87215e-05
  1   4   8  68 -9.18277e-05
  1   4   8  71 -1.37647e-04
  1   4   8  72  2.61380e-04
  1   4   8  73  1.74821e-05
  1   4   8  85  2.21844e-04
  1   4   8  92  1.06939e-04
  1   4   8  93 -8.26632e-05
  1   4   8  94 -2.53826e-04
  1   4   8  97 -8.28700e-05
  1   4   8 100 -2.73968e-04
  1   4   8 103  2.27520e-04
  1   4   8 105  1.91474e-04
  1   4   8 107  4.02963e-05
  1   4   8 111  1.96451e-05
  1   4   8 112 -4.34085e-04
  1   4   8 115  1.29877e-05
  1   4   8 121 -9.89321e-05
  1   4   8 123 -1.32055e-04
  1   4   8 131 -1.78138e-04
  1   4   8 132  1.56924e-05
  1   4   8 135  9.58477e-05
  1   4   8 138  3.24959e-05
  1   4   8 140  2.56837e-04
  1   4   8 144  1.82844e-04
  1   4   8 146  1.21480e-04
  1   4   8 149  3.21623e-04
  1   4   8 153  1.56753e-04
  1   4   8 158  1.72791e-04
  1   4   8 163 -1.12301e-04
  1   4   8 166  1.25619e-04
  1   4   8 168 -1.72121e-04
  1   4   8 171 -1.18257e-05
  1   4   8 175 -4.03859e-05
  1   4   8 176  1.57159e-05
  1   4   8 181 -1.22411e-04
  1   4   8 182  2.73211e-05
  1   4   8 183 -1.29312e-04
  1   4   8 184  3.20745e-04
  1   4   8 189  3.14099e-04
  1   4   9   9 -4.48165e-05
  1   4   9  10  3.22680e-04
  1   4   9  11  1.46609e-04
  1   4   9  12  3.85932e-05
  1   4   9  14  2.78896e-04
  1   4   9  15 -2.09350e-04
  1   4   9  17  1.94766e-05
  1   4   9  19  7.02510e-05
  1   4   9  20  2.98503e-05
  1   4   9  21 -6.74044e-04
  1   4   9  24  1.09109e-05
  1   4   9  25  1.05236e-05
  1   4   9  29  4.23624e-04
  1   4   9  32  1.97461e-04
  1   4   9  33  1.45489e-05
  1   4   9  38 -1.12818e-05
  1   4   9  40  5.28450e-05
  1   4   9  42 -5.15143e-05
  1   4   9  50  5.80651e-05
  1   4   9  54 -2.77584e-04
  1   4   9  58  2.86518e-04
  1   4   9  62  1.19532e-03
  1   4   9  63 -1.26178e-05
  1   4   9  66  3.07758e-05
  1   4   9  67 -1.86866e-05
  1   4   9  68  2.13730e-04
  1   4   9  72 -1.74421e-04
  1   4   9  73 -1.93150e-04
  1   4   9  74 -5.72502e-05
  1   4   9  75  1.00356e-05
  1   4   9  79  1.56984e-05
  1   4   9  80 -1.96815e-05
  1   4   9  81 -3.98845e-04
  1   4   9  82 -4.93583e-05
  1   4   9  85  1.48834e-04
  1   4   9  87  3.24489e-05
  1   4   9  92 -9.94775e-05
  1   4   9  93 -3.43509e-04
  1   4   9  94  1.09548e-04
  1   4   9  97 -1.02174e-05
  1   4   9 100  2.75420e-04
  1   4   9 103  1.35355e-04
  1   4   9 105  6.27144e-05
  1   4   9 107 -5.04817e-05
  1   4   9 108  1.34297e-04
  1   4   9 110  3.81729e-05
  1   4   9 111 -3.16920e-04
  1   4   9 112  2.67399e-04
  1   4   9 114  1.16213e-05
  1   4   9 115  2.81298e-05
  1   4   9 121  1.13548e-04
  1   4   9 123 -2.19052e-04
  1   4   9 131 -1.81735e-04
  1   4   9 132 -7.08113e-05
  1   4   9 133  2.84380e-05
  1   4   9 135  3.52996e-05
  1   4   9 138  2.44109e-04
  1   4   9 144  1.42224e-04
  1   4   9 145 -3.57482e-05
  1   4   9 146 -6.04940e-05
  1   4   9 149  1.72870e-04
  1   4   9 153  1.09452e-04
  1   4   9 158 -4.25377e-05
  1   4   9 161 -1.06431e-05
  1   4   9 163 -4.39845e-05
  1   4   9 164  1.21970e-05
  1   4   9 165 -1.54674e-05
  1   4   9 168 -1.46706e-04
  1   4   9 169 -2.05798e-05
  1   4   9 170 -3.52185e-04
  1   4   9 171  3.56918e-04
  1   4   9 175 -3.36694e-05
  1   4   9 176 -1.19608e-05
  1   4   9 181  4.53168e-05
  1   4   9 182 -5.10970e-05
  1   4   9 183  3.35998e-05
  1   4   9 184 -2.23423e-04
  1   4   9 187  3.10936e-05
  1   4   9 188  3.81935e-05
  1   4   9 189  3.53321e-05
  1   4  10  11  1.33184e-05
  1   4  10  16 -2.46553e-05
  1   4  10  18 -3.44431e-05
  1   4  10  19  3.58097e-05
  1   4  10  26 -3.87918e-04
  1   4  10  27  4.98269e-04
  1   4  10  28  4.97724e-04
  1   4  10  31  3.91547e-04
  1   4  10  35  1.35153e-04
  1   4  10  39 -6.57657e-05
  1   4  10  43 -4.01938e-05
  1   4  10  44 -4.14563e-05
  1   4  10  45 -2.09513e-04
  1   4  10  46  2.10309e-04
  1   4  10  53 -1.59151e-04
  1   4  10  56 -4.72431e-04
  1   4  10  57 -4.72230e-04
  1   4  10  63 -1.44633e-05
  1   4  10  65  1.14777e-05
  1   4  10  70 -1.24973e-04
  1   4  10  76 -4.00712e-04
  1   4  10  82 -1.85562e-04
  1   4  10  83  1.83364e-04
  1   4  10  88 -1.82204e-05
  1   4  10  89  1.81419e-05
  1   4  10  90  4.24354e-04
  1   4  10  93  2.18543e-05
  1   4  10  98  3.78401e-04
  1   4  10  99  3.79905e-04
  1   4  10 106 -4.26636e-05
  1   4  10 107 -6.88837e-05
  1   4  10 110 -8.57955e-05
  1   4  10 111 -8.01582e-05
  1   4  10 114  5.25901e-04
  1   4  10 115 -5.24293e-04
  1   4  10 116  9.58242e-05
  1   4  10 118  2.89774e-04
  1   4  10 119  2.89716e-04
  1   4  10 124 -2.59567e-04
  1   4  10 125  2.59821e-04
  1   4  10 126  5.47419e-04
  1   4  10 129 -5.88900e-04
  1   4  10 130 -5.88957e-04
  1   4  10 133  2.26037e-04
  1   4  10 136  2.26818e-04
  1   4  10 141  3.28647e-04
  1   4  10 146  4.10209e-05
  1   4  10 150  4.25065e-04
  1   4  10 154  6.55165e-04
  1   4  10 156  7.05303e-04
  1   4  10 160  2.98609e-04
  1   4  10 165 -3.04108e-05
  1   4  10 171 -1.28361e-05
  1   4  10 172  2.48217e-05
  1   4  10 173 -2.49618e-05
  1   4  10 178 -1.30745e-05
  1   4  10 187  1.19556e-05
  1   4  11   9 -1.69534e-05
  1   4  11  14 -5.18350e-05
  1   4  11  15 -1.60983e-04
  1   4  11  16  2.99370e-05
  1   4  11  18  5.15423e-04
  1   4  11  19 -5.14451e-04
  1   4  11  20 -1.40318e-05
  1   4  11  26  2.29592e-05
  1   4  11  27  1.73215e-05
  1   4  11  28  2.43578e-05
  1   4  11  35  9.15815e-04
  1   4  11  38 -3.46085e-05
  1   4  11  39  3.72082e-05
  1   4  11  40 -5.50207e-05
  1   4  11  43 -1.93711e-04
  1   4  11  44 -1.92784e-04
  1   4  11  45  1.59857e-04
  1   4  11  46  1.61650e-04
  1   4  11  48  2.00750e-04
  1   4  11  49  2.00263e-04
  1   4  11  53 -3.63045e-05
  1   4  11  56 -2.58799e-05
  1   4  11  57 -3.19355e-05
  1   4  11  63 -2.10296e-04
  1   4  11  65 -6.26328e-04
  1   4  11  66 -6.24425e-04
  1   4  11  70  1.95100e-05
  1   4  11  73  3.93426e-04
  1   4  11  74  4.07554e-04
  1   4  11  76 -1.78442e-05
  1   4  11  83  1.19843e-05
  1   4  11  90 -2.65025e-05
  1   4  11  92 -1.96939e-04
  1   4  11  93 -1.99648e-04
  1   4  11  98 -1.59468e-05
  1   4  11  99 -3.94848e-05
  1   4  11 106  2.12647e-04
  1   4  11 107 -2.66420e-05
  1   4  11 110 -1.35086e-05
  1   4  11 111 -1.63269e-05
  1   4  11 114 -1.50409e-04
  1   4  11 118  1.18953e-05
  1   4  11 125 -3.80528e-05
  1   4  11 127 -5.50103e-05
  1   4  11 129 -4.90014e-05
  1   4  11 130 -4.74427e-05
  1   4  11 132  1.68889e-04
  1   4  11 133 -1.78983e-05
  1   4  11 136 -6.03572e-05
  1   4  11 141 -5.65363e-05
  1   4  11 146 -2.12357e-05
  1   4  11 150 -3.77060e-05
  1   4  11 154 -1.01058e-04
  1   4  11 156 -9.29340e-05
  1   4  11 164  3.08329e-05
  1   4  11 188  1.22276e-05
  1   4  12  13  2.82708e-05
  1   4  12  20 -2.19446e-04
  1   4  12  23  4.70002e-05
  1   4  12  33 -1.77874e-05
  1   4  12  37 -2.57328e-05
  1   4  12  41  1.31043e-05
  1   4  12  47 -3.04060e-05
  1   4  12  51  1.44249e-05
  1   4  12  55  3.18148e-05
  1   4  12  59  6.13506e-05
  1   4  12  61  1.86424e-05
  1   4  12  67 -4.90852e-05
  1   4  12  69 -2.75178e-05
  1   4  12  73 -1.89034e-05
  1   4  12  75  5.75388e-05
  1   4  12  81  1.72008e-05
  1   4  12  84  3.74576e-05
  1   4  12  92 -1.50570e-04
  1   4  12  95  1.52106e-05
  1   4  12  96 -4.06245e-05
  1   4  12 100 -4.65150e-05
  1   4  12 101  1.34037e-05
  1   4  12 109  2.08462e-05
  1   4  12 112  2.14915e-04
  1   4  12 113  2.13698e-05
  1   4  12 122 -2.12824e-05
  1   4  12 128 -2.37644e-05
  1   4  12 134 -3.15286e-05
  1   4  12 139 -1.32361e-05
  1   4  12 143  2.19507e-05
  1   4  12 145 -1.07622e-05
  1   4  12 148 -3.52614e-05
  1   4  12 152 -2.91263e-05
  1   4  12 159  1.01261e-05
  1   4  12 162  4.25233e-05
  1   4  12 169  1.60092e-05
  1   4  12 184  2.02690e-04
  1   4  12 189 -9.31451e-05
  1   4  13  20  1.10453e-04
  1   4  13  22  4.36528e-04
  1   4  13  37 -8.46776e-04
  1   4  13  41  2.93910e-04
  1   4  13  47  4.44051e-04
  1   4  13  51 -1.70654e-04
  1   4  13  61  2.56191e-04
  1   4  13  69 -3.53688e-04
  1   4  13  86 -1.06775e-03
  1   4  13  92  1.43563e-04
  1   4  13  95 -3.84226e-04
  1   4  13  96 -6.63331e-04
  1   4  13 100 -2.41121e-04
  1   4  13 101  7.38983e-04
  1   4  13 102  3.52680e-04
  1   4  13 104  7.70988e-04
  1   4  13 112 -1.02106e-04
  1   4  13 120 -4.24395e-04
  1   4  13 122 -4.54292e-04
  1   4  13 128 -3.72478e-04
  1   4  13 134 -4.84029e-04
  1   4  13 139  5.42101e-04
  1   4  13 143  2.63495e-04
  1   4  13 148 -3.47660e-04
  1   4  13 152 -2.14133e-04
  1   4  13 159  3.37396e-04
  1   4  13 162 -5.41335e-04
  1   4  13 166  2.42528e-05
  1   4  13 167  2.17520e-04
  1   4  13 174  1.26883e-04
  1   4  13 176  4.20035e-05
  1   4  13 177  1.50303e-04
  1   4  13 180  3.74561e-05
  1   4  13 184  7.47616e-05
  1   4  13 185 -4.49272e-04
  1   4  13 186 -3.37556e-04
  1   4  13 187  2.15988e-05
  1   4  13 188  2.15600e-05
  1   4  13 189  2.02972e-04
  1   4  14  15 -1.32536e-04
  1   4  14  18 -6.02144e-04
  1   4  14  19  6.01852e-04
  1   4  14  25  3.17474e-04
  1   4  14  26 -3.37454e-04
  1   4  14  27  3.88253e-04
  1   4  14  28 -3.90991e-04
  1   4  14  30  1.04605e-05
  1   4  14  35  9.94113e-04
  1   4  14  39 -1.60735e-05
  1   4  14  43 -2.06629e-05
  1   4  14  44  1.83257e-05
  1   4  14  45  2.42086e-05
  1   4  14  48  2.11976e-05
  1   4  14  49  2.13134e-05
  1   4  14  53 -6.16949e-05
  1   4  14  56 -4.90134e-04
  1   4  14  57 -4.89479e-04
  1   4  14  63 -3.40968e-04
  1   4  14  66  5.18172e-04
  1   4  14  70 -9.45498e-05
  1   4  14  73  5.16609e-04
  1   4  14  74  5.39157e-04
  1   4  14  76 -3.58370e-05
  1   4  14  78 -2.37010e-04
  1   4  14  79  2.36891e-04
  1   4  14  83  1.66844e-04
  1   4  14  88 -2.23444e-05
  1   4  14  89  2.22891e-05
  1   4  14  90  4.87572e-05
  1   4  14  93  1.12858e-05
  1   4  14  98  6.14033e-04
  1   4  14  99 -6.08662e-04
  1   4  14 107  3.97137e-05
  1   4  14 114  3.00066e-04
  1   4  14 115 -2.99218e-04
  1   4  14 116  2.58405e-05
  1   4  14 124 -2.13567e-04
  1   4  14 125  2.12019e-04
  1   4  14 126  5.29652e-04
  1   4  14 127  5.30091e-04
  1   4  14 129 -4.31603e-05
  1   4  14 130 -4.65474e-05
  1   4  14 137  2.14896e-05
  1   4  14 141  2.10281e-04
  1   4  14 142  7.77762e-05
  1   4  14 146  2.70764e-05
  1   4  14 147  2.78170e-05
  1   4  14 150 -3.51647e-05
  1   4  14 151  2.02639e-05
  1   4  14 154  1.02226e-05
  1   4  14 156 -4.60872e-04
  1   4  14 157  4.62256e-04
  1   4  14 161  3.04363e-05
  1   4  15   9  4.78021e-05
  1   4  15  15  2.42188e-05
  1   4  15  16  2.28605e-05
  1   4  15  19 -2.17042e-05
  1   4  15  25  1.47909e-04
  1   4  15  26  9.01238e-05
  1   4  15  27  8.64197e-05
  1   4  15  28 -7.25772e-05
  1   4  15  30  4.80274e-04
  1   4  15  35 -2.34583e-04
  1   4  15  38 -4.55089e-05
  1   4  15  39  4.47995e-05
  1   4  15  43 -2.95644e-04
  1   4  15  44  2.95713e-04
  1   4  15  45 -1.20433e-04
  1   4  15  56  1.83386e-05
  1   4  15  63 -1.61911e-04
  1   4  15  66 -1.61637e-05
  1   4  15  74 -2.87239e-05
  1   4  15  76 -3.86482e-04
  1   4  15  82 -1.05391e-05
  1   4  15  90  4.10152e-04
  1   4  15  92 -2.54301e-04
  1   4  15  93  2.54558e-04
  1   4  15  98 -2.10587e-05
  1   4  15  99 -9.95355e-05
  1   4  15 107 -2.63036e-04
  1   4  15 114  1.89904e-05
  1   4  15 115  1.81767e-05
  1   4  15 116 -3.61740e-05
  1   4  15 118 -2.95486e-04
  1   4  15 119  2.95239e-04
  1   4  15 124  2.84550e-05
  1   4  15 125 -2.82422e-05
  1   4  15 129 -9.03629e-04
  1   4  15 130 -9.03693e-04
  1   4  15 132 -4.92310e-04
  1   4  15 137 -4.10968e-04
  1   4  15 141 -4.90051e-04
  1   4  15 142 -5.25910e-04
  1   4  15 150 -6.73932e-04
  1   4  15 151 -6.74735e-04
  1   4  15 154  3.67536e-04
  1   4  15 156  5.30369e-05
  1   4  15 160  2.44637e-05
  1   4  15 161 -2.22809e-05
  1   4  15 164  3.63812e-05
  1   4  15 172  2.33778e-05
  1   4  15 173  2.31505e-05
  1   4  15 178 -5.02322e-05
  1   4  15 179  5.03137e-05
  1   4  15 182  1.45993e-05
  1   4  15 183 -1.46399e-05
  1   4  16   7 -2.47471e-04
  1   4  16  13  2.30905e-04
  1   4  16  16  8.69779e-05
  1   4  16  20  5.83080e-05
  1   4  16  23  4.11490e-04
  1   4  16  33 -3.08238e-04
  1   4  16  34 -1.41687e-04
  1   4  16  55 -1.61013e-05
  1   4  16  59 -4.65622e-05
  1   4  16  67 -6.84649e-04
  1   4  16  73  1.54219e-05
  1   4  16  75  5.64760e-04
  1   4  16  80  3.25172e-05
  1   4  16  81 -9.62821e-05
  1   4  16  84  1.67358e-04
  1   4  16  92  4.21256e-05
  1   4  16  96 -1.29470e-05
  1   4  16 100  2.20158e-05
  1   4  16 104 -1.00387e-05
  1   4  16 109  1.73649e-04
  1   4  16 112 -6.00673e-05
  1   4  16 120  1.21390e-05
  1   4  16 145 -4.86490e-05
  1   4  16 146 -1.50056e-05
  1   4  16 152  1.09083e-05
  1   4  16 159 -1.48563e-05
  1   4  16 162 -2.77383e-05
  1   4  16 169  1.11838e-04
  1   4  16 170 -2.40532e-05
  1   4  16 171 -2.36716e-05
  1   4  16 182  1.50111e-05
  1   4  16 184 -5.62449e-05
  1   4  16 189  2.63924e-05
  1   5   6   9 -5.09720e-04
  1   5   6  11  3.96200e-04
  1   5   6  12 -3.92877e-04
  1   5   6  15  9.82387e-05
  1   5   6  26 -3.65914e-05
  1   5   6  27 -6.57864e-05
  1   5   6  28  6.16959e-05
  1   5   6  30  4.06859e-04
  1   5   6  31  4.10761e-04
  1   5   6  35  2.23131e-05
  1   5   6  38 -4.55371e-05
  1   5   6  39  4.39171e-05
  1   5   6  43 -2.74329e-05
  1   5   6  45  3.35474e-05
  1   5   6  48  2.36016e-05
  1   5   6  53 -1.25350e-05
  1   5   6  63 -1.60035e-05
  1   5   6  71  8.49870e-04
  1   5   6  73 -2.38790e-05
  1   5   6  74  1.51213e-05
  1   5   6  78 -1.86980e-04
  1   5   6  79 -1.88501e-04
  1   5   6  82 -6.06898e-05
  1   5   6  83 -6.04393e-05
  1   5   6  88  3.27690e-04
  1   5   6  89  3.23987e-04
  1   5   6  98 -1.03278e-04
  1   5   6  99  9.04435e-05
  1   5   6 110  4.31540e-05
  1   5   6 111  7.97996e-05
  1   5   6 124  3.92303e-05
  1   5   6 125  3.97263e-05
  1   5   6 141 -5.51601e-05
  1   5   6 142  2.23502e-05
  1   5   6 170 -1.37654e-05
  1   5   6 171 -1.38527e-05
  1   5   7   9  6.15966e-05
  1   5   7  15 -4.76418e-05
  1   5   7  18  9.32477e-04
  1   5   7  19  9.30515e-04
  1   5   7  27 -4.08052e-04
  1   5   7  28  4.10836e-04
  1   5   7  35  9.70584e-04
  1   5   7  36 -9.79505e-04
  1   5   7  38 -5.20828e-04
  1   5   7  39  5.17218e-04
  1   5   7  43  1.05826e-03
  1   5   7  44  1.03891e-03
  1   5   7  45 -2.36255e-04
  1   5   7  48 -1.41978e-03
  1   5   7  49  1.43820e-03
  1   5   7  52 -1.42955e-04
  1   5   7  53  1.42703e-04
  1   5   7  63 -1.99058e-05
  1   5   7  65 -9.30631e-04
  1   5   7  66  9.19816e-04
  1   5   7  71  9.48719e-04
  1   5   7  73  8.15357e-04
  1   5   7  92 -3.03053e-05
  1   5   7  93  5.44485e-05
  1   5   7  99  2.30044e-05
  1   5   7 107  1.63714e-04
  1   5   7 115 -2.39903e-05
  1   5   7 116 -1.37473e-05
  1   5   7 117 -1.40785e-05
  1   5   7 129  1.10319e-04
  1   5   7 130  1.10836e-04
  1   5   7 132 -2.08191e-05
  1   5   7 133 -2.08649e-05
  1   5   7 136  6.66701e-05
  1   5   7 137  6.73378e-05
  1   5   7 141  6.23190e-05
  1   5   7 142  1.08951e-04
  1   5   7 150 -1.26238e-04
  1   5   7 151  1.26506e-04
  1   5   7 154  1.12022e-05
  1   5   7 156  2.86866e-05
  1   5   7 157  2.88905e-05
  1   5   7 164  1.16801e-05
  1   5   7 172  1.56369e-05
  1   5   7 173  1.56090e-05
  1   5   8  22  6.16774e-05
  1   5   8  37  1.71033e-04
  1   5   8  41 -3.04513e-05
  1   5   8  47  5.83464e-04
  1   5   8  51  6.68066e-05
  1   5   8  61 -7.13892e-04
  1   5   8  69  1.79404e-04
  1   5   8  86 -3.81534e-04
  1   5   8  96  8.13256e-04
  1   5   8 101 -5.56912e-05
  1   5   8 102  2.63893e-05
  1   5   8 104  1.05293e-04
  1   5   8 107  1.32218e-05
  1   5   8 113 -5.62984e-04
  1   5   8 120  7.63735e-05
  1   5   8 122  8.55305e-05
  1   5   8 128  3.21167e-05
  1   5   8 134  6.44832e-04
  1   5   8 139  4.65331e-04
  1   5   8 143 -6.17934e-04
  1   5   8 148  7.83383e-04
  1   5   8 152  3.24089e-04
  1   5   8 159 -2.59376e-04
  1   5   8 162 -1.28164e-03
  1   5   8 167  1.57137e-05
  1   5   8 177  4.44633e-05
  1   5   8 180  1.03304e-05
  1   5   8 185  1.29910e-05
  1   5   8 186  1.54815e-05
  1   5   9   7 -1.73155e-04
  1   5   9  13 -2.03996e-04
  1   5   9  15 -3.03906e-05
  1   5   9  16  3.13945e-04
  1   5   9  19  1.57353e-05
  1   5   9  22  2.16428e-05
  1   5   9  23 -7.95484e-04
  1   5   9  33 -4.63147e-04
  1   5   9  34 -1.02694e-04
  1   5   9  41  1.93491e-05
  1   5   9  44 -4.47859e-05
  1   5   9  47  1.14516e-05
  1   5   9  59  3.64378e-04
  1   5   9  65 -2.91623e-05
  1   5   9  66  4.13149e-05
  1   5   9  67  7.39655e-04
  1   5   9  73  3.63064e-05
  1   5   9  74 -3.23615e-05
  1   5   9  75 -7.22696e-04
  1   5   9  80 -1.28885e-04
  1   5   9  81 -3.43929e-05
  1   5   9  82 -4.58342e-05
  1   5   9  84 -2.96494e-04
  1   5   9 107 -6.10792e-05
  1   5   9 109 -1.07837e-04
  1   5   9 114  1.38462e-05
  1   5   9 132 -1.25970e-05
  1   5   9 145  1.82411e-04
  1   5   9 157  3.76078e-05
  1   5   9 169 -9.59487e-05
  1   5   9 170  1.28634e-04
  1   5   9 171  1.26947e-04
  1   5   9 178  7.01175e-05
  1   5   9 188 -7.36133e-05
  1   5  10  11 -2.02126e-05
  1   5  10  18  8.65171e-05
  1   5  10  19  1.34593e-05
  1   5  10  26 -1.58695e-04
  1   5  10  27 -2.02583e-05
  1   5  10  28  2.12881e-05
  1   5  10  31  3.03903e-04
  1   5  10  39  1.68170e-04
  1   5  10  43 -1.84158e-05
  1   5  10  44  2.48747e-05
  1   5  10  45 -8.37639e-05
  1   5  10  46 -8.09527e-05
  1   5  10  48 -2.63767e-05
  1   5  10  49 -2.82294e-05
  1   5  10  53 -1.19428e-04
  1   5  10  56 -6.64163e-05
  1   5  10  57  6.46456e-05
  1   5  10  63 -2.52415e-05
  1   5  10  65 -4.18514e-05
  1   5  10  66 -9.90865e-05
  1   5  10  70 -5.08838e-04
  1   5  10  73 -2.65786e-05
  1   5  10  74  7.57652e-05
  1   5  10  76  5.53788e-05
  1   5  10  78  1.94292e-05
  1   5  10  79 -2.36431e-05
  1   5  10  82 -1.42835e-04
  1   5  10  83 -1.55546e-04
  1   5  10  88  3.30182e-04
  1   5  10  89  3.30600e-04
  1   5  10  90 -1.10174e-04
  1   5  10  98 -1.60311e-04
  1   5  10  99  1.62930e-04
  1   5  10 106  1.74411e-04
  1   5  10 107 -1.90315e-04
  1   5  10 110 -1.88660e-04
  1   5  10 111  1.13208e-04
  1   5  10 114 -3.22644e-04
  1   5  10 115 -3.28623e-04
  1   5  10 116  3.84250e-05
  1   5  10 124  1.79018e-04
  1   5  10 125  1.80104e-04
  1   5  10 126 -2.33505e-04
  1   5  10 129  1.25070e-04
  1   5  10 130 -1.25055e-04
  1   5  10 133  1.56195e-04
  1   5  10 136 -2.70478e-04
  1   5  10 141 -2.46529e-04
  1   5  10 146  3.27042e-05
  1   5  10 150 -2.81052e-04
  1   5  10 154  4.07349e-04
  1   5  10 156 -2.92740e-04
  1   5  10 160 -1.33102e-04
  1   5  10 164 -1.66760e-05
  1   5  10 178 -1.04598e-04
  1   5  10 183 -2.47878e-05
  1   5  10 187 -1.31241e-05
  1   5  11  14  1.40715e-05
  1   5  11  15 -1.25484e-04
  1   5  11  18 -2.55295e-04
  1   5  11  19 -2.54272e-04
  1   5  11  27  1.46560e-05
  1   5  11  28 -1.71674e-05
  1   5  11  31 -1.88463e-05
  1   5  11  35 -1.32090e-04
  1   5  11  38 -1.66850e-04
  1   5  11  39 -1.73766e-04
  1   5  11  43 -9.20442e-04
  1   5  11  44  8.86948e-04
  1   5  11  45 -1.52431e-05
  1   5  11  46  1.70859e-05
  1   5  11  48  6.45756e-04
  1   5  11  49 -6.64290e-04
  1   5  11  65 -6.37300e-05
  1   5  11  66  6.49554e-05
  1   5  11  70  7.63820e-05
  1   5  11  73 -1.90808e-04
  1   5  11  74  1.91485e-04
  1   5  11  76 -2.74844e-05
  1   5  11  82  1.32879e-05
  1   5  11  90 -5.62833e-05
  1   5  11  92  1.62201e-04
  1   5  11  93 -2.06029e-04
  1   5  11 106 -7.16303e-05
  1   5  11 107 -4.63760e-05
  1   5  11 114 -4.34541e-05
  1   5  11 115 -2.98727e-05
  1   5  11 116  3.55979e-05
  1   5  11 125  1.15196e-05
  1   5  11 127 -4.76128e-05
  1   5  11 129  2.05983e-05
  1   5  11 130 -1.78463e-05
  1   5  11 132 -1.24186e-04
  1   5  11 136  6.00680e-05
  1   5  11 141  6.82024e-05
  1   5  11 150 -4.17065e-05
  1   5  11 151  4.60444e-05
  1   5  11 154  1.27679e-05
  1   5  11 156  1.07617e-04
  1   5  11 178  1.57828e-05
  1   5  11 182 -3.18942e-05
  1   5  11 183 -2.44280e-05
  1   5  12   7 -3.95780e-05
  1   5  12  10 -1.11698e-04
  1   5  12  11 -1.73537e-05
  1   5  12  12 -2.45450e-05
  1   5  12  14 -2.83159e-05
  1   5  12  17  4.18378e-04
  1   5  12  18 -2.08044e-05
  1   5  12  19 -1.64829e-05
  1   5  12  20 -4.00014e-05
  1   5  12  21 -1.47334e-04
  1   5  12  24  3.03498e-05
  1   5  12  25  1.22348e-05
  1   5  12  27 -3.84376e-05
  1   5  12  28 -3.11643e-05
  1   5  12  29  3.02493e-04
  1   5  12  30  8.48303e-05
  1   5  12  31 -1.95865e-04
  1   5  12  32  3.00863e-04
  1   5  12  34 -1.57284e-05
  1   5  12  38 -3.00622e-05
  1   5  12  39  5.08732e-05
  1   5  12  42  2.51225e-05
  1   5  12  44  1.51657e-05
  1   5  12  50  2.12548e-04
  1   5  12  54 -1.47931e-04
  1   5  12  58  4.30082e-04
  1   5  12  60 -3.78368e-05
  1   5  12  61 -1.54932e-05
  1   5  12  62  1.68762e-04
  1   5  12  65 -8.28749e-05
  1   5  12  66  1.76606e-04
  1   5  12  70 -1.99651e-05
  1   5  12  71  6.48014e-05
  1   5  12  72  3.13942e-04
  1   5  12  73  1.96392e-04
  1   5  12  74  1.34598e-05
  1   5  12  78 -4.16888e-05
  1   5  12  79  1.69209e-04
  1   5  12  81  3.12982e-04
  1   5  12  82 -4.35096e-04
  1   5  12  83 -1.43058e-05
  1   5  12  84 -2.19854e-04
  1   5  12  85  4.02042e-05
  1   5  12  87 -9.39371e-05
  1   5  12  89 -3.68149e-05
  1   5  12  91 -4.25971e-05
  1   5  12  94  8.00860e-05
  1   5  12  95 -1.19212e-05
  1   5  12  96  4.52178e-05
  1   5  12  97  3.56593e-05
  1   5  12  98  4.45195e-05
  1   5  12 100  4.92959e-05
  1   5  12 103 -2.14094e-05
  1   5  12 105 -5.18043e-05
  1   5  12 106 -2.32383e-05
  1   5  12 107  8.56546e-05
  1   5  12 108 -1.02414e-05
  1   5  12 110  2.31470e-04
  1   5  12 111  1.00342e-05
  1   5  12 112 -2.52164e-05
  1   5  12 118 -1.53906e-04
  1   5  12 120  4.50374e-05
  1   5  12 121  3.02100e-05
  1   5  12 123  1.38884e-05
  1   5  12 126 -3.44855e-05
  1   5  12 127  3.58922e-05
  1   5  12 131  4.22710e-05
  1   5  12 132 -6.36032e-05
  1   5  12 134  3.61241e-05
  1   5  12 140 -1.47365e-05
  1   5  12 144  1.52859e-05
  1   5  12 145 -3.64044e-05
  1   5  12 146 -1.00437e-04
  1   5  12 149  1.27841e-05
  1   5  12 151 -1.19002e-05
  1   5  12 153 -4.16294e-05
  1   5  12 155  1.41536e-05
  1   5  12 157  1.69976e-05
  1   5  12 158 -2.81798e-05
  1   5  12 164 -2.28643e-04
  1   5  12 165  1.72385e-04
  1   5  12 166 -2.76783e-04
  1   5  12 167 -3.02523e-05
  1   5  12 168 -5.16356e-05
  1   5  12 169  4.53804e-05
  1   5  12 170 -4.41889e-05
  1   5  12 171  4.41321e-05
  1   5  12 172 -2.59384e-04
  1   5  12 173  1.59858e-04
  1   5  12 174  3.58353e-05
  1   5  12 175 -5.69591e-05
  1   5  12 176 -1.27350e-04
  1   5  12 177 -2.62565e-05
  1   5  12 178  2.36186e-05
  1   5  12 179  1.91666e-04
  1   5  12 180  3.65907e-05
  1   5  12 181  1.15246e-04
  1   5  12 183  2.40575e-05
  1   5  12 184  1.90122e-05
  1   5  12 185  1.42756e-04
  1   5  12 186  8.32993e-05
  1   5  12 187 -1.65124e-04
  1   5  12 188 -2.83361e-04
  1   5  12 189 -8.99161e-05
  1   5  13  17  1.34838e-05
  1   5  13  20  1.22754e-03
  1   5  13  21  1.37540e-05
  1   5  13  22 -2.82712e-05
  1   5  13  24 -9.24933e-04
  1   5  13  30  1.13888e-05
  1   5  13  40  4.09203e-04
  1   5  13  42  1.02524e-03
  1   5  13  50  1.24306e-03
  1   5  13  54  1.39473e-05
  1   5  13  58 -1.06845e-05
  1   5  13  60 -1.62067e-03
  1   5  13  62 -1.54492e-05
  1   5  13  63  1.65060e-05
  1   5  13  68 -1.58707e-04
  1   5  13  72  1.08528e-05
  1   5  13  78 -1.33264e-05
  1   5  13  79  2.84783e-05
  1   5  13  82 -4.62683e-05
  1   5  13  87  1.13894e-04
  1   5  13  90 -1.36781e-05
  1   5  13  93  1.12157e-05
  1   5  13  96 -1.35200e-05
  1   5  13  97 -2.02644e-03
  1   5  13  99  3.24807e-05
  1   5  13 100 -5.44188e-04
  1   5  13 103 -4.19849e-04
  1   5  13 105 -1.89776e-04
  1   5  13 110  2.54886e-05
  1   5  13 112 -7.91341e-04
  1   5  13 121  8.50683e-05
  1   5  13 123  6.69963e-04
  1   5  13 125  1.59342e-05
  1   5  13 131 -6.41753e-05
  1   5  13 132  1.52818e-05
  1   5  13 135  4.33375e-04
  1   5  13 138  1.40736e-04
  1   5  13 140  1.17743e-03
  1   5  13 144  1.86743e-05
  1   5  13 146  2.52421e-05
  1   5  13 149  1.07269e-03
  1   5  13 153  1.98542e-03
  1   5  13 158 -5.18940e-04
  1   5  13 163 -1.49646e-03
  1   5  13 164  1.33744e-05
  1   5  13 165  2.51824e-05
  1   5  13 166  2.14443e-05
  1   5  13 167  1.66242e-05
  1   5  13 168  1.09187e-05
  1   5  13 171 -1.49123e-05
  1   5  13 172  1.73902e-05
  1   5  13 173  1.82351e-05
  1   5  13 175 -6.00932e-05
  1   5  13 176  1.23250e-04
  1   5  13 177 -1.70081e-05
  1   5  13 178  2.79907e-05
  1   5  13 179  1.03383e-05
  1   5  13 181 -3.41944e-05
  1   5  13 182  2.61645e-05
  1   5  13 183 -4.08664e-05
  1   5  13 184 -1.60292e-05
  1   5  13 187  1.76189e-05
  1   5  13 188 -2.44468e-05
  1   5  13 189  1.04287e-05
  1   5  14  15 -1.60381e-04
  1   5  14  18 -2.83081e-04
  1   5  14  19 -2.69722e-04
  1   5  14  25  2.11644e-05
  1   5  14  26  2.13267e-05
  1   5  14  27  7.09426e-05
  1   5  14  28  7.39957e-05
  1   5  14  35 -6.57102e-04
  1   5  14  43 -4.03177e-05
  1   5  14  44 -3.36242e-05
  1   5  14  45  2.27410e-05
  1   5  14  48 -1.33219e-04
  1   5  14  49  1.33980e-04
  1   5  14  53 -8.68396e-05
  1   5  14  56 -7.64460e-05
  1   5  14  57  1.03104e-04
  1   5  14  63 -5.13243e-05
  1   5  14  66 -7.95798e-04
  1   5  14  70  7.13888e-05
  1   5  14  73  6.10161e-04
  1   5  14  74 -5.09462e-04
  1   5  14  78  7.89182e-05
  1   5  14  79  8.02513e-05
  1   5  14  88  2.02044e-04
  1   5  14  89  2.02275e-04
  1   5  14  92 -3.28246e-05
  1   5  14  93  2.81220e-05
  1   5  14  98 -3.36872e-04
  1   5  14  99 -3.36003e-04
  1   5  14 106  1.05482e-05
  1   5  14 107 -1.73458e-05
  1   5  14 114  7.40408e-04
  1   5  14 115  7.12068e-04
  1   5  14 116  4.54362e-04
  1   5  14 124  1.32444e-04
  1   5  14 125  1.30725e-04
  1   5  14 126  1.57205e-04
  1   5  14 127 -1.57264e-04
  1   5  14 129 -1.34433e-04
  1   5  14 130  1.14382e-04
  1   5  14 133 -1.10010e-05
  1   5  14 137 -1.55540e-05
  1   5  14 141 -7.64006e-05
  1   5  14 146 -2.53763e-05
  1   5  14 147  2.56750e-05
  1   5  14 154  1.71641e-05
  1   5  14 156 -1.00610e-03
  1   5  14 157 -1.00484e-03
  1   5  14 160 -8.35355e-05
  1   5  14 161 -1.22876e-04
  1   5  14 170  3.89715e-05
  1   5  14 171  4.83621e-05
  1   5  14 179  1.14932e-05
  1   5  14 187  2.04619e-05
  1   5  14 188 -1.92821e-05
  1   5  15  15  5.71180e-05
  1   5  15  16  1.84764e-05
  1   5  15  18  2.58101e-05
  1   5  15  19 -1.04504e-05
  1   5  15  25  1.50618e-05
  1   5  15  28  1.33376e-05
  1   5  15  30 -5.21546e-05
  1   5  15  35  2.26091e-04
  1   5  15  38 -1.22514e-04
  1   5  15  39 -1.31135e-04
  1   5  15  43 -5.70000e-04
  1   5  15  44 -5.71285e-04
  1   5  15  45 -1.27439e-04
  1   5  15  48 -3.69100e-05
  1   5  15  49 -3.97862e-05
  1   5  15  53 -3.17656e-05
  1   5  15  63 -4.60654e-05
  1   5  15  66 -1.55926e-05
  1   5  15  70  4.05417e-05
  1   5  15  73  5.26818e-05
  1   5  15  76 -1.48990e-04
  1   5  15  90  1.25010e-04
  1   5  15  92 -2.71926e-04
  1   5  15  93 -2.37116e-04
  1   5  15  98  2.13058e-05
  1   5  15  99 -6.53991e-05
  1   5  15 107 -7.27421e-04
  1   5  15 114 -8.36549e-05
  1   5  15 115  6.13427e-05
  1   5  15 118  1.20790e-04
  1   5  15 119  1.21032e-04
  1   5  15 124  2.22094e-05
  1   5  15 125  2.12102e-05
  1   5  15 129  8.16728e-04
  1   5  15 130 -8.17778e-04
  1   5  15 132 -6.17049e-04
  1   5  15 137 -3.12149e-04
  1   5  15 141  2.96792e-04
  1   5  15 142 -2.91393e-04
  1   5  15 147  1.02875e-05
  1   5  15 150  4.77520e-04
  1   5  15 151 -4.65068e-04
  1   5  15 154 -8.58102e-04
  1   5  15 156  2.97469e-05
  1   5  15 160  5.78724e-04
  1   5  15 161  5.73455e-04
  1   5  15 164  1.24198e-05
  1   5  15 169 -1.55301e-05
  1   5  15 171  1.22400e-05
  1   5  15 178  2.22491e-04
  1   5  15 179  2.21813e-04
  1   5  15 182 -1.92299e-05
  1   5  15 183 -1.90564e-05
  1   5  15 187  1.81857e-05
  1   5  15 188  1.94757e-05
  1   5  16   8 -1.42568e-05
  1   5  16   9 -4.04640e-05
  1   5  16  10 -4.10742e-04
  1   5  16  11  1.77741e-04
  1   5  16  14 -1.10340e-04
  1   5  16  15 -2.08772e-05
  1   5  16  17 -6.49737e-05
  1   5  16  18  1.25776e-05
  1   5  16  20  4.31381e-05
  1   5  16  21 -6.97227e-04
  1   5  16  24  1.03332e-05
  1   5  16  25 -4.51843e-05
  1   5  16  26 -1.68520e-05
  1   5  16  27  2.40699e-05
  1   5  16  29  6.49192e-04
  1   5  16  30 -1.98327e-05
  1   5  16  31  4.97151e-05
  1   5  16  32  5.92387e-04
  1   5  16  38  4.04178e-05
  1   5  16  39 -2.28544e-05
  1   5  16  42  3.71170e-05
  1   5  16  43 -3.42917e-05
  1   5  16  44 -1.47417e-05
  1   5  16  50 -8.83290e-05
  1   5  16  54  3.86002e-05
  1   5  16  56 -1.49206e-05
  1   5  16  57 -4.53462e-05
  1   5  16  58  3.85002e-04
  1   5  16  62  1.60080e-04
  1   5  16  65 -2.34550e-05
  1   5  16  66 -1.14459e-04
  1   5  16  71 -2.14197e-05
  1   5  16  72 -1.29209e-04
  1   5  16  73 -1.25731e-04
  1   5  16  74 -5.48930e-05
  1   5  16  76 -1.02945e-05
  1   5  16  78  2.06862e-05
  1   5  16  79 -1.31428e-04
  1   5  16  80  6.91686e-04
  1   5  16  81 -3.50269e-04
  1   5  16  82  2.61414e-04
  1   5  16  84  5.08519e-05
  1   5  16  85 -3.09672e-04
  1   5  16  87  2.80774e-05
  1   5  16  91  2.43374e-05
  1   5  16  93  7.22276e-05
  1   5  16  94 -1.96563e-05
  1   5  16  96 -5.36100e-05
  1   5  16  97 -3.71127e-05
  1   5  16  98 -1.01456e-05
  1   5  16 100 -2.34929e-04
  1   5  16 103 -1.07295e-04
  1   5  16 105  1.84418e-04
  1   5  16 106  1.64240e-05
  1   5  16 107 -6.33621e-05
  1   5  16 108 -2.36506e-05
  1   5  16 110 -1.33544e-04
  1   5  16 111  1.05690e-04
  1   5  16 112  1.09419e-04
  1   5  16 115  1.11105e-04
  1   5  16 116 -2.55138e-05
  1   5  16 118  2.43510e-05
  1   5  16 120 -1.30284e-05
  1   5  16 121 -1.26174e-04
  1   5  16 123 -2.10426e-04
  1   5  16 126  1.04609e-05
  1   5  16 127 -1.45040e-05
  1   5  16 131 -3.84654e-05
  1   5  16 132  4.14712e-05
  1   5  16 134 -1.28924e-05
  1   5  16 135 -3.50032e-05
  1   5  16 136 -2.29342e-05
  1   5  16 140  5.59409e-05
  1   5  16 141  1.06123e-05
  1   5  16 144  1.27268e-04
  1   5  16 145  1.03720e-05
  1   5  16 146  2.90028e-04
  1   5  16 147  1.23028e-05
  1   5  16 149 -3.39424e-05
  1   5  16 151  2.75263e-05
  1   5  16 153  1.24161e-04
  1   5  16 157 -1.15955e-05
  1   5  16 158  1.05302e-04
  1   5  16 160  3.72909e-05
  1   5  16 161  4.80372e-05
  1   5  16 163  1.60247e-04
  1   5  16 164  3.70798e-05
  1   5  16 166  8.22494e-05
  1   5  16 168  5.49686e-04
  1   5  16 170 -4.61809e-05
  1   5  16 171  4.21000e-05
  1   5  16 172  1.25495e-04
  1   5  16 173 -9.46516e-05
  1   5  16 174 -1.16350e-05
  1   5  16 175  2.40329e-04
  1   5  16 176  2.62236e-05
  1   5  16 178  5.40750e-05
  1   5  16 179 -5.63575e-05
  1   5  16 180 -1.09107e-05
  1   5  16 181 -2.90605e-04
  1   5  16 182 -7.05111e-05
  1   5  16 183  1.06978e-04
  1   5  16 184 -9.61671e-05
  1   5  16 185 -5.66351e-05
  1   5  16 186 -2.49254e-05
  1   5  16 187  1.56956e-04
  1   5  16 188  1.91356e-04
  1   5  16 189  3.96040e-05
  1   6   7   7  9.21919e-05
  1   6   7  13 -1.33682e-04
  1   6   7  14 -2.46577e-05
  1   6   7  15  2.30461e-05
  1   6   7  16  8.24066e-05
  1   6   7  22  7.98011e-05
  1   6   7  23 -7.45912e-05
  1   6   7  33 -6.28265e-05
  1   6   7  34  1.57088e-05
  1   6   7  37  5.53229e-04
  1   6   7  47  5.18072e-04
  1   6   7  51  1.05758e-04
  1   6   7  59 -6.38996e-05
  1   6   7  61 -1.08106e-03
  1   6   7  66  9.22272e-05
  1   6   7  67  1.11414e-04
  1   6   7  74 -6.79747e-05
  1   6   7  79 -4.44690e-05
  1   6   7  81  4.17341e-05
  1   6   7  86 -4.50179e-04
  1   6   7  96  1.62870e-03
  1   6   7 102  1.49606e-04
  1   6   7 134  1.57876e-03
  1   6   7 139  6.54385e-04
  1   6   7 145  2.29949e-05
  1   6   7 148  1.70033e-03
  1   6   7 159 -6.57961e-04
  1   6   7 162 -2.68959e-03
  1   6   7 174  6.08903e-05
  1   6   7 177 -4.03389e-04
  1   6   7 180  1.45503e-05
  1   6   7 186  1.76028e-05
  1   6   8   9  2.36116e-04
  1   6   8  11 -1.23787e-04
  1   6   8  12 -2.44978e-04
  1   6   8  15 -7.04859e-05
  1   6   8  19  1.20734e-05
  1   6   8  26  4.83565e-05
  1   6   8  27  3.56908e-05
  1   6   8  28  3.51315e-05
  1   6   8  30 -3.31529e-04
  1   6   8  31  3.32635e-04
  1   6   8  35  1.52283e-04
  1   6   8  36  1.56884e-04
  1   6   8  43 -6.11318e-05
  1   6   8  44  6.11719e-05
  1   6   8  45  8.54848e-05
  1   6   8  48 -2.04610e-05
  1   6   8  49  1.93396e-05
  1   6   8  53  6.63830e-05
  1   6   8  56  1.48250e-04
  1   6   8  57 -1.48092e-04
  1   6   8  63 -2.53303e-05
  1   6   8  65 -5.56981e-05
  1   6   8  66  2.93569e-05
  1   6   8  71 -6.17830e-05
  1   6   8  74 -4.09136e-05
  1   6   8  76 -1.17114e-04
  1   6   8  77  1.18298e-04
  1   6   8  78 -1.12959e-04
  1   6   8  79  1.12373e-04
  1   6   8  82 -7.26049e-05
  1   6   8  83  7.26076e-05
  1   6   8  88  1.90008e-04
  1   6   8  89 -1.89684e-04
  1   6   8  90 -1.16416e-04
  1   6   8  91 -2.26796e-04
  1   6   8  92  1.16998e-05
  1   6   8  98 -1.55121e-04
  1   6   8  99 -1.36515e-04
  1   6   8 107  2.10445e-05
  1   6   8 110  1.00501e-05
  1   6   8 111 -1.00087e-05
  1   6   8 114 -3.23530e-05
  1   6   8 115 -6.67053e-05
  1   6   8 116 -2.09969e-05
  1   6   8 117 -1.82895e-05
  1   6   8 124 -1.69459e-04
  1   6   8 125  1.68745e-04
  1   6   8 126  1.80800e-04
  1   6   8 127  1.81138e-04
  1   6   8 129  1.02624e-05
  1   6   8 130  3.46651e-05
  1   6   8 133  1.78087e-05
  1   6   8 136  2.44542e-05
  1   6   8 141 -6.92760e-05
  1   6   8 142  4.08772e-05
  1   6   8 151 -2.76409e-05
  1   6   8 154  3.98204e-05
  1   6   8 156  8.09391e-05
  1   6   8 157  7.80555e-05
  1   6   8 161  4.13627e-05
  1   6   9   8  1.16804e-05
  1   6   9   9  5.87595e-05
  1   6   9  11  4.82845e-05
  1   6   9  12  4.88417e-05
  1   6   9  14 -8.51235e-05
  1   6   9  15  4.79996e-05
  1   6   9  16  1.42945e-04
  1   6   9  18 -2.02044e-04
  1   6   9  19 -1.96460e-04
  1   6   9  20 -1.29070e-04
  1   6   9  25  1.34101e-05
  1   6   9  26 -1.82301e-04
  1   6   9  27  1.29557e-04
  1   6   9  28  1.32102e-04
  1   6   9  30 -6.27324e-05
  1   6   9  31 -1.04360e-04
  1   6   9  35  3.71223e-04
  1   6   9  36  3.70222e-04
  1   6   9  38  3.98693e-04
  1   6   9  39  4.01423e-04
  1   6   9  40 -1.16521e-04
  1   6   9  43  2.99300e-04
  1   6   9  44 -2.98566e-04
  1   6   9  45  1.49867e-04
  1   6   9  48 -9.67941e-05
  1   6   9  49  1.35916e-04
  1   6   9  53  1.93621e-04
  1   6   9  56  2.40311e-05
  1   6   9  57  1.61471e-05
  1   6   9  63  1.82315e-04
  1   6   9  65  3.76527e-04
  1   6   9  71 -8.78456e-05
  1   6   9  73 -2.31660e-04
  1   6   9  74 -1.98103e-04
  1   6   9  76  6.45056e-05
  1   6   9  77 -2.17010e-05
  1   6   9  82 -2.04384e-05
  1   6   9  83 -1.64937e-05
  1   6   9  90 -1.29355e-04
  1   6   9  91 -2.02678e-05
  1   6   9  92 -4.78021e-04
  1   6   9  93 -4.96585e-04
  1   6   9  98  1.36601e-04
  1   6   9  99 -3.90703e-05
  1   6   9 107 -4.69848e-04
  1   6   9 111 -5.38184e-05
  1   6   9 115  9.32585e-04
  1   6   9 116  5.87573e-04
  1   6   9 117  5.89529e-04
  1   6   9 118 -5.35071e-05
  1   6   9 119 -5.44138e-05
  1   6   9 124  1.39435e-05
  1   6   9 125 -1.44478e-05
  1   6   9 126 -2.75123e-05
  1   6   9 127 -5.42535e-05
  1   6   9 129 -6.03705e-04
  1   6   9 130 -6.03568e-04
  1   6   9 132 -6.73647e-04
  1   6   9 133 -5.93453e-04
  1   6   9 136  2.76087e-04
  1   6   9 137 -2.79210e-04
  1   6   9 141  3.72739e-05
  1   6   9 142 -6.53502e-05
  1   6   9 150 -3.75028e-04
  1   6   9 151 -3.71052e-04
  1   6   9 154 -1.43473e-03
  1   6   9 155 -2.48068e-05
  1   6   9 156 -1.55509e-03
  1   6   9 157 -1.55976e-03
  1   6   9 161  1.34339e-03
  1   6   9 164  1.25955e-04
  1   6   9 172 -2.57871e-05
  1   6   9 173 -2.58579e-05
  1   6   9 178  2.21640e-04
  1   6   9 179  2.21923e-04
  1   6   9 182 -3.60128e-05
  1   6   9 187  1.66825e-05
  1   6   9 188 -1.92150e-05
  1   6  10   7 -1.92454e-05
  1   6  10   9  1.35667e-05
  1   6  10  10  7.55059e-05
  1   6  10  11 -8.21793e-05
  1   6  10  12 -1.00120e-04
  1   6  10  15  3.32286e-05
  1   6  10  16 -1.27121e-04
  1   6  10  17 -2.28836e-05
  1   6  10  19 -1.44325e-05
  1   6  10  20 -9.51180e-04
  1   6  10  21  4.15861e-05
  1   6  10  23 -3.28727e-05
  1   6  10  24 -2.66399e-04
  1   6  10  28 -2.20971e-05
  1   6  10  29 -2.84518e-04
  1   6  10  32 -1.00700e-05
  1   6  10  36  2.43251e-04
  1   6  10  38  2.16707e-04
  1   6  10  40 -2.36227e-04
  1   6  10  41  1.90342e-04
  1   6  10  42 -3.79988e-05
  1   6  10  44  1.21513e-05
  1   6  10  45  1.34757e-05
  1   6  10  46  2.98653e-05
  1   6  10  50 -1.37218e-05
  1   6  10  58 -7.28951e-05
  1   6  10  59  8.57048e-05
  1   6  10  60 -4.20444e-05
  1   6  10  62 -1.07138e-04
  1   6  10  63  1.22260e-04
  1   6  10  64 -1.45123e-05
  1   6  10  65  1.91187e-04
  1   6  10  68 -1.74718e-05
  1   6  10  70  5.57726e-05
  1   6  10  71 -4.58404e-05
  1   6  10  73 -8.71580e-05
  1   6  10  74 -8.30926e-05
  1   6  10  76 -1.40933e-05
  1   6  10  77 -4.78596e-05
  1   6  10  78  2.09060e-05
  1   6  10  79  1.74566e-04
  1   6  10  84 -4.94574e-05
  1   6  10  86  8.44452e-05
  1   6  10  87 -8.37256e-05
  1   6  10  93 -2.03504e-05
  1   6  10  95  8.57432e-05
  1   6  10  97 -2.13493e-05
  1   6  10  98  1.36656e-05
  1   6  10  99 -2.17562e-05
  1   6  10 103 -8.99162e-05
  1   6  10 104  8.87757e-05
  1   6  10 105  9.88404e-05
  1   6  10 106 -3.00333e-05
  1   6  10 107 -9.43280e-05
  1   6  10 108  7.49416e-05
  1   6  10 111 -1.26210e-05
  1   6  10 112 -1.85107e-04
  1   6  10 114  2.87346e-05
  1   6  10 115  2.81290e-05
  1   6  10 116 -4.96840e-05
  1   6  10 117 -2.75859e-04
  1   6  10 118  3.22920e-05
  1   6  10 121  1.34638e-04
  1   6  10 123  1.79566e-05
  1   6  10 127  1.00400e-05
  1   6  10 131 -1.31456e-05
  1   6  10 132 -1.26245e-05
  1   6  10 134 -3.54748e-04
  1   6  10 135  1.82202e-04
  1   6  10 136 -9.21337e-05
  1   6  10 137 -9.93568e-05
  1   6  10 138  9.35752e-05
  1   6  10 140  4.53640e-05
  1   6  10 142 -1.38284e-04
  1   6  10 143  2.67193e-04
  1   6  10 144 -3.29477e-05
  1   6  10 146  4.37154e-05
  1   6  10 147  3.79324e-05
  1   6  10 149 -1.95441e-04
  1   6  10 152 -2.79137e-04
  1   6  10 153  1.71987e-04
  1   6  10 157  3.10362e-04
  1   6  10 158  6.09971e-05
  1   6  10 159  1.71376e-04
  1   6  10 160  1.45562e-04
  1   6  10 161  1.24422e-04
  1   6  10 162  2.85785e-05
  1   6  10 163 -4.96663e-04
  1   6  10 165 -1.13670e-04
  1   6  10 166 -8.85448e-05
  1   6  10 168  2.29329e-05
  1   6  10 169  1.59138e-05
  1   6  10 170  1.94064e-05
  1   6  10 171  1.51661e-05
  1   6  10 172  8.14920e-05
  1   6  10 173 -9.38821e-05
  1   6  10 174 -2.89873e-05
  1   6  10 175  3.25666e-05
  1   6  10 176 -1.48785e-04
  1   6  10 177  2.32943e-05
  1   6  10 178 -6.08191e-05
  1   6  10 179 -3.10458e-04
  1   6  10 181 -2.47841e-05
  1   6  10 182  9.43368e-05
  1   6  10 183 -3.56531e-05
  1   6  10 184  6.20887e-05
  1   6  10 187 -1.70110e-05
  1   6  10 189  1.10918e-05
  1   6  11   7 -6.62561e-05
  1   6  11   8 -3.76242e-05
  1   6  11   9  2.02290e-04
  1   6  11  10  1.32774e-04
  1   6  11  11  3.92403e-05
  1   6  11  12  5.33549e-05
  1   6  11  14  2.18641e-05
  1   6  11  15 -7.57975e-05
  1   6  11  17 -6.64390e-05
  1   6  11  18  2.46899e-05
  1   6  11  19  1.69509e-04
  1   6  11  20  3.28376e-04
  1   6  11  21 -1.54997e-04
  1   6  11  24  2.43600e-04
  1   6  11  25  1.50191e-05
  1   6  11  29 -1.69725e-05
  1   6  11  30  1.44385e-04
  1   6  11  31 -2.82611e-05
  1   6  11  32  5.73086e-05
  1   6  11  33 -1.02726e-05
  1   6  11  36  3.36045e-05
  1   6  11  40 -3.61029e-04
  1   6  11  41  8.01875e-05
  1   6  11  42  1.73807e-04
  1   6  11  46  4.35296e-05
  1   6  11  47  8.41579e-05
  1   6  11  50 -3.43531e-05
  1   6  11  51  8.63477e-05
  1   6  11  54 -1.98420e-04
  1   6  11  55  1.57465e-04
  1   6  11  57 -2.79128e-05
  1   6  11  58 -1.75344e-04
  1   6  11  60 -1.36311e-04
  1   6  11  62 -2.66841e-04
  1   6  11  63  1.76556e-04
  1   6  11  65 -3.42209e-05
  1   6  11  66 -1.33342e-04
  1   6  11  67 -7.98908e-05
  1   6  11  68 -1.37301e-04
  1   6  11  69  8.81295e-05
  1   6  11  70 -9.47726e-05
  1   6  11  71  8.86559e-05
  1   6  11  72  1.37007e-04
  1   6  11  73  2.38904e-04
  1   6  11  74  3.21096e-05
  1   6  11  75 -7.94509e-05
  1   6  11  76  2.25331e-05
  1   6  11  77 -2.18262e-04
  1   6  11  78 -1.25648e-05
  1   6  11  79  2.18291e-05
  1   6  11  80 -1.34027e-04
  1   6  11  81 -2.56475e-04
  1   6  11  82 -6.21027e-05
  1   6  11  83 -2.12482e-05
  1   6  11  84 -8.45184e-05
  1   6  11  85  9.52929e-05
  1   6  11  87 -1.32156e-05
  1   6  11  89  1.54806e-05
  1   6  11  91 -4.33471e-05
  1   6  11  93  8.95732e-05
  1   6  11  94  1.48610e-04
  1   6  11  96  8.51185e-05
  1   6  11  97 -1.28233e-04
  1   6  11  98 -1.36455e-05
  1   6  11  99 -1.80666e-05
  1   6  11 100 -2.18344e-05
  1   6  11 101 -8.15427e-05
  1   6  11 102  1.66367e-05
  1   6  11 103  1.13201e-04
  1   6  11 105  2.77291e-05
  1   6  11 106  1.82686e-04
  1   6  11 107 -1.88431e-04
  1   6  11 110  9.87198e-05
  1   6  11 111 -4.02861e-05
  1   6  11 112 -3.32119e-04
  1   6  11 113 -8.27850e-05
  1   6  11 114 -3.43273e-04
  1   6  11 117  1.25035e-04
  1   6  11 120  2.21430e-05
  1   6  11 121  2.66679e-05
  1   6  11 124 -6.77698e-05
  1   6  11 125  1.19356e-05
  1   6  11 126  3.88512e-05
  1   6  11 127  1.10667e-05
  1   6  11 131 -5.11080e-04
  1   6  11 133  3.16211e-04
  1   6  11 134 -3.17948e-05
  1   6  11 135  2.64236e-04
  1   6  11 137  9.20901e-05
  1   6  11 140  5.28854e-04
  1   6  11 141  2.07764e-04
  1   6  11 142 -1.09805e-04
  1   6  11 143 -8.48889e-05
  1   6  11 144 -3.31244e-05
  1   6  11 146  1.14942e-04
  1   6  11 147 -6.04147e-05
  1   6  11 148 -1.67895e-05
  1   6  11 149  3.94452e-04
  1   6  11 151 -1.29049e-04
  1   6  11 152  9.25604e-05
  1   6  11 153 -7.02334e-05
  1   6  11 155  1.86486e-05
  1   6  11 157  6.64292e-04
  1   6  11 158 -1.35787e-05
  1   6  11 159 -8.43381e-05
  1   6  11 161 -4.86122e-04
  1   6  11 162  6.18724e-05
  1   6  11 163 -5.85863e-04
  1   6  11 164 -2.03581e-05
  1   6  11 165 -1.98986e-05
  1   6  11 166 -1.59348e-05
  1   6  11 167  2.33001e-05
  1   6  11 168  2.12341e-05
  1   6  11 169  1.10305e-05
  1   6  11 171  3.82542e-05
  1   6  11 174  1.37829e-04
  1   6  11 175 -1.58601e-04
  1   6  11 176 -9.99092e-05
  1   6  11 177  1.53614e-05
  1   6  11 178  1.68508e-05
  1   6  11 179  2.14044e-05
  1   6  11 180 -1.49368e-04
  1   6  11 181  1.27164e-05
  1   6  11 182 -1.19608e-05
  1   6  11 184 -3.13592e-05
  1   6  11 185  6.34500e-05
  1   6  11 186  8.90465e-05
  1   6  11 187  1.66378e-04
  1   6  11 188 -1.19661e-04
  1   6  11 189 -1.44445e-05
  1   6  12  11 -1.44952e-04
  1   6  12  12  1.39567e-04
  1   6  12  14 -6.06160e-05
  1   6  12  15  1.81011e-05
  1   6  12  16 -1.39323e-05
  1   6  12  18 -2.55515e-04
  1   6  12  19  2.52904e-04
  1   6  12  26  2.33550e-05
  1   6  12  27  2.14711e-04
  1   6  12  28 -2.13617e-04
  1   6  12  30  1.11717e-05
  1   6  12  31 -3.02186e-05
  1   6  12  35 -3.03407e-04
  1   6  12  36  3.01523e-04
  1   6  12  38  1.36060e-04
  1   6  12  39 -1.42140e-04
  1   6  12  45  3.26531e-05
  1   6  12  48 -6.76998e-05
  1   6  12  49 -6.81621e-05
  1   6  12  53  1.37278e-05
  1   6  12  56  1.37479e-05
  1   6  12  63  1.37297e-04
  1   6  12  65  1.62852e-04
  1   6  12  71 -6.70016e-05
  1   6  12  73 -1.05722e-04
  1   6  12  74  1.22763e-04
  1   6  12  76 -1.95402e-05
  1   6  12  77 -2.92280e-05
  1   6  12  79  2.15115e-05
  1   6  12  90 -1.42786e-04
  1   6  12  91  3.18981e-05
  1   6  12  92  1.05917e-05
  1   6  12  93 -1.42161e-05
  1   6  12  98  3.63627e-05
  1   6  12  99  3.89242e-05
  1   6  12 107 -8.81394e-05
  1   6  12 115  3.17388e-04
  1   6  12 116 -2.09142e-04
  1   6  12 117  1.79732e-04
  1   6  12 118  5.41127e-05
  1   6  12 119 -5.41856e-05
  1   6  12 126 -1.76641e-05
  1   6  12 127  3.29860e-05
  1   6  12 129 -4.45457e-05
  1   6  12 130  4.61265e-05
  1   6  12 132 -1.91690e-04
  1   6  12 133  7.57629e-05
  1   6  12 136 -2.10544e-05
  1   6  12 137 -2.13684e-05
  1   6  12 141 -1.76461e-05
  1   6  12 142  1.71865e-05
  1   6  12 150 -2.09220e-05
  1   6  12 151  2.00749e-05
  1   6  12 154 -6.21865e-04
  1   6  12 156  7.84295e-04
  1   6  12 157 -7.63993e-04
  1   6  12 161  4.63370e-04
  1   6  12 163 -2.02865e-05
  1   6  12 172 -1.13563e-05
  1   6  12 173  1.14688e-05
  1   6  12 178 -9.20802e-05
  1   6  12 179  9.15692e-05
  1   6  12 188 -1.03607e-05
  1   6  13   9  2.11268e-04
  1   6  13  12 -1.78845e-05
  1   6  13  15 -3.62293e-04
  1   6  13  26 -6.85354e-05
  1   6  13  27 -2.96076e-05
  1   6  13  28  2.63007e-05
  1   6  13  30  6.18727e-04
  1   6  13  31  6.36076e-04
  1   6  13  35 -4.13163e-05
  1   6  13  36  3.93278e-05
  1   6  13  43 -1.59426e-05
  1   6  13  44 -1.89066e-05
  1   6  13  45  3.28542e-05
  1   6  13  53  3.72741e-05
  1   6  13  56 -3.03473e-04
  1   6  13  57 -3.03463e-04
  1   6  13  63 -1.33502e-04
  1   6  13  71  2.46142e-04
  1   6  13  76  2.47874e-04
  1   6  13  77  2.48012e-04
  1   6  13  78  1.23446e-04
  1   6  13  79  1.24253e-04
  1   6  13  82  9.35705e-05
  1   6  13  83  8.91259e-05
  1   6  13  88 -1.07614e-04
  1   6  13  89 -1.08166e-04
  1   6  13  90  2.05467e-04
  1   6  13  91 -3.03392e-04
  1   6  13  92  8.05305e-05
  1   6  13  93 -1.13920e-05
  1   6  13  98  5.76208e-05
  1   6  13  99 -5.71176e-05
  1   6  13 107  6.01875e-05
  1   6  13 110  5.07075e-05
  1   6  13 111 -6.02554e-05
  1   6  13 115  1.00029e-04
  1   6  13 116 -4.11049e-05
  1   6  13 117  1.84990e-05
  1   6  13 124 -1.01954e-04
  1   6  13 125 -1.01864e-04
  1   6  13 126  2.85578e-04
  1   6  13 127 -2.85824e-04
  1   6  13 129  7.74835e-05
  1   6  13 130 -7.64840e-05
  1   6  13 133  2.55644e-05
  1   6  13 136  2.15453e-05
  1   6  13 137  1.91569e-05
  1   6  13 141  7.61181e-05
  1   6  13 142 -1.35418e-04
  1   6  13 146  1.81730e-05
  1   6  13 151 -1.09235e-05
  1   6  13 154 -2.95064e-05
  1   6  13 156  8.29006e-05
  1   6  13 157 -7.76520e-05
  1   6  13 161 -1.12889e-04
  1   6  13 170  6.84728e-05
  1   6  13 171  6.87664e-05
  1   6  14   8 -2.26680e-05
  1   6  14   9  3.32662e-05
  1   6  14  10  9.16900e-05
  1   6  14  11  4.63841e-05
  1   6  14  12  6.37679e-05
  1   6  14  14 -1.27502e-05
  1   6  14  15 -2.79367e-05
  1   6  14  18 -2.16870e-05
  1   6  14  19 -1.19733e-04
  1   6  14  20 -2.82104e-04
  1   6  14  21 -9.91069e-05
  1   6  14  24 -3.05895e-04
  1   6  14  25 -8.51648e-05
  1   6  14  27  1.08220e-05
  1   6  14  28  5.22408e-05
  1   6  14  29  2.58996e-04
  1   6  14  30 -1.21424e-04
  1   6  14  31  7.89645e-05
  1   6  14  32  1.01192e-04
  1   6  14  33  1.86264e-04
  1   6  14  35 -1.09447e-05
  1   6  14  36 -2.11983e-04
  1   6  14  40  7.75744e-05
  1   6  14  41  5.58887e-05
  1   6  14  42  7.37601e-05
  1   6  14  47  2.95914e-04
  1   6  14  50  5.95396e-05
  1   6  14  51  1.71382e-04
  1   6  14  53  1.68053e-05
  1   6  14  54 -5.28785e-05
  1   6  14  55  1.76764e-04
  1   6  14  57 -2.23657e-05
  1   6  14  58  3.59811e-04
  1   6  14  60  2.84391e-04
  1   6  14  62  4.92243e-05
  1   6  14  63  1.75441e-04
  1   6  14  64 -1.78699e-04
  1   6  14  65 -3.21906e-05
  1   6  14  66  1.86329e-04
  1   6  14  68  1.02381e-04
  1   6  14  70  1.35727e-04
  1   6  14  71 -1.65587e-04
  1   6  14  72 -1.15562e-04
  1   6  14  73 -4.76557e-05
  1   6  14  74 -3.86572e-05
  1   6  14  77  3.20286e-05
  1   6  14  79  2.60519e-05
  1   6  14  80 -3.32646e-05
  1   6  14  81 -1.81592e-04
  1   6  14  82  4.72669e-05
  1   6  14  84  1.77639e-04
  1   6  14  85  6.27422e-05
  1   6  14  86  1.84529e-04
  1   6  14  87 -7.33119e-05
  1   6  14  91 -3.86783e-04
  1   6  14  94 -3.87063e-05
  1   6  14  96 -5.38085e-05
  1   6  14  97 -2.77292e-05
  1   6  14  98  1.80796e-05
  1   6  14  99 -3.68131e-05
  1   6  14 103  2.72244e-05
  1   6  14 104  1.79671e-04
  1   6  14 105 -2.04724e-04
  1   6  14 108  5.17696e-05
  1   6  14 110 -3.38468e-05
  1   6  14 111  3.39732e-05
  1   6  14 112  1.39599e-04
  1   6  14 114 -4.04211e-04
  1   6  14 115  1.39916e-04
  1   6  14 116 -7.66269e-05
  1   6  14 117 -2.13942e-04
  1   6  14 120 -1.03030e-04
  1   6  14 121  1.55615e-04
  1   6  14 123 -1.73732e-04
  1   6  14 128 -2.98062e-04
  1   6  14 131 -8.67736e-05
  1   6  14 135 -6.46874e-05
  1   6  14 136  4.53181e-05
  1   6  14 138  3.36924e-04
  1   6  14 140 -9.22343e-05
  1   6  14 141  3.25556e-04
  1   6  14 142  4.60730e-05
  1   6  14 143 -1.16020e-04
  1   6  14 144  3.34091e-05
  1   6  14 145 -1.05478e-05
  1   6  14 146  5.40271e-05
  1   6  14 147 -4.03193e-05
  1   6  14 148 -3.94424e-05
  1   6  14 149  1.88052e-04
  1   6  14 151 -2.27721e-05
  1   6  14 153 -1.81041e-04
  1   6  14 156  3.21903e-05
  1   6  14 157 -2.93265e-05
  1   6  14 158  6.22696e-05
  1   6  14 159 -1.73305e-04
  1   6  14 160 -1.48713e-05
  1   6  14 161 -1.20907e-05
  1   6  14 163 -2.23625e-05
  1   6  14 169 -4.84390e-05
  1   6  14 170  6.60732e-05
  1   6  14 172 -4.36074e-05
  1   6  14 173 -2.00704e-05
  1   6  14 175  2.53053e-05
  1   6  14 176  1.88587e-04
  1   6  14 177 -1.18395e-05
  1   6  14 178 -2.90734e-05
  1   6  14 179  1.74638e-05
  1   6  14 181  1.28594e-04
  1   6  14 182 -1.24410e-04
  1   6  14 183 -2.21722e-05
  1   6  14 184 -5.45089e-05
  1   6  14 186  1.46337e-04
  1   6  14 187 -3.74638e-05
  1   6  14 188 -1.97283e-05
  1   6  14 189 -9.27165e-05
  1   6  15   7 -2.02404e-05
  1   6  15   8  1.07133e-05
  1   6  15   9 -2.89858e-05
  1   6  15  10 -1.14436e-04
  1   6  15  11 -4.70101e-05
  1   6  15  12  1.33448e-05
  1   6  15  13 -1.04020e-04
  1   6  15  14 -1.67846e-04
  1   6  15  15 -1.72479e-04
  1   6  15  17  1.93391e-04
  1   6  15  19 -1.48364e-05
  1   6  15  20  6.98370e-04
  1   6  15  21  6.00712e-05
  1   6  15  24  2.52404e-04
  1   6  15  25  5.00168e-05
  1   6  15  26 -1.42945e-05
  1   6  15  29  7.74840e-05
  1   6  15  31  4.78953e-05
  1   6  15  32 -3.46550e-05
  1   6  15  36  3.57764e-05
  1   6  15  40 -9.08552e-04
  1   6  15  42  1.64917e-04
  1   6  15  47  1.77731e-04
  1   6  15  50 -1.78382e-04
  1   6  15  51 -1.83671e-04
  1   6  15  54  7.86503e-05
  1   6  15  55 -1.80815e-04
  1   6  15  57 -4.88456e-05
  1   6  15  58  2.26449e-04
  1   6  15  60 -4.83248e-05
  1   6  15  62 -1.20905e-05
  1   6  15  63 -5.15974e-05
  1   6  15  64 -2.10225e-05
  1   6  15  68 -4.03222e-05
  1   6  15  70 -1.53503e-04
  1   6  15  71  1.92580e-04
  1   6  15  73 -3.68250e-05
  1   6  15  75 -1.57587e-04
  1   6  15  77 -5.38858e-05
  1   6  15  78  2.86329e-05
  1   6  15  79 -8.02399e-05
  1   6  15  80  3.23800e-05
  1   6  15  82  7.43700e-05
  1   6  15  83 -1.44964e-05
  1   6  15  84  2.10796e-05
  1   6  15  85 -6.50233e-05
  1   6  15  89  1.44064e-05
  1   6  15  91 -2.93330e-05
  1   6  15  93 -3.77724e-05
  1   6  15  94  7.03222e-05
  1   6  15  97 -2.94911e-04
  1   6  15  98  1.60951e-04
  1   6  15  99  2.51574e-05
  1   6  15 100  1.80901e-04
  1   6  15 101 -1.84304e-04
  1   6  15 103  1.02262e-04
  1   6  15 105  2.13200e-04
  1   6  15 108  6.29980e-05
  1   6  15 109 -5.15930e-05
  1   6  15 110 -1.56709e-04
  1   6  15 111 -3.86725e-05
  1   6  15 112 -2.03670e-04
  1   6  15 113 -1.76374e-04
  1   6  15 114  2.73234e-05
  1   6  15 116 -1.23071e-05
  1   6  15 119  7.70663e-05
  1   6  15 120  1.71426e-04
  1   6  15 121  3.35621e-04
  1   6  15 122  1.71646e-04
  1   6  15 123  2.74354e-04
  1   6  15 126  1.02541e-05
  1   6  15 127 -2.13992e-04
  1   6  15 128  1.79721e-04
  1   6  15 131 -4.73951e-04
  1   6  15 132  3.56769e-05
  1   6  15 133  3.17978e-04
  1   6  15 134  1.82800e-04
  1   6  15 135  5.17490e-04
  1   6  15 136 -9.90908e-05
  1   6  15 138 -2.71810e-04
  1   6  15 139  3.06197e-04
  1   6  15 140  9.28641e-05
  1   6  15 141 -2.15904e-04
  1   6  15 142  8.04680e-05
  1   6  15 143 -1.84569e-04
  1   6  15 144 -2.74104e-05
  1   6  15 146  2.75184e-05
  1   6  15 147  2.24829e-04
  1   6  15 149  3.11253e-04
  1   6  15 152  1.72851e-04
  1   6  15 153 -3.06700e-04
  1   6  15 157  1.80160e-04
  1   6  15 161 -9.39208e-05
  1   6  15 162  1.13910e-04
  1   6  15 163  5.53775e-05
  1   6  15 165  2.74097e-05
  1   6  15 166 -1.61856e-04
  1   6  15 167 -1.81799e-04
  1   6  15 168 -1.24419e-05
  1   6  15 169  1.68568e-04
  1   6  15 170 -1.27706e-04
  1   6  15 171 -8.04162e-05
  1   6  15 172 -1.12352e-04
  1   6  15 173  1.09300e-04
  1   6  15 175 -3.24288e-05
  1   6  15 176  5.91494e-05
  1   6  15 177 -1.86168e-05
  1   6  15 178 -1.13738e-04
  1   6  15 179 -3.82468e-05
  1   6  15 181  2.26371e-05
  1   6  15 182 -8.07850e-05
  1   6  15 183  2.23795e-04
  1   6  15 184 -4.07393e-05
  1   6  15 185  1.65684e-04
  1   6  15 186  1.80088e-04
  1   6  15 187 -2.19821e-04
  1   6  15 188 -4.78582e-05
  1   6  15 189  1.35886e-05
  1   6  16   9 -3.25264e-05
  1   6  16  11  5.72500e-05
  1   6  16  12 -4.53061e-05
  1   6  16  14 -1.14695e-05
  1   6  16  16  1.32881e-05
  1   6  16  26  2.15151e-05
  1   6  16  27  2.58687e-04
  1   6  16  28 -2.61082e-04
  1   6  16  31  1.12941e-05
  1   6  16  35  3.21770e-04
  1   6  16  36 -3.23177e-04
  1   6  16  38  7.95148e-04
  1   6  16  39 -7.94055e-04
  1   6  16  43  3.92142e-04
  1   6  16  44  3.91419e-04
  1   6  16  48 -1.65925e-04
  1   6  16  49 -1.66305e-04
  1   6  16  53  1.81507e-04
  1   6  16  56 -2.39381e-05
  1   6  16  63 -8.90605e-05
  1   6  16  65  2.82465e-04
  1   6  16  71  2.36022e-05
  1   6  16  73 -1.34653e-04
  1   6  16  74  1.33915e-04
  1   6  16  76 -3.06607e-05
  1   6  16  77 -3.36918e-05
  1   6  16  90  1.27091e-04
  1   6  16  92 -5.09467e-04
  1   6  16  93  5.17179e-04
  1   6  16  98 -1.06378e-04
  1   6  16  99 -2.06059e-04
  1   6  16 107 -4.49181e-04
  1   6  16 115  1.64478e-03
  1   6  16 116 -1.83521e-03
  1   6  16 117  1.83475e-03
  1   6  16 118  1.20696e-04
  1   6  16 119 -1.20933e-04
  1   6  16 124  1.65424e-05
  1   6  16 125  1.54235e-05
  1   6  16 129  1.45383e-03
  1   6  16 130 -1.45183e-03
  1   6  16 132 -3.43648e-04
  1   6  16 133  3.83067e-04
  1   6  16 136 -7.56382e-04
  1   6  16 137 -7.57333e-04
  1   6  16 141  3.51589e-04
  1   6  16 142 -7.03326e-04
  1   6  16 150  1.08148e-03
  1   6  16 151 -1.08288e-03
  1   6  16 154 -3.03143e-03
  1   6  16 156  2.49563e-03
  1   6  16 157 -2.49849e-03
  1   6  16 161  3.20976e-03
  1   6  16 164  1.00733e-04
  1   6  16 172 -1.34172e-05
  1   6  16 173  1.33658e-05
  1   6  16 178 -8.99845e-04
  1   6  16 179  8.99963e-04
  1   6  16 182  1.30102e-04
  1   6  16 186 -2.06636e-05
  1   6  16 187 -9.56729e-05
  1   6  16 188 -9.00290e-05
  1   7   8   9 -1.09588e-05
  1   7   8  11  5.49945e-05
  1   7   8  12  5.42863e-05
  1   7   8  15  1.98017e-04
  1   7   8  18 -1.87187e-04
  1   7   8  19  1.91583e-04
  1   7   8  26  5.39080e-05
  1   7   8  27  1.42642e-04
  1   7   8  28  1.45603e-04
  1   7   8  35  1.84996e-04
  1   7   8  36  1.83415e-04
  1   7   8  38  3.10373e-05
  1   7   8  39  3.44446e-05
  1   7   8  43 -2.68509e-04
  1   7   8  44  2.76934e-04
  1   7   8  45  4.03305e-04
  1   7   8  48 -2.88727e-04
  1   7   8  49 -2.83991e-04
  1   7   8  52 -1.44046e-04
  1   7   8  53 -1.45914e-04
  1   7   8  63  7.58872e-05
  1   7   8  65  9.58621e-05
  1   7   8  66  9.53631e-05
  1   7   8  71 -6.82733e-05
  1   7   8  73 -9.38703e-05
  1   7   8  76 -1.82938e-05
  1   7   8  77  1.50811e-05
  1   7   8  90 -2.02197e-04
  1   7   8  91 -5.79214e-05
  1   7   8  92  1.58230e-04
  1   7   8  93  1.58472e-04
  1   7   8  98 -5.05876e-05
  1   7   8  99  3.60134e-05
  1   7   8 107 -2.60194e-04
  1   7   8 115  1.15202e-04
  1   7   8 116 -2.27547e-05
  1   7   8 117  2.47294e-05
  1   7   8 119  7.21065e-05
  1   7   8 124 -1.76087e-05
  1   7   8 125  1.62628e-05
  1   7   8 127 -1.19596e-05
  1   7   8 136  9.51236e-05
  1   7   8 137 -9.50116e-05
  1   7   8 141  2.69354e-05
  1   7   8 142 -9.58243e-05
  1   7   8 150 -5.82634e-05
  1   7   8 151 -5.87005e-05
  1   7   8 154 -1.87516e-04
  1   7   8 156  1.95713e-04
  1   7   8 157 -1.96118e-04
  1   7   8 161 -5.24101e-05
  1   7   8 172 -1.06167e-05
  1   7   8 173  1.08490e-05
  1   7   8 178 -3.00971e-05
  1   7   8 179 -3.03397e-05
  1   7   9   9 -2.98704e-04
  1   7   9  11 -3.26751e-05
  1   7   9  14  3.81821e-04
  1   7   9  15 -1.73664e-05
  1   7   9  16  1.71637e-05
  1   7   9  18 -1.85988e-05
  1   7   9  20  5.37376e-04
  1   7   9  25 -1.33089e-05
  1   7   9  26  8.84986e-05
  1   7   9  27 -1.20210e-04
  1   7   9  28 -1.18995e-04
  1   7   9  31 -1.79891e-04
  1   7   9  35  6.57881e-05
  1   7   9  36  6.54986e-05
  1   7   9  38 -8.59230e-05
  1   7   9  39 -5.99850e-05
  1   7   9  40 -4.52489e-04
  1   7   9  43 -5.42482e-05
  1   7   9  44  5.41022e-05
  1   7   9  45  1.08938e-04
  1   7   9  46 -1.03925e-05
  1   7   9  52  2.59725e-04
  1   7   9  53  2.47151e-04
  1   7   9  56  1.38773e-04
  1   7   9  57  1.36586e-04
  1   7   9  63 -1.00087e-04
  1   7   9  65 -7.33829e-05
  1   7   9  66  8.79336e-05
  1   7   9  71  5.52806e-05
  1   7   9  73 -1.34747e-04
  1   7   9  74 -1.06165e-04
  1   7   9  76  5.77332e-05
  1   7   9  77 -5.92570e-05
  1   7   9  78 -2.10758e-04
  1   7   9  83 -1.28091e-04
  1   7   9  88  2.23054e-04
  1   7   9  89  2.22641e-04
  1   7   9  90  1.23935e-04
  1   7   9  91  1.74676e-04
  1   7   9  92  3.45662e-05
  1   7   9  98  7.13568e-05
  1   7   9  99  8.45742e-05
  1   7   9 107  9.16689e-05
  1   7   9 110  1.01978e-05
  1   7   9 114  3.21010e-05
  1   7   9 115 -8.86888e-05
  1   7   9 116 -4.49371e-05
  1   7   9 117 -1.93816e-05
  1   7   9 124  1.11878e-04
  1   7   9 125 -1.09660e-04
  1   7   9 126 -7.45592e-04
  1   7   9 127  7.45139e-04
  1   7   9 129 -3.00729e-05
  1   7   9 130  5.01603e-05
  1   7   9 132  1.37584e-05
  1   7   9 133 -5.45101e-05
  1   7   9 136  8.32989e-05
  1   7   9 137  3.08605e-05
  1   7   9 141  2.15068e-05
  1   7   9 142  1.58049e-04
  1   7   9 146 -3.36075e-05
  1   7   9 151 -8.51174e-05
  1   7   9 154  9.42513e-05
  1   7   9 156 -6.73576e-05
  1   7   9 157  4.68641e-05
  1   7   9 160 -1.93920e-05
  1   7   9 161  5.62482e-05
  1   7   9 170  1.23253e-05
  1   7   9 179 -3.99634e-05
  1   7   9 187 -1.65191e-05
  1   7   9 188  1.78798e-05
  1   7  10   8 -3.90446e-05
  1   7  10   9  2.11931e-04
  1   7  10  10  1.32379e-04
  1   7  10  11 -2.61677e-05
  1   7  10  12 -2.43343e-05
  1   7  10  14 -2.28647e-05
  1   7  10  15  3.48720e-05
  1   7  10  16 -8.55936e-05
  1   7  10  17  1.94305e-05
  1   7  10  18 -2.33507e-05
  1   7  10  19  8.26291e-05
  1   7  10  20  2.00202e-04
  1   7  10  21  2.55390e-04
  1   7  10  23 -8.96081e-05
  1   7  10  24  2.43619e-04
  1   7  10  25 -1.44720e-05
  1   7  10  29 -1.70519e-05
  1   7  10  30  2.05848e-05
  1   7  10  31 -2.91476e-05
  1   7  10  32 -5.52863e-05
  1   7  10  36 -9.72966e-05
  1   7  10  38 -2.63772e-04
  1   7  10  40 -2.44463e-04
  1   7  10  42  1.73763e-04
  1   7  10  46 -5.56493e-05
  1   7  10  50 -3.44518e-05
  1   7  10  52  2.68033e-05
  1   7  10  54  1.98194e-04
  1   7  10  55 -1.33178e-04
  1   7  10  57 -2.78932e-05
  1   7  10  58 -1.75379e-04
  1   7  10  59 -6.98117e-05
  1   7  10  60 -5.81654e-05
  1   7  10  62 -2.66934e-04
  1   7  10  63  1.13121e-04
  1   7  10  65  1.34641e-04
  1   7  10  66 -1.13672e-04
  1   7  10  68 -1.37265e-04
  1   7  10  69  8.47123e-05
  1   7  10  70  1.01960e-04
  1   7  10  71  9.87049e-05
  1   7  10  72 -1.37034e-04
  1   7  10  73  5.22597e-05
  1   7  10  74  2.68464e-05
  1   7  10  75  9.13654e-05
  1   7  10  76  2.31038e-05
  1   7  10  77  2.25714e-04
  1   7  10  80 -7.92750e-05
  1   7  10  81 -8.34335e-05
  1   7  10  82 -6.18240e-05
  1   7  10  83 -2.15288e-05
  1   7  10  84  1.39093e-04
  1   7  10  85  9.47124e-05
  1   7  10  86 -1.62751e-04
  1   7  10  87 -1.05747e-04
  1   7  10  89  1.58311e-05
  1   7  10  91  3.90959e-05
  1   7  10  92 -1.29434e-05
  1   7  10  93  6.45453e-05
  1   7  10  94  1.15139e-04
  1   7  10  97 -1.28210e-04
  1   7  10  99 -2.85202e-05
  1   7  10 100 -8.96930e-05
  1   7  10 101 -9.04347e-05
  1   7  10 103  3.77783e-05
  1   7  10 105  2.77374e-05
  1   7  10 106 -7.16068e-05
  1   7  10 107  1.13022e-05
  1   7  10 110 -1.04705e-04
  1   7  10 111  4.93230e-05
  1   7  10 112 -3.32188e-04
  1   7  10 113 -8.90264e-05
  1   7  10 114  4.82102e-05
  1   7  10 117 -1.37497e-05
  1   7  10 120  9.82647e-05
  1   7  10 121  2.65736e-05
  1   7  10 122  8.83100e-05
  1   7  10 123  1.21732e-04
  1   7  10 126  1.53513e-05
  1   7  10 127  1.23625e-04
  1   7  10 128  8.81503e-05
  1   7  10 131 -5.08052e-04
  1   7  10 134  8.75845e-05
  1   7  10 135  1.77288e-04
  1   7  10 140  5.28706e-04
  1   7  10 141  2.20110e-04
  1   7  10 142  7.90659e-05
  1   7  10 144 -9.55572e-05
  1   7  10 145  6.75675e-05
  1   7  10 146  1.18562e-04
  1   7  10 147 -6.22158e-05
  1   7  10 148 -1.86853e-05
  1   7  10 149  3.87235e-04
  1   7  10 151  1.10111e-05
  1   7  10 153 -7.03178e-05
  1   7  10 157  1.21323e-04
  1   7  10 158 -1.35274e-05
  1   7  10 159 -8.44761e-05
  1   7  10 162  6.84325e-05
  1   7  10 163  6.80509e-05
  1   7  10 164 -2.00119e-05
  1   7  10 165  3.30553e-05
  1   7  10 166  2.01531e-05
  1   7  10 167  3.69523e-05
  1   7  10 168  2.11910e-05
  1   7  10 170 -1.08303e-04
  1   7  10 171  6.84699e-05
  1   7  10 174  1.38113e-04
  1   7  10 175 -1.58606e-04
  1   7  10 176 -9.96522e-05
  1   7  10 177  1.71811e-05
  1   7  10 178  2.05715e-05
  1   7  10 179  1.40912e-05
  1   7  10 180 -1.48498e-04
  1   7  10 184 -3.08829e-05
  1   7  10 185  6.39168e-05
  1   7  10 186  8.86335e-05
  1   7  10 187  1.66414e-04
  1   7  10 188 -1.05620e-04
  1   7  10 189 -1.61936e-04
  1   7  11   7  8.81481e-05
  1   7  11   9 -1.25625e-04
  1   7  11  10 -7.55173e-05
  1   7  11  11 -9.50541e-05
  1   7  11  12 -8.39297e-05
  1   7  11  15  2.99938e-05
  1   7  11  17  1.89194e-05
  1   7  11  20  3.94248e-04
  1   7  11  21 -3.78517e-04
  1   7  11  24  2.66342e-04
  1   7  11  29  2.84447e-04
  1   7  11  32 -1.34338e-05
  1   7  11  36  3.80931e-05
  1   7  11  40 -2.26825e-04
  1   7  11  42  3.79935e-05
  1   7  11  45  1.36922e-05
  1   7  11  47  2.65640e-04
  1   7  11  50  1.34797e-05
  1   7  11  51 -5.61611e-05
  1   7  11  52 -4.40913e-05
  1   7  11  58  7.28211e-05
  1   7  11  60  2.63854e-04
  1   7  11  62  1.07333e-04
  1   7  11  63 -8.46801e-05
  1   7  11  64 -1.29965e-05
  1   7  11  65  1.23621e-05
  1   7  11  67 -9.96671e-05
  1   7  11  68  1.74383e-05
  1   7  11  70  5.26089e-05
  1   7  11  71  4.31017e-05
  1   7  11  74 -3.13640e-05
  1   7  11  76  1.37382e-05
  1   7  11  77 -4.44862e-05
  1   7  11  78  6.42754e-05
  1   7  11  79  7.68213e-05
  1   7  11  87 -6.97132e-05
  1   7  11  91  4.35869e-05
  1   7  11  93  3.09306e-05
  1   7  11  94 -1.03126e-05
  1   7  11  95  8.73241e-05
  1   7  11  96 -2.98466e-04
  1   7  11  97  2.13318e-05
  1   7  11  99  1.96477e-05
  1   7  11 100 -3.08320e-04
  1   7  11 102 -9.02645e-05
  1   7  11 103 -5.96889e-05
  1   7  11 104  8.58244e-05
  1   7  11 105 -9.87996e-05
  1   7  11 106  6.48471e-05
  1   7  11 107 -1.99697e-05
  1   7  11 108 -7.52042e-05
  1   7  11 109  1.54875e-05
  1   7  11 111 -1.47545e-05
  1   7  11 112  1.84907e-04
  1   7  11 114 -2.74950e-05
  1   7  11 115  2.27254e-05
  1   7  11 116 -4.78287e-05
  1   7  11 117  2.73481e-04
  1   7  11 118 -4.06438e-05
  1   7  11 119 -1.35189e-04
  1   7  11 120 -1.08018e-04
  1   7  11 121 -1.34743e-04
  1   7  11 122 -2.21911e-04
  1   7  11 123  3.19206e-04
  1   7  11 124  1.13206e-04
  1   7  11 126 -3.08626e-04
  1   7  11 128 -2.30917e-04
  1   7  11 131  1.40224e-05
  1   7  11 132 -5.11952e-05
  1   7  11 134  1.24139e-05
  1   7  11 135  2.00263e-04
  1   7  11 137 -8.61522e-05
  1   7  11 138 -9.35490e-05
  1   7  11 140 -4.54437e-05
  1   7  11 141 -9.46012e-05
  1   7  11 142 -1.17508e-04
  1   7  11 144  2.67389e-05
  1   7  11 146 -4.79804e-05
  1   7  11 147 -4.09244e-05
  1   7  11 148  1.38639e-05
  1   7  11 149  1.97611e-04
  1   7  11 153 -1.72065e-04
  1   7  11 157  2.59110e-04
  1   7  11 158 -6.09502e-05
  1   7  11 159  2.20289e-04
  1   7  11 160  3.60807e-05
  1   7  11 161  1.13402e-04
  1   7  11 162 -4.04528e-05
  1   7  11 163 -4.87976e-04
  1   7  11 165 -3.05820e-05
  1   7  11 166 -8.88149e-05
  1   7  11 168 -2.28371e-05
  1   7  11 169  6.01300e-05
  1   7  11 171 -2.72882e-05
  1   7  11 172  8.15599e-05
  1   7  11 173 -9.37102e-05
  1   7  11 174 -3.67760e-05
  1   7  11 175 -3.25931e-05
  1   7  11 176  1.42622e-04
  1   7  11 177 -3.33984e-05
  1   7  11 178  6.02609e-05
  1   7  11 179  3.17384e-04
  1   7  11 181 -2.67626e-05
  1   7  11 183 -3.51672e-05
  1   7  11 184 -6.18235e-05
  1   7  11 187  1.72060e-05
  1   7  11 189  8.03066e-05
  1   7  12   9  2.86212e-04
  1   7  12  11 -1.34833e-04
  1   7  12  12  1.35686e-04
  1   7  12  14  1.45025e-04
  1   7  12  18 -8.27394e-05
  1   7  12  19  9.12588e-05
  1   7  12  26  6.02805e-05
  1   7  12  27 -2.30864e-05
  1   7  12  28  3.89584e-05
  1   7  12  31  3.90832e-04
  1   7  12  35 -3.77969e-05
  1   7  12  36  3.29134e-05
  1   7  12  39 -3.92665e-05
  1   7  12  43  3.14363e-05
  1   7  12  44  3.36209e-05
  1   7  12  45  9.46928e-05
  1   7  12  49 -2.20822e-05
  1   7  12  56  3.25134e-04
  1   7  12  57 -3.25514e-04
  1   7  12  63 -6.27400e-05
  1   7  12  65 -1.08265e-04
  1   7  12  66 -3.78894e-05
  1   7  12  73 -4.17830e-05
  1   7  12  74  3.06841e-05
  1   7  12  76  1.09737e-04
  1   7  12  77  1.10104e-04
  1   7  12  78 -1.53347e-04
  1   7  12  83  8.90286e-05
  1   7  12  88  1.74588e-04
  1   7  12  89 -1.74337e-04
  1   7  12  90  9.93495e-05
  1   7  12  91 -1.70072e-04
  1   7  12  92  3.75981e-05
  1   7  12  93 -2.55569e-05
  1   7  12  98  1.11364e-04
  1   7  12  99 -1.06297e-04
  1   7  12 107  1.58126e-04
  1   7  12 110  1.16340e-04
  1   7  12 111 -1.01049e-04
  1   7  12 114  1.31523e-05
  1   7  12 115  6.39968e-05
  1   7  12 116  5.60075e-05
  1   7  12 117  4.44626e-05
  1   7  12 124 -1.19388e-04
  1   7  12 125 -1.20482e-04
  1   7  12 126  2.76937e-04
  1   7  12 127  2.76682e-04
  1   7  12 129 -2.00589e-04
  1   7  12 130 -1.96236e-04
  1   7  12 133 -4.18787e-05
  1   7  12 136  4.41500e-05
  1   7  12 137  3.82491e-05
  1   7  12 141  2.81735e-05
  1   7  12 142  4.23899e-05
  1   7  12 150 -1.40406e-05
  1   7  12 151  3.40176e-05
  1   7  12 154 -7.65568e-05
  1   7  12 156 -1.81087e-04
  1   7  12 157 -1.70855e-04
  1   7  12 160 -1.72633e-05
  1   7  12 161  1.31781e-05
  1   7  12 163 -5.17722e-04
  1   7  12 170  1.51478e-05
  1   7  12 179  1.38214e-05
  1   7  13   9 -1.49999e-04
  1   7  13  15  6.26704e-05
  1   7  13  18  5.49253e-04
  1   7  13  19  5.22800e-04
  1   7  13  27 -3.34950e-04
  1   7  13  28  3.36590e-04
  1   7  13  31 -1.25322e-05
  1   7  13  35  5.88990e-04
  1   7  13  36 -5.86492e-04
  1   7  13  38 -1.92543e-04
  1   7  13  39  1.92176e-04
  1   7  13  43  3.92807e-04
  1   7  13  44  3.64925e-04
  1   7  13  45 -1.41594e-04
  1   7  13  48 -4.34373e-04
  1   7  13  49  4.33706e-04
  1   7  13  52  7.98243e-05
  1   7  13  53 -7.95614e-05
  1   7  13  56  1.46980e-05
  1   7  13  63 -1.61981e-04
  1   7  13  65 -1.32631e-04
  1   7  13  66  1.34870e-04
  1   7  13  71  2.83949e-04
  1   7  13  73  2.31001e-04
  1   7  13  76 -2.50103e-05
  1   7  13  77 -3.14153e-05
  1   7  13  90  2.23706e-04
  1   7  13  92 -2.32299e-04
  1   7  13  93  2.70490e-04
  1   7  13  98 -5.83499e-05
  1   7  13  99 -1.00068e-04
  1   7  13 107  3.01796e-04
  1   7  13 115 -1.70853e-04
  1   7  13 116 -6.99880e-05
  1   7  13 117 -1.76943e-04
  1   7  13 119  1.51371e-05
  1   7  13 129  3.11287e-05
  1   7  13 130 -1.80989e-05
  1   7  13 132  2.95287e-05
  1   7  13 133  2.66270e-05
  1   7  13 136 -1.28215e-05
  1   7  13 137 -1.31799e-05
  1   7  13 141 -1.12066e-04
  1   7  13 142 -2.01702e-04
  1   7  13 150  2.28964e-04
  1   7  13 151 -3.21782e-04
  1   7  13 154  3.74166e-04
  1   7  13 156  5.48390e-04
  1   7  13 157  5.47297e-04
  1   7  13 161 -8.26571e-05
  1   7  13 164 -5.11928e-05
  1   7  13 169  1.37766e-05
  1   7  13 171  1.91528e-05
  1   7  13 172 -2.43304e-05
  1   7  13 173 -2.42012e-05
  1   7  13 182  1.87704e-05
  1   7  14   9  1.90118e-04
  1   7  14  10 -1.14875e-04
  1   7  14  11  6.15211e-05
  1   7  14  12 -5.59350e-05
  1   7  14  14  1.65489e-04
  1   7  14  15  1.67366e-04
  1   7  14  17  1.93317e-04
  1   7  14  20  6.99234e-04
  1   7  14  21 -1.64521e-04
  1   7  14  24  2.52466e-04
  1   7  14  25  5.59070e-05
  1   7  14  26  1.42859e-05
  1   7  14  29  7.73973e-05
  1   7  14  30  1.67050e-05
  1   7  14  31  1.94984e-05
  1   7  14  32 -2.86093e-05
  1   7  14  33 -6.15054e-05
  1   7  14  35 -1.46859e-05
  1   7  14  36  8.39705e-05
  1   7  14  38  2.01845e-04
  1   7  14  40 -9.08957e-04
  1   7  14  42  1.64768e-04
  1   7  14  43  2.13485e-05
  1   7  14  47  1.76702e-04
  1   7  14  50 -1.78542e-04
  1   7  14  51  1.45695e-04
  1   7  14  52  3.04247e-05
  1   7  14  54  7.85845e-05
  1   7  14  57 -4.81415e-05
  1   7  14  58  2.26474e-04
  1   7  14  60 -4.81265e-05
  1   7  14  62  3.51485e-04
  1   7  14  63 -4.48698e-05
  1   7  14  64 -2.20952e-05
  1   7  14  65  4.94004e-05
  1   7  14  66 -2.41170e-05
  1   7  14  68 -4.01655e-05
  1   7  14  69  1.76805e-04
  1   7  14  70  1.21207e-04
  1   7  14  71  1.60877e-04
  1   7  14  72  3.21462e-05
  1   7  14  73 -1.60253e-05
  1   7  14  74  1.13640e-05
  1   7  14  75  8.23809e-05
  1   7  14  77 -5.70897e-05
  1   7  14  78  2.85835e-05
  1   7  14  79  2.03857e-04
  1   7  14  80  4.32888e-05
  1   7  14  81  1.37631e-04
  1   7  14  82  1.36774e-04
  1   7  14  83 -1.48180e-05
  1   7  14  85 -6.55495e-05
  1   7  14  86  7.80359e-05
  1   7  14  89  1.43418e-05
  1   7  14  91 -2.67693e-05
  1   7  14  92 -1.96557e-05
  1   7  14  93  3.77791e-05
  1   7  14  94  7.02901e-05
  1   7  14  95 -1.77218e-04
  1   7  14  96  1.76875e-04
  1   7  14  97 -2.94777e-04
  1   7  14  98  2.01549e-04
  1   7  14 100  1.80989e-04
  1   7  14 101 -1.74592e-04
  1   7  14 103  1.02348e-04
  1   7  14 105  2.13430e-04
  1   7  14 107  1.01247e-05
  1   7  14 108  6.32278e-05
  1   7  14 109 -6.97809e-05
  1   7  14 110  2.40548e-04
  1   7  14 111  1.32136e-04
  1   7  14 112 -2.03864e-04
  1   7  14 113 -1.83790e-04
  1   7  14 114 -5.14360e-05
  1   7  14 115  3.25272e-05
  1   7  14 116  3.49158e-05
  1   7  14 117  1.18099e-05
  1   7  14 118  1.92363e-04
  1   7  14 119  7.69840e-05
  1   7  14 121  3.35674e-04
  1   7  14 122  1.85543e-04
  1   7  14 123  2.74413e-04
  1   7  14 131 -4.73731e-04
  1   7  14 132  3.73196e-05
  1   7  14 134 -1.37292e-05
  1   7  14 135  5.17564e-04
  1   7  14 136 -1.04395e-04
  1   7  14 138 -2.71935e-04
  1   7  14 140  9.26878e-05
  1   7  14 141  3.08028e-04
  1   7  14 142  8.05467e-05
  1   7  14 144 -2.89704e-05
  1   7  14 146  3.40712e-05
  1   7  14 147 -2.29569e-04
  1   7  14 148  1.82479e-04
  1   7  14 149  3.11312e-04
  1   7  14 152  1.81456e-04
  1   7  14 153 -3.05616e-04
  1   7  14 157 -1.16679e-05
  1   7  14 159 -3.10753e-05
  1   7  14 160  8.99186e-05
  1   7  14 161 -9.07057e-05
  1   7  14 163  2.52721e-05
  1   7  14 165 -2.73027e-05
  1   7  14 166 -1.61401e-04
  1   7  14 167 -1.77536e-04
  1   7  14 168 -1.22744e-05
  1   7  14 169  2.39231e-04
  1   7  14 170 -1.47557e-04
  1   7  14 171  6.65603e-05
  1   7  14 172 -1.22006e-04
  1   7  14 173 -9.82933e-05
  1   7  14 175 -3.27595e-05
  1   7  14 176 -5.56145e-05
  1   7  14 177  5.92272e-05
  1   7  14 178  1.10332e-04
  1   7  14 179 -4.01481e-05
  1   7  14 181  3.31996e-04
  1   7  14 182  7.99755e-05
  1   7  14 183 -1.70925e-04
  1   7  14 184 -4.04381e-05
  1   7  14 185  1.61904e-04
  1   7  14 186  1.79416e-04
  1   7  14 187 -2.21023e-04
  1   7  14 188 -1.62639e-04
  1   7  14 189  1.34380e-05
  1   7  15   7  1.83724e-04
  1   7  15  10 -9.19464e-05
  1   7  15  11  2.83523e-05
  1   7  15  12  4.93844e-05
  1   7  15  13 -1.81875e-04
  1   7  15  14 -2.23211e-05
  1   7  15  15 -2.19592e-05
  1   7  15  18 -2.19213e-05
  1   7  15  20  2.82060e-04
  1   7  15  21  2.73276e-04
  1   7  15  24  3.05837e-04
  1   7  15  25  7.02136e-05
  1   7  15  27 -1.12072e-05
  1   7  15  28 -1.23378e-05
  1   7  15  29 -2.59012e-04
  1   7  15  30  1.45228e-04
  1   7  15  31  7.83789e-05
  1   7  15  32 -1.46650e-04
  1   7  15  36  2.38331e-04
  1   7  15  40 -7.76143e-05
  1   7  15  41 -1.91410e-05
  1   7  15  42 -7.37438e-05
  1   7  15  47  2.25708e-04
  1   7  15  50 -5.97105e-05
  1   7  15  51 -1.86283e-04
  1   7  15  52  1.66877e-04
  1   7  15  53 -1.69438e-05
  1   7  15  54  5.31020e-05
  1   7  15  57 -1.31009e-05
  1   7  15  58 -3.59792e-04
  1   7  15  60 -2.84330e-04
  1   7  15  62 -2.80504e-04
  1   7  15  63 -7.46587e-05
  1   7  15  64  1.81456e-04
  1   7  15  66 -1.25902e-04
  1   7  15  68 -1.02431e-04
  1   7  15  69 -1.27053e-04
  1   7  15  70  1.15886e-04
  1   7  15  71  1.46281e-04
  1   7  15  72 -2.01573e-04
  1   7  15  73  1.45103e-04
  1   7  15  74  5.15705e-05
  1   7  15  76  1.00712e-05
  1   7  15  77 -3.21145e-05
  1   7  15  79 -2.54911e-05
  1   7  15  80  4.27413e-05
  1   7  15  81 -5.61112e-05
  1   7  15  84  4.90505e-05
  1   7  15  85 -6.12347e-05
  1   7  15  87 -7.34605e-05
  1   7  15  91  3.86955e-04
  1   7  15  94  3.88116e-05
  1   7  15  95  2.81032e-04
  1   7  15  97  2.76406e-05
  1   7  15  98 -3.87291e-05
  1   7  15  99  2.96486e-05
  1   7  15 103 -2.73505e-05
  1   7  15 104  1.73670e-04
  1   7  15 105  2.04594e-04
  1   7  15 108 -5.17019e-05
  1   7  15 111 -4.71891e-05
  1   7  15 112 -1.39690e-04
  1   7  15 114 -4.09319e-04
  1   7  15 115 -1.39741e-04
  1   7  15 116 -7.73210e-05
  1   7  15 117  2.10671e-04
  1   7  15 118 -3.98359e-05
  1   7  15 121 -1.55485e-04
  1   7  15 123  1.73488e-04
  1   7  15 127 -8.30373e-05
  1   7  15 131  8.67318e-05
  1   7  15 134 -4.28618e-04
  1   7  15 135  6.45325e-05
  1   7  15 136 -5.41051e-05
  1   7  15 138 -3.37063e-04
  1   7  15 139  1.78273e-04
  1   7  15 140  9.21625e-05
  1   7  15 141 -1.91683e-04
  1   7  15 142 -5.10180e-05
  1   7  15 144 -2.01351e-05
  1   7  15 146 -2.34028e-05
  1   7  15 147 -1.84514e-05
  1   7  15 149 -1.87846e-04
  1   7  15 153  1.73086e-04
  1   7  15 157 -3.79936e-04
  1   7  15 158 -6.23171e-05
  1   7  15 160 -5.49225e-05
  1   7  15 161  1.19662e-05
  1   7  15 162  1.84489e-04
  1   7  15 163  2.38471e-04
  1   7  15 169 -2.70931e-05
  1   7  15 170 -5.03206e-05
  1   7  15 171 -4.17101e-05
  1   7  15 172  4.37263e-05
  1   7  15 173 -2.09924e-05
  1   7  15 175 -2.50769e-05
  1   7  15 176  1.90551e-04
  1   7  15 180  1.42428e-05
  1   7  15 181 -7.04959e-05
  1   7  15 182 -1.64607e-05
  1   7  15 184  5.48403e-05
  1   7  15 187  3.56921e-05
  1   7  15 188  3.00942e-05
  1   7  15 189  9.27693e-05
  1   7  16   9 -3.61458e-04
  1   7  16  11 -3.57187e-04
  1   7  16  12  3.59846e-04
  1   7  16  14 -1.97522e-04
  1   7  16  18  4.73268e-05
  1   7  16  19 -4.23483e-05
  1   7  16  26  3.30859e-04
  1   7  16  27 -6.09013e-05
  1   7  16  28  4.62270e-05
  1   7  16  31 -6.52952e-04
  1   7  16  35  2.24214e-04
  1   7  16  36 -2.25343e-04
  1   7  16  38 -4.03961e-05
  1   7  16  39  4.77983e-05
  1   7  16  43 -3.80475e-05
  1   7  16  44 -3.63724e-05
  1   7  16  45 -3.82826e-05
  1   7  16  52  3.76406e-05
  1   7  16  53 -4.19315e-05
  1   7  16  56 -2.87796e-04
  1   7  16  57  2.88408e-04
  1   7  16  63  6.84657e-05
  1   7  16  65  2.69493e-05
  1   7  16  66  1.84168e-05
  1   7  16  71 -1.72628e-05
  1   7  16  73  3.52064e-05
  1   7  16  74  1.25907e-05
  1   7  16  76 -3.82228e-04
  1   7  16  77 -3.81578e-04
  1   7  16  78 -1.55665e-04
  1   7  16  83 -2.38563e-04
  1   7  16  88  5.26104e-05
  1   7  16  89 -5.25373e-05
  1   7  16  90 -1.11871e-04
  1   7  16  91  1.68963e-04
  1   7  16  92 -9.62831e-05
  1   7  16  93  5.65838e-05
  1   7  16  98 -4.27709e-04
  1   7  16  99  3.81735e-04
  1   7  16 107 -7.85458e-05
  1   7  16 110 -5.45722e-05
  1   7  16 111  5.60482e-05
  1   7  16 115 -3.43135e-05
  1   7  16 116 -9.78286e-05
  1   7  16 117 -1.02690e-04
  1   7  16 124  1.54932e-04
  1   7  16 125  1.55317e-04
  1   7  16 126  1.00787e-03
  1   7  16 127  1.00828e-03
  1   7  16 129  8.12268e-05
  1   7  16 130  9.43145e-05
  1   7  16 136 -5.24236e-05
  1   7  16 137 -4.94660e-05
  1   7  16 141 -4.48590e-04
  1   7  16 142  2.97629e-04
  1   7  16 150  5.25442e-05
  1   7  16 151 -1.18711e-05
  1   7  16 154  6.03219e-05
  1   7  16 156  1.73485e-04
  1   7  16 157  1.69376e-04
  1   7  16 161 -8.05497e-05
  1   7  16 170  5.50873e-05
  1   7  16 178 -3.83613e-05
  1   7  16 179  3.15685e-05
  1   7  16 187  9.43528e-05
  1   7  16 188  9.52307e-05
  1   8   9  10 -3.87233e-05
  1   8   9  14 -1.77454e-05
  1   8   9  17  7.90220e-05
  1   8   9  21  4.95756e-05
  1   8   9  29  1.18307e-05
  1   8   9  32  6.99516e-05
  1   8   9  38  1.65571e-05
  1   8   9  44 -1.24379e-05
  1   8   9  54 -1.25006e-05
  1   8   9  58 -2.62508e-05
  1   8   9  66 -2.48622e-05
  1   8   9  72  4.11028e-05
  1   8   9  74  1.07282e-05
  1   8   9  78  1.35113e-05
  1   8   9  81  5.98653e-05
  1   8   9  82  3.06591e-05
  1   8   9  84 -3.98053e-05
  1   8   9  87 -5.87878e-05
  1   8   9  94 -1.08481e-05
  1   8   9 100 -1.67340e-05
  1   8   9 103 -1.48383e-05
  1   8   9 108  1.88692e-05
  1   8   9 110 -6.43418e-05
  1   8   9 111  1.24320e-05
  1   8   9 132  1.00112e-05
  1   8   9 135  1.16355e-05
  1   8   9 146  1.09383e-05
  1   8   9 163  6.99101e-05
  1   8   9 164 -2.07195e-05
  1   8   9 165  2.41561e-05
  1   8   9 172 -1.85516e-05
  1   8   9 173  2.52607e-05
  1   8   9 175  5.05890e-05
  1   8   9 176  1.91964e-05
  1   8   9 178 -1.79910e-05
  1   8   9 185 -1.66200e-05
  1   8   9 187 -2.05378e-05
  1   8   9 188 -4.44751e-05
  1   8  10  11 -1.91963e-05
  1   8  10  26 -3.62144e-04
  1   8  10  27 -4.91802e-05
  1   8  10  28 -4.89769e-05
  1   8  10  31 -1.62118e-05
  1   8  10  35  1.64508e-04
  1   8  10  43  7.13707e-05
  1   8  10  44 -2.77237e-05
  1   8  10  45  6.36299e-04
  1   8  10  46 -6.23154e-04
  1   8  10  53  1.83756e-04
  1   8  10  56  1.99324e-05
  1   8  10  57  1.96815e-05
  1   8  10  63 -4.78272e-05
  1   8  10  65  1.24014e-05
  1   8  10  66 -1.38219e-05
  1   8  10  70  6.44867e-05
  1   8  10  76  7.12220e-05
  1   8  10  82  1.72937e-05
  1   8  10  83 -1.67649e-05
  1   8  10  90 -4.57072e-04
  1   8  10  92  1.16188e-05
  1   8  10  98  3.91243e-04
  1   8  10  99  3.93726e-04
  1   8  10 106 -1.03755e-03
  1   8  10 107 -1.05115e-03
  1   8  10 110  3.30506e-05
  1   8  10 111  1.32051e-05
  1   8  10 114 -6.09850e-04
  1   8  10 115  6.24282e-04
  1   8  10 116 -1.75116e-04
  1   8  10 118 -1.35294e-04
  1   8  10 119 -1.35273e-04
  1   8  10 124  1.40954e-04
  1   8  10 125 -1.41449e-04
  1   8  10 126 -6.36933e-04
  1   8  10 129 -7.62734e-04
  1   8  10 130 -7.57077e-04
  1   8  10 133  1.05988e-03
  1   8  10 136  4.46505e-04
  1   8  10 141  4.78277e-04
  1   8  10 150  5.99822e-04
  1   8  10 154 -1.21159e-03
  1   8  10 156 -1.18365e-03
  1   8  10 160 -6.75812e-04
  1   8  10 178 -3.14673e-05
  1   8  11  15 -1.02751e-05
  1   8  11  18  3.34068e-04
  1   8  11  19 -3.32800e-04
  1   8  11  31  3.49831e-05
  1   8  11  35  1.00027e-03
  1   8  11  39 -1.13462e-05
  1   8  11  43 -1.56700e-03
  1   8  11  44 -1.55843e-03
  1   8  11  46  1.36167e-05
  1   8  11  48 -6.27017e-04
  1   8  11  49 -6.25536e-04
  1   8  11  53 -2.71468e-05
  1   8  11  63 -2.83384e-04
  1   8  11  65 -1.10374e-03
  1   8  11  66 -1.09837e-03
  1   8  11  73  7.28493e-04
  1   8  11  74  7.26439e-04
  1   8  11  76 -1.68494e-05
  1   8  11  92 -7.35606e-05
  1   8  11  93 -6.19216e-05
  1   8  11  98 -1.25982e-05
  1   8  11 106  8.76880e-05
  1   8  11 114 -3.52184e-05
  1   8  11 115 -2.39161e-05
  1   8  11 125  1.15766e-05
  1   8  11 129 -7.49352e-05
  1   8  11 130 -9.42100e-05
  1   8  11 132 -2.48147e-05
  1   8  11 136 -1.35178e-05
  1   8  11 141 -2.27356e-05
  1   8  11 150 -2.80175e-05
  1   8  11 154  7.98529e-05
  1   8  11 156  2.77640e-05
  1   8  12   7  1.92840e-05
  1   8  12  13 -2.16718e-04
  1   8  12  15 -1.76463e-05
  1   8  12  16  1.34736e-04
  1   8  12  23 -3.54202e-04
  1   8  12  33 -2.09589e-04
  1   8  12  34  1.78428e-04
  1   8  12  38  1.88765e-05
  1   8  12  55 -2.27919e-04
  1   8  12  59 -2.65679e-04
  1   8  12  67  4.56855e-04
  1   8  12  75 -4.95676e-04
  1   8  12  78  1.69815e-05
  1   8  12  80  1.95682e-05
  1   8  12  81  1.12171e-04
  1   8  12  84 -5.28299e-05
  1   8  12 109 -7.50547e-05
  1   8  12 136 -1.53534e-05
  1   8  12 145  7.81797e-05
  1   8  13  22  5.51997e-05
  1   8  13  37  1.30645e-04
  1   8  13  41 -1.40764e-04
  1   8  13  47  9.41613e-04
  1   8  13  51 -7.96863e-04
  1   8  13  61  1.00152e-03
  1   8  13  69 -3.87578e-05
  1   8  13  86  1.16721e-03
  1   8  13  95  4.13476e-05
  1   8  13  96 -1.17097e-03
  1   8  13 101  4.50010e-04
  1   8  13 102 -1.52839e-04
  1   8  13 104 -1.16642e-03
  1   8  13 113  1.47349e-03
  1   8  13 120  1.29151e-04
  1   8  13 122  7.78380e-05
  1   8  13 128 -4.04676e-04
  1   8  13 134 -1.57236e-03
  1   8  13 139 -1.08707e-03
  1   8  13 143  1.45480e-03
  1   8  13 148 -1.63122e-03
  1   8  13 152 -7.26509e-04
  1   8  13 159  9.34731e-04
  1   8  13 162  2.68273e-03
  1   8  13 167  7.56396e-05
  1   8  13 174 -4.62069e-05
  1   8  13 176  9.47536e-05
  1   8  13 177  3.66851e-04
  1   8  13 185 -4.73926e-05
  1   8  14  11  1.93759e-05
  1   8  14  15 -2.67349e-04
  1   8  14  18 -6.52143e-05
  1   8  14  19  5.41491e-05
  1   8  14  25  2.40073e-04
  1   8  14  26 -1.90368e-04
  1   8  14  27  6.68619e-05
  1   8  14  28 -6.83781e-05
  1   8  14  35  3.97131e-04
  1   8  14  39  6.49850e-05
  1   8  14  43 -2.76750e-05
  1   8  14  44  1.94835e-05
  1   8  14  45 -5.52438e-05
  1   8  14  48 -4.91812e-04
  1   8  14  49 -4.92451e-04
  1   8  14  53 -4.21979e-04
  1   8  14  56 -8.35146e-05
  1   8  14  57 -8.42682e-05
  1   8  14  63 -1.18300e-04
  1   8  14  66  4.78949e-04
  1   8  14  70  4.25535e-05
  1   8  14  73  2.40472e-04
  1   8  14  74  6.47997e-05
  1   8  14  76  1.98341e-05
  1   8  14  78  2.81128e-05
  1   8  14  79 -2.70997e-05
  1   8  14  83  1.39057e-04
  1   8  14  88  2.19504e-05
  1   8  14  89 -2.11397e-05
  1   8  14  90 -3.37141e-05
  1   8  14  92 -1.30534e-05
  1   8  14  98 -6.05084e-05
  1   8  14  99  6.03564e-05
  1   8  14 107 -1.79485e-05
  1   8  14 114  9.88625e-04
  1   8  14 115 -9.84601e-04
  1   8  14 116  2.81330e-04
  1   8  14 119 -1.01527e-05
  1   8  14 124 -3.26705e-04
  1   8  14 125  3.27898e-04
  1   8  14 126  6.28830e-04
  1   8  14 127  6.29191e-04
  1   8  14 130 -1.91776e-04
  1   8  14 141 -3.89532e-05
  1   8  14 142  1.26949e-05
  1   8  14 146  9.27005e-05
  1   8  14 147  9.20583e-05
  1   8  14 156 -1.13352e-03
  1   8  14 157  1.13300e-03
  1   8  14 160 -8.25621e-05
  1   8  14 161 -4.32598e-05
  1   8  14 169 -1.57106e-05
  1   8  14 170 -4.87946e-05
  1   8  14 171  4.93984e-05
  1   8  14 178  1.56112e-05
  1   8  14 182  2.10446e-05
  1   8  14 183  1.74764e-05
  1   8  14 187 -3.16602e-05
  1   8  14 188 -3.18417e-05
  1   8  15   9  1.05323e-05
  1   8  15  11  1.29248e-05
  1   8  15  15  1.42436e-04
  1   8  15  16  3.38386e-05
  1   8  15  25  1.24452e-04
  1   8  15  26  5.06661e-05
  1   8  15  27  1.35049e-05
  1   8  15  28 -1.23229e-05
  1   8  15  30 -9.37143e-05
  1   8  15  35 -1.96345e-04
  1   8  15  38  2.36493e-04
  1   8  15  39 -2.31540e-04
  1   8  15  43 -9.63682e-04
  1   8  15  44  9.50929e-04
  1   8  15  45  8.25202e-05
  1   8  15  49  1.06278e-05
  1   8  15  52  1.20726e-05
  1   8  15  53 -2.27061e-05
  1   8  15  63 -1.31993e-04
  1   8  15  65 -3.20123e-05
  1   8  15  66 -2.36984e-05
  1   8  15  74 -1.32701e-05
  1   8  15  76  1.18030e-04
  1   8  15  90  1.90384e-05
  1   8  15  92  4.94870e-04
  1   8  15  93 -4.57517e-04
  1   8  15 107  1.27950e-04
  1   8  15 114 -1.47874e-04
  1   8  15 115 -5.42512e-05
  1   8  15 116 -4.94393e-05
  1   8  15 118  1.40750e-04
  1   8  15 119 -1.40592e-04
  1   8  15 124 -2.07246e-05
  1   8  15 125  2.01353e-05
  1   8  15 129  2.16035e-04
  1   8  15 130  1.80372e-04
  1   8  15 132  8.42212e-04
  1   8  15 137  2.83522e-04
  1   8  15 141  2.02796e-04
  1   8  15 142  1.99543e-04
  1   8  15 147  2.49262e-05
  1   8  15 150  2.69800e-04
  1   8  15 151  2.57417e-04
  1   8  15 154  1.09378e-03
  1   8  15 156  5.56734e-05
  1   8  15 160  1.30385e-03
  1   8  15 161 -1.29440e-03
  1   8  15 164  3.46001e-05
  1   8  15 172  2.76432e-05
  1   8  15 173  2.77455e-05
  1   8  15 178  2.64948e-04
  1   8  15 179 -2.65327e-04
  1   8  15 182  4.31534e-05
  1   8  15 183 -4.41490e-05
  1   8  15 187 -3.12238e-05
  1   8  15 188  3.15936e-05
  1   8  16   7 -4.01436e-05
  1   8  16  13  1.27197e-04
  1   8  16  15  1.19814e-05
  1   8  16  16 -7.16805e-05
  1   8  16  23  1.59790e-04
  1   8  16  24 -1.38779e-05
  1   8  16  29  1.68063e-05
  1   8  16  33  1.05685e-04
  1   8  16  34 -5.74087e-05
  1   8  16  42 -1.88697e-05
  1   8  16  55  1.18485e-04
  1   8  16  59  8.86251e-05
  1   8  16  62 -1.49202e-05
  1   8  16  67 -2.00437e-04
  1   8  16  68 -1.72479e-05
  1   8  16  73 -1.23950e-04
  1   8  16  75  2.31115e-04
  1   8  16  80 -3.30344e-05
  1   8  16  81 -6.27987e-05
  1   8  16  84  3.11024e-05
  1   8  16  96  1.13541e-05
  1   8  16 100 -1.30980e-04
  1   8  16 103 -1.26700e-05
  1   8  16 109  4.36056e-05
  1   8  16 121  1.82380e-05
  1   8  16 140  1.08493e-05
  1   8  16 145 -3.97887e-05
  1   8  16 146  1.60901e-04
  1   8  16 182 -1.69946e-04
  1   9  10  18 -2.30195e-04
  1   9  10  19  2.32372e-04
  1   9  10  20  7.41005e-05
  1   9  10  35 -6.81988e-04
  1   9  10  39 -1.08541e-04
  1   9  10  40 -4.37123e-05
  1   9  10  43 -5.88071e-04
  1   9  10  44 -5.97616e-04
  1   9  10  45 -3.06101e-05
  1   9  10  46 -2.19723e-05
  1   9  10  48  4.72524e-05
  1   9  10  49 -4.26798e-05
  1   9  10  53 -2.08399e-05
  1   9  10  70  1.01936e-05
  1   9  10  76  1.89247e-05
  1   9  10  78 -5.87389e-05
  1   9  10  92 -5.47972e-05
  1   9  10  93 -5.60153e-05
  1   9  10 106  2.24237e-05
  1   9  10 107  1.12949e-04
  1   9  10 114 -4.45109e-05
  1   9  10 115 -3.22956e-05
  1   9  10 116 -3.48337e-05
  1   9  10 124  2.23924e-05
  1   9  10 125  1.12941e-05
  1   9  10 126 -4.29803e-05
  1   9  10 129 -5.89697e-05
  1   9  10 130 -4.79949e-05
  1   9  10 133  8.11741e-05
  1   9  10 136 -1.20923e-05
  1   9  10 154  2.21230e-05
  1   9  10 156 -2.07577e-04
  1   9  10 160 -7.95615e-05
  1   9  10 164  4.19127e-05
  1   9  10 165 -1.90714e-05
  1   9  11  14 -5.44440e-04
  1   9  11  26  3.52572e-04
  1   9  11  27  1.24131e-04
  1   9  11  28  1.24782e-04
  1   9  11  31  2.36009e-04
  1   9  11  35  1.26637e-04
  1   9  11  38  1.06277e-04
  1   9  11  39 -1.10175e-04
  1   9  11  43  5.08922e-05
  1   9  11  44 -5.75877e-05
  1   9  11  45  5.88484e-04
  1   9  11  46  6.34010e-04
  1   9  11  53 -1.54180e-04
  1   9  11  56 -2.03738e-04
  1   9  11  57 -2.03896e-04
  1   9  11  65  6.31286e-05
  1   9  11  66 -6.38755e-05
  1   9  11  70  1.52302e-04
  1   9  11  73 -1.47575e-05
  1   9  11  76 -2.47188e-04
  1   9  11  83  1.39985e-04
  1   9  11  88 -6.57305e-05
  1   9  11  89 -6.59144e-05
  1   9  11  90 -4.22067e-04
  1   9  11  98 -2.94573e-04
  1   9  11  99 -2.94877e-04
  1   9  11 106  9.05513e-04
  1   9  11 110 -1.18168e-04
  1   9  11 114 -7.97400e-04
  1   9  11 115  7.84267e-04
  1   9  11 116  4.32187e-04
  1   9  11 118  1.33467e-04
  1   9  11 125 -3.77513e-04
  1   9  11 127 -7.80210e-04
  1   9  11 129  5.20355e-04
  1   9  11 130  5.18762e-04
  1   9  11 132  1.03628e-03
  1   9  11 136 -3.72282e-04
  1   9  11 141 -3.63051e-04
  1   9  11 150 -4.55501e-04
  1   9  11 154 -1.51480e-03
  1   9  11 156 -1.49520e-03
  1   9  11 178  6.16554e-05
  1   9  11 182  1.38411e-05
  1   9  11 183  1.39738e-05
  1   9  12  22  2.58567e-04
  1   9  12  37 -1.00077e-03
  1   9  12  41  4.19028e-04
  1   9  12  47 -1.21567e-03
  1   9  12  51  5.08502e-04
  1   9  12  61  6.55299e-04
  1   9  12  69 -1.04851e-03
  1   9  12  72  1.55344e-05
  1   9  12  86  5.36289e-05
  1   9  12  95  5.38463e-04
  1   9  12  96 -1.73668e-03
  1   9  12 101  4.76693e-04
  1   9  12 102 -2.06148e-04
  1   9  12 104 -2.00552e-04
  1   9  12 113  8.17596e-04
  1   9  12 120 -3.69755e-04
  1   9  12 122 -8.00283e-04
  1   9  12 128 -9.36699e-04
  1   9  12 134 -1.25262e-03
  1   9  12 139 -4.71917e-04
  1   9  12 143  8.30073e-04
  1   9  12 148 -1.46985e-03
  1   9  12 152 -1.16857e-03
  1   9  12 159  3.95858e-04
  1   9  12 162  2.14382e-03
  1   9  12 167  7.72825e-05
  1   9  12 174 -4.80759e-05
  1   9  12 176  4.71287e-05
  1   9  12 177  2.75222e-04
  1   9  12 180 -8.06048e-05
  1   9  12 185 -3.75316e-05
  1   9  12 186 -5.47625e-05
  1   9  13   7 -8.73836e-05
  1   9  13  13  8.88251e-05
  1   9  13  16 -5.35076e-05
  1   9  13  23 -3.13299e-04
  1   9  13  27 -2.73116e-05
  1   9  13  33 -2.94224e-04
  1   9  13  34  1.21149e-04
  1   9  13  43 -2.58635e-05
  1   9  13  44 -2.81437e-05
  1   9  13  55  1.89310e-04
  1   9  13  59  1.87059e-04
  1   9  13  65 -1.54648e-05
  1   9  13  66  1.31285e-05
  1   9  13  67  3.61580e-04
  1   9  13  73 -1.10713e-05
  1   9  13  75 -3.61923e-04
  1   9  13  80  5.86819e-05
  1   9  13  81  1.10251e-04
  1   9  13  82 -3.34713e-05
  1   9  13  84 -1.93893e-04
  1   9  13 109 -2.50524e-05
  1   9  13 145 -2.42763e-05
  1   9  13 157  2.00966e-05
  1   9  13 169  3.10491e-05
  1   9  13 170 -3.33939e-05
  1   9  13 171 -3.39110e-05
  1   9  14   9  6.60015e-05
  1   9  14  14  1.61645e-05
  1   9  14  18 -3.77298e-05
  1   9  14  19 -1.17719e-05
  1   9  14  20  7.97067e-04
  1   9  14  25 -2.51213e-05
  1   9  14  26  4.23452e-05
  1   9  14  27  4.89734e-05
  1   9  14  28 -3.93590e-05
  1   9  14  30  3.17477e-04
  1   9  14  35 -1.86745e-04
  1   9  14  39 -3.06951e-04
  1   9  14  40 -8.00449e-04
  1   9  14  43 -6.23441e-04
  1   9  14  44  6.13484e-04
  1   9  14  45 -3.85424e-05
  1   9  14  53  2.14797e-05
  1   9  14  56  1.31358e-05
  1   9  14  63 -8.54565e-05
  1   9  14  65 -7.91881e-05
  1   9  14  66 -5.32081e-05
  1   9  14  74 -3.12880e-05
  1   9  14  76 -2.84989e-05
  1   9  14  90  1.56202e-04
  1   9  14  92  5.53840e-04
  1   9  14  93  4.12038e-04
  1   9  14  98 -2.94398e-05
  1   9  14 107  2.18372e-04
  1   9  14 111 -6.62194e-05
  1   9  14 114 -1.47901e-05
  1   9  14 115 -2.54382e-05
  1   9  14 116  1.12237e-05
  1   9  14 117  1.75169e-05
  1   9  14 118 -6.72457e-05
  1   9  14 119  6.65041e-05
  1   9  14 124 -1.00596e-05
  1   9  14 126 -2.56057e-05
  1   9  14 129  3.63353e-04
  1   9  14 130  3.64819e-04
  1   9  14 132  6.45872e-04
  1   9  14 133 -6.49750e-04
  1   9  14 137  1.31404e-04
  1   9  14 141  2.03884e-04
  1   9  14 142  5.30746e-05
  1   9  14 150 -4.04660e-04
  1   9  14 151  4.01511e-04
  1   9  14 154  1.14899e-03
  1   9  14 157 -4.80457e-05
  1   9  14 161 -1.05316e-03
  1   9  14 164 -1.33533e-04
  1   9  14 178 -2.18227e-04
  1   9  14 179 -2.18906e-04
  1   9  14 188 -1.07265e-05
  1   9  15   9  1.83055e-04
  1   9  15  11 -4.13796e-05
  1   9  15  14 -2.38415e-04
  1   9  15  16 -1.15575e-04
  1   9  15  18 -3.91996e-04
  1   9  15  19 -3.93844e-04
  1   9  15  20  2.12653e-05
  1   9  15  25 -6.00400e-05
  1   9  15  26 -6.31709e-05
  1   9  15  27 -2.57334e-04
  1   9  15  28  2.59030e-04
  1   9  15  30 -2.30218e-05
  1   9  15  35 -8.06675e-04
  1   9  15  36  1.70041e-05
  1   9  15  38  7.52808e-05
  1   9  15  39 -1.04437e-04
  1   9  15  40 -1.23586e-04
  1   9  15  45 -4.42639e-05
  1   9  15  48 -9.37061e-05
  1   9  15  49  1.61502e-04
  1   9  15  52 -1.16148e-05
  1   9  15  53  2.45260e-04
  1   9  15  56 -2.32954e-04
  1   9  15  57  2.33967e-04
  1   9  15  63  2.01273e-04
  1   9  15  66 -7.65264e-04
  1   9  15  70  2.09214e-05
  1   9  15  73 -4.19575e-04
  1   9  15  74 -4.48061e-04
  1   9  15  76 -7.93312e-05
  1   9  15  78  1.21641e-04
  1   9  15  79 -1.21687e-04
  1   9  15  83 -1.18201e-04
  1   9  15  90  2.01291e-04
  1   9  15  93 -5.39371e-05
  1   9  15  98  1.09113e-05
  1   9  15 107  2.66659e-05
  1   9  15 110 -1.18008e-04
  1   9  15 111  9.75286e-05
  1   9  15 114 -7.14571e-04
  1   9  15 115  7.05672e-04
  1   9  15 116 -5.37451e-04
  1   9  15 124  4.44687e-04
  1   9  15 125 -4.43865e-04
  1   9  15 126 -4.76794e-04
  1   9  15 129  1.38425e-05
  1   9  15 132 -3.54117e-05
  1   9  15 136  5.03755e-05
  1   9  15 137  2.09530e-05
  1   9  15 142 -4.17084e-05
  1   9  15 146  1.13079e-05
  1   9  15 147  1.18983e-05
  1   9  15 150 -3.24247e-05
  1   9  15 151 -3.70989e-05
  1   9  15 156  1.24182e-03
  1   9  15 160  7.58171e-05
  1   9  15 161  1.30610e-04
  1   9  15 164  1.44815e-05
  1   9  15 170 -1.34109e-05
  1   9  15 178  1.92440e-05
  1   9  16  21  1.60697e-05
  1   9  16  22  1.50846e-04
  1   9  16  37 -5.96781e-05
  1   9  16  41 -3.04512e-04
  1   9  16  47  2.99243e-04
  1   9  16  51  6.00522e-04
  1   9  16  61 -2.64539e-04
  1   9  16  69 -2.54771e-04
  1   9  16  72 -2.19428e-05
  1   9  16  74  2.47462e-05
  1   9  16  86  3.08983e-04
  1   9  16  95  6.43381e-04
  1   9  16  96 -6.76603e-04
  1   9  16  97  1.21814e-05
  1   9  16 100 -5.93386e-05
  1   9  16 101  6.13544e-04
  1   9  16 102 -1.56241e-04
  1   9  16 104 -1.71262e-04
  1   9  16 113 -2.68378e-05
  1   9  16 120  2.55963e-04
  1   9  16 122  4.35639e-04
  1   9  16 128 -2.96794e-04
  1   9  16 131  1.71712e-05
  1   9  16 134 -1.08755e-03
  1   9  16 138 -1.80971e-05
  1   9  16 139  1.78198e-04
  1   9  16 143  1.15072e-04
  1   9  16 146 -1.82625e-05
  1   9  16 148 -9.73166e-05
  1   9  16 152  5.56068e-04
  1   9  16 159 -9.10224e-04
  1   9  16 162 -2.16457e-03
  1   9  16 163 -1.08397e-05
  1   9  16 166  2.77564e-05
  1   9  16 167  2.54044e-04
  1   9  16 174 -1.13578e-04
  1   9  16 176 -3.45115e-04
  1   9  16 177 -1.96056e-04
  1   9  16 180 -3.36032e-04
  1   9  16 181 -5.33998e-05
  1   9  16 182 -1.16905e-05
  1   9  16 185 -3.01377e-04
  1   9  16 186 -5.06830e-04
  1   9  16 187  1.09936e-04
  1   9  16 188  1.07888e-04
  1  10  11  13  1.22036e-05
  1  10  11  14  7.98152e-05
  1  10  11  22  6.40425e-04
  1  10  11  33  2.48541e-05
  1  10  11  34 -4.45455e-05
  1  10  11  37  2.82958e-04
  1  10  11  41  5.17057e-04
  1  10  11  61 -3.43735e-04
  1  10  11  65 -1.18672e-04
  1  10  11  66  1.16598e-04
  1  10  11  73  4.45574e-05
  1  10  11  74 -4.49453e-05
  1  10  11  84  2.32891e-05
  1  10  11 107 -7.98152e-05
  1  10  11 120  1.08814e-04
  1  10  11 122  1.00508e-04
  1  10  11 124 -5.36866e-05
  1  10  11 126  8.22319e-05
  1  10  11 127 -8.19396e-05
  1  10  11 128  2.26698e-04
  1  10  11 132  8.51068e-05
  1  10  11 133  7.88222e-05
  1  10  11 139  1.05933e-04
  1  10  11 143 -2.68751e-04
  1  10  11 148  3.14090e-04
  1  10  11 152  7.92254e-05
  1  10  11 159 -2.05858e-04
  1  10  11 160  9.05262e-05
  1  10  11 162 -4.15681e-04
  1  10  11 177 -5.91118e-05
  1  10  12  14 -1.92718e-05
  1  10  12  18  4.36761e-04
  1  10  12  19  4.35733e-04
  1  10  12  35 -7.06533e-04
  1  10  12  39 -1.69712e-04
  1  10  12  43  3.23293e-04
  1  10  12  44 -3.21826e-04
  1  10  12  45 -1.49260e-05
  1  10  12  46 -1.57791e-05
  1  10  12  48 -1.18115e-04
  1  10  12  49 -1.18640e-04
  1  10  12  63  3.17328e-04
  1  10  12  70  3.39780e-05
  1  10  12  76  3.85993e-05
  1  10  12  78 -2.26886e-04
  1  10  12  90 -3.13933e-05
  1  10  12  92 -2.69004e-04
  1  10  12  93  2.69725e-04
  1  10  12 106 -1.49133e-04
  1  10  12 107  1.18267e-04
  1  10  12 111  1.12262e-05
  1  10  12 114 -1.83512e-05
  1  10  12 115  3.85867e-05
  1  10  12 116  4.12824e-05
  1  10  12 125 -1.41052e-05
  1  10  12 126 -2.56607e-05
  1  10  12 129  7.82678e-05
  1  10  12 130 -7.70535e-05
  1  10  12 136  3.01232e-05
  1  10  12 154 -1.55509e-04
  1  10  12 156  2.50537e-05
  1  10  12 164  3.82391e-05
  1  10  12 165  1.72315e-05
  1  10  12 187  1.32180e-05
  1  10  12 188 -1.23296e-05
  1  10  13  18  2.65841e-05
  1  10  13  26 -1.04298e-04
  1  10  13  27  2.77197e-05
  1  10  13  28 -2.76989e-05
  1  10  13  31  9.26163e-05
  1  10  13  35  2.94086e-05
  1  10  13  43 -1.12448e-05
  1  10  13  44  1.60626e-05
  1  10  13  45 -6.93044e-05
  1  10  13  46 -6.88513e-05
  1  10  13  56  2.64804e-05
  1  10  13  57 -2.71728e-05
  1  10  13  63 -1.70326e-05
  1  10  13  65 -2.68206e-05
  1  10  13  66 -3.65616e-05
  1  10  13  70 -2.91752e-05
  1  10  13  74  2.75462e-05
  1  10  13  76  9.24118e-05
  1  10  13  82 -1.24641e-05
  1  10  13  83 -1.04477e-05
  1  10  13  90 -1.29129e-04
  1  10  13  92 -3.16029e-05
  1  10  13  98  3.94571e-05
  1  10  13  99 -3.93225e-05
  1  10  13 106  3.12843e-04
  1  10  13 107 -3.30588e-04
  1  10  13 110 -6.16938e-05
  1  10  13 111  1.90905e-05
  1  10  13 114  5.75696e-04
  1  10  13 115  5.86820e-04
  1  10  13 116  1.54563e-04
  1  10  13 118  3.38722e-05
  1  10  13 119 -3.37864e-05
  1  10  13 124 -2.21851e-04
  1  10  13 125 -2.21397e-04
  1  10  13 126  6.20864e-04
  1  10  13 129  2.07023e-04
  1  10  13 130 -2.10013e-04
  1  10  13 133 -7.42145e-04
  1  10  13 136 -2.60002e-05
  1  10  13 141  1.50707e-05
  1  10  13 146 -1.53759e-05
  1  10  13 150 -3.01477e-05
  1  10  13 154 -1.17280e-03
  1  10  13 156  9.52211e-04
  1  10  13 160  6.81018e-04
  1  10  13 165  1.11573e-05
  1  10  13 171  2.20225e-05
  1  10  13 172  1.23071e-05
  1  10  13 173  1.21103e-05
  1  10  13 178 -6.32157e-05
  1  10  13 183 -1.61029e-05
  1  10  13 187 -1.20366e-05
  1  10  14  10  2.71603e-05
  1  10  14  11 -1.49044e-05
  1  10  14  15  2.79883e-05
  1  10  14  17  9.64537e-05
  1  10  14  18 -1.24430e-05
  1  10  14  19 -8.87416e-05
  1  10  14  20  8.03517e-04
  1  10  14  21 -2.78899e-04
  1  10  14  23  1.13457e-05
  1  10  14  24  3.88825e-04
  1  10  14  25 -6.43674e-05
  1  10  14  29  3.71129e-05
  1  10  14  30 -2.47649e-05
  1  10  14  31  9.30611e-05
  1  10  14  32 -1.72582e-05
  1  10  14  40 -7.21793e-04
  1  10  14  42  4.12438e-04
  1  10  14  46 -2.68563e-05
  1  10  14  47  4.00768e-04
  1  10  14  51 -1.00512e-05
  1  10  14  54  4.46583e-05
  1  10  14  55  1.06383e-04
  1  10  14  58 -2.90124e-04
  1  10  14  60 -3.94753e-05
  1  10  14  62  1.74604e-04
  1  10  14  63 -1.22437e-05
  1  10  14  65  4.62395e-05
  1  10  14  66  1.24489e-04
  1  10  14  68  1.42792e-04
  1  10  14  72  3.89678e-04
  1  10  14  73 -2.17750e-05
  1  10  14  74  4.13167e-05
  1  10  14  78  4.95007e-05
  1  10  14  79  8.19828e-05
  1  10  14  80  3.30299e-04
  1  10  14  81 -1.26011e-04
  1  10  14  82 -1.27753e-05
  1  10  14  84  2.71362e-05
  1  10  14  85 -4.26373e-05
  1  10  14  90 -1.63890e-05
  1  10  14  96  2.05505e-04
  1  10  14  97 -5.38753e-04
  1  10  14  99 -1.00506e-05
  1  10  14 100 -6.05084e-04
  1  10  14 103  1.64646e-05
  1  10  14 105  2.66918e-04
  1  10  14 106 -1.13851e-04
  1  10  14 107 -2.90832e-05
  1  10  14 108  9.84263e-05
  1  10  14 112 -3.04160e-04
  1  10  14 118 -3.64785e-05
  1  10  14 120 -3.09457e-05
  1  10  14 121 -2.65708e-05
  1  10  14 123 -1.16615e-05
  1  10  14 127  7.84644e-05
  1  10  14 128  9.10775e-05
  1  10  14 129 -1.35831e-05
  1  10  14 131 -5.34748e-04
  1  10  14 132 -1.29638e-05
  1  10  14 133  3.43404e-05
  1  10  14 134 -6.54389e-05
  1  10  14 135  3.20109e-04
  1  10  14 136 -1.07806e-04
  1  10  14 137  3.53171e-05
  1  10  14 138 -1.24506e-04
  1  10  14 140  5.80885e-04
  1  10  14 142 -4.44819e-05
  1  10  14 146  2.06981e-05
  1  10  14 148 -5.86118e-05
  1  10  14 149  6.47578e-04
  1  10  14 151  3.16688e-05
  1  10  14 152  2.66994e-04
  1  10  14 153  6.54200e-05
  1  10  14 157 -2.21058e-04
  1  10  14 158  1.78540e-05
  1  10  14 161 -5.69664e-05
  1  10  14 163  2.68517e-04
  1  10  14 165  5.25426e-05
  1  10  14 166  5.37910e-05
  1  10  14 169  4.94747e-05
  1  10  14 170 -1.26703e-05
  1  10  14 172 -1.28692e-04
  1  10  14 173  1.05927e-05
  1  10  14 176 -2.64361e-05
  1  10  14 178 -6.51496e-05
  1  10  14 179 -1.32845e-04
  1  10  14 181 -1.82706e-04
  1  10  14 183 -3.20715e-05
  1  10  14 184  4.56347e-05
  1  10  14 189 -1.06084e-05
  1  10  15   8  1.02451e-05
  1  10  15   9 -1.32529e-05
  1  10  15  10  2.07935e-05
  1  10  15  11 -1.22317e-05
  1  10  15  13  1.40827e-04
  1  10  15  14 -1.60635e-05
  1  10  15  15  3.40266e-05
  1  10  15  17 -5.46289e-04
  1  10  15  20 -1.01183e-03
  1  10  15  21 -2.98484e-05
  1  10  15  22  1.82304e-05
  1  10  15  23 -1.15031e-04
  1  10  15  24 -1.55121e-04
  1  10  15  25 -1.09130e-05
  1  10  15  26  1.15661e-05
  1  10  15  28 -1.63835e-05
  1  10  15  29 -9.93300e-04
  1  10  15  31  3.11185e-05
  1  10  15  32  2.31710e-05
  1  10  15  37 -1.13765e-05
  1  10  15  38 -2.27124e-05
  1  10  15  40 -6.39920e-04
  1  10  15  41 -1.14568e-05
  1  10  15  42 -4.76988e-05
  1  10  15  44 -1.73457e-05
  1  10  15  46 -4.72087e-05
  1  10  15  47 -1.06061e-05
  1  10  15  50 -4.45859e-05
  1  10  15  51  6.44983e-04
  1  10  15  52  1.19727e-05
  1  10  15  53 -3.52638e-05
  1  10  15  54  1.99291e-04
  1  10  15  55 -1.00990e-05
  1  10  15  57  5.74322e-05
  1  10  15  58 -9.89653e-04
  1  10  15  59  1.02449e-04
  1  10  15  62 -1.65358e-05
  1  10  15  63 -1.54686e-05
  1  10  15  66 -1.79191e-04
  1  10  15  68  3.37297e-05
  1  10  15  69 -1.17808e-05
  1  10  15  72 -2.12388e-05
  1  10  15  73 -7.88938e-05
  1  10  15  74 -5.73810e-05
  1  10  15  75  2.26458e-04
  1  10  15  79 -1.46276e-05
  1  10  15  80 -2.47243e-05
  1  10  15  81  4.10735e-05
  1  10  15  82 -9.23769e-05
  1  10  15  87 -6.11994e-05
  1  10  15  93 -2.31342e-05
  1  10  15  95 -3.48756e-04
  1  10  15  97  5.69099e-05
  1  10  15  99  1.42147e-05
  1  10  15 100  2.50400e-05
  1  10  15 101  1.40561e-05
  1  10  15 103 -4.76724e-05
  1  10  15 105 -2.91041e-04
  1  10  15 106 -1.64529e-05
  1  10  15 110 -6.65270e-05
  1  10  15 112  3.18511e-05
  1  10  15 113  1.36867e-05
  1  10  15 115  1.98451e-05
  1  10  15 116  3.20750e-05
  1  10  15 117  4.83988e-05
  1  10  15 120 -1.50123e-05
  1  10  15 121  2.34516e-05
  1  10  15 122 -1.29674e-05
  1  10  15 128 -1.21035e-05
  1  10  15 131 -2.78316e-05
  1  10  15 132  1.71773e-04
  1  10  15 133  1.80052e-04
  1  10  15 135  4.75408e-04
  1  10  15 136 -4.72831e-05
  1  10  15 137 -2.84798e-05
  1  10  15 138 -2.77880e-04
  1  10  15 139 -1.89066e-04
  1  10  15 140 -7.91343e-05
  1  10  15 145  2.47800e-05
  1  10  15 146  1.21589e-05
  1  10  15 147  2.84301e-05
  1  10  15 151  4.26244e-05
  1  10  15 153  1.97811e-05
  1  10  15 156 -2.62935e-05
  1  10  15 157  1.33901e-05
  1  10  15 158 -3.03285e-05
  1  10  15 159  3.19235e-04
  1  10  15 161  1.68867e-04
  1  10  15 162 -1.05157e-04
  1  10  15 163  5.20879e-04
  1  10  15 164  5.76324e-05
  1  10  15 165 -1.47660e-05
  1  10  15 167  6.39283e-05
  1  10  15 168  2.20908e-05
  1  10  15 169 -3.43927e-05
  1  10  15 170 -2.28768e-05
  1  10  15 171  3.55616e-05
  1  10  15 174  3.12424e-05
  1  10  15 176  9.29723e-05
  1  10  15 177  2.49538e-05
  1  10  15 179 -1.78857e-05
  1  10  15 180 -4.85096e-05
  1  10  15 181 -6.37469e-05
  1  10  15 185 -1.77492e-05
  1  10  15 188  1.87951e-05
  1  10  15 189 -3.08340e-05
  1  10  16   9  1.15814e-05
  1  10  16  18  2.78544e-04
  1  10  16  19  2.74648e-04
  1  10  16  26 -2.27497e-05
  1  10  16  31  1.03105e-05
  1  10  16  35  9.05655e-05
  1  10  16  39  4.00755e-05
  1  10  16  43 -8.22662e-05
  1  10  16  44  8.25866e-05
  1  10  16  45  3.62379e-05
  1  10  16  46  3.62910e-05
  1  10  16  48  1.16567e-04
  1  10  16  49  1.16618e-04
  1  10  16  63 -2.54420e-05
  1  10  16  70 -4.79690e-05
  1  10  16  73 -7.49313e-05
  1  10  16  74 -6.96290e-05
  1  10  16  76 -5.38319e-05
  1  10  16  78  1.90850e-04
  1  10  16  90  3.23127e-05
  1  10  16  92  1.41094e-05
  1  10  16  93 -5.04908e-05
  1  10  16 106  1.81972e-04
  1  10  16 107 -9.73938e-05
  1  10  16 111 -1.65723e-05
  1  10  16 114  4.67581e-05
  1  10  16 116  2.93281e-05
  1  10  16 124  2.15643e-05
  1  10  16 125  1.94017e-05
  1  10  16 129 -5.11110e-05
  1  10  16 130  5.24893e-05
  1  10  16 133  2.77379e-05
  1  10  16 136 -2.44571e-05
  1  10  16 141 -2.80439e-05
  1  10  16 154  4.01003e-05
  1  10  16 156  3.94101e-05
  1  10  16 160  1.49092e-05
  1  10  16 163 -4.26723e-04
  1  10  16 164 -5.34089e-05
  1  10  16 165 -2.67120e-05
  1  10  16 178 -1.26444e-05
  1  10  16 187 -1.85433e-05
  1  10  16 188  1.94315e-05
  1  11  12  14  1.23955e-04
  1  11  12  26  6.87283e-05
  1  11  12  27 -1.03322e-05
  1  11  12  28  1.00196e-05
  1  11  12  31 -3.39897e-05
  1  11  12  35 -5.06572e-05
  1  11  12  38 -1.45397e-04
  1  11  12  39 -1.49480e-04
  1  11  12  43  1.42338e-05
  1  11  12  44  2.10202e-05
  1  11  12  45  1.35824e-05
  1  11  12  46 -1.37632e-05
  1  11  12  53 -1.60843e-05
  1  11  12  63  3.89491e-05
  1  11  12  65  2.77990e-05
  1  11  12  66  3.25495e-05
  1  11  12  70  2.54106e-04
  1  11  12  73 -1.35354e-05
  1  11  12  74 -1.69022e-05
  1  11  12  76 -1.86922e-04
  1  11  12  83  3.99376e-05
  1  11  12  88  1.13227e-04
  1  11  12  89 -1.13120e-04
  1  11  12  90 -2.53077e-04
  1  11  12 106 -4.93159e-04
  1  11  12 110  7.10852e-05
  1  11  12 114  7.26142e-04
  1  11  12 115  7.34883e-04
  1  11  12 116 -3.29607e-04
  1  11  12 118 -2.46978e-05
  1  11  12 125 -3.49705e-04
  1  11  12 127 -7.79422e-04
  1  11  12 129 -3.34614e-04
  1  11  12 130  3.37620e-04
  1  11  12 132  8.39935e-04
  1  11  12 136  2.01461e-04
  1  11  12 141  7.76500e-05
  1  11  12 150  2.30315e-04
  1  11  12 154 -1.38043e-03
  1  11  12 156  1.21855e-03
  1  11  12 163  1.96589e-04
  1  11  12 178 -4.31340e-05
  1  11  12 182  1.82692e-05
  1  11  12 183 -1.86624e-05
  1  11  12 187  1.35115e-05
  1  11  12 188 -1.43607e-05
  1  11  13  18 -1.18951e-04
  1  11  13  19 -1.18467e-04
  1  11  13  35  2.04603e-04
  1  11  13  39  1.30467e-05
  1  11  13  43  5.48902e-04
  1  11  13  44 -5.25925e-04
  1  11  13  45 -3.93339e-05
  1  11  13  46  3.89337e-05
  1  11  13  48 -1.44090e-04
  1  11  13  49  1.38371e-04
  1  11  13  63  9.60050e-05
  1  11  13  65  5.70110e-04
  1  11  13  66 -5.71071e-04
  1  11  13  73 -3.30551e-04
  1  11  13  74  3.05781e-04
  1  11  13  92 -1.22799e-04
  1  11  13  93  1.67117e-04
  1  11  13 106 -1.02142e-04
  1  11  13 107 -1.11970e-05
  1  11  13 114  5.35557e-05
  1  11  13 115 -6.12139e-05
  1  11  13 116  4.60556e-05
  1  11  13 125  1.32485e-05
  1  11  13 127 -2.13364e-05
  1  11  13 129  3.14448e-05
  1  11  13 130 -2.70576e-05
  1  11  13 132 -3.30466e-05
  1  11  13 136  2.96051e-05
  1  11  13 141  2.70291e-05
  1  11  13 146  1.86023e-05
  1  11  13 150 -2.65179e-05
  1  11  13 151  2.64874e-05
  1  11  13 154  5.23816e-05
  1  11  13 156 -8.47492e-05
  1  11  13 182 -1.65891e-05
  1  11  13 183 -1.37830e-05
  1  11  14   9  4.71855e-05
  1  11  14  10 -2.10486e-05
  1  11  14  17 -2.80376e-05
  1  11  14  20  2.41578e-04
  1  11  14  21  2.76124e-05
  1  11  14  22 -1.89872e-05
  1  11  14  24  1.55141e-04
  1  11  14  28  1.60317e-05
  1  11  14  29  9.93285e-04
  1  11  14  30  6.48427e-05
  1  11  14  31 -5.09570e-05
  1  11  14  32 -1.29649e-05
  1  11  14  33  2.19193e-05
  1  11  14  37  1.21727e-05
  1  11  14  38  7.58155e-05
  1  11  14  40 -1.41859e-04
  1  11  14  41 -1.63654e-05
  1  11  14  42  4.76376e-05
  1  11  14  44  1.53572e-05
  1  11  14  47  2.31021e-05
  1  11  14  50  4.41922e-05
  1  11  14  53  3.47519e-05
  1  11  14  54  1.99954e-04
  1  11  14  57 -5.60317e-05
  1  11  14  58  9.89773e-04
  1  11  14  60  3.89721e-05
  1  11  14  62  1.54532e-03
  1  11  14  63  1.89862e-05
  1  11  14  65  1.37556e-04
  1  11  14  67 -8.15743e-05
  1  11  14  68 -3.38303e-05
  1  11  14  72  3.09027e-05
  1  11  14  75 -1.13997e-04
  1  11  14  78  3.93341e-05
  1  11  14  79 -2.87140e-05
  1  11  14  81 -4.09631e-05
  1  11  14  82  6.48026e-05
  1  11  14  93 -2.34192e-05
  1  11  14  94 -8.86147e-05
  1  11  14  97 -5.71713e-05
  1  11  14  99 -1.44732e-05
  1  11  14 100 -4.29343e-05
  1  11  14 102 -9.47377e-05
  1  11  14 103 -5.05863e-05
  1  11  14 105  2.91416e-04
  1  11  14 106 -3.96766e-05
  1  11  14 107  4.98276e-05
  1  11  14 110  1.29340e-04
  1  11  14 112 -3.19861e-05
  1  11  14 114 -1.51419e-05
  1  11  14 115  2.02786e-05
  1  11  14 116 -3.13012e-05
  1  11  14 117 -4.39837e-05
  1  11  14 121 -2.36956e-05
  1  11  14 124 -4.04744e-05
  1  11  14 126  3.15817e-05
  1  11  14 131  2.78296e-05
  1  11  14 133  2.14394e-04
  1  11  14 135  4.99986e-04
  1  11  14 136  1.91151e-05
  1  11  14 138  2.78028e-04
  1  11  14 140  7.90841e-05
  1  11  14 144 -2.40521e-05
  1  11  14 146  2.17499e-05
  1  11  14 147  2.85073e-05
  1  11  14 151  9.31901e-05
  1  11  14 153 -2.91809e-05
  1  11  14 156 -1.84765e-05
  1  11  14 157  1.10589e-04
  1  11  14 158  3.05234e-05
  1  11  14 161  3.58575e-04
  1  11  14 163 -1.01846e-03
  1  11  14 164 -5.23245e-05
  1  11  14 165 -2.89268e-05
  1  11  14 167 -3.13851e-05
  1  11  14 168 -2.17883e-05
  1  11  14 169  2.23413e-05
  1  11  14 170  4.08961e-05
  1  11  14 171  3.92550e-05
  1  11  14 174 -3.27826e-05
  1  11  14 176  9.97269e-05
  1  11  14 177 -3.36401e-05
  1  11  14 179  1.24892e-05
  1  11  14 180  6.76387e-05
  1  11  14 181 -6.41890e-05
  1  11  14 185  1.71242e-05
  1  11  14 189  2.51732e-05
  1  11  15   9  1.05005e-04
  1  11  15  10  2.76581e-05
  1  11  15  11 -1.00594e-05
  1  11  15  17 -1.21767e-04
  1  11  15  18 -1.24265e-05
  1  11  15  19  9.04883e-05
  1  11  15  20  7.90262e-04
  1  11  15  21 -2.76184e-04
  1  11  15  24  3.88870e-04
  1  11  15  25  2.69209e-05
  1  11  15  29  3.72055e-05
  1  11  15  30  2.15948e-05
  1  11  15  31 -8.87766e-05
  1  11  15  32  2.92394e-04
  1  11  15  40 -8.47111e-04
  1  11  15  41  7.92498e-04
  1  11  15  42  4.12652e-04
  1  11  15  46 -2.72697e-05
  1  11  15  51  1.48298e-05
  1  11  15  54 -4.45872e-05
  1  11  15  58 -2.90167e-04
  1  11  15  62 -4.76307e-04
  1  11  15  63 -2.65385e-05
  1  11  15  65 -7.52559e-05
  1  11  15  66  1.97758e-05
  1  11  15  68  1.42699e-04
  1  11  15  69 -4.25263e-04
  1  11  15  72  1.38493e-04
  1  11  15  73  7.33169e-05
  1  11  15  74 -3.50970e-05
  1  11  15  78 -9.05231e-05
  1  11  15  79  7.26789e-05
  1  11  15  80  8.01495e-05
  1  11  15  81  2.45449e-05
  1  11  15  82  1.10471e-05
  1  11  15  84  1.42815e-05
  1  11  15  85 -3.88382e-05
  1  11  15  87  9.85931e-05
  1  11  15  90  1.70132e-05
  1  11  15  94  7.85383e-05
  1  11  15  96 -1.89918e-04
  1  11  15  97 -5.38742e-04
  1  11  15 100 -1.53289e-05
  1  11  15 103  2.55513e-04
  1  11  15 105  2.66653e-04
  1  11  15 106  1.15172e-04
  1  11  15 107  8.56682e-05
  1  11  15 108  9.81272e-05
  1  11  15 112 -3.03876e-04
  1  11  15 119 -2.85247e-05
  1  11  15 120 -2.89009e-05
  1  11  15 121 -2.67173e-05
  1  11  15 122 -2.09571e-04
  1  11  15 123  6.10017e-05
  1  11  15 124  1.79470e-04
  1  11  15 126 -1.75046e-04
  1  11  15 127 -1.72244e-04
  1  11  15 128 -1.20272e-04
  1  11  15 131 -5.35050e-04
  1  11  15 132  6.05209e-05
  1  11  15 133 -3.89352e-05
  1  11  15 134  1.08467e-04
  1  11  15 135  6.99298e-04
  1  11  15 136 -8.17894e-05
  1  11  15 137 -7.20303e-05
  1  11  15 138 -1.24494e-04
  1  11  15 140  5.81343e-04
  1  11  15 142  3.12797e-05
  1  11  15 145 -1.00932e-05
  1  11  15 149  6.46754e-04
  1  11  15 151 -4.35462e-05
  1  11  15 153  6.54099e-05
  1  11  15 158  1.80688e-05
  1  11  15 160  1.02862e-05
  1  11  15 163  6.11855e-04
  1  11  15 165 -5.10269e-05
  1  11  15 166 -5.39250e-05
  1  11  15 169 -5.03717e-05
  1  11  15 172  1.14316e-04
  1  11  15 173  1.03298e-05
  1  11  15 174 -3.12881e-05
  1  11  15 176  2.51563e-05
  1  11  15 178  6.41092e-05
  1  11  15 179 -4.78058e-05
  1  11  15 181  1.82418e-04
  1  11  15 183 -3.20481e-05
  1  11  15 184  4.55515e-05
  1  11  15 189  5.91800e-05
  1  11  16  14 -1.19905e-04
  1  11  16  19  2.19461e-05
  1  11  16  26 -1.47139e-04
  1  11  16  27  4.67666e-05
  1  11  16  28 -4.61082e-05
  1  11  16  31  6.25508e-05
  1  11  16  35 -1.62569e-04
  1  11  16  38  2.22854e-05
  1  11  16  39  2.16698e-05
  1  11  16  44  1.55952e-05
  1  11  16  45 -2.55487e-05
  1  11  16  46  2.60346e-05
  1  11  16  53  1.56294e-05
  1  11  16  57 -1.24063e-05
  1  11  16  63 -4.11842e-05
  1  11  16  65 -3.31567e-05
  1  11  16  70 -7.11443e-05
  1  11  16  73  2.27011e-05
  1  11  16  76  2.42594e-04
  1  11  16  83 -2.23454e-05
  1  11  16  88 -1.49743e-04
  1  11  16  89  1.49737e-04
  1  11  16  90 -1.24840e-05
  1  11  16  92 -1.29557e-04
  1  11  16  93 -4.02938e-05
  1  11  16  98  5.31808e-05
  1  11  16  99 -5.32238e-05
  1  11  16 106  6.48172e-05
  1  11  16 110 -5.83997e-05
  1  11  16 114  3.04021e-04
  1  11  16 115  2.88239e-04
  1  11  16 116 -3.23757e-04
  1  11  16 118  3.04284e-05
  1  11  16 125 -1.72215e-04
  1  11  16 127 -2.46971e-04
  1  11  16 129 -1.25999e-04
  1  11  16 130  1.26069e-04
  1  11  16 132 -1.88623e-04
  1  11  16 136 -2.67568e-04
  1  11  16 141 -1.66819e-04
  1  11  16 150 -3.15414e-04
  1  11  16 154 -3.98265e-04
  1  11  16 156  3.87479e-04
  1  11  16 178 -1.00300e-04
  1  11  16 182 -4.59017e-05
  1  11  16 183  4.65074e-05
  1  11  16 187 -1.55821e-05
  1  11  16 188  1.94993e-05
  1  12  13   7 -1.34968e-05
  1  12  13  10 -3.84185e-05
  1  12  13  17  1.84866e-04
  1  12  13  20 -1.01006e-05
  1  12  13  21 -4.54550e-05
  1  12  13  28 -1.07315e-05
  1  12  13  29  5.92264e-05
  1  12  13  30  3.09573e-05
  1  12  13  32  2.07074e-04
  1  12  13  38  3.63153e-05
  1  12  13  39  1.85494e-05
  1  12  13  43 -2.26170e-05
  1  12  13  50 -1.66524e-05
  1  12  13  54 -1.42880e-04
  1  12  13  57 -4.97712e-05
  1  12  13  58  1.11695e-04
  1  12  13  62  8.64269e-05
  1  12  13  65 -2.42534e-05
  1  12  13  66  5.72284e-05
  1  12  13  71  2.28312e-05
  1  12  13  72  1.16489e-04
  1  12  13  78 -1.41322e-05
  1  12  13  80 -4.33689e-05
  1  12  13  84 -7.49641e-05
  1  12  13  85  7.41979e-05
  1  12  13  87 -3.20974e-05
  1  12  13  89 -1.23835e-05
  1  12  13  94  1.62165e-05
  1  12  13  96  1.27705e-05
  1  12  13  98  1.52702e-05
  1  12  13  99 -4.94212e-05
  1  12  13 108  1.22466e-05
  1  12  13 110  2.10547e-05
  1  12  13 120  1.56610e-05
  1  12  13 126 -1.15315e-05
  1  12  13 127  1.15999e-05
  1  12  13 132  3.01505e-05
  1  12  13 134  1.33564e-05
  1  12  13 145 -1.23087e-05
  1  12  13 146 -2.99813e-05
  1  12  13 166 -9.47350e-05
  1  12  13 167 -1.04678e-05
  1  12  13 168 -4.01032e-05
  1  12  13 169  1.55059e-05
  1  12  13 170 -1.15002e-05
  1  12  13 171  1.13504e-05
  1  12  13 172 -8.86937e-05
  1  12  13 173  5.46863e-05
  1  12  13 174  1.23710e-05
  1  12  13 175 -1.73891e-05
  1  12  13 176 -4.68646e-05
  1  12  13 178  5.50291e-05
  1  12  13 180  1.24794e-05
  1  12  13 181  3.35808e-05
  1  12  13 185  4.95476e-05
  1  12  13 186  2.86493e-05
  1  12  13 187 -5.52264e-05
  1  12  13 188 -5.62364e-05
  1  12  13 189 -1.98847e-05
  1  12  14   9  1.57157e-05
  1  12  14  14  2.34766e-05
  1  12  14  16 -3.28412e-05
  1  12  14  18 -1.27464e-05
  1  12  14  19 -1.64822e-05
  1  12  14  25 -4.06429e-05
  1  12  14  26 -3.50276e-05
  1  12  14  30 -1.03953e-04
  1  12  14  35 -2.33916e-04
  1  12  14  39  2.03914e-04
  1  12  14  43  1.11140e-04
  1  12  14  44  1.12344e-04
  1  12  14  45  3.77818e-05
  1  12  14  53 -8.56127e-05
  1  12  14  63  8.44136e-05
  1  12  14  65 -1.85613e-05
  1  12  14  66  2.06298e-05
  1  12  14  76  1.46508e-04
  1  12  14  90  6.58290e-05
  1  12  14  92  3.47321e-04
  1  12  14  93 -3.60605e-04
  1  12  14  99  6.01499e-05
  1  12  14 107  4.11038e-04
  1  12  14 111 -1.06805e-05
  1  12  14 114  1.04752e-05
  1  12  14 116  3.33615e-05
  1  12  14 118  1.58715e-05
  1  12  14 119  1.58908e-05
  1  12  14 124 -2.03573e-05
  1  12  14 125 -2.07451e-05
  1  12  14 129 -5.44027e-04
  1  12  14 130  5.38016e-04
  1  12  14 132  6.60485e-04
  1  12  14 133  6.60660e-04
  1  12  14 137  3.61432e-04
  1  12  14 141 -3.62753e-04
  1  12  14 142  3.62849e-04
  1  12  14 150  5.03460e-04
  1  12  14 151  5.04624e-04
  1  12  14 154  1.43700e-03
  1  12  14 156 -1.95635e-04
  1  12  14 157 -1.17630e-04
  1  12  14 161 -1.58002e-03
  1  12  14 163  3.53183e-04
  1  12  14 172  1.60044e-05
  1  12  14 173 -1.58498e-05
  1  12  14 178  1.49536e-04
  1  12  14 179 -1.49319e-04
  1  12  15   9 -2.16313e-04
  1  12  15  14 -3.83508e-04
  1  12  15  18  2.51105e-04
  1  12  15  19 -2.48606e-04
  1  12  15  25  7.94586e-05
  1  12  15  26 -8.48535e-05
  1  12  15  27 -1.48894e-04
  1  12  15  28 -1.48951e-04
  1  12  15  35 -6.38046e-04
  1  12  15  38 -1.59076e-05
  1  12  15  43 -2.11667e-05
  1  12  15  48 -1.42719e-04
  1  12  15  49 -1.42942e-04
  1  12  15  53  1.08640e-04
  1  12  15  56 -7.90381e-05
  1  12  15  57 -8.00276e-05
  1  12  15  63 -1.20799e-04
  1  12  15  66 -6.69565e-04
  1  12  15  70  2.41424e-04
  1  12  15  73  4.05256e-04
  1  12  15  74 -4.07695e-04
  1  12  15  76  1.66033e-05
  1  12  15  78  1.60486e-04
  1  12  15  79  1.60327e-04
  1  12  15  83  9.81551e-05
  1  12  15  88  8.92935e-05
  1  12  15  89 -8.94303e-05
  1  12  15  90 -2.94534e-05
  1  12  15  92 -3.99644e-05
  1  12  15  93 -2.34222e-05
  1  12  15  98 -2.53827e-04
  1  12  15  99 -2.45915e-04
  1  12  15 107  6.94140e-05
  1  12  15 110 -1.67835e-04
  1  12  15 111 -1.57928e-04
  1  12  15 114  7.83565e-04
  1  12  15 115  7.68635e-04
  1  12  15 116  5.87909e-04
  1  12  15 124 -3.29209e-04
  1  12  15 125 -3.29955e-04
  1  12  15 126  4.66286e-04
  1  12  15 129  3.88301e-05
  1  12  15 130 -3.85857e-05
  1  12  15 137 -1.64160e-05
  1  12  15 141 -7.98872e-05
  1  12  15 156 -1.59191e-03
  1  12  15 160 -8.07369e-05
  1  12  15 163  4.86921e-04
  1  12  15 170 -1.79111e-05
  1  12  15 179  2.44605e-05
  1  12  16  11  1.29543e-05
  1  12  16  17  2.63764e-05
  1  12  16  20 -1.94175e-04
  1  12  16  21  1.36572e-05
  1  12  16  24  1.17574e-04
  1  12  16  29  1.07595e-05
  1  12  16  40  2.96424e-04
  1  12  16  42 -1.00075e-04
  1  12  16  43 -1.83618e-05
  1  12  16  44  1.63015e-05
  1  12  16  50  3.52798e-04
  1  12  16  54  2.37076e-05
  1  12  16  60 -8.09461e-05
  1  12  16  68  1.18710e-04
  1  12  16  72  1.17535e-05
  1  12  16  87 -5.70492e-05
  1  12  16  94 -1.62462e-04
  1  12  16  97  9.38344e-05
  1  12  16 100  1.22387e-04
  1  12  16 103  5.64155e-05
  1  12  16 105 -1.09247e-04
  1  12  16 112 -2.42601e-04
  1  12  16 115  1.04484e-05
  1  12  16 123  8.84529e-05
  1  12  16 131  9.62380e-05
  1  12  16 135  4.05314e-05
  1  12  16 138  9.69619e-05
  1  12  16 140  2.90098e-04
  1  12  16 144 -1.44396e-05
  1  12  16 146  2.02869e-05
  1  12  16 149  1.47671e-04
  1  12  16 153  4.89303e-04
  1  12  16 158 -4.25255e-04
  1  12  16 163 -4.49455e-04
  1  12  16 166 -3.52189e-05
  1  12  16 168 -1.13915e-05
  1  12  16 176  9.48956e-05
  1  12  16 177 -1.82438e-05
  1  12  16 178 -1.30197e-05
  1  12  16 181  1.08165e-04
  1  12  16 182  2.54666e-05
  1  12  16 183  1.14083e-05
  1  12  16 184 -3.42049e-05
  1  13  14  15  1.51277e-04
  1  13  14  18 -1.98068e-05
  1  13  14  19 -2.55710e-05
  1  13  14  25 -1.18103e-04
  1  13  14  26 -1.25308e-04
  1  13  14  27  7.01942e-05
  1  13  14  28  6.99627e-05
  1  13  14  35  2.37501e-04
  1  13  14  43  3.51962e-05
  1  13  14  44  3.92019e-05
  1  13  14  45 -4.68013e-05
  1  13  14  48 -2.88520e-04
  1  13  14  49  2.88574e-04
  1  13  14  56 -2.94035e-05
  1  13  14  57  3.32148e-05
  1  13  14  63 -5.96592e-05
  1  13  14  66  2.87378e-04
  1  13  14  70  1.69207e-05
  1  13  14  73 -2.54278e-04
  1  13  14  74  1.18056e-04
  1  13  14  78 -6.28200e-05
  1  13  14  79 -6.33761e-05
  1  13  14  83 -5.75669e-05
  1  13  14  88 -1.99234e-05
  1  13  14  89 -1.98156e-05
  1  13  14  90  1.07609e-05
  1  13  14  92  6.13227e-05
  1  13  14  98  2.86858e-05
  1  13  14  99  2.80650e-05
  1  13  14 107  3.54626e-05
  1  13  14 114 -4.87772e-04
  1  13  14 115 -4.66992e-04
  1  13  14 116 -2.41644e-04
  1  13  14 124  1.05603e-04
  1  13  14 125  1.05845e-04
  1  13  14 126 -3.33774e-04
  1  13  14 127  3.33491e-04
  1  13  14 129  8.84426e-05
  1  13  14 130 -8.64831e-05
  1  13  14 133 -2.49564e-05
  1  13  14 146  3.06104e-05
  1  13  14 147 -3.06790e-05
  1  13  14 154 -1.24066e-05
  1  13  14 156  8.93832e-04
  1  13  14 157  8.95514e-04
  1  13  14 160  5.06004e-05
  1  13  14 161  4.77632e-05
  1  13  15   9  1.49152e-05
  1  13  15  15 -9.34119e-05
  1  13  15  16 -1.46874e-05
  1  13  15  25 -7.30240e-05
  1  13  15  26  5.20099e-05
  1  13  15  30  5.41221e-05
  1  13  15  35 -1.80479e-05
  1  13  15  38  9.88727e-05
  1  13  15  39  9.95346e-05
  1  13  15  43  6.90859e-04
  1  13  15  44  7.19494e-04
  1  13  15  45 -2.05791e-04
  1  13  15  63 -2.87236e-05
  1  13  15  90  2.17200e-05
  1  13  15  92  1.16634e-04
  1  13  15  93  1.30437e-05
  1  13  15  99  1.47812e-05
  1  13  15 107  5.47933e-04
  1  13  15 114  3.97804e-05
  1  13  15 115 -2.54435e-05
  1  13  15 118 -1.58894e-05
  1  13  15 119 -1.56327e-05
  1  13  15 129 -4.52229e-04
  1  13  15 130  4.18765e-04
  1  13  15 132  5.42157e-04
  1  13  15 137  5.78594e-05
  1  13  15 141 -2.04195e-05
  1  13  15 142  1.55658e-05
  1  13  15 150 -1.15413e-04
  1  13  15 151  1.87170e-04
  1  13  15 154  8.27100e-04
  1  13  15 156 -6.45931e-05
  1  13  15 160 -5.95296e-04
  1  13  15 161 -5.95706e-04
  1  13  15 164 -1.34503e-05
  1  13  15 178 -1.33735e-04
  1  13  15 179 -1.34048e-04
  1  13  16   8  1.11128e-05
  1  13  16   9  4.64275e-05
  1  13  16  10 -8.34532e-05
  1  13  16  11 -1.42372e-04
  1  13  16  14  7.01414e-05
  1  13  16  15  1.11717e-05
  1  13  16  17  1.08598e-04
  1  13  16  20 -2.59421e-05
  1  13  16  21 -5.95507e-04
  1  13  16  25  3.31572e-05
  1  13  16  26  1.21580e-05
  1  13  16  29 -3.90388e-05
  1  13  16  30  1.27212e-05
  1  13  16  31  1.02456e-05
  1  13  16  32 -6.11241e-05
  1  13  16  39  1.64001e-05
  1  13  16  42 -2.21652e-05
  1  13  16  50  3.10750e-05
  1  13  16  56  1.09879e-05
  1  13  16  58  1.89579e-04
  1  13  16  60  1.00151e-05
  1  13  16  65  1.70938e-05
  1  13  16  66  8.43566e-05
  1  13  16  71  1.59122e-05
  1  13  16  72 -2.52500e-05
  1  13  16  73  6.94223e-05
  1  13  16  74  4.23523e-05
  1  13  16  78 -1.55613e-05
  1  13  16  79  3.89118e-05
  1  13  16  80  3.94178e-05
  1  13  16  81  4.96044e-05
  1  13  16  82 -1.03099e-04
  1  13  16  84 -4.86976e-05
  1  13  16  85  7.84157e-05
  1  13  16  87 -2.10949e-05
  1  13  16  93 -4.71908e-05
  1  13  16  94  2.39507e-05
  1  13  16  96  3.66639e-05
  1  13  16  97  2.13986e-05
  1  13  16  99 -3.13199e-05
  1  13  16 100  1.57930e-04
  1  13  16 103  8.20259e-05
  1  13  16 105 -1.12657e-04
  1  13  16 107  3.47819e-05
  1  13  16 108 -1.03102e-04
  1  13  16 110  5.88471e-05
  1  13  16 111 -6.23300e-05
  1  13  16 112 -4.69271e-05
  1  13  16 115 -9.38942e-05
  1  13  16 116  1.86775e-05
  1  13  16 118  1.96604e-05
  1  13  16 121  6.35631e-05
  1  13  16 123  1.53257e-04
  1  13  16 127  1.03543e-05
  1  13  16 131  1.13758e-05
  1  13  16 135  2.14570e-05
  1  13  16 136  1.73978e-05
  1  13  16 140 -3.41566e-05
  1  13  16 144 -3.61746e-05
  1  13  16 146 -2.15828e-04
  1  13  16 149  2.08712e-05
  1  13  16 151 -2.08847e-05
  1  13  16 153 -5.80594e-05
  1  13  16 158 -5.38864e-05
  1  13  16 160 -2.63599e-05
  1  13  16 161 -3.39006e-05
  1  13  16 163 -1.15892e-04
  1  13  16 164  2.69467e-05
  1  13  16 165 -3.91531e-05
  1  13  16 166 -6.08875e-05
  1  13  16 168 -7.41466e-05
  1  13  16 170  2.86115e-05
  1  13  16 171 -2.72183e-05
  1  13  16 172 -9.16959e-05
  1  13  16 173  6.89658e-05
  1  13  16 175 -1.75909e-04
  1  13  16 176 -2.52776e-05
  1  13  16 178 -2.68366e-05
  1  13  16 181  2.14648e-04
  1  13  16 182  7.29020e-05
  1  13  16 183 -8.27147e-05
  1  13  16 184  4.34604e-05
  1  13  16 185  4.04660e-05
  1  13  16 186  1.84736e-05
  1  13  16 187 -1.17335e-04
  1  13  16 188 -1.15781e-04
  1  13  16 189 -3.94098e-05
  1  14  15   9 -1.95821e-05
  1  14  15  14  1.33376e-05
  1  14  15  15 -1.33090e-05
  1  14  15  16 -3.46833e-05
  1  14  15  22  1.67402e-04
  1  14  15  23 -1.20320e-04
  1  14  15  37  7.32021e-04
  1  14  15  47  1.20756e-03
  1  14  15  51 -6.58141e-04
  1  14  15  59  2.97699e-05
  1  14  15  61 -2.47354e-04
  1  14  15  67  1.26131e-04
  1  14  15  69  7.28074e-04
  1  14  15  84 -4.41789e-05
  1  14  15  95 -3.88611e-04
  1  14  15 102  9.51583e-05
  1  14  15 120  9.41136e-05
  1  14  15 127  2.88185e-05
  1  14  15 128  4.25084e-04
  1  14  15 133  1.63280e-05
  1  14  15 143 -1.01708e-04
  1  14  15 160  2.40822e-05
  1  14  15 174  1.46574e-05
  1  14  15 177  1.50278e-05
  1  14  15 180  2.14588e-04
  1  14  15 186  6.04208e-05
  1  14  16  30  1.69856e-04
  1  14  16  35  1.07377e-04
  1  14  16  43 -2.73088e-04
  1  14  16  44 -2.72537e-04
  1  14  16  63 -3.12723e-05
  1  14  16  73  2.05261e-05
  1  14  16  92 -9.55074e-05
  1  14  16  93  1.02938e-04
  1  14  16 107 -5.86217e-05
  1  14  16 129  3.25920e-04
  1  14  16 130 -3.28533e-04
  1  14  16 132 -1.38719e-04
  1  14  16 133 -1.38579e-04
  1  14  16 137 -1.02273e-04
  1  14  16 141  9.89032e-05
  1  14  16 142 -1.02782e-04
  1  14  16 150 -1.64223e-04
  1  14  16 151 -1.65292e-04
  1  14  16 154 -2.97661e-04
  1  14  16 156 -1.44828e-05
  1  14  16 157 -1.62886e-05
  1  14  16 161  5.01275e-04
  1  15  16   9 -9.84139e-05
  1  15  16  18 -1.38957e-04
  1  15  16  19  1.38510e-04
  1  15  16  27 -3.86619e-05
  1  15  16  28 -3.85210e-05
  1  15  16  35  2.77375e-04
  1  15  16  43  1.51209e-05
  1  15  16  44  1.24241e-05
  1  15  16  56  1.82727e-05
  1  15  16  57  1.78151e-05
  1  15  16  63  4.00297e-05
  1  15  16  66  3.08183e-04
  1  15  16  70 -6.99020e-05
  1  15  16  73 -2.58131e-04
  1  15  16  74  2.61277e-04
  1  15  16  92  2.05078e-05
  1  15  16  98  5.15310e-05
  1  15  16  99  4.92390e-05
  1  15  16 114 -7.83850e-05
  1  15  16 115 -8.16460e-05
  1  15  16 124 -2.94794e-04
  1  15  16 125 -2.95879e-04
  1  15  16 129  1.99108e-05
  1  15  16 130 -1.59005e-05
  1  15  16 141  1.02175e-05
  1  15  16 154 -1.13107e-05
  1  15  16 156  2.70121e-04
  1  15  16 160  2.00767e-05
  1  15  16 161 -1.06515e-05
  3   1   2   7  7.39378e-05
  3   1   2  13 -4.86918e-05
  3   1   2  22 -6.84512e-04
  3   1   2  37 -3.32492e-04
  3   1   2  41 -5.48045e-04
  3   1   2  49 -1.81207e-05
  3   1   2  51  1.31536e-04
  3   1   2  55 -2.15376e-05
  3   1   2  61 -3.43000e-04
  3   1   2  75  9.97819e-05
  3   1   2  95 -8.73485e-05
  3   1   2 101  2.77179e-04
  3   1   2 102  3.74216e-04
  3   1   2 104  5.60250e-04
  3   1   2 120 -3.67364e-04
  3   1   2 122 -4.53782e-04
  3   1   2 126 -1.24328e-05
  3   1   2 128 -4.16637e-04
  3   1   2 139  2.58385e-04
  3   1   2 167 -1.21939e-05
  3   1   3  11  4.51313e-05
  3   1   3  12  4.53163e-05
  3   1   3  14 -7.03051e-05
  3   1   3  18  7.41522e-05
  3   1   3  25  2.61043e-04
  3   1   3  26  2.60877e-04
  3   1   3  28  3.94290e-05
  3   1   3  30 -1.66134e-04
  3   1   3  31  1.93073e-04
  3   1   3  35  1.71472e-04
  3   1   3  36  1.71412e-04
  3   1   3  43  4.54429e-05
  3   1   3  44 -2.85357e-05
  3   1   3  45  5.36162e-04
  3   1   3  46  3.58482e-05
  3   1   3  52  1.01725e-05
  3   1   3  56 -8.94167e-05
  3   1   3  57 -7.22070e-05
  3   1   3  63 -1.38655e-04
  3   1   3  64 -1.25379e-04
  3   1   3  65  1.83876e-04
  3   1   3  70  2.95297e-05
  3   1   3  73  1.70185e-05
  3   1   3  74  1.71719e-05
  3   1   3  76 -1.31220e-05
  3   1   3  77  1.32510e-05
  3   1   3  79  8.08798e-05
  3   1   3  82 -5.59732e-05
  3   1   3  83 -5.51576e-05
  3   1   3  92 -2.49315e-05
  3   1   3  93 -3.24194e-05
  3   1   3  98 -2.14164e-04
  3   1   3  99 -2.14760e-04
  3   1   3 106 -4.89220e-04
  3   1   3 107 -5.11784e-04
  3   1   3 110 -1.60325e-05
  3   1   3 111  1.48310e-05
  3   1   3 114 -1.23541e-04
  3   1   3 115 -1.28317e-04
  3   1   3 116 -1.16617e-05
  3   1   3 117  1.17659e-05
  3   1   3 125  2.85592e-04
  3   1   3 127  2.14933e-04
  3   1   3 129 -3.20011e-04
  3   1   3 130 -3.20135e-04
  3   1   3 132 -4.78157e-04
  3   1   3 137 -1.43116e-04
  3   1   3 141  1.90848e-04
  3   1   3 142 -1.91302e-04
  3   1   3 147  1.18058e-05
  3   1   3 150 -2.36837e-04
  3   1   3 151 -2.37131e-04
  3   1   3 154 -3.31906e-04
  3   1   3 155 -3.31731e-04
  3   1   3 156 -2.13311e-04
  3   1   3 157  2.73460e-04
  3   1   3 179  1.03547e-05
  3   1   4  11  1.62794e-05
  3   1   4  12 -1.62165e-05
  3   1   4  14  2.73964e-05
  3   1   4  18 -6.12208e-05
  3   1   4  25  1.75198e-05
  3   1   4  26 -1.79143e-05
  3   1   4  30 -5.41494e-05
  3   1   4  31 -5.41094e-05
  3   1   4  35 -9.72029e-05
  3   1   4  36  9.72382e-05
  3   1   4  43  1.95530e-05
  3   1   4  44  3.20555e-05
  3   1   4  45  1.08111e-04
  3   1   4  56  6.27475e-05
  3   1   4  57 -5.03761e-05
  3   1   4  63  3.82826e-05
  3   1   4  64 -3.69357e-05
  3   1   4  65  3.33426e-05
  3   1   4  70  1.26417e-05
  3   1   4  73 -4.18976e-05
  3   1   4  74  4.14442e-05
  3   1   4  76  5.03037e-05
  3   1   4  77  5.07897e-05
  3   1   4  79 -2.71452e-05
  3   1   4  82  2.25568e-05
  3   1   4  83 -2.19899e-05
  3   1   4  90 -4.97275e-05
  3   1   4  92  2.90266e-05
  3   1   4  98 -3.22536e-05
  3   1   4  99  3.25989e-05
  3   1   4 106  7.66290e-05
  3   1   4 107 -8.51852e-05
  3   1   4 114 -5.06789e-05
  3   1   4 115  5.09879e-05
  3   1   4 125  3.28667e-05
  3   1   4 127  8.15742e-05
  3   1   4 129 -6.50731e-05
  3   1   4 130  6.52138e-05
  3   1   4 132 -6.29289e-05
  3   1   4 137  5.34474e-05
  3   1   4 141  6.77609e-05
  3   1   4 142  6.80687e-05
  3   1   4 150 -3.93767e-05
  3   1   4 151  3.85547e-05
  3   1   4 154 -5.68262e-05
  3   1   4 155  5.68655e-05
  3   1   4 156  5.67786e-05
  3   1   4 157  6.96134e-05
  3   1   5   8  1.01188e-04
  3   1   5   9  9.34700e-05
  3   1   5  10 -5.78220e-05
  3   1   5  11  1.43795e-04
  3   1   5  12 -2.95912e-05
  3   1   5  14  4.12599e-05
  3   1   5  15 -9.11114e-05
  3   1   5  16  7.08572e-05
  3   1   5  17  7.54054e-05
  3   1   5  18 -6.60454e-05
  3   1   5  19 -5.07436e-04
  3   1   5  20 -1.86218e-04
  3   1   5  21 -1.88203e-04
  3   1   5  22  4.70694e-05
  3   1   5  23  2.34242e-05
  3   1   5  24 -6.26991e-04
  3   1   5  25 -7.20008e-04
  3   1   5  26 -2.83885e-05
  3   1   5  27  3.83084e-05
  3   1   5  28 -1.13019e-05
  3   1   5  32  1.00888e-04
  3   1   5  35  1.25448e-04
  3   1   5  37  6.20865e-05
  3   1   5  38 -2.95540e-05
  3   1   5  39  9.91603e-05
  3   1   5  40  6.25498e-04
  3   1   5  41 -3.42992e-05
  3   1   5  42  2.15779e-04
  3   1   5  43 -3.90474e-05
  3   1   5  44  1.01259e-05
  3   1   5  45  1.68540e-04
  3   1   5  46 -9.13861e-05
  3   1   5  47 -3.78313e-05
  3   1   5  50  1.17108e-04
  3   1   5  51  5.48517e-05
  3   1   5  52  1.95650e-05
  3   1   5  53 -5.42646e-05
  3   1   5  54  9.46521e-05
  3   1   5  55  6.76089e-05
  3   1   5  57 -1.41951e-05
  3   1   5  58  8.83674e-05
  3   1   5  60 -3.49925e-04
  3   1   5  62  1.32222e-05
  3   1   5  63 -1.04984e-04
  3   1   5  65  7.74318e-05
  3   1   5  66 -4.57283e-05
  3   1   5  67 -6.86305e-05
  3   1   5  68 -1.81661e-04
  3   1   5  70 -2.92617e-04
  3   1   5  71 -1.68649e-04
  3   1   5  73  5.09868e-05
  3   1   5  74 -1.99270e-04
  3   1   5  76  5.18798e-05
  3   1   5  77  1.35846e-05
  3   1   5  80 -4.29536e-04
  3   1   5  81  7.31261e-05
  3   1   5  82 -1.60457e-05
  3   1   5  83 -2.28037e-05
  3   1   5  84  7.51422e-05
  3   1   5  85 -2.87975e-04
  3   1   5  87  1.36555e-05
  3   1   5  89 -2.55301e-05
  3   1   5  91  1.46915e-04
  3   1   5  93  1.07564e-05
  3   1   5  94  1.87363e-04
  3   1   5  96  5.98671e-04
  3   1   5  97 -4.70450e-04
  3   1   5  98 -1.24364e-04
  3   1   5 100  9.49918e-05
  3   1   5 101 -6.54862e-05
  3   1   5 103 -2.47411e-04
  3   1   5 105  3.34322e-05
  3   1   5 107 -2.31652e-04
  3   1   5 108  1.00260e-05
  3   1   5 109 -6.57194e-05
  3   1   5 111 -1.79310e-05
  3   1   5 112  2.99584e-05
  3   1   5 114  2.16595e-04
  3   1   5 115 -3.45177e-05
  3   1   5 116  1.44833e-05
  3   1   5 117 -1.83053e-04
  3   1   5 120  6.22577e-04
  3   1   5 121  3.80232e-05
  3   1   5 122  5.34895e-04
  3   1   5 123  2.67360e-04
  3   1   5 124  3.90360e-04
  3   1   5 125 -5.26975e-04
  3   1   5 128  7.63655e-04
  3   1   5 131  7.63767e-05
  3   1   5 132 -3.28267e-04
  3   1   5 134  8.65229e-05
  3   1   5 135 -7.97512e-05
  3   1   5 136  2.35027e-05
  3   1   5 138 -1.00730e-04
  3   1   5 141  1.89952e-05
  3   1   5 143  6.87546e-05
  3   1   5 144 -4.76588e-05
  3   1   5 145 -4.56970e-05
  3   1   5 146  3.00709e-04
  3   1   5 147 -1.97118e-05
  3   1   5 149  1.18243e-05
  3   1   5 153  3.97309e-04
  3   1   5 154  3.68529e-04
  3   1   5 155  1.46723e-04
  3   1   5 156 -6.90734e-05
  3   1   5 160  1.45548e-05
  3   1   5 161  1.28025e-05
  3   1   5 163 -7.04604e-05
  3   1   5 164 -3.58449e-05
  3   1   5 166 -4.42608e-05
  3   1   5 167 -7.82641e-05
  3   1   5 168  1.74868e-04
  3   1   5 170  3.90535e-05
  3   1   5 171 -3.42204e-05
  3   1   5 172 -1.25746e-05
  3   1   5 174  1.49135e-04
  3   1   5 175 -1.48730e-05
  3   1   5 177 -4.49698e-05
  3   1   5 180  1.05630e-04
  3   1   5 181  4.89981e-05
  3   1   5 182  2.77491e-04
  3   1   5 183 -2.02867e-04
  3   1   5 184  4.20204e-05
  3   1   5 185 -1.72705e-04
  3   1   5 186  1.45599e-05
  3   1   5 187  9.50344e-05
  3   1   5 188  9.58619e-05
  3   1   5 189  1.51127e-05
  3   1   6   7  3.51411e-05
  3   1   6   8  6.54161e-04
  3   1   6   9  9.86771e-05
  3   1   6  10 -8.51892e-05
  3   1   6  11  1.10658e-04
  3   1   6  12  7.30993e-05
  3   1   6  13 -7.35441e-05
  3   1   6  14  2.04401e-04
  3   1   6  15  2.73576e-05
  3   1   6  17 -3.76281e-04
  3   1   6  19  1.28873e-04
  3   1   6  20  2.65262e-04
  3   1   6  21 -1.29238e-04
  3   1   6  22 -2.15826e-03
  3   1   6  23 -9.54395e-05
  3   1   6  24  4.52576e-04
  3   1   6  26  1.09711e-05
  3   1   6  27  3.15543e-05
  3   1   6  28 -2.71289e-05
  3   1   6  29 -2.73649e-04
  3   1   6  30  4.01815e-05
  3   1   6  31  2.18365e-05
  3   1   6  32  5.30207e-05
  3   1   6  33  6.65649e-05
  3   1   6  35  7.70597e-05
  3   1   6  38 -7.91799e-05
  3   1   6  40 -2.84770e-04
  3   1   6  41  1.90892e-03
  3   1   6  42 -2.50197e-04
  3   1   6  43  9.00668e-05
  3   1   6  44  9.20045e-05
  3   1   6  45  5.40793e-05
  3   1   6  46  6.95933e-05
  3   1   6  47  2.31132e-03
  3   1   6  49  1.76892e-05
  3   1   6  50  1.13212e-04
  3   1   6  54  3.64109e-04
  3   1   6  57  1.05684e-05
  3   1   6  60  1.14671e-04
  3   1   6  62  4.11250e-04
  3   1   6  63 -1.92856e-04
  3   1   6  65 -2.54571e-04
  3   1   6  66  2.69153e-04
  3   1   6  67 -3.58818e-05
  3   1   6  68  4.59593e-05
  3   1   6  69  4.32264e-04
  3   1   6  70  3.41655e-04
  3   1   6  71 -4.49565e-04
  3   1   6  72 -7.05698e-05
  3   1   6  73  1.25148e-05
  3   1   6  76  9.63359e-05
  3   1   6  77  3.71584e-05
  3   1   6  78 -2.45105e-04
  3   1   6  79  1.29241e-04
  3   1   6  80  5.86208e-05
  3   1   6  81  5.39282e-05
  3   1   6  82 -2.43707e-04
  3   1   6  83 -5.36126e-05
  3   1   6  85  1.84106e-04
  3   1   6  86  6.33250e-05
  3   1   6  87  2.29041e-04
  3   1   6  89 -3.14003e-05
  3   1   6  91  3.51810e-05
  3   1   6  92 -2.59432e-05
  3   1   6  93  1.12869e-04
  3   1   6  94  1.39519e-04
  3   1   6  95  4.18642e-04
  3   1   6  96 -7.51666e-05
  3   1   6  98  2.06210e-04
  3   1   6  99 -2.30566e-05
  3   1   6 100  3.92699e-04
  3   1   6 102  1.14987e-05
  3   1   6 103  5.07145e-05
  3   1   6 105  3.51080e-04
  3   1   6 107 -1.20369e-04
  3   1   6 108 -1.97352e-05
  3   1   6 110  2.34885e-04
  3   1   6 111 -5.51595e-05
  3   1   6 112 -4.74034e-05
  3   1   6 113 -5.83812e-04
  3   1   6 114  2.07754e-05
  3   1   6 115 -1.08023e-05
  3   1   6 117  3.31551e-04
  3   1   6 119  1.52676e-05
  3   1   6 121 -4.82043e-05
  3   1   6 123  3.65188e-05
  3   1   6 124 -2.84550e-04
  3   1   6 125  3.31198e-04
  3   1   6 126 -2.83915e-05
  3   1   6 127  2.59349e-05
  3   1   6 129  1.87782e-05
  3   1   6 130  1.06427e-05
  3   1   6 131  9.80609e-05
  3   1   6 132  1.02962e-04
  3   1   6 133  9.54752e-05
  3   1   6 135  1.05413e-04
  3   1   6 136  8.77531e-05
  3   1   6 137 -3.68783e-05
  3   1   6 138 -9.33448e-05
  3   1   6 139 -6.45550e-05
  3   1   6 140  1.09540e-05
  3   1   6 141 -1.37073e-04
  3   1   6 144 -2.97633e-04
  3   1   6 146  2.55462e-05
  3   1   6 147  2.03909e-05
  3   1   6 149 -9.47096e-05
  3   1   6 150  1.14653e-04
  3   1   6 151 -2.05280e-05
  3   1   6 152 -6.84071e-05
  3   1   6 154 -1.91029e-04
  3   1   6 155 -2.48081e-05
  3   1   6 156  7.07008e-05
  3   1   6 158 -1.06603e-04
  3   1   6 160  8.67959e-05
  3   1   6 161  3.75362e-05
  3   1   6 162  7.88877e-05
  3   1   6 163  7.33771e-05
  3   1   6 164 -2.30523e-04
  3   1   6 165 -1.72274e-04
  3   1   6 166  2.80967e-05
  3   1   6 168  2.28310e-04
  3   1   6 169 -2.59385e-05
  3   1   6 170  7.69058e-05
  3   1   6 171 -2.12592e-04
  3   1   6 172 -1.94694e-04
  3   1   6 173 -2.49529e-05
  3   1   6 174  1.08995e-04
  3   1   6 175 -3.65638e-04
  3   1   6 176  7.70072e-05
  3   1   6 177  5.85050e-05
  3   1   6 178  9.78235e-05
  3   1   6 179 -2.47744e-05
  3   1   6 180  2.57612e-05
  3   1   6 181  1.09641e-04
  3   1   6 182 -2.02063e-04
  3   1   6 184 -5.53467e-05
  3   1   6 185  1.11049e-04
  3   1   6 187 -1.83637e-04
  3   1   6 189  3.60221e-05
  3   1   7  11  7.90907e-05
  3   1   7  12 -8.27549e-05
  3   1   7  15 -1.24014e-04
  3   1   7  16 -3.91293e-05
  3   1   7  18  1.62754e-05
  3   1   7  19 -1.01489e-05
  3   1   7  25  2.30945e-05
  3   1   7  26 -2.13874e-05
  3   1   7  28 -1.99817e-04
  3   1   7  30  4.08577e-05
  3   1   7  31 -3.22275e-05
  3   1   7  35  2.19017e-04
  3   1   7  36 -2.20435e-04
  3   1   7  39 -4.71796e-05
  3   1   7  43  3.64913e-04
  3   1   7  44  3.68177e-04
  3   1   7  45 -2.36549e-04
  3   1   7  48  9.44592e-04
  3   1   7  52 -3.01170e-04
  3   1   7  56 -3.69664e-05
  3   1   7  57  1.06473e-04
  3   1   7  63  1.44684e-04
  3   1   7  64 -5.33458e-05
  3   1   7  65  4.28600e-05
  3   1   7  66 -1.32326e-05
  3   1   7  70 -4.69130e-04
  3   1   7  71  2.94890e-05
  3   1   7  73  1.97258e-05
  3   1   7  74  1.05444e-05
  3   1   7  76  5.91158e-05
  3   1   7  77  7.43241e-05
  3   1   7  79 -1.41695e-05
  3   1   7  82 -1.29993e-05
  3   1   7  83 -2.06374e-05
  3   1   7  90 -2.56518e-05
  3   1   7  92 -4.58769e-05
  3   1   7  98  1.19154e-05
  3   1   7  99 -1.36912e-05
  3   1   7 106 -1.12681e-04
  3   1   7 107  8.65224e-05
  3   1   7 110 -1.60577e-05
  3   1   7 111 -1.88750e-05
  3   1   7 116 -2.37902e-05
  3   1   7 117 -2.42678e-05
  3   1   7 118 -3.66574e-05
  3   1   7 119  3.66024e-05
  3   1   7 125 -1.58411e-05
  3   1   7 129  5.68662e-05
  3   1   7 130 -5.36434e-05
  3   1   7 132 -1.45742e-05
  3   1   7 146 -3.75761e-05
  3   1   7 147  1.82430e-05
  3   1   7 150 -8.67671e-05
  3   1   7 151  8.37475e-05
  3   1   7 154 -2.69103e-05
  3   1   7 155  2.81552e-05
  3   1   7 156  1.13318e-04
  3   1   7 157  9.36901e-05
  3   1   7 160 -2.93984e-05
  3   1   7 161 -2.83922e-05
  3   1   7 165 -8.63007e-05
  3   1   7 169 -5.54753e-05
  3   1   7 183  1.19622e-05
  3   1   7 187 -1.70264e-05
  3   1   7 188 -2.13029e-05
  3   1   8   9  2.64068e-05
  3   1   8  10 -5.33625e-05
  3   1   8  11  2.93045e-05
  3   1   8  14  3.41591e-05
  3   1   8  15 -6.90260e-05
  3   1   8  16 -4.04142e-05
  3   1   8  17  2.46230e-05
  3   1   8  20  2.04211e-05
  3   1   8  21 -3.52153e-05
  3   1   8  22  4.21800e-05
  3   1   8  24  2.48568e-05
  3   1   8  25  3.78555e-05
  3   1   8  27 -1.05109e-05
  3   1   8  29  4.18794e-05
  3   1   8  32 -3.85261e-05
  3   1   8  35  1.12455e-05
  3   1   8  40 -1.91714e-05
  3   1   8  41  4.12639e-05
  3   1   8  42  3.73484e-05
  3   1   8  49 -4.35133e-05
  3   1   8  50  2.11343e-05
  3   1   8  52  1.01093e-05
  3   1   8  56 -2.05711e-05
  3   1   8  58  6.10700e-05
  3   1   8  59  3.15757e-04
  3   1   8  60  3.10059e-05
  3   1   8  61 -1.04407e-04
  3   1   8  63  1.13389e-04
  3   1   8  66  1.73243e-05
  3   1   8  67 -3.30521e-05
  3   1   8  69  3.76640e-05
  3   1   8  72 -2.35163e-05
  3   1   8  73  4.39850e-05
  3   1   8  74 -2.79898e-05
  3   1   8  76  3.93818e-05
  3   1   8  78 -2.67226e-05
  3   1   8  79  2.75609e-05
  3   1   8  80 -4.29423e-05
  3   1   8  81 -3.98106e-05
  3   1   8  84  4.10959e-05
  3   1   8  86 -7.49322e-05
  3   1   8  87  2.39645e-05
  3   1   8  89 -2.87536e-05
  3   1   8  92  2.95422e-05
  3   1   8  93 -3.28520e-05
  3   1   8  96  1.45804e-04
  3   1   8  98 -3.58280e-05
  3   1   8 100 -3.43783e-05
  3   1   8 102 -3.47673e-05
  3   1   8 103  5.95976e-05
  3   1   8 104  9.01340e-05
  3   1   8 107  1.39748e-05
  3   1   8 108  2.47866e-05
  3   1   8 112  4.31145e-05
  3   1   8 113 -3.94067e-05
  3   1   8 114 -3.56993e-05
  3   1   8 118 -2.23758e-05
  3   1   8 120  3.66894e-05
  3   1   8 121  5.17417e-05
  3   1   8 123 -2.00547e-05
  3   1   8 124 -1.88332e-05
  3   1   8 125 -2.18659e-05
  3   1   8 126  3.05474e-05
  3   1   8 128  3.93472e-05
  3   1   8 136 -1.17800e-05
  3   1   8 138  4.16337e-05
  3   1   8 143 -3.86070e-05
  3   1   8 144 -1.04779e-05
  3   1   8 145 -4.81479e-05
  3   1   8 146  3.74277e-05
  3   1   8 150  4.68325e-05
  3   1   8 152  5.76108e-05
  3   1   8 153  2.11653e-05
  3   1   8 156 -5.34235e-05
  3   1   8 159 -8.99741e-05
  3   1   8 162  1.95661e-05
  3   1   8 164 -2.72374e-05
  3   1   8 165 -2.62526e-05
  3   1   8 166  2.73049e-05
  3   1   8 168  4.03024e-05
  3   1   8 169  2.02944e-05
  3   1   8 170 -3.22062e-05
  3   1   8 172  2.06329e-05
  3   1   8 174  4.92235e-05
  3   1   8 176  2.98750e-05
  3   1   8 183 -1.03654e-05
  3   1   8 185  6.31790e-05
  3   1   8 186  3.71769e-05
  3   1   8 187  2.81963e-05
  3   1   8 189 -1.27358e-05
  3   1   9   7  4.37863e-05
  3   1   9  10  1.00507e-05
  3   1   9  11  3.56255e-05
  3   1   9  13 -4.35022e-05
  3   1   9  14 -8.89050e-05
  3   1   9  17  2.00169e-05
  3   1   9  21  1.75003e-05
  3   1   9  22 -2.06592e-04
  3   1   9  23  1.29159e-05
  3   1   9  24  3.92097e-05
  3   1   9  25  1.07516e-04
  3   1   9  29 -1.64167e-05
  3   1   9  35 -1.53601e-05
  3   1   9  37 -7.23146e-05
  3   1   9  40 -5.53335e-05
  3   1   9  44  1.16370e-05
  3   1   9  52  3.94219e-05
  3   1   9  53  3.60235e-05
  3   1   9  56  5.75396e-05
  3   1   9  59 -4.39269e-05
  3   1   9  62  1.80756e-05
  3   1   9  64 -1.32974e-05
  3   1   9  66 -3.16145e-05
  3   1   9  67  1.36854e-04
  3   1   9  68 -2.41554e-05
  3   1   9  70 -1.83487e-05
  3   1   9  72 -1.04338e-04
  3   1   9  74 -3.07807e-05
  3   1   9  76 -1.07073e-04
  3   1   9  78  2.74077e-05
  3   1   9  79  5.44207e-05
  3   1   9  80  1.22429e-04
  3   1   9  82  4.54144e-05
  3   1   9  84  6.36687e-05
  3   1   9  85 -5.91662e-05
  3   1   9  87 -2.52940e-05
  3   1   9  89  3.47689e-05
  3   1   9  93  4.13288e-05
  3   1   9  98 -2.20548e-05
  3   1   9 100  1.06452e-05
  3   1   9 101  1.04207e-04
  3   1   9 105 -1.14133e-05
  3   1   9 107  1.04937e-05
  3   1   9 108 -3.18340e-05
  3   1   9 110  1.95336e-05
  3   1   9 111 -9.90798e-05
  3   1   9 112 -1.88254e-05
  3   1   9 113  1.83128e-05
  3   1   9 115  1.09154e-05
  3   1   9 118  4.87436e-05
  3   1   9 122 -1.19165e-04
  3   1   9 123  1.65093e-05
  3   1   9 124  2.51774e-05
  3   1   9 126  3.50848e-05
  3   1   9 131 -1.00293e-05
  3   1   9 134  1.33049e-05
  3   1   9 138 -3.11024e-05
  3   1   9 139  3.85787e-05
  3   1   9 140  1.40336e-05
  3   1   9 144  5.34253e-05
  3   1   9 145 -6.86287e-05
  3   1   9 146 -1.68662e-05
  3   1   9 148 -8.54966e-05
  3   1   9 150  1.85789e-05
  3   1   9 152 -3.79387e-05
  3   1   9 153 -2.19786e-05
  3   1   9 156 -6.69183e-05
  3   1   9 159  3.80665e-05
  3   1   9 165  5.42138e-05
  3   1   9 166 -3.44479e-05
  3   1   9 167 -3.76954e-05
  3   1   9 169  3.53249e-04
  3   1   9 170  3.98051e-05
  3   1   9 171  4.10619e-05
  3   1   9 173 -1.85614e-05
  3   1   9 175 -3.42103e-05
  3   1   9 177 -3.80246e-05
  3   1   9 180  1.88483e-05
  3   1   9 181  5.07538e-05
  3   1   9 182 -1.71419e-05
  3   1   9 189  2.55561e-05
  3   1  10  11 -7.93953e-05
  3   1  10  12 -1.02682e-04
  3   1  10  14 -1.08508e-05
  3   1  10  15  1.61149e-04
  3   1  10  16  5.32310e-05
  3   1  10  18  1.50759e-05
  3   1  10  19  2.26878e-05
  3   1  10  25  4.29395e-05
  3   1  10  26  6.21094e-05
  3   1  10  28  2.00520e-04
  3   1  10  30  3.97492e-05
  3   1  10  31  2.28118e-05
  3   1  10  35 -1.65079e-04
  3   1  10  36 -1.64508e-04
  3   1  10  39  4.98247e-05
  3   1  10  43  3.31599e-04
  3   1  10  44 -3.28805e-04
  3   1  10  48 -9.52382e-04
  3   1  10  52  3.04150e-04
  3   1  10  56 -2.90884e-05
  3   1  10  57 -1.26515e-04
  3   1  10  63  1.43424e-04
  3   1  10  64  1.43317e-04
  3   1  10  65  1.34467e-05
  3   1  10  70  4.33939e-04
  3   1  10  71  2.56025e-05
  3   1  10  73  2.01617e-05
  3   1  10  76  1.11451e-05
  3   1  10  77 -2.46934e-05
  3   1  10  83  4.09904e-05
  3   1  10  92 -4.56588e-05
  3   1  10  93 -1.37725e-05
  3   1  10  97 -1.53925e-05
  3   1  10 107 -1.16453e-05
  3   1  10 110  1.51017e-05
  3   1  10 111 -1.21522e-05
  3   1  10 114 -2.93427e-05
  3   1  10 116  2.94321e-05
  3   1  10 117 -2.92343e-05
  3   1  10 118  2.57226e-05
  3   1  10 119  2.58916e-05
  3   1  10 127  1.10948e-05
  3   1  10 134  7.96080e-05
  3   1  10 141  1.75146e-05
  3   1  10 142 -1.99277e-05
  3   1  10 146 -2.29320e-04
  3   1  10 147 -1.23041e-04
  3   1  10 150 -2.32249e-05
  3   1  10 151 -4.23631e-05
  3   1  10 156 -9.29036e-05
  3   1  10 157  5.77693e-05
  3   1  10 160  5.64700e-05
  3   1  10 161 -5.44628e-05
  3   1  10 165  8.48997e-05
  3   1  10 169  3.11820e-05
  3   1  10 170  2.32818e-05
  3   1  10 171  2.53678e-05
  3   1  10 187 -2.08296e-05
  3   1  10 188  1.98723e-05
  3   1  11   9 -1.35965e-05
  3   1  11  12  4.05667e-05
  3   1  11  15 -4.44604e-05
  3   1  11  16 -1.17831e-05
  3   1  11  25  1.90024e-05
  3   1  11  26 -3.05634e-05
  3   1  11  28  3.56474e-05
  3   1  11  31 -1.91768e-05
  3   1  11  35  2.16856e-05
  3   1  11  36 -2.66552e-05
  3   1  11  39  1.99822e-05
  3   1  11  43  6.17516e-05
  3   1  11  44  6.28020e-05
  3   1  11  45  3.53903e-05
  3   1  11  46  1.20231e-05
  3   1  11  48 -1.88896e-04
  3   1  11  56  3.37791e-05
  3   1  11  57 -3.46093e-05
  3   1  11  63  1.87259e-05
  3   1  11  64 -2.55752e-05
  3   1  11  65 -1.12130e-05
  3   1  11  70 -3.51527e-05
  3   1  11  73  1.84373e-05
  3   1  11  77  1.35351e-05
  3   1  11 106 -1.46478e-05
  3   1  11 107  1.21585e-05
  3   1  11 111 -1.02937e-05
  3   1  11 114  2.19013e-05
  3   1  11 116  2.93453e-05
  3   1  11 117  2.80562e-05
  3   1  11 118  1.11357e-05
  3   1  11 119 -1.10273e-05
  3   1  11 127 -1.30388e-05
  3   1  11 129 -1.63489e-05
  3   1  11 130  1.58938e-05
  3   1  11 137 -1.29163e-05
  3   1  11 141 -2.38072e-05
  3   1  11 142 -1.77736e-05
  3   1  11 146  1.24289e-04
  3   1  11 147 -3.86353e-05
  3   1  11 150 -5.68694e-05
  3   1  11 151  5.66104e-05
  3   1  11 154  1.00358e-05
  3   1  11 156 -6.86515e-05
  3   1  11 157 -1.65366e-05
  3   1  11 160  6.84757e-05
  3   1  11 161  6.97105e-05
  3   1  11 165  1.17519e-05
  3   1  12   8  1.60305e-05
  3   1  12  11 -1.29473e-05
  3   1  12  14 -1.23022e-05
  3   1  12  15 -1.88065e-05
  3   1  12  18  3.68123e-04
  3   1  12  19  3.10062e-04
  3   1  12  25 -7.81777e-04
  3   1  12  26 -7.84824e-04
  3   1  12  30  9.08475e-04
  3   1  12  31 -9.10031e-04
  3   1  12  39 -3.77572e-05
  3   1  12  43 -9.50977e-05
  3   1  12  44  5.67174e-05
  3   1  12  45 -5.58858e-04
  3   1  12  48  1.36739e-05
  3   1  12  52 -1.99794e-04
  3   1  12  53 -1.10383e-05
  3   1  12  56 -2.32537e-04
  3   1  12  57 -2.08231e-04
  3   1  12  63 -1.26335e-04
  3   1  12  64 -1.12897e-04
  3   1  12  65 -1.87663e-04
  3   1  12  70 -8.38108e-04
  3   1  12  71  1.59336e-05
  3   1  12  73  2.87143e-04
  3   1  12  74  2.84672e-04
  3   1  12  76 -2.62666e-04
  3   1  12  77  2.68119e-04
  3   1  12  79 -4.42823e-05
  3   1  12  80  1.18653e-05
  3   1  12  82  3.39179e-05
  3   1  12  83  2.83919e-05
  3   1  12  88 -1.61031e-04
  3   1  12  90  2.46288e-04
  3   1  12  92 -7.69906e-05
  3   1  12  98  3.06348e-04
  3   1  12  99  3.11949e-04
  3   1  12 106  4.19072e-04
  3   1  12 107  4.08417e-04
  3   1  12 110  3.20123e-04
  3   1  12 111 -3.12120e-04
  3   1  12 114  3.01516e-05
  3   1  12 115  3.31325e-05
  3   1  12 125  1.74716e-04
  3   1  12 127 -2.26716e-04
  3   1  12 129  1.96641e-04
  3   1  12 130  1.95473e-04
  3   1  12 132  1.44083e-04
  3   1  12 146  4.59505e-05
  3   1  12 147  1.01226e-04
  3   1  12 150  4.98984e-04
  3   1  12 151  5.13744e-04
  3   1  12 154  3.84161e-04
  3   1  12 155  3.84061e-04
  3   1  12 156  2.19125e-04
  3   1  12 157 -2.63283e-04
  3   1  12 165  1.78121e-05
  3   1  12 169  1.00796e-04
  3   1  12 172 -1.16173e-04
  3   1  12 179  7.15203e-05
  3   1  12 186  3.46317e-05
  3   1  12 187  4.54708e-05
  3   1  12 188  4.73816e-05
  3   1  13   9  2.32138e-05
  3   1  13  11 -1.39902e-04
  3   1  13  12 -1.23629e-04
  3   1  13  14 -1.30981e-05
  3   1  13  16  5.29752e-05
  3   1  13  19  1.17100e-05
  3   1  13  25  5.69005e-05
  3   1  13  26  8.73307e-05
  3   1  13  28  9.67986e-05
  3   1  13  30  2.72005e-05
  3   1  13  31  4.34410e-05
  3   1  13  35 -7.92808e-05
  3   1  13  36 -8.52050e-05
  3   1  13  39  2.71818e-05
  3   1  13  43 -1.21451e-04
  3   1  13  44  1.30034e-04
  3   1  13  45 -2.25749e-05
  3   1  13  48 -2.34953e-04
  3   1  13  52  1.03603e-04
  3   1  13  56  3.41518e-05
  3   1  13  57  1.29703e-05
  3   1  13  63  1.73501e-04
  3   1  13  64  1.70590e-04
  3   1  13  65 -1.24388e-05
  3   1  13  70  1.64769e-04
  3   1  13  73  3.21573e-05
  3   1  13  76  3.45488e-05
  3   1  13  77 -5.38876e-05
  3   1  13  79 -3.40893e-05
  3   1  13  82 -3.14083e-05
  3   1  13  83 -5.04118e-05
  3   1  13  92 -1.25386e-05
  3   1  13 106  1.07530e-05
  3   1  13 116  2.13697e-05
  3   1  13 117 -2.14870e-05
  3   1  13 118  2.25775e-05
  3   1  13 119  2.24813e-05
  3   1  13 127  1.13803e-05
  3   1  13 137 -1.33500e-05
  3   1  13 141  4.06136e-05
  3   1  13 142 -3.51935e-05
  3   1  13 146  5.78343e-05
  3   1  13 147  6.80131e-05
  3   1  13 151 -2.99198e-05
  3   1  13 156 -4.16958e-05
  3   1  13 157  7.01877e-05
  3   1  13 160  8.65391e-05
  3   1  13 161 -8.70842e-05
  3   1  13 165  2.79455e-05
  3   1  13 170  3.35641e-05
  3   1  13 171  2.93968e-05
  3   1  13 172  1.07996e-05
  3   1  13 183 -2.36423e-05
  3   1  13 187 -2.70923e-05
  3   1  13 188  2.62573e-05
  3   1  14   8 -1.48767e-05
  3   1  14  11  1.21361e-05
  3   1  14  12 -1.77135e-05
  3   1  14  14 -2.63101e-05
  3   1  14  15  3.66169e-05
  3   1  14  16  1.10991e-05
  3   1  14  18 -1.09845e-03
  3   1  14  19  3.26868e-04
  3   1  14  25  8.34539e-04
  3   1  14  26 -8.38766e-04
  3   1  14  28 -3.56637e-05
  3   1  14  30 -9.49083e-04
  3   1  14  31 -9.49504e-04
  3   1  14  35  1.17024e-05
  3   1  14  36 -1.21657e-05
  3   1  14  38 -1.12790e-05
  3   1  14  39  5.61568e-05
  3   1  14  43  2.40460e-04
  3   1  14  44  1.76182e-04
  3   1  14  45  5.29206e-04
  3   1  14  48 -1.75427e-05
  3   1  14  52  5.95768e-05
  3   1  14  53  1.07936e-05
  3   1  14  56  2.43742e-04
  3   1  14  57 -1.93770e-04
  3   1  14  63  6.15448e-04
  3   1  14  64 -5.79003e-04
  3   1  14  65  2.11765e-04
  3   1  14  70 -8.75062e-04
  3   1  14  71 -1.37996e-05
  3   1  14  73 -3.24357e-04
  3   1  14  74  3.23719e-04
  3   1  14  75 -1.49941e-05
  3   1  14  76  2.77898e-04
  3   1  14  77  2.77763e-04
  3   1  14  79  4.19881e-05
  3   1  14  80 -1.20647e-05
  3   1  14  82 -3.51450e-05
  3   1  14  83  2.88069e-05
  3   1  14  88  1.50840e-04
  3   1  14  90 -2.68775e-04
  3   1  14  92  8.62757e-05
  3   1  14  98  3.21162e-04
  3   1  14  99 -3.26523e-04
  3   1  14 106  4.62254e-04
  3   1  14 107 -4.43375e-04
  3   1  14 110 -3.38214e-04
  3   1  14 111 -3.22591e-04
  3   1  14 114  3.51497e-05
  3   1  14 115 -3.44404e-05
  3   1  14 125 -1.75416e-04
  3   1  14 127  2.52185e-04
  3   1  14 129  2.16259e-04
  3   1  14 130 -2.13471e-04
  3   1  14 132 -1.71819e-04
  3   1  14 137 -1.26823e-05
  3   1  14 141  1.21799e-05
  3   1  14 146  2.53388e-05
  3   1  14 147  4.74131e-04
  3   1  14 150  5.44943e-04
  3   1  14 151 -5.52927e-04
  3   1  14 154 -4.47979e-04
  3   1  14 155  4.48204e-04
  3   1  14 156  2.09116e-04
  3   1  14 157  2.87589e-04
  3   1  14 169 -6.02559e-05
  3   1  14 170  1.12956e-05
  3   1  14 171  3.33528e-05
  3   1  14 172  1.29837e-04
  3   1  14 179 -6.60992e-05
  3   1  14 187 -7.14065e-05
  3   1  14 188  7.80687e-05
  3   1  15   7  2.94653e-04
  3   1  15  10  3.53630e-05
  3   1  15  17 -1.45743e-05
  3   1  15  21  6.04709e-05
  3   1  15  22  2.75558e-05
  3   1  15  23 -1.64674e-05
  3   1  15  24  1.42933e-05
  3   1  15  29 -2.70060e-05
  3   1  15  46  4.11913e-05
  3   1  15  54 -1.44688e-05
  3   1  15  58 -1.33043e-04
  3   1  15  62  2.00641e-04
  3   1  15  72  1.33487e-05
  3   1  15  75 -9.55832e-04
  3   1  15  80  9.84827e-04
  3   1  15  84  1.06116e-03
  3   1  15  85  2.33654e-05
  3   1  15 108  1.06375e-04
  3   1  15 132  4.77640e-05
  3   1  15 133  1.75260e-05
  3   1  15 135  1.02301e-05
  3   1  15 144 -6.06711e-05
  3   1  15 145 -6.13480e-04
  3   1  15 150  4.51308e-05
  3   1  15 168 -1.63862e-04
  3   1  15 169  1.21910e-03
  3   1  15 170  5.60546e-05
  3   1  15 171  4.52132e-05
  3   1  16  10 -1.65436e-05
  3   1  16  11 -6.12700e-05
  3   1  16  12 -1.99376e-05
  3   1  16  14  3.09490e-05
  3   1  16  16  2.95114e-04
  3   1  16  17 -3.55270e-05
  3   1  16  21 -6.08759e-05
  3   1  16  23  3.30821e-03
  3   1  16  29 -5.14527e-05
  3   1  16  32  2.99884e-04
  3   1  16  38 -2.40226e-05
  3   1  16  39 -2.40711e-05
  3   1  16  47 -2.06386e-05
  3   1  16  52 -4.71758e-05
  3   1  16  53 -4.88997e-05
  3   1  16  54 -1.36256e-04
  3   1  16  55  1.69037e-03
  3   1  16  56  2.04505e-05
  3   1  16  58 -8.21849e-05
  3   1  16  59 -4.32463e-05
  3   1  16  62  1.30139e-04
  3   1  16  63  2.03483e-05
  3   1  16  66  1.12964e-05
  3   1  16  72  4.13182e-05
  3   1  16  75 -1.34732e-05
  3   1  16  85 -2.76398e-04
  3   1  16 109  3.01050e-04
  3   1  16 144 -4.07948e-05
  3   1  16 168 -3.72757e-05
  3   1  16 169  4.70602e-05
  3   1  16 170  2.14734e-05
  3   1  16 171 -1.21497e-05
  3   1  17   9 -1.82883e-05
  3   1  17  11 -3.73358e-05
  3   1  17  12  4.44610e-05
  3   1  17  15 -6.37073e-05
  3   1  17  16 -4.39294e-05
  3   1  17  19 -1.83324e-05
  3   1  17  26 -2.52455e-05
  3   1  17  28 -1.14983e-04
  3   1  17  30  2.71096e-05
  3   1  17  31 -2.02779e-05
  3   1  17  35  1.32374e-05
  3   1  17  36 -1.39296e-05
  3   1  17  39 -3.41367e-05
  3   1  17  43 -7.68228e-05
  3   1  17  44 -7.75684e-05
  3   1  17  45 -7.25550e-05
  3   1  17  48 -1.24917e-04
  3   1  17  52 -1.24443e-04
  3   1  17  56 -2.77786e-05
  3   1  17  57  6.06640e-05
  3   1  17  63  9.17591e-05
  3   1  17  64 -1.14340e-04
  3   1  17  70 -8.09957e-05
  3   1  17  73  1.88868e-05
  3   1  17  76  2.95085e-05
  3   1  17  77  4.23705e-05
  3   1  17  79 -2.42311e-05
  3   1  17  83 -1.54385e-05
  3   1  17  90 -1.27723e-05
  3   1  17  92 -2.76897e-05
  3   1  17 106 -6.31823e-05
  3   1  17 107  6.36165e-05
  3   1  17 111 -1.02756e-05
  3   1  17 116 -1.99180e-05
  3   1  17 117 -2.01726e-05
  3   1  17 118 -2.51439e-05
  3   1  17 119  2.53736e-05
  3   1  17 127 -1.26485e-05
  3   1  17 129  1.74178e-05
  3   1  17 130 -1.38130e-05
  3   1  17 132 -5.23067e-05
  3   1  17 137 -1.50413e-05
  3   1  17 141 -2.12722e-05
  3   1  17 142 -1.57920e-05
  3   1  17 146  1.90321e-04
  3   1  17 147 -7.40282e-05
  3   1  17 150 -7.93108e-05
  3   1  17 151  7.30661e-05
  3   1  17 156  4.80222e-05
  3   1  17 165 -2.96804e-05
  3   1  17 169 -2.73230e-05
  3   1  17 170 -3.50447e-05
  3   1  17 171  2.51004e-05
  3   1  17 183  1.31122e-05
  3   1  17 187 -1.64345e-05
  3   1  17 188 -1.77474e-05
  3   1  18  10  5.25001e-05
  3   1  18  21 -2.31529e-05
  3   1  18  24 -1.46264e-05
  3   1  18  27 -1.14483e-05
  3   1  18  35  4.58281e-05
  3   1  18  37  1.07918e-05
  3   1  18  38 -1.13976e-05
  3   1  18  39  1.46536e-05
  3   1  18  41  1.52371e-05
  3   1  18  52 -2.77279e-05
  3   1  18  53 -2.87073e-05
  3   1  18  58 -2.47473e-04
  3   1  18  62  1.20461e-04
  3   1  18  72  1.25580e-04
  3   1  18  85  2.30423e-04
  3   1  18 108  1.06910e-05
  3   1  18 143 -1.15427e-05
  3   1  18 144  4.39395e-05
  3   1  18 145  3.14282e-04
  3   1  18 156 -3.15067e-05
  3   1  18 168 -1.29198e-04
  3   1  18 169  4.69455e-05
  3   1  18 170 -1.52814e-04
  3   1  18 171 -5.17882e-05
  3   1  19  10  2.61368e-05
  3   1  19  11  4.01493e-05
  3   1  19  14 -7.94030e-05
  3   1  19  16 -7.43225e-05
  3   1  19  17  1.51867e-05
  3   1  19  21  8.40060e-05
  3   1  19  23  1.53036e-03
  3   1  19  24  1.13746e-05
  3   1  19  27 -4.05389e-05
  3   1  19  29  5.03417e-05
  3   1  19  32 -1.21363e-04
  3   1  19  33 -6.56332e-04
  3   1  19  35  2.19719e-05
  3   1  19  38 -2.45737e-05
  3   1  19  39 -2.27555e-05
  3   1  19  48 -1.70845e-05
  3   1  19  49  1.74142e-05
  3   1  19  52  6.16190e-05
  3   1  19  53 -6.11390e-05
  3   1  19  54  2.09975e-04
  3   1  19  55  9.99673e-04
  3   1  19  57  1.11770e-05
  3   1  19  58  1.70239e-04
  3   1  19  62 -1.33996e-04
  3   1  19  64  5.28227e-05
  3   1  19  71  1.03029e-05
  3   1  19  72 -1.98290e-05
  3   1  19  73 -2.91599e-05
  3   1  19  80  5.16777e-04
  3   1  19  82 -2.85265e-05
  3   1  19  85 -1.14808e-05
  3   1  19  93 -1.64756e-05
  3   1  19 108  4.59902e-05
  3   1  19 118  1.31947e-05
  3   1  19 132  3.78641e-05
  3   1  19 133 -1.51004e-05
  3   1  19 144  5.76463e-05
  3   1  19 150 -2.10101e-05
  3   1  19 156 -4.41988e-05
  3   1  19 168  3.92059e-05
  3   1  19 169  6.59053e-04
  3   1  19 170  3.31341e-04
  3   1  19 171 -1.55122e-05
  3   1  20   8 -1.21402e-05
  3   1  20  10 -5.56787e-05
  3   1  20  14 -1.08371e-05
  3   1  20  17  2.53404e-04
  3   1  20  21 -1.05673e-04
  3   1  20  23 -2.02257e-05
  3   1  20  24  1.27590e-05
  3   1  20  29 -1.42379e-05
  3   1  20  32  2.98197e-04
  3   1  20  33 -2.86514e-04
  3   1  20  47  1.76409e-05
  3   1  20  54 -5.28712e-05
  3   1  20  56 -2.21666e-05
  3   1  20  58  2.42706e-04
  3   1  20  62  5.81928e-05
  3   1  20  65  5.91822e-05
  3   1  20  66 -1.02315e-04
  3   1  20  67  1.21313e-05
  3   1  20  72  3.59224e-04
  3   1  20  77 -1.09029e-05
  3   1  20  81  5.93959e-05
  3   1  20  84 -3.61575e-04
  3   1  20  85 -4.02162e-04
  3   1  20 108  1.17354e-04
  3   1  20 109  1.68347e-04
  3   1  20 126 -2.87323e-05
  3   1  20 127  2.85713e-05
  3   1  20 132  1.89326e-05
  3   1  20 133 -1.82486e-05
  3   1  20 135 -1.27117e-05
  3   1  20 144 -8.73887e-05
  3   1  20 156 -3.30819e-05
  3   1  20 168  8.69975e-05
  3   1  20 170  2.18954e-05
  3   1  20 171  2.26138e-05
  3   1  21   7 -3.10275e-04
  3   1  21   8  1.00493e-05
  3   1  21  10  1.03682e-04
  3   1  21  14  1.16348e-05
  3   1  21  15  2.17923e-05
  3   1  21  21 -1.64044e-05
  3   1  21  23  1.05644e-04
  3   1  21  29 -1.05862e-05
  3   1  21  32  3.83443e-04
  3   1  21  35 -1.97559e-05
  3   1  21  36  1.24041e-05
  3   1  21  38 -1.49213e-05
  3   1  21  52  1.09943e-05
  3   1  21  53 -1.18513e-05
  3   1  21  58  1.96718e-05
  3   1  21  59  2.04598e-04
  3   1  21  62  2.76937e-05
  3   1  21  65 -1.18565e-05
  3   1  21  67  3.20242e-04
  3   1  21  72 -1.98082e-05
  3   1  21  75 -3.05431e-04
  3   1  21  81  2.78589e-04
  3   1  21  84  1.23404e-05
  3   1  21  85  4.63887e-04
  3   1  21 108 -6.81015e-05
  3   1  21 144 -2.64711e-05
  3   1  21 145  3.51876e-04
  3   1  21 156  2.48627e-05
  3   1  21 158 -1.22995e-05
  3   1  21 164 -1.07503e-05
  3   1  21 168 -2.32493e-04
  3   1  21 169  4.28043e-05
  3   1  21 170  2.24691e-04
  3   1  22   9 -3.91847e-05
  3   1  22  11  9.68687e-05
  3   1  22  12  1.04333e-04
  3   1  22  14  1.68208e-05
  3   1  22  15  2.62231e-04
  3   1  22  16 -3.98955e-05
  3   1  22  19 -1.30324e-05
  3   1  22  25 -3.80892e-05
  3   1  22  26 -5.88483e-05
  3   1  22  28  2.44649e-04
  3   1  22  30  1.95097e-05
  3   1  22  35  2.72651e-05
  3   1  22  36  3.05467e-05
  3   1  22  39 -4.50685e-05
  3   1  22  43  4.07973e-05
  3   1  22  44 -4.12246e-05
  3   1  22  45  5.11745e-05
  3   1  22  48 -3.50504e-05
  3   1  22  56 -1.20162e-04
  3   1  22  57 -1.79485e-04
  3   1  22  63 -1.39785e-04
  3   1  22  64 -1.30796e-04
  3   1  22  65  1.59269e-05
  3   1  22  70  1.80609e-04
  3   1  22  71  1.99175e-05
  3   1  22  73 -1.80476e-05
  3   1  22  76 -4.99885e-05
  3   1  22  77  6.90138e-05
  3   1  22  79  8.86450e-05
  3   1  22  83  8.86683e-05
  3   1  22  90  1.30128e-05
  3   1  22  92 -3.31291e-05
  3   1  22  93 -1.19979e-05
  3   1  22 106 -3.23047e-05
  3   1  22 107 -1.71981e-05
  3   1  22 110  1.14758e-05
  3   1  22 114 -1.70453e-05
  3   1  22 116  2.41040e-05
  3   1  22 117 -2.39936e-05
  3   1  22 118  2.16638e-05
  3   1  22 119  2.16331e-05
  3   1  22 132 -2.02552e-05
  3   1  22 137  1.63167e-05
  3   1  22 141 -6.09635e-05
  3   1  22 142  4.48009e-05
  3   1  22 146  3.89494e-04
  3   1  22 147  6.88845e-05
  3   1  22 150  2.86425e-05
  3   1  22 151  5.65120e-05
  3   1  22 156  8.47088e-05
  3   1  22 157 -8.64056e-05
  3   1  22 159  1.10508e-05
  3   1  22 160 -5.66362e-05
  3   1  22 161  5.69405e-05
  3   1  22 165 -7.17766e-05
  3   1  22 169  7.51122e-05
  3   1  22 170 -3.44661e-05
  3   1  22 171 -3.80728e-05
  3   1  22 183 -1.23373e-05
  3   2   3   9 -1.12380e-05
  3   2   3  19 -1.03781e-05
  3   2   3  28  6.32006e-05
  3   2   3  35  3.38215e-05
  3   2   3  36 -3.49724e-05
  3   2   3  39 -1.43757e-05
  3   2   3  43  3.13885e-04
  3   2   3  44 -3.15604e-04
  3   2   3  45  9.83552e-05
  3   2   3  46 -1.26129e-05
  3   2   3  48 -4.83816e-05
  3   2   3  52 -4.47107e-05
  3   2   3  53  4.48904e-05
  3   2   3  56 -2.58903e-05
  3   2   3  57 -1.08722e-04
  3   2   3  64  5.03586e-05
  3   2   3  70 -2.11788e-05
  3   2   3  83  1.01383e-05
  3   2   3  92 -3.27271e-05
  3   2   3  93 -4.16583e-05
  3   2   3 106  6.33065e-05
  3   2   3 107 -3.65575e-05
  3   2   3 114  4.41135e-05
  3   2   3 115 -1.38127e-05
  3   2   3 118  8.53412e-05
  3   2   3 119 -8.52609e-05
  3   2   3 125 -1.19827e-05
  3   2   3 141  1.18165e-05
  3   2   3 146  1.26927e-05
  3   2   3 150 -1.37626e-05
  3   2   3 156  1.63261e-04
  3   2   3 157  1.61064e-05
  3   2   3 160  5.60881e-05
  3   2   3 161  5.59664e-05
  3   2   3 164 -1.46786e-05
  3   2   3 165 -1.46654e-05
  3   2   4   8 -1.29293e-05
  3   2   4  25  1.09426e-05
  3   2   4  26  1.46712e-05
  3   2   4  28  5.06705e-05
  3   2   4  43  3.84786e-05
  3   2   4  44  3.90156e-05
  3   2   4  45  3.33739e-05
  3   2   4  48  5.06025e-05
  3   2   4  49 -5.01562e-05
  3   2   4  53 -1.04552e-05
  3   2   4  56  1.04735e-05
  3   2   4  57 -3.86788e-05
  3   2   4  64  2.23723e-05
  3   2   4  92  1.36437e-05
  3   2   4  93 -1.85657e-05
  3   2   4 106  2.94778e-05
  3   2   4 107  3.05823e-05
  3   2   4 114  1.06772e-05
  3   2   4 116  1.33113e-05
  3   2   4 118  3.78521e-05
  3   2   4 119  3.78733e-05
  3   2   4 130 -2.99481e-05
  3   2   4 132  1.17614e-05
  3   2   4 141  1.48722e-05
  3   2   4 142  1.34431e-05
  3   2   4 156 -5.27051e-05
  3   2   4 157  3.11985e-05
  3   2   5   8 -1.25173e-05
  3   2   5   9 -3.89197e-04
  3   2   5  10 -1.09937e-05
  3   2   5  11  9.33733e-05
  3   2   5  12  4.23361e-05
  3   2   5  14  1.58831e-04
  3   2   5  15 -1.02274e-05
  3   2   5  17 -5.89953e-05
  3   2   5  19 -9.00484e-05
  3   2   5  20  2.65222e-04
  3   2   5  21 -1.28954e-04
  3   2   5  23 -1.61679e-04
  3   2   5  24  4.54725e-04
  3   2   5  25  5.90771e-05
  3   2   5  26 -1.18753e-05
  3   2   5  27 -3.09633e-05
  3   2   5  28 -2.58601e-05
  3   2   5  29 -2.73879e-04
  3   2   5  30  3.39220e-05
  3   2   5  31 -2.58642e-05
  3   2   5  32  5.12367e-05
  3   2   5  33  5.79815e-05
  3   2   5  34 -8.73815e-05
  3   2   5  35  6.58331e-05
  3   2   5  37  7.08555e-04
  3   2   5  38  9.00693e-05
  3   2   5  39  1.70443e-05
  3   2   5  40 -2.84429e-04
  3   2   5  42 -2.50275e-04
  3   2   5  43  6.62178e-05
  3   2   5  44  9.08205e-05
  3   2   5  45  4.71991e-05
  3   2   5  46 -2.28920e-05
  3   2   5  47  2.26472e-03
  3   2   5  50  1.13142e-04
  3   2   5  51 -6.84211e-05
  3   2   5  53 -2.24273e-05
  3   2   5  54  7.36589e-05
  3   2   5  55 -1.13484e-05
  3   2   5  57  3.32965e-05
  3   2   5  58  5.88243e-05
  3   2   5  60  1.15197e-04
  3   2   5  62  4.10678e-04
  3   2   5  63 -2.35159e-05
  3   2   5  65  1.08737e-05
  3   2   5  68  4.57951e-05
  3   2   5  69  2.22186e-04
  3   2   5  70 -3.46937e-04
  3   2   5  71 -4.42900e-04
  3   2   5  72  1.36635e-04
  3   2   5  75  5.56478e-05
  3   2   5  76  9.57860e-05
  3   2   5  77 -2.90944e-05
  3   2   5  78 -2.43820e-04
  3   2   5  79  1.28081e-04
  3   2   5  80  2.68173e-04
  3   2   5  82 -2.43327e-04
  3   2   5  83  5.39013e-05
  3   2   5  85  1.18673e-04
  3   2   5  86  6.96163e-05
  3   2   5  89 -1.11540e-04
  3   2   5  91  3.74897e-04
  3   2   5  92 -1.21829e-04
  3   2   5  93  2.67877e-05
  3   2   5  94  1.39751e-04
  3   2   5  96 -6.87189e-05
  3   2   5  98 -2.02189e-04
  3   2   5  99 -2.32761e-05
  3   2   5 100  3.94060e-04
  3   2   5 101 -8.81210e-04
  3   2   5 102  1.28848e-05
  3   2   5 103  5.03788e-05
  3   2   5 104  1.07716e-05
  3   2   5 105  3.52024e-04
  3   2   5 107  1.43122e-04
  3   2   5 108 -2.39302e-04
  3   2   5 109  1.77076e-05
  3   2   5 110  2.35265e-04
  3   2   5 111 -5.13347e-05
  3   2   5 112 -4.84644e-05
  3   2   5 113 -3.97094e-04
  3   2   5 114  5.50390e-04
  3   2   5 115 -1.23926e-05
  3   2   5 116  3.15410e-05
  3   2   5 117  1.02989e-05
  3   2   5 119  1.51930e-05
  3   2   5 120  7.39766e-05
  3   2   5 121 -4.77533e-05
  3   2   5 122  7.01531e-05
  3   2   5 123  3.66282e-05
  3   2   5 124 -2.96756e-04
  3   2   5 125  4.07417e-04
  3   2   5 126  1.83254e-04
  3   2   5 127  2.59738e-05
  3   2   5 128  7.25783e-05
  3   2   5 129 -4.39213e-04
  3   2   5 130  1.06026e-05
  3   2   5 131  9.75759e-05
  3   2   5 132  1.23865e-04
  3   2   5 133 -1.83548e-05
  3   2   5 135  1.05349e-04
  3   2   5 136 -9.04897e-05
  3   2   5 137 -3.60237e-05
  3   2   5 138 -9.28634e-05
  3   2   5 140  1.13108e-05
  3   2   5 141  3.48644e-05
  3   2   5 144 -2.97503e-04
  3   2   5 146 -5.16280e-05
  3   2   5 147  1.89013e-05
  3   2   5 149 -9.47412e-05
  3   2   5 151 -2.51641e-05
  3   2   5 152 -7.13504e-05
  3   2   5 154 -1.64190e-04
  3   2   5 155 -1.61178e-04
  3   2   5 156  8.88657e-05
  3   2   5 157  2.04447e-05
  3   2   5 158 -1.06335e-04
  3   2   5 159  7.09954e-05
  3   2   5 160  8.73419e-05
  3   2   5 161  3.82233e-05
  3   2   5 162  6.87287e-05
  3   2   5 163 -2.20246e-04
  3   2   5 164 -8.28412e-05
  3   2   5 165 -1.67153e-04
  3   2   5 166 -2.42763e-05
  3   2   5 167  1.07189e-04
  3   2   5 168  2.41997e-04
  3   2   5 169 -4.07690e-05
  3   2   5 170  5.08083e-05
  3   2   5 171 -1.94677e-04
  3   2   5 172 -1.96960e-04
  3   2   5 173  2.52997e-05
  3   2   5 174 -1.08105e-04
  3   2   5 175 -3.65516e-04
  3   2   5 176  8.08085e-05
  3   2   5 177  6.30052e-05
  3   2   5 178  9.87918e-05
  3   2   5 179 -2.58039e-05
  3   2   5 180  2.54305e-05
  3   2   5 181  1.08813e-04
  3   2   5 182 -2.14165e-04
  3   2   5 184 -5.69315e-05
  3   2   5 185 -1.11858e-04
  3   2   5 186 -2.50838e-04
  3   2   5 187  2.16366e-04
  3   2   5 189 -3.50259e-04
  3   2   6   7 -6.86758e-05
  3   2   6   9 -2.71855e-05
  3   2   6  10 -1.16252e-04
  3   2   6  11 -8.62752e-05
  3   2   6  12  2.58103e-05
  3   2   6  13  6.80710e-05
  3   2   6  14 -5.66527e-05
  3   2   6  15 -8.99292e-05
  3   2   6  16  6.73491e-05
  3   2   6  17 -4.14971e-05
  3   2   6  18 -4.12060e-05
  3   2   6  19 -5.07185e-04
  3   2   6  20  1.86183e-04
  3   2   6  21  1.87983e-04
  3   2   6  22 -7.03049e-05
  3   2   6  23  3.07177e-05
  3   2   6  24  6.27396e-04
  3   2   6  25 -7.19194e-04
  3   2   6  26 -3.23491e-05
  3   2   6  27  3.80048e-05
  3   2   6  32 -1.00709e-04
  3   2   6  34 -6.47103e-05
  3   2   6  35 -8.18361e-05
  3   2   6  38 -4.73552e-05
  3   2   6  39  1.19492e-04
  3   2   6  40 -6.25434e-04
  3   2   6  41  7.33199e-05
  3   2   6  42 -2.16084e-04
  3   2   6  45  1.11353e-05
  3   2   6  46  8.56858e-05
  3   2   6  47 -3.94492e-05
  3   2   6  50 -1.16962e-04
  3   2   6  52 -1.88860e-05
  3   2   6  53  2.66101e-04
  3   2   6  54 -3.37022e-04
  3   2   6  57  4.66760e-05
  3   2   6  58  6.87273e-05
  3   2   6  59 -6.46074e-05
  3   2   6  60  3.50208e-04
  3   2   6  62 -1.31598e-05
  3   2   6  63 -1.13481e-05
  3   2   6  65 -3.79741e-04
  3   2   6  66  1.99705e-04
  3   2   6  68  1.81845e-04
  3   2   6  70 -3.15885e-04
  3   2   6  71  2.40092e-04
  3   2   6  72 -3.00714e-05
  3   2   6  73  6.31179e-04
  3   2   6  74 -1.99641e-04
  3   2   6  76 -3.68515e-05
  3   2   6  80  1.33346e-04
  3   2   6  81  1.65239e-04
  3   2   6  83 -2.28723e-05
  3   2   6  84 -7.68594e-05
  3   2   6  85  4.77414e-04
  3   2   6  87 -4.59876e-05
  3   2   6  89 -1.22656e-04
  3   2   6  92 -2.11255e-05
  3   2   6  93  2.71803e-05
  3   2   6  94 -1.87514e-04
  3   2   6  95  6.69446e-05
  3   2   6  96  8.01577e-04
  3   2   6  97  4.70503e-04
  3   2   6  98 -1.00920e-04
  3   2   6 100 -9.48402e-05
  3   2   6 103  2.47712e-04
  3   2   6 105 -3.35355e-05
  3   2   6 107 -2.37692e-04
  3   2   6 108 -3.19138e-05
  3   2   6 109  6.61840e-05
  3   2   6 110 -3.18257e-05
  3   2   6 112 -2.99605e-05
  3   2   6 114 -1.17890e-05
  3   2   6 117  3.10852e-05
  3   2   6 121 -3.82480e-05
  3   2   6 123 -2.67305e-04
  3   2   6 124 -3.84816e-04
  3   2   6 125  4.93596e-04
  3   2   6 126  1.25550e-04
  3   2   6 129 -6.13740e-05
  3   2   6 131 -7.65013e-05
  3   2   6 132  3.30185e-04
  3   2   6 133 -1.93269e-05
  3   2   6 134  7.48136e-05
  3   2   6 135  7.95830e-05
  3   2   6 137 -1.95948e-05
  3   2   6 138  1.00643e-04
  3   2   6 139 -4.42222e-05
  3   2   6 141 -3.59418e-05
  3   2   6 143  7.35895e-05
  3   2   6 144  4.74118e-05
  3   2   6 145 -4.70881e-05
  3   2   6 146  4.98207e-04
  3   2   6 147  3.91743e-05
  3   2   6 149 -1.20378e-05
  3   2   6 150 -1.21490e-04
  3   2   6 151  2.70101e-05
  3   2   6 153 -3.97342e-04
  3   2   6 154 -3.72528e-04
  3   2   6 155 -3.61789e-04
  3   2   6 156  6.34870e-05
  3   2   6 159 -4.60528e-04
  3   2   6 160 -1.40856e-05
  3   2   6 161 -1.31494e-05
  3   2   6 163  4.33166e-05
  3   2   6 164 -1.98044e-05
  3   2   6 165  1.29562e-05
  3   2   6 166 -4.45743e-05
  3   2   6 167  1.16751e-05
  3   2   6 168 -1.62950e-04
  3   2   6 169  9.61682e-05
  3   2   6 170 -4.00846e-05
  3   2   6 171  5.16940e-05
  3   2   6 172  1.28628e-05
  3   2   6 175  1.43573e-05
  3   2   6 176  2.59161e-05
  3   2   6 180 -2.56264e-04
  3   2   6 181 -4.53050e-05
  3   2   6 182 -2.73617e-04
  3   2   6 183  2.20872e-04
  3   2   6 184 -4.16780e-05
  3   2   6 186 -7.16525e-05
  3   2   6 187 -1.31797e-05
  3   2   6 188 -7.51383e-05
  3   2   7   8 -1.04179e-04
  3   2   7   9  1.68498e-05
  3   2   7  11  4.74610e-05
  3   2   7  12 -3.75002e-05
  3   2   7  14  1.50851e-05
  3   2   7  16 -5.88899e-05
  3   2   7  18  9.74127e-05
  3   2   7  19  1.19983e-05
  3   2   7  25  5.25814e-04
  3   2   7  26  5.30130e-04
  3   2   7  28 -1.59661e-05
  3   2   7  30 -4.47649e-04
  3   2   7  31  4.48380e-04
  3   2   7  35 -2.22647e-04
  3   2   7  36 -2.22516e-04
  3   2   7  43  8.68131e-05
  3   2   7  44  5.18962e-05
  3   2   7  45  3.97326e-04
  3   2   7  49  1.01830e-05
  3   2   7  52  5.46482e-05
  3   2   7  53  6.26718e-05
  3   2   7  56  1.22633e-04
  3   2   7  57 -1.17948e-04
  3   2   7  63  2.81356e-05
  3   2   7  64 -2.14489e-05
  3   2   7  65 -2.20904e-04
  3   2   7  66  2.20314e-04
  3   2   7  70 -1.00923e-03
  3   2   7  73 -1.61942e-04
  3   2   7  74 -1.65334e-04
  3   2   7  76  1.90168e-04
  3   2   7  77 -1.87854e-04
  3   2   7  78 -4.29143e-05
  3   2   7  79  3.48973e-05
  3   2   7  82 -8.07276e-05
  3   2   7  83 -7.39814e-05
  3   2   7  88  1.96023e-04
  3   2   7  89  1.77326e-04
  3   2   7  90 -1.72477e-04
  3   2   7  92  5.17332e-05
  3   2   7  93 -4.58535e-05
  3   2   7  98 -2.29827e-04
  3   2   7  99 -2.33486e-04
  3   2   7 106 -2.60277e-04
  3   2   7 107 -2.36564e-04
  3   2   7 110 -1.42869e-04
  3   2   7 114  1.82657e-05
  3   2   7 115 -1.80260e-05
  3   2   7 125 -1.23905e-04
  3   2   7 126 -1.94929e-04
  3   2   7 127  1.95319e-04
  3   2   7 130 -9.42531e-05
  3   2   7 132 -4.31355e-05
  3   2   7 133 -4.22997e-05
  3   2   7 136 -2.32266e-05
  3   2   7 137 -7.80322e-05
  3   2   7 141 -4.29886e-05
  3   2   7 142 -4.35225e-05
  3   2   7 146  1.82834e-05
  3   2   7 147 -3.03246e-05
  3   2   7 150  3.13229e-04
  3   2   7 151 -3.15505e-04
  3   2   7 154 -2.47608e-04
  3   2   7 156  1.16304e-04
  3   2   7 157 -1.54421e-04
  3   2   7 169 -2.66874e-05
  3   2   7 171 -1.12769e-04
  3   2   7 172  6.35977e-05
  3   2   7 179 -3.23837e-05
  3   2   7 186 -1.18983e-05
  3   2   7 187 -1.83919e-05
  3   2   7 188 -1.91009e-05
  3   2   8  10  7.36006e-05
  3   2   8  11  4.60156e-05
  3   2   8  14 -3.93821e-05
  3   2   8  15  1.44243e-05
  3   2   8  17 -2.00828e-05
  3   2   8  21 -1.75266e-05
  3   2   8  22 -2.48892e-04
  3   2   8  24 -3.93232e-05
  3   2   8  25  1.06768e-04
  3   2   8  29  1.67942e-05
  3   2   8  33 -2.38987e-04
  3   2   8  34 -4.58639e-05
  3   2   8  35  2.77435e-05
  3   2   8  40  5.56012e-05
  3   2   8  41 -2.30837e-04
  3   2   8  47 -3.14839e-04
  3   2   8  52  4.07852e-05
  3   2   8  54  1.00673e-05
  3   2   8  56 -5.57336e-05
  3   2   8  61 -3.85267e-05
  3   2   8  62 -1.78239e-05
  3   2   8  66 -5.32696e-04
  3   2   8  68  2.42209e-05
  3   2   8  72 -6.65862e-05
  3   2   8  74  3.08854e-04
  3   2   8  76  1.10015e-04
  3   2   8  79  5.51146e-05
  3   2   8  80  1.73409e-05
  3   2   8  84  2.06273e-04
  3   2   8  85 -4.95176e-05
  3   2   8  87  4.26575e-05
  3   2   8  93  3.40848e-05
  3   2   8  94  3.28670e-05
  3   2   8  96  3.78667e-05
  3   2   8  97  3.06450e-05
  3   2   8  98 -4.22627e-05
  3   2   8 100 -1.56945e-05
  3   2   8 102  3.79459e-05
  3   2   8 104 -3.66818e-05
  3   2   8 105  1.15411e-05
  3   2   8 108  3.20121e-05
  3   2   8 110  1.95988e-05
  3   2   8 111 -3.66880e-05
  3   2   8 112  1.86289e-05
  3   2   8 115 -1.04927e-05
  3   2   8 117 -9.16360e-05
  3   2   8 118 -4.84224e-05
  3   2   8 120 -1.02464e-04
  3   2   8 123 -1.64327e-05
  3   2   8 124 -2.29115e-05
  3   2   8 128 -1.35376e-04
  3   2   8 129  6.69231e-05
  3   2   8 131  1.01042e-05
  3   2   8 133  5.56108e-05
  3   2   8 134 -1.35402e-04
  3   2   8 138  3.10766e-05
  3   2   8 140 -1.36275e-05
  3   2   8 144 -5.35818e-05
  3   2   8 146  1.70151e-05
  3   2   8 150 -6.45083e-05
  3   2   8 153  2.16020e-05
  3   2   8 155 -6.54346e-05
  3   2   8 156  1.44066e-05
  3   2   8 163 -2.73437e-05
  3   2   8 165 -5.40441e-05
  3   2   8 170 -4.87311e-05
  3   2   8 171 -3.68394e-05
  3   2   8 174 -1.32822e-05
  3   2   8 175 -3.42679e-05
  3   2   8 177 -3.91281e-05
  3   2   8 180 -2.72654e-05
  3   2   8 181  5.05851e-05
  3   2   8 182  1.70699e-05
  3   2   8 185  3.55014e-05
  3   2   8 187  2.47135e-05
  3   2   8 188 -3.31004e-05
  3   2   8 189 -2.54091e-05
  3   2   9   7  1.17312e-04
  3   2   9   9 -5.02242e-05
  3   2   9  11 -2.93716e-05
  3   2   9  13  4.31222e-04
  3   2   9  14 -1.43814e-05
  3   2   9  15 -7.73479e-05
  3   2   9  16 -4.10501e-05
  3   2   9  17  2.50122e-05
  3   2   9  19  1.62880e-05
  3   2   9  20  2.04213e-05
  3   2   9  21 -3.49941e-05
  3   2   9  22  3.44551e-05
  3   2   9  24  2.47779e-05
  3   2   9  25 -1.98085e-05
  3   2   9  27  1.13116e-05
  3   2   9  29  4.14814e-05
  3   2   9  32 -3.77223e-05
  3   2   9  33  4.97245e-05
  3   2   9  34 -1.12413e-04
  3   2   9  35 -9.34876e-05
  3   2   9  37  3.75071e-05
  3   2   9  40 -1.92929e-05
  3   2   9  42  3.74206e-05
  3   2   9  47  3.59959e-05
  3   2   9  50  2.12120e-05
  3   2   9  54  2.22084e-05
  3   2   9  56 -1.26527e-05
  3   2   9  58  6.11703e-05
  3   2   9  60  3.10346e-05
  3   2   9  64  3.37480e-05
  3   2   9  66  1.31485e-05
  3   2   9  69  3.86516e-05
  3   2   9  73  3.42600e-05
  3   2   9  74  2.61092e-05
  3   2   9  76  4.50038e-05
  3   2   9  79 -2.27026e-05
  3   2   9  80  2.24728e-05
  3   2   9  81 -4.65056e-05
  3   2   9  82 -2.31581e-05
  3   2   9  84  4.72380e-05
  3   2   9  85  3.39916e-05
  3   2   9  86 -1.22346e-04
  3   2   9  94  2.91771e-05
  3   2   9  98  3.86373e-05
  3   2   9 101 -3.70126e-05
  3   2   9 103  5.95876e-05
  3   2   9 107  1.63539e-05
  3   2   9 108  2.46562e-05
  3   2   9 111  5.78939e-05
  3   2   9 112  4.32263e-05
  3   2   9 114  3.66637e-05
  3   2   9 117 -2.70415e-05
  3   2   9 118 -2.56546e-05
  3   2   9 121  5.08250e-05
  3   2   9 122  3.76576e-05
  3   2   9 123 -2.00937e-05
  3   2   9 129 -1.26577e-04
  3   2   9 133  6.63056e-05
  3   2   9 136  1.23151e-05
  3   2   9 138  4.16321e-05
  3   2   9 139 -5.68765e-05
  3   2   9 143 -3.76135e-05
  3   2   9 144 -1.29412e-05
  3   2   9 146  3.97935e-05
  3   2   9 148  3.67595e-05
  3   2   9 150  4.20490e-05
  3   2   9 153  2.13941e-05
  3   2   9 155 -4.66888e-05
  3   2   9 156 -1.40196e-05
  3   2   9 162 -2.92923e-05
  3   2   9 165 -2.36464e-05
  3   2   9 168  4.32816e-05
  3   2   9 169 -2.25338e-05
  3   2   9 170  2.95851e-05
  3   2   9 172  2.04443e-05
  3   2   9 176 -1.96830e-05
  3   2   9 182 -1.02324e-05
  3   2   9 188 -2.21256e-05
  3   2   9 189 -1.23084e-05
  3   2  10   8 -1.11558e-04
  3   2  10   9 -1.53821e-05
  3   2  10  11 -8.28090e-05
  3   2  10  12 -7.99758e-05
  3   2  10  14 -2.10430e-04
  3   2  10  15  1.34329e-04
  3   2  10  16  3.68369e-05
  3   2  10  18 -3.54032e-04
  3   2  10  19 -1.18002e-05
  3   2  10  25  4.97460e-04
  3   2  10  26 -4.99353e-04
  3   2  10  28 -2.18502e-05
  3   2  10  30 -4.46210e-04
  3   2  10  31 -4.47752e-04
  3   2  10  35  2.17953e-04
  3   2  10  36 -2.17686e-04
  3   2  10  39  1.18777e-05
  3   2  10  43  6.20878e-05
  3   2  10  44 -1.63122e-05
  3   2  10  45  4.33540e-04
  3   2  10  48 -1.15481e-05
  3   2  10  49 -1.49461e-05
  3   2  10  52  1.00055e-04
  3   2  10  53 -9.14618e-05
  3   2  10  56  1.90897e-04
  3   2  10  57  1.91351e-04
  3   2  10  63 -1.75163e-05
  3   2  10  64  8.78943e-05
  3   2  10  65  2.14956e-04
  3   2  10  66  2.16222e-04
  3   2  10  70  9.43038e-04
  3   2  10  73 -1.93740e-04
  3   2  10  74  1.93433e-04
  3   2  10  76  1.83042e-04
  3   2  10  77  1.83634e-04
  3   2  10  78  3.80387e-05
  3   2  10  79  2.87656e-05
  3   2  10  82 -1.35247e-04
  3   2  10  83  1.34906e-04
  3   2  10  88  2.09468e-04
  3   2  10  89 -1.80429e-04
  3   2  10  90 -1.52411e-04
  3   2  10  92  8.82107e-05
  3   2  10  93  7.93521e-05
  3   2  10  97  2.61301e-05
  3   2  10  98  2.30015e-04
  3   2  10  99 -2.33777e-04
  3   2  10 106  3.13162e-04
  3   2  10 107 -3.08177e-04
  3   2  10 110 -1.43063e-04
  3   2  10 114 -8.21604e-05
  3   2  10 115 -8.82434e-05
  3   2  10 125 -9.68425e-05
  3   2  10 126  1.25504e-04
  3   2  10 127  1.25454e-04
  3   2  10 130 -1.65946e-04
  3   2  10 132 -1.12840e-04
  3   2  10 133  1.12666e-04
  3   2  10 136  1.96569e-05
  3   2  10 137 -5.95470e-05
  3   2  10 141  7.87797e-05
  3   2  10 142 -7.91112e-05
  3   2  10 147  2.05426e-04
  3   2  10 150 -3.41713e-04
  3   2  10 151 -3.42398e-04
  3   2  10 154 -2.12741e-04
  3   2  10 156 -1.50684e-04
  3   2  10 157 -1.76699e-04
  3   2  10 160  2.43064e-05
  3   2  10 163  2.43188e-05
  3   2  10 169 -4.35867e-05
  3   2  10 171 -1.37388e-04
  3   2  10 172  6.25529e-05
  3   2  10 179 -2.80957e-05
  3   2  10 187 -1.85157e-05
  3   2  10 188  1.88317e-05
  3   2  11  11  1.20965e-04
  3   2  11  12 -1.11632e-04
  3   2  11  14 -1.72294e-04
  3   2  11  15 -1.50629e-04
  3   2  11  16 -1.85393e-05
  3   2  11  18 -8.45636e-05
  3   2  11  25  1.03738e-04
  3   2  11  26  1.03625e-04
  3   2  11  30  6.15232e-05
  3   2  11  31 -6.15924e-05
  3   2  11  35  1.45916e-05
  3   2  11  36  1.69205e-05
  3   2  11  39  1.10363e-05
  3   2  11  43 -1.62929e-05
  3   2  11  45 -6.70723e-05
  3   2  11  48 -1.16806e-05
  3   2  11  52 -4.64256e-05
  3   2  11  53 -4.46388e-05
  3   2  11  56 -3.82544e-05
  3   2  11  57  5.77988e-05
  3   2  11  64 -1.39847e-04
  3   2  11  65  3.09488e-05
  3   2  11  66 -3.09664e-05
  3   2  11  70 -1.07260e-04
  3   2  11  73 -2.89290e-05
  3   2  11  74 -2.92251e-05
  3   2  11  76 -2.68897e-05
  3   2  11  77  2.62805e-05
  3   2  11  78  1.95984e-04
  3   2  11  79 -1.82555e-04
  3   2  11  82 -2.24767e-04
  3   2  11  83 -2.18013e-04
  3   2  11  88 -5.43755e-05
  3   2  11  89 -5.43952e-05
  3   2  11  90  3.64668e-05
  3   2  11  98  1.88291e-05
  3   2  11  99  1.90635e-05
  3   2  11 106  7.01448e-05
  3   2  11 107  7.55940e-05
  3   2  11 110  1.48507e-05
  3   2  11 114  3.31906e-05
  3   2  11 115 -3.75754e-05
  3   2  11 126  6.71193e-05
  3   2  11 127 -6.71272e-05
  3   2  11 130  5.63391e-05
  3   2  11 132  4.80535e-05
  3   2  11 133  4.75098e-05
  3   2  11 136 -1.29849e-05
  3   2  11 137  5.83606e-05
  3   2  11 141  2.92327e-05
  3   2  11 142  2.99744e-05
  3   2  11 147  1.16150e-04
  3   2  11 150 -8.65787e-05
  3   2  11 151  8.53373e-05
  3   2  11 154  1.04714e-04
  3   2  11 156 -6.89449e-05
  3   2  11 157  8.91894e-05
  3   2  11 160 -1.64344e-05
  3   2  11 161  1.54238e-05
  3   2  11 172 -1.07750e-05
  3   2  12   8 -4.32306e-05
  3   2  12   9 -2.75664e-05
  3   2  12  10 -1.42004e-05
  3   2  12  11  2.57913e-04
  3   2  12  12  2.64590e-04
  3   2  12  15 -1.91176e-05
  3   2  12  16 -1.00557e-05
  3   2  12  18  1.21596e-05
  3   2  12  19 -4.93654e-05
  3   2  12  25  9.31602e-05
  3   2  12  26 -1.41718e-04
  3   2  12  28  1.88080e-04
  3   2  12  30  8.86176e-05
  3   2  12  31 -1.03109e-04
  3   2  12  35  1.72896e-05
  3   2  12  36 -1.63134e-05
  3   2  12  38  5.87249e-05
  3   2  12  39 -7.35932e-05
  3   2  12  43  5.58077e-05
  3   2  12  44 -5.51480e-05
  3   2  12  45 -2.03712e-05
  3   2  12  48 -5.82009e-04
  3   2  12  49 -5.75456e-04
  3   2  12  52  4.50681e-04
  3   2  12  53 -4.49588e-04
  3   2  12  56 -2.28203e-05
  3   2  12  57 -1.32741e-04
  3   2  12  63 -2.79128e-05
  3   2  12  64  3.19399e-04
  3   2  12  65 -1.19340e-05
  3   2  12  66 -1.26883e-05
  3   2  12  70  3.78482e-04
  3   2  12  71  1.27205e-05
  3   2  12  73  4.68476e-05
  3   2  12  76  4.34367e-05
  3   2  12  77  7.35746e-05
  3   2  12  78 -1.91540e-05
  3   2  12  79 -3.60380e-05
  3   2  12  83 -4.12049e-05
  3   2  12  88  1.34171e-05
  3   2  12  89 -1.27645e-05
  3   2  12  92 -4.44959e-05
  3   2  12  93 -5.25575e-05
  3   2  12 106 -1.02076e-05
  3   2  12 107 -1.07815e-05
  3   2  12 110  3.70476e-05
  3   2  12 111  9.34647e-05
  3   2  12 116  5.33809e-05
  3   2  12 118  4.21488e-05
  3   2  12 119 -4.23208e-05
  3   2  12 127  2.35782e-05
  3   2  12 137 -1.80317e-05
  3   2  12 141  5.48542e-05
  3   2  12 142 -5.22544e-05
  3   2  12 146  1.15738e-04
  3   2  12 147  4.47364e-05
  3   2  12 150 -1.06048e-05
  3   2  12 151 -5.14535e-05
  3   2  12 156 -1.47789e-04
  3   2  12 157 -1.38841e-04
  3   2  12 160  1.50481e-04
  3   2  12 161  1.49588e-04
  3   2  12 164  1.60567e-04
  3   2  12 165  1.60890e-04
  3   2  12 169  7.06139e-05
  3   2  12 170  2.86478e-05
  3   2  12 171  1.58545e-05
  3   2  12 172  1.42202e-05
  3   2  12 183 -1.52814e-05
  3   2  12 187 -5.35379e-05
  3   2  12 188  5.07817e-05
  3   2  13   8 -1.50083e-05
  3   2  13  12  1.74356e-05
  3   2  13  14  2.15045e-05
  3   2  13  15 -3.05807e-05
  3   2  13  16  4.17417e-05
  3   2  13  18 -7.81093e-05
  3   2  13  25  4.41845e-04
  3   2  13  26 -4.42805e-04
  3   2  13  30 -1.77595e-04
  3   2  13  31 -1.78143e-04
  3   2  13  39  1.36856e-05
  3   2  13  43  1.03844e-04
  3   2  13  44 -1.96761e-05
  3   2  13  45  2.17956e-04
  3   2  13  49 -1.09447e-05
  3   2  13  52  8.58354e-05
  3   2  13  53 -7.90146e-05
  3   2  13  56  3.05471e-05
  3   2  13  64  3.29366e-05
  3   2  13  65  3.11593e-05
  3   2  13  66  3.16006e-05
  3   2  13  70  4.67448e-04
  3   2  13  73 -6.53665e-05
  3   2  13  74  6.29904e-05
  3   2  13  76  1.26913e-04
  3   2  13  77  1.29887e-04
  3   2  13  78  4.00735e-05
  3   2  13  79  6.11666e-05
  3   2  13  82  1.68275e-05
  3   2  13  83 -2.32245e-05
  3   2  13  88  3.24793e-05
  3   2  13  89 -3.27743e-05
  3   2  13  90 -4.41719e-05
  3   2  13  92  2.58934e-05
  3   2  13  93  2.29208e-05
  3   2  13  98  1.18032e-04
  3   2  13  99 -1.19837e-04
  3   2  13 106  1.08039e-04
  3   2  13 107 -9.95978e-05
  3   2  13 110 -4.16361e-05
  3   2  13 125 -5.62121e-05
  3   2  13 126  3.66105e-05
  3   2  13 127  3.66552e-05
  3   2  13 130 -8.98645e-05
  3   2  13 132 -6.99748e-05
  3   2  13 133  7.00027e-05
  3   2  13 136  3.28667e-05
  3   2  13 137  3.38035e-05
  3   2  13 141  2.28200e-05
  3   2  13 142 -2.47667e-05
  3   2  13 146 -2.39902e-05
  3   2  13 147 -3.14149e-05
  3   2  13 150 -2.27301e-04
  3   2  13 151 -2.36960e-04
  3   2  13 154 -1.70843e-04
  3   2  13 156 -5.19113e-05
  3   2  13 157 -6.57147e-05
  3   2  13 165 -1.17083e-05
  3   2  13 169 -1.75124e-05
  3   2  13 171 -5.84388e-05
  3   2  13 172  2.74865e-05
  3   2  13 179 -1.64159e-05
  3   2  13 187 -2.17082e-05
  3   2  13 188  2.23046e-05
  3   2  14   8  4.24457e-05
  3   2  14  10 -1.04653e-05
  3   2  14  11  1.88917e-04
  3   2  14  12 -2.51156e-04
  3   2  14  14 -1.21242e-05
  3   2  14  15 -1.63686e-05
  3   2  14  19 -6.06073e-05
  3   2  14  25 -6.14848e-05
  3   2  14  26 -1.09301e-04
  3   2  14  28  2.07728e-04
  3   2  14  30 -7.56779e-05
  3   2  14  31 -1.20517e-04
  3   2  14  35 -4.07350e-05
  3   2  14  36 -4.06352e-05
  3   2  14  38 -6.09061e-05
  3   2  14  39 -7.65930e-05
  3   2  14  43  5.70497e-04
  3   2  14  44  5.78182e-04
  3   2  14  45  2.83960e-04
  3   2  14  48 -5.98349e-04
  3   2  14  49  6.00092e-04
  3   2  14  52  5.10821e-04
  3   2  14  53  5.00416e-04
  3   2  14  56  7.37912e-05
  3   2  14  57 -1.79734e-04
  3   2  14  63  3.07427e-05
  3   2  14  64  4.09629e-04
  3   2  14  66  1.09977e-05
  3   2  14  70  3.58502e-04
  3   2  14  73 -4.22679e-05
  3   2  14  76 -1.07744e-04
  3   2  14  77  1.37743e-04
  3   2  14  78  1.50014e-05
  3   2  14  82  1.67409e-05
  3   2  14  83 -3.42636e-05
  3   2  14  88 -1.17445e-05
  3   2  14  89 -1.20540e-05
  3   2  14  90  5.35910e-05
  3   2  14  92  4.67333e-05
  3   2  14  93 -6.25256e-05
  3   2  14  98  2.16519e-05
  3   2  14  99  2.58529e-05
  3   2  14 106 -1.63209e-04
  3   2  14 107 -1.43123e-04
  3   2  14 110  4.43504e-05
  3   2  14 111  1.09584e-04
  3   2  14 115 -1.07967e-05
  3   2  14 116  5.72033e-05
  3   2  14 118  5.55603e-05
  3   2  14 119  5.51258e-05
  3   2  14 125  2.65445e-05
  3   2  14 127  2.52227e-05
  3   2  14 130  2.41683e-05
  3   2  14 137  2.93466e-05
  3   2  14 141  4.63962e-05
  3   2  14 142  3.99058e-05
  3   2  14 146 -5.18784e-04
  3   2  14 147  2.51647e-04
  3   2  14 150  1.93376e-04
  3   2  14 151 -1.73532e-04
  3   2  14 154  1.89268e-05
  3   2  14 156 -2.23328e-04
  3   2  14 157  2.17720e-04
  3   2  14 160  1.63258e-04
  3   2  14 161 -1.64633e-04
  3   2  14 164 -1.70425e-04
  3   2  14 165  1.70804e-04
  3   2  14 169  1.25632e-04
  3   2  14 170 -1.60679e-05
  3   2  14 171  3.32652e-05
  3   2  14 173 -1.00854e-05
  3   2  14 179 -1.15766e-05
  3   2  14 183 -5.56517e-05
  3   2  14 187  7.87834e-05
  3   2  14 188  7.86354e-05
  3   2  15   7 -1.30209e-05
  3   2  15  10 -1.42150e-04
  3   2  15  14  1.12350e-05
  3   2  15  15  3.02795e-04
  3   2  15  16 -1.45397e-03
  3   2  15  17 -3.04388e-05
  3   2  15  21  7.79586e-05
  3   2  15  23 -1.18502e-03
  3   2  15  25  1.91321e-05
  3   2  15  29  5.60345e-05
  3   2  15  32 -3.42310e-04
  3   2  15  33  1.71099e-05
  3   2  15  34  1.01599e-05
  3   2  15  38  2.91810e-05
  3   2  15  39  3.16847e-05
  3   2  15  47 -1.95627e-05
  3   2  15  52  4.00141e-05
  3   2  15  55 -2.13571e-03
  3   2  15  56  1.25655e-05
  3   2  15  62  1.63000e-04
  3   2  15  65 -1.73414e-05
  3   2  15  72  7.33711e-05
  3   2  15  73 -3.86023e-05
  3   2  15  80 -1.70808e-04
  3   2  15  82 -2.43628e-05
  3   2  15  84 -3.75790e-05
  3   2  15  85 -1.16208e-05
  3   2  15 108 -7.41410e-05
  3   2  15 144  4.52124e-05
  3   2  15 145  2.31936e-05
  3   2  15 169  8.91689e-05
  3   2  15 170 -6.87428e-05
  3   2  16  10  9.02324e-05
  3   2  16  17 -1.12223e-05
  3   2  16  22 -1.69589e-05
  3   2  16  23 -4.33945e-05
  3   2  16  24  1.46446e-05
  3   2  16  29 -2.79152e-05
  3   2  16  34  1.71580e-03
  3   2  16  46  1.17353e-05
  3   2  16  54 -2.10268e-04
  3   2  16  62  8.25729e-05
  3   2  16  67  1.46091e-05
  3   2  16  72 -4.37310e-05
  3   2  16  75 -3.31337e-03
  3   2  16  77 -1.24641e-05
  3   2  16  80 -1.60488e-05
  3   2  16  85  8.66870e-05
  3   2  16 108  2.16862e-05
  3   2  16 129  1.01813e-05
  3   2  16 132  4.87497e-05
  3   2  16 133 -1.37760e-04
  3   2  16 135 -1.08707e-05
  3   2  16 144 -5.74049e-05
  3   2  16 146  1.77784e-05
  3   2  16 168 -1.43277e-04
  3   2  16 170  4.44112e-04
  3   2  17   8 -6.02591e-05
  3   2  17  11  2.54184e-04
  3   2  17  12 -2.51654e-04
  3   2  17  14 -2.07915e-04
  3   2  17  15 -1.16368e-04
  3   2  17  16  2.04362e-05
  3   2  17  18 -3.92753e-04
  3   2  17  25  3.45927e-04
  3   2  17  26  3.47534e-04
  3   2  17  30 -2.79034e-04
  3   2  17  31  2.79163e-04
  3   2  17  39  1.45152e-05
  3   2  17  43  8.82300e-05
  3   2  17  44  5.16583e-05
  3   2  17  45  1.51234e-04
  3   2  17  48 -1.20261e-05
  3   2  17  49  1.07758e-05
  3   2  17  56  1.14415e-04
  3   2  17  57 -4.93722e-05
  3   2  17  64 -2.43460e-04
  3   2  17  65 -2.31438e-05
  3   2  17  66  2.15913e-05
  3   2  17  70 -3.22336e-04
  3   2  17  73 -8.35141e-05
  3   2  17  74 -8.15182e-05
  3   2  17  76  6.12104e-05
  3   2  17  77 -5.57103e-05
  3   2  17  78  3.27047e-04
  3   2  17  79 -3.20983e-04
  3   2  17  82 -8.55900e-05
  3   2  17  83 -8.06803e-05
  3   2  17  88  5.62012e-05
  3   2  17  89  5.59786e-05
  3   2  17  90 -7.70800e-05
  3   2  17  92  4.40161e-05
  3   2  17  93 -3.77831e-05
  3   2  17  98 -1.19714e-04
  3   2  17  99 -1.21550e-04
  3   2  17 106 -1.13577e-04
  3   2  17 107 -1.06507e-04
  3   2  17 110 -6.11949e-05
  3   2  17 125 -4.86963e-05
  3   2  17 126 -4.47897e-05
  3   2  17 127  4.49927e-05
  3   2  17 130 -7.32236e-05
  3   2  17 132 -5.17561e-05
  3   2  17 133 -5.29113e-05
  3   2  17 136 -1.85722e-05
  3   2  17 137 -1.51607e-05
  3   2  17 141 -3.51083e-05
  3   2  17 142 -3.44555e-05
  3   2  17 146 -1.28856e-05
  3   2  17 147  1.28423e-04
  3   2  17 150  1.08628e-04
  3   2  17 151 -1.15574e-04
  3   2  17 154 -6.32146e-05
  3   2  17 156  2.72465e-05
  3   2  17 170  1.08410e-05
  3   2  17 171 -1.20514e-04
  3   2  17 172  2.18200e-05
  3   2  17 187 -1.60860e-05
  3   2  17 188 -1.54524e-05
  3   2  18  10 -1.03526e-04
  3   2  18  11  1.25731e-05
  3   2  18  14  1.98881e-05
  3   2  18  16  9.04538e-04
  3   2  18  17  1.95941e-05
  3   2  18  21  8.57862e-05
  3   2  18  23  1.63441e-05
  3   2  18  24  1.18372e-05
  3   2  18  29  4.76915e-05
  3   2  18  32 -6.07008e-05
  3   2  18  33 -6.35516e-04
  3   2  18  34 -1.03611e-05
  3   2  18  52 -1.03755e-05
  3   2  18  55  9.65687e-05
  3   2  18  58  1.71154e-04
  3   2  18  62 -1.36152e-04
  3   2  18  63 -1.20082e-05
  3   2  18  64  1.39557e-05
  3   2  18  72 -4.27276e-05
  3   2  18  73  1.51534e-05
  3   2  18  84 -1.13642e-03
  3   2  18 108  4.50767e-05
  3   2  18 109  8.57073e-05
  3   2  18 132 -1.10817e-05
  3   2  18 133  1.06950e-04
  3   2  18 144  4.91529e-05
  3   2  18 150  2.44153e-05
  3   2  18 168  6.25014e-05
  3   2  18 169 -1.37829e-04
  3   2  18 170 -9.13971e-05
  3   2  18 171  3.97907e-04
  3   2  19   7  7.63557e-04
  3   2  19  10 -2.21905e-05
  3   2  19  13 -2.07869e-05
  3   2  19  21  2.32503e-05
  3   2  19  22  1.90147e-05
  3   2  19  23 -3.13930e-05
  3   2  19  24  1.42936e-05
  3   2  19  27 -1.41974e-05
  3   2  19  38  1.04338e-05
  3   2  19  39 -1.12465e-05
  3   2  19  41  1.33436e-05
  3   2  19  47  2.32026e-05
  3   2  19  52  4.62144e-05
  3   2  19  54  1.44218e-04
  3   2  19  58  2.46395e-04
  3   2  19  62 -1.19939e-04
  3   2  19  63 -3.71152e-05
  3   2  19  64 -4.00820e-05
  3   2  19  66 -2.18433e-04
  3   2  19  70  1.57099e-05
  3   2  19  71 -1.78301e-05
  3   2  19  72  1.25996e-05
  3   2  19  77  1.46147e-05
  3   2  19  80  1.77603e-04
  3   2  19  98  5.89476e-05
  3   2  19 120  1.09219e-05
  3   2  19 126 -1.44460e-05
  3   2  19 129  5.85972e-05
  3   2  19 133  4.16198e-05
  3   2  19 136 -1.25560e-05
  3   2  19 144 -4.84072e-05
  3   2  19 145  6.91267e-04
  3   2  19 146 -1.55336e-05
  3   2  19 150  7.75591e-05
  3   2  19 155  6.24777e-05
  3   2  19 156 -6.22873e-05
  3   2  19 168  1.07704e-04
  3   2  19 169  5.82262e-05
  3   2  19 170  6.02806e-05
  3   2  19 171  1.44657e-05
  3   2  20  10 -1.01558e-04
  3   2  20  11 -2.82282e-05
  3   2  20  21 -1.75685e-05
  3   2  20  22  1.65459e-05
  3   2  20  23  2.16018e-05
  3   2  20  29 -1.20532e-05
  3   2  20  32  2.45720e-05
  3   2  20  35 -2.35673e-05
  3   2  20  52 -2.60563e-05
  3   2  20  54  1.62926e-04
  3   2  20  58  2.07166e-05
  3   2  20  59  2.36760e-04
  3   2  20  62 -8.80628e-05
  3   2  20  72 -7.00566e-05
  3   2  20  73 -1.72917e-05
  3   2  20  75 -1.71383e-04
  3   2  20  80 -1.81017e-05
  3   2  20  81  2.49181e-04
  3   2  20  82 -1.39338e-05
  3   2  20  85 -4.74981e-04
  3   2  20  98 -2.33417e-05
  3   2  20 108 -1.60798e-05
  3   2  20 121 -1.32577e-05
  3   2  20 144 -3.22472e-05
  3   2  20 150  5.13893e-05
  3   2  20 155  3.24811e-05
  3   2  20 156 -1.90014e-05
  3   2  20 158 -1.13763e-05
  3   2  20 168  1.51066e-04
  3   2  20 169 -4.44929e-05
  3   2  20 170  4.00000e-04
  3   2  20 171 -1.41992e-05
  3   2  21  10 -5.55964e-05
  3   2  21  13 -1.02289e-04
  3   2  21  15  1.15953e-04
  3   2  21  16 -7.02009e-04
  3   2  21  17 -2.55161e-04
  3   2  21  21  1.05501e-04
  3   2  21  23 -1.88185e-05
  3   2  21  24 -1.27983e-05
  3   2  21  29  1.28085e-05
  3   2  21  32  1.77461e-05
  3   2  21  34  8.22826e-04
  3   2  21  47 -1.86399e-05
  3   2  21  52 -1.03161e-05
  3   2  21  58 -2.42476e-04
  3   2  21  62 -2.30012e-04
  3   2  21  72  1.35973e-05
  3   2  21  75  1.75699e-05
  3   2  21  80  1.14532e-05
  3   2  21  81 -1.10068e-04
  3   2  21  84  2.07399e-04
  3   2  21  85 -3.79943e-04
  3   2  21 108 -2.09758e-05
  3   2  21 124 -1.00870e-05
  3   2  21 125 -1.02629e-05
  3   2  21 132 -1.82488e-05
  3   2  21 144  7.92971e-05
  3   2  21 150 -2.86894e-05
  3   2  21 156  1.88967e-05
  3   2  21 168 -1.28228e-04
  3   2  21 170 -7.61101e-05
  3   2  22   8 -2.03735e-04
  3   2  22   9 -4.65569e-05
  3   2  22  11  1.48721e-05
  3   2  22  12  2.55176e-05
  3   2  22  14  3.57374e-05
  3   2  22  15 -7.87229e-05
  3   2  22  16 -3.71858e-05
  3   2  22  18  3.01903e-04
  3   2  22  25 -2.71768e-04
  3   2  22  26  2.71497e-04
  3   2  22  28 -8.03779e-05
  3   2  22  30 -2.96901e-04
  3   2  22  31 -2.97737e-04
  3   2  22  35 -2.96711e-05
  3   2  22  36  2.95535e-05
  3   2  22  45  7.20787e-05
  3   2  22  48 -2.78958e-05
  3   2  22  52 -1.14179e-04
  3   2  22  53  1.10827e-04
  3   2  22  56  2.99522e-04
  3   2  22  57  2.48236e-04
  3   2  22  64 -1.25320e-04
  3   2  22  65  5.75873e-05
  3   2  22  66  5.95191e-05
  3   2  22  70  5.00548e-05
  3   2  22  73 -3.53656e-05
  3   2  22  74  3.66092e-05
  3   2  22  76 -9.79276e-05
  3   2  22  77 -1.01109e-04
  3   2  22  78  1.16915e-04
  3   2  22  79  7.89611e-05
  3   2  22  82  4.64499e-04
  3   2  22  83 -4.55016e-04
  3   2  22  88  1.03991e-04
  3   2  22  89 -6.10594e-05
  3   2  22  90 -1.16199e-04
  3   2  22  92  6.67514e-05
  3   2  22  93  6.08513e-05
  3   2  22  98  7.86878e-05
  3   2  22  99 -7.97450e-05
  3   2  22 106  1.89415e-04
  3   2  22 107 -1.97036e-04
  3   2  22 110 -3.70914e-05
  3   2  22 114 -5.46668e-05
  3   2  22 115 -5.74885e-05
  3   2  22 125 -4.01538e-05
  3   2  22 126 -9.39965e-05
  3   2  22 127 -9.40629e-05
  3   2  22 130 -6.52187e-05
  3   2  22 133  1.14406e-05
  3   2  22 136 -2.86686e-05
  3   2  22 137 -1.25420e-04
  3   2  22 141  1.59745e-04
  3   2  22 142 -1.61240e-04
  3   2  22 146 -8.30683e-05
  3   2  22 147 -3.69188e-04
  3   2  22 150  7.63212e-05
  3   2  22 151  7.80781e-05
  3   2  22 154  1.21256e-04
  3   2  22 156  8.58077e-05
  3   2  22 157  1.14004e-04
  3   2  22 165  1.89462e-05
  3   2  22 169 -5.32053e-05
  3   2  22 170  3.05686e-05
  3   2  22 171 -1.89711e-04
  3   2  22 172  3.05218e-05
  3   2  22 188  1.02454e-05
  3   3   4  22  2.21103e-03
  3   3   4  37  8.72858e-04
  3   3   4  41  1.76414e-03
  3   3   4  47  2.48559e-03
  3   3   4  51  1.60575e-04
  3   3   4  61 -5.84984e-04
  3   3   4  69  2.46303e-04
  3   3   4  86  9.98103e-04
  3   3   4  95  2.18810e-04
  3   3   4  96  1.03164e-03
  3   3   4 101 -1.22247e-03
  3   3   4 102 -5.36495e-04
  3   3   4 104 -8.55315e-04
  3   3   4 113 -2.51283e-04
  3   3   4 120  6.90402e-04
  3   3   4 122  5.92018e-04
  3   3   4 128  9.43839e-04
  3   3   4 134  8.56613e-04
  3   3   4 139 -4.40478e-04
  3   3   4 143 -4.88408e-04
  3   3   4 148  5.20420e-04
  3   3   4 152  3.85274e-04
  3   3   4 159 -6.64997e-04
  3   3   4 162  3.36917e-04
  3   3   4 166 -3.05993e-05
  3   3   4 167 -1.93749e-04
  3   3   4 174 -1.18985e-04
  3   3   4 176 -3.00202e-05
  3   3   4 177 -1.95903e-04
  3   3   4 180 -5.30530e-05
  3   3   4 185  4.82213e-04
  3   3   4 186  3.69534e-04
  3   3   4 187 -1.00600e-05
  3   3   4 188 -1.01764e-05
  3   3   5   8  6.61572e-05
  3   3   5   9  6.62146e-05
  3   3   5  12 -1.62845e-05
  3   3   5  14  3.06082e-05
  3   3   5  30 -1.11270e-05
  3   3   5  31  1.03975e-05
  3   3   5  44 -1.06413e-05
  3   3   5  45 -2.06249e-05
  3   3   5  52 -1.11125e-05
  3   3   5  56  6.24149e-05
  3   3   5  64  4.80373e-05
  3   3   5  71 -1.97247e-05
  3   3   5  77  4.56920e-05
  3   3   5  79 -2.88116e-05
  3   3   5  82  2.48031e-05
  3   3   5  83  2.45554e-05
  3   3   5  90 -5.03590e-05
  3   3   5  91 -5.08026e-05
  3   3   5  92  2.77106e-05
  3   3   5  93 -2.65833e-05
  3   3   5  99  7.89321e-05
  3   3   5 106 -1.70156e-05
  3   3   5 115  4.99974e-05
  3   3   5 129  1.19777e-04
  3   3   5 130  1.19809e-04
  3   3   5 137  5.49187e-05
  3   3   5 141  6.99805e-05
  3   3   5 142  6.99738e-05
  3   3   5 150  8.67520e-05
  3   3   5 151  8.66309e-05
  3   3   5 155 -1.16335e-05
  3   3   6  18 -5.94248e-05
  3   3   6  19  5.89889e-05
  3   3   6  26 -3.94807e-05
  3   3   6  28  4.04656e-05
  3   3   6  36  3.85191e-05
  3   3   6  43 -1.08264e-04
  3   3   6  44 -1.08396e-04
  3   3   6  45  7.92881e-05
  3   3   6  46  1.58561e-05
  3   3   6  66 -1.43626e-05
  3   3   6  73  4.42375e-05
  3   3   6  74  4.63583e-05
  3   3   6 106 -7.98024e-05
  3   3   6 116  1.20979e-05
  3   3   6 118  2.70572e-05
  3   3   6 119 -2.71893e-05
  3   3   6 124  2.39276e-05
  3   3   6 133  1.04621e-04
  3   3   6 155 -1.40491e-05
  3   3   6 160  1.96125e-05
  3   3   6 161  1.90704e-05
  3   3   7   7  2.09803e-04
  3   3   7  13  9.80223e-05
  3   3   7  15  8.25623e-05
  3   3   7  16 -3.17015e-04
  3   3   7  22 -1.12931e-05
  3   3   7  23 -4.35416e-05
  3   3   7  32 -1.29020e-05
  3   3   7  33 -1.52535e-04
  3   3   7  34  2.58916e-04
  3   3   7  55  3.22593e-04
  3   3   7  59 -2.58900e-04
  3   3   7  67 -3.69661e-05
  3   3   7  72  1.16007e-05
  3   3   7  75 -1.09946e-05
  3   3   7  80  1.99582e-04
  3   3   7  81  9.39106e-05
  3   3   7  84 -3.30901e-05
  3   3   7 109  7.33389e-05
  3   3   7 145 -1.79807e-04
  3   3   7 169  1.94834e-04
  3   3   7 170 -1.82392e-04
  3   3   7 171 -1.79930e-04
  3   3   8   9  2.38011e-05
  3   3   8  10  1.06610e-05
  3   3   8  11  1.00234e-04
  3   3   8  12  8.91610e-05
  3   3   8  15 -4.45429e-05
  3   3   8  26 -4.47037e-04
  3   3   8  28 -1.17538e-04
  3   3   8  30  7.61732e-04
  3   3   8  31 -7.60771e-04
  3   3   8  36 -7.99011e-05
  3   3   8  39  1.07492e-04
  3   3   8  43 -3.10084e-05
  3   3   8  44 -3.46364e-05
  3   3   8  45 -1.93093e-04
  3   3   8  48  7.07731e-04
  3   3   8  49  7.06445e-04
  3   3   8  53 -2.92116e-04
  3   3   8  57  2.30935e-04
  3   3   8  64 -2.56276e-04
  3   3   8  65  2.43240e-05
  3   3   8  70 -1.14399e-03
  3   3   8  73 -1.20472e-05
  3   3   8  77 -2.44997e-04
  3   3   8  78  2.03746e-05
  3   3   8  82  1.85144e-04
  3   3   8  83  1.85036e-04
  3   3   8  88  1.30306e-04
  3   3   8  89 -1.30514e-04
  3   3   8  90 -2.10219e-05
  3   3   8 106 -8.36173e-05
  3   3   8 107  8.32356e-05
  3   3   8 110 -3.97140e-04
  3   3   8 111 -3.96598e-04
  3   3   8 124 -1.74458e-04
  3   3   8 127 -1.40309e-05
  3   3   8 146 -2.25414e-05
  3   3   8 147 -2.26406e-05
  3   3   8 151  9.03183e-05
  3   3   8 157 -2.19533e-05
  3   3   8 169 -3.29734e-05
  3   3   8 170 -2.05560e-04
  3   3   8 187  5.93739e-05
  3   3   8 188 -5.92210e-05
  3   3   9  11 -1.40233e-05
  3   3   9  12 -1.40807e-05
  3   3   9  15 -3.58142e-05
  3   3   9  18  2.66619e-04
  3   3   9  26  1.13265e-05
  3   3   9  28  2.46459e-05
  3   3   9  30 -1.80151e-05
  3   3   9  36  1.12361e-04
  3   3   9  39 -3.08872e-05
  3   3   9  43 -4.76751e-04
  3   3   9  44 -4.75854e-04
  3   3   9  45 -5.18739e-04
  3   3   9  53  3.76007e-04
  3   3   9  57 -2.96823e-05
  3   3   9  64 -6.80107e-05
  3   3   9  65 -4.00148e-05
  3   3   9  66  4.01387e-05
  3   3   9  70  1.22205e-05
  3   3   9  73  1.24308e-04
  3   3   9  77 -9.65727e-05
  3   3   9  89 -1.05431e-05
  3   3   9  90  2.34829e-04
  3   3   9  92 -9.55537e-05
  3   3   9  99  2.95687e-04
  3   3   9 106 -3.66539e-04
  3   3   9 107  3.66357e-04
  3   3   9 110  1.84016e-05
  3   3   9 111 -2.11079e-05
  3   3   9 115  3.91780e-05
  3   3   9 116 -3.60430e-05
  3   3   9 117 -3.22823e-05
  3   3   9 119  4.67755e-05
  3   3   9 126  2.15754e-04
  3   3   9 127 -2.15783e-04
  3   3   9 129 -2.03228e-04
  3   3   9 130  2.04279e-04
  3   3   9 132  1.35581e-04
  3   3   9 137 -5.69977e-05
  3   3   9 151  5.09733e-04
  3   3   9 154  3.67263e-04
  3   3   9 155 -3.64903e-04
  3   3   9 157  2.67175e-04
  3   3   9 160 -1.24885e-04
  3   3   9 161 -1.26708e-04
  3   3   9 164 -1.61316e-04
  3   3   9 169 -8.16859e-05
  3   3   9 170  2.15242e-05
  3   3   9 171 -4.07333e-05
  3   3   9 172 -2.28440e-04
  3   3   9 173 -2.28076e-04
  3   3   9 179  5.63262e-05
  3   3   9 183  1.15198e-05
  3   3   9 187  6.75336e-05
  3   3   9 188 -6.64841e-05
  3   3  10  10 -4.31319e-05
  3   3  10  21 -4.72653e-05
  3   3  10  29 -3.66999e-05
  3   3  10  32  4.67698e-05
  3   3  10  54  2.14291e-05
  3   3  10  58  1.06578e-04
  3   3  10  72 -1.21732e-05
  3   3  10  85 -1.89356e-05
  3   3  10 108 -3.18238e-05
  3   3  10 168  5.83905e-05
  3   3  11   7  2.20450e-04
  3   3  11  11 -2.19877e-05
  3   3  11  13  1.26575e-04
  3   3  11  14 -2.03159e-05
  3   3  11  15  2.16994e-04
  3   3  11  16 -3.80744e-04
  3   3  11  23  3.18991e-04
  3   3  11  32 -3.62071e-05
  3   3  11  33 -3.02244e-04
  3   3  11  34  3.04946e-05
  3   3  11  54  1.33231e-05
  3   3  11  55  1.01880e-04
  3   3  11  59 -4.22238e-04
  3   3  11  67 -4.68514e-04
  3   3  11  72  3.02691e-05
  3   3  11  73 -1.94233e-05
  3   3  11  75  3.81057e-04
  3   3  11  80  1.95629e-04
  3   3  11  81  2.68391e-04
  3   3  11  82 -1.97735e-05
  3   3  11  84 -1.99116e-04
  3   3  11  85 -1.07720e-05
  3   3  11 109  1.80476e-04
  3   3  11 145 -1.35636e-05
  3   3  11 168 -1.61314e-05
  3   3  11 169  2.89222e-04
  3   3  11 170 -1.89568e-04
  3   3  11 171 -1.87141e-04
  3   3  12  20  3.60605e-05
  3   3  12  24 -3.18388e-05
  3   3  12  42  3.59344e-05
  3   3  12  50  4.09111e-05
  3   3  12  60 -4.18419e-05
  3   3  12  87 -4.13906e-04
  3   3  12  97 -4.69713e-05
  3   3  12 103 -1.60115e-05
  3   3  12 105 -1.30515e-05
  3   3  12 123  1.56000e-05
  3   3  12 131  1.02709e-05
  3   3  12 149  3.99791e-05
  3   3  12 153  2.83399e-05
  3   3  12 166  4.13860e-04
  3   3  12 181 -2.82688e-05
  3   3  13  10 -1.95234e-04
  3   3  13  17  5.11972e-05
  3   3  13  21  5.99083e-04
  3   3  13  29  5.13599e-04
  3   3  13  32 -6.98238e-04
  3   3  13  54  3.95451e-04
  3   3  13  58  1.12980e-04
  3   3  13  62 -4.00800e-04
  3   3  13  72 -5.74617e-05
  3   3  13  80  5.01469e-04
  3   3  13  81 -1.16960e-04
  3   3  13  85 -5.68811e-04
  3   3  13 108 -1.24665e-04
  3   3  13 153  3.03929e-05
  3   3  13 168  1.01971e-04
  3   3  14  22  2.18348e-04
  3   3  14  37  1.03182e-04
  3   3  14  41  1.87320e-04
  3   3  14  47  2.62366e-04
  3   3  14  51  9.70057e-05
  3   3  14  61 -2.89047e-04
  3   3  14  69  1.15116e-04
  3   3  14  86 -9.38925e-05
  3   3  14  96  3.20082e-04
  3   3  14 101 -2.29504e-04
  3   3  14 102 -1.66876e-05
  3   3  14 104  4.40988e-05
  3   3  14 113 -2.68416e-04
  3   3  14 120  6.78578e-05
  3   3  14 122  6.87149e-05
  3   3  14 128  1.99688e-04
  3   3  14 134  3.11307e-04
  3   3  14 139  1.33116e-04
  3   3  14 143 -2.90712e-04
  3   3  14 148  3.16865e-04
  3   3  14 152  1.84909e-04
  3   3  14 159 -2.09420e-04
  3   3  14 162 -2.87650e-04
  3   3  14 174  2.82476e-05
  3   3  14 176 -2.22708e-05
  3   3  14 177 -8.65891e-05
  3   3  14 180  5.51137e-05
  3   3  14 185  6.26830e-05
  3   3  14 186  3.54569e-05
  3   3  15   8 -7.87010e-05
  3   3  15   9 -7.90536e-05
  3   3  15  11 -3.03302e-04
  3   3  15  12 -3.01866e-04
  3   3  15  15 -3.60923e-04
  3   3  15  16 -9.06126e-05
  3   3  15  18  3.76445e-04
  3   3  15  19 -3.76597e-04
  3   3  15  26 -4.38779e-04
  3   3  15  28  1.03258e-04
  3   3  15  30  3.18646e-04
  3   3  15  31 -3.18473e-04
  3   3  15  35  1.83063e-04
  3   3  15  36 -1.83133e-04
  3   3  15  38  5.10705e-05
  3   3  15  43  2.64571e-04
  3   3  15  44 -2.64355e-04
  3   3  15  45  1.23349e-04
  3   3  15  46 -1.24765e-04
  3   3  15  48 -4.53472e-04
  3   3  15  49 -4.60416e-04
  3   3  15  53 -9.82455e-05
  3   3  15  57  7.50562e-05
  3   3  15  64 -3.98078e-04
  3   3  15  66  1.41512e-05
  3   3  15  70 -3.89008e-04
  3   3  15  71 -3.88026e-04
  3   3  15  76  2.94595e-05
  3   3  15  78  2.64700e-04
  3   3  15  79  2.65058e-04
  3   3  15  82 -4.70676e-05
  3   3  15  83  4.68160e-05
  3   3  15  88  1.11316e-04
  3   3  15  89  1.11167e-04
  3   3  15 106  3.22542e-05
  3   3  15 107  3.34170e-05
  3   3  15 111 -2.39091e-04
  3   3  15 114  1.45286e-05
  3   3  15 116  4.77152e-05
  3   3  15 124 -8.84554e-05
  3   3  15 137 -1.03958e-05
  3   3  15 146  2.29167e-04
  3   3  15 147  2.37597e-04
  3   3  15 151  1.01918e-04
  3   3  15 154 -1.21358e-05
  3   3  15 155 -1.15678e-05
  3   3  15 156  5.33412e-05
  3   3  15 157 -5.30278e-05
  3   3  15 160 -1.66713e-05
  3   3  15 161 -1.66806e-05
  3   3  15 169 -3.49919e-05
  3   3  15 170 -7.67496e-05
  3   3  15 187  3.41578e-05
  3   3  15 188 -2.73946e-05
  3   3  16   8  3.63318e-05
  3   3  16   9 -3.57516e-05
  3   3  16  11 -1.83503e-05
  3   3  16  16 -6.67625e-05
  3   3  16  18  1.79333e-05
  3   3  16  19 -1.81427e-05
  3   3  16  26  1.74078e-05
  3   3  16  28 -2.04798e-05
  3   3  16  35 -4.67609e-05
  3   3  16  36 -4.62095e-05
  3   3  16  38  1.62208e-04
  3   3  16  43 -2.68419e-05
  3   3  16  44 -2.56043e-05
  3   3  16  45  1.74725e-04
  3   3  16  46 -1.74791e-04
  3   3  16  53  1.92760e-04
  3   3  16  64 -2.65207e-05
  3   3  16  65  2.50195e-05
  3   3  16  66 -2.33156e-05
  3   3  16  70  3.79621e-05
  3   3  16  74 -1.37192e-05
  3   3  16  76 -1.53035e-04
  3   3  16  88 -2.19263e-05
  3   3  16  89 -2.19968e-05
  3   3  16  90  8.70920e-05
  3   3  16  92 -1.67817e-05
  3   3  16  99  1.01727e-04
  3   3  16 106 -6.39555e-05
  3   3  16 107  6.29538e-05
  3   3  16 119  1.58337e-05
  3   3  16 126  8.72675e-05
  3   3  16 127 -8.60815e-05
  3   3  16 129  3.33426e-05
  3   3  16 130  3.33084e-05
  3   3  16 132  1.07516e-05
  3   3  16 137 -1.24670e-04
  3   3  16 141 -1.27014e-04
  3   3  16 142 -1.26973e-04
  3   3  16 147 -2.15507e-04
  3   3  16 150  1.93814e-04
  3   3  16 151  1.92529e-04
  3   3  16 154  1.03845e-04
  3   3  16 155 -1.03711e-04
  3   3  16 156  2.90691e-05
  3   3  16 157 -2.82247e-05
  3   3  16 164 -1.11187e-04
  3   3  16 165 -1.10626e-04
  3   3  16 170  1.18594e-05
  3   3  16 171  1.84225e-05
  3   3  16 172 -1.53670e-04
  3   3  16 179  2.31168e-05
  3   3  16 182 -1.96842e-05
  3   3  16 187  2.92120e-05
  3   3  16 188 -2.92815e-05
  3   3  17   7 -1.95293e-04
  3   3  17  11  4.28393e-05
  3   3  17  13 -2.65040e-04
  3   3  17  15 -1.67411e-04
  3   3  17  16  3.83494e-04
  3   3  17  23  2.61024e-04
  3   3  17  32  6.44236e-05
  3   3  17  33  1.40258e-04
  3   3  17  34  3.77089e-04
  3   3  17  54 -2.45311e-05
  3   3  17  55 -1.38956e-04
  3   3  17  59  8.95811e-04
  3   3  17  67  1.96559e-05
  3   3  17  72 -5.98430e-05
  3   3  17  73  3.98980e-05
  3   3  17  74 -1.02570e-05
  3   3  17  75 -4.05489e-04
  3   3  17  80 -1.46575e-04
  3   3  17  81 -1.92988e-04
  3   3  17  82  3.60410e-05
  3   3  17  84  1.98210e-04
  3   3  17  85  2.83013e-05
  3   3  17 109 -4.12438e-04
  3   3  17 135 -1.56580e-05
  3   3  17 144 -1.29358e-05
  3   3  17 145 -9.96282e-05
  3   3  17 146  1.20048e-05
  3   3  17 157  4.99081e-05
  3   3  17 168  3.08377e-05
  3   3  17 169 -5.15471e-04
  3   3  17 170  2.14774e-04
  3   3  17 171  2.12696e-04
  3   3  18   8  6.86935e-05
  3   3  18  12  1.96785e-04
  3   3  18  14 -1.79569e-04
  3   3  18  16 -2.31929e-04
  3   3  18  18 -9.39467e-05
  3   3  18  19  9.60550e-05
  3   3  18  25  9.06218e-04
  3   3  18  26  9.03339e-04
  3   3  18  27  3.60299e-05
  3   3  18  28 -3.49898e-05
  3   3  18  30 -8.29733e-04
  3   3  18  31 -8.30202e-04
  3   3  18  36 -2.55863e-04
  3   3  18  38 -2.54091e-04
  3   3  18  43 -3.95604e-04
  3   3  18  44  3.95754e-04
  3   3  18  45  4.61429e-04
  3   3  18  49  1.50097e-04
  3   3  18  53 -2.91243e-04
  3   3  18  56  2.52757e-04
  3   3  18  63 -7.09108e-05
  3   3  18  65  1.45326e-04
  3   3  18  70  2.63136e-04
  3   3  18  71  3.60953e-04
  3   3  18  76  2.74991e-04
  3   3  18  79  5.20681e-05
  3   3  18  80 -1.46061e-05
  3   3  18  82  5.16962e-05
  3   3  18  88 -6.95922e-05
  3   3  18  89 -6.93396e-05
  3   3  18  90 -2.61614e-04
  3   3  18  92  6.77120e-05
  3   3  18  93  6.83065e-05
  3   3  18  99 -3.17643e-04
  3   3  18 106  4.20539e-04
  3   3  18 107 -4.19163e-04
  3   3  18 110 -5.13738e-04
  3   3  18 115  1.72526e-05
  3   3  18 116  1.73660e-05
  3   3  18 117  1.69906e-05
  3   3  18 118 -6.21412e-05
  3   3  18 119 -6.07692e-05
  3   3  18 125 -1.42881e-04
  3   3  18 127  2.44776e-04
  3   3  18 129  2.28373e-04
  3   3  18 130 -2.29317e-04
  3   3  18 132 -2.07068e-04
  3   3  18 137  1.07400e-04
  3   3  18 141 -7.02179e-05
  3   3  18 142  6.94618e-05
  3   3  18 147 -9.45996e-05
  3   3  18 151 -5.70208e-04
  3   3  18 154 -4.05397e-04
  3   3  18 155  4.08460e-04
  3   3  18 157 -2.86411e-04
  3   3  18 160  1.56711e-04
  3   3  18 161  1.54104e-04
  3   3  18 164  1.87182e-04
  3   3  18 169 -7.49745e-05
  3   3  18 170  2.52740e-04
  3   3  18 171 -3.12254e-04
  3   3  18 172  2.89041e-04
  3   3  18 173  2.88006e-04
  3   3  18 179 -5.33233e-05
  3   3  18 182  5.24948e-05
  3   3  18 186 -1.13855e-05
  3   3  18 187 -1.92946e-04
  3   3  18 188  2.10303e-04
  3   3  19   8  3.60983e-05
  3   3  19  10 -1.35782e-05
  3   3  19  15 -2.42605e-05
  3   3  19  16 -2.92003e-05
  3   3  19  25  3.26953e-05
  3   3  19  26 -2.71415e-05
  3   3  19  27  2.97100e-05
  3   3  19  28  2.65307e-05
  3   3  19  30  1.91318e-05
  3   3  19  31 -1.71603e-05
  3   3  19  36 -5.83588e-05
  3   3  19  38 -3.70265e-05
  3   3  19  43  4.86662e-05
  3   3  19  44  5.14021e-05
  3   3  19  45  2.83065e-04
  3   3  19  49 -1.65445e-05
  3   3  19  53  2.26402e-04
  3   3  19  56  2.50995e-05
  3   3  19  63 -1.14591e-04
  3   3  19  65 -1.73185e-05
  3   3  19  71  3.43703e-05
  3   3  19  76 -8.27447e-05
  3   3  19  78 -1.03092e-05
  3   3  19  79 -1.03040e-05
  3   3  19  90  3.34002e-05
  3   3  19  92  2.07757e-05
  3   3  19  93 -2.04049e-05
  3   3  19  99  1.14883e-05
  3   3  19 106  5.38455e-05
  3   3  19 107 -5.08723e-05
  3   3  19 110  4.65733e-05
  3   3  19 111 -5.25033e-05
  3   3  19 130  1.13985e-05
  3   3  19 137 -1.91126e-05
  3   3  19 141 -1.95675e-05
  3   3  19 142 -1.82316e-05
  3   3  19 151 -6.53232e-05
  3   3  19 154  3.21415e-05
  3   3  19 155 -3.02740e-05
  3   3  19 164 -1.43993e-05
  3   3  19 169  1.37992e-04
  3   3  19 170  2.08134e-04
  3   3  19 171 -6.44859e-05
  3   3  19 173  1.69818e-05
  3   3  19 183 -6.57626e-05
  3   3  19 186  5.19680e-05
  3   3  19 187 -1.27790e-05
  3   3  20   8 -1.92904e-05
  3   3  20  10  2.51807e-05
  3   3  20  11  6.03101e-05
  3   3  20  12 -5.56585e-05
  3   3  20  16  2.06320e-05
  3   3  20  18  1.99152e-04
  3   3  20  19 -1.99418e-04
  3   3  20  26  6.01891e-04
  3   3  20  28 -2.10597e-04
  3   3  20  30  1.80831e-04
  3   3  20  31  1.80864e-04
  3   3  20  36  9.91848e-05
  3   3  20  38  4.52153e-05
  3   3  20  43 -4.11160e-05
  3   3  20  44  3.49966e-05
  3   3  20  45  1.97132e-05
  3   3  20  48 -2.01367e-04
  3   3  20  49  2.01182e-04
  3   3  20  53 -3.54994e-04
  3   3  20  57 -7.02878e-05
  3   3  20  63  1.49313e-04
  3   3  20  66  2.96749e-04
  3   3  20  70  4.18252e-04
  3   3  20  73 -3.12365e-04
  3   3  20  74  3.11773e-04
  3   3  20  75 -2.83330e-05
  3   3  20  76  2.74164e-05
  3   3  20  78  2.39916e-04
  3   3  20  80  1.74684e-05
  3   3  20  82  2.59094e-04
  3   3  20  83  2.65399e-04
  3   3  20  88 -8.97931e-05
  3   3  20  89  8.93492e-05
  3   3  20  90 -3.00832e-05
  3   3  20 106  4.37878e-05
  3   3  20 107  4.91813e-05
  3   3  20 110  6.64810e-05
  3   3  20 111 -6.66707e-05
  3   3  20 124 -2.95047e-05
  3   3  20 126  1.93655e-04
  3   3  20 137 -2.68225e-05
  3   3  20 141  1.42205e-05
  3   3  20 142 -1.10452e-05
  3   3  20 146 -7.39364e-05
  3   3  20 151  2.23510e-04
  3   3  20 154 -2.30420e-05
  3   3  20 155 -2.04471e-05
  3   3  20 157 -4.90097e-05
  3   3  20 164 -1.15445e-04
  3   3  20 165  1.23622e-04
  3   3  20 169  1.34598e-04
  3   3  20 170  1.26877e-04
  3   3  20 171 -1.45038e-04
  3   3  20 172  1.20754e-05
  3   3  20 186 -1.42055e-05
  3   3  21   8  1.37861e-04
  3   3  21   9  2.60675e-05
  3   3  21  10 -3.09458e-05
  3   3  21  11  1.01447e-04
  3   3  21  12 -1.03058e-04
  3   3  21  14  8.50829e-05
  3   3  21  15 -2.95677e-05
  3   3  21  16  3.44817e-04
  3   3  21  18  1.58181e-05
  3   3  21  19  1.02663e-05
  3   3  21  26 -5.41329e-05
  3   3  21  28  1.07309e-04
  3   3  21  36 -3.34426e-05
  3   3  21  38 -3.84488e-04
  3   3  21  39 -3.83840e-04
  3   3  21  43  2.18120e-04
  3   3  21  44  2.18754e-04
  3   3  21  45 -4.18584e-04
  3   3  21  48 -4.84625e-05
  3   3  21  49 -4.71079e-05
  3   3  21  53  5.52998e-05
  3   3  21  57 -2.76193e-05
  3   3  21  63  2.90643e-05
  3   3  21  66 -2.15024e-05
  3   3  21  70 -5.10210e-05
  3   3  21  73  1.39203e-05
  3   3  21  76 -2.56886e-04
  3   3  21  78  3.20491e-05
  3   3  21  79  3.15191e-05
  3   3  21  90  3.82761e-04
  3   3  21  92 -1.92216e-04
  3   3  21  93  1.92142e-04
  3   3  21  99 -6.92739e-05
  3   3  21 106  1.19887e-04
  3   3  21 107  1.15720e-04
  3   3  21 110  2.94001e-05
  3   3  21 111  3.56451e-05
  3   3  21 115  1.99274e-04
  3   3  21 116 -5.87366e-05
  3   3  21 117 -5.89870e-05
  3   3  21 126  1.81258e-05
  3   3  21 129  1.61951e-05
  3   3  21 130 -1.63571e-05
  3   3  21 132 -1.97298e-04
  3   3  21 137  2.78793e-04
  3   3  21 141  4.60431e-05
  3   3  21 142 -4.48294e-05
  3   3  21 146 -4.55499e-05
  3   3  21 147 -3.37923e-05
  3   3  21 151  2.54336e-04
  3   3  21 154  2.49395e-04
  3   3  21 155  2.49222e-04
  3   3  21 157  1.86019e-04
  3   3  21 160 -3.71401e-04
  3   3  21 161  3.72655e-04
  3   3  21 165 -4.58048e-05
  3   3  21 169 -2.58487e-04
  3   3  21 170 -5.81623e-05
  3   3  21 171  8.11659e-05
  3   3  21 172  1.60686e-04
  3   3  21 179 -6.39224e-05
  3   3  21 182  3.18855e-05
  3   3  21 187 -1.93845e-04
  3   3  21 188 -1.92902e-04
  3   3  22  10 -2.13814e-04
  3   3  22  17 -4.33042e-05
  3   3  22  21 -7.75081e-05
  3   3  22  29 -9.07561e-04
  3   3  22  32  1.86452e-04
  3   3  22  54 -1.21586e-04
  3   3  22  58 -8.15328e-05
  3   3  22  62  1.79244e-04
  3   3  22  72 -2.52151e-05
  3   3  22  80 -8.04978e-04
  3   3  22  81  1.66284e-05
  3   3  22  84  1.20360e-05
  3   3  22  85  3.97570e-04
  3   3  22 108 -1.09036e-04
  3   3  22 144  1.42517e-04
  3   3  22 168 -9.59769e-05
  3   3  22 181 -1.00809e-05
  3   4   5   8  1.50818e-04
  3   4   5   9 -1.50478e-04
  3   4   5  12 -4.06985e-05
  3   4   5  14  6.41424e-05
  3   4   5  30 -1.64167e-04
  3   4   5  31 -1.61869e-04
  3   4   5  44  1.05132e-05
  3   4   5  45  7.59748e-05
  3   4   5  52  3.08859e-05
  3   4   5  56  1.65097e-04
  3   4   5  64 -1.26241e-04
  3   4   5  71 -3.17735e-05
  3   4   5  73  1.20828e-05
  3   4   5  77 -1.23737e-04
  3   4   5  79 -7.51288e-05
  3   4   5  82  5.07518e-05
  3   4   5  83 -5.07560e-05
  3   4   5  90 -1.26752e-04
  3   4   5  91  1.26676e-04
  3   4   5  92  6.38375e-05
  3   4   5  93  6.26621e-05
  3   4   5  99 -5.23587e-05
  3   4   5 106  7.33015e-05
  3   4   5 107 -1.88166e-05
  3   4   5 110  1.39718e-05
  3   4   5 111  1.43414e-05
  3   4   5 115  1.34257e-04
  3   4   5 124  1.54932e-05
  3   4   5 125  1.27342e-05
  3   4   5 127  1.73737e-04
  3   4   5 129  5.62865e-05
  3   4   5 130 -5.67419e-05
  3   4   5 137  4.83555e-05
  3   4   5 141 -6.59835e-05
  3   4   5 142  6.62351e-05
  3   4   5 147 -1.17369e-05
  3   4   5 150  3.79216e-05
  3   4   5 151 -3.85333e-05
  3   4   5 155 -2.03840e-05
  3   4   6   8  2.09337e-05
  3   4   6   9 -1.54837e-05
  3   4   6  18 -1.68877e-04
  3   4   6  19 -1.68640e-04
  3   4   6  26 -2.16263e-04
  3   4   6  28 -1.45147e-04
  3   4   6  30  1.80236e-05
  3   4   6  31 -2.97319e-05
  3   4   6  36  2.86266e-04
  3   4   6  43  4.82552e-04
  3   4   6  44 -4.82587e-04
  3   4   6  45 -5.49143e-04
  3   4   6  48 -2.49026e-04
  3   4   6  49  2.48921e-04
  3   4   6  52  2.62817e-05
  3   4   6  64 -4.47649e-05
  3   4   6  66 -1.75665e-04
  3   4   6  73  1.09897e-04
  3   4   6  74 -1.10222e-04
  3   4   6  77 -6.00071e-05
  3   4   6  90 -1.36116e-05
  3   4   6  92 -2.19204e-05
  3   4   6  93 -2.10379e-05
  3   4   6 106 -5.31222e-04
  3   4   6 107  1.33196e-05
  3   4   6 114 -2.10715e-05
  3   4   6 115 -1.01849e-05
  3   4   6 116 -2.43270e-05
  3   4   6 118 -6.25788e-05
  3   4   6 119 -6.25247e-05
  3   4   6 124  1.18756e-04
  3   4   6 129 -5.03550e-05
  3   4   6 130  4.66394e-05
  3   4   6 132 -1.31711e-05
  3   4   6 133  4.58849e-04
  3   4   6 137 -1.10759e-05
  3   4   6 141  2.33861e-05
  3   4   6 142 -2.39937e-05
  3   4   6 151 -1.38174e-05
  3   4   6 155 -2.37833e-04
  3   4   6 156  1.92160e-04
  3   4   6 157  1.92144e-04
  3   4   6 160 -1.18134e-05
  3   4   6 161  2.36121e-05
  3   4   6 164  1.23358e-05
  3   4   6 165  1.27740e-05
  3   4   7   9 -3.67496e-05
  3   4   7  10  1.59058e-04
  3   4   7  11  7.41341e-05
  3   4   7  12  2.13868e-05
  3   4   7  14  3.14096e-04
  3   4   7  15 -3.22791e-04
  3   4   7  17 -1.73491e-04
  3   4   7  19  6.40197e-05
  3   4   7  20 -4.56300e-05
  3   4   7  21  6.49728e-04
  3   4   7  24 -1.02155e-04
  3   4   7  25  1.05133e-05
  3   4   7  29 -9.57883e-05
  3   4   7  32 -1.54209e-04
  3   4   7  33 -1.39084e-05
  3   4   7  40  1.30758e-04
  3   4   7  42  5.05657e-05
  3   4   7  50  5.32397e-05
  3   4   7  54 -1.32359e-04
  3   4   7  58 -4.22848e-04
  3   4   7  60  5.22270e-05
  3   4   7  62 -2.93771e-04
  3   4   7  63 -1.42910e-05
  3   4   7  65  1.34004e-05
  3   4   7  66  1.73759e-05
  3   4   7  67  1.97160e-05
  3   4   7  68  2.25101e-04
  3   4   7  72  1.07603e-05
  3   4   7  73 -1.59648e-04
  3   4   7  74 -4.71331e-05
  3   4   7  75 -1.10503e-05
  3   4   7  79  1.60867e-05
  3   4   7  80  1.89314e-04
  3   4   7  81 -6.13838e-05
  3   4   7  84  3.18972e-05
  3   4   7  85  3.77924e-04
  3   4   7  87  1.38400e-05
  3   4   7  92 -1.01446e-04
  3   4   7  93 -3.61370e-04
  3   4   7  94 -9.16972e-05
  3   4   7 100  9.91169e-05
  3   4   7 103  7.10333e-05
  3   4   7 107 -6.14074e-05
  3   4   7 108  7.07136e-05
  3   4   7 110  1.88041e-05
  3   4   7 111 -1.64064e-04
  3   4   7 112  9.53812e-05
  3   4   7 114  1.19827e-05
  3   4   7 115  3.44937e-05
  3   4   7 121  3.01443e-05
  3   4   7 123 -4.15361e-05
  3   4   7 131 -7.99005e-05
  3   4   7 132 -7.03010e-05
  3   4   7 133  8.34640e-05
  3   4   7 135  4.67772e-05
  3   4   7 138  1.20679e-04
  3   4   7 144  2.80922e-04
  3   4   7 145  4.13677e-05
  3   4   7 146 -1.21585e-04
  3   4   7 149  3.10999e-05
  3   4   7 153 -3.20321e-05
  3   4   7 161 -1.18509e-05
  3   4   7 163 -1.99433e-05
  3   4   7 168 -5.10463e-05
  3   4   7 169  1.22282e-05
  3   4   7 170 -1.73262e-04
  3   4   7 171  1.65711e-04
  3   4   7 172 -1.91467e-05
  3   4   7 173  1.57921e-05
  3   4   7 175 -1.73312e-05
  3   4   7 178 -1.67734e-05
  3   4   7 181  4.59318e-05
  3   4   7 182 -5.53801e-05
  3   4   7 183  3.52494e-05
  3   4   7 184 -6.71596e-05
  3   4   7 185  1.11048e-05
  3   4   7 187  2.87632e-05
  3   4   7 188  2.07946e-05
  3   4   8   9  1.76988e-04
  3   4   8  11  1.49562e-05
  3   4   8  15 -2.23367e-04
  3   4   8  18 -3.18769e-05
  3   4   8  19 -1.82094e-05
  3   4   8  26  1.37402e-04
  3   4   8  28  2.38878e-04
  3   4   8  36  8.82268e-04
  3   4   8  39 -1.26130e-04
  3   4   8  43  5.97251e-05
  3   4   8  44 -5.38870e-05
  3   4   8  45  5.59796e-05
  3   4   8  48  3.51275e-04
  3   4   8  49 -3.51173e-04
  3   4   8  53 -2.11444e-05
  3   4   8  57 -4.92595e-05
  3   4   8  64 -1.82879e-04
  3   4   8  65  6.72712e-05
  3   4   8  70 -5.17008e-05
  3   4   8  73 -7.82918e-05
  3   4   8  74  3.48068e-05
  3   4   8  77  4.67653e-05
  3   4   8  78  1.06274e-04
  3   4   8  82 -1.20744e-04
  3   4   8  83  1.20640e-04
  3   4   8  88  5.24968e-05
  3   4   8  89  5.24102e-05
  3   4   8  92  5.06222e-05
  3   4   8  93  5.48852e-05
  3   4   8  99  2.08672e-05
  3   4   8 106  1.18145e-04
  3   4   8 107  9.32675e-05
  3   4   8 110  9.78861e-05
  3   4   8 111 -9.62116e-05
  3   4   8 126 -3.57816e-05
  3   4   8 127 -3.16517e-05
  3   4   8 132  8.37408e-05
  3   4   8 137  3.68661e-05
  3   4   8 141 -3.50296e-05
  3   4   8 142  4.19376e-05
  3   4   8 146  5.38734e-05
  3   4   8 147 -5.37589e-05
  3   4   8 151  6.54406e-05
  3   4   8 154  3.91622e-05
  3   4   8 155 -3.67947e-05
  3   4   8 161  1.94439e-05
  3   4   8 170  1.40970e-05
  3   4   8 187  1.34947e-05
  3   4   8 188  1.37826e-05
  3   4   9   8 -2.48032e-05
  3   4   9   9  3.00620e-05
  3   4   9  15 -1.16247e-04
  3   4   9  18 -2.11284e-04
  3   4   9  26  2.39988e-05
  3   4   9  30  4.92761e-05
  3   4   9  31  1.78026e-05
  3   4   9  36 -4.99481e-04
  3   4   9  39 -1.24269e-05
  3   4   9  43 -9.88702e-04
  3   4   9  44  1.12311e-03
  3   4   9  45 -4.06648e-04
  3   4   9  48 -1.04126e-05
  3   4   9  49  1.06554e-05
  3   4   9  53  2.69522e-05
  3   4   9  57 -1.21045e-05
  3   4   9  64 -1.31158e-04
  3   4   9  65 -1.17422e-03
  3   4   9  66 -1.17514e-03
  3   4   9  73  5.81580e-04
  3   4   9  90  1.25718e-04
  3   4   9  92 -1.80818e-04
  3   4   9  99  1.21750e-04
  3   4   9 106  2.66171e-04
  3   4   9 107  2.62449e-04
  3   4   9 110  1.38517e-05
  3   4   9 111  1.17546e-05
  3   4   9 115  4.68763e-05
  3   4   9 116  5.53528e-05
  3   4   9 117 -6.06151e-05
  3   4   9 119  4.83332e-05
  3   4   9 124  1.10006e-05
  3   4   9 126  1.14655e-05
  3   4   9 127  1.14061e-05
  3   4   9 129  5.76474e-05
  3   4   9 130  6.24161e-05
  3   4   9 132  5.02396e-05
  3   4   9 137  6.18829e-05
  3   4   9 141 -7.73000e-05
  3   4   9 142  7.70711e-05
  3   4   9 151  1.17323e-04
  3   4   9 154 -3.94007e-05
  3   4   9 155 -3.88939e-05
  3   4   9 157  8.67212e-05
  3   4   9 160 -7.50002e-05
  3   4   9 161  7.68383e-05
  3   4   9 164 -1.81728e-05
  3   4   9 179 -1.06960e-05
  3   4   9 182 -4.92789e-05
  3   4   9 183 -4.93381e-05
  3   4   9 187  1.23896e-05
  3   4   9 188  1.35931e-05
  3   4  10   7  2.81288e-05
  3   4  10  13 -1.91156e-05
  3   4  10  22 -1.30719e-05
  3   4  10  23  1.06087e-05
  3   4  10  24 -1.79391e-04
  3   4  10  33 -1.69544e-05
  3   4  10  34 -2.12439e-05
  3   4  10  37  4.90027e-05
  3   4  10  41 -3.78683e-05
  3   4  10  42  2.05882e-04
  3   4  10  47  6.23910e-05
  3   4  10  51 -1.99155e-05
  3   4  10  60 -1.92791e-04
  3   4  10  61 -4.70286e-05
  3   4  10  69  5.10534e-05
  3   4  10  73  2.25464e-05
  3   4  10  81  4.10879e-05
  3   4  10  84  1.36422e-05
  3   4  10  92 -1.07573e-04
  3   4  10  95 -2.19222e-05
  3   4  10  96  6.73178e-05
  3   4  10 100 -6.12235e-05
  3   4  10 101 -1.58905e-05
  3   4  10 102  1.48243e-05
  3   4  10 103  2.08362e-04
  3   4  10 104  1.38563e-05
  3   4  10 105  2.00160e-04
  3   4  10 111  1.23093e-04
  3   4  10 112  1.69990e-04
  3   4  10 113 -3.94524e-05
  3   4  10 120  1.85727e-05
  3   4  10 121  3.94661e-05
  3   4  10 122  3.99847e-05
  3   4  10 128  3.43558e-05
  3   4  10 139  2.88948e-05
  3   4  10 143 -3.58413e-05
  3   4  10 148  5.62748e-05
  3   4  10 152  6.11729e-05
  3   4  10 159 -3.21868e-05
  3   4  10 162 -7.45242e-05
  3   4  10 163  2.89697e-05
  3   4  10 170  2.39274e-04
  3   4  10 171  2.37107e-04
  3   4  10 177 -1.76640e-05
  3   4  10 184  1.32681e-04
  3   4  11   9  2.47889e-05
  3   4  11  10 -1.35300e-05
  3   4  11  11 -1.02277e-04
  3   4  11  12 -2.99524e-05
  3   4  11  13  1.34120e-05
  3   4  11  14 -4.43066e-05
  3   4  11  15 -1.71327e-05
  3   4  11  17 -2.45640e-04
  3   4  11  19 -2.82688e-05
  3   4  11  21  1.88259e-03
  3   4  11  24 -3.34218e-05
  3   4  11  27  1.05614e-05
  3   4  11  29 -6.47750e-04
  3   4  11  32 -1.34890e-04
  3   4  11  33 -3.79750e-05
  3   4  11  40 -1.84683e-05
  3   4  11  50 -1.20259e-05
  3   4  11  54  2.41342e-04
  3   4  11  55 -1.00399e-05
  3   4  11  58 -1.29747e-03
  3   4  11  60 -1.24803e-05
  3   4  11  61 -1.33692e-05
  3   4  11  62 -1.65004e-03
  3   4  11  67  5.04084e-05
  3   4  11  68 -3.71696e-05
  3   4  11  72 -7.20128e-05
  3   4  11  73  2.52862e-05
  3   4  11  74  1.22506e-05
  3   4  11  75 -2.74748e-05
  3   4  11  80  2.54728e-04
  3   4  11  81 -7.54759e-05
  3   4  11  82  5.39321e-05
  3   4  11  84  4.38878e-05
  3   4  11  85 -2.15581e-05
  3   4  11  92  1.79448e-05
  3   4  11  93  4.90136e-05
  3   4  11  97 -2.78784e-05
  3   4  11 100 -1.46300e-05
  3   4  11 103 -1.14340e-05
  3   4  11 105  2.90980e-05
  3   4  11 108  1.54407e-04
  3   4  11 111  3.65863e-05
  3   4  11 112 -1.51210e-05
  3   4  11 123  1.23463e-05
  3   4  11 131  3.01512e-05
  3   4  11 132 -1.63553e-04
  3   4  11 133  2.41251e-05
  3   4  11 135 -1.51904e-05
  3   4  11 138 -1.35537e-05
  3   4  11 143 -1.33763e-05
  3   4  11 144  1.40908e-04
  3   4  11 145  1.00991e-04
  3   4  11 146 -5.84301e-05
  3   4  11 149 -2.19821e-05
  3   4  11 153  1.12173e-05
  3   4  11 163  2.92642e-05
  3   4  11 168  1.49046e-04
  3   4  11 169  4.34863e-05
  3   4  11 170  4.89109e-05
  3   4  11 171 -6.59690e-05
  3   4  11 175  1.05108e-05
  3   4  11 176  1.07047e-05
  3   4  11 181 -1.41937e-05
  3   4  11 187 -1.01221e-05
  3   4  12  22  2.44672e-05
  3   4  12  24 -1.38373e-04
  3   4  12  37 -1.24099e-05
  3   4  12  42  8.81551e-05
  3   4  12  47  9.42924e-05
  3   4  12  51 -9.43040e-05
  3   4  12  60 -1.35112e-04
  3   4  12  61  1.62799e-04
  3   4  12  69 -4.76831e-05
  3   4  12  86  1.36910e-04
  3   4  12  92  1.90855e-04
  3   4  12  95  1.60487e-05
  3   4  12  96 -1.89941e-04
  3   4  12 100  2.75057e-04
  3   4  12 101  7.79190e-05
  3   4  12 102 -3.12284e-05
  3   4  12 103 -2.60789e-05
  3   4  12 104 -1.65373e-04
  3   4  12 105  3.35719e-05
  3   4  12 111  1.26496e-05
  3   4  12 112  1.35147e-04
  3   4  12 113  1.80982e-04
  3   4  12 121  2.92432e-04
  3   4  12 128 -8.01847e-05
  3   4  12 134 -1.95076e-04
  3   4  12 139 -1.44843e-04
  3   4  12 143  1.73137e-04
  3   4  12 148 -2.01420e-04
  3   4  12 152 -1.38176e-04
  3   4  12 159  1.46029e-04
  3   4  12 162  3.12044e-04
  3   4  12 167  2.73669e-05
  3   4  12 176  1.79933e-05
  3   4  12 177  7.04915e-05
  3   4  12 184  2.45902e-04
  3   4  12 185 -2.33402e-05
  3   4  12 186 -1.45105e-05
  3   4  13   7 -5.97563e-05
  3   4  13  13  4.95900e-05
  3   4  13  15 -1.47271e-05
  3   4  13  16  1.16184e-04
  3   4  13  23  1.66688e-04
  3   4  13  24 -8.23825e-05
  3   4  13  33 -1.68629e-04
  3   4  13  42  9.36884e-05
  3   4  13  55  5.95845e-05
  3   4  13  59 -1.47889e-05
  3   4  13  60 -8.72814e-05
  3   4  13  67 -3.56621e-04
  3   4  13  75  2.70557e-04
  3   4  13  80 -2.16691e-05
  3   4  13  81 -1.45690e-04
  3   4  13  84  1.06268e-04
  3   4  13  92 -4.93324e-05
  3   4  13 100 -2.75419e-05
  3   4  13 103  9.53962e-05
  3   4  13 105  8.74782e-05
  3   4  13 109  5.10785e-05
  3   4  13 111  5.83636e-05
  3   4  13 112  8.03692e-05
  3   4  13 121  1.80058e-05
  3   4  13 145 -3.99652e-05
  3   4  13 158  6.43382e-04
  3   4  13 162 -1.54273e-05
  3   4  13 163  3.73697e-04
  3   4  13 169  2.10348e-05
  3   4  13 170  1.05180e-04
  3   4  13 171  1.04240e-04
  3   4  13 184  6.04891e-05
  3   4  14   9 -1.90534e-04
  3   4  14  10  6.21336e-04
  3   4  14  11 -9.48440e-05
  3   4  14  12  2.96172e-05
  3   4  14  17 -6.36360e-05
  3   4  14  20  6.87545e-04
  3   4  14  21 -3.75675e-05
  3   4  14  24  1.90913e-04
  3   4  14  29 -1.37448e-04
  3   4  14  30  1.65630e-05
  3   4  14  32  1.47141e-05
  3   4  14  40 -6.31978e-04
  3   4  14  42 -3.10594e-04
  3   4  14  46  1.03408e-05
  3   4  14  50  8.44150e-04
  3   4  14  53  2.05339e-04
  3   4  14  54 -1.98784e-04
  3   4  14  58 -5.12491e-05
  3   4  14  60 -1.66760e-04
  3   4  14  62 -8.96718e-05
  3   4  14  63  6.80555e-05
  3   4  14  64 -1.06409e-05
  3   4  14  65  1.03089e-05
  3   4  14  66  1.63894e-05
  3   4  14  68 -1.30774e-04
  3   4  14  73  2.45082e-05
  3   4  14  74 -1.02051e-05
  3   4  14  79 -1.36975e-05
  3   4  14  82  1.43007e-05
  3   4  14  85  1.20443e-04
  3   4  14  92 -2.02055e-04
  3   4  14  93 -1.14267e-04
  3   4  14  94 -5.22734e-04
  3   4  14  96 -1.39615e-05
  3   4  14 100 -3.61561e-04
  3   4  14 103  4.33817e-04
  3   4  14 105  6.11329e-04
  3   4  14 107  5.75126e-05
  3   4  14 108  2.17155e-04
  3   4  14 111 -2.02494e-04
  3   4  14 112 -5.31285e-04
  3   4  14 114 -1.27854e-05
  3   4  14 115 -1.97292e-04
  3   4  14 121 -2.11662e-04
  3   4  14 123 -7.13117e-04
  3   4  14 131 -9.10688e-04
  3   4  14 132 -1.89857e-04
  3   4  14 135  3.42621e-04
  3   4  14 138  7.30081e-04
  3   4  14 140  3.11962e-04
  3   4  14 144  7.84094e-04
  3   4  14 146 -2.04679e-05
  3   4  14 149  8.31706e-04
  3   4  14 151 -2.17843e-04
  3   4  14 153  9.62774e-04
  3   4  14 158 -7.57676e-04
  3   4  14 160  2.11256e-04
  3   4  14 161 -2.09928e-04
  3   4  14 163 -1.27684e-04
  3   4  14 164 -1.32663e-05
  3   4  14 165 -1.60456e-05
  3   4  14 166 -5.90901e-05
  3   4  14 168 -3.34830e-04
  3   4  14 175 -5.76331e-05
  3   4  14 181  5.62968e-05
  3   4  14 182  3.82861e-05
  3   4  14 183  1.34453e-05
  3   4  14 184  3.02238e-04
  3   4  14 189  4.30292e-05
  3   4  15   8 -5.50020e-05
  3   4  15   9  5.64505e-05
  3   4  15  11  1.72747e-05
  3   4  15  12 -1.93640e-05
  3   4  15  15 -5.11981e-05
  3   4  15  18 -1.20182e-04
  3   4  15  19 -1.20003e-04
  3   4  15  26  1.06139e-05
  3   4  15  28  1.07194e-04
  3   4  15  30 -6.27171e-05
  3   4  15  31 -6.28983e-05
  3   4  15  35 -2.21898e-04
  3   4  15  36 -2.29223e-04
  3   4  15  43  2.40002e-04
  3   4  15  44  2.39122e-04
  3   4  15  45  4.47083e-05
  3   4  15  46  4.54508e-05
  3   4  15  48  1.63249e-04
  3   4  15  49 -1.63306e-04
  3   4  15  57 -2.19983e-05
  3   4  15  64 -1.10426e-04
  3   4  15  66 -2.51076e-04
  3   4  15  70 -5.46019e-05
  3   4  15  71  4.71992e-05
  3   4  15  73  1.72439e-04
  3   4  15  74 -1.71874e-04
  3   4  15  78  3.68544e-05
  3   4  15  79 -3.67038e-05
  3   4  15  82  5.92074e-05
  3   4  15  83  5.83102e-05
  3   4  15  88 -1.12050e-05
  3   4  15  89  1.12242e-05
  3   4  15 106 -2.18922e-05
  3   4  15 107  1.85752e-05
  3   4  15 111 -3.39423e-05
  3   4  15 114 -1.91378e-04
  3   4  15 116 -5.63662e-05
  3   4  15 124  4.73502e-05
  3   4  15 132 -2.59570e-05
  3   4  15 146  1.33145e-05
  3   4  15 147 -1.36483e-05
  3   4  15 151  1.22762e-05
  3   4  15 156  2.56207e-04
  3   4  15 157  2.56237e-04
  3   4  15 160 -2.61815e-04
  3   4  15 161  2.60205e-04
  3   4  16   8 -1.35152e-05
  3   4  16   9 -1.33392e-05
  3   4  16  19  1.04156e-05
  3   4  16  35 -3.20900e-05
  3   4  16  36  2.76554e-05
  3   4  16  38  6.78596e-05
  3   4  16  45  1.05828e-04
  3   4  16  46  1.00731e-04
  3   4  16  53  3.62920e-05
  3   4  16  64  3.76492e-05
  3   4  16  65 -1.74436e-05
  3   4  16  66 -1.95234e-05
  3   4  16  76  1.72792e-05
  3   4  16  92 -1.23228e-04
  3   4  16  99  4.19421e-05
  3   4  16 106 -5.62026e-05
  3   4  16 107 -4.62785e-05
  3   4  16 110 -1.11853e-05
  3   4  16 111  1.05441e-05
  3   4  16 126  1.45094e-04
  3   4  16 127  1.45305e-04
  3   4  16 129  5.50713e-05
  3   4  16 130 -5.50853e-05
  3   4  16 132 -1.55405e-04
  3   4  16 137 -2.23539e-05
  3   4  16 141 -1.46609e-05
  3   4  16 142  1.47286e-05
  3   4  16 147  1.24444e-05
  3   4  16 150  2.41622e-05
  3   4  16 151 -2.17930e-05
  3   4  16 154 -2.88729e-04
  3   4  16 155 -2.88084e-04
  3   4  16 156 -1.40740e-05
  3   4  16 157 -1.46291e-05
  3   4  16 160 -2.33713e-05
  3   4  16 179  1.94857e-05
  3   4  17   7  1.82592e-05
  3   4  17   8 -1.70208e-05
  3   4  17   9 -6.78344e-05
  3   4  17  10  7.22673e-05
  3   4  17  11  2.29435e-04
  3   4  17  12  6.42563e-05
  3   4  17  13 -2.38680e-05
  3   4  17  14  1.64051e-04
  3   4  17  15 -8.86997e-05
  3   4  17  17  1.93283e-04
  3   4  17  19  6.14479e-05
  3   4  17  20 -2.71915e-05
  3   4  17  21 -1.25278e-03
  3   4  17  24  1.92344e-05
  3   4  17  27 -2.76535e-05
  3   4  17  29  9.69762e-04
  3   4  17  32  3.61888e-04
  3   4  17  33  6.73758e-05
  3   4  17  38 -1.04045e-05
  3   4  17  40  3.22168e-05
  3   4  17  42  3.63219e-05
  3   4  17  50 -4.71566e-05
  3   4  17  54 -3.51816e-04
  3   4  17  55  1.74053e-05
  3   4  17  58  8.66358e-04
  3   4  17  59 -1.06803e-05
  3   4  17  60  1.51022e-05
  3   4  17  62  1.16929e-03
  3   4  17  66  1.41327e-05
  3   4  17  67 -8.92475e-05
  3   4  17  68  1.42254e-04
  3   4  17  72 -2.90179e-04
  3   4  17  73 -1.05641e-04
  3   4  17  74 -2.91033e-05
  3   4  17  75  4.89414e-05
  3   4  17  79  2.17907e-05
  3   4  17  80 -3.78846e-04
  3   4  17  81  9.20938e-05
  3   4  17  82 -1.08674e-04
  3   4  17  84 -6.96842e-05
  3   4  17  85  4.44919e-05
  3   4  17  87  1.92432e-05
  3   4  17  89  1.01514e-05
  3   4  17  92 -6.61371e-05
  3   4  17  93 -2.13583e-04
  3   4  17  94 -4.51706e-05
  3   4  17 100  1.13978e-05
  3   4  17 106  1.00720e-05
  3   4  17 107 -2.37895e-05
  3   4  17 108 -2.91770e-04
  3   4  17 110  2.13257e-05
  3   4  17 111 -1.23827e-04
  3   4  17 112  4.84538e-05
  3   4  17 115  1.36491e-05
  3   4  17 120 -1.68707e-05
  3   4  17 121  2.78873e-05
  3   4  17 123 -7.16219e-05
  3   4  17 129  1.06360e-05
  3   4  17 131 -5.08509e-05
  3   4  17 132  1.58382e-04
  3   4  17 133 -3.35951e-05
  3   4  17 135  2.78098e-05
  3   4  17 138  7.52128e-05
  3   4  17 140 -2.22853e-05
  3   4  17 141  1.23772e-05
  3   4  17 143  2.38229e-05
  3   4  17 144 -1.58051e-04
  3   4  17 145 -1.78909e-04
  3   4  17 146  6.28371e-05
  3   4  17 149 -4.68557e-05
  3   4  17 153 -4.85917e-05
  3   4  17 158  4.83880e-05
  3   4  17 160 -5.37977e-05
  3   4  17 161 -1.50236e-04
  3   4  17 163  3.86423e-05
  3   4  17 165 -1.08927e-05
  3   4  17 168 -3.35337e-05
  3   4  17 169 -7.87457e-05
  3   4  17 170 -1.55348e-04
  3   4  17 171  1.85176e-04
  3   4  17 175 -2.92409e-05
  3   4  17 176 -4.98973e-05
  3   4  17 181  4.27995e-05
  3   4  17 182 -3.21494e-05
  3   4  17 183  2.29950e-05
  3   4  17 184 -3.78453e-05
  3   4  17 187  3.59210e-05
  3   4  17 188  2.42494e-05
  3   4  18   8 -2.16085e-04
  3   4  18  12 -6.95840e-05
  3   4  18  14  2.79784e-04
  3   4  18  16 -3.85617e-05
  3   4  18  18  3.15462e-04
  3   4  18  19  3.15982e-04
  3   4  18  26 -1.05104e-05
  3   4  18  27  3.32039e-04
  3   4  18  28  3.29754e-04
  3   4  18  30  8.09686e-05
  3   4  18  31 -8.13963e-05
  3   4  18  36 -2.35967e-04
  3   4  18  38 -1.76797e-04
  3   4  18  43 -2.39619e-04
  3   4  18  44 -2.39461e-04
  3   4  18  45  4.05854e-04
  3   4  18  47  9.26016e-05
  3   4  18  49 -4.02340e-04
  3   4  18  56  5.24022e-05
  3   4  18  61 -8.20665e-05
  3   4  18  63 -3.62001e-04
  3   4  18  65 -3.54428e-04
  3   4  18  69 -8.51535e-05
  3   4  18  71 -1.24023e-04
  3   4  18  73  2.56870e-04
  3   4  18  79  1.54030e-04
  3   4  18  82  1.05658e-04
  3   4  18  86 -8.34820e-05
  3   4  18  88  2.28600e-05
  3   4  18  89 -2.29378e-05
  3   4  18  90 -1.16385e-04
  3   4  18  92  1.54325e-04
  3   4  18  93 -1.65691e-04
  3   4  18  99 -1.91054e-04
  3   4  18 106 -2.94177e-04
  3   4  18 107 -2.91120e-04
  3   4  18 110  1.36712e-04
  3   4  18 115  1.06672e-05
  3   4  18 116 -4.51995e-05
  3   4  18 117  4.56311e-05
  3   4  18 118  5.90470e-05
  3   4  18 119 -5.73985e-05
  3   4  18 125 -5.82673e-05
  3   4  18 127 -1.73952e-05
  3   4  18 129 -1.70400e-04
  3   4  18 130 -1.71202e-04
  3   4  18 132 -7.24607e-05
  3   4  18 137 -9.99976e-05
  3   4  18 139 -8.06383e-05
  3   4  18 141 -1.54829e-04
  3   4  18 142 -1.54823e-04
  3   4  18 147 -6.08042e-05
  3   4  18 148  8.51083e-05
  3   4  18 151 -1.66650e-04
  3   4  18 152 -1.24452e-05
  3   4  18 154  1.65330e-05
  3   4  18 155  1.63782e-05
  3   4  18 157 -1.61214e-04
  3   4  18 160 -1.89430e-05
  3   4  18 161  1.90057e-05
  3   4  18 164  4.95734e-05
  3   4  18 170 -4.04080e-05
  3   4  18 171 -4.42348e-05
  3   4  18 172  1.07769e-05
  3   4  18 173 -1.10362e-05
  3   4  18 177 -8.46128e-05
  3   4  18 179  3.70534e-05
  3   4  18 182  6.40397e-05
  3   4  18 187 -5.29984e-05
  3   4  18 188 -5.38661e-05
  3   4  19   8 -1.69438e-05
  3   4  19  12  1.74420e-05
  3   4  19  14 -4.27399e-05
  3   4  19  15  4.59983e-05
  3   4  19  16 -3.89461e-05
  3   4  19  18  1.44616e-05
  3   4  19  19 -1.83905e-05
  3   4  19  27 -1.89266e-05
  3   4  19  28  1.69460e-05
  3   4  19  36  1.12889e-04
  3   4  19  38 -4.66359e-05
  3   4  19  40 -5.20258e-05
  3   4  19  43 -1.25966e-05
  3   4  19  45 -1.47454e-04
  3   4  19  49  2.39658e-05
  3   4  19  50  9.12679e-05
  3   4  19  53 -1.34322e-04
  3   4  19  60 -1.34041e-05
  3   4  19  63 -1.37087e-04
  3   4  19  65 -5.31725e-05
  3   4  19  71  1.49982e-05
  3   4  19  73  2.83324e-05
  3   4  19  74 -2.35674e-05
  3   4  19  92  4.57036e-05
  3   4  19  93  2.57992e-05
  3   4  19  99  3.64059e-05
  3   4  19 100  4.90669e-05
  3   4  19 103  5.35436e-05
  3   4  19 105  4.40557e-05
  3   4  19 106  1.48954e-04
  3   4  19 107  1.06546e-04
  3   4  19 110  1.05944e-05
  3   4  19 116  1.48861e-05
  3   4  19 119  4.17718e-05
  3   4  19 123  4.88775e-05
  3   4  19 125  4.22524e-05
  3   4  19 127 -2.66315e-05
  3   4  19 129  2.70373e-05
  3   4  19 130  2.59294e-05
  3   4  19 132  1.47565e-04
  3   4  19 133  1.78144e-04
  3   4  19 137  7.01573e-05
  3   4  19 140  1.64148e-05
  3   4  19 141 -8.68427e-05
  3   4  19 142  7.98392e-05
  3   4  19 149  8.31342e-05
  3   4  19 151  8.63222e-05
  3   4  19 153  3.20437e-05
  3   4  19 154  4.38564e-05
  3   4  19 155  3.88763e-05
  3   4  19 158 -4.94067e-05
  3   4  19 160 -5.36935e-05
  3   4  19 161 -1.32743e-04
  3   4  19 163  6.08034e-05
  3   4  19 164 -1.96821e-05
  3   4  19 176 -3.18998e-05
  3   4  19 178  6.39901e-05
  3   4  19 179 -1.38647e-05
  3   4  19 183  6.13522e-05
  3   4  20   8  7.05083e-05
  3   4  20  11 -1.28982e-04
  3   4  20  12 -1.22874e-04
  3   4  20  18 -1.07124e-04
  3   4  20  19 -1.06937e-04
  3   4  20  26  9.54310e-05
  3   4  20  28 -2.98902e-04
  3   4  20  30  2.73298e-04
  3   4  20  31 -2.73163e-04
  3   4  20  35 -5.16425e-05
  3   4  20  36  1.26805e-04
  3   4  20  38  1.86610e-05
  3   4  20  45 -3.62940e-05
  3   4  20  48  5.01309e-05
  3   4  20  49  5.02163e-05
  3   4  20  57 -1.01161e-04
  3   4  20  63 -2.82769e-05
  3   4  20  66  2.75767e-04
  3   4  20  70  8.73731e-05
  3   4  20  73  3.90331e-05
  3   4  20  74  3.52102e-05
  3   4  20  78  7.51678e-05
  3   4  20  82 -7.09194e-05
  3   4  20  83  7.22440e-05
  3   4  20  88 -6.99044e-05
  3   4  20  89 -6.98257e-05
  3   4  20 110 -1.54714e-04
  3   4  20 111  1.52419e-04
  3   4  20 124 -3.75799e-05
  3   4  20 126  2.16016e-05
  3   4  20 133 -7.69050e-05
  3   4  20 146  2.21815e-05
  3   4  20 154  1.07628e-05
  3   4  20 164  2.70125e-05
  3   4  20 165  3.08417e-05
  3   4  20 169  1.64195e-05
  3   4  21  15  1.49821e-04
  3   4  21  16 -1.34484e-05
  3   4  21  28  2.41492e-05
  3   4  21  35  3.93840e-05
  3   4  21  36  8.61922e-05
  3   4  21  38  1.32251e-04
  3   4  21  39 -1.32072e-04
  3   4  21  43  2.74615e-04
  3   4  21  44 -2.77326e-04
  3   4  21  45 -1.09018e-04
  3   4  21  63  9.67825e-05
  3   4  21  66  1.62520e-05
  3   4  21  73 -2.62834e-05
  3   4  21  76  1.68149e-05
  3   4  21  90  4.77179e-05
  3   4  21  92 -5.44601e-05
  3   4  21  93 -5.18895e-05
  3   4  21  99  6.98073e-05
  3   4  21 106 -1.03332e-04
  3   4  21 107  9.23243e-05
  3   4  21 110 -1.37704e-05
  3   4  21 111  1.37003e-05
  3   4  21 115  7.26567e-05
  3   4  21 116 -3.21688e-05
  3   4  21 117  3.20756e-05
  3   4  21 119  5.16649e-05
  3   4  21 129  5.46698e-05
  3   4  21 130  5.57226e-05
  3   4  21 132  1.64627e-05
  3   4  21 137  6.22328e-05
  3   4  21 141  9.51182e-05
  3   4  21 142  9.55500e-05
  3   4  21 151  6.51400e-05
  3   4  21 154 -1.10553e-04
  3   4  21 155  1.10345e-04
  3   4  21 157 -6.65602e-05
  3   4  21 160  1.33523e-04
  3   4  21 161  1.35223e-04
  3   4  21 164  2.01173e-05
  3   4  21 169  1.52948e-05
  3   4  21 170  5.34772e-05
  3   4  21 179  1.90729e-05
  3   4  21 182  1.40835e-05
  3   4  21 187  1.90150e-05
  3   4  21 188 -1.89842e-05
  3   4  22   7 -1.14938e-04
  3   4  22  13  1.57879e-04
  3   4  22  15  3.43196e-05
  3   4  22  16 -2.55768e-04
  3   4  22  23  5.71183e-05
  3   4  22  24 -5.28159e-05
  3   4  22  33  4.79771e-04
  3   4  22  34 -2.01700e-04
  3   4  22  42  6.04945e-05
  3   4  22  55 -1.37976e-04
  3   4  22  59 -1.72944e-04
  3   4  22  60 -5.75651e-05
  3   4  22  67  3.90716e-05
  3   4  22  75 -4.74947e-05
  3   4  22  80  1.23551e-04
  3   4  22  81  1.95306e-04
  3   4  22  84 -1.25541e-04
  3   4  22  92 -3.20928e-05
  3   4  22 100 -1.89868e-05
  3   4  22 103  6.14624e-05
  3   4  22 105  5.99063e-05
  3   4  22 109  1.96528e-04
  3   4  22 111  4.06747e-05
  3   4  22 112  5.06116e-05
  3   4  22 121  1.18784e-05
  3   4  22 132 -6.52215e-05
  3   4  22 133 -2.10268e-05
  3   4  22 162  1.86614e-05
  3   4  22 169  1.12352e-04
  3   4  22 170  4.56934e-05
  3   4  22 171  4.52904e-05
  3   4  22 184  3.94544e-05
  3   5   6  34 -1.08004e-04
  3   5   6  59 -1.65151e-05
  3   5   6  61  6.77012e-04
  3   5   6  65 -2.51470e-05
  3   5   6  67 -9.65823e-05
  3   5   6  75  9.31686e-05
  3   5   6  84  1.38855e-05
  3   5   6  96 -3.64095e-04
  3   5   6 102 -8.77182e-05
  3   5   6 104 -1.07661e-04
  3   5   6 148 -2.92789e-04
  3   5   6 159  2.50496e-04
  3   5   7   8  1.75225e-05
  3   5   7   9 -1.88848e-05
  3   5   7  15 -3.62943e-05
  3   5   7  18 -4.86192e-04
  3   5   7  19  4.87885e-04
  3   5   7  28  5.58646e-05
  3   5   7  30  3.23655e-05
  3   5   7  31 -1.11142e-04
  3   5   7  36  8.42548e-04
  3   5   7  38 -3.31131e-05
  3   5   7  43  8.12401e-04
  3   5   7  44 -8.07491e-04
  3   5   7  45  5.59319e-05
  3   5   7  46  7.75607e-05
  3   5   7  48  1.73638e-04
  3   5   7  49 -1.73020e-04
  3   5   7  52 -3.52183e-05
  3   5   7  63 -1.27922e-05
  3   5   7  64  6.10602e-05
  3   5   7  65  9.29190e-04
  3   5   7  66  9.32690e-04
  3   5   7  73  1.01050e-05
  3   5   7  74  6.59398e-04
  3   5   7  77  2.72697e-05
  3   5   7  99  1.13583e-05
  3   5   7 106 -6.29358e-05
  3   5   7 107 -1.94502e-05
  3   5   7 118  3.14631e-05
  3   5   7 119 -3.12488e-05
  3   5   7 124 -5.89263e-05
  3   5   7 127 -2.00226e-05
  3   5   7 129 -1.18063e-04
  3   5   7 130  1.14352e-04
  3   5   7 133  7.10475e-05
  3   5   7 141  2.70990e-05
  3   5   7 142 -2.37520e-05
  3   5   7 151 -1.04441e-05
  3   5   7 155  2.09968e-05
  3   5   7 160 -1.05894e-04
  3   5   7 161 -1.04064e-04
  3   5   7 164  1.42849e-05
  3   5   7 165  1.28167e-05
  3   5   8   8 -8.83580e-05
  3   5   8  11 -1.62703e-05
  3   5   8  12 -1.52041e-05
  3   5   8  14  6.61733e-05
  3   5   8  15  8.00705e-05
  3   5   8  17  2.67589e-04
  3   5   8  19 -5.69441e-05
  3   5   8  20 -1.32217e-04
  3   5   8  21  2.11941e-04
  3   5   8  23 -8.69790e-05
  3   5   8  24 -1.00550e-04
  3   5   8  27  1.25999e-05
  3   5   8  29 -2.08882e-04
  3   5   8  32  9.85192e-05
  3   5   8  37 -8.19656e-05
  3   5   8  38 -1.36039e-05
  3   5   8  39 -4.33476e-05
  3   5   8  40  1.23069e-04
  3   5   8  42 -2.14540e-05
  3   5   8  44  1.70145e-05
  3   5   8  50 -9.38813e-05
  3   5   8  51 -2.06824e-05
  3   5   8  52  9.51689e-05
  3   5   8  53  8.94551e-05
  3   5   8  54  1.18368e-05
  3   5   8  55 -1.18075e-04
  3   5   8  56  3.97727e-05
  3   5   8  57  4.41686e-05
  3   5   8  58  2.24452e-05
  3   5   8  59 -1.14024e-04
  3   5   8  60 -7.49982e-05
  3   5   8  61  9.60327e-05
  3   5   8  62 -1.98102e-04
  3   5   8  63 -8.65427e-05
  3   5   8  66  6.01394e-04
  3   5   8  69 -9.78333e-05
  3   5   8  70  5.63340e-05
  3   5   8  71  7.46475e-05
  3   5   8  72  7.66621e-05
  3   5   8  73 -2.04694e-04
  3   5   8  74 -2.14631e-04
  3   5   8  76 -2.72889e-05
  3   5   8  78  4.54429e-05
  3   5   8  79 -4.59037e-05
  3   5   8  80  1.71966e-04
  3   5   8  82 -1.84332e-05
  3   5   8  85 -1.55809e-04
  3   5   8  86 -5.82435e-05
  3   5   8  87  3.34665e-05
  3   5   8  89 -4.98537e-05
  3   5   8  91  2.33798e-04
  3   5   8  92 -8.51312e-05
  3   5   8  94 -1.03572e-05
  3   5   8  97  2.89881e-05
  3   5   8 100  1.51786e-04
  3   5   8 101  7.17038e-05
  3   5   8 102 -6.23781e-05
  3   5   8 103 -2.11309e-04
  3   5   8 104  8.48264e-05
  3   5   8 105  8.04984e-05
  3   5   8 108  8.95900e-05
  3   5   8 109 -1.17648e-04
  3   5   8 111 -2.58570e-05
  3   5   8 112 -1.13138e-04
  3   5   8 113  1.01794e-04
  3   5   8 115  1.39098e-05
  3   5   8 117  1.09313e-04
  3   5   8 118  3.81040e-05
  3   5   8 121 -1.21309e-04
  3   5   8 122 -1.18920e-04
  3   5   8 123 -1.91500e-05
  3   5   8 124  1.18623e-04
  3   5   8 126  1.04963e-04
  3   5   8 131  9.37942e-05
  3   5   8 132  2.26461e-05
  3   5   8 133  2.27403e-05
  3   5   8 134 -1.26539e-04
  3   5   8 135 -1.51440e-05
  3   5   8 138 -1.49497e-04
  3   5   8 141 -1.10440e-05
  3   5   8 144 -2.68828e-05
  3   5   8 146 -9.71601e-05
  3   5   8 149  1.13245e-05
  3   5   8 150 -9.42075e-05
  3   5   8 152 -9.97859e-05
  3   5   8 153 -5.13306e-05
  3   5   8 154 -1.07633e-04
  3   5   8 156 -1.02691e-04
  3   5   8 158  7.51560e-05
  3   5   8 159  5.93981e-05
  3   5   8 162 -1.93074e-04
  3   5   8 163 -2.54737e-05
  3   5   8 165  4.45947e-05
  3   5   8 166  1.18607e-04
  3   5   8 167  1.18318e-04
  3   5   8 168 -3.67511e-05
  3   5   8 169 -3.91786e-05
  3   5   8 170  6.71817e-05
  3   5   8 171  6.57542e-05
  3   5   8 175  4.21615e-05
  3   5   8 176 -4.82808e-05
  3   5   8 180 -1.17418e-04
  3   5   8 182 -1.01893e-04
  3   5   8 183  7.61311e-05
  3   5   8 184 -1.70116e-05
  3   5   8 186 -3.87273e-05
  3   5   8 188  4.17824e-05
  3   5   8 189  3.97240e-05
  3   5   9   7  1.52730e-05
  3   5   9   9 -4.97544e-05
  3   5   9  10  2.67600e-04
  3   5   9  11  3.79156e-04
  3   5   9  12 -4.55846e-05
  3   5   9  14  2.79311e-04
  3   5   9  15  2.99734e-04
  3   5   9  16  1.16450e-04
  3   5   9  17  1.42304e-04
  3   5   9  19 -6.34947e-05
  3   5   9  20 -9.99051e-05
  3   5   9  21 -6.88469e-05
  3   5   9  22 -1.19706e-04
  3   5   9  23  1.16902e-04
  3   5   9  24 -5.82791e-05
  3   5   9  25  1.52255e-05
  3   5   9  27 -1.68098e-05
  3   5   9  29  1.83024e-05
  3   5   9  30  2.73333e-05
  3   5   9  31  1.04327e-05
  3   5   9  32  9.98464e-05
  3   5   9  38  8.42129e-05
  3   5   9  39 -1.32850e-04
  3   5   9  40  1.70504e-04
  3   5   9  42 -1.23672e-04
  3   5   9  50 -4.06250e-05
  3   5   9  51  1.17753e-04
  3   5   9  52 -1.02158e-04
  3   5   9  53  8.90447e-05
  3   5   9  54 -1.93609e-05
  3   5   9  55 -3.75180e-05
  3   5   9  56 -9.66731e-05
  3   5   9  57 -1.01645e-04
  3   5   9  58  1.95127e-04
  3   5   9  59 -8.15403e-05
  3   5   9  60  7.30307e-05
  3   5   9  62 -5.60813e-05
  3   5   9  63 -3.93399e-05
  3   5   9  64  7.04750e-05
  3   5   9  65 -1.41744e-05
  3   5   9  66 -2.73211e-05
  3   5   9  68  1.07709e-04
  3   5   9  70 -4.27762e-05
  3   5   9  71 -5.53344e-05
  3   5   9  72  2.86249e-04
  3   5   9  73 -1.02995e-04
  3   5   9  74 -1.53346e-04
  3   5   9  76  1.27492e-04
  3   5   9  78 -9.73974e-05
  3   5   9  79 -1.33750e-04
  3   5   9  80 -1.04323e-04
  3   5   9  81  1.13587e-04
  3   5   9  82 -1.08958e-04
  3   5   9  84 -3.29480e-05
  3   5   9  85 -1.14563e-04
  3   5   9  87 -1.13689e-04
  3   5   9  89  1.11527e-04
  3   5   9  91  8.17427e-05
  3   5   9  92  1.67963e-05
  3   5   9  93 -5.44469e-05
  3   5   9  96 -1.17515e-04
  3   5   9  97  2.37140e-04
  3   5   9 100 -1.63941e-05
  3   5   9 103  3.23968e-05
  3   5   9 105 -1.01371e-04
  3   5   9 107  6.11599e-05
  3   5   9 108 -8.40067e-05
  3   5   9 109 -4.01712e-05
  3   5   9 110 -2.40511e-05
  3   5   9 111  2.59012e-04
  3   5   9 112  1.20498e-04
  3   5   9 113 -1.17459e-04
  3   5   9 114 -1.13390e-05
  3   5   9 115 -2.06672e-05
  3   5   9 117  1.81355e-04
  3   5   9 118 -8.59543e-05
  3   5   9 120 -1.09204e-05
  3   5   9 121  1.03219e-04
  3   5   9 123 -7.68293e-05
  3   5   9 126  4.23421e-05
  3   5   9 128  2.71522e-05
  3   5   9 131  2.30367e-05
  3   5   9 132 -1.74779e-04
  3   5   9 133  1.77978e-04
  3   5   9 135 -4.62453e-05
  3   5   9 138  1.90795e-04
  3   5   9 139 -1.17131e-04
  3   5   9 140 -1.11529e-04
  3   5   9 143  1.17735e-04
  3   5   9 144 -1.50177e-04
  3   5   9 145 -1.23597e-05
  3   5   9 146  2.59789e-04
  3   5   9 147 -1.03494e-05
  3   5   9 148  1.18216e-04
  3   5   9 149 -6.70946e-05
  3   5   9 150 -7.35151e-05
  3   5   9 152  1.15786e-04
  3   5   9 153 -4.15017e-05
  3   5   9 155 -1.16824e-05
  3   5   9 156  1.39878e-04
  3   5   9 158 -1.03716e-05
  3   5   9 159 -1.18630e-04
  3   5   9 160 -1.09320e-05
  3   5   9 163  9.85141e-05
  3   5   9 165 -7.63392e-05
  3   5   9 166  4.32350e-05
  3   5   9 168 -5.42344e-05
  3   5   9 170 -8.79537e-05
  3   5   9 171 -5.79621e-05
  3   5   9 173 -3.48835e-05
  3   5   9 174 -3.85714e-05
  3   5   9 175 -5.75814e-05
  3   5   9 176 -1.01236e-05
  3   5   9 177  1.19411e-04
  3   5   9 181 -1.10404e-04
  3   5   9 182 -1.16811e-05
  3   5   9 184  1.01047e-05
  3   5   9 185 -1.13278e-04
  3   5   9 186  1.18131e-04
  3   5   9 187 -1.28756e-04
  3   5   9 188 -1.07611e-04
  3   5   9 189 -4.63989e-05
  3   5  10  15  1.35746e-05
  3   5  10  18 -4.22037e-04
  3   5  10  19 -4.23677e-04
  3   5  10  26  1.77299e-05
  3   5  10  28 -2.85643e-05
  3   5  10  30  3.78988e-05
  3   5  10  31  1.17360e-04
  3   5  10  36  7.50849e-04
  3   5  10  38 -5.20672e-05
  3   5  10  43  7.42419e-04
  3   5  10  44  7.42721e-04
  3   5  10  45 -4.47960e-05
  3   5  10  46 -9.11618e-05
  3   5  10  48 -1.53730e-04
  3   5  10  49 -1.53778e-04
  3   5  10  63  4.70093e-05
  3   5  10  64  1.29797e-05
  3   5  10  65  8.28832e-04
  3   5  10  66 -8.31984e-04
  3   5  10  74 -6.00265e-04
  3   5  10  77 -2.75122e-05
  3   5  10  90 -1.20866e-05
  3   5  10  91 -1.58251e-05
  3   5  10  97  9.50854e-05
  3   5  10 106 -9.88510e-05
  3   5  10 115 -1.71007e-05
  3   5  10 116  6.11698e-05
  3   5  10 124  6.81010e-05
  3   5  10 129  1.24323e-05
  3   5  10 130  1.20832e-05
  3   5  10 133  9.69691e-05
  3   5  10 155  1.52840e-04
  3   5  10 156 -8.44147e-05
  3   5  10 157 -8.46857e-05
  3   5  10 160  6.02288e-05
  3   5  10 161 -5.63562e-05
  3   5  10 163  8.30011e-05
  3   5  11  15  4.03921e-05
  3   5  11  18  1.80361e-05
  3   5  11  19 -1.48843e-05
  3   5  11  26 -5.68119e-05
  3   5  11  28 -1.01871e-05
  3   5  11  36  1.23709e-05
  3   5  11  38 -1.55715e-05
  3   5  11  43  4.27793e-05
  3   5  11  44 -4.41991e-05
  3   5  11  45 -7.98705e-05
  3   5  11  46 -1.18978e-05
  3   5  11  48 -4.86348e-05
  3   5  11  49  4.86842e-05
  3   5  11  52  5.87351e-05
  3   5  11  91  1.29077e-05
  3   5  11  92  1.81635e-05
  3   5  11  93  2.71382e-05
  3   5  11 106 -1.79064e-04
  3   5  11 115 -1.93519e-05
  3   5  11 116 -6.74211e-05
  3   5  11 118 -4.60096e-05
  3   5  11 119  4.55975e-05
  3   5  11 127  2.16187e-05
  3   5  11 129  4.13518e-05
  3   5  11 130 -4.30048e-05
  3   5  11 133  2.46348e-04
  3   5  11 150  1.65570e-05
  3   5  11 155 -3.90196e-04
  3   5  11 156  4.39207e-04
  3   5  11 157 -4.39334e-04
  3   5  11 160 -4.51039e-04
  3   5  11 161 -4.47731e-04
  3   5  11 164 -1.05625e-05
  3   5  11 165 -1.08086e-05
  3   5  12   8 -1.20398e-04
  3   5  12   9 -1.20107e-04
  3   5  12  11  2.52128e-05
  3   5  12  14 -9.45410e-05
  3   5  12  18  1.19076e-05
  3   5  12  19 -4.23425e-05
  3   5  12  28  2.50075e-05
  3   5  12  30  3.35652e-05
  3   5  12  31 -3.30123e-05
  3   5  12  36 -1.09530e-04
  3   5  12  38  1.42866e-04
  3   5  12  45 -1.90276e-04
  3   5  12  46  3.86920e-05
  3   5  12  52 -6.45867e-05
  3   5  12  56 -3.53296e-05
  3   5  12  63  1.66853e-05
  3   5  12  64  1.66962e-04
  3   5  12  65  4.66967e-05
  3   5  12  73  8.30637e-05
  3   5  12  74 -6.87511e-05
  3   5  12  77 -7.02755e-05
  3   5  12  79 -7.52358e-05
  3   5  12  82  1.12511e-05
  3   5  12  83  1.06159e-05
  3   5  12  88 -3.38822e-05
  3   5  12  90  1.11451e-04
  3   5  12  91  1.11277e-04
  3   5  12  92 -1.53655e-04
  3   5  12  93  1.58892e-04
  3   5  12  99  1.82477e-04
  3   5  12 106  2.38906e-05
  3   5  12 110 -5.00221e-05
  3   5  12 111  5.66192e-05
  3   5  12 115  1.14587e-04
  3   5  12 124 -3.56428e-05
  3   5  12 127  4.92400e-05
  3   5  12 129  1.52038e-04
  3   5  12 130  1.51776e-04
  3   5  12 137  1.07811e-04
  3   5  12 141  1.29951e-04
  3   5  12 142  1.27571e-04
  3   5  12 147  2.92506e-05
  3   5  12 150  2.62176e-04
  3   5  12 151  2.62834e-04
  3   5  12 155  3.01554e-05
  3   5  12 156 -1.25165e-05
  3   5  12 157 -1.27305e-05
  3   5  12 164 -1.37954e-05
  3   5  12 165 -1.37013e-05
  3   5  12 171  3.59857e-05
  3   5  12 172 -2.89629e-05
  3   5  12 182 -4.99908e-05
  3   5  12 183  5.19533e-05
  3   5  12 187  1.28299e-05
  3   5  12 188 -1.18470e-05
  3   5  13  16  1.05970e-05
  3   5  13  18 -1.05300e-04
  3   5  13  19 -1.04119e-04
  3   5  13  28 -7.59651e-05
  3   5  13  31  1.67116e-05
  3   5  13  36  1.10892e-04
  3   5  13  43  1.09018e-04
  3   5  13  44  1.20941e-04
  3   5  13  46 -4.57301e-05
  3   5  13  48 -5.48243e-05
  3   5  13  49 -6.10504e-05
  3   5  13  52  1.58038e-05
  3   5  13  64  2.97507e-05
  3   5  13  65  1.81162e-04
  3   5  13  66 -1.81799e-04
  3   5  13  74 -1.21132e-04
  3   5  13 106 -5.29946e-05
  3   5  13 115  1.08572e-05
  3   5  13 116 -3.94327e-05
  3   5  13 118 -1.02893e-05
  3   5  13 119 -1.04246e-05
  3   5  13 124 -3.57477e-05
  3   5  13 155 -8.21083e-05
  3   5  13 156  2.03196e-04
  3   5  13 157  2.03482e-04
  3   5  13 160 -2.51881e-04
  3   5  13 161  2.51578e-04
  3   5  14   8  9.31843e-05
  3   5  14   9 -9.53296e-05
  3   5  14  11  1.26948e-05
  3   5  14  12 -1.74117e-05
  3   5  14  14  1.15620e-04
  3   5  14  26 -1.42863e-05
  3   5  14  28 -1.22115e-05
  3   5  14  30  1.13258e-05
  3   5  14  31  1.25702e-05
  3   5  14  36  2.70138e-04
  3   5  14  38 -1.20033e-04
  3   5  14  43 -4.16560e-05
  3   5  14  44  3.93537e-05
  3   5  14  45  5.64944e-05
  3   5  14  46 -6.98245e-05
  3   5  14  52 -2.23763e-05
  3   5  14  56  1.87650e-05
  3   5  14  63 -1.16336e-05
  3   5  14  64  1.34235e-04
  3   5  14  65 -5.19818e-05
  3   5  14  66  2.46940e-05
  3   5  14  71  1.39924e-05
  3   5  14  73  1.62034e-04
  3   5  14  74  5.93767e-05
  3   5  14  77 -3.97136e-05
  3   5  14  79  9.84045e-05
  3   5  14  82 -1.69136e-05
  3   5  14  83  1.44362e-05
  3   5  14  88  3.32204e-05
  3   5  14  90 -1.16174e-04
  3   5  14  91  1.15869e-04
  3   5  14  92  1.19374e-04
  3   5  14  93  1.22201e-04
  3   5  14  99 -1.86828e-04
  3   5  14 106  1.25388e-05
  3   5  14 110  5.82237e-05
  3   5  14 111  5.52688e-05
  3   5  14 115 -4.85845e-05
  3   5  14 116 -1.42498e-05
  3   5  14 127  5.55571e-05
  3   5  14 129  1.76719e-04
  3   5  14 130 -2.07645e-04
  3   5  14 137 -1.37502e-04
  3   5  14 141  1.74324e-04
  3   5  14 142 -1.66920e-04
  3   5  14 147  2.19670e-05
  3   5  14 150  2.78935e-04
  3   5  14 151 -2.77629e-04
  3   5  14 155 -2.01379e-05
  3   5  14 156  2.61682e-05
  3   5  14 157 -2.47012e-05
  3   5  14 164  1.51905e-05
  3   5  14 169 -1.06454e-05
  3   5  14 171 -4.28518e-05
  3   5  14 172  4.29087e-05
  3   5  14 179  2.53957e-05
  3   5  14 182  5.99740e-05
  3   5  14 183  5.37422e-05
  3   5  14 187 -2.55988e-05
  3   5  14 188 -2.10385e-05
  3   5  15   7 -8.53190e-05
  3   5  15   9 -2.22993e-05
  3   5  15  10 -3.61076e-04
  3   5  15  12 -1.04586e-05
  3   5  15  13  1.28034e-05
  3   5  15  14 -3.67356e-05
  3   5  15  15  5.42626e-05
  3   5  15  16  3.35756e-04
  3   5  15  17  1.26118e-04
  3   5  15  19 -2.80808e-05
  3   5  15  20 -1.83178e-04
  3   5  15  21  1.00179e-03
  3   5  15  22 -8.43649e-05
  3   5  15  24  4.09607e-05
  3   5  15  25  3.15474e-05
  3   5  15  27 -1.34708e-05
  3   5  15  29 -1.04425e-03
  3   5  15  32  1.23768e-04
  3   5  15  33 -3.65114e-05
  3   5  15  35 -2.15614e-04
  3   5  15  38  1.08144e-05
  3   5  15  40 -2.28801e-05
  3   5  15  46 -2.73501e-05
  3   5  15  50 -3.92997e-04
  3   5  15  51 -9.36476e-05
  3   5  15  52 -7.18595e-05
  3   5  15  53 -6.27230e-05
  3   5  15  54  1.01285e-04
  3   5  15  56 -4.95542e-04
  3   5  15  57 -4.96764e-04
  3   5  15  58 -9.36085e-05
  3   5  15  59  2.24067e-04
  3   5  15  60  1.54052e-05
  3   5  15  62 -6.88516e-04
  3   5  15  63 -1.32237e-04
  3   5  15  65  8.10797e-05
  3   5  15  67  9.15608e-05
  3   5  15  68  6.62478e-05
  3   5  15  70 -2.18381e-04
  3   5  15  72 -9.94236e-05
  3   5  15  73 -7.87408e-05
  3   5  15  75 -8.68232e-05
  3   5  15  76 -2.78368e-05
  3   5  15  77 -4.75830e-05
  3   5  15  78 -4.96339e-04
  3   5  15  80  5.24395e-05
  3   5  15  81  7.81216e-05
  3   5  15  82  2.68430e-04
  3   5  15  84  4.66247e-05
  3   5  15  85  1.56057e-04
  3   5  15  89  4.97975e-04
  3   5  15  91  9.99660e-05
  3   5  15  93 -4.72632e-05
  3   5  15  94  4.08586e-05
  3   5  15  97  9.02808e-05
  3   5  15 100  2.91037e-04
  3   5  15 101 -4.90277e-04
  3   5  15 105 -7.13089e-05
  3   5  15 108  9.99126e-05
  3   5  15 109 -4.78596e-04
  3   5  15 110  4.93048e-04
  3   5  15 111 -2.44068e-04
  3   5  15 112 -1.91578e-04
  3   5  15 114  2.56916e-05
  3   5  15 115  3.24989e-05
  3   5  15 121  7.44569e-05
  3   5  15 123  1.46578e-04
  3   5  15 124 -3.43015e-05
  3   5  15 125 -3.25438e-05
  3   5  15 132 -4.78553e-04
  3   5  15 133  5.12932e-04
  3   5  15 134  4.90159e-04
  3   5  15 135  1.16925e-04
  3   5  15 138 -1.88761e-04
  3   5  15 139 -8.79139e-05
  3   5  15 140 -7.02424e-05
  3   5  15 143 -1.10187e-05
  3   5  15 144  3.67956e-04
  3   5  15 145  9.99474e-05
  3   5  15 146 -9.01891e-05
  3   5  15 147 -2.68326e-05
  3   5  15 148  4.89464e-04
  3   5  15 149  9.44288e-05
  3   5  15 150 -8.58354e-05
  3   5  15 153 -1.21561e-04
  3   5  15 154 -3.59066e-05
  3   5  15 158 -3.43922e-04
  3   5  15 159  7.56460e-05
  3   5  15 161 -1.24963e-05
  3   5  15 162  9.04280e-05
  3   5  15 163  7.60900e-05
  3   5  15 165 -6.29379e-05
  3   5  15 166 -8.54163e-05
  3   5  15 168  4.00205e-05
  3   5  15 169  3.33180e-05
  3   5  15 170  3.05522e-05
  3   5  15 171  3.95256e-05
  3   5  15 173  5.91058e-05
  3   5  15 174  8.86485e-05
  3   5  15 175 -4.86099e-04
  3   5  15 176  4.97424e-04
  3   5  15 178  1.58069e-05
  3   5  15 180  9.03467e-05
  3   5  15 181 -2.72020e-04
  3   5  15 182  1.19621e-05
  3   5  15 183  1.14974e-05
  3   5  15 184 -3.07905e-05
  3   5  15 189 -2.44436e-04
  3   5  16   9 -9.47522e-05
  3   5  16  10 -4.91781e-04
  3   5  16  11 -2.09426e-04
  3   5  16  12 -2.04915e-04
  3   5  16  14  3.89478e-05
  3   5  16  15  8.67398e-05
  3   5  16  17 -1.35104e-04
  3   5  16  20 -2.31180e-04
  3   5  16  21  1.08232e-03
  3   5  16  22 -5.02008e-04
  3   5  16  24  2.89674e-04
  3   5  16  25  2.67048e-04
  3   5  16  27  2.68164e-04
  3   5  16  29 -4.36191e-04
  3   5  16  32 -3.46811e-04
  3   5  16  33 -2.15770e-04
  3   5  16  35  2.44777e-05
  3   5  16  37 -8.35768e-05
  3   5  16  39 -2.06423e-04
  3   5  16  40  6.45017e-05
  3   5  16  44  2.69212e-04
  3   5  16  46 -1.00022e-04
  3   5  16  47 -7.88606e-05
  3   5  16  50  1.65167e-04
  3   5  16  51 -5.27282e-04
  3   5  16  52 -5.04692e-04
  3   5  16  53  5.06253e-04
  3   5  16  54 -1.76211e-04
  3   5  16  56  8.35593e-05
  3   5  16  57  7.53712e-05
  3   5  16  58  1.34021e-04
  3   5  16  59 -9.18729e-05
  3   5  16  60 -5.29987e-05
  3   5  16  61  9.15754e-05
  3   5  16  62 -6.58235e-04
  3   5  16  63  1.69839e-04
  3   5  16  68  1.95376e-04
  3   5  16  70  1.26381e-04
  3   5  16  71 -1.30663e-04
  3   5  16  72  1.31064e-04
  3   5  16  75  3.76832e-04
  3   5  16  76 -2.46157e-05
  3   5  16  77  2.57363e-05
  3   5  16  78  7.91108e-05
  3   5  16  79 -8.65613e-05
  3   5  16  80 -2.62360e-04
  3   5  16  81 -1.11395e-05
  3   5  16  82 -8.59493e-05
  3   5  16  84 -4.16443e-04
  3   5  16  85 -7.38239e-04
  3   5  16  87  2.02121e-05
  3   5  16  89 -8.56045e-05
  3   5  16  91 -3.52308e-05
  3   5  16  93  8.13593e-05
  3   5  16  94  9.98435e-05
  3   5  16  95 -4.92514e-04
  3   5  16  96  9.26409e-05
  3   5  16  97  2.37837e-04
  3   5  16  99 -1.09703e-05
  3   5  16 100  1.19342e-04
  3   5  16 102 -8.55502e-05
  3   5  16 103  2.21277e-04
  3   5  16 105 -1.93182e-04
  3   5  16 107 -4.08318e-05
  3   5  16 108 -5.29039e-04
  3   5  16 111 -1.86324e-04
  3   5  16 112  2.26741e-04
  3   5  16 114  1.07189e-04
  3   5  16 115 -1.99113e-04
  3   5  16 116  1.03881e-05
  3   5  16 117  2.19662e-05
  3   5  16 118 -1.16497e-04
  3   5  16 120  4.84815e-04
  3   5  16 122  4.84478e-04
  3   5  16 123 -2.09776e-04
  3   5  16 126 -4.96934e-04
  3   5  16 128  5.27704e-04
  3   5  16 131  2.58029e-05
  3   5  16 132 -9.25468e-05
  3   5  16 133 -3.51225e-04
  3   5  16 135  2.43470e-04
  3   5  16 138  2.87319e-04
  3   5  16 139 -4.89954e-04
  3   5  16 144  1.90696e-04
  3   5  16 146 -3.73335e-05
  3   5  16 147 -3.37388e-05
  3   5  16 149 -3.45855e-04
  3   5  16 153  9.36708e-05
  3   5  16 154 -1.57218e-04
  3   5  16 158 -9.69250e-05
[truncated: 464,164 more chars]
