# Supplementary material for: Simulation of Ultrafast Excited-State Dynamics in Fe(II) Complexes: Assessment of Electronic Structure Descriptions
Source: J Chem Theory Comput. 2025 Jan 3;21(2):560–74. doi: 10.1021/acs.jctc.4c01331 (PMC11780750; doi:10.1021/acs.jctc.4c01331)
Supplement: Supplementary file 2 — ct4c01331_si_002.zip [file ct4c01331_si_002.zip › for_SI/Fe-CAB/Fe-CAB-CAM-B3LYP-TZVP-opt.xyz]

63
Coordinates from ORCA-job Fe-CAB-CAM-B3LYP-TZVP-opt
  H   -5.23769784604035     -0.00002574821678      0.54734811072484
  H   -0.00001350747012     -4.01268676434132     -2.99533664682342
  C   -4.19322152841917     -0.00001792140133      0.80620858561068
  H   -0.00003204798416     -5.23769950513293     -0.54735138871290
  C   -0.00001199032081     -3.59630287407820     -2.00448569876255
  C   -0.00002166334945     -4.19322338749293     -0.80621234467751
  H   0.00000288013595     -2.14807235294469     -4.53456751921886
  C   0.00000370669696     -1.20815185764227     -4.00355298844268
  H   0.00000630928855      0.00001117961569     -5.76729277894834
  C   -3.59630068797213     -0.00000934109869      2.00448177725303
  H   -4.01268390439603     -0.00001029542592      2.99533289385716
  C   0.00000631205488      0.00000910581204     -4.68565388336788
  C   0.00000249045240     -1.15380187990125     -2.62324963051291
  C   0.00000451504334      1.20816759126979     -4.00354863704673
  N   0.00000529754515      0.00000411742377     -1.96008618595218
  H   0.00000418360700      2.14808998077376     -4.53455971626819
  H   -2.14807345162337      0.00000935223971      4.53456314918463
  C   0.00000683710580      1.15381264588591     -2.62324558469460
  C   -1.15380083505079      0.00000638207141      2.62324611519385
  C   -1.20815245467159      0.00000894151067      4.00354962690788
  N   0.00000633791184      0.00000634179761      1.96008389184198
  H   0.00000557300367      4.01269780243117     -2.99532396447372
  C   0.00000737571882      0.00001463756440      4.68565225234891
  C   0.00000344385869      3.59631098736744     -2.00447424379965
  H   0.00000787921007      0.00001897413097      5.76729116989509
  C   1.15381381934171      0.00000959334544      2.62324557689747
  C   1.20816686637457      0.00001568109038      4.00354911053240
  C   -0.00000009552853      4.19322788537967     -0.80619918133288
  H   2.14808808670700      0.00001988556517      4.53456218786547
  C   4.19323287207074      0.00000779011030      0.80620593824952
  H   -0.00000273734531      5.23770329513556     -0.54733521250395
  C   3.59631330206641      0.00000950048628      2.00447958780468
  H   5.23770894328868      0.00000956854700      0.54734481197187
  H   4.01269758254139      0.00001712696933      2.99533020310953
  Fe  0.00000575847164      0.00000075301871     -0.00000124002253
  N   -2.23195394436397     -0.00000160433284      1.74234545105711
  N   2.23196647141368      0.00000637724201      1.74234465472364
  C   1.96923192868769     -0.00000137247064      0.38975698790221
  C   -1.96922086810658     -0.00000206744403      0.38975779346516
  C   -0.00000037101661     -1.96922311771257     -0.38976199003847
  C   0.00000309080470      1.96922630350921     -0.38975531406987
  N   -0.00000326948129     -2.23195602675271     -1.74234969256964
  N   0.00000498291518      2.23196365533779     -1.74234231154525
  C   -3.48472929321665     -0.00002158876385     -1.58546353665956
  H   -2.55155370017470     -0.00001084911145     -2.13500942584562
  H   -4.05757554657741     -0.88768665417724     -1.84807957573109
  H   -4.05759924396609      0.88762630615390     -1.84808535961093
  C   3.48473895774966     -0.00002039281023     -1.58546563785004
  H   2.55156330218895      0.00000413260433     -2.13501166311693
  H   4.05762448028645      0.88761625063253     -1.84809145869193
  H   4.05756943188806     -0.88769661613801     -1.84807880691682
  C   -0.00001992245998     -3.48472923122988      1.58545982340679
  H   0.88761583168777     -4.05761934321534      1.84807864474474
  H   0.00001416978140     -2.55155340291935      2.13500554655848
  H   -0.88769724181346     -4.05755456021625      1.84808014336627
  C   -0.00001420466393      3.48472996851137      1.58547048816673
  H   -0.88769559837259      4.05754987888203      1.84808931021944
  H   0.00002497005056      2.55155399379081      2.13501593978538
  H   0.88761761186234      4.05762522533656      1.84809111066775
  N   0.00000054721287      3.19047948463427      0.16054265210331
  N   -0.00000985050345     -3.19047761573379      0.16053237449312
  N   -3.19047598572204     -0.00001269908455     -0.16053614750800
  N   3.19048664158602     -0.00000062638793     -0.16053814419350
