# Supplementary material for: Simulation of Ultrafast Excited-State Dynamics in Fe(II) Complexes: Assessment of Electronic Structure Descriptions
Source: J Chem Theory Comput. 2025 Jan 3;21(2):560–74. doi: 10.1021/acs.jctc.4c01331 (PMC11780750; doi:10.1021/acs.jctc.4c01331)
Supplement: Supplementary file 2 — ct4c01331_si_002.zip [file ct4c01331_si_002.zip › for_SI/Fe-CAB/Fe-CAB-LC-BLYP-LVC.dat]

14 0 21
epsilon
35
  1   1  0.0000000000
  1   2  0.1185430000
  1   3  0.1185430000
  1   4  0.1293620000
  1   5  0.1293630000
  1   6  0.1336410000
  1   7  0.1404050000
  1   8  0.1439560000
  1   9  0.1447480000
  1  10  0.1452660000
  1  11  0.1524500000
  1  12  0.1532140000
  1  13  0.1532140000
  1  14  0.1660760000
  3   1  0.0916470000
  3   2  0.0916470000
  3   3  0.0966320000
  3   4  0.1175680000
  3   5  0.1201620000
  3   6  0.1224350000
  3   7  0.1224360000
  3   8  0.1247430000
  3   9  0.1268260000
  3  10  0.1268270000
  3  11  0.1293150000
  3  12  0.1364540000
  3  13  0.1398630000
  3  14  0.1415040000
  3  15  0.1453020000
  3  16  0.1453020000
  3  17  0.1588450000
  3  18  0.1588450000
  3  19  0.1594250000
  3  20  0.1661200000
  3  21  0.1661210000
kappa
1645
  1   1    20 -1.00016e-05
  1   1    24 -1.33870e-05
  1   1    60  1.33018e-05
  1   1    92  1.03808e-05
  1   1    97  1.85510e-05
  1   1   137 -1.40152e-05
  1   1   149 -1.12983e-05
  1   2    13  1.93568e-04
  1   2    16  1.09984e-04
  1   2    20  3.06401e-03
  1   2    22  8.32584e-04
  1   2    23 -1.27007e-04
  1   2    24  1.75871e-03
  1   2    33  8.50475e-05
  1   2    34  1.08017e-04
  1   2    37 -4.40102e-04
  1   2    40 -2.63650e-04
  1   2    41  6.56890e-04
  1   2    42 -3.51461e-03
  1   2    47  1.17756e-03
  1   2    50 -2.08719e-03
  1   2    51  2.58313e-04
  1   2    55  3.96496e-05
  1   2    59  7.19134e-05
  1   2    60 -3.10315e-03
  1   2    61  1.77196e-04
  1   2    67  2.12515e-05
  1   2    68  9.32831e-04
  1   2    69  2.29094e-04
  1   2    75 -2.28420e-05
  1   2    84 -3.71763e-05
  1   2    86 -9.01422e-04
  1   2    87 -7.31267e-04
  1   2    92 -2.19940e-04
  1   2    93  4.25732e-05
  1   2    96 -1.79142e-04
  1   2    97 -3.38963e-03
  1   2    98  1.14367e-03
  1   2   102 -2.19740e-04
  1   2   103 -7.88397e-04
  1   2   104 -9.01265e-04
  1   2   107 -2.45409e-03
  1   2   109 -2.52564e-05
  1   2   112 -1.13557e-03
  1   2   120 -4.87418e-04
  1   2   121 -3.32321e-04
  1   2   122 -5.98438e-04
  1   2   123 -1.52067e-03
  1   2   128  5.02196e-04
  1   2   131 -1.48926e-03
  1   2   136  1.79829e-04
  1   2   137  3.49983e-04
  1   2   138 -2.64521e-04
  1   2   139 -3.17765e-04
  1   2   141  1.12861e-05
  1   2   144  8.86881e-04
  1   2   147  8.71548e-05
  1   2   148  1.00609e-04
  1   2   149  1.78708e-03
  1   2   152 -1.47282e-04
  1   2   153  1.12879e-03
  1   2   158 -3.03727e-04
  1   2   159 -3.17104e-05
  1   2   162  1.23406e-04
  1   2   163 -3.23981e-04
  1   2   167 -1.14560e-05
  1   2   172  4.63875e-05
  1   2   176  1.52516e-05
  1   2   177 -2.07981e-05
  1   2   181  6.78158e-05
  1   2   189 -3.82194e-05
  1   3    13 -1.93774e-04
  1   3    16 -1.10048e-04
  1   3    20  3.06409e-03
  1   3    22 -8.32600e-04
  1   3    23  1.27070e-04
  1   3    24  1.75873e-03
  1   3    33 -8.50434e-05
  1   3    34 -1.07921e-04
  1   3    37  4.40068e-04
  1   3    40 -2.63582e-04
  1   3    41 -6.56956e-04
  1   3    42 -3.51471e-03
  1   3    47 -1.17749e-03
  1   3    50 -2.08732e-03
  1   3    51 -2.58057e-04
  1   3    55 -3.92303e-05
  1   3    59 -7.21581e-05
  1   3    60 -3.10323e-03
  1   3    61 -1.77976e-04
  1   3    67 -2.13064e-05
  1   3    68  9.32851e-04
  1   3    69 -2.29133e-04
  1   3    75  2.26504e-05
  1   3    84  3.71516e-05
  1   3    86 -9.01741e-04
  1   3    87  7.30813e-04
  1   3    92 -2.19882e-04
  1   3    93 -4.29821e-05
  1   3    96  1.79752e-04
  1   3    97 -3.38972e-03
  1   3    98  1.14376e-03
  1   3   102  2.20147e-04
  1   3   103 -7.88311e-04
  1   3   104  9.01215e-04
  1   3   107 -2.45413e-03
  1   3   109  2.55850e-05
  1   3   112 -1.13563e-03
  1   3   120 -4.87301e-04
  1   3   121  3.32453e-04
  1   3   122  5.98037e-04
  1   3   123 -1.52074e-03
  1   3   128 -5.02137e-04
  1   3   131 -1.48928e-03
  1   3   136 -1.78917e-04
  1   3   137  3.50501e-04
  1   3   138  2.64444e-04
  1   3   139 -3.17769e-04
  1   3   141 -1.13519e-05
  1   3   144  8.86902e-04
  1   3   147 -8.71447e-05
  1   3   148 -1.01064e-04
  1   3   149  1.78708e-03
  1   3   152  1.47320e-04
  1   3   153  1.12873e-03
  1   3   158 -3.03710e-04
  1   3   159  3.18814e-05
  1   3   162 -1.22697e-04
  1   3   163 -3.24261e-04
  1   3   167  1.15658e-05
  1   3   172 -4.67050e-05
  1   3   176 -1.57423e-05
  1   3   177 -2.03558e-05
  1   3   181  6.77028e-05
  1   3   189 -3.81819e-05
  1   4    13  8.08466e-05
  1   4    20 -1.43371e-04
  1   4    22  1.09779e-04
  1   4    23 -5.75505e-05
  1   4    24 -3.83287e-04
  1   4    37  4.37033e-04
  1   4    40 -7.56759e-04
  1   4    41 -1.02861e-04
  1   4    42 -8.57122e-04
  1   4    47 -2.98591e-05
  1   4    50 -4.89550e-04
  1   4    51  1.78659e-04
  1   4    55 -4.35084e-05
  1   4    59 -4.96808e-05
  1   4    60  8.96161e-04
  1   4    61  9.64407e-04
  1   4    67  2.86713e-05
  1   4    68  1.34580e-05
  1   4    69 -3.87042e-04
  1   4    75 -5.24199e-05
  1   4    80 -1.26901e-05
  1   4    81  1.42482e-05
  1   4    86 -1.24363e-03
  1   4    87 -4.60676e-04
  1   4    92 -1.05098e-03
  1   4    93  4.61869e-04
  1   4    96  1.49613e-03
  1   4    97  1.17669e-03
  1   4    98 -5.48482e-04
  1   4   101 -7.61324e-04
  1   4   102  5.95346e-05
  1   4   103  5.52827e-04
  1   4   104 -1.70018e-04
  1   4   107 -2.50940e-03
  1   4   109 -1.18995e-05
  1   4   112  2.38509e-04
  1   4   113 -1.43306e-03
  1   4   120 -4.25611e-04
  1   4   121 -4.70507e-05
  1   4   122  1.02764e-03
  1   4   123  7.10767e-04
  1   4   128 -1.28725e-03
  1   4   131  3.11942e-04
  1   4   136  1.19472e-03
  1   4   137 -1.45994e-04
  1   4   138  8.01480e-04
  1   4   139  1.99963e-04
  1   4   141 -1.15859e-05
  1   4   144 -6.21500e-04
  1   4   147  6.30857e-04
  1   4   148 -2.53588e-03
  1   4   149 -1.54125e-03
  1   4   152 -1.07539e-03
  1   4   153 -1.44210e-03
  1   4   158 -4.45120e-04
  1   4   159  3.93128e-04
  1   4   162  2.39487e-03
  1   4   163  2.68910e-03
  1   4   166  1.66141e-05
  1   4   167 -6.13409e-05
  1   4   172  4.10407e-04
  1   4   173 -4.14680e-04
  1   4   176  1.30972e-04
  1   4   177 -1.36016e-04
  1   4   180  5.06998e-05
  1   4   184  5.21877e-05
  1   4   186  2.64517e-05
  1   4   189 -5.94689e-05
  1   5    13 -8.08209e-05
  1   5    20 -1.43387e-04
  1   5    22 -1.09854e-04
  1   5    23  5.76373e-05
  1   5    24 -3.83338e-04
  1   5    37 -4.37098e-04
  1   5    40 -7.56847e-04
  1   5    41  1.02719e-04
  1   5    42 -8.57179e-04
  1   5    47  2.99061e-05
  1   5    50 -4.89630e-04
  1   5    51 -1.78607e-04
  1   5    55  4.38832e-05
  1   5    59  4.94910e-05
  1   5    60  8.96358e-04
  1   5    61 -9.64230e-04
  1   5    67 -2.86810e-05
  1   5    68  1.34617e-05
  1   5    69  3.87016e-04
  1   5    75  5.22440e-05
  1   5    80  1.26372e-05
  1   5    81 -1.42551e-05
  1   5    86 -1.24388e-03
  1   5    87  4.60071e-04
  1   5    92 -1.04995e-03
  1   5    93 -4.64102e-04
  1   5    96 -1.49644e-03
  1   5    97  1.17638e-03
  1   5    98 -5.48433e-04
  1   5   101  7.61355e-04
  1   5   102 -5.95785e-05
  1   5   103  5.52801e-04
  1   5   104  1.70033e-04
  1   5   107 -2.50947e-03
  1   5   109  1.22773e-05
  1   5   112  2.38262e-04
  1   5   113  1.43314e-03
  1   5   120 -4.25609e-04
  1   5   121  4.71895e-05
  1   5   122 -1.02760e-03
  1   5   123  7.10917e-04
  1   5   128  1.28729e-03
  1   5   131  3.11941e-04
  1   5   136 -1.19527e-03
  1   5   137 -1.42485e-04
  1   5   138 -8.01426e-04
  1   5   139  2.00071e-04
  1   5   141  1.15699e-05
  1   5   144 -6.21458e-04
  1   5   147 -6.30790e-04
  1   5   148  2.53629e-03
  1   5   149 -1.54060e-03
  1   5   152  1.07533e-03
  1   5   153 -1.44224e-03
  1   5   158 -4.45415e-04
  1   5   159 -3.92864e-04
  1   5   162 -2.40004e-03
  1   5   163  2.68449e-03
  1   5   166  1.26989e-05
  1   5   167  6.23124e-05
  1   5   172 -4.34540e-04
  1   5   173 -3.89296e-04
  1   5   176 -1.34708e-04
  1   5   177 -1.32243e-04
  1   5   180 -5.07039e-05
  1   5   184  5.21558e-05
  1   5   186 -2.64704e-05
  1   5   189 -5.95762e-05
  1   6    20  1.67385e-03
  1   6    24  8.91333e-04
  1   6    40 -6.92509e-04
  1   6    42 -2.32407e-03
  1   6    50 -1.07679e-03
  1   6    60 -9.27735e-04
  1   6    68  5.31972e-04
  1   6    86 -1.42314e-03
  1   6    92 -4.99461e-04
  1   6    97 -1.07060e-03
  1   6    98  1.70740e-04
  1   6   103 -3.42064e-05
  1   6   107 -2.84198e-03
  1   6   112 -4.15866e-04
  1   6   120 -6.91441e-04
  1   6   123 -8.49910e-04
  1   6   131 -9.40297e-04
  1   6   137  1.94507e-04
  1   6   139 -5.24667e-04
  1   6   149  2.54549e-04
  1   6   153 -1.31613e-04
  1   6   158 -3.09932e-04
  1   6   163  1.45689e-03
  1   6   173 -2.08020e-04
  1   6   177 -8.15030e-05
  1   6   181  8.10316e-05
  1   6   189 -7.15450e-05
  1   7    20 -1.84463e-04
  1   7    24 -6.03010e-04
  1   7    40 -1.26837e-03
  1   7    42 -9.38858e-04
  1   7    50  2.07668e-04
  1   7    60  8.42733e-04
  1   7    68  3.99972e-04
  1   7    86 -9.73623e-04
  1   7    92 -4.72730e-04
  1   7    97  1.39357e-03
  1   7    98 -4.42044e-04
  1   7   103  6.08175e-04
  1   7   107 -2.52975e-03
  1   7   112  5.74623e-04
  1   7   120 -6.91230e-04
  1   7   123  3.90536e-04
  1   7   131 -5.62510e-04
  1   7   137 -8.03900e-05
  1   7   139 -3.01351e-04
  1   7   144 -9.47134e-04
  1   7   149 -1.62998e-03
  1   7   153 -2.83157e-03
  1   7   158  2.53192e-04
  1   7   163  2.86197e-03
  1   7   166  1.66603e-05
  1   7   173 -3.32098e-04
  1   7   177 -1.09158e-04
  1   7   184  2.60432e-05
  1   7   189 -3.51707e-05
  1   8    20 -2.82927e-04
  1   8    24 -6.10214e-04
  1   8    40 -1.12550e-03
  1   8    42 -9.57386e-04
  1   8    50  3.35098e-05
  1   8    60  6.18834e-04
  1   8    68  2.88290e-04
  1   8    86 -7.99613e-04
  1   8    92 -4.43568e-04
  1   8    97  1.35322e-03
  1   8    98 -3.67631e-04
  1   8   103  5.01885e-04
  1   8   107 -2.49295e-03
  1   8   112  5.03759e-04
  1   8   120 -6.77785e-04
  1   8   123  4.16721e-04
  1   8   131 -5.43496e-04
  1   8   137 -3.09638e-05
  1   8   139 -3.25093e-04
  1   8   144 -8.29276e-04
  1   8   149 -1.45493e-03
  1   8   153 -2.65873e-03
  1   8   158  1.51557e-04
  1   8   163  2.92114e-03
  1   8   166  2.58452e-05
  1   8   173 -3.12985e-04
  1   8   177 -1.37548e-04
  1   8   184  2.15423e-05
  1   8   189 -2.68291e-05
  1   9    20 -3.11477e-04
  1   9    24 -7.46672e-04
  1   9    40 -5.43911e-04
  1   9    42 -7.03648e-04
  1   9    50 -6.58518e-04
  1   9    60  3.22671e-04
  1   9    68  2.28833e-04
  1   9    86 -8.75903e-04
  1   9    92 -9.30091e-04
  1   9    97  1.12816e-03
  1   9    98 -3.57602e-04
  1   9   103  5.48730e-04
  1   9   107 -1.99458e-03
  1   9   112 -5.57394e-05
  1   9   120 -4.60085e-04
  1   9   123  2.73233e-04
  1   9   131 -6.91608e-05
  1   9   137 -1.91315e-04
  1   9   139  4.47160e-04
  1   9   144 -3.53300e-04
  1   9   149 -1.30011e-03
  1   9   153 -1.70551e-03
  1   9   158 -4.01958e-04
  1   9   163  6.94894e-04
  1   9   166  2.13566e-05
  1   9   173 -1.08114e-04
  1   9   177 -8.30788e-05
  1   9   181 -1.64921e-04
  1   9   184  7.57268e-05
  1  10    20  4.02972e-03
  1  10    24 -2.63082e-03
  1  10    40 -5.28651e-03
  1  10    42 -2.09080e-03
  1  10    50 -1.11419e-03
  1  10    60  5.08895e-04
  1  10    68 -1.34221e-04
  1  10    86 -1.79073e-03
  1  10    92 -1.34519e-03
  1  10    97  3.26787e-04
  1  10    98  6.41606e-04
  1  10   103  1.45351e-03
  1  10   107 -4.01626e-03
  1  10   112 -1.62683e-03
  1  10   120 -8.35682e-04
  1  10   123 -8.73195e-04
  1  10   131 -1.77224e-03
  1  10   137  7.31388e-04
  1  10   139 -1.36974e-03
  1  10   144  8.90334e-04
  1  10   149  1.78505e-03
  1  10   153 -1.49253e-03
  1  10   158 -1.32774e-03
  1  10   163  6.18406e-04
  1  10   173 -1.12476e-05
  1  10   181  2.58606e-05
  1  10   184  4.07587e-05
  1  10   189 -6.50155e-05
  1  11    20  1.08806e-03
  1  11    24  4.16254e-04
  1  11    40 -5.80783e-04
  1  11    42 -2.01258e-03
  1  11    50 -1.13811e-03
  1  11    60 -1.02296e-03
  1  11    68  4.31720e-04
  1  11    86 -1.03007e-03
  1  11    92 -5.28584e-04
  1  11    97 -8.85568e-04
  1  11    98  2.59385e-04
  1  11   103 -6.09926e-05
  1  11   107 -2.45073e-03
  1  11   112 -3.57801e-04
  1  11   120 -5.08658e-04
  1  11   123 -4.28580e-04
  1  11   131 -6.82783e-04
  1  11   137  1.09990e-04
  1  11   139 -1.93740e-04
  1  11   144 -1.07655e-05
  1  11   149 -2.40739e-05
  1  11   153 -4.79339e-04
  1  11   158 -1.85452e-04
  1  11   163  1.45096e-03
  1  11   173 -2.02090e-04
  1  11   177 -7.42672e-05
  1  11   181  5.67133e-05
  1  11   184  1.83958e-05
  1  11   189 -5.43160e-05
  1  12    13  6.55295e-05
  1  12    20  5.41043e-04
  1  12    22 -7.59914e-05
  1  12    23 -2.24613e-05
  1  12    24 -1.16149e-03
  1  12    33  1.83167e-05
  1  12    34  2.27110e-05
  1  12    37 -4.84661e-04
  1  12    40 -9.50799e-04
  1  12    41 -2.10270e-04
  1  12    42 -8.40947e-04
  1  12    47  8.53843e-04
  1  12    50 -9.47107e-04
  1  12    51  6.35824e-04
  1  12    55  3.76070e-05
  1  12    59  3.92331e-05
  1  12    60 -4.15056e-04
  1  12    61  1.70135e-05
  1  12    67  1.68314e-05
  1  12    68  5.72614e-04
  1  12    69  5.30016e-04
  1  12    75 -2.06765e-05
  1  12    80 -1.11973e-05
  1  12    81  1.25424e-05
  1  12    84 -1.66976e-05
  1  12    86 -5.75293e-04
  1  12    87 -3.01599e-04
  1  12    92 -9.82908e-04
  1  12    93 -2.92197e-04
  1  12    96 -6.13991e-04
  1  12    97  5.72424e-04
  1  12    98  1.60397e-04
  1  12   101  5.50060e-05
  1  12   102  9.44591e-05
  1  12   103  4.86725e-04
  1  12   104 -1.88994e-04
  1  12   107 -1.39210e-03
  1  12   112 -6.23613e-04
  1  12   113 -8.81378e-05
  1  12   120 -3.87909e-04
  1  12   121 -3.39712e-05
  1  12   122 -2.92716e-04
  1  12   123 -2.89258e-04
  1  12   128  3.43355e-04
  1  12   131 -5.45125e-04
  1  12   137 -2.01670e-04
  1  12   138 -2.15361e-04
  1  12   139  9.84578e-04
  1  12   144  2.37141e-04
  1  12   147  1.10294e-04
  1  12   148  1.40432e-04
  1  12   149 -6.17099e-04
  1  12   152  2.44101e-04
  1  12   153 -1.73167e-03
  1  12   158 -4.22893e-04
  1  12   159  2.27999e-04
  1  12   162  2.06240e-04
  1  12   163 -2.05507e-03
  1  12   166  6.19860e-05
  1  12   167  1.88096e-05
  1  12   172  4.08751e-05
  1  12   173  2.33694e-04
  1  12   176 -1.53702e-05
  1  12   180 -1.08558e-04
  1  12   181 -3.10403e-04
  1  12   184  1.24187e-04
  1  12   186 -3.10640e-05
  1  12   189  4.87105e-05
  1  13    13 -6.56629e-05
  1  13    20  5.40931e-04
  1  13    22  7.58817e-05
  1  13    23  2.23630e-05
  1  13    24 -1.16126e-03
  1  13    33 -1.84203e-05
  1  13    34 -2.31482e-05
  1  13    37  4.84784e-04
  1  13    40 -9.50613e-04
  1  13    41  2.10019e-04
  1  13    42 -8.40915e-04
  1  13    47 -8.54054e-04
  1  13    50 -9.47152e-04
  1  13    51 -6.35976e-04
  1  13    55 -3.72845e-05
  1  13    59 -3.91285e-05
  1  13    60 -4.15151e-04
  1  13    61 -1.71863e-05
  1  13    67 -1.66217e-05
  1  13    68  5.72629e-04
  1  13    69 -5.30271e-04
  1  13    75  2.01844e-05
  1  13    80  1.12449e-05
  1  13    81 -1.26696e-05
  1  13    84  1.68983e-05
  1  13    86 -5.75378e-04
  1  13    87  3.01387e-04
  1  13    92 -9.83543e-04
  1  13    93  2.90029e-04
  1  13    96  6.13854e-04
  1  13    97  5.72449e-04
  1  13    98  1.60396e-04
  1  13   101 -5.50433e-05
  1  13   102 -9.44409e-05
  1  13   103  4.86609e-04
  1  13   104  1.89161e-04
  1  13   107 -1.39201e-03
  1  13   112 -6.23585e-04
  1  13   113  8.80798e-05
  1  13   120 -3.87930e-04
  1  13   121  3.41243e-05
  1  13   122  2.92558e-04
  1  13   123 -2.89361e-04
  1  13   128 -3.43419e-04
  1  13   131 -5.45150e-04
  1  13   137 -2.01762e-04
  1  13   138  2.15481e-04
  1  13   139  9.84562e-04
  1  13   144  2.37008e-04
  1  13   147 -1.10219e-04
  1  13   148 -1.40299e-04
  1  13   149 -6.17166e-04
  1  13   152 -2.44180e-04
  1  13   153 -1.73160e-03
  1  13   158 -4.23005e-04
  1  13   159 -2.27716e-04
  1  13   162 -2.02069e-04
  1  13   163 -2.05542e-03
  1  13   166  6.30766e-05
  1  13   167 -1.48362e-05
  1  13   172 -2.67056e-05
  1  13   173  2.35719e-04
  1  13   176  1.55893e-05
  1  13   180  1.00213e-04
  1  13   181 -3.13229e-04
  1  13   184  1.24112e-04
  1  13   186  3.11781e-05
  1  13   189  4.88496e-05
  1  14    20 -5.00027e-04
  1  14    24 -7.50684e-04
  1  14    40  1.01562e-04
  1  14    42 -6.46307e-04
  1  14    50 -1.84320e-03
  1  14    60 -4.78821e-04
  1  14    68 -1.74353e-04
  1  14    86 -1.15727e-03
  1  14    92 -1.17952e-03
  1  14    97  1.09151e-03
  1  14    98 -5.87667e-04
  1  14   103  6.51925e-04
  1  14   107 -2.26237e-03
  1  14   112 -9.92245e-04
  1  14   120 -7.80755e-04
  1  14   123 -7.32983e-04
  1  14   131 -1.10182e-04
  1  14   137 -2.66124e-05
  1  14   139  5.52583e-04
  1  14   144  6.01094e-04
  1  14   149  5.24974e-05
  1  14   153  9.50616e-04
  1  14   158 -2.19596e-03
  1  14   163 -3.44334e-03
  1  14   166 -3.54787e-05
  1  14   172  1.08999e-05
  1  14   173  3.62155e-04
  1  14   177 -1.48212e-04
  1  14   181 -5.51017e-04
  1  14   184  2.07560e-05
  1  14   189  4.04647e-05
  3   1    13  1.13801e-04
  3   1    16  1.32895e-04
  3   1    20  3.38352e-03
  3   1    22  3.28519e-04
  3   1    24  2.07043e-03
  3   1    33  1.15555e-04
  3   1    34  1.50271e-04
  3   1    37 -2.11822e-04
  3   1    40 -2.24823e-05
  3   1    41  1.61248e-04
  3   1    42 -3.99302e-03
  3   1    47  3.61517e-04
  3   1    50 -2.58887e-03
  3   1    51  2.10490e-04
  3   1    55 -3.72624e-05
  3   1    59 -2.13080e-05
  3   1    60 -3.81895e-03
  3   1    61  5.13496e-04
  3   1    67 -7.74843e-05
  3   1    68  1.00552e-03
  3   1    69  5.35066e-05
  3   1    75  1.52573e-04
  3   1    86 -8.41353e-04
  3   1    87 -5.79823e-04
  3   1    92 -2.11739e-04
  3   1    93 -2.89263e-05
  3   1    96  1.52550e-04
  3   1    97 -4.15864e-03
  3   1    98  1.41005e-03
  3   1   101 -1.68753e-04
  3   1   102 -1.78000e-04
  3   1   103 -1.01632e-03
  3   1   104 -5.01480e-04
  3   1   107 -2.56565e-03
  3   1   112 -1.39241e-03
  3   1   113 -3.61635e-05
  3   1   120 -4.67688e-04
  3   1   121 -2.28391e-04
  3   1   122 -4.83709e-04
  3   1   123 -1.71816e-03
  3   1   128  3.20438e-04
  3   1   131 -1.62308e-03
  3   1   136  2.08233e-04
  3   1   137  4.06030e-04
  3   1   138 -2.15530e-04
  3   1   139 -2.82539e-04
  3   1   141  1.48424e-05
  3   1   144  1.11845e-03
  3   1   147  1.47903e-04
  3   1   148 -1.42692e-04
  3   1   149  2.16984e-03
  3   1   152 -2.03278e-04
  3   1   153  1.46211e-03
  3   1   158 -3.40811e-04
  3   1   159  9.71080e-05
  3   1   162  2.08302e-04
  3   1   163 -5.88767e-04
  3   1   172  6.76891e-05
  3   1   173  1.73781e-05
  3   1   176  1.79694e-05
  3   1   177 -1.97539e-05
  3   1   181  5.11762e-05
  3   1   189 -3.40094e-05
  3   2    13 -1.14047e-04
  3   2    16 -1.33012e-04
  3   2    20  3.38351e-03
  3   2    22 -3.28481e-04
  3   2    24  2.07041e-03
  3   2    33 -1.15547e-04
  3   2    34 -1.50188e-04
  3   2    37  2.11795e-04
  3   2    40 -2.24451e-05
  3   2    41 -1.61204e-04
  3   2    42 -3.99301e-03
  3   2    47 -3.61507e-04
  3   2    50 -2.58889e-03
  3   2    51 -2.10211e-04
  3   2    55  3.76782e-05
  3   2    59  2.10582e-05
  3   2    60 -3.81884e-03
  3   2    61 -5.14391e-04
  3   2    67  7.74173e-05
  3   2    68  1.00552e-03
  3   2    69 -5.35694e-05
  3   2    75 -1.52760e-04
  3   2    86 -8.41620e-04
  3   2    87  5.79384e-04
  3   2    92 -2.11794e-04
  3   2    93  2.85583e-05
  3   2    96 -1.51760e-04
  3   2    97 -4.15867e-03
  3   2    98  1.41009e-03
  3   2   101  1.68647e-04
  3   2   102  1.78465e-04
  3   2   103 -1.01625e-03
  3   2   104  5.01434e-04
  3   2   107 -2.56563e-03
  3   2   112 -1.39241e-03
  3   2   113  3.59026e-05
  3   2   120 -4.67634e-04
  3   2   121  2.28533e-04
  3   2   122  4.83282e-04
  3   2   123 -1.71823e-03
  3   2   128 -3.20390e-04
  3   2   131 -1.62307e-03
  3   2   136 -2.07169e-04
  3   2   137  4.06624e-04
  3   2   138  2.15461e-04
  3   2   139 -2.82572e-04
  3   2   141 -1.49128e-05
  3   2   144  1.11843e-03
  3   2   147 -1.47913e-04
  3   2   148  1.42137e-04
  3   2   149  2.16985e-03
  3   2   152  2.03343e-04
  3   2   153  1.46210e-03
  3   2   158 -3.40878e-04
  3   2   159 -9.69012e-05
  3   2   162 -2.07077e-04
  3   2   163 -5.89174e-04
  3   2   172 -6.64940e-05
  3   2   173  2.14149e-05
  3   2   176 -1.84297e-05
  3   2   177 -1.92363e-05
  3   2   181  5.14099e-05
  3   2   189 -3.39889e-05
  3   3    20  3.79513e-03
  3   3    24  2.08881e-03
  3   3    40 -6.06469e-04
  3   3    42 -4.00851e-03
  3   3    50 -2.59432e-03
  3   3    60 -2.91142e-03
  3   3    68  6.94914e-04
  3   3    86 -1.89654e-03
  3   3    92 -5.86000e-04
  3   3    97 -3.59478e-03
  3   3    98  9.25148e-04
  3   3   103 -6.15818e-04
  3   3   107 -3.60322e-03
  3   3   112 -1.56549e-03
  3   3   120 -8.12012e-04
  3   3   123 -2.14867e-03
  3   3   131 -1.59356e-03
  3   3   137  5.71904e-04
  3   3   139 -8.86688e-04
  3   3   144  1.00755e-03
  3   3   149  2.29987e-03
  3   3   153  2.11065e-03
  3   3   158 -9.08642e-04
  3   3   163  2.56064e-04
  3   3   166 -2.20819e-05
  3   3   173 -9.52627e-05
  3   3   177 -7.22378e-05
  3   3   181  8.75179e-05
  3   3   184 -1.91570e-05
  3   3   189 -1.07180e-04
  3   4    20 -6.06128e-04
  3   4    24 -4.25599e-04
  3   4    40 -1.14814e-03
  3   4    42 -4.88291e-04
  3   4    50  1.03267e-03
  3   4    60  1.69519e-03
  3   4    68  3.35864e-04
  3   4    86 -1.01488e-03
  3   4    92 -2.19998e-04
  3   4    97  2.74766e-03
  3   4    98 -8.96821e-04
  3   4   103  5.26162e-04
  3   4   107 -2.48620e-03
  3   4   112  1.26752e-03
  3   4   120 -8.70222e-04
  3   4   123  5.65977e-04
  3   4   131 -4.19944e-04
  3   4   137 -1.49967e-04
  3   4   139 -6.22094e-04
  3   4   144 -1.43653e-03
  3   4   149 -2.18336e-03
  3   4   153 -2.99520e-03
  3   4   158  4.13153e-04
  3   4   163  4.41905e-03
  3   4   172 -1.41726e-05
  3   4   173 -4.70217e-04
  3   4   177 -1.16503e-04
  3   4   181 -8.72261e-05
  3   4   189 -5.78904e-05
  3   5    20 -6.07775e-04
  3   5    24 -5.18692e-04
  3   5    40 -1.23608e-03
  3   5    42 -5.13497e-04
  3   5    50  9.84548e-04
  3   5    60  1.66885e-03
  3   5    68  2.36192e-04
  3   5    86 -8.66729e-04
  3   5    92 -1.86948e-04
  3   5    97  2.89860e-03
  3   5    98 -8.37158e-04
  3   5   103  5.05712e-04
  3   5   107 -2.53266e-03
  3   5   112  1.29881e-03
  3   5   120 -8.99712e-04
  3   5   123  6.18295e-04
  3   5   131 -5.10301e-04
  3   5   137 -8.61593e-05
  3   5   139 -6.80719e-04
  3   5   144 -1.38222e-03
  3   5   149 -2.04164e-03
  3   5   153 -3.05161e-03
  3   5   158  4.18961e-04
  3   5   163  4.55023e-03
  3   5   172 -1.48463e-05
  3   5   173 -4.96510e-04
  3   5   177 -1.15971e-04
  3   5   181 -1.07224e-04
  3   5   189 -5.73379e-05
  3   6    13  5.08998e-05
  3   6    16 -2.00745e-05
  3   6    20 -1.89960e-04
  3   6    22 -1.03206e-05
  3   6    23 -1.45352e-05
  3   6    24 -2.99303e-04
  3   6    34  1.96414e-05
  3   6    37  4.63175e-04
  3   6    40 -5.88900e-04
  3   6    41 -4.25332e-04
  3   6    42 -6.83413e-04
  3   6    47 -3.88399e-04
  3   6    50 -2.98402e-04
  3   6    51  1.47760e-04
  3   6    55 -1.86489e-05
  3   6    59 -2.69389e-05
  3   6    60  9.92065e-04
  3   6    61  1.04513e-03
  3   6    68  9.58620e-05
  3   6    69 -4.49177e-04
  3   6    75 -1.38300e-05
  3   6    86 -1.06897e-03
  3   6    87 -3.04488e-04
  3   6    92 -9.98591e-04
  3   6    93  5.22421e-04
  3   6    96  1.53466e-03
  3   6    97  1.19963e-03
  3   6    98 -5.76075e-04
  3   6   101 -8.12859e-04
  3   6   102  1.09833e-04
  3   6   103  4.86861e-04
  3   6   104  2.20301e-04
  3   6   107 -2.02438e-03
  3   6   112  2.90332e-04
  3   6   113 -1.31811e-03
  3   6   120 -3.08987e-04
  3   6   121  1.27734e-04
  3   6   122  1.29542e-03
  3   6   123  8.81967e-04
  3   6   128 -1.62011e-03
  3   6   131  5.03594e-04
  3   6   136  1.07474e-03
  3   6   137 -2.17823e-04
  3   6   138  1.16776e-03
  3   6   139  5.97537e-04
  3   6   144 -5.75978e-04
  3   6   147  4.84970e-04
  3   6   148 -2.63942e-03
  3   6   149 -1.69627e-03
  3   6   152 -1.00478e-03
  3   6   153 -1.44844e-03
  3   6   158 -5.02852e-04
  3   6   159  2.49468e-04
  3   6   162  1.98619e-03
  3   6   163  2.18404e-03
  3   6   166  2.28424e-05
  3   6   167 -1.66808e-05
  3   6   172  4.50042e-04
  3   6   173 -4.34800e-04
  3   6   176  1.59193e-04
  3   6   177 -1.24325e-04
  3   6   180  1.42073e-04
  3   6   181 -6.97888e-05
  3   6   184  6.88660e-05
  3   6   186  6.53848e-05
  3   6   188  1.67141e-05
  3   6   189 -4.94358e-05
  3   7    13 -5.08682e-05
  3   7    16  2.01545e-05
  3   7    20 -1.89875e-04
  3   7    22  1.01860e-05
  3   7    23  1.45902e-05
  3   7    24 -2.99330e-04
  3   7    34 -1.95977e-05
  3   7    37 -4.63258e-04
  3   7    40 -5.89064e-04
  3   7    41  4.25254e-04
  3   7    42 -6.83491e-04
  3   7    47  3.88491e-04
  3   7    50 -2.98393e-04
  3   7    51 -1.47658e-04
  3   7    55  1.90461e-05
  3   7    59  2.67755e-05
  3   7    60  9.92313e-04
  3   7    61 -1.04488e-03
  3   7    68  9.60145e-05
  3   7    69  4.49115e-04
  3   7    75  1.37044e-05
  3   7    86 -1.06923e-03
  3   7    87  3.03970e-04
  3   7    92 -9.97455e-04
  3   7    93 -5.24561e-04
  3   7    96 -1.53490e-03
  3   7    97  1.19928e-03
  3   7    98 -5.76017e-04
  3   7   101  8.12894e-04
  3   7   102 -1.09846e-04
  3   7   103  4.86876e-04
  3   7   104 -2.20470e-04
  3   7   107 -2.02439e-03
  3   7   112  2.90094e-04
  3   7   113  1.31814e-03
  3   7   120 -3.09004e-04
  3   7   121 -1.27665e-04
  3   7   122 -1.29540e-03
  3   7   123  8.82123e-04
  3   7   128  1.62021e-03
  3   7   131  5.03556e-04
  3   7   136 -1.07551e-03
  3   7   137 -2.14687e-04
  3   7   138 -1.16775e-03
  3   7   139  5.97821e-04
  3   7   144 -5.75922e-04
  3   7   147 -4.84845e-04
  3   7   148  2.63989e-03
  3   7   149 -1.69563e-03
  3   7   152  1.00475e-03
  3   7   153 -1.44863e-03
  3   7   158 -5.03030e-04
  3   7   159 -2.49177e-04
  3   7   162 -1.99006e-03
  3   7   163  2.17991e-03
  3   7   166  2.17499e-05
  3   7   167  1.81438e-05
  3   7   172 -4.75319e-04
  3   7   173 -4.07005e-04
  3   7   176 -1.62608e-04
  3   7   177 -1.19761e-04
  3   7   180 -1.43708e-04
  3   7   181 -6.59061e-05
  3   7   184  6.88877e-05
  3   7   186 -6.53812e-05
  3   7   188 -1.57412e-05
  3   7   189 -4.97127e-05
  3   8    20  4.51116e-03
  3   8    24 -2.77365e-03
  3   8    40 -5.81730e-03
  3   8    42 -2.33490e-03
  3   8    50 -1.12399e-03
  3   8    60  5.98467e-04
  3   8    68 -6.20526e-05
  3   8    86 -2.00582e-03
  3   8    92 -1.41487e-03
  3   8    97  3.52093e-04
  3   8    98  6.75598e-04
  3   8   103  1.56600e-03
  3   8   107 -4.42493e-03
  3   8   112 -1.77427e-03
  3   8   120 -9.39544e-04
  3   8   123 -1.04888e-03
  3   8   131 -2.05599e-03
  3   8   137  8.16413e-04
  3   8   139 -1.54213e-03
  3   8   144  9.50934e-04
  3   8   149  1.99198e-03
  3   8   153 -1.63043e-03
  3   8   158 -1.35187e-03
  3   8   163  6.20112e-04
  3   8   177  1.75263e-05
  3   8   181  3.15278e-05
  3   8   184  2.89034e-05
  3   8   189 -5.08907e-05
  3   9    13  3.01372e-05
  3   9    16  3.49416e-05
  3   9    20  3.95950e-03
  3   9    22 -1.08011e-04
  3   9    24 -2.62738e-03
  3   9    33  3.18148e-05
  3   9    34  4.26965e-05
  3   9    37 -1.13956e-04
  3   9    40 -5.07703e-03
  3   9    41 -3.04635e-04
  3   9    42 -2.24464e-03
  3   9    47  1.82400e-05
  3   9    50 -9.86280e-04
  3   9    51  2.97190e-04
  3   9    60 -1.58872e-04
  3   9    61  6.49061e-04
  3   9    67 -2.28690e-05
  3   9    68  2.54404e-04
  3   9    69  2.65192e-05
  3   9    75  4.54593e-05
  3   9    86 -1.00781e-03
  3   9    87 -4.51965e-04
  3   9    92 -1.04863e-03
  3   9    93 -8.17948e-05
  3   9    96  3.32846e-04
  3   9    97 -7.79089e-05
  3   9    98  1.02693e-03
  3   9   101 -3.13240e-04
  3   9   102 -4.79772e-05
  3   9   103  1.14939e-03
  3   9   104 -1.84070e-04
  3   9   107 -3.40739e-03
  3   9   112 -1.46803e-03
  3   9   113 -2.17480e-04
  3   9   120 -6.32735e-04
  3   9   121 -1.51460e-04
  3   9   122 -3.02088e-04
  3   9   123 -5.70605e-04
  3   9   128  6.74856e-05
  3   9   131 -1.97520e-03
  3   9   136  2.77476e-04
  3   9   137  6.19960e-04
  3   9   138 -5.11036e-05
  3   9   139 -9.08167e-04
  3   9   144  9.64330e-04
  3   9   147  2.24875e-04
  3   9   148 -4.59064e-04
  3   9   149  1.69279e-03
  3   9   152 -1.48371e-04
  3   9   153 -2.20954e-03
  3   9   158 -8.01870e-04
  3   9   159  1.85125e-04
  3   9   162  3.06993e-04
  3   9   163 -5.56862e-05
  3   9   166  1.57173e-05
  3   9   172  9.67342e-05
  3   9   173  6.70633e-05
  3   9   176  2.02534e-05
  3   9   177  5.97011e-05
  3   9   180  1.49067e-05
  3   9   184  4.76337e-05
  3   9   189  1.84582e-05
  3  10    13 -3.02497e-05
  3  10    16 -3.49460e-05
  3  10    20  3.95917e-03
  3  10    22  1.07884e-04
  3  10    24 -2.62748e-03
  3  10    33 -3.18235e-05
  3  10    34 -4.25113e-05
  3  10    37  1.13916e-04
  3  10    40 -5.07680e-03
  3  10    41  3.04006e-04
  3  10    42 -2.24437e-03
  3  10    47 -1.81361e-05
  3  10    50 -9.86368e-04
  3  10    51 -2.96981e-04
  3  10    60 -1.58761e-04
  3  10    61 -6.49123e-04
  3  10    67  2.28222e-05
  3  10    68  2.54203e-04
  3  10    69 -2.65744e-05
  3  10    75 -4.55869e-05
  3  10    86 -1.00785e-03
  3  10    87  4.51381e-04
  3  10    92 -1.04868e-03
  3  10    93  7.96187e-05
  3  10    96 -3.32638e-04
  3  10    97 -7.78975e-05
  3  10    98  1.02709e-03
  3  10   101  3.12718e-04
  3  10   102  4.77563e-05
  3  10   103  1.14929e-03
  3  10   104  1.83954e-04
  3  10   107 -3.40698e-03
  3  10   112 -1.46792e-03
  3  10   113  2.17338e-04
  3  10   120 -6.32686e-04
  3  10   121  1.51396e-04
  3  10   122  3.01441e-04
  3  10   123 -5.70456e-04
  3  10   128 -6.74427e-05
  3  10   131 -1.97487e-03
  3  10   136 -2.75638e-04
  3  10   137  6.20708e-04
  3  10   138  5.06491e-05
  3  10   139 -9.08090e-04
  3  10   144  9.64317e-04
  3  10   147 -2.24617e-04
  3  10   148  4.58408e-04
  3  10   149  1.69273e-03
  3  10   152  1.48297e-04
  3  10   153 -2.20945e-03
  3  10   158 -8.02006e-04
  3  10   159 -1.84467e-04
  3  10   162 -3.06737e-04
  3  10   163 -5.58937e-05
  3  10   166  1.58602e-05
  3  10   172 -9.24982e-05
  3  10   173  7.27804e-05
  3  10   176 -1.84738e-05
  3  10   177  6.02420e-05
  3  10   180 -1.46481e-05
  3  10   184  4.74583e-05
  3  10   189  1.83806e-05
  3  11    20 -4.76899e-04
  3  11    24 -4.61240e-04
  3  11    40  7.47681e-04
  3  11    42 -2.52819e-04
  3  11    50 -1.33896e-03
  3  11    60 -4.73880e-05
  3  11    68  1.56411e-04
  3  11    86 -3.52333e-04
  3  11    92 -1.45140e-03
  3  11    97  8.18969e-04
  3  11    98 -3.75642e-04
  3  11   103  4.45972e-04
  3  11   107 -3.66986e-04
  3  11   112 -5.92164e-04
  3  11   120  1.09676e-04
  3  11   123  6.52132e-04
  3  11   131  9.90085e-04
  3  11   137 -4.94325e-04
  3  11   139  2.34379e-03
  3  11   144  4.03932e-04
  3  11   149 -1.32317e-03
  3  11   153 -2.43076e-04
  3  11   158 -1.46017e-03
  3  11   163 -3.43540e-03
  3  11   166  4.79173e-05
  3  11   173  2.08974e-04
  3  11   177 -3.05412e-05
  3  11   181 -4.29521e-04
  3  11   184  1.62692e-04
  3  11   189  1.07989e-04
  3  12    20 -3.98813e-04
  3  12    24 -5.67976e-04
  3  12    40 -1.09609e-03
  3  12    42 -7.62403e-04
  3  12    50  4.14634e-04
  3  12    60  1.05506e-03
  3  12    68  4.49033e-04
  3  12    86 -9.60982e-04
  3  12    92 -3.84979e-04
  3  12    97  1.57462e-03
  3  12    98 -5.75817e-04
  3  12   103  6.54799e-04
  3  12   107 -2.34701e-03
  3  12   112  7.02535e-04
  3  12   120 -6.63459e-04
  3  12   123  4.23299e-04
  3  12   131 -4.80394e-04
  3  12   137 -1.54305e-04
  3  12   139 -3.35743e-04
  3  12   144 -1.05446e-03
  3  12   149 -1.77997e-03
  3  12   153 -2.84173e-03
  3  12   158  3.02295e-04
  3  12   163  2.93311e-03
  3  12   166  3.01798e-05
  3  12   172 -1.08196e-05
  3  12   173 -3.59820e-04
  3  12   177 -1.09887e-04
  3  12   181 -1.97512e-05
  3  12   184  2.93342e-05
  3  12   189 -5.63523e-05
  3  13    20 -3.40909e-04
  3  13    24 -6.33129e-04
  3  13    40 -1.11669e-03
  3  13    42 -8.22080e-04
  3  13    50  2.70799e-04
  3  13    60  8.69954e-04
  3  13    68  4.30579e-04
  3  13    86 -9.03405e-04
  3  13    92 -4.15267e-04
  3  13    97  1.41723e-03
  3  13    98 -4.77095e-04
  3  13   103  6.10148e-04
  3  13   107 -2.32508e-03
  3  13   112  6.03179e-04
  3  13   120 -6.27497e-04
  3  13   123  4.17723e-04
  3  13   131 -4.83181e-04
  3  13   137 -1.37107e-04
  3  13   139 -2.78193e-04
  3  13   144 -9.53568e-04
  3  13   149 -1.65478e-03
  3  13   153 -2.74423e-03
  3  13   158  2.74947e-04
  3  13   163  2.80124e-03
  3  13   166  3.13731e-05
  3  13   172 -1.02671e-05
  3  13   173 -3.42843e-04
  3  13   177 -1.05133e-04
  3  13   181 -2.23069e-05
  3  13   184  3.06908e-05
  3  13   189 -5.19579e-05
  3  14    20 -3.12621e-04
  3  14    40  6.39880e-04
  3  14    42 -3.48718e-04
  3  14    50 -1.05412e-03
  3  14    60  3.43898e-04
  3  14    68 -1.47481e-04
  3  14    86  1.90152e-04
  3  14    92 -8.79106e-04
  3  14    97  1.53128e-03
  3  14    98 -7.25268e-04
  3  14   103  6.86522e-04
  3  14   107 -5.43871e-04
  3  14   112 -5.38199e-04
  3  14   123  7.45611e-04
  3  14   131  3.70656e-04
  3  14   137 -8.76873e-05
  3  14   139  2.02770e-03
  3  14   144  6.98939e-04
  3  14   149 -3.95284e-04
  3  14   153  5.91637e-04
  3  14   158 -2.87489e-03
  3  14   163 -4.97303e-03
  3  14   166 -1.52658e-05
  3  14   173  2.44163e-04
  3  14   177 -7.63107e-05
  3  14   181 -5.85411e-04
  3  14   184  3.48358e-05
  3  14   189  2.86407e-04
  3  15    13 -1.34817e-04
  3  15    16  2.29860e-05
  3  15    20 -4.17914e-04
  3  15    22 -2.32312e-04
  3  15    23 -1.00038e-04
  3  15    24 -6.15802e-04
  3  15    33 -6.66689e-05
  3  15    34 -1.26213e-04
  3  15    37 -6.08694e-04
  3  15    40  1.32398e-04
  3  15    41 -3.00370e-04
  3  15    42 -3.10986e-04
  3  15    47  1.01950e-03
  3  15    50 -4.97339e-04
  3  15    51  8.13210e-04
  3  15    55 -7.22573e-05
  3  15    59 -3.87692e-05
  3  15    60  4.72355e-05
  3  15    61 -1.27124e-04
  3  15    67  1.07787e-04
  3  15    68  4.58837e-04
  3  15    69  7.28902e-04
  3  15    75 -2.12212e-04
  3  15    80 -1.13356e-05
  3  15    81  1.28063e-05
  3  15    84 -2.11561e-05
  3  15    86 -2.03313e-04
  3  15    87 -4.57005e-04
  3  15    92 -7.08258e-04
  3  15    93 -4.79279e-04
  3  15    96 -1.22750e-03
  3  15    97  1.39508e-03
  3  15    98 -2.61363e-04
  3  15   101  1.72093e-04
  3  15   102  1.83031e-04
  3  15   103  3.62697e-04
  3  15   104 -3.08850e-04
  3  15   107 -6.63044e-04
  3  15   109 -1.03014e-05
  3  15   112  4.22577e-05
  3  15   113  5.81128e-05
  3  15   120 -4.24247e-04
  3  15   121  3.09747e-05
  3  15   122 -4.80873e-04
  3  15   123  3.88449e-05
  3  15   128  5.26938e-04
  3  15   131 -1.46556e-04
  3  15   136 -1.00742e-04
  3  15   137 -3.42227e-04
  3  15   138 -6.15929e-04
  3  15   139  1.38006e-03
  3  15   141 -1.54992e-05
  3  15   144 -1.25559e-04
  3  15   147  1.35251e-04
  3  15   148  4.96032e-04
  3  15   149 -1.31518e-03
  3  15   152  6.08555e-04
  3  15   153 -1.71977e-03
  3  15   158 -3.12530e-04
  3  15   159  3.19000e-04
  3  15   162  8.13523e-04
  3  15   163 -2.26321e-03
  3  15   166  5.79654e-05
  3  15   167  2.18145e-05
  3  15   172  4.14007e-05
  3  15   173  1.83221e-04
  3  15   176 -4.19182e-05
  3  15   180 -2.66436e-04
  3  15   181 -4.34529e-04
  3  15   184  1.24372e-04
  3  15   186 -6.83055e-05
  3  15   188 -1.76351e-05
  3  15   189  5.49713e-05
  3  16    13  1.34749e-04
  3  16    16 -2.28300e-05
  3  16    20 -4.17916e-04
  3  16    22  2.32263e-04
  3  16    23  1.00049e-04
  3  16    24 -6.15792e-04
  3  16    33  6.66807e-05
  3  16    34  1.26283e-04
  3  16    37  6.08573e-04
  3  16    40  1.32398e-04
  3  16    41  3.00387e-04
  3  16    42 -3.10980e-04
  3  16    47 -1.01935e-03
  3  16    50 -4.97446e-04
  3  16    51 -8.13079e-04
  3  16    55  7.26543e-05
  3  16    59  3.85876e-05
  3  16    60  4.71924e-05
  3  16    61  1.27115e-04
  3  16    67 -1.07791e-04
  3  16    68  4.58803e-04
  3  16    69 -7.28921e-04
  3  16    75  2.12063e-04
  3  16    80  1.13265e-05
  3  16    81 -1.27590e-05
  3  16    84  2.11572e-05
  3  16    86 -2.03488e-04
  3  16    87  4.56890e-04
  3  16    92 -7.09338e-04
  3  16    93  4.77766e-04
  3  16    96  1.22715e-03
  3  16    97  1.39527e-03
  3  16    98 -2.61343e-04
  3  16   101 -1.72077e-04
  3  16   102 -1.83057e-04
  3  16   103  3.62663e-04
  3  16   104  3.08847e-04
  3  16   107 -6.63012e-04
  3  16   109  1.04756e-05
  3  16   112  4.22536e-05
  3  16   113 -5.81103e-05
  3  16   120 -4.24214e-04
  3  16   121 -3.08181e-05
  3  16   122  4.80806e-04
  3  16   123  3.88206e-05
  3  16   128 -5.26875e-04
  3  16   131 -1.46569e-04
  3  16   136  9.96374e-05
  3  16   137 -3.42514e-04
  3  16   138  6.16207e-04
  3  16   139  1.37995e-03
  3  16   141  1.55308e-05
  3  16   144 -1.25573e-04
  3  16   147 -1.35114e-04
  3  16   148 -4.95738e-04
  3  16   149 -1.31532e-03
  3  16   152 -6.08734e-04
  3  16   153 -1.71976e-03
  3  16   158 -3.12728e-04
  3  16   159 -3.18759e-04
  3  16   162 -8.09047e-04
  3  16   163 -2.26475e-03
  3  16   166  5.92316e-05
  3  16   167 -1.80677e-05
  3  16   172 -3.02770e-05
  3  16   173  1.85366e-04
  3  16   176  4.16918e-05
  3  16   177 -1.00245e-05
  3  16   180  2.54726e-04
  3  16   181 -4.41610e-04
  3  16   184  1.24148e-04
  3  16   185 -1.19302e-05
  3  16   186  6.84369e-05
  3  16   188  1.62889e-05
  3  16   189  5.52417e-05
  3  17    20  2.83109e-04
  3  17    22  1.87803e-04
  3  17    24  8.21901e-05
  3  17    37 -1.72458e-04
  3  17    40 -1.76643e-04
  3  17    41 -4.39001e-05
  3  17    42 -6.08233e-04
  3  17    47  7.66729e-04
  3  17    50 -2.92347e-04
  3  17    51  4.79020e-04
  3  17    60  9.76648e-04
  3  17    61  1.06852e-03
  3  17    68 -4.15898e-04
  3  17    69 -4.15476e-04
  3  17    86  7.73953e-04
  3  17    87  1.12749e-03
  3  17    92 -3.24793e-04
  3  17    93 -7.29964e-05
  3  17    96  1.63174e-03
  3  17    97  1.70498e-03
  3  17    98  2.02780e-04
  3  17   101  3.31242e-04
  3  17   102  2.05509e-04
  3  17   103 -5.27043e-05
  3  17   104 -1.61461e-05
  3  17   107 -3.09787e-04
  3  17   112  6.02802e-04
  3  17   113 -8.00544e-04
  3  17   120 -1.59077e-04
  3  17   121 -1.89777e-04
  3  17   122  1.07839e-03
  3  17   123  1.12780e-03
  3  17   128  3.01169e-04
  3  17   131 -1.68136e-04
  3  17   136  3.58657e-05
  3  17   137  1.01063e-04
  3  17   138  1.07669e-03
  3  17   139  1.59654e-03
  3  17   144 -9.15009e-05
  3  17   147 -3.06459e-04
  3  17   148 -5.99206e-04
  3  17   149 -8.22280e-04
  3  17   152 -1.70815e-03
  3  17   153 -1.83212e-03
  3  17   158  1.27355e-04
  3  17   159  3.99895e-04
  3  17   162  3.44110e-04
  3  17   163 -3.32132e-04
  3  17   166  7.50500e-05
  3  17   167 -1.39314e-05
  3  17   172  6.00400e-04
  3  17   173 -5.65496e-04
  3  17   176  2.90719e-05
  3  17   180  2.25292e-04
  3  17   181 -3.30853e-04
  3  17   184  4.71939e-05
  3  17   189  1.06868e-05
  3  18    20  2.83152e-04
  3  18    22 -1.87802e-04
  3  18    24  8.22346e-05
  3  18    37  1.72400e-04
  3  18    40 -1.76635e-04
  3  18    41  4.39664e-05
  3  18    42 -6.08234e-04
  3  18    47 -7.66704e-04
  3  18    50 -2.92378e-04
  3  18    51 -4.78997e-04
  3  18    60  9.76916e-04
  3  18    61 -1.06837e-03
  3  18    68 -4.15949e-04
  3  18    69  4.15487e-04
  3  18    86  7.74566e-04
  3  18    87 -1.12721e-03
  3  18    92 -3.24880e-04
  3  18    93  7.23471e-05
  3  18    96 -1.63217e-03
  3  18    97  1.70471e-03
  3  18    98  2.02759e-04
  3  18   101 -3.31288e-04
  3  18   102 -2.05443e-04
  3  18   103 -5.28904e-05
  3  18   104  1.61040e-05
  3  18   107 -3.09697e-04
  3  18   112  6.02694e-04
  3  18   113  8.00666e-04
  3  18   120 -1.59129e-04
  3  18   121  1.89934e-04
  3  18   122 -1.07827e-03
  3  18   123  1.12791e-03
  3  18   128 -3.01083e-04
  3  18   131 -1.68142e-04
  3  18   136 -3.56367e-05
  3  18   137  1.01197e-04
  3  18   138 -1.07646e-03
  3  18   139  1.59679e-03
  3  18   144 -9.14829e-05
  3  18   147  3.06607e-04
  3  18   148  5.99415e-04
  3  18   149 -8.22090e-04
  3  18   152  1.70802e-03
  3  18   153 -1.83230e-03
  3  18   158  1.27069e-04
  3  18   159 -3.99958e-04
  3  18   162 -3.43316e-04
  3  18   163 -3.32844e-04
  3  18   166  7.40226e-05
  3  18   167  1.86994e-05
  3  18   172 -6.33264e-04
  3  18   173 -5.28448e-04
  3  18   176 -2.88121e-05
  3  18   180 -2.34007e-04
  3  18   181 -3.24631e-04
  3  18   184  4.72662e-05
  3  18   189  1.06790e-05
  3  19    20  8.86928e-05
  3  19    24 -1.87525e-04
  3  19    40  1.50710e-04
  3  19    42 -6.26382e-04
  3  19    50 -9.02383e-04
  3  19    60  5.83501e-04
  3  19    68 -4.13503e-04
  3  19    86  7.83700e-04
  3  19    92 -2.66028e-04
  3  19    97  1.68459e-03
  3  19    98 -2.12012e-04
  3  19   103  8.45278e-04
  3  19   107 -1.84212e-05
  3  19   112 -1.08036e-05
  3  19   120  1.27397e-04
  3  19   123  5.73421e-04
  3  19   131 -5.60775e-04
  3  19   137 -9.48151e-05
  3  19   139  1.46551e-03
  3  19   144  3.77462e-04
  3  19   149  8.84580e-05
  3  19   153  2.80070e-04
  3  19   158 -1.38281e-03
  3  19   163 -5.44580e-03
  3  19   166  1.04612e-04
  3  19   173  1.86644e-04
  3  19   177  1.58390e-05
  3  19   181 -5.32412e-04
  3  19   184 -4.84700e-05
  3  19   189  1.36443e-04
  3  20    20 -2.61994e-04
  3  20    22 -8.85918e-05
  3  20    24  1.71316e-05
  3  20    37  2.08583e-04
  3  20    40  3.30262e-05
  3  20    41  1.81326e-04
  3  20    42 -4.07152e-04
  3  20    47 -1.03175e-04
  3  20    50 -3.69529e-04
  3  20    51 -2.17593e-04
  3  20    60  1.92221e-04
  3  20    61  2.31633e-04
  3  20    68  4.50694e-04
  3  20    69  5.67957e-05
  3  20    86 -3.27060e-04
  3  20    87  7.14929e-05
  3  20    92 -1.12553e-04
  3  20    93 -7.87258e-05
  3  20    96  2.44163e-04
  3  20    97  3.59995e-04
  3  20    98 -1.24989e-03
  3  20   101 -1.12680e-03
  3  20   102  3.47107e-04
  3  20   103 -2.59725e-04
  3  20   104 -6.62053e-04
  3  20   107 -1.00634e-03
  3  20   112 -1.74641e-03
  3  20   113  1.42893e-03
  3  20   120  8.28447e-04
  3  20   121  1.19175e-03
  3  20   122  6.14421e-04
  3  20   123  2.46498e-04
  3  20   128 -5.04266e-04
  3  20   131  1.93502e-04
  3  20   136  2.11324e-05
  3  20   137 -1.56107e-04
  3  20   138  1.85901e-03
  3  20   139  2.08377e-03
  3  20   144 -2.30606e-04
  3  20   147 -1.07442e-04
  3  20   148 -1.49539e-03
  3  20   149 -1.79205e-03
  3  20   152  4.87482e-04
  3  20   153  4.78033e-04
  3  20   158 -5.52668e-03
  3  20   159 -5.28843e-03
  3  20   162  6.96696e-04
  3  20   163 -6.53852e-05
  3  20   166  4.67739e-05
  3  20   167 -3.68171e-05
  3  20   172  2.49596e-05
  3  20   173  6.85089e-05
  3  20   176  4.85698e-05
  3  20   177 -3.20162e-05
  3  20   180  4.50992e-05
  3  20   181 -1.64705e-04
  3  20   184 -2.51812e-04
  3  20   185  3.06048e-04
  3  20   186  1.12703e-03
  3  20   187  2.96087e-05
  3  20   188  2.66808e-04
  3  20   189  1.15300e-03
  3  21    20 -2.61842e-04
  3  21    22  8.85362e-05
  3  21    24  1.75787e-05
  3  21    37 -2.08781e-04
  3  21    40  3.30611e-05
  3  21    41 -1.81211e-04
  3  21    42 -4.07356e-04
  3  21    47  1.03294e-04
  3  21    50 -3.69205e-04
  3  21    51  2.17866e-04
  3  21    60  1.92289e-04
  3  21    61 -2.31414e-04
  3  21    68  4.50967e-04
  3  21    69 -5.69111e-05
  3  21    86 -3.27293e-04
  3  21    87 -7.15167e-05
  3  21    92 -1.12352e-04
  3  21    93  7.86999e-05
  3  21    96 -2.44399e-04
  3  21    97  3.60139e-04
  3  21    98 -1.25006e-03
  3  21   101  1.12713e-03
  3  21   102 -3.46851e-04
  3  21   103 -2.59888e-04
  3  21   104  6.61963e-04
  3  21   107 -1.00652e-03
  3  21   112 -1.74575e-03
  3  21   113 -1.42910e-03
  3  21   120  8.28297e-04
  3  21   121 -1.19224e-03
  3  21   122 -6.14684e-04
  3  21   123  2.46661e-04
  3  21   128  5.04251e-04
  3  21   131  1.93176e-04
  3  21   136 -2.19314e-05
  3  21   137 -1.56186e-04
  3  21   138 -1.85914e-03
  3  21   139  2.08436e-03
  3  21   144 -2.30850e-04
  3  21   147  1.07442e-04
  3  21   148  1.49614e-03
  3  21   149 -1.79194e-03
  3  21   152 -4.87886e-04
  3  21   153  4.78744e-04
  3  21   158 -5.52343e-03
  3  21   159  5.29296e-03
  3  21   162 -6.95571e-04
  3  21   163 -6.73514e-05
  3  21   166  4.43998e-05
  3  21   167  3.98271e-05
  3  21   172 -2.06552e-05
  3  21   173  6.99119e-05
  3  21   176 -4.94346e-05
  3  21   177 -3.06176e-05
  3  21   180 -4.94939e-05
  3  21   181 -1.63456e-04
  3  21   184 -2.58555e-04
  3  21   185 -3.00758e-04
  3  21   186 -1.12550e-03
  3  21   187 -2.06566e-05
  3  21   188 -2.92293e-04
  3  21   189  1.14851e-03
lambda
16850
  1   2   3  23 -1.86943e-04
  1   2   3  47 -7.93767e-04
  1   2   3  48  1.13454e-05
  1   2   3  74  1.86220e-05
  1   2   3  75 -1.39238e-05
  1   2   3  81  1.48880e-05
  1   2   3  87  4.94033e-04
  1   2   3  96  1.20251e-04
  1   2   3 121  2.25153e-04
  1   2   3 122  4.03870e-04
  1   2   3 138  1.78941e-04
  1   2   3 152  9.92582e-05
  1   2   4  13 -1.31876e-05
  1   2   4  20 -5.62606e-04
  1   2   4  21 -2.52329e-05
  1   2   4  22 -1.56678e-05
  1   2   4  23 -1.50092e-05
  1   2   4  24 -1.46714e-04
  1   2   4  27  2.50676e-05
  1   2   4  32  2.18500e-05
  1   2   4  34 -3.88752e-05
  1   2   4  40  3.55842e-05
  1   2   4  42  3.25230e-04
  1   2   4  47  3.01845e-05
  1   2   4  50  2.73901e-04
  1   2   4  51 -6.67576e-05
  1   2   4  60  1.17432e-04
  1   2   4  61 -1.31594e-05
  1   2   4  62  2.61706e-05
  1   2   4  68 -1.14095e-04
  1   2   4  72  2.58093e-05
  1   2   4  75 -1.57640e-05
  1   2   4  92 -4.46658e-05
  1   2   4  97  1.54207e-04
  1   2   4  98 -2.68157e-04
  1   2   4 103  1.87837e-04
  1   2   4 104  4.51082e-04
  1   2   4 112  3.07613e-04
  1   2   4 114  1.73434e-05
  1   2   4 119 -6.48737e-05
  1   2   4 121  1.17608e-04
  1   2   4 122  1.09972e-05
  1   2   4 123  2.11910e-04
  1   2   4 126  2.03823e-05
  1   2   4 127 -5.94832e-05
  1   2   4 128  1.37107e-05
  1   2   4 131  2.84771e-04
  1   2   4 134  2.90197e-05
  1   2   4 136 -1.04028e-05
  1   2   4 137 -1.12030e-04
  1   2   4 139  8.96795e-05
  1   2   4 141 -1.09183e-05
  1   2   4 144 -2.76822e-04
  1   2   4 149 -6.15223e-04
  1   2   4 150 -1.77338e-05
  1   2   4 152 -2.25491e-04
  1   2   4 153 -3.07831e-04
  1   2   4 158 -1.28771e-05
  1   2   4 162  5.27535e-04
  1   2   4 163  4.37178e-04
  1   2   4 168  2.52537e-05
  1   2   4 169  3.50313e-05
  1   2   4 174  3.69481e-05
  1   2   4 177 -2.74674e-05
  1   2   4 181 -2.10976e-05
  1   2   4 184  2.52837e-05
  1   2   4 185 -1.05710e-05
  1   2   4 187 -6.36728e-05
  1   2   5  11 -3.89077e-05
  1   2   5  12 -5.19716e-05
  1   2   5  17  2.56900e-05
  1   2   5  20 -1.61429e-04
  1   2   5  24 -2.07146e-05
  1   2   5  30 -3.20952e-05
  1   2   5  31  3.51510e-05
  1   2   5  32 -8.72226e-05
  1   2   5  40  1.04268e-04
  1   2   5  41 -4.43028e-04
  1   2   5  42  1.44570e-04
  1   2   5  47 -7.39815e-04
  1   2   5  49  6.08295e-05
  1   2   5  50  8.77776e-05
  1   2   5  54 -5.71136e-05
  1   2   5  56  4.00090e-05
  1   2   5  57  8.07629e-05
  1   2   5  58 -4.14637e-05
  1   2   5  60 -1.09006e-04
  1   2   5  62 -1.29360e-05
  1   2   5  66 -1.34744e-05
  1   2   5  70 -1.05080e-05
  1   2   5  71 -3.32994e-05
  1   2   5  72 -2.51200e-05
  1   2   5  74  1.45104e-05
  1   2   5  76  4.89495e-05
  1   2   5  80  1.45359e-04
  1   2   5  83 -2.21339e-05
  1   2   5  85  3.54098e-05
  1   2   5  86  1.75802e-05
  1   2   5  92 -5.26077e-05
  1   2   5  95  1.82555e-05
  1   2   5  96 -4.93405e-04
  1   2   5  97 -3.12319e-04
  1   2   5  98 -1.77313e-04
  1   2   5  99  1.67310e-05
  1   2   5 100 -1.56359e-05
  1   2   5 101 -2.30615e-04
  1   2   5 102  1.47428e-04
  1   2   5 103  5.70558e-05
  1   2   5 104 -1.47581e-05
  1   2   5 105 -3.94720e-05
  1   2   5 106  3.65207e-05
  1   2   5 107 -1.26639e-05
  1   2   5 108  7.36887e-05
  1   2   5 110  5.03622e-05
  1   2   5 111 -3.74026e-05
  1   2   5 112  1.65008e-05
  1   2   5 113 -3.46060e-04
  1   2   5 115 -1.52334e-05
  1   2   5 117 -4.55682e-05
  1   2   5 118  1.27202e-05
  1   2   5 119  1.10554e-05
  1   2   5 122 -3.72855e-04
  1   2   5 123  1.34998e-04
  1   2   5 124  1.23556e-05
  1   2   5 125  2.95532e-05
  1   2   5 128 -4.78102e-04
  1   2   5 131  1.39846e-05
  1   2   5 133 -8.12891e-05
  1   2   5 137  1.94252e-05
  1   2   5 138  2.94075e-04
  1   2   5 139 -3.43037e-05
  1   2   5 140  2.21524e-05
  1   2   5 141 -6.43841e-05
  1   2   5 142  7.79784e-05
  1   2   5 145 -1.05556e-05
  1   2   5 146 -4.58253e-05
  1   2   5 148 -6.50028e-04
  1   2   5 149 -1.78014e-04
  1   2   5 150 -2.49401e-05
  1   2   5 151  3.02465e-05
  1   2   5 153 -1.22308e-04
  1   2   5 158 -2.49422e-05
  1   2   5 162 -1.02837e-05
  1   2   5 163  1.80953e-04
  1   2   5 164  1.89075e-05
  1   2   5 165  7.04674e-05
  1   2   5 168 -5.93545e-05
  1   2   5 169 -2.21369e-05
  1   2   5 170 -6.77011e-05
  1   2   5 171 -7.65259e-05
  1   2   5 174  8.09398e-05
  1   2   5 175 -2.25174e-05
  1   2   5 180 -1.59824e-05
  1   2   5 181  5.02293e-05
  1   2   5 182  4.73685e-05
  1   2   5 183 -4.85604e-05
  1   2   5 184 -1.50010e-04
  1   2   5 185  1.08832e-05
  1   2   5 187  2.28437e-05
  1   2   5 188 -1.19612e-05
  1   2   5 189  2.65292e-05
  1   2   6  11  1.03662e-04
  1   2   6  14 -1.36182e-04
  1   2   6  18 -1.91763e-04
  1   2   6  25  2.48112e-04
  1   2   6  27 -5.63011e-05
  1   2   6  28 -4.05435e-05
  1   2   6  30 -2.84884e-05
  1   2   6  31 -1.25036e-05
  1   2   6  35 -2.49768e-04
  1   2   6  36 -2.49617e-04
  1   2   6  38  2.09879e-05
  1   2   6  44 -1.15497e-05
  1   2   6  46 -1.80305e-05
  1   2   6  52 -3.39384e-05
  1   2   6  53 -2.85253e-05
  1   2   6  56 -5.75857e-05
  1   2   6  57  6.10953e-05
  1   2   6  63 -1.74416e-04
  1   2   6  65 -4.67185e-04
  1   2   6  66  4.84244e-04
  1   2   6  70  3.98955e-04
  1   2   6  71  1.16535e-05
  1   2   6  73 -6.47044e-04
  1   2   6  76 -1.77180e-04
  1   2   6  77  1.79558e-04
  1   2   6  78  1.31412e-04
  1   2   6  82 -3.43323e-05
  1   2   6  89  6.40569e-05
  1   2   6  91 -1.87499e-05
  1   2   6  95  7.71236e-05
  1   2   6  99  1.95198e-04
  1   2   6 100 -2.50655e-04
  1   2   6 105 -2.23851e-04
  1   2   6 110 -1.63114e-04
  1   2   6 111  1.64799e-04
  1   2   6 114 -3.51450e-04
  1   2   6 115  2.50627e-04
  1   2   6 116  2.23281e-05
  1   2   6 117 -1.40427e-05
  1   2   6 119 -3.15282e-05
  1   2   6 124 -2.89546e-04
  1   2   6 125  2.89457e-04
  1   2   6 126  1.89830e-04
  1   2   6 129 -5.04210e-04
  1   2   6 130  5.01585e-04
  1   2   6 132 -2.75574e-05
  1   2   6 133 -1.00156e-05
  1   2   6 134  8.84862e-05
  1   2   6 142 -2.38567e-05
  1   2   6 145 -2.26297e-04
  1   2   6 150 -5.09883e-04
  1   2   6 151 -1.39773e-05
  1   2   6 154  3.53731e-04
  1   2   6 155 -3.53675e-04
  1   2   6 156  3.11530e-05
  1   2   6 170  6.96630e-05
  1   2   6 171 -7.70564e-05
  1   2   7  11  5.50469e-04
  1   2   7  14  9.11549e-05
  1   2   7  18 -4.20497e-04
  1   2   7  25 -1.93435e-05
  1   2   7  27 -1.17836e-05
  1   2   7  28  2.58295e-05
  1   2   7  30  1.52979e-04
  1   2   7  31 -1.64420e-04
  1   2   7  35 -4.04044e-04
  1   2   7  36  3.27095e-04
  1   2   7  38 -1.13263e-04
  1   2   7  44  3.25674e-04
  1   2   7  46  2.58208e-05
  1   2   7  48  1.98495e-05
  1   2   7  49  1.98641e-05
  1   2   7  52 -1.92999e-05
  1   2   7  53  1.88457e-05
  1   2   7  56  9.42414e-05
  1   2   7  57  9.40133e-05
  1   2   7  63 -1.56071e-04
  1   2   7  65 -8.34966e-04
  1   2   7  66 -8.61022e-04
  1   2   7  70  6.88259e-04
  1   2   7  71 -2.61298e-05
  1   2   7  73 -1.06641e-03
  1   2   7  76 -1.21485e-04
  1   2   7  77 -1.20268e-04
  1   2   7  78  2.33031e-04
  1   2   7  82  5.71496e-05
  1   2   7  90 -8.61182e-05
  1   2   7  91 -4.28817e-05
  1   2   7  95 -3.62901e-05
  1   2   7  99 -1.20163e-04
  1   2   7 100 -1.53990e-04
  1   2   7 105 -6.98324e-05
  1   2   7 110  1.81089e-04
  1   2   7 111  1.76169e-04
  1   2   7 115  1.40466e-05
  1   2   7 118  2.07530e-05
  1   2   7 124  7.52225e-05
  1   2   7 125  7.54038e-05
  1   2   7 126  6.00153e-05
  1   2   7 129  3.00812e-04
  1   2   7 130  3.00891e-04
  1   2   7 132 -5.78272e-05
  1   2   7 134  1.21715e-04
  1   2   7 142 -8.14740e-05
  1   2   7 145 -2.00866e-04
  1   2   7 150 -1.65967e-04
  1   2   7 154 -7.95281e-05
  1   2   7 155 -7.81445e-05
  1   2   7 156  2.58280e-05
  1   2   7 157 -1.57695e-05
  1   2   7 160 -1.48260e-05
  1   2   7 161  1.82258e-05
  1   2   7 170  4.74463e-05
  1   2   7 171  5.36261e-05
  1   2   8  11 -3.97778e-05
  1   2   8  14  3.26602e-05
  1   2   8  18 -9.03015e-05
  1   2   8  25  1.24085e-04
  1   2   8  27 -1.30834e-04
  1   2   8  28 -1.32809e-04
  1   2   8  30  3.26199e-05
  1   2   8  31  3.22446e-05
  1   2   8  35  3.39712e-05
  1   2   8  36  3.87884e-05
  1   2   8  38 -1.62268e-04
  1   2   8  44  8.60883e-04
  1   2   8  46  5.76773e-05
  1   2   8  48  1.16381e-03
  1   2   8  49 -1.16755e-03
  1   2   8  52 -5.74165e-05
  1   2   8  53 -5.67711e-05
  1   2   8  63  5.19045e-05
  1   2   8  65  2.13863e-04
  1   2   8  66 -1.60083e-04
  1   2   8  73  4.52552e-05
  1   2   8  90 -7.44293e-05
  1   2   8  91 -6.21507e-05
  1   2   8  94  1.02605e-05
  1   2   8  95 -4.93621e-05
  1   2   8  99 -4.21312e-05
  1   2   8 100 -2.95823e-05
  1   2   8 105  4.64426e-05
  1   2   8 110  2.14671e-05
  1   2   8 111 -1.41102e-05
  1   2   8 114  6.49905e-05
  1   2   8 115  1.10247e-04
  1   2   8 116  8.57646e-05
  1   2   8 117 -8.98423e-05
  1   2   8 118  5.36149e-05
  1   2   8 119  5.50570e-05
  1   2   8 125  1.29534e-05
  1   2   8 129 -4.20586e-05
  1   2   8 130  4.20961e-05
  1   2   8 132 -5.11111e-05
  1   2   8 133 -6.19549e-05
  1   2   8 142 -2.40435e-05
  1   2   8 145 -4.71183e-05
  1   2   8 154  2.61503e-05
  1   2   8 155 -3.07191e-05
  1   2   8 156  3.25424e-04
  1   2   8 157 -3.26002e-04
  1   2   8 160 -2.51905e-04
  1   2   8 161 -2.48310e-04
  1   2   8 164 -9.93922e-05
  1   2   8 170  3.81524e-05
  1   2   8 171  5.74132e-05
  1   2   8 174  9.94054e-05
  1   2   8 179  1.01901e-04
  1   2   8 183  5.05351e-05
  1   2   8 187 -1.10646e-05
  1   2   8 188 -1.05810e-05
  1   2   9  14  1.15549e-05
  1   2   9  18  4.80663e-05
  1   2   9  25 -1.69604e-05
  1   2   9  27 -5.57206e-05
  1   2   9  28  5.51093e-05
  1   2   9  30 -7.66510e-05
  1   2   9  31 -1.12052e-04
  1   2   9  38 -1.28373e-04
  1   2   9  44  1.21086e-04
  1   2   9  46 -1.18182e-04
  1   2   9  48  5.07371e-04
  1   2   9  49  5.08569e-04
  1   2   9  52 -1.42521e-05
  1   2   9  53  1.39848e-05
  1   2   9  56  1.35881e-05
  1   2   9  65  4.76810e-05
  1   2   9  66  2.03274e-05
  1   2   9  90 -9.06972e-05
  1   2   9  91  8.97821e-05
  1   2   9  95  4.92776e-05
  1   2   9  99  7.64005e-05
  1   2   9 100 -1.88966e-05
  1   2   9 105 -1.09955e-04
  1   2   9 114 -1.76634e-04
  1   2   9 115  3.47111e-04
  1   2   9 116  1.29972e-04
  1   2   9 117  1.27665e-04
  1   2   9 118 -4.70020e-05
  1   2   9 119  5.24027e-05
  1   2   9 126  1.03442e-05
  1   2   9 130  1.79151e-05
  1   2   9 132  2.61015e-05
  1   2   9 133 -2.97374e-05
  1   2   9 134  1.56015e-05
  1   2   9 150  1.24391e-05
  1   2   9 154 -4.05142e-05
  1   2   9 155 -2.95116e-05
  1   2   9 156  5.94842e-04
  1   2   9 157  5.69328e-04
  1   2   9 160 -4.95959e-04
  1   2   9 161  4.95447e-04
  1   2   9 164  3.88115e-05
  1   2   9 171 -1.92400e-05
  1   2   9 174 -3.54602e-05
  1   2   9 179  1.02953e-04
  1   2   9 183 -6.47758e-05
  1   2   9 187 -2.87799e-05
  1   2   9 188  2.88373e-05
  1   2  10  11  1.28350e-04
  1   2  10  14  1.03100e-04
  1   2  10  25 -3.89599e-05
  1   2  10  27  1.27583e-05
  1   2  10  28 -1.81689e-05
  1   2  10  30 -4.39597e-05
  1   2  10  31  1.29701e-04
  1   2  10  35 -1.04545e-04
  1   2  10  36  1.03698e-04
  1   2  10  38 -4.16820e-05
  1   2  10  44 -5.69366e-05
  1   2  10  46  2.74603e-04
  1   2  10  52 -2.18788e-05
  1   2  10  53  2.12391e-05
  1   2  10  56 -1.09929e-04
  1   2  10  57 -1.10198e-04
  1   2  10  63  2.34326e-05
  1   2  10  65 -2.09666e-04
  1   2  10  66 -2.06152e-04
  1   2  10  70 -2.09046e-05
  1   2  10  73 -3.13512e-04
  1   2  10  76  1.53862e-04
  1   2  10  77  1.53676e-04
  1   2  10  78 -2.43174e-05
  1   2  10  82  1.04134e-05
  1   2  10  89  3.88417e-05
  1   2  10  90 -1.21296e-05
  1   2  10  95 -1.19216e-04
  1   2  10  99  8.99195e-05
  1   2  10 100  1.14514e-04
  1   2  10 105 -4.48799e-05
  1   2  10 110 -2.44371e-05
  1   2  10 111 -2.41672e-05
  1   2  10 114  1.35857e-04
  1   2  10 115  8.86194e-05
  1   2  10 124 -4.54557e-05
  1   2  10 125 -4.37842e-05
  1   2  10 126 -6.59181e-05
  1   2  10 129 -2.35829e-04
  1   2  10 130 -2.35771e-04
  1   2  10 132  6.16920e-05
  1   2  10 134  1.23876e-05
  1   2  10 142 -1.36525e-05
  1   2  10 145  2.03698e-05
  1   2  10 150  1.70205e-04
  1   2  10 154  1.47306e-04
  1   2  10 155  1.47388e-04
  1   2  10 156  3.88828e-05
  1   2  10 157 -4.98939e-05
  1   2  11  11  8.80695e-04
  1   2  11  14  2.41001e-04
  1   2  11  18 -4.42247e-04
  1   2  11  24 -2.37075e-04
  1   2  11  25 -4.17716e-04
  1   2  11  27  3.83155e-05
  1   2  11  28  4.17285e-05
  1   2  11  30 -4.82984e-05
  1   2  11  31 -1.23939e-04
  1   2  11  35 -2.71583e-04
  1   2  11  36 -2.65715e-04
  1   2  11  38 -1.24758e-04
  1   2  11  44  4.69231e-04
  1   2  11  46  2.66312e-04
  1   2  11  48  1.44794e-05
  1   2  11  49 -1.60471e-05
  1   2  11  52 -2.59577e-05
  1   2  11  53 -3.63904e-05
  1   2  11  56  2.45048e-05
  1   2  11  57 -2.61810e-05
  1   2  11  63  1.22013e-04
  1   2  11  65 -5.97828e-04
  1   2  11  66  6.58055e-04
  1   2  11  70  6.09144e-04
  1   2  11  71  3.10535e-05
  1   2  11  73 -8.20770e-04
  1   2  11  76  2.66405e-04
  1   2  11  77 -2.68718e-04
  1   2  11  78  6.88336e-05
  1   2  11  82  8.26192e-05
  1   2  11  90  1.08932e-04
  1   2  11  91 -2.46948e-04
  1   2  11  94 -1.02480e-05
  1   2  11  95 -5.05277e-04
  1   2  11  97  6.62452e-05
  1   2  11  99 -2.84275e-04
  1   2  11 100  3.57132e-04
  1   2  11 105  3.30891e-04
  1   2  11 110 -7.77022e-05
  1   2  11 111  7.10199e-05
  1   2  11 114  5.75101e-04
  1   2  11 115 -3.05156e-04
  1   2  11 116  9.92963e-05
  1   2  11 117 -2.24506e-05
  1   2  11 119  1.46984e-04
  1   2  11 124  2.19165e-04
  1   2  11 125 -2.15126e-04
  1   2  11 126 -8.56241e-05
  1   2  11 129  3.04971e-04
  1   2  11 130 -3.06522e-04
  1   2  11 132 -2.01117e-04
  1   2  11 133 -9.41406e-05
  1   2  11 134  5.42656e-05
  1   2  11 142 -6.53275e-05
  1   2  11 143  1.36684e-05
  1   2  11 145  1.17829e-04
  1   2  11 150  4.68289e-04
  1   2  11 154 -6.51050e-04
  1   2  11 155  6.62589e-04
  1   2  11 156  6.47147e-05
  1   2  11 157 -2.53619e-05
  1   2  11 160 -1.29468e-04
  1   2  11 161 -1.19108e-04
  1   2  11 163  2.07186e-04
  1   2  11 164  2.40046e-05
  1   2  11 170  3.52748e-04
  1   2  11 171 -3.58715e-04
  1   2  11 175 -1.01116e-05
  1   2  11 183 -1.05604e-05
  1   2  11 186  2.60103e-05
  1   2  11 187 -3.64962e-05
  1   2  11 188 -4.67983e-05
  1   2  12  11 -1.38373e-04
  1   2  12  12 -8.24651e-05
  1   2  12  14  1.51250e-04
  1   2  12  15 -1.31272e-04
  1   2  12  16  4.44111e-05
  1   2  12  17 -3.03253e-04
  1   2  12  20  1.25392e-04
  1   2  12  21  3.44499e-04
  1   2  12  22 -9.97000e-04
  1   2  12  23  1.35899e-03
  1   2  12  24 -1.63415e-04
  1   2  12  25 -1.02326e-04
  1   2  12  26  1.18317e-05
  1   2  12  29 -2.27466e-04
  1   2  12  30  6.73146e-05
  1   2  12  31  1.27028e-04
  1   2  12  32  1.54730e-04
  1   2  12  34  2.79873e-04
  1   2  12  39 -1.14431e-04
  1   2  12  40  1.87914e-04
  1   2  12  41  4.82455e-04
  1   2  12  42 -1.27649e-04
  1   2  12  45  1.94299e-04
  1   2  12  47  2.78941e-04
  1   2  12  48  2.77709e-04
  1   2  12  50  2.26146e-05
  1   2  12  54 -2.48224e-04
  1   2  12  55  1.23899e-04
  1   2  12  56 -1.30949e-05
  1   2  12  57 -1.52848e-05
  1   2  12  58 -2.28988e-04
  1   2  12  60 -1.17212e-04
  1   2  12  61  2.72517e-04
  1   2  12  62 -4.91653e-04
  1   2  12  63  1.79919e-05
  1   2  12  67 -1.20741e-03
  1   2  12  71  1.18169e-04
  1   2  12  72 -5.88332e-05
  1   2  12  73  1.34063e-05
  1   2  12  74 -4.15702e-04
  1   2  12  75  1.49347e-03
  1   2  12  76 -5.37273e-05
  1   2  12  77 -3.38113e-04
  1   2  12  78  8.06023e-05
  1   2  12  79 -1.11891e-04
  1   2  12  81 -1.82315e-04
  1   2  12  82 -1.24666e-04
  1   2  12  83 -1.23245e-04
  1   2  12  85 -2.19101e-04
  1   2  12  86  2.81658e-04
  1   2  12  87 -2.75678e-04
  1   2  12  88  1.47349e-04
  1   2  12  90  4.55331e-05
  1   2  12  91 -1.31385e-05
  1   2  12  92  2.53211e-04
  1   2  12  94 -4.11773e-05
  1   2  12  95  1.58481e-04
  1   2  12  97 -7.58409e-05
  1   2  12  98  1.86296e-04
  1   2  12  99  1.09886e-04
  1   2  12 100 -6.46161e-05
  1   2  12 102 -3.43392e-04
  1   2  12 103  1.10195e-04
  1   2  12 105  4.76203e-04
  1   2  12 106 -5.06369e-04
  1   2  12 107 -2.00752e-04
  1   2  12 108 -1.02351e-04
  1   2  12 109  3.97378e-04
  1   2  12 110 -4.48464e-05
  1   2  12 111 -1.74444e-04
  1   2  12 112 -2.60140e-04
  1   2  12 114 -2.85877e-05
  1   2  12 115  5.54474e-05
  1   2  12 116 -2.36975e-05
  1   2  12 117 -6.72713e-05
  1   2  12 118 -7.18344e-05
  1   2  12 120 -3.37898e-04
  1   2  12 122 -2.77769e-04
  1   2  12 123  2.44239e-05
  1   2  12 124  1.11206e-05
  1   2  12 125 -2.74451e-05
  1   2  12 127 -1.90145e-05
  1   2  12 129  1.71799e-04
  1   2  12 131 -2.09278e-04
  1   2  12 132  2.19762e-05
  1   2  12 133 -2.59693e-05
  1   2  12 134 -1.02520e-04
  1   2  12 135 -4.53340e-05
  1   2  12 137 -3.37501e-05
  1   2  12 139 -2.25587e-04
  1   2  12 140 -4.66969e-05
  1   2  12 141  2.24799e-05
  1   2  12 142  7.92988e-05
  1   2  12 143 -7.17931e-05
  1   2  12 144 -1.72645e-04
  1   2  12 145 -2.40985e-05
  1   2  12 146 -3.10575e-04
  1   2  12 149  4.22622e-05
  1   2  12 150  1.16586e-05
  1   2  12 153 -1.07256e-04
  1   2  12 155  3.55471e-04
  1   2  12 157  1.04463e-05
  1   2  12 158 -2.63209e-04
  1   2  12 159  4.06762e-04
  1   2  12 160 -1.17135e-04
  1   2  12 163  2.28332e-05
  1   2  12 164  1.17425e-04
  1   2  12 165  1.75267e-04
  1   2  12 166  1.60636e-04
  1   2  12 169 -1.32743e-04
  1   2  12 171  2.43230e-05
  1   2  12 173 -1.58832e-04
  1   2  12 174 -2.49480e-04
  1   2  12 175  1.25633e-04
  1   2  12 178 -1.60733e-04
  1   2  12 180 -2.72104e-04
  1   2  12 181  1.22019e-04
  1   2  12 182 -3.03626e-05
  1   2  12 183  1.54626e-04
  1   2  12 184 -3.21234e-05
  1   2  12 185 -5.48981e-05
  1   2  12 187 -8.25848e-05
  1   2  12 188  4.27164e-05
  1   2  12 189  1.65331e-04
  1   2  13  11  3.14411e-04
  1   2  13  12  5.45841e-04
  1   2  13  13 -2.71215e-04
  1   2  13  14 -4.78383e-04
  1   2  13  15  2.31891e-04
  1   2  13  17  2.95828e-04
  1   2  13  20  3.34130e-04
  1   2  13  21 -4.84713e-04
  1   2  13  23  2.76338e-04
  1   2  13  24 -1.10991e-04
  1   2  13  25 -4.44741e-05
  1   2  13  26  3.26486e-04
  1   2  13  27  2.97566e-05
  1   2  13  28 -1.35425e-05
  1   2  13  29 -1.55349e-05
  1   2  13  32 -3.38563e-05
  1   2  13  34 -2.66362e-04
  1   2  13  39 -2.71582e-05
  1   2  13  40 -7.54752e-04
  1   2  13  41 -2.75090e-04
  1   2  13  42  4.18682e-05
  1   2  13  45 -2.00662e-04
  1   2  13  46 -3.42783e-05
  1   2  13  47  1.76448e-05
  1   2  13  50 -1.08721e-05
  1   2  13  51  1.56736e-04
  1   2  13  54 -3.48959e-04
  1   2  13  55 -2.84019e-04
  1   2  13  57  9.27680e-05
  1   2  13  58  2.59643e-04
  1   2  13  60 -2.05992e-04
  1   2  13  62  2.08660e-04
  1   2  13  65  1.14235e-05
  1   2  13  68 -9.52227e-05
  1   2  13  69  2.68916e-04
  1   2  13  70  1.10809e-05
  1   2  13  71 -3.25190e-04
  1   2  13  76  3.20056e-05
  1   2  13  77  4.76827e-05
  1   2  13  79  3.08611e-04
  1   2  13  80  2.79251e-04
  1   2  13  81 -2.82133e-04
  1   2  13  82 -2.05032e-05
  1   2  13  83  2.58631e-04
  1   2  13  84  1.57147e-05
  1   2  13  85  2.34930e-04
  1   2  13  86 -2.30030e-04
  1   2  13  87 -5.16601e-04
  1   2  13  88 -2.87571e-04
  1   2  13  89 -2.77142e-04
  1   2  13  90 -1.67069e-04
  1   2  13  91 -2.31148e-05
  1   2  13  92  1.48849e-04
  1   2  13  95  2.12228e-05
  1   2  13  96 -5.14650e-04
  1   2  13  97  1.15605e-05
  1   2  13  98 -1.50374e-04
  1   2  13  99  2.18395e-04
  1   2  13 100  6.94397e-05
  1   2  13 102  2.75944e-04
  1   2  13 103  3.74945e-04
  1   2  13 104 -1.15125e-05
  1   2  13 105 -4.70463e-05
  1   2  13 107 -2.44059e-04
  1   2  13 108  1.99666e-04
  1   2  13 109  2.77942e-04
  1   2  13 110  2.66886e-04
  1   2  13 111  3.38311e-04
  1   2  13 112  6.50767e-05
  1   2  13 114 -2.85466e-05
  1   2  13 115  3.37162e-04
  1   2  13 116  4.70011e-04
  1   2  13 117 -1.22271e-04
  1   2  13 118 -2.18347e-04
  1   2  13 119  2.02117e-05
  1   2  13 120  7.60342e-05
  1   2  13 122 -4.67385e-04
  1   2  13 123  1.84697e-04
  1   2  13 125 -2.53877e-05
  1   2  13 127  1.54857e-04
  1   2  13 128  4.99635e-04
  1   2  13 129  1.86687e-05
  1   2  13 131 -2.54356e-05
  1   2  13 132 -1.54418e-05
  1   2  13 133  2.02102e-04
  1   2  13 134  3.70374e-05
  1   2  13 135  1.33653e-04
  1   2  13 136  2.76432e-04
  1   2  13 137  1.39028e-04
  1   2  13 138 -5.39131e-04
  1   2  13 139 -3.37821e-05
  1   2  13 142  1.96992e-05
  1   2  13 143  1.29748e-05
  1   2  13 144 -6.79189e-05
  1   2  13 146 -1.33233e-05
  1   2  13 148  5.47815e-04
  1   2  13 149  1.85322e-04
  1   2  13 151 -8.07039e-05
  1   2  13 152  2.74640e-04
  1   2  13 153 -5.06199e-05
  1   2  13 155  2.60560e-04
  1   2  13 157 -4.28853e-05
  1   2  13 158  1.00447e-04
  1   2  13 159 -2.75135e-04
  1   2  13 160 -3.04112e-04
  1   2  13 163  2.07105e-04
  1   2  13 164 -7.95413e-05
  1   2  13 165 -2.67724e-04
  1   2  13 166 -7.69927e-05
  1   2  13 167  2.76437e-04
  1   2  13 168  6.17976e-05
  1   2  13 169 -2.84753e-04
  1   2  13 170  3.61656e-04
  1   2  13 171  2.16633e-04
  1   2  13 173 -1.35589e-04
  1   2  13 174  1.50574e-04
  1   2  13 175 -1.87611e-05
  1   2  13 176 -2.74678e-04
  1   2  13 177 -2.94739e-04
  1   2  13 178 -8.91169e-05
  1   2  13 179  2.08873e-05
  1   2  13 180 -2.70172e-05
  1   2  13 181 -2.06354e-05
  1   2  13 182 -1.54973e-05
  1   2  13 183  2.88392e-04
  1   2  13 184  1.84201e-04
  1   2  13 185  8.19775e-05
  1   2  13 187  2.48897e-05
  1   2  13 188  2.50059e-05
  1   2  13 189 -4.09418e-05
  1   2  14  11 -1.27881e-04
  1   2  14  14  2.13654e-05
  1   2  14  18 -1.74177e-04
  1   2  14  25 -1.56281e-04
  1   2  14  27  4.35097e-05
  1   2  14  28  4.48181e-05
  1   2  14  30  4.01605e-05
  1   2  14  31  3.91987e-05
  1   2  14  35  1.38559e-04
  1   2  14  36  1.39904e-04
  1   2  14  38 -1.44641e-04
  1   2  14  44 -1.59873e-04
  1   2  14  48  5.08572e-04
  1   2  14  49 -5.09554e-04
  1   2  14  52 -6.44541e-05
  1   2  14  53 -6.48064e-05
  1   2  14  56 -1.33445e-05
  1   2  14  57 -1.49768e-05
  1   2  14  63  1.54775e-04
  1   2  14  65  3.01546e-04
  1   2  14  66 -2.23941e-04
  1   2  14  73  9.09731e-05
  1   2  14  90 -1.44701e-05
  1   2  14  95  2.33050e-05
  1   2  14  99  1.77793e-05
  1   2  14 114 -2.11363e-04
  1   2  14 115 -4.97483e-04
  1   2  14 116 -2.95513e-04
  1   2  14 117  2.91130e-04
  1   2  14 124 -1.48546e-05
  1   2  14 125  3.54862e-05
  1   2  14 129  2.12082e-05
  1   2  14 132 -8.28636e-05
  1   2  14 133 -1.01255e-04
  1   2  14 142 -4.34768e-05
  1   2  14 145 -3.59030e-05
  1   2  14 155 -1.47628e-05
  1   2  14 156 -8.14901e-04
  1   2  14 157  7.88654e-04
  1   2  14 160  1.83197e-04
  1   2  14 161  1.83375e-04
  1   2  14 164 -1.24109e-04
  1   2  14 170 -1.50481e-05
  1   2  14 171 -1.38919e-05
  1   2  14 174  7.85617e-05
  1   2  14 179 -2.01652e-04
  1   2  14 187  2.05277e-05
  1   2  14 188  1.67060e-05
  1   3   4  11 -3.91823e-05
  1   3   4  17  2.57173e-05
  1   3   4  20 -1.61405e-04
  1   3   4  24 -2.07203e-05
  1   3   4  30  3.22839e-05
  1   3   4  31  2.23127e-05
  1   3   4  32 -8.72663e-05
  1   3   4  37 -3.55587e-04
  1   3   4  40  1.04289e-04
  1   3   4  41 -1.17767e-05
  1   3   4  42  1.44594e-04
  1   3   4  47  4.39202e-05
  1   3   4  48  5.22958e-05
  1   3   4  50  8.77837e-05
  1   3   4  54 -5.71401e-05
  1   3   4  56  3.96833e-05
  1   3   4  57  3.58177e-05
  1   3   4  58 -4.14842e-05
  1   3   4  59 -2.96360e-05
  1   3   4  60 -1.09077e-04
  1   3   4  62 -1.29090e-05
  1   3   4  66  1.79248e-05
  1   3   4  69 -2.51513e-04
  1   3   4  70 -1.00045e-05
  1   3   4  71  2.89168e-05
  1   3   4  72 -2.50578e-05
  1   3   4  76  4.91457e-05
  1   3   4  81  1.37452e-04
  1   3   4  83  2.21240e-05
  1   3   4  85  3.58982e-05
  1   3   4  86  1.75964e-05
  1   3   4  92  5.82599e-05
  1   3   4  95  1.83477e-05
  1   3   4  96  5.80132e-04
  1   3   4  97 -3.12416e-04
  1   3   4  98 -1.77320e-04
  1   3   4 100 -1.80384e-05
  1   3   4 101 -2.72214e-04
  1   3   4 103  5.70875e-05
  1   3   4 104 -1.36396e-05
  1   3   4 105 -1.33729e-05
  1   3   4 106  1.08474e-05
  1   3   4 107 -1.26732e-05
  1   3   4 108 -4.23805e-05
  1   3   4 110  5.12007e-05
  1   3   4 111 -3.72120e-05
  1   3   4 112  1.65435e-05
  1   3   4 113 -2.43022e-05
  1   3   4 115 -1.37653e-05
  1   3   4 117 -1.64283e-05
  1   3   4 118  2.54512e-05
  1   3   4 119 -1.10526e-05
  1   3   4 123  1.34971e-04
  1   3   4 124  1.20835e-05
  1   3   4 125 -2.96254e-05
  1   3   4 126  2.32378e-05
  1   3   4 128 -5.73265e-04
  1   3   4 131  1.39634e-05
  1   3   4 132 -2.01302e-05
  1   3   4 133 -8.00649e-05
  1   3   4 137  1.95312e-05
  1   3   4 138 -2.44375e-04
  1   3   4 139 -3.42908e-05
  1   3   4 140  2.21689e-05
  1   3   4 141  1.39172e-05
  1   3   4 142  7.78810e-05
  1   3   4 145 -1.06809e-05
  1   3   4 146  4.54724e-05
  1   3   4 148  8.58244e-05
  1   3   4 149 -1.78109e-04
  1   3   4 150 -2.97841e-05
  1   3   4 151  3.37689e-05
  1   3   4 153 -1.22308e-04
  1   3   4 154 -8.48913e-05
  1   3   4 158 -1.81143e-05
  1   3   4 159 -1.80629e-04
  1   3   4 162 -1.07517e-05
  1   3   4 163 -2.88125e-04
  1   3   4 164  1.88097e-05
  1   3   4 165 -7.15826e-05
  1   3   4 168 -5.94019e-05
  1   3   4 170 -6.76564e-05
  1   3   4 171  7.55676e-05
  1   3   4 173 -1.89043e-05
  1   3   4 174  8.29400e-05
  1   3   4 175  3.43684e-05
  1   3   4 181  4.81004e-05
  1   3   4 182  4.25947e-05
  1   3   4 183 -4.82272e-05
  1   3   4 184 -1.49799e-04
  1   3   4 185  2.14220e-05
  1   3   4 186  1.12649e-05
  1   3   4 187 -2.23555e-05
  1   3   4 188 -2.26270e-05
  1   3   4 189  2.65769e-05
  1   3   5  20  5.62626e-04
  1   3   5  21  2.52263e-05
  1   3   5  22  1.79804e-05
  1   3   5  23 -7.63847e-05
  1   3   5  24  1.46710e-04
  1   3   5  27 -2.53101e-05
  1   3   5  32 -2.18434e-05
  1   3   5  33 -4.68818e-05
  1   3   5  34  8.99132e-05
  1   3   5  40 -3.55367e-05
  1   3   5  41  1.00483e-05
  1   3   5  42 -3.25250e-04
  1   3   5  50 -2.73831e-04
  1   3   5  51 -5.62107e-05
  1   3   5  60 -1.17513e-04
  1   3   5  61  1.17831e-05
  1   3   5  62 -2.61207e-05
  1   3   5  67  6.11592e-05
  1   3   5  68  1.14072e-04
  1   3   5  72 -2.57985e-05
  1   3   5  75 -6.03155e-05
  1   3   5  84 -4.90009e-05
  1   3   5  87  2.29085e-04
  1   3   5  91  1.79489e-05
  1   3   5  92  7.03382e-05
  1   3   5  97 -1.54234e-04
  1   3   5  98  2.68186e-04
  1   3   5 103 -1.87825e-04
  1   3   5 104  5.10201e-04
  1   3   5 108  2.80547e-05
  1   3   5 109 -5.28768e-05
  1   3   5 112 -3.07558e-04
  1   3   5 114 -1.00165e-05
  1   3   5 119 -6.46695e-05
  1   3   5 121  1.42307e-04
  1   3   5 123 -2.11964e-04
  1   3   5 126 -1.69573e-05
  1   3   5 127  1.11571e-05
  1   3   5 128  1.43527e-05
  1   3   5 131 -2.84786e-04
  1   3   5 134  2.75603e-05
  1   3   5 136  1.09811e-05
  1   3   5 137  1.11997e-04
  1   3   5 139 -8.96947e-05
  1   3   5 141 -1.08513e-05
  1   3   5 144  2.76835e-04
  1   3   5 147  1.60294e-04
  1   3   5 148  2.03900e-05
  1   3   5 149  6.15051e-04
  1   3   5 150  1.52032e-05
  1   3   5 151  1.10390e-05
  1   3   5 152 -2.14391e-04
  1   3   5 153  3.07841e-04
  1   3   5 158 -6.00841e-05
  1   3   5 162  4.56710e-05
  1   3   5 163 -1.18322e-04
  1   3   5 168 -2.52631e-05
  1   3   5 169  3.42343e-05
  1   3   5 172  1.13682e-04
  1   3   5 173  7.14149e-05
  1   3   5 174  2.85986e-05
  1   3   5 177  2.58194e-05
  1   3   5 181  2.01384e-05
  1   3   5 184 -2.51731e-05
  1   3   5 185  3.03952e-05
  1   3   5 186 -1.04510e-05
  1   3   5 187 -6.33374e-05
  1   3   5 188  5.51486e-05
  1   3   6  11 -1.24344e-04
  1   3   6  12 -1.02918e-05
  1   3   6  14 -1.42903e-05
  1   3   6  18 -6.82094e-05
  1   3   6  27  2.17219e-04
  1   3   6  28  2.39937e-04
  1   3   6  30  7.52089e-05
  1   3   6  31 -7.28617e-05
  1   3   6  35  2.53868e-05
  1   3   6  36  4.22460e-05
  1   3   6  38  2.01471e-05
  1   3   6  44 -2.25976e-04
  1   3   6  49 -2.30541e-04
  1   3   6  52  3.13734e-05
  1   3   6  53  3.13165e-05
  1   3   6  56 -1.83466e-05
  1   3   6  63  8.58198e-05
  1   3   6  66  1.76794e-05
  1   3   6  73  1.27823e-05
  1   3   6  74 -1.38126e-05
  1   3   6  76 -1.14563e-05
  1   3   6  90  1.56183e-05
  1   3   6  91 -1.61716e-05
  1   3   6  95  4.45446e-05
  1   3   6  99 -1.70266e-04
  1   3   6 100 -5.60568e-05
  1   3   6 105  7.65817e-05
  1   3   6 114 -1.49413e-04
  1   3   6 115 -3.01294e-04
  1   3   6 116 -8.22512e-05
  1   3   6 117 -8.16087e-05
  1   3   6 118 -3.52333e-05
  1   3   6 119  2.14337e-05
  1   3   6 124  1.75312e-05
  1   3   6 125 -1.74908e-05
  1   3   6 129  3.65372e-05
  1   3   6 130  5.69057e-05
  1   3   6 132 -1.14095e-05
  1   3   6 133 -2.43858e-05
  1   3   6 135 -2.41181e-05
  1   3   6 142 -1.22733e-05
  1   3   6 145 -3.46422e-05
  1   3   6 156  1.49925e-04
  1   3   6 157  1.76383e-04
  1   3   6 160  1.98353e-04
  1   3   6 161 -2.00409e-04
  1   3   6 164  4.64048e-05
  1   3   6 171  2.91127e-05
  1   3   6 179  1.80509e-05
  1   3   6 183  2.79255e-05
  1   3   7  11  1.58795e-05
  1   3   7  14 -1.23777e-05
  1   3   7  18  3.89230e-05
  1   3   7  27 -4.45112e-05
  1   3   7  28  4.31370e-05
  1   3   7  30 -2.28694e-05
  1   3   7  31 -1.42046e-05
  1   3   7  35 -1.52841e-04
  1   3   7  36  2.37823e-04
  1   3   7  38 -1.24298e-04
  1   3   7  44  3.06873e-04
  1   3   7  46 -8.27613e-05
  1   3   7  48  2.98331e-05
  1   3   7  49  9.42880e-04
  1   3   7  52  4.53580e-05
  1   3   7  53 -3.75530e-05
  1   3   7  56  1.07805e-05
  1   3   7  57 -1.89204e-05
  1   3   7  65 -1.64854e-04
  1   3   7  66 -1.47875e-04
  1   3   7  71  1.44639e-05
  1   3   7  73 -5.32405e-05
  1   3   7  74 -6.97598e-05
  1   3   7  76  1.79348e-05
  1   3   7  90  1.15070e-04
  1   3   7  95 -1.23574e-05
  1   3   7  99  9.70976e-05
  1   3   7 100 -1.82952e-05
  1   3   7 105  1.03290e-04
  1   3   7 114  2.01003e-05
  1   3   7 116 -3.32361e-05
  1   3   7 117  3.56303e-05
  1   3   7 118  2.59116e-05
  1   3   7 119  2.37896e-05
  1   3   7 124 -1.45327e-05
  1   3   7 125 -1.91648e-05
  1   3   7 129  1.89775e-05
  1   3   7 130 -4.40369e-05
  1   3   7 132 -1.30456e-04
  1   3   7 133  1.38476e-04
  1   3   7 134  3.50540e-05
  1   3   7 135  2.23416e-05
  1   3   7 145  2.11877e-05
  1   3   7 146  4.49182e-05
  1   3   7 150 -3.38518e-05
  1   3   7 154  1.86123e-05
  1   3   7 155  2.14277e-05
  1   3   7 156 -1.14146e-04
  1   3   7 157  2.67371e-05
  1   3   7 160  7.58852e-05
  1   3   7 161  7.61881e-05
  1   3   7 164  1.12823e-04
  1   3   7 170  5.80736e-05
  1   3   7 171 -4.14652e-05
  1   3   7 174 -8.59371e-05
  1   3   7 175  8.57825e-05
  1   3   7 179 -7.14278e-05
  1   3   7 183 -2.58836e-05
  1   3   8  11 -3.31223e-04
  1   3   8  14 -1.28589e-04
  1   3   8  18  2.31388e-04
  1   3   8  25 -1.37405e-05
  1   3   8  27  1.82483e-05
  1   3   8  28  1.83734e-05
  1   3   8  30  2.76882e-05
  1   3   8  31 -2.20016e-05
  1   3   8  38  1.08188e-04
  1   3   8  44 -1.75091e-04
  1   3   8  46  2.20233e-04
  1   3   8  52  2.30199e-05
  1   3   8  53  2.60529e-05
  1   3   8  56  1.15374e-05
  1   3   8  63  1.20513e-04
  1   3   8  65  1.24601e-04
  1   3   8  66 -9.94893e-05
  1   3   8  70 -6.72685e-04
  1   3   8  71 -6.70099e-04
  1   3   8  73  3.16675e-04
  1   3   8  74 -4.00922e-04
  1   3   8  76 -2.33507e-05
  1   3   8  78 -2.06661e-04
  1   3   8  79  2.07220e-04
  1   3   8  82 -5.47994e-05
  1   3   8  83  5.45720e-05
  1   3   8  89 -3.05081e-05
  1   3   8  90 -2.63572e-05
  1   3   8  95 -1.62874e-05
  1   3   8  99 -5.86746e-05
  1   3   8 100  7.29238e-05
  1   3   8 105  1.69039e-05
  1   3   8 111 -1.31507e-04
  1   3   8 114 -1.34877e-04
  1   3   8 115  1.03522e-04
  1   3   8 119  2.49503e-05
  1   3   8 124 -1.97082e-05
  1   3   8 125  1.91460e-05
  1   3   8 126  4.43184e-05
  1   3   8 127  4.17719e-05
  1   3   8 129 -5.48414e-05
  1   3   8 130 -6.35457e-05
  1   3   8 132  2.42591e-05
  1   3   8 133 -3.33005e-05
  1   3   8 134 -1.41447e-04
  1   3   8 135 -1.37807e-04
  1   3   8 142  9.45950e-05
  1   3   8 145  1.80408e-04
  1   3   8 146 -1.81953e-04
  1   3   8 150  1.09587e-05
  1   3   8 154 -1.24604e-04
  1   3   8 155  1.31160e-04
  1   3   8 156  7.61730e-05
  1   3   8 157 -6.77856e-05
  1   3   8 160 -3.70891e-05
  1   3   8 161  2.92893e-05
  1   3   8 170 -5.75901e-05
  1   3   8 171  1.46263e-05
  1   3   8 175 -1.93221e-05
  1   3   8 187  1.04372e-05
  1   3   8 188 -1.55682e-05
  1   3   9  11  5.29913e-05
  1   3   9  14  6.55356e-05
  1   3   9  18  3.22219e-04
  1   3   9  25 -2.54860e-04
  1   3   9  26 -1.11215e-05
  1   3   9  28 -1.48738e-05
  1   3   9  30  8.00588e-05
  1   3   9  31  1.06309e-04
  1   3   9  35  8.01519e-05
  1   3   9  36 -8.26687e-05
  1   3   9  38  2.75761e-04
  1   3   9  44 -1.21978e-04
  1   3   9  46 -4.10048e-05
  1   3   9  52 -3.34712e-05
  1   3   9  53  3.61454e-05
  1   3   9  56 -1.52574e-04
  1   3   9  63  2.14157e-04
  1   3   9  65  2.61139e-04
  1   3   9  66  2.70064e-04
  1   3   9  70 -2.68313e-04
  1   3   9  71  2.68000e-04
  1   3   9  73  5.58570e-04
  1   3   9  74  5.60502e-04
  1   3   9  76  1.01541e-05
  1   3   9  78 -1.63400e-04
  1   3   9  79 -1.62792e-04
  1   3   9  82  4.89045e-05
  1   3   9  83  4.89145e-05
  1   3   9  89 -2.67327e-05
  1   3   9  90 -1.81036e-05
  1   3   9  95  2.49538e-04
  1   3   9  99  9.96365e-05
  1   3   9 100  1.23315e-04
  1   3   9 105  9.50962e-05
  1   3   9 111 -1.35078e-04
  1   3   9 114  4.36042e-04
  1   3   9 115  2.82676e-04
  1   3   9 116  1.01509e-05
  1   3   9 118 -1.30087e-05
  1   3   9 124 -2.14947e-04
  1   3   9 125 -2.14995e-04
  1   3   9 126 -1.87437e-04
  1   3   9 127  1.87768e-04
  1   3   9 129 -4.04114e-05
  1   3   9 130  3.97984e-05
  1   3   9 133 -2.34093e-05
  1   3   9 134 -4.88139e-05
  1   3   9 135  5.00998e-05
  1   3   9 142  5.71730e-05
  1   3   9 145  1.72622e-04
  1   3   9 146  1.71088e-04
  1   3   9 150  9.78735e-05
  1   3   9 154  5.54941e-04
  1   3   9 155  5.43745e-04
  1   3   9 156  9.82653e-05
  1   3   9 157  1.58670e-04
  1   3   9 170 -2.41076e-04
  1   3   9 186 -1.66525e-05
  1   3   9 187  1.38003e-05
  1   3   9 188  3.42493e-05
  1   3  10  27  1.80692e-04
  1   3  10  28 -1.78990e-04
  1   3  10  30 -2.45989e-05
  1   3  10  31 -2.19715e-05
  1   3  10  35  1.86875e-05
  1   3  10  36 -1.78084e-05
  1   3  10  38 -2.01089e-05
  1   3  10  46 -7.17089e-05
  1   3  10  49 -9.48812e-05
  1   3  10  52  3.58267e-05
  1   3  10  53 -3.64661e-05
  1   3  10  65  2.16559e-05
  1   3  10  66  2.36146e-05
  1   3  10  76 -1.14627e-05
  1   3  10  95  2.47337e-05
  1   3  10  99 -7.20568e-05
  1   3  10 105 -4.39640e-05
  1   3  10 114  5.10923e-05
  1   3  10 115 -1.16285e-04
  1   3  10 116  3.89974e-05
  1   3  10 117 -3.08433e-05
  1   3  10 118 -1.61917e-04
  1   3  10 119 -1.58198e-04
  1   3  10 129 -2.71768e-05
  1   3  10 130  1.81176e-05
  1   3  10 132  1.07695e-04
  1   3  10 133 -1.28686e-04
  1   3  10 156 -1.23686e-04
  1   3  10 157  1.05110e-04
  1   3  10 160  1.01904e-04
  1   3  10 161  1.01235e-04
  1   3  10 164  4.38237e-05
  1   3  10 174 -2.02008e-05
  1   3  10 175  2.03598e-05
  1   3  11  11 -2.04934e-05
  1   3  11  14  2.34785e-05
  1   3  11  18 -2.78011e-04
  1   3  11  24  6.50449e-05
  1   3  11  25  2.45097e-04
  1   3  11  27 -4.06232e-04
  1   3  11  28 -4.42281e-04
  1   3  11  30 -1.82934e-05
  1   3  11  35  2.58016e-04
  1   3  11  36  2.29842e-04
  1   3  11  38 -5.69522e-05
  1   3  11  43  1.18995e-05
  1   3  11  44  1.18219e-03
  1   3  11  46  7.65852e-05
  1   3  11  49 -1.17082e-03
  1   3  11  52 -4.26809e-05
  1   3  11  53 -4.39635e-05
  1   3  11  56  2.50209e-05
  1   3  11  57  2.63062e-05
  1   3  11  63 -1.13187e-04
  1   3  11  65 -2.79513e-04
  1   3  11  66  2.92089e-04
  1   3  11  70  1.52721e-05
  1   3  11  71  1.08559e-05
  1   3  11  73 -3.06600e-05
  1   3  11  74  1.07902e-04
  1   3  11  79 -1.02935e-05
  1   3  11  83  1.17329e-05
  1   3  11  89 -1.64476e-05
  1   3  11  90 -2.50103e-04
  1   3  11  91  3.96050e-05
  1   3  11  95 -4.61193e-05
  1   3  11  97 -1.57427e-04
  1   3  11  99  2.38181e-04
  1   3  11 100  5.70089e-05
  1   3  11 105  2.87925e-05
  1   3  11 110  3.43741e-05
  1   3  11 111 -1.50888e-05
  1   3  11 114  1.36209e-04
  1   3  11 115  5.39356e-04
  1   3  11 116  2.16443e-05
  1   3  11 117  4.81388e-05
  1   3  11 118  1.01221e-04
  1   3  11 119 -1.50598e-04
  1   3  11 124  8.13612e-05
  1   3  11 125 -1.03376e-04
  1   3  11 126  6.64403e-05
  1   3  11 127  1.60869e-04
  1   3  11 129 -1.99551e-04
  1   3  11 130 -1.60435e-04
  1   3  11 132 -2.13167e-04
  1   3  11 133 -2.98084e-04
  1   3  11 134 -3.13746e-05
  1   3  11 135 -3.54546e-05
  1   3  11 142 -4.07562e-05
  1   3  11 145 -3.34241e-05
  1   3  11 146 -1.01623e-05
  1   3  11 150  6.28511e-05
  1   3  11 154 -1.84120e-04
  1   3  11 155  1.86607e-04
  1   3  11 156 -5.83948e-04
  1   3  11 157 -4.79342e-04
  1   3  11 160 -3.23583e-04
  1   3  11 161  3.25011e-04
  1   3  11 163 -2.05009e-04
  1   3  11 164 -3.52779e-04
  1   3  11 170 -1.56921e-05
  1   3  11 171 -2.08206e-05
  1   3  11 174  1.40495e-04
  1   3  11 175  1.37449e-04
  1   3  11 179 -5.13134e-05
  1   3  11 183  1.27787e-04
  1   3  11 187  4.16309e-05
  1   3  11 188 -5.63412e-05
  1   3  12  11 -2.80310e-04
  1   3  12  12  4.77701e-04
  1   3  12  13 -2.75551e-04
  1   3  12  14  4.69909e-04
  1   3  12  15  2.02906e-04
  1   3  12  16  4.07633e-05
  1   3  12  17 -2.95858e-04
  1   3  12  20 -3.34237e-04
  1   3  12  21  4.84703e-04
  1   3  12  22  1.19245e-05
  1   3  12  23 -2.79249e-04
  1   3  12  24 -1.25153e-04
  1   3  12  25  3.20392e-04
  1   3  12  26  2.78370e-04
  1   3  12  27 -2.92640e-05
  1   3  12  28  2.04415e-05
  1   3  12  29  1.56555e-05
  1   3  12  30 -7.30146e-05
  1   3  12  31  9.36873e-05
  1   3  12  32  3.36932e-05
  1   3  12  33  2.74826e-04
  1   3  12  37 -2.23914e-04
  1   3  12  39 -5.17175e-05
  1   3  12  40  7.54790e-04
  1   3  12  42 -4.18987e-05
  1   3  12  45 -1.59407e-04
  1   3  12  46 -1.67581e-05
  1   3  12  47  1.25191e-03
  1   3  12  50  1.07866e-05
  1   3  12  51 -6.25476e-05
  1   3  12  54  3.48924e-04
  1   3  12  56 -4.06065e-04
  1   3  12  57 -2.95221e-04
  1   3  12  58 -2.59595e-04
  1   3  12  59  2.77673e-04
  1   3  12  60  2.06102e-04
  1   3  12  62 -2.08775e-04
  1   3  12  66  1.88250e-05
  1   3  12  68  9.50947e-05
  1   3  12  69  6.53181e-05
  1   3  12  70  1.16408e-05
  1   3  12  74 -2.00661e-05
  1   3  12  78  2.36806e-04
  1   3  12  79 -1.26942e-05
  1   3  12  80 -2.82938e-04
  1   3  12  81  2.85293e-04
  1   3  12  82 -2.88803e-04
  1   3  12  83  6.70392e-05
  1   3  12  84 -2.86988e-04
  1   3  12  85 -4.74543e-04
  1   3  12  86  2.30197e-04
  1   3  12  87 -3.37153e-04
  1   3  12  88 -2.87537e-04
  1   3  12  90  1.59868e-04
  1   3  12  91 -2.14796e-04
  1   3  12  92  2.55283e-04
  1   3  12  93 -2.78399e-04
  1   3  12  95 -2.98619e-05
  1   3  12  97 -7.74376e-05
  1   3  12  98  1.50353e-04
  1   3  12  99 -2.41712e-04
  1   3  12 100 -5.26569e-05
  1   3  12 101  1.56784e-04
  1   3  12 103 -3.74976e-04
  1   3  12 104 -6.08828e-04
  1   3  12 105 -2.21688e-04
  1   3  12 106  2.17564e-04
  1   3  12 107  2.44116e-04
  1   3  12 108  1.49625e-04
  1   3  12 110  3.74363e-04
  1   3  12 111 -3.35445e-04
  1   3  12 112 -6.50776e-05
  1   3  12 114  3.02754e-05
  1   3  12 115 -3.46530e-04
  1   3  12 116  4.59332e-04
  1   3  12 117 -2.09602e-05
  1   3  12 118 -3.55658e-04
  1   3  12 119  2.70013e-05
  1   3  12 120 -7.61127e-05
  1   3  12 122 -1.82823e-04
  1   3  12 123 -1.84592e-04
  1   3  12 127  1.73965e-04
  1   3  12 128  2.99749e-04
  1   3  12 131  2.55131e-05
  1   3  12 133  2.01026e-04
  1   3  12 134 -1.15184e-05
  1   3  12 135  1.33508e-04
  1   3  12 136  2.76484e-04
  1   3  12 137  1.91535e-04
  1   3  12 139  3.38803e-05
  1   3  12 141 -3.27103e-05
  1   3  12 142 -1.95361e-05
  1   3  12 143 -1.29819e-05
  1   3  12 144  6.79861e-05
  1   3  12 146 -1.35657e-05
  1   3  12 147 -3.57505e-04
  1   3  12 148  2.57184e-04
  1   3  12 149 -1.85254e-04
  1   3  12 153  5.07572e-05
  1   3  12 155 -1.38172e-04
  1   3  12 157 -3.23831e-05
  1   3  12 158 -1.00517e-04
  1   3  12 160 -3.07713e-04
  1   3  12 161 -1.14185e-05
  1   3  12 162 -5.84720e-05
  1   3  12 163 -4.04749e-04
  1   3  12 164  7.18835e-05
  1   3  12 165  2.65065e-04
  1   3  12 166  1.24168e-04
  1   3  12 168 -6.16103e-05
  1   3  12 170  1.85749e-05
  1   3  12 171 -5.08015e-04
  1   3  12 172 -1.88301e-04
  1   3  12 173  1.32534e-04
  1   3  12 174 -1.45005e-04
  1   3  12 175  1.82738e-04
  1   3  12 176 -2.85129e-04
  1   3  12 177 -2.94830e-04
  1   3  12 178 -8.47845e-05
  1   3  12 179  1.96623e-05
  1   3  12 180  2.91846e-05
  1   3  12 181 -1.21842e-04
  1   3  12 182 -5.39562e-05
  1   3  12 183  3.11505e-04
  1   3  12 184 -1.86393e-04
  1   3  12 185 -2.59399e-04
  1   3  12 186  1.97982e-04
  1   3  12 187  1.18738e-04
  1   3  12 188  1.73205e-04
  1   3  12 189  4.15477e-05
  1   3  13  11 -1.28561e-04
  1   3  13  14  1.38366e-04
  1   3  13  15  1.19518e-04
  1   3  13  16  3.20090e-04
  1   3  13  17 -3.03301e-04
  1   3  13  20  1.25133e-04
  1   3  13  21  3.44737e-04
  1   3  13  22 -8.01623e-04
  1   3  13  23 -1.23495e-03
  1   3  13  24 -9.62126e-05
  1   3  13  25 -1.11326e-04
  1   3  13  26 -1.87349e-05
  1   3  13  29 -2.27528e-04
  1   3  13  30  2.28078e-05
  1   3  13  32  1.55038e-04
  1   3  13  33 -4.58729e-04
  1   3  13  37 -2.80230e-04
  1   3  13  39  9.22391e-05
  1   3  13  40  1.87807e-04
  1   3  13  41  1.05108e-05
  1   3  13  42 -1.28032e-04
  1   3  13  45 -1.90017e-04
  1   3  13  47 -1.48126e-05
  1   3  13  48 -2.77196e-04
  1   3  13  50  2.27806e-05
  1   3  13  54 -2.47113e-04
  1   3  13  56 -2.04555e-05
  1   3  13  58 -2.29199e-04
  1   3  13  59  8.15945e-04
  1   3  13  60 -1.16926e-04
  1   3  13  61  2.80528e-04
  1   3  13  62 -4.91551e-04
  1   3  13  66 -1.01523e-05
  1   3  13  67  8.77240e-04
  1   3  13  72 -5.78718e-05
  1   3  13  74  3.89137e-04
  1   3  13  75 -1.90274e-03
  1   3  13  76 -5.28913e-05
  1   3  13  77 -1.03999e-05
  1   3  13  78  2.39312e-05
  1   3  13  80 -1.58410e-05
  1   3  13  81  2.50479e-04
  1   3  13  84 -5.64478e-04
  1   3  13  85 -1.08440e-04
  1   3  13  86  2.81476e-04
  1   3  13  87 -2.77877e-04
  1   3  13  88 -1.48095e-04
  1   3  13  89  1.42568e-04
  1   3  13  91 -2.35696e-04
  1   3  13  92  5.42498e-05
  1   3  13  93 -8.44458e-05
  1   3  13  95  1.67421e-04
  1   3  13  96 -2.72737e-04
  1   3  13  97  8.24257e-05
  1   3  13  98  1.86128e-04
  1   3  13  99  8.22548e-05
  1   3  13 100 -6.83034e-05
  1   3  13 101  2.76510e-04
  1   3  13 103  1.10072e-04
  1   3  13 104 -2.82113e-04
  1   3  13 105 -4.89006e-04
  1   3  13 107 -2.01141e-04
  1   3  13 108 -9.68152e-05
  1   3  13 109 -1.43371e-05
  1   3  13 110  1.29664e-04
  1   3  13 111 -1.54829e-04
  1   3  13 112 -2.60282e-04
  1   3  13 114 -1.76872e-05
  1   3  13 115  1.99097e-05
  1   3  13 116  3.01342e-05
  1   3  13 117  2.86211e-05
  1   3  13 118  8.04492e-05
  1   3  13 120 -3.38165e-04
  1   3  13 122 -2.72439e-04
  1   3  13 123  2.44881e-05
  1   3  13 124  1.01006e-05
  1   3  13 125  3.55341e-05
  1   3  13 127  1.69073e-05
  1   3  13 129  3.25616e-05
  1   3  13 131 -2.09363e-04
  1   3  13 132  2.71686e-05
  1   3  13 133  1.56305e-05
  1   3  13 134 -1.01723e-04
  1   3  13 135  4.86495e-05
  1   3  13 137 -2.37536e-04
  1   3  13 138 -2.83537e-04
  1   3  13 139 -2.25591e-04
  1   3  13 140 -4.68559e-05
  1   3  13 141  2.46406e-04
  1   3  13 142  7.94260e-05
  1   3  13 143 -7.18964e-05
  1   3  13 144 -1.72791e-04
  1   3  13 145 -2.37896e-05
  1   3  13 146  3.53999e-04
  1   3  13 147  2.82421e-04
  1   3  13 149  4.22206e-05
  1   3  13 150  1.34512e-05
  1   3  13 151  3.04411e-04
  1   3  13 152 -1.34446e-04
  1   3  13 153 -1.07285e-04
  1   3  13 155 -2.92095e-04
  1   3  13 157 -4.89779e-05
  1   3  13 158 -2.63146e-04
  1   3  13 160  1.65275e-04
  1   3  13 162  2.87776e-04
  1   3  13 163  2.28925e-04
  1   3  13 164  1.52046e-04
  1   3  13 165  1.69256e-04
  1   3  13 166 -4.94678e-05
  1   3  13 167 -1.84097e-04
  1   3  13 168  1.83078e-05
  1   3  13 169 -3.54390e-05
  1   3  13 170 -1.11617e-04
  1   3  13 171 -4.88232e-05
  1   3  13 172  2.74350e-04
  1   3  13 173 -1.55485e-04
  1   3  13 174 -2.52511e-04
  1   3  13 175  5.47290e-05
  1   3  13 178  1.21188e-04
  1   3  13 180 -2.82025e-04
  1   3  13 181  1.83869e-04
  1   3  13 182  3.02137e-05
  1   3  13 183 -1.50551e-04
  1   3  13 184 -3.28357e-05
  1   3  13 185 -5.72460e-05
  1   3  13 186 -2.77067e-04
  1   3  13 187 -2.69477e-04
  1   3  13 188 -2.81211e-04
  1   3  13 189  1.65315e-04
  1   3  14  11 -1.26960e-04
  1   3  14  14 -1.33304e-04
  1   3  14  18  4.13132e-04
  1   3  14  25 -1.79507e-04
  1   3  14  27  4.39809e-05
  1   3  14  28  3.20118e-05
  1   3  14  30  2.52285e-04
  1   3  14  31 -2.48432e-04
  1   3  14  35  1.17028e-04
  1   3  14  36  1.17196e-04
  1   3  14  38  2.07754e-04
  1   3  14  44 -1.49090e-04
  1   3  14  46 -8.03864e-05
  1   3  14  52  1.22362e-05
  1   3  14  53  1.48422e-05
  1   3  14  56  4.02967e-04
  1   3  14  63  2.12110e-04
  1   3  14  65  3.56811e-04
  1   3  14  66 -3.46549e-04
  1   3  14  70 -1.37277e-04
  1   3  14  71 -1.37186e-04
  1   3  14  73  3.98106e-04
  1   3  14  74 -3.98079e-04
  1   3  14  76 -5.10646e-05
  1   3  14  78 -2.65324e-04
  1   3  14  79  2.65658e-04
  1   3  14  82 -1.22058e-04
  1   3  14  83  1.22115e-04
  1   3  14  89  7.85496e-05
  1   3  14  95  4.97076e-05
  1   3  14  99  3.48219e-05
  1   3  14 100 -3.84625e-05
  1   3  14 105  1.09370e-04
  1   3  14 111 -9.33967e-05
  1   3  14 114  5.75827e-04
  1   3  14 115 -3.66123e-04
  1   3  14 116 -3.81870e-05
  1   3  14 117 -1.40335e-05
  1   3  14 119  2.74153e-05
  1   3  14 124 -6.49333e-04
  1   3  14 125  6.48495e-04
  1   3  14 126 -3.09470e-04
  1   3  14 127 -3.09880e-04
  1   3  14 130 -1.89120e-05
  1   3  14 132  5.65370e-05
  1   3  14 133 -1.57438e-05
  1   3  14 134  8.21238e-05
  1   3  14 135  8.35113e-05
  1   3  14 142  1.01520e-04
  1   3  14 145 -1.80293e-05
  1   3  14 146  1.66258e-05
  1   3  14 150 -1.74294e-04
  1   3  14 154  7.49180e-04
  1   3  14 155 -7.49417e-04
  1   3  14 156 -1.41052e-04
  1   3  14 157  2.42050e-04
  1   3  14 160  5.86997e-05
  1   3  14 161 -3.34058e-05
  1   3  14 170 -2.88162e-04
  1   3  14 171 -1.19090e-05
  1   3  14 175 -1.06900e-05
  1   3  14 187 -1.98958e-05
  1   3  14 188  1.51252e-05
  1   4   5  13  4.13530e-04
  1   4   5  23  2.95334e-04
  1   4   5  33 -4.80932e-05
  1   4   5  37  8.51279e-05
  1   4   5  41 -2.01410e-05
  1   4   5  49 -3.33985e-05
  1   4   5  59  2.55110e-04
  1   4   5  69 -7.64937e-05
  1   4   5  71 -3.92441e-05
  1   4   5  74  2.34976e-05
  1   4   5  79 -1.37186e-05
  1   4   5  80  6.48516e-05
  1   4   5  84  2.34298e-05
  1   4   5  96  2.93966e-04
  1   4   5 102  1.17801e-05
  1   4   5 109  6.18194e-05
  1   4   5 138  1.57372e-04
  1   4   5 147  1.23820e-04
  1   4   5 148 -4.97896e-04
  1   4   5 152 -2.11501e-04
  1   4   5 159  7.73125e-05
  1   4   5 162  4.70556e-04
  1   4   5 167 -1.21623e-05
  1   4   5 172  8.31899e-05
  1   4   5 176  2.61708e-05
  1   4   6  11  7.32748e-04
  1   4   6  14  1.04561e-05
  1   4   6  18 -7.46879e-04
  1   4   6  25 -2.52592e-05
  1   4   6  27  2.08694e-04
  1   4   6  28 -2.09458e-04
  1   4   6  30  3.03239e-04
  1   4   6  31 -3.05741e-04
  1   4   6  35 -5.99551e-04
  1   4   6  36  5.89808e-04
  1   4   6  38 -6.07318e-04
  1   4   6  44  5.29889e-04
  1   4   6  45  1.25408e-05
  1   4   6  46 -1.17048e-05
  1   4   6  48  1.25589e-03
  1   4   6  49  1.20672e-03
  1   4   6  52 -9.73017e-05
  1   4   6  53  1.14684e-04
  1   4   6  56 -5.34414e-05
  1   4   6  63  4.78883e-05
  1   4   6  65 -7.68293e-04
  1   4   6  66 -7.57537e-04
  1   4   6  70  1.01895e-03
  1   4   6  73 -9.97790e-04
  1   4   6  76  2.69264e-05
  1   4   6  77  3.13732e-05
  1   4   6  78  2.59861e-04
  1   4   6  82  6.60965e-05
  1   4   6  83 -6.58744e-05
  1   4   6  89 -2.85699e-04
  1   4   6  99  4.29544e-05
  1   4   6 100  4.30121e-05
  1   4   6 110  9.13518e-05
  1   4   6 111 -9.15850e-05
  1   4   6 119 -1.33006e-05
  1   4   6 124 -3.00920e-04
  1   4   6 125 -2.90623e-04
  1   4   6 129 -2.01406e-05
  1   4   6 130 -1.66560e-05
  1   4   6 142  1.69636e-05
  1   4   6 145  4.65552e-05
  1   4   6 170 -1.07290e-05
  1   4   6 171  1.03351e-05
  1   4   7  11  3.00952e-04
  1   4   7  14  1.31516e-04
  1   4   7  18  4.61520e-05
  1   4   7  27  2.17880e-04
  1   4   7  28  2.18401e-04
  1   4   7  30  2.57430e-04
  1   4   7  31  2.23469e-04
  1   4   7  35 -1.67940e-04
  1   4   7  36 -1.60107e-04
  1   4   7  44 -3.15503e-04
  1   4   7  45 -5.14223e-05
  1   4   7  46  3.86118e-04
  1   4   7  48 -1.26493e-04
  1   4   7  49  3.35773e-05
  1   4   7  52 -1.57502e-05
  1   4   7  56 -1.27124e-04
  1   4   7  63  9.05368e-05
  1   4   7  65 -3.07464e-04
  1   4   7  66  2.98717e-04
  1   4   7  70  4.81800e-05
  1   4   7  73 -3.80106e-04
  1   4   7  76  1.34971e-04
  1   4   7  77 -1.35699e-04
  1   4   7  78  6.57522e-05
  1   4   7  82  4.53793e-05
  1   4   7  83  4.53088e-05
  1   4   7  89 -1.43028e-04
  1   4   7  95 -1.88250e-04
  1   4   7  99 -1.17505e-04
  1   4   7 100  1.18988e-04
  1   4   7 106 -3.76722e-04
  1   4   7 115  1.28232e-05
  1   4   7 119  1.43502e-05
  1   4   7 124 -1.71030e-04
  1   4   7 125  1.68737e-04
  1   4   7 129 -6.63466e-05
  1   4   7 130  6.66877e-05
  1   4   7 133  1.62659e-05
  1   4   7 145  3.69221e-05
  1   4   7 155 -2.72958e-05
  1   4   8  14 -2.40643e-05
  1   4   8  18 -1.68712e-05
  1   4   8  27  1.43056e-05
  1   4   8  28 -1.52121e-05
  1   4   8  30 -1.19365e-04
  1   4   8  31  1.51084e-04
  1   4   8  35  1.06892e-04
  1   4   8  36 -1.07638e-04
  1   4   8  38 -5.08640e-05
  1   4   8  44  9.08781e-05
  1   4   8  46 -6.32191e-05
  1   4   8  52  1.12007e-05
  1   4   8  63  5.29663e-05
  1   4   8  65  1.35227e-04
  1   4   8  66  1.59907e-04
  1   4   8  70  1.67812e-05
  1   4   8  73  2.27749e-05
  1   4   8  76 -1.03699e-05
  1   4   8  77 -1.00911e-05
  1   4   8  90  4.06868e-05
  1   4   8  91 -4.04314e-05
  1   4   8  95  3.31593e-05
  1   4   8 106  3.65304e-04
  1   4   8 114 -4.61621e-04
  1   4   8 115 -4.62474e-04
  1   4   8 116 -1.09258e-04
  1   4   8 117 -1.10752e-04
  1   4   8 118 -6.20745e-05
  1   4   8 127 -4.89047e-04
  1   4   8 129  3.11290e-04
  1   4   8 130  3.11957e-04
  1   4   8 133  2.46242e-04
  1   4   8 151  3.07787e-04
  1   4   8 154 -6.94823e-05
  1   4   8 155  1.16341e-03
  1   4   8 156 -7.25934e-04
  1   4   8 157 -7.23233e-04
  1   4   8 160  5.43276e-04
  1   4   8 161  5.28313e-04
  1   4   8 164  1.02505e-05
  1   4   8 179 -7.75400e-05
  1   4   8 187 -1.23487e-05
  1   4   9  11  2.09376e-05
  1   4   9  14 -6.79223e-05
  1   4   9  18 -6.56514e-05
  1   4   9  27 -4.69756e-05
  1   4   9  28 -4.31553e-05
  1   4   9  31 -5.37164e-05
  1   4   9  35  2.21707e-05
  1   4   9  36  2.36383e-05
  1   4   9  38 -1.65604e-04
  1   4   9  44 -3.26762e-04
  1   4   9  46  2.42054e-05
  1   4   9  52  8.29136e-05
  1   4   9  53  8.15058e-05
  1   4   9  63  1.76401e-05
  1   4   9  65 -6.50551e-05
  1   4   9  90  2.02027e-04
  1   4   9  91  2.01812e-04
  1   4   9  95  2.27460e-05
  1   4   9 106  1.43188e-04
  1   4   9 114  1.01954e-03
  1   4   9 115 -9.16351e-04
  1   4   9 116 -3.90531e-04
  1   4   9 117  3.92054e-04
  1   4   9 118 -8.79430e-05
  1   4   9 119  1.01530e-05
  1   4   9 127 -7.44059e-04
  1   4   9 129  8.67560e-04
  1   4   9 130 -8.66240e-04
  1   4   9 133  6.69517e-04
  1   4   9 135  1.53748e-04
  1   4   9 145  1.20237e-05
  1   4   9 151  5.63387e-04
  1   4   9 154 -9.02171e-05
  1   4   9 155  1.80446e-03
  1   4   9 156 -1.41295e-03
  1   4   9 157  1.40590e-03
  1   4   9 160  1.25685e-03
  1   4   9 161 -1.24563e-03
  1   4   9 164  5.28066e-05
  1   4   9 174 -2.30232e-05
  1   4   9 175  2.19707e-05
  1   4   9 179 -3.46349e-04
  1   4   9 183  4.11946e-05
  1   4   9 187 -1.40229e-05
  1   4  10  11  4.94055e-05
  1   4  10  14 -4.20425e-04
  1   4  10  18  1.82168e-04
  1   4  10  25 -2.92266e-05
  1   4  10  27  1.07804e-05
  1   4  10  28  1.10000e-05
  1   4  10  30  1.62631e-04
  1   4  10  31  1.55438e-04
  1   4  10  35  1.04328e-03
  1   4  10  36  1.03864e-03
  1   4  10  38  1.66769e-04
  1   4  10  39 -8.31022e-05
  1   4  10  44  1.47825e-03
  1   4  10  45 -1.05460e-05
  1   4  10  46 -8.87286e-04
  1   4  10  48  5.35335e-04
  1   4  10  49 -5.29596e-04
  1   4  10  56 -7.63308e-05
  1   4  10  63  2.11679e-04
  1   4  10  65  1.27817e-03
  1   4  10  66 -1.27416e-03
  1   4  10  70  7.49331e-05
  1   4  10  73  1.47579e-03
  1   4  10  76  9.56685e-05
  1   4  10  77 -9.46162e-05
  1   4  10  78 -1.43570e-04
  1   4  10  82 -4.27608e-05
  1   4  10  83 -4.27609e-05
  1   4  10  89 -8.23591e-05
  1   4  10  95  2.25582e-05
  1   4  10  99 -1.38865e-04
  1   4  10 100  1.39123e-04
  1   4  10 106  6.64673e-04
  1   4  10 110  6.36838e-05
  1   4  10 111  6.17145e-05
  1   4  10 119  3.80638e-05
  1   4  10 124 -1.20663e-04
  1   4  10 125  1.19488e-04
  1   4  10 129 -4.14628e-05
  1   4  10 130  4.09447e-05
  1   4  10 142  4.87316e-05
  1   4  10 145  6.28911e-05
  1   4  10 186 -1.38225e-05
  1   4  10 187  1.97343e-05
  1   4  10 188 -1.86156e-05
  1   4  11  11  6.34432e-05
  1   4  11  14  2.49291e-04
  1   4  11  18  7.72379e-04
  1   4  11  25 -5.91621e-05
  1   4  11  27 -5.98547e-04
  1   4  11  28  5.94943e-04
  1   4  11  30 -8.24923e-04
  1   4  11  31  8.50202e-04
  1   4  11  35  6.46563e-04
  1   4  11  36 -6.44999e-04
  1   4  11  38  4.39371e-04
  1   4  11  44 -7.47768e-04
  1   4  11  45  8.09266e-05
  1   4  11  46  5.95272e-04
  1   4  11  48 -1.49270e-03
  1   4  11  49 -1.47820e-03
  1   4  11  52  6.21935e-05
  1   4  11  53 -1.25519e-04
  1   4  11  56 -1.62970e-04
  1   4  11  63 -4.41774e-05
  1   4  11  65  4.45005e-04
  1   4  11  66  4.12792e-04
  1   4  11  70 -6.76392e-04
  1   4  11  73  5.39918e-04
  1   4  11  74  1.35646e-05
  1   4  11  76  4.35909e-04
  1   4  11  77  4.35508e-04
  1   4  11  78 -2.98911e-04
  1   4  11  82  1.30414e-04
  1   4  11  83 -1.30234e-04
  1   4  11  89  3.31289e-04
  1   4  11  90 -1.84248e-04
  1   4  11  91 -1.16921e-04
  1   4  11  95 -3.86855e-04
  1   4  11  97  2.91382e-05
  1   4  11  99  2.57722e-04
  1   4  11 100  2.56994e-04
  1   4  11 106  3.38419e-04
  1   4  11 110 -1.54794e-04
  1   4  11 111  1.55185e-04
  1   4  11 115  7.22192e-05
  1   4  11 116  5.16382e-05
  1   4  11 117  1.73412e-05
  1   4  11 118  3.69826e-05
  1   4  11 119  2.58756e-04
  1   4  11 124  1.96814e-04
  1   4  11 125  1.95971e-04
  1   4  11 126 -1.20977e-05
  1   4  11 127  8.30749e-05
  1   4  11 129 -2.03583e-05
  1   4  11 130 -3.21616e-05
  1   4  11 133 -7.01814e-05
  1   4  11 135 -1.97493e-05
  1   4  11 142 -5.73814e-05
  1   4  11 145 -1.44279e-04
  1   4  11 151 -8.25518e-05
  1   4  11 155 -1.04906e-04
  1   4  11 156 -7.15791e-05
  1   4  11 157 -3.42036e-05
  1   4  11 160 -9.60228e-05
  1   4  11 161 -3.28543e-05
  1   4  11 163  6.73685e-05
  1   4  11 170  9.29139e-05
  1   4  11 171 -9.41717e-05
  1   4  11 174 -5.33979e-05
  1   4  11 175 -4.36381e-05
  1   4  11 187 -1.54533e-05
  1   4  11 188 -1.44814e-05
  1   4  12  11 -2.30182e-05
  1   4  12  12 -1.32733e-05
  1   4  12  13 -1.57974e-04
  1   4  12  14  6.66135e-05
  1   4  12  15 -7.04244e-05
  1   4  12  16 -4.94378e-05
  1   4  12  20  8.35557e-05
  1   4  12  21  4.86986e-04
  1   4  12  22 -5.56539e-05
  1   4  12  24  1.28632e-05
  1   4  12  25 -2.19766e-05
  1   4  12  26  2.72147e-05
  1   4  12  28  2.09898e-05
  1   4  12  29 -1.87014e-04
  1   4  12  30 -4.21376e-05
  1   4  12  32  2.58610e-04
  1   4  12  39  6.78134e-05
  1   4  12  40  1.15206e-04
  1   4  12  42 -1.12728e-04
  1   4  12  43  1.43709e-05
  1   4  12  44 -1.44016e-05
  1   4  12  45  1.28681e-05
  1   4  12  47 -2.11382e-04
  1   4  12  48  8.41191e-05
  1   4  12  50  1.63049e-04
  1   4  12  51  1.10607e-04
  1   4  12  52 -3.94678e-05
  1   4  12  54 -9.19487e-05
  1   4  12  56 -1.76137e-05
  1   4  12  58 -2.35465e-04
  1   4  12  60  1.02146e-04
  1   4  12  61  1.16738e-04
  1   4  12  62 -4.36145e-04
  1   4  12  65 -1.37410e-05
  1   4  12  66  3.67983e-05
  1   4  12  71 -8.14294e-05
  1   4  12  72 -1.12437e-04
  1   4  12  73  1.15585e-05
  1   4  12  74  3.07227e-04
  1   4  12  76  9.17501e-05
  1   4  12  77 -2.02545e-04
  1   4  12  78  9.05277e-05
  1   4  12  79  8.44506e-05
  1   4  12  80  1.42696e-05
  1   4  12  82 -3.12652e-05
  1   4  12  86  1.38766e-04
  1   4  12  87 -1.08757e-04
  1   4  12  88  6.75236e-05
  1   4  12  90  3.89715e-05
  1   4  12  96  5.27577e-05
  1   4  12  97 -8.69038e-05
  1   4  12  98  1.75013e-05
  1   4  12  99 -1.51903e-04
  1   4  12 100  5.15161e-05
  1   4  12 103  8.62171e-05
  1   4  12 104 -1.08656e-04
  1   4  12 107 -2.39747e-04
  1   4  12 108 -9.53689e-05
  1   4  12 109  4.07549e-05
  1   4  12 110  1.67369e-05
  1   4  12 111 -1.78616e-05
  1   4  12 114  1.94437e-05
  1   4  12 115 -5.95271e-05
  1   4  12 116 -1.48818e-04
  1   4  12 117 -1.84081e-05
  1   4  12 118 -6.91821e-05
  1   4  12 119 -5.05973e-05
  1   4  12 120 -2.95358e-04
  1   4  12 121 -1.10065e-04
  1   4  12 122 -1.18878e-04
  1   4  12 123  1.52617e-04
  1   4  12 126 -9.73100e-05
  1   4  12 127  1.04340e-04
  1   4  12 128  1.41329e-05
  1   4  12 131  1.41961e-04
  1   4  12 132  6.09472e-05
  1   4  12 133 -3.27310e-05
  1   4  12 134 -1.47844e-05
  1   4  12 135  1.00956e-05
  1   4  12 137 -5.80612e-05
  1   4  12 138  5.55932e-05
  1   4  12 139 -1.74808e-05
  1   4  12 140 -8.80089e-05
  1   4  12 142  1.26765e-05
  1   4  12 143 -3.61889e-05
  1   4  12 144 -1.35594e-04
  1   4  12 145 -4.36715e-05
  1   4  12 146  1.02251e-04
  1   4  12 148  2.73047e-04
  1   4  12 149  3.20676e-05
  1   4  12 150  1.11804e-04
  1   4  12 151 -9.82552e-05
  1   4  12 152 -2.09537e-04
  1   4  12 153  2.05871e-05
  1   4  12 154  2.21879e-04
  1   4  12 155  2.25738e-04
  1   4  12 158 -1.19888e-04
  1   4  12 159  1.11618e-04
  1   4  12 160 -1.77298e-04
  1   4  12 162  1.19153e-04
  1   4  12 163 -1.74209e-04
  1   4  12 164  4.78463e-05
  1   4  12 168 -1.74485e-04
  1   4  12 169 -1.01503e-04
  1   4  12 171  1.79130e-05
  1   4  12 172  1.14798e-05
  1   4  12 173 -1.85609e-04
  1   4  12 174 -5.87594e-05
  1   4  12 175  4.69841e-05
  1   4  12 177 -5.23561e-05
  1   4  12 180 -2.35272e-05
  1   4  12 182  6.13225e-05
  1   4  12 184  2.34333e-05
  1   4  12 185  1.45777e-04
  1   4  12 188  4.83833e-05
  1   4  12 189 -1.62431e-04
  1   4  13  12  2.71324e-05
  1   4  13  14 -1.17819e-04
  1   4  13  15  1.87336e-04
  1   4  13  16  1.01392e-04
  1   4  13  17  1.04277e-05
  1   4  13  20  4.12428e-04
  1   4  13  21 -8.44630e-05
  1   4  13  24 -5.66427e-05
  1   4  13  25 -2.66146e-05
  1   4  13  26 -2.09120e-04
  1   4  13  29  3.30387e-05
  1   4  13  32 -3.70205e-05
  1   4  13  40 -1.99181e-05
  1   4  13  42 -3.09799e-05
  1   4  13  44  1.03417e-05
  1   4  13  45  1.58805e-05
  1   4  13  50  6.88162e-05
  1   4  13  52  2.02225e-05
  1   4  13  54 -3.66036e-05
  1   4  13  57 -4.23737e-05
  1   4  13  58  4.86270e-05
  1   4  13  60 -1.70320e-05
  1   4  13  62  1.36883e-05
  1   4  13  67 -1.13329e-04
  1   4  13  68  2.99187e-05
  1   4  13  69 -1.16887e-04
  1   4  13  71  1.36971e-04
  1   4  13  72  1.08035e-05
  1   4  13  75  1.16993e-04
  1   4  13  77 -1.55260e-05
  1   4  13  78  1.82581e-05
  1   4  13  79 -1.30564e-04
  1   4  13  80  1.11359e-04
  1   4  13  81 -1.08957e-04
  1   4  13  82 -4.02581e-05
  1   4  13  83 -6.43527e-05
  1   4  13  84 -4.49477e-05
  1   4  13  85 -1.57380e-04
  1   4  13  87  6.70451e-05
  1   4  13  88 -1.35576e-04
  1   4  13  89 -9.03668e-05
  1   4  13  90 -1.19229e-04
  1   4  13  92 -1.77215e-04
  1   4  13  97  3.63592e-05
  1   4  13  98  7.69078e-05
  1   4  13  99 -1.78994e-05
  1   4  13 104 -5.96874e-05
  1   4  13 106 -3.24689e-04
  1   4  13 107  6.91204e-05
  1   4  13 108  6.06367e-05
  1   4  13 109  1.11391e-04
  1   4  13 110  2.98876e-04
  1   4  13 111  1.43527e-04
  1   4  13 112 -8.15827e-05
  1   4  13 114 -3.35616e-05
  1   4  13 115  1.74025e-04
  1   4  13 116  2.20850e-04
  1   4  13 117 -5.36978e-05
  1   4  13 118 -4.39893e-04
  1   4  13 119 -1.20918e-05
  1   4  13 121 -2.89368e-05
  1   4  13 122 -1.22030e-04
  1   4  13 123 -8.44291e-05
  1   4  13 127 -1.16898e-05
  1   4  13 128 -1.22816e-04
  1   4  13 131 -2.03092e-04
  1   4  13 133  1.02983e-04
  1   4  13 134  2.22618e-04
  1   4  13 135  3.06257e-05
  1   4  13 136  1.13199e-04
  1   4  13 142  1.39522e-05
  1   4  13 144  1.26286e-04
  1   4  13 149  2.19215e-04
  1   4  13 150 -3.34202e-04
  1   4  13 154 -2.15455e-04
  1   4  13 155  1.66139e-04
  1   4  13 158 -2.59066e-04
  1   4  13 159 -1.36623e-04
  1   4  13 160 -1.37799e-04
  1   4  13 161 -2.48739e-05
  1   4  13 162 -2.03469e-04
  1   4  13 163 -1.96860e-04
  1   4  13 164  1.86954e-05
  1   4  13 165  2.50936e-04
  1   4  13 166 -2.00950e-04
  1   4  13 167  1.10054e-04
  1   4  13 168  4.24457e-05
  1   4  13 169 -3.81429e-05
  1   4  13 170  1.61168e-04
  1   4  13 171  2.34154e-04
  1   4  13 173  4.98230e-05
  1   4  13 174  3.83235e-04
  1   4  13 175 -2.77637e-04
  1   4  13 176 -1.09710e-04
  1   4  13 177 -3.04399e-04
  1   4  13 178 -5.50864e-05
  1   4  13 179  2.49216e-05
  1   4  13 181 -7.29663e-05
  1   4  13 182 -1.17140e-05
  1   4  13 183 -1.81284e-04
  1   4  13 184 -3.31655e-05
  1   4  13 185 -2.87172e-05
  1   4  13 186  1.07397e-05
  1   4  13 187 -2.55760e-04
  1   4  13 188 -1.12375e-04
  1   4  13 189  7.43560e-05
  1   4  14  11 -8.42558e-05
  1   4  14  14 -8.97907e-05
  1   4  14  18  2.52808e-05
  1   4  14  25 -1.56285e-04
  1   4  14  27 -2.48848e-05
  1   4  14  28  2.06706e-05
  1   4  14  31  1.39215e-05
  1   4  14  35  2.90793e-04
  1   4  14  36 -2.90792e-04
  1   4  14  38  1.79070e-04
  1   4  14  46 -6.61999e-05
  1   4  14  52 -6.52220e-05
  1   4  14  53  6.38983e-05
  1   4  14  63  6.72300e-05
  1   4  14  64 -1.19430e-05
  1   4  14  65  1.22132e-04
  1   4  14  66  1.07104e-04
  1   4  14  73  2.01166e-05
  1   4  14  76 -2.06356e-05
  1   4  14  77 -1.74900e-05
  1   4  14  90 -2.08668e-04
  1   4  14  91  2.02066e-04
  1   4  14  95  3.35168e-04
  1   4  14  99  1.06098e-05
  1   4  14 106 -5.94001e-04
  1   4  14 114  1.69946e-03
  1   4  14 115  1.70181e-03
  1   4  14 116  1.41054e-03
  1   4  14 117  1.39084e-03
  1   4  14 118  1.62486e-04
  1   4  14 119 -3.09204e-05
  1   4  14 124 -2.47496e-05
  1   4  14 125 -2.97775e-05
  1   4  14 126  1.32736e-05
  1   4  14 127  1.14730e-03
  1   4  14 129 -2.00186e-03
  1   4  14 130 -1.99994e-03
  1   4  14 133  3.65020e-04
  1   4  14 135 -7.10891e-04
  1   4  14 145 -3.02141e-05
  1   4  14 151 -1.95754e-03
  1   4  14 154 -2.70117e-05
  1   4  14 155 -2.21026e-03
  1   4  14 156  2.06488e-03
  1   4  14 157  2.06042e-03
  1   4  14 160 -3.28493e-03
  1   4  14 161 -3.27223e-03
  1   4  14 164  1.34887e-04
  1   4  14 179  1.15191e-03
  1   4  14 183  1.66254e-04
  1   4  14 186  4.43608e-05
  1   4  14 187  1.30765e-04
  1   4  14 188 -1.07369e-04
  1   5   6  18  1.57284e-05
  1   5   6  30 -1.99505e-05
  1   5   6  31  1.83687e-05
  1   5   6  35 -1.55297e-04
  1   5   6  36 -1.56966e-04
  1   5   6  38  6.08785e-05
  1   5   6  44 -3.58746e-04
  1   5   6  46  1.29621e-05
  1   5   6  52  9.16070e-05
  1   5   6  53 -7.38598e-05
  1   5   6  63  1.51725e-05
  1   5   6  66 -1.33688e-05
  1   5   6  73  1.07867e-05
  1   5   6  74 -1.27036e-05
  1   5   6 106 -1.72630e-05
  1   5   6 114 -9.70533e-05
  1   5   6 115 -9.66101e-05
  1   5   6 118  1.32318e-05
  1   5   6 126  1.60529e-05
  1   5   6 127 -1.58560e-05
  1   5   6 129 -6.09810e-05
  1   5   6 130  6.14799e-05
  1   5   6 133  9.20241e-05
  1   5   6 134  3.27526e-05
  1   5   6 135 -3.26431e-05
  1   5   6 151 -5.78972e-05
  1   5   6 155  1.51082e-04
  1   5   6 156 -8.24220e-05
  1   5   6 157 -8.35814e-05
  1   5   6 160  1.06078e-05
  1   5   6 161  1.16985e-05
  1   5   6 164 -1.27762e-05
  1   5   7  11 -1.07179e-05
  1   5   7  18  6.71712e-05
  1   5   7  25  1.14768e-05
  1   5   7  27  1.47360e-05
  1   5   7  28  1.49811e-05
  1   5   7  30  3.12806e-05
  1   5   7  31  2.16675e-05
  1   5   7  35 -2.30692e-05
  1   5   7  36  1.73575e-05
  1   5   7  38  4.63725e-05
  1   5   7  44 -8.17259e-05
  1   5   7  46 -6.63439e-05
  1   5   7  52  3.41405e-05
  1   5   7  53  1.17549e-05
  1   5   7  74  1.07462e-05
  1   5   7  90 -1.44238e-05
  1   5   7  95  1.72904e-05
  1   5   7 106 -7.55101e-05
  1   5   7 114 -1.35559e-04
  1   5   7 115  1.35851e-04
  1   5   7 116  7.69135e-05
  1   5   7 117  7.75423e-05
  1   5   7 118  1.37622e-05
  1   5   7 126  8.87540e-05
  1   5   7 127  8.72214e-05
  1   5   7 129 -2.42788e-05
  1   5   7 130 -2.49175e-05
  1   5   7 133 -7.73872e-05
  1   5   7 134  3.98995e-05
  1   5   7 135  3.99271e-05
  1   5   7 151 -3.85720e-05
  1   5   7 155 -2.10138e-04
  1   5   7 156  2.95238e-04
  1   5   7 157 -2.96335e-04
  1   5   7 160 -5.76430e-05
  1   5   7 161  5.76212e-05
  1   5   7 164 -2.82302e-05
  1   5   8  11 -2.40504e-04
  1   5   8  14 -1.20696e-04
  1   5   8  18 -2.74951e-04
  1   5   8  25 -2.63663e-05
  1   5   8  27  2.11356e-04
  1   5   8  28 -2.11975e-04
  1   5   8  30  3.24699e-04
  1   5   8  31 -3.21366e-04
  1   5   8  35 -9.11014e-05
  1   5   8  36 -9.17189e-05
  1   5   8  38 -2.42638e-04
  1   5   8  44  2.52521e-04
  1   5   8  46 -3.77358e-04
  1   5   8  48  2.15788e-04
  1   5   8  52  1.51990e-05
  1   5   8  53 -1.62214e-05
  1   5   8  56  2.69777e-04
  1   5   8  63 -1.77605e-04
  1   5   8  65 -1.82298e-04
  1   5   8  66  1.83846e-04
  1   5   8  70  2.43075e-05
  1   5   8  71  2.66844e-05
  1   5   8  73 -2.07559e-04
  1   5   8  74  2.16422e-04
  1   5   8  76 -1.30905e-04
  1   5   8  78  1.82934e-04
  1   5   8  79 -1.83723e-04
  1   5   8  82 -5.55636e-05
  1   5   8  95  9.07013e-05
  1   5   8  99 -1.07447e-04
  1   5   8 100 -1.07831e-04
  1   5   8 106 -3.83789e-05
  1   5   8 111  4.98628e-05
  1   5   8 115 -1.13189e-05
  1   5   8 119 -6.15793e-05
  1   5   8 124  2.53610e-04
  1   5   8 125 -2.56407e-04
  1   5   8 129  4.01919e-05
  1   5   8 130 -3.93729e-05
  1   5   8 133  1.17131e-05
  1   5   8 142 -2.92789e-05
  1   5   8 145 -5.79806e-05
  1   5   8 146  5.87855e-05
  1   5   8 155  3.45754e-05
  1   5   8 156  1.93411e-05
  1   5   8 157  1.36317e-05
  1   5   8 160  1.07234e-05
  1   5   8 187  1.50879e-05
  1   5   8 188  1.39341e-05
  1   5   9  11  5.13952e-04
  1   5   9  14  4.71095e-04
  1   5   9  18  1.94344e-04
  1   5   9  27  2.95598e-04
  1   5   9  28  2.94331e-04
  1   5   9  30  2.96738e-04
  1   5   9  31  2.96258e-04
  1   5   9  35  6.41447e-05
  1   5   9  36 -7.59913e-05
  1   5   9  38  3.61048e-04
  1   5   9  44  1.78534e-04
  1   5   9  46  1.21652e-04
  1   5   9  48  2.41252e-04
  1   5   9  52  2.42280e-05
  1   5   9  53  2.86325e-05
  1   5   9  56 -2.76596e-04
  1   5   9  63  1.99082e-04
  1   5   9  65  2.07378e-04
  1   5   9  66  2.09782e-04
  1   5   9  70 -2.43473e-05
  1   5   9  71  2.31767e-05
  1   5   9  73  2.38976e-04
  1   5   9  74  2.40475e-04
  1   5   9  76 -3.15514e-05
  1   5   9  78 -1.29056e-05
  1   5   9  79 -1.29798e-05
  1   5   9  82  1.62379e-04
  1   5   9  90  1.00922e-05
  1   5   9  91 -1.01797e-05
  1   5   9  95  1.74315e-04
  1   5   9  99 -4.48303e-05
  1   5   9 100  4.49998e-05
  1   5   9 106 -6.84205e-04
  1   5   9 111 -6.62557e-05
  1   5   9 116 -2.18423e-05
  1   5   9 117 -2.23899e-05
  1   5   9 119  8.78730e-05
  1   5   9 124 -5.51248e-04
  1   5   9 125 -5.57098e-04
  1   5   9 133  4.85308e-05
  1   5   9 145 -2.71365e-05
  1   5   9 146 -2.66989e-05
  1   5   9 156 -1.02090e-05
  1   5   9 157  1.45132e-05
  1   5   9 160  5.62091e-05
  1   5   9 161 -4.37299e-05
  1   5   9 164  1.65166e-05
  1   5   9 170  1.66679e-05
  1   5   9 174 -2.18545e-05
  1   5   9 175 -2.60039e-05
  1   5  10  14  1.53187e-05
  1   5  10  18  1.18491e-04
  1   5  10  30  3.12852e-05
  1   5  10  31  2.97568e-05
  1   5  10  35 -1.77217e-04
  1   5  10  36  1.79428e-04
  1   5  10  38  9.92060e-05
  1   5  10  44  3.75990e-04
  1   5  10  46  9.66784e-05
  1   5  10  53 -1.08901e-05
  1   5  10  63 -1.64431e-05
  1   5  10  73  3.59403e-05
  1   5  10  74  3.19944e-05
  1   5  10  90 -3.87705e-05
  1   5  10  91  3.88627e-05
  1   5  10 106  1.35657e-04
  1   5  10 114 -1.34191e-04
  1   5  10 115  1.33997e-04
  1   5  10 116 -3.82840e-05
  1   5  10 117 -3.75611e-05
  1   5  10 118  3.84983e-05
  1   5  10 126  1.56099e-04
  1   5  10 127  1.55888e-04
  1   5  10 129  2.29503e-04
  1   5  10 130  2.30598e-04
  1   5  10 133  5.92773e-05
  1   5  10 134  5.41068e-05
  1   5  10 135  5.40988e-05
  1   5  10 151  3.13653e-04
  1   5  10 155 -2.07519e-04
  1   5  10 156  1.17360e-04
  1   5  10 157 -1.17800e-04
  1   5  10 160 -7.91778e-05
  1   5  10 161  7.97530e-05
  1   5  10 164 -2.81761e-05
  1   5  10 179 -1.82503e-05
  1   5  10 183 -4.05569e-05
  1   5  10 187 -2.01297e-05
  1   5  10 188  2.33339e-05
  1   5  11  11  2.90980e-05
  1   5  11  14 -4.51924e-05
  1   5  11  18  2.31398e-05
  1   5  11  24 -3.16354e-05
  1   5  11  25  5.03034e-05
  1   5  11  27  4.21645e-05
  1   5  11  28 -2.72255e-05
  1   5  11  30  7.32395e-05
  1   5  11  31 -7.76222e-05
  1   5  11  35  3.21910e-04
  1   5  11  36  3.20456e-04
  1   5  11  38 -9.57782e-05
  1   5  11  44  8.73136e-05
  1   5  11  46 -2.50624e-04
  1   5  11  53 -5.74492e-05
  1   5  11  63  8.78804e-05
  1   5  11  65  8.00500e-05
  1   5  11  66 -1.14549e-04
  1   5  11  73  3.18413e-05
  1   5  11  74 -6.53871e-05
  1   5  11  76 -3.67482e-05
  1   5  11  90  1.94283e-04
  1   5  11  91  1.89666e-04
  1   5  11  95  1.63137e-04
  1   5  11  97 -1.40276e-05
  1   5  11 100  1.85970e-05
  1   5  11 106  7.12757e-04
  1   5  11 114 -2.17948e-04
  1   5  11 115 -1.82948e-04
  1   5  11 116 -1.54824e-04
  1   5  11 117  1.66965e-04
  1   5  11 118 -2.59949e-04
  1   5  11 119 -1.22774e-05
  1   5  11 124 -2.97199e-05
  1   5  11 125  3.62130e-05
  1   5  11 126  2.22738e-04
  1   5  11 127 -2.20366e-04
  1   5  11 129  1.02408e-04
  1   5  11 130 -1.33949e-04
  1   5  11 132  2.61532e-05
  1   5  11 133  2.09302e-04
  1   5  11 134 -2.43989e-04
  1   5  11 135  2.44098e-04
  1   5  11 142  2.50705e-05
  1   5  11 145  1.51597e-05
  1   5  11 151  2.06802e-04
  1   5  11 155  2.66828e-04
  1   5  11 156 -3.21493e-04
  1   5  11 157 -3.28114e-04
  1   5  11 160 -5.22909e-05
  1   5  11 161 -4.81297e-05
  1   5  11 163 -2.52377e-04
  1   5  11 164  1.25108e-04
  1   5  11 174 -5.06912e-05
  1   5  11 175  5.05927e-05
  1   5  11 183 -1.80754e-05
  1   5  11 187  2.32667e-05
  1   5  11 188  1.15995e-05
  1   5  12  12 -1.79694e-05
  1   5  12  13  1.10124e-04
  1   5  12  14 -1.28168e-04
  1   5  12  15 -1.85863e-04
  1   5  12  16 -1.05818e-05
  1   5  12  17  1.03808e-05
  1   5  12  20  4.12465e-04
  1   5  12  21 -8.44912e-05
  1   5  12  24 -6.38472e-05
  1   5  12  25 -8.21644e-05
  1   5  12  26  1.76568e-04
  1   5  12  28  1.02639e-05
  1   5  12  29  3.29694e-05
  1   5  12  32 -3.69990e-05
  1   5  12  34 -1.18381e-04
  1   5  12  39 -2.88834e-05
  1   5  12  40 -1.98661e-05
  1   5  12  42 -3.09591e-05
  1   5  12  43 -1.16954e-05
  1   5  12  44  2.15145e-05
  1   5  12  45 -1.62674e-05
  1   5  12  48  1.56723e-04
  1   5  12  49 -1.52204e-04
  1   5  12  50  6.88756e-05
  1   5  12  52  2.50254e-05
  1   5  12  54 -3.67684e-05
  1   5  12  55  2.70516e-05
  1   5  12  56  3.99833e-04
  1   5  12  57  4.26967e-05
  1   5  12  58  4.86673e-05
  1   5  12  60 -1.69846e-05
  1   5  12  62  1.36823e-05
  1   5  12  66 -1.20546e-05
  1   5  12  67 -1.08882e-04
  1   5  12  68  2.98734e-05
  1   5  12  72  1.07814e-05
  1   5  12  75  1.09154e-04
  1   5  12  78 -7.63944e-05
  1   5  12  79  1.71570e-05
  1   5  12  80  5.34439e-05
  1   5  12  81  8.55594e-05
  1   5  12  82  1.86640e-04
  1   5  12  83 -5.46448e-05
  1   5  12  84 -5.47097e-05
  1   5  12  85  7.04789e-05
  1   5  12  88  1.37362e-04
  1   5  12  90 -1.35766e-04
  1   5  12  92  1.77315e-04
  1   5  12  93  1.14072e-04
  1   5  12  96  1.05767e-04
  1   5  12  97  6.54235e-05
  1   5  12  98  7.68860e-05
  1   5  12  99 -3.75083e-05
  1   5  12 101  1.13119e-04
  1   5  12 105 -2.22994e-05
  1   5  12 107  6.90513e-05
  1   5  12 108  6.06730e-05
  1   5  12 109  1.10987e-04
  1   5  12 110 -5.32964e-05
  1   5  12 111  1.43890e-04
  1   5  12 112 -8.14812e-05
  1   5  12 113 -1.78165e-04
  1   5  12 115  1.91624e-04
  1   5  12 116 -2.12540e-04
  1   5  12 117 -1.47009e-05
  1   5  12 118  4.42422e-04
  1   5  12 119 -1.27298e-05
  1   5  12 121  2.28041e-04
  1   5  12 123 -8.44192e-05
  1   5  12 127 -2.14418e-04
  1   5  12 128  1.02115e-04
  1   5  12 131 -2.03046e-04
  1   5  12 133 -1.05350e-04
  1   5  12 134  1.40452e-05
  1   5  12 135 -4.17717e-05
  1   5  12 136 -1.12585e-04
  1   5  12 138 -1.11463e-04
  1   5  12 141  1.22069e-04
  1   5  12 142  1.38523e-05
  1   5  12 144  1.26292e-04
  1   5  12 148  1.03889e-04
  1   5  12 149  2.19115e-04
  1   5  12 150 -3.39083e-04
  1   5  12 151  3.36040e-04
  1   5  12 152 -1.10710e-04
  1   5  12 154 -2.51338e-04
  1   5  12 155 -1.91776e-04
  1   5  12 158  1.29744e-04
  1   5  12 159  1.34984e-04
  1   5  12 160  1.28647e-04
  1   5  12 161 -2.63101e-05
  1   5  12 162  4.73474e-04
  1   5  12 163 -2.53281e-04
  1   5  12 164  2.42230e-05
  1   5  12 165 -2.49545e-04
  1   5  12 166 -2.00959e-04
  1   5  12 167  1.17613e-05
  1   5  12 168  4.22574e-05
  1   5  12 170 -1.65734e-04
  1   5  12 171 -2.33050e-04
  1   5  12 173 -1.90980e-05
  1   5  12 174 -2.35501e-04
  1   5  12 175  2.43557e-04
  1   5  12 177  3.05616e-04
  1   5  12 178  5.83092e-05
  1   5  12 179 -2.46450e-05
  1   5  12 180  1.11502e-04
  1   5  12 181 -4.95563e-05
  1   5  12 183  1.79675e-04
  1   5  12 184 -3.04904e-05
  1   5  12 185  6.93286e-05
  1   5  12 186  1.07365e-05
  1   5  12 187 -1.86395e-05
  1   5  12 188 -1.12489e-04
  1   5  12 189  7.43856e-05
  1   5  13  14 -5.72278e-05
  1   5  13  15 -6.28592e-05
  1   5  13  20 -8.35204e-05
  1   5  13  21 -4.87009e-04
  1   5  13  22  3.62466e-04
  1   5  13  24 -4.58493e-05
  1   5  13  28  1.16989e-05
  1   5  13  29  1.87015e-04
  1   5  13  30  3.40374e-05
  1   5  13  32 -2.58714e-04
  1   5  13  34  3.97959e-05
  1   5  13  39 -9.99127e-05
  1   5  13  40 -1.15229e-04
  1   5  13  42  1.12733e-04
  1   5  13  47  1.04205e-05
  1   5  13  49 -3.22396e-05
  1   5  13  50 -1.63084e-04
  1   5  13  51 -1.12791e-04
  1   5  13  52  3.27924e-05
  1   5  13  54  9.17951e-05
  1   5  13  55  1.17432e-04
  1   5  13  58  2.35441e-04
  1   5  13  60 -1.02197e-04
  1   5  13  61 -1.08022e-04
  1   5  13  62  4.36274e-04
  1   5  13  65  1.14359e-05
  1   5  13  66 -1.07546e-05
  1   5  13  69 -1.13325e-05
  1   5  13  72  1.12454e-04
  1   5  13  73 -1.08106e-05
  1   5  13  74 -3.20912e-04
  1   5  13  76 -9.12070e-05
  1   5  13  80  4.01945e-05
  1   5  13  83 -1.20131e-05
  1   5  13  85 -1.54443e-05
  1   5  13  86 -1.38774e-04
  1   5  13  90 -3.51417e-05
  1   5  13  93 -6.07016e-05
  1   5  13  97  1.00045e-04
  1   5  13  98 -1.74554e-05
  1   5  13  99  1.52201e-04
  1   5  13 100 -5.13860e-05
  1   5  13 101 -1.98164e-04
  1   5  13 103 -8.62460e-05
  1   5  13 106 -2.27769e-04
  1   5  13 107  2.39777e-04
  1   5  13 108  9.54072e-05
  1   5  13 110  1.58046e-05
  1   5  13 111  1.40040e-05
  1   5  13 113  1.07368e-04
  1   5  13 115  7.96469e-05
  1   5  13 116 -1.57298e-04
  1   5  13 118 -4.56062e-05
  1   5  13 119  3.82002e-05
  1   5  13 120  2.95314e-04
  1   5  13 121  1.14525e-04
  1   5  13 123 -1.52741e-04
  1   5  13 125  2.20747e-05
  1   5  13 131 -1.42042e-04
  1   5  13 132 -1.33049e-04
  1   5  13 133 -5.03502e-05
  1   5  13 137  1.61861e-04
  1   5  13 139  1.74839e-05
  1   5  13 140  8.80543e-05
  1   5  13 141  2.25853e-05
  1   5  13 142 -1.29674e-05
  1   5  13 143  3.72505e-05
  1   5  13 144  1.35708e-04
  1   5  13 145  4.37291e-05
  1   5  13 146 -1.06293e-04
  1   5  13 148  1.72524e-05
  1   5  13 149 -3.20410e-05
  1   5  13 150 -1.06220e-04
  1   5  13 153 -2.06717e-05
  1   5  13 154 -1.39782e-04
  1   5  13 155  1.51021e-04
  1   5  13 158  7.30084e-05
  1   5  13 159 -1.13707e-04
  1   5  13 162 -1.05137e-04
  1   5  13 163 -7.26782e-05
  1   5  13 164 -3.81582e-05
  1   5  13 167  3.85935e-05
  1   5  13 168  1.73018e-04
  1   5  13 169  1.11264e-04
  1   5  13 170  2.71555e-05
  1   5  13 173  2.56931e-05
  1   5  13 175  5.68689e-05
  1   5  13 176 -1.39314e-05
  1   5  13 177 -4.39898e-05
  1   5  13 178  2.56382e-05
  1   5  13 181 -1.27299e-05
  1   5  13 182  7.21333e-05
  1   5  13 183 -1.72995e-05
  1   5  13 184 -2.51865e-05
  1   5  13 185  2.27193e-04
  1   5  13 187  5.66669e-05
  1   5  13 188 -5.42580e-05
  1   5  13 189  1.62416e-04
  1   5  14  11  2.01836e-05
  1   5  14  14 -3.38781e-04
  1   5  14  25  5.01760e-04
  1   5  14  27 -1.90021e-04
  1   5  14  28  1.88875e-04
  1   5  14  30  9.70135e-04
  1   5  14  31 -9.84759e-04
  1   5  14  35 -8.40042e-04
  1   5  14  36 -8.42193e-04
  1   5  14  38  8.01855e-04
  1   5  14  44  1.72814e-04
  1   5  14  46 -1.24912e-04
  1   5  14  48 -7.83101e-05
  1   5  14  52 -8.52334e-05
  1   5  14  53  8.83276e-05
  1   5  14  56  2.59282e-04
  1   5  14  63 -1.18890e-04
  1   5  14  65 -5.41903e-05
  1   5  14  66  6.75744e-05
  1   5  14  70  1.64122e-04
  1   5  14  71  1.63931e-04
  1   5  14  73 -2.40252e-04
  1   5  14  74  2.40709e-04
  1   5  14  76 -4.03693e-04
  1   5  14  78 -2.13430e-04
  1   5  14  79  2.13565e-04
  1   5  14  82 -3.26319e-04
  1   5  14  89 -9.36098e-05
  1   5  14  95  6.15883e-04
  1   5  14  99 -4.06562e-04
  1   5  14 100 -4.05642e-04
  1   5  14 106  3.68537e-05
  1   5  14 110 -1.05257e-05
  1   5  14 111  1.03441e-04
  1   5  14 114  1.23240e-05
  1   5  14 116 -9.08678e-05
  1   5  14 117  9.79156e-05
  1   5  14 118  3.35915e-05
  1   5  14 119  1.35556e-04
  1   5  14 124 -3.91928e-04
  1   5  14 125  3.93895e-04
  1   5  14 126  3.32303e-05
  1   5  14 127 -2.97868e-05
  1   5  14 129  2.47238e-04
  1   5  14 130 -2.42594e-04
  1   5  14 133  1.85263e-05
  1   5  14 134  1.08098e-05
  1   5  14 142  1.34291e-04
  1   5  14 145 -4.99395e-04
  1   5  14 146  5.00015e-04
  1   5  14 150 -1.75755e-05
  1   5  14 151 -2.08099e-05
  1   5  14 155 -7.00423e-05
  1   5  14 156 -6.96349e-05
  1   5  14 157 -7.10410e-05
  1   5  14 160  1.46721e-04
  1   5  14 161  1.66388e-04
  1   5  14 170  1.39573e-04
  1   5  14 186 -2.33911e-05
  1   5  14 187 -1.55720e-04
  1   5  14 188 -1.37396e-04
  1   6   7  22 -2.88956e-04
  1   6   7  37 -9.95442e-05
  1   6   7  41 -2.25674e-04
  1   6   7  47 -1.49182e-04
  1   6   7  48 -1.26220e-05
  1   6   7  51 -3.55447e-04
  1   6   7  61 -9.76691e-04
  1   6   7  69  1.66615e-04
  1   6   7  87  7.80487e-04
  1   6   7  93 -9.42440e-05
  1   6   7  96 -1.06513e-03
  1   6   7 101  6.40314e-04
  1   6   7 102  1.02191e-04
  1   6   7 104  3.87749e-04
  1   6   7 113  1.05601e-03
  1   6   7 121  1.72108e-04
  1   6   7 122 -5.69635e-05
  1   6   7 128  4.55779e-04
  1   6   7 136 -1.02420e-03
  1   6   7 138 -7.51626e-05
  1   6   7 147 -6.97177e-04
  1   6   7 148  1.85494e-03
  1   6   7 152  8.36808e-04
  1   6   7 159 -4.82650e-04
  1   6   7 162 -1.78339e-03
  1   6   7 167  3.72742e-05
  1   6   7 172 -1.71561e-04
  1   6   7 176 -5.77834e-05
  1   6   7 180  1.46939e-05
  1   6   8  17 -2.36375e-04
  1   6   8  21  1.72654e-04
  1   6   8  24 -1.45444e-05
  1   6   8  28 -1.98329e-05
  1   6   8  29 -1.91605e-04
  1   6   8  32 -2.09327e-04
  1   6   8  33  1.24022e-05
  1   6   8  34 -4.93385e-05
  1   6   8  50 -1.02723e-05
  1   6   8  54  2.21503e-04
  1   6   8  57 -1.15551e-04
  1   6   8  58 -1.74854e-04
  1   6   8  59 -1.01610e-05
  1   6   8  62 -1.77488e-04
  1   6   8  70 -1.50675e-05
  1   6   8  72 -3.54792e-05
  1   6   8  79 -5.78808e-05
  1   6   8  80  2.15348e-05
  1   6   8  81  1.73456e-05
  1   6   8  82 -2.11826e-05
  1   6   8  83  1.11076e-04
  1   6   8  84 -1.63418e-04
  1   6   8  85 -3.45729e-05
  1   6   8  88  3.45399e-05
  1   6   8  90 -2.26770e-05
  1   6   8  92 -5.44047e-05
  1   6   8  98  1.42946e-05
  1   6   8 101 -1.84977e-05
  1   6   8 103  1.68506e-05
  1   6   8 107  1.83391e-05
  1   6   8 108 -3.21446e-05
  1   6   8 109 -1.86615e-05
  1   6   8 110  4.38532e-05
  1   6   8 111 -1.03267e-04
  1   6   8 114 -5.90849e-05
  1   6   8 115 -1.87697e-05
  1   6   8 118 -2.29270e-05
  1   6   8 126  3.89253e-05
  1   6   8 127  9.28315e-05
  1   6   8 132 -1.39739e-05
  1   6   8 135 -4.05666e-05
  1   6   8 137 -3.67149e-05
  1   6   8 139  1.25350e-05
  1   6   8 141 -5.86014e-05
  1   6   8 143 -7.42720e-05
  1   6   8 145 -1.05068e-05
  1   6   8 151 -2.48681e-05
  1   6   8 153 -1.18848e-05
  1   6   8 154 -8.02973e-05
  1   6   8 158 -1.34950e-05
  1   6   8 166 -1.30301e-04
  1   6   8 169  1.06534e-04
  1   6   8 170 -6.95933e-05
  1   6   8 171  6.86335e-05
  1   6   8 172  3.68019e-05
  1   6   8 173 -5.55028e-05
  1   6   8 174 -2.08203e-05
  1   6   8 175 -6.15109e-05
  1   6   8 176 -2.42580e-05
  1   6   8 177  1.40100e-05
  1   6   8 179  1.40264e-05
  1   6   8 180 -2.83766e-05
  1   6   8 181  2.31297e-05
  1   6   8 184 -1.15106e-05
  1   6   8 185 -1.89524e-04
  1   6   8 187  2.03667e-05
  1   6   8 189  1.43567e-05
  1   6   9  13 -5.89793e-04
  1   6   9  16  1.72013e-04
  1   6   9  23  4.66645e-04
  1   6   9  33  2.45045e-04
  1   6   9  34 -1.15016e-04
  1   6   9  55 -3.42719e-05
  1   6   9  59 -3.18528e-04
  1   6   9  67 -5.02975e-04
  1   6   9  75  8.24109e-04
  1   6   9  80  2.63269e-05
  1   6   9  81 -3.12810e-05
  1   6   9  84  3.26800e-04
  1   6   9 109 -1.45986e-05
  1   6   9 133 -1.17443e-05
  1   6   9 141  5.87239e-05
  1   6   9 149 -2.45353e-05
  1   6   9 154  2.41246e-05
  1   6   9 163  4.02867e-05
  1   6   9 169 -1.45763e-04
  1   6  10  22  1.58339e-03
  1   6  10  37 -5.77686e-04
  1   6  10  41  1.56440e-03
  1   6  10  47  1.79577e-03
  1   6  10  51 -5.97283e-05
  1   6  10  61 -6.61301e-04
  1   6  10  69  3.08154e-04
  1   6  10  87 -3.80251e-04
  1   6  10  93  1.59021e-04
  1   6  10  96 -9.16191e-04
  1   6  10 101  5.47660e-04
  1   6  10 102 -3.29359e-04
  1   6  10 104 -1.14511e-03
  1   6  10 113  3.06106e-04
  1   6  10 120 -1.53358e-05
  1   6  10 121 -2.96483e-04
  1   6  10 122 -5.14359e-04
  1   6  10 128  7.48981e-04
  1   6  10 136 -1.70292e-04
  1   6  10 138 -5.25463e-04
  1   6  10 147 -2.05152e-04
  1   6  10 152  1.52905e-04
  1   6  10 159 -4.83402e-04
  1   6  10 167  6.97041e-05
  1   6  10 172 -1.01308e-04
  1   6  10 176  1.21232e-05
  1   6  10 180 -1.47378e-04
  1   6  10 185 -1.42199e-04
  1   6  10 186 -9.31603e-05
  1   6  11  20  1.63613e-03
  1   6  11  24  6.44349e-04
  1   6  11  29  1.50924e-05
  1   6  11  40  5.37348e-04
  1   6  11  42 -1.20326e-03
  1   6  11  50 -1.15626e-03
  1   6  11  58  1.16031e-05
  1   6  11  60 -1.60827e-03
  1   6  11  62 -1.67497e-05
  1   6  11  68  9.97027e-05
  1   6  11  86 -3.50574e-04
  1   6  11  92 -1.81393e-05
  1   6  11  97 -1.11326e-03
  1   6  11  98  5.69470e-04
  1   6  11 103 -6.04330e-04
  1   6  11 107 -1.82196e-04
  1   6  11 112 -8.82630e-04
  1   6  11 120  2.65495e-05
  1   6  11 123 -1.07593e-03
  1   6  11 131 -3.02436e-04
  1   6  11 137  2.18236e-04
  1   6  11 139 -1.52116e-04
  1   6  11 140 -1.69717e-05
  1   6  11 144  8.75271e-04
  1   6  11 149  1.68723e-03
  1   6  11 153  2.47246e-03
  1   6  11 158 -5.15141e-04
  1   6  11 163 -6.81653e-04
  1   6  11 173  1.20286e-04
  1   6  11 177  2.34141e-05
  1   6  11 181  6.16991e-05
  1   6  11 184 -3.33276e-05
  1   6  11 189 -2.63097e-05
  1   6  12  12 -9.80108e-05
  1   6  12  15 -1.03892e-05
  1   6  12  18 -4.37775e-05
  1   6  12  26  4.29268e-05
  1   6  12  27 -3.84783e-05
  1   6  12  28  3.66532e-05
  1   6  12  30 -7.83047e-05
  1   6  12  31 -1.39505e-05
  1   6  12  35  1.13291e-04
  1   6  12  36  1.58742e-04
  1   6  12  38 -2.56950e-04
  1   6  12  39  3.32719e-04
  1   6  12  44  1.42467e-05
  1   6  12  45 -9.02825e-05
  1   6  12  46  9.25880e-05
  1   6  12  49  2.51682e-04
  1   6  12  52 -1.08474e-04
  1   6  12  53  1.04432e-04
  1   6  12  57 -1.04352e-04
  1   6  12  65 -5.76629e-05
  1   6  12  66 -1.41345e-04
  1   6  12  70 -1.29954e-05
  1   6  12  71 -1.31318e-05
  1   6  12  73 -8.20770e-05
  1   6  12  74 -1.01117e-04
  1   6  12  79  3.94516e-04
  1   6  12  83 -2.59584e-05
  1   6  12  88 -1.05137e-04
  1   6  12  89  1.05289e-04
  1   6  12  90  2.75107e-05
  1   6  12  91  9.55582e-05
  1   6  12  95 -2.61106e-05
  1   6  12 106  1.85277e-04
  1   6  12 110  3.97270e-05
  1   6  12 111  8.34997e-05
  1   6  12 117 -8.05733e-05
  1   6  12 124 -2.34902e-04
  1   6  12 125 -2.42091e-04
  1   6  12 126 -1.20207e-05
  1   6  12 129 -4.46696e-05
  1   6  12 130  4.16450e-05
  1   6  12 132  3.95724e-05
  1   6  12 145  2.59305e-05
  1   6  12 146 -1.91944e-05
  1   6  12 154 -5.84934e-05
  1   6  12 156 -4.12204e-05
  1   6  12 157  3.14545e-05
  1   6  12 165  1.87143e-05
  1   6  12 170 -6.34409e-05
  1   6  12 171  6.22224e-05
  1   6  12 174 -2.02396e-05
  1   6  12 175 -1.45477e-05
  1   6  12 182 -1.96151e-05
  1   6  12 186  1.25897e-05
  1   6  12 187 -2.71290e-05
  1   6  12 188 -2.85563e-05
  1   6  13  12  6.31357e-05
  1   6  13  15  4.81073e-05
  1   6  13  18  1.23010e-04
  1   6  13  24  6.50431e-04
  1   6  13  25 -8.96481e-05
  1   6  13  26 -8.02732e-05
  1   6  13  27 -7.23465e-05
  1   6  13  28  6.79305e-05
  1   6  13  30 -6.96041e-05
  1   6  13  31  7.18261e-05
  1   6  13  35  3.02324e-04
  1   6  13  36 -3.01524e-04
  1   6  13  38  4.52865e-04
  1   6  13  39 -4.55545e-04
  1   6  13  44  4.87096e-04
  1   6  13  45 -2.25703e-04
  1   6  13  46 -1.58691e-04
  1   6  13  48 -1.74423e-05
  1   6  13  49 -1.65453e-05
  1   6  13  52  9.13234e-05
  1   6  13  53 -9.17368e-05
  1   6  13  63  1.79392e-04
  1   6  13  65  3.44679e-04
  1   6  13  66 -3.38340e-04
  1   6  13  70 -1.53357e-05
  1   6  13  71  2.24958e-05
  1   6  13  73  3.25094e-04
  1   6  13  76  3.94871e-05
  1   6  13  91 -2.41146e-04
  1   6  13  95  3.02877e-04
  1   6  13  97 -1.12335e-03
  1   6  13 100  8.08886e-05
  1   6  13 114  7.57358e-04
  1   6  13 116  1.76412e-05
  1   6  13 117 -2.74046e-04
  1   6  13 119  1.37693e-05
  1   6  13 124 -7.46534e-04
  1   6  13 125  7.45140e-04
  1   6  13 126 -4.61751e-04
  1   6  13 127 -4.57816e-04
  1   6  13 129 -4.50281e-04
  1   6  13 130  4.51364e-04
  1   6  13 132 -5.47128e-04
  1   6  13 133 -5.48008e-04
  1   6  13 134  1.18425e-04
  1   6  13 135 -1.18021e-04
  1   6  13 142  1.80138e-04
  1   6  13 145 -8.04304e-05
  1   6  13 150 -3.70686e-04
  1   6  13 151  3.92983e-04
  1   6  13 154  1.09191e-03
  1   6  13 156  7.89179e-04
  1   6  13 157  7.95359e-04
  1   6  13 161 -7.16419e-04
  1   6  13 163 -6.11021e-04
  1   6  13 165  9.84037e-05
  1   6  13 174 -2.46443e-05
  1   6  13 175 -4.45128e-05
  1   6  13 178  2.37364e-04
  1   6  13 179 -2.37545e-04
  1   6  13 182  1.12361e-04
  1   6  13 186 -1.82072e-05
  1   6  13 187  3.69724e-05
  1   6  13 188  3.68706e-05
  1   6  14  14  2.59349e-05
  1   6  14  15  1.13017e-05
  1   6  14  17 -4.36796e-05
  1   6  14  20 -2.06024e-04
  1   6  14  21 -9.75281e-04
  1   6  14  24 -2.68300e-05
  1   6  14  28 -1.36628e-05
  1   6  14  29  5.76966e-04
  1   6  14  32  4.77970e-04
  1   6  14  34 -2.27982e-05
  1   6  14  38 -1.21216e-05
  1   6  14  39  1.77185e-05
  1   6  14  40 -1.05006e-05
  1   6  14  42  2.75017e-04
  1   6  14  45 -1.18699e-05
  1   6  14  46 -1.96769e-05
  1   6  14  48  1.92671e-05
  1   6  14  49  1.05346e-05
  1   6  14  54  8.85494e-05
  1   6  14  56 -7.36264e-05
  1   6  14  57 -1.08658e-04
  1   6  14  58  6.46643e-04
  1   6  14  60 -3.46937e-05
  1   6  14  62  5.16675e-04
  1   6  14  66  2.49146e-05
  1   6  14  68 -4.44247e-05
  1   6  14  74 -1.34379e-05
  1   6  14  75 -1.21560e-05
  1   6  14  76  7.04737e-05
  1   6  14  78 -4.06586e-05
  1   6  14  79 -2.94465e-05
  1   6  14  80  7.86123e-04
  1   6  14  81  6.46794e-04
  1   6  14  82 -5.43679e-05
  1   6  14  83  1.08200e-04
  1   6  14  84 -6.68651e-05
  1   6  14  85 -3.49434e-04
  1   6  14  86  2.28598e-04
  1   6  14  88  1.11459e-05
  1   6  14  90 -8.92373e-05
  1   6  14  91  2.42410e-05
  1   6  14  92  4.99875e-05
  1   6  14  95  2.03264e-05
  1   6  14  97 -2.95744e-05
  1   6  14  98  3.80267e-05
  1   6  14  99 -2.49085e-05
  1   6  14 103  4.39451e-05
  1   6  14 107  4.98443e-05
  1   6  14 108  1.65544e-05
  1   6  14 109 -1.14810e-05
  1   6  14 110  2.95140e-04
  1   6  14 111 -2.07467e-04
  1   6  14 112  1.33747e-05
  1   6  14 116  1.43235e-05
  1   6  14 117 -9.06491e-05
  1   6  14 118  2.44019e-04
  1   6  14 119 -4.72446e-05
  1   6  14 120 -8.34822e-05
  1   6  14 123  2.57128e-04
  1   6  14 126 -3.46985e-05
  1   6  14 130  1.55791e-05
  1   6  14 131  1.26347e-05
  1   6  14 132 -1.84471e-04
  1   6  14 133  1.83622e-04
  1   6  14 134 -2.79614e-05
  1   6  14 135 -4.99930e-05
  1   6  14 137 -3.19329e-04
  1   6  14 139 -1.47712e-04
  1   6  14 140 -5.46240e-05
  1   6  14 141 -2.58815e-05
  1   6  14 142 -1.71574e-05
  1   6  14 143  5.17505e-05
  1   6  14 149  5.94291e-05
  1   6  14 153  3.82082e-05
  1   6  14 154 -2.99157e-05
  1   6  14 156 -1.64288e-05
  1   6  14 158 -1.00887e-04
  1   6  14 161  3.62921e-05
  1   6  14 163 -1.03573e-04
  1   6  14 164 -8.19350e-05
  1   6  14 165 -5.54954e-05
  1   6  14 166 -4.31475e-05
  1   6  14 168 -1.89904e-04
  1   6  14 169  3.09383e-05
  1   6  14 170 -1.38803e-04
  1   6  14 171  1.17905e-04
  1   6  14 172  1.97725e-05
  1   6  14 173 -3.37517e-04
  1   6  14 174 -9.44219e-05
  1   6  14 175  2.14255e-05
  1   6  14 176 -1.67927e-05
  1   6  14 177  2.13728e-04
  1   6  14 179  7.61056e-05
  1   6  14 180 -1.39378e-05
  1   6  14 181  9.69417e-05
  1   6  14 183  6.18232e-05
  1   6  14 184 -9.31871e-05
  1   6  14 185 -9.36786e-05
  1   6  14 187 -1.00599e-04
  1   6  14 189 -3.38270e-05
  1   7   8  13  1.52327e-04
  1   7   8  16 -1.71627e-04
  1   7   8  20 -4.88551e-04
  1   7   8  23 -3.86113e-04
  1   7   8  33 -2.04695e-04
  1   7   8  34 -2.00499e-04
  1   7   8  40 -4.46070e-04
  1   7   8  55 -3.04238e-04
  1   7   8  59 -3.78892e-04
  1   7   8  67  2.78754e-04
  1   7   8  75 -6.02873e-04
  1   7   8  80 -6.90101e-05
  1   7   8  81  7.79454e-05
  1   7   8  84 -5.62234e-05
  1   7   8 100 -2.10067e-05
  1   7   8 109 -6.77176e-05
  1   7   8 126  2.14896e-05
  1   7   8 141 -9.30845e-05
  1   7   8 149 -3.13066e-04
  1   7   8 155 -1.87922e-05
  1   7   9  17  6.82677e-05
  1   7   9  21  3.77356e-04
  1   7   9  24 -1.35238e-04
  1   7   9  29 -1.48588e-04
  1   7   9  32  1.82596e-04
  1   7   9  40  6.07057e-05
  1   7   9  42 -6.93258e-05
  1   7   9  54  3.56682e-05
  1   7   9  57 -1.64173e-04
  1   7   9  58 -2.38693e-04
  1   7   9  62 -2.11691e-04
  1   7   9  68 -1.08155e-05
  1   7   9  72 -1.01099e-04
  1   7   9  73 -2.63372e-05
  1   7   9  79 -2.41620e-05
  1   7   9  80  1.49281e-05
  1   7   9  81  1.32386e-05
  1   7   9  82 -5.37426e-05
  1   7   9  83  9.31233e-05
  1   7   9  84  1.40101e-04
  1   7   9  86 -1.45981e-05
  1   7   9  88  1.65643e-05
  1   7   9  92 -1.26163e-05
  1   7   9  99 -6.75691e-05
  1   7   9 100 -5.85227e-05
  1   7   9 106  1.05793e-05
  1   7   9 107  9.98430e-05
  1   7   9 108 -3.63311e-05
  1   7   9 110  5.21146e-05
  1   7   9 111 -9.20907e-05
  1   7   9 112 -1.20886e-04
  1   7   9 114 -5.41279e-05
  1   7   9 123  7.42799e-05
  1   7   9 126  5.36886e-05
  1   7   9 131 -9.43332e-05
  1   7   9 134 -2.10086e-05
  1   7   9 135 -5.26193e-05
  1   7   9 137 -2.30591e-05
  1   7   9 139 -5.95053e-05
  1   7   9 140  1.32117e-05
  1   7   9 143  1.76221e-05
  1   7   9 144 -1.37792e-04
  1   7   9 148 -3.38062e-04
  1   7   9 153 -1.96933e-05
  1   7   9 154 -1.81965e-05
  1   7   9 155 -1.24391e-05
  1   7   9 161  3.52404e-05
  1   7   9 162 -3.62086e-05
  1   7   9 164 -1.30528e-05
  1   7   9 166 -2.34449e-05
  1   7   9 167  1.36967e-05
  1   7   9 168 -1.17398e-05
  1   7   9 169 -1.29347e-04
  1   7   9 170 -4.02852e-05
  1   7   9 171  2.98717e-05
  1   7   9 172  1.56533e-05
  1   7   9 173 -2.45787e-05
  1   7   9 176 -1.14072e-05
  1   7   9 177 -2.20127e-05
  1   7   9 180 -1.45971e-05
  1   7   9 181  2.73059e-05
  1   7   9 183  1.10374e-05
  1   7   9 185 -9.27536e-05
  1   7   9 186 -1.29719e-05
  1   7   9 188 -4.80884e-05
  1   7   9 189  1.38517e-05
  1   7  10  14 -1.00416e-05
  1   7  10  20  3.05931e-04
  1   7  10  24 -1.15142e-04
  1   7  10  29  1.61700e-05
  1   7  10  40 -2.40138e-04
  1   7  10  42 -7.46225e-05
  1   7  10  50 -1.44245e-04
  1   7  10  58 -2.68699e-05
  1   7  10  60 -4.57472e-05
  1   7  10  68 -3.96071e-05
  1   7  10  86 -1.22145e-04
  1   7  10  92 -1.10488e-04
  1   7  10  97 -1.49619e-04
  1   7  10  98  1.24682e-04
  1   7  10 103  8.94033e-05
  1   7  10 107 -5.09522e-05
  1   7  10 108  1.20557e-05
  1   7  10 112 -1.41074e-04
  1   7  10 120 -3.44173e-05
  1   7  10 123 -7.86987e-05
  1   7  10 131 -6.73889e-05
  1   7  10 137  9.55772e-05
  1   7  10 139 -6.84479e-05
  1   7  10 140  2.09947e-05
  1   7  10 144  1.16110e-04
  1   7  10 149  1.95687e-04
  1   7  10 153  2.08072e-04
  1   7  10 158 -1.95673e-04
  1   7  10 163 -3.43875e-04
  1   7  10 170 -1.09993e-05
  1   7  10 173  5.00368e-05
  1   7  10 177  1.75070e-05
  1   7  11  22  1.48571e-04
  1   7  11  37  3.99809e-05
  1   7  11  41  2.24455e-04
  1   7  11  47 -3.92965e-04
  1   7  11  51 -6.40466e-04
  1   7  11  61 -7.43294e-04
  1   7  11  69 -1.92285e-04
  1   7  11  87  7.89559e-04
  1   7  11  91 -2.15118e-05
  1   7  11  92 -1.33798e-05
  1   7  11  93  1.38068e-05
  1   7  11  96 -8.47439e-04
  1   7  11 101  6.57964e-04
  1   7  11 102 -9.42536e-05
  1   7  11 104  3.25306e-04
  1   7  11 113  1.24631e-03
  1   7  11 121  1.26206e-04
  1   7  11 122  1.82086e-05
  1   7  11 128  4.47030e-04
  1   7  11 136 -1.06851e-03
  1   7  11 138 -1.98994e-04
  1   7  11 147 -7.65662e-04
  1   7  11 148  2.05467e-03
  1   7  11 152  6.66195e-04
  1   7  11 159 -5.85281e-04
  1   7  11 162 -1.71740e-03
  1   7  11 167  1.54806e-05
  1   7  11 172 -1.04716e-04
  1   7  11 176 -3.27925e-05
  1   7  11 180  2.13906e-05
  1   7  11 186  1.31392e-05
  1   7  12  12 -2.33493e-04
  1   7  12  15  5.42533e-04
  1   7  12  18  7.96407e-05
  1   7  12  26  2.03555e-05
  1   7  12  27 -7.99799e-05
  1   7  12  28 -7.80014e-05
  1   7  12  30 -8.46781e-05
  1   7  12  35 -9.89825e-05
  1   7  12  36  1.44608e-04
  1   7  12  38 -4.95706e-05
  1   7  12  39 -4.68038e-05
  1   7  12  44  5.15034e-04
  1   7  12  45  3.61309e-04
  1   7  12  46  3.59222e-04
  1   7  12  48 -1.20270e-05
  1   7  12  49 -1.61544e-04
  1   7  12  52 -2.33010e-04
  1   7  12  53 -2.31912e-04
  1   7  12  57 -1.28182e-04
  1   7  12  63  3.01908e-05
  1   7  12  65 -1.32827e-04
  1   7  12  66  2.80802e-05
  1   7  12  70 -6.64833e-05
  1   7  12  71  6.65661e-05
  1   7  12  73 -2.24846e-05
  1   7  12  74  1.50931e-05
  1   7  12  76 -2.46855e-05
  1   7  12  79 -1.11045e-04
  1   7  12  83 -9.86750e-05
  1   7  12  90 -3.03295e-05
  1   7  12  91  7.13262e-05
  1   7  12  95 -3.50638e-05
  1   7  12 106  8.99847e-04
  1   7  12 110 -5.73802e-05
  1   7  12 117  7.77137e-05
  1   7  12 118 -1.12494e-05
  1   7  12 119  3.04570e-05
  1   7  12 124  2.28182e-04
  1   7  12 125 -2.31311e-04
  1   7  12 126  1.04001e-05
  1   7  12 129 -1.33232e-04
  1   7  12 130 -1.31668e-04
  1   7  12 132 -4.88463e-05
  1   7  12 133  6.12995e-05
  1   7  12 146  1.36512e-05
  1   7  12 150 -3.40544e-05
  1   7  12 154  4.26992e-05
  1   7  12 156 -6.43626e-05
  1   7  12 157 -6.17565e-05
  1   7  12 161  3.46391e-05
  1   7  12 165  2.50923e-05
  1   7  12 170  1.32313e-05
  1   7  12 171  1.42687e-05
  1   7  12 174 -1.86593e-05
  1   7  12 175  1.17105e-05
  1   7  12 182  1.16834e-05
  1   7  12 187  2.68706e-05
  1   7  12 188 -1.87585e-05
  1   7  13  15 -2.29811e-05
  1   7  13  18  1.46096e-04
  1   7  13  25  8.08805e-05
  1   7  13  26 -9.80588e-05
  1   7  13  27 -1.12574e-04
  1   7  13  28 -1.12606e-04
  1   7  13  30 -2.61750e-05
  1   7  13  31 -2.31497e-05
  1   7  13  35  4.00368e-04
  1   7  13  36  3.98692e-04
  1   7  13  38  1.81805e-05
  1   7  13  39  1.73066e-05
  1   7  13  44  3.58688e-04
  1   7  13  45  1.07637e-04
  1   7  13  46 -1.07807e-04
  1   7  13  52  1.26643e-04
  1   7  13  53  1.34524e-04
  1   7  13  63  5.79397e-05
  1   7  13  65  3.45131e-04
  1   7  13  66  3.47830e-04
  1   7  13  73  3.95882e-04
  1   7  13  76 -8.28105e-05
  1   7  13  90  1.38894e-05
  1   7  13  91  4.88703e-04
  1   7  13  95  5.58686e-05
  1   7  13 114 -8.86949e-04
  1   7  13 116 -1.14045e-05
  1   7  13 117  1.92198e-04
  1   7  13 118 -1.10202e-05
  1   7  13 119 -1.82246e-04
  1   7  13 124  6.36030e-04
  1   7  13 125  6.33091e-04
  1   7  13 126  6.07818e-04
  1   7  13 127 -6.03109e-04
  1   7  13 129 -8.54142e-04
  1   7  13 130 -8.60302e-04
  1   7  13 132  7.75058e-04
  1   7  13 133 -7.59489e-04
  1   7  13 134 -2.44314e-04
  1   7  13 135 -2.43866e-04
  1   7  13 142  3.15218e-05
  1   7  13 145  2.43074e-04
  1   7  13 150  8.66751e-04
  1   7  13 151  8.62246e-04
  1   7  13 154 -1.24631e-03
  1   7  13 156  1.15738e-03
  1   7  13 157 -1.17731e-03
  1   7  13 161  9.70684e-04
  1   7  13 165  3.72831e-05
  1   7  13 174 -2.66845e-05
  1   7  13 175  4.72542e-05
  1   7  13 178 -2.34543e-04
  1   7  13 179 -2.34454e-04
  1   7  13 182 -8.61321e-05
  1   7  13 187 -1.13292e-05
  1   7  14  13  1.21003e-04
  1   7  14  16 -8.81526e-05
  1   7  14  23 -1.81915e-04
  1   7  14  33 -1.21880e-04
  1   7  14  34 -5.21483e-05
  1   7  14  38 -2.09092e-05
  1   7  14  39 -1.71772e-05
  1   7  14  50 -3.42680e-05
  1   7  14  55 -1.80772e-04
  1   7  14  59 -1.43345e-04
  1   7  14  66 -2.00392e-05
  1   7  14  67  1.17064e-04
  1   7  14  75 -3.24831e-04
  1   7  14  80 -6.53650e-05
  1   7  14  81  8.21952e-05
  1   7  14  84  1.99921e-05
  1   7  14  90 -1.36493e-04
  1   7  14  97 -1.08612e-05
  1   7  14  98  2.55112e-05
  1   7  14 100 -2.11507e-05
  1   7  14 105  1.05180e-05
  1   7  14 112 -1.18836e-05
  1   7  14 116  1.47941e-05
  1   7  14 126  2.02133e-05
  1   7  14 137  1.51578e-04
  1   7  14 141 -3.77361e-05
  1   7  14 155 -1.78308e-05
  1   7  14 168  1.21367e-05
  1   7  14 169 -2.26051e-05
  1   7  14 170  1.78287e-05
  1   7  14 174  3.51000e-05
  1   8   9  22 -2.17961e-04
  1   8   9  37 -8.39444e-04
  1   8   9  41 -4.28987e-04
  1   8   9  47  9.16277e-04
  1   8   9  51  4.22049e-04
  1   8   9  61 -5.63441e-04
  1   8   9  69  7.92728e-04
  1   8   9  87 -3.40252e-05
  1   8   9  93 -4.68298e-04
  1   8   9  96 -1.59487e-03
  1   8   9 101  5.15186e-04
  1   8   9 102  1.03790e-04
  1   8   9 104 -1.57614e-05
  1   8   9 113  9.82647e-04
  1   8   9 121 -1.61676e-05
  1   8   9 122 -1.05093e-03
  1   8   9 128  1.07114e-03
  1   8   9 136 -8.44647e-04
  1   8   9 138 -5.03559e-04
  1   8   9 147 -4.80385e-04
  1   8   9 152  1.27255e-03
  1   8   9 159 -2.44550e-04
  1   8   9 167  6.87004e-05
  1   8   9 172 -2.70214e-04
  1   8   9 176 -1.08408e-04
  1   8   9 180 -8.03677e-05
  1   8   9 185 -2.34982e-05
  1   8   9 186 -4.63440e-05
  1   8  10  13  1.44366e-04
  1   8  10  16 -3.31512e-05
  1   8  10  23 -1.92683e-04
  1   8  10  34 -1.29922e-04
  1   8  10  55 -2.35348e-05
  1   8  10  59  1.83007e-05
  1   8  10  67  2.12069e-04
  1   8  10  75 -3.93275e-04
  1   8  10  80 -5.08024e-05
  1   8  10  81  5.68322e-05
  1   8  10  84 -3.83224e-05
  1   8  10 109 -3.64607e-05
  1   8  10 141 -2.53454e-05
  1   8  10 148  1.81853e-03
  1   8  11  14 -2.38011e-05
  1   8  11  17  2.62204e-04
  1   8  11  21 -1.27387e-04
  1   8  11  28  1.31307e-05
  1   8  11  29  1.19990e-04
  1   8  11  32  2.57837e-04
  1   8  11  33 -1.17007e-05
  1   8  11  34  4.65845e-05
  1   8  11  54 -2.22438e-04
  1   8  11  57  1.09067e-04
  1   8  11  58  1.91403e-04
  1   8  11  62  1.35600e-04
  1   8  11  70  1.57367e-05
  1   8  11  72  3.92645e-05
  1   8  11  79  5.51187e-05
  1   8  11  80 -5.44424e-05
  1   8  11  81 -4.65938e-05
  1   8  11  82  1.20357e-04
  1   8  11  83 -1.03973e-04
  1   8  11  84  1.53911e-04
  1   8  11  85  4.85776e-05
  1   8  11  88 -3.26116e-05
  1   8  11  90  1.67915e-05
  1   8  11  91  1.56531e-05
  1   8  11  92  1.04345e-04
  1   8  11 101  1.77231e-05
  1   8  11 103 -1.27898e-05
  1   8  11 107 -1.76080e-05
  1   8  11 108  2.63640e-05
  1   8  11 109  1.78745e-05
  1   8  11 110 -3.61961e-05
  1   8  11 111  9.67860e-05
  1   8  11 114  5.68518e-05
  1   8  11 115  1.43114e-05
  1   8  11 118  2.59514e-05
  1   8  11 120  1.42040e-05
  1   8  11 123  1.00042e-05
  1   8  11 126 -3.52398e-05
  1   8  11 132  1.59944e-05
  1   8  11 133 -1.35730e-05
  1   8  11 135  3.76815e-05
  1   8  11 137  2.44587e-05
  1   8  11 139 -1.16046e-05
  1   8  11 141  5.54028e-05
  1   8  11 143  7.35579e-05
  1   8  11 145  1.00137e-05
  1   8  11 151  2.24482e-05
  1   8  11 154  3.53874e-05
  1   8  11 158  1.64933e-05
  1   8  11 164 -1.73179e-05
  1   8  11 166  1.19616e-04
  1   8  11 168  1.10587e-05
  1   8  11 169 -1.00805e-04
  1   8  11 170  5.68994e-05
  1   8  11 171 -5.57848e-05
  1   8  11 172 -3.47705e-05
  1   8  11 173  7.56257e-05
  1   8  11 174  1.53175e-05
  1   8  11 175  7.90819e-05
  1   8  11 176  2.31430e-05
  1   8  11 177 -1.56279e-05
  1   8  11 179 -1.19164e-05
  1   8  11 180  2.67984e-05
  1   8  11 181 -2.27630e-05
  1   8  11 183 -1.54702e-05
  1   8  11 184  1.57404e-05
  1   8  11 185  1.79029e-04
  1   8  11 189 -3.50136e-05
  1   8  12  12 -3.68965e-05
  1   8  12  15 -1.93551e-05
  1   8  12  18 -1.22801e-04
  1   8  12  26  1.19395e-04
  1   8  12  27 -2.99420e-05
  1   8  12  28  3.29045e-05
  1   8  12  30  6.12131e-05
  1   8  12  35 -2.96383e-04
  1   8  12  36 -2.65833e-04
  1   8  12  38 -3.54973e-04
  1   8  12  39  3.50096e-04
  1   8  12  44 -4.09265e-04
  1   8  12  45  1.01582e-04
  1   8  12  46 -9.77971e-05
  1   8  12  49 -1.61646e-05
  1   8  12  52 -1.02018e-04
  1   8  12  53  9.90619e-05
  1   8  12  63 -7.93346e-05
  1   8  12  65 -5.09781e-04
  1   8  12  66 -5.21566e-04
  1   8  12  73 -5.58031e-04
  1   8  12  74 -5.47565e-04
  1   8  12  76 -3.45630e-05
  1   8  12  77 -3.16011e-05
  1   8  12  90  2.17983e-05
  1   8  12  91  4.46948e-04
  1   8  12  95 -1.56543e-04
  1   8  12 100  4.07694e-05
  1   8  12 106  5.66419e-04
  1   8  12 114 -9.15724e-04
  1   8  12 117  2.22341e-04
  1   8  12 119  1.05476e-05
  1   8  12 124  8.58287e-04
  1   8  12 125  8.58618e-04
  1   8  12 126  8.31260e-04
  1   8  12 129  8.22742e-04
  1   8  12 130 -8.13968e-04
  1   8  12 132  8.52539e-04
  1   8  12 133 -8.70983e-04
  1   8  12 134 -9.87257e-05
  1   8  12 145  6.46074e-05
  1   8  12 146 -6.51448e-05
  1   8  12 150  7.68724e-04
  1   8  12 154 -2.19942e-03
  1   8  12 156  1.57016e-03
  1   8  12 157 -1.54764e-03
  1   8  12 161  1.77600e-03
  1   8  12 165 -1.38096e-05
  1   8  12 174  1.09315e-05
  1   8  12 175  1.88126e-05
  1   8  12 178 -2.12317e-04
  1   8  12 179 -2.12188e-04
  1   8  12 182 -2.71667e-05
  1   8  13  12 -1.44981e-04
  1   8  13  15  1.27237e-04
  1   8  13  18 -2.07161e-05
  1   8  13  24  1.65931e-05
  1   8  13  25  5.69547e-05
  1   8  13  26  5.48569e-05
  1   8  13  27 -2.06186e-05
  1   8  13  35  2.33595e-04
  1   8  13  36 -2.22410e-04
  1   8  13  38 -1.42245e-04
  1   8  13  39  1.41932e-04
  1   8  13  44 -2.09835e-05
  1   8  13  45 -1.48134e-04
  1   8  13  46 -1.45838e-04
  1   8  13  48  2.11956e-04
  1   8  13  49  2.12815e-04
  1   8  13  52 -2.36335e-05
  1   8  13  53  2.13240e-05
  1   8  13  56  2.34129e-05
  1   8  13  57 -2.31931e-05
  1   8  13  63  1.74590e-05
  1   8  13  65  7.03564e-05
  1   8  13  66 -4.78957e-05
  1   8  13  70  2.13443e-05
  1   8  13  71 -2.12206e-05
  1   8  13  73 -3.04706e-05
  1   8  13  76  4.76810e-05
  1   8  13  78  3.76345e-05
  1   8  13  79 -3.75148e-05
  1   8  13  82 -5.45655e-05
  1   8  13  83 -5.46599e-05
  1   8  13 100 -1.46050e-05
  1   8  13 110 -1.93850e-05
  1   8  13 114  7.56594e-05
  1   8  13 117 -2.38790e-05
  1   8  13 118 -3.87950e-05
  1   8  13 119  5.77331e-05
  1   8  13 124 -2.59770e-04
  1   8  13 125  2.59508e-04
  1   8  13 126 -8.61703e-05
  1   8  13 127  8.44276e-05
  1   8  13 129  3.34730e-05
  1   8  13 130 -3.07505e-05
  1   8  13 132  3.41676e-05
  1   8  13 133 -1.17221e-05
  1   8  13 134 -1.40094e-05
  1   8  13 135 -1.36890e-05
  1   8  13 142 -2.64550e-05
  1   8  13 143  1.38439e-05
  1   8  13 145  1.45913e-05
  1   8  13 150  5.86419e-05
  1   8  13 151  1.97208e-05
  1   8  13 154 -6.79491e-05
  1   8  13 156  1.26479e-05
  1   8  13 157  1.40817e-04
  1   8  13 161 -4.08333e-05
  1   8  13 164  1.05064e-05
  1   8  13 165 -1.58852e-05
  1   8  13 182  1.06727e-05
  1   8  13 187  1.07511e-05
  1   8  14  17  2.65567e-05
  1   8  14  20 -7.66735e-05
  1   8  14  24 -1.49788e-04
  1   8  14  29  2.93316e-05
  1   8  14  32 -1.20980e-05
  1   8  14  40  6.09502e-05
  1   8  14  42  2.11595e-04
  1   8  14  50 -2.41023e-04
  1   8  14  54 -2.40763e-05
  1   8  14  60  7.10573e-05
  1   8  14  68 -1.30178e-04
  1   8  14  86  5.30186e-05
  1   8  14  91 -1.52812e-05
  1   8  14  92 -9.50242e-05
  1   8  14  97  2.92617e-04
  1   8  14  98 -9.18048e-05
  1   8  14 103  1.23064e-04
  1   8  14 107 -3.77313e-05
  1   8  14 110  3.88168e-05
  1   8  14 112 -2.18502e-04
  1   8  14 115  1.59452e-05
  1   8  14 118 -2.22761e-05
  1   8  14 119 -1.53183e-05
  1   8  14 120  4.55870e-05
  1   8  14 123 -1.27334e-05
  1   8  14 131  2.24735e-05
  1   8  14 132 -1.99441e-05
  1   8  14 133 -1.27157e-05
  1   8  14 137  5.61401e-05
  1   8  14 139 -2.75514e-05
  1   8  14 143  2.21286e-05
  1   8  14 144  1.97176e-04
  1   8  14 149  1.08274e-04
  1   8  14 153  2.34437e-04
  1   8  14 158 -3.03393e-04
  1   8  14 163 -2.81327e-04
  1   8  14 164 -2.73086e-05
  1   8  14 166 -3.48312e-05
  1   8  14 173  2.13086e-05
  1   8  14 174  1.08822e-05
  1   8  14 175  1.09849e-05
  1   8  14 177  1.27182e-05
  1   8  14 181 -1.03164e-04
  1   8  14 184 -2.59117e-05
  1   8  14 189  2.19312e-05
  1   9  10  17  3.92890e-04
  1   9  10  20 -2.25583e-05
  1   9  10  21 -1.48245e-03
  1   9  10  24  1.58566e-05
  1   9  10  29  8.97082e-04
  1   9  10  32 -1.94757e-04
  1   9  10  54 -3.24804e-04
  1   9  10  58  8.62196e-04
  1   9  10  62  1.35206e-03
  1   9  10  72  6.17749e-04
  1   9  10  80 -1.47613e-04
  1   9  10  81 -1.30269e-04
  1   9  10  85  8.27910e-05
  1   9  10 107  1.04511e-05
  1   9  10 108  1.94412e-04
  1   9  10 112  1.01697e-05
  1   9  10 140 -1.90418e-05
  1   9  11  13 -8.65701e-05
  1   9  11  16 -2.62105e-04
  1   9  11  23 -4.57629e-04
  1   9  11  33 -5.14096e-04
  1   9  11  34 -9.77439e-05
  1   9  11  40  1.52197e-05
  1   9  11  55  3.83428e-04
  1   9  11  59  2.64636e-04
  1   9  11  67  3.14182e-04
  1   9  11  75 -8.03816e-04
  1   9  11  80 -1.25639e-04
  1   9  11  81  1.40702e-04
  1   9  11  84 -2.57206e-04
  1   9  11  92 -3.44491e-05
  1   9  11 109 -1.08305e-04
  1   9  11 141 -2.33292e-05
  1   9  11 154 -4.96484e-05
  1   9  11 169 -9.52558e-05
  1   9  12  12 -1.83201e-05
  1   9  12  15 -1.57181e-05
  1   9  12  18  4.95721e-05
  1   9  12  26 -1.74543e-05
  1   9  12  27  1.38902e-04
  1   9  12  28  1.38526e-04
  1   9  12  30  1.89898e-04
  1   9  12  31  1.44091e-04
  1   9  12  35 -1.45288e-04
  1   9  12  36  1.63909e-04
  1   9  12  38  7.94535e-05
  1   9  12  39  8.04092e-05
  1   9  12  44 -1.82028e-04
  1   9  12  45 -4.92468e-05
  1   9  12  46 -5.19868e-05
  1   9  12  52 -5.19836e-05
  1   9  12  53 -4.98912e-05
  1   9  12  63  6.79204e-05
  1   9  12  66  2.09935e-05
  1   9  12  73 -1.02197e-04
  1   9  12  74  9.66895e-05
  1   9  12  76  1.41460e-04
  1   9  12  90  1.33150e-05
  1   9  12  91 -3.79199e-04
  1   9  12 100  4.85218e-05
  1   9  12 106  2.44702e-04
  1   9  12 114  8.71111e-04
  1   9  12 117 -1.69348e-04
  1   9  12 124 -1.04175e-03
  1   9  12 125  1.04026e-03
  1   9  12 126 -8.73829e-04
  1   9  12 129  8.40387e-04
  1   9  12 130  8.30283e-04
  1   9  12 132 -8.69707e-04
  1   9  12 133 -8.93317e-04
  1   9  12 134  4.20756e-05
  1   9  12 145 -4.01071e-05
  1   9  12 146 -4.03285e-05
  1   9  12 150 -9.20124e-04
  1   9  12 154  1.48455e-03
  1   9  12 155 -1.17740e-05
  1   9  12 156  1.37562e-03
  1   9  12 157  1.33218e-03
  1   9  12 161 -1.13333e-03
  1   9  12 165 -1.78307e-05
  1   9  12 175 -1.37252e-05
  1   9  12 178  1.26096e-04
  1   9  12 179 -1.26249e-04
  1   9  13  12 -1.84169e-04
  1   9  13  15  3.23909e-04
  1   9  13  18 -3.25467e-05
  1   9  13  25  1.98158e-04
  1   9  13  26 -1.47481e-04
  1   9  13  27 -6.38871e-05
  1   9  13  28 -6.23774e-05
  1   9  13  30 -5.88990e-05
  1   9  13  31 -5.44813e-05
  1   9  13  35 -3.84016e-05
  1   9  13  36 -3.80249e-05
  1   9  13  38 -3.68173e-05
  1   9  13  39 -3.48308e-05
  1   9  13  44  2.80013e-04
  1   9  13  45  5.72981e-04
  1   9  13  46 -5.70304e-04
  1   9  13  48  9.25814e-05
  1   9  13  49 -9.35748e-05
  1   9  13  52 -7.00846e-05
  1   9  13  53 -6.94527e-05
  1   9  13  56 -1.20437e-04
  1   9  13  57 -1.20442e-04
  1   9  13  63  3.41208e-05
  1   9  13  65  1.15858e-05
  1   9  13  66  1.94739e-05
  1   9  13  70  3.31024e-05
  1   9  13  71  3.31486e-05
  1   9  13  76 -1.25144e-05
  1   9  13  82  5.97260e-05
  1   9  13  83 -5.96847e-05
  1   9  13  91 -1.30031e-05
  1   9  13  95  1.56218e-05
  1   9  13 110 -4.98545e-05
  1   9  13 114  1.09931e-05
  1   9  13 117  6.07837e-05
  1   9  13 118 -1.11610e-05
  1   9  13 124  2.96700e-04
  1   9  13 125  3.05542e-04
  1   9  13 130 -1.03242e-05
  1   9  13 132 -1.02489e-04
  1   9  13 154  1.37585e-05
  1   9  13 161  1.32029e-05
  1   9  13 163 -2.85363e-05
  1   9  14  20 -1.39014e-04
  1   9  14  22  1.74093e-04
  1   9  14  24  1.13430e-05
  1   9  14  37  2.27430e-04
  1   9  14  40 -9.81713e-05
  1   9  14  41 -2.15363e-04
  1   9  14  47  9.85926e-05
  1   9  14  51 -5.20915e-04
  1   9  14  61 -8.99475e-05
  1   9  14  69 -1.96249e-04
  1   9  14  81 -1.26687e-05
  1   9  14  87 -2.68782e-04
  1   9  14  93  4.54562e-04
  1   9  14  96  6.21118e-04
  1   9  14 101 -4.09806e-04
  1   9  14 104  2.06543e-05
  1   9  14 105  1.02949e-05
  1   9  14 113 -1.35676e-04
  1   9  14 121 -5.73502e-05
  1   9  14 122 -1.23592e-04
  1   9  14 128 -4.07203e-04
  1   9  14 136  4.10510e-04
  1   9  14 137 -2.19400e-05
  1   9  14 138  9.65770e-04
  1   9  14 147  1.38741e-04
  1   9  14 149  9.33402e-05
  1   9  14 152  2.76411e-04
  1   9  14 159 -6.44538e-04
  1   9  14 163 -2.56268e-04
  1   9  14 164 -1.02612e-05
  1   9  14 166  1.23891e-05
  1   9  14 167 -4.42473e-04
  1   9  14 172 -1.52698e-04
  1   9  14 173  6.19767e-05
  1   9  14 176  7.76607e-05
  1   9  14 177 -1.55453e-05
  1   9  14 180  2.50687e-04
  1   9  14 181 -6.94503e-05
  1   9  14 183  1.22737e-05
  1   9  14 184  1.50648e-05
  1   9  14 185  1.00074e-05
  1   9  14 186  1.42770e-04
  1   9  14 187  4.35582e-05
  1   9  14 188  2.74696e-04
  1  10  11  22 -1.33852e-03
  1  10  11  37  3.24411e-04
  1  10  11  41 -1.15602e-03
  1  10  11  47 -1.61890e-03
  1  10  11  51 -3.10233e-05
  1  10  11  61  3.27442e-04
  1  10  11  69 -6.13263e-05
  1  10  11  87  4.64239e-04
  1  10  11  93 -7.24374e-05
  1  10  11  96  3.79117e-04
  1  10  11 101 -1.65009e-04
  1  10  11 102  2.67802e-05
  1  10  11 104  1.01664e-03
  1  10  11 120  1.05593e-05
  1  10  11 121  2.20205e-04
  1  10  11 122  3.31186e-04
  1  10  11 128 -3.13767e-04
  1  10  11 136 -5.67815e-05
  1  10  11 138  1.04835e-04
  1  10  11 147  2.24136e-05
  1  10  11 148  1.00067e-05
  1  10  11 152  1.04678e-04
  1  10  11 159  1.19870e-04
  1  10  11 167  5.10401e-05
  1  10  11 172 -4.73988e-05
  1  10  11 180 -7.28822e-05
  1  10  11 185 -7.49020e-05
  1  10  11 186 -3.86614e-05
  1  10  12  12  3.80619e-05
  1  10  12  15  2.11960e-05
  1  10  12  18  2.59474e-05
  1  10  12  26 -3.85832e-05
  1  10  12  27  2.84441e-05
  1  10  12  28  2.85612e-05
  1  10  12  31  1.28599e-05
  1  10  12  35 -6.47466e-05
  1  10  12  36  6.90820e-05
  1  10  12  44  6.14797e-05
  1  10  12  45 -8.39931e-05
  1  10  12  46 -8.47575e-05
  1  10  12  49  5.23395e-05
  1  10  12  52  1.65405e-05
  1  10  12  53  1.65483e-05
  1  10  12  57  6.29755e-05
  1  10  12  65  2.37537e-05
  1  10  12  66 -2.50580e-05
  1  10  12  70  4.87481e-05
  1  10  12  71 -4.85942e-05
  1  10  12  74 -1.95825e-05
  1  10  12  79 -3.16383e-05
  1  10  12  95 -2.69912e-05
  1  10  12 106  3.20201e-05
  1  10  12 117  1.80868e-05
  1  10  12 129 -2.89145e-05
  1  10  12 130 -2.73938e-05
  1  10  13  18  5.27454e-05
  1  10  13  27  8.86167e-05
  1  10  13  28  8.84426e-05
  1  10  13  30  8.07021e-05
  1  10  13  31  8.02875e-05
  1  10  13  35  3.44977e-04
  1  10  13  36  3.43823e-04
  1  10  13  44  3.87299e-05
  1  10  13  52 -1.54104e-05
  1  10  13  53 -1.56582e-05
  1  10  13  63  3.01236e-05
  1  10  13  65  2.93162e-04
  1  10  13  66  2.98831e-04
  1  10  13  73  3.36098e-04
  1  10  13  76  1.06817e-04
  1  10  13  91  1.93370e-05
  1  10  13  95 -6.75827e-05
  1  10  13 100  7.70630e-05
  1  10  13 114  1.94303e-05
  1  10  13 119  1.36296e-05
  1  10  13 124 -3.41104e-05
  1  10  13 125 -3.40327e-05
  1  10  13 126 -1.76420e-05
  1  10  13 127  1.74475e-05
  1  10  13 129 -1.65478e-04
  1  10  13 130 -1.68359e-04
  1  10  13 132  3.73614e-05
  1  10  13 133 -3.69348e-05
  1  10  13 134 -2.01177e-05
  1  10  13 135 -2.00461e-05
  1  10  13 145  5.10190e-05
  1  10  13 150  1.81904e-04
  1  10  13 151  1.80762e-04
  1  10  13 156 -1.25320e-05
  1  10  13 157  1.22478e-05
  1  10  13 161  9.68156e-05
  1  10  13 165 -3.45641e-05
  1  10  13 175 -1.24168e-05
  1  10  13 178 -2.45630e-05
  1  10  13 179 -2.44967e-05
  1  10  14  13 -3.79372e-04
  1  10  14  16  8.02409e-05
  1  10  14  23  3.22092e-04
  1  10  14  33  1.31285e-04
  1  10  14  34  6.50504e-05
  1  10  14  55  1.67465e-05
  1  10  14  59 -1.16459e-04
  1  10  14  66 -1.63868e-05
  1  10  14  67 -3.35101e-04
  1  10  14  75  8.07212e-04
  1  10  14  80  3.80667e-05
  1  10  14  81 -5.23691e-05
  1  10  14  84 -1.87354e-04
  1  10  14  85 -1.38350e-05
  1  10  14  90 -1.60140e-05
  1  10  14 109 -5.68065e-05
  1  10  14 119 -1.72886e-05
  1  10  14 120 -1.85974e-05
  1  10  14 137  1.50822e-05
  1  10  14 148 -5.46724e-04
  1  10  14 169  1.08073e-04
  1  11  12  15  6.23410e-05
  1  11  12  18 -1.68166e-05
  1  11  12  24  2.11775e-05
  1  11  12  26  5.47696e-05
  1  11  12  27  2.24868e-05
  1  11  12  28 -1.92647e-05
  1  11  12  35  6.05870e-05
  1  11  12  36  6.38572e-05
  1  11  12  38 -4.17358e-05
  1  11  12  39  4.33274e-05
  1  11  12  44  1.29849e-05
  1  11  12  45 -7.58120e-05
  1  11  12  46  7.57250e-05
  1  11  12  49  1.11240e-04
  1  11  12  52 -1.70457e-05
  1  11  12  53  1.69777e-05
  1  11  12  66  1.47205e-05
  1  11  12  70  7.11948e-05
  1  11  12  71  6.89402e-05
  1  11  12  79  3.46363e-05
  1  11  12  88 -7.79061e-05
  1  11  12  89  7.90069e-05
  1  11  12  97  1.48302e-05
  1  11  12 106 -1.01946e-05
  1  11  12 114 -1.75064e-05
  1  11  12 117 -2.35006e-05
  1  11  12 119 -1.05956e-05
  1  11  12 124 -1.62517e-04
  1  11  12 125 -1.67785e-04
  1  11  12 126  1.99440e-05
  1  11  12 129  1.06280e-05
  1  11  12 130 -1.58516e-05
  1  11  12 132  2.03653e-05
  1  11  12 133  1.61409e-05
  1  11  12 154 -3.44124e-05
  1  11  12 157 -2.50491e-05
  1  11  12 161  2.08439e-05
  1  11  12 163 -3.74797e-04
  1  11  13  18  1.39295e-04
  1  11  13  25 -4.33718e-05
  1  11  13  26 -4.03516e-05
  1  11  13  27  1.43035e-04
  1  11  13  28 -1.45351e-04
  1  11  13  30 -1.16229e-04
  1  11  13  31  1.17707e-04
  1  11  13  35  9.90557e-05
  1  11  13  36 -9.63741e-05
  1  11  13  38  9.14220e-05
  1  11  13  39 -8.81767e-05
  1  11  13  44  1.80722e-04
  1  11  13  45 -2.12267e-05
  1  11  13  46 -2.64791e-05
  1  11  13  52  1.05672e-04
  1  11  13  53 -1.06800e-04
  1  11  13  63  1.75570e-04
  1  11  13  65  3.61941e-04
  1  11  13  66 -3.41697e-04
  1  11  13  73  3.91408e-04
  1  11  13  76  1.31082e-04
  1  11  13  91 -4.30259e-04
  1  11  13  95  5.69557e-05
  1  11  13 100  7.27860e-05
  1  11  13 114  7.25306e-04
  1  11  13 117 -1.12109e-04
  1  11  13 119  9.25692e-05
  1  11  13 124 -5.55597e-04
  1  11  13 125  5.46983e-04
  1  11  13 126 -6.78917e-04
  1  11  13 127 -6.14206e-04
  1  11  13 129 -5.50809e-04
  1  11  13 130  6.14724e-04
  1  11  13 132 -6.71073e-04
  1  11  13 133 -6.02279e-04
  1  11  13 134  1.72200e-04
  1  11  13 135 -1.69992e-04
  1  11  13 142  5.30469e-05
  1  11  13 145 -3.60363e-05
  1  11  13 150 -5.34594e-04
  1  11  13 151  4.98850e-04
  1  11  13 154  1.35860e-03
  1  11  13 156  8.98740e-04
  1  11  13 157  1.01204e-03
  1  11  13 161 -9.07698e-04
  1  11  13 165  4.51904e-05
  1  11  13 178  1.03552e-05
  1  11  13 179 -1.02733e-05
  1  11  13 182  1.68728e-05
  1  11  14  14  3.02990e-05
  1  11  14  17 -4.42271e-05
  1  11  14  20 -1.09258e-04
  1  11  14  21  9.24954e-04
  1  11  14  24 -1.49535e-05
  1  11  14  29  3.33216e-04
  1  11  14  32 -5.78273e-04
  1  11  14  34 -1.10895e-05
  1  11  14  42  1.35472e-04
  1  11  14  54  3.10984e-04
  1  11  14  56 -3.55996e-05
  1  11  14  57 -5.24088e-05
  1  11  14  58 -4.50944e-04
  1  11  14  62 -6.00168e-04
  1  11  14  66  1.43025e-05
  1  11  14  68 -1.80480e-05
  1  11  14  72 -1.06073e-04
  1  11  14  76  3.42931e-05
  1  11  14  78 -1.91201e-05
  1  11  14  79 -1.41112e-05
  1  11  14  80  1.22079e-04
  1  11  14  81  8.35940e-05
  1  11  14  82 -5.02372e-05
  1  11  14  83  5.26035e-05
  1  11  14  84 -3.28453e-05
  1  11  14  85 -2.81774e-04
  1  11  14  86  1.12464e-04
  1  11  14  90 -4.46185e-05
  1  11  14  91  1.98720e-05
  1  11  14  92  1.48732e-05
  1  11  14  98  1.01828e-05
  1  11  14  99 -1.23413e-05
  1  11  14 103  3.63023e-05
  1  11  14 107  1.22037e-05
  1  11  14 108 -9.60351e-05
  1  11  14 110  1.41739e-04
  1  11  14 111 -9.97973e-05
  1  11  14 117 -4.43082e-05
  1  11  14 118  1.17525e-04
  1  11  14 119 -2.26893e-05
  1  11  14 120 -3.02449e-05
  1  11  14 123  1.22073e-04
  1  11  14 126 -1.61890e-05
  1  11  14 127 -2.06318e-05
  1  11  14 132 -7.80894e-05
  1  11  14 133  8.16063e-05
  1  11  14 134 -1.34937e-05
  1  11  14 135 -2.40396e-05
  1  11  14 137 -1.64855e-04
  1  11  14 139 -8.32950e-05
  1  11  14 140  2.10807e-05
  1  11  14 141 -1.26027e-05
  1  11  14 143  2.71670e-05
  1  11  14 149  3.21130e-05
  1  11  14 153  2.33587e-05
  1  11  14 158 -3.39820e-05
  1  11  14 161  1.60873e-05
  1  11  14 163 -2.53253e-05
  1  11  14 164 -4.89624e-05
  1  11  14 165 -2.50355e-05
  1  11  14 166 -2.60711e-05
  1  11  14 168  9.68116e-05
  1  11  14 169  1.33501e-05
  1  11  14 170 -6.51321e-05
  1  11  14 171  5.56688e-05
  1  11  14 173 -1.82926e-04
  1  11  14 174 -4.69570e-05
  1  11  14 177  9.37076e-05
  1  11  14 179  3.65989e-05
  1  11  14 181  4.79164e-05
  1  11  14 183  3.46970e-05
  1  11  14 184 -5.65076e-05
  1  11  14 185 -4.51965e-05
  1  11  14 187 -7.54259e-05
  1  11  14 189 -2.58340e-05
  1  12  13  23  7.34784e-05
  1  12  13  33 -6.00752e-05
  1  12  13  34 -7.43904e-05
  1  12  13  37 -1.40720e-04
  1  12  13  41 -6.10625e-05
  1  12  13  55 -1.23449e-04
  1  12  13  59 -1.30669e-04
  1  12  13  74  1.32551e-05
  1  12  13  75 -1.47445e-05
  1  12  13  81 -4.03223e-05
  1  12  13  84  5.56635e-05
  1  12  13  87 -8.77377e-05
  1  12  13  93 -8.46973e-05
  1  12  13 101  1.57995e-05
  1  12  13 102  2.72106e-05
  1  12  13 104 -5.48925e-05
  1  12  13 106 -7.19194e-05
  1  12  13 109  1.14901e-05
  1  12  13 113 -2.58235e-05
  1  12  13 121 -1.01315e-05
  1  12  13 122 -8.48963e-05
  1  12  13 127  2.31633e-05
  1  12  13 147  3.22314e-05
  1  12  13 151 -2.37513e-05
  1  12  13 159  6.63185e-05
  1  12  13 162  5.84606e-05
  1  12  14  12  7.31198e-05
  1  12  14  15 -1.49975e-05
  1  12  14  18  1.02693e-04
  1  12  14  26 -5.07489e-05
  1  12  14  27  5.81483e-05
  1  12  14  28 -5.70735e-05
  1  12  14  30 -2.77080e-05
  1  12  14  35  7.15845e-05
  1  12  14  36  6.58077e-05
  1  12  14  38  7.56641e-05
  1  12  14  39 -7.16553e-05
  1  12  14  45 -3.90547e-05
  1  12  14  46  3.63717e-05
  1  12  14  52  2.54082e-05
  1  12  14  53 -2.48585e-05
  1  12  14  63  3.86774e-05
  1  12  14  65 -1.86678e-05
  1  12  14  66 -1.27056e-05
  1  12  14  73 -3.08402e-05
  1  12  14  74 -3.75540e-05
  1  12  14  91 -8.65972e-05
  1  12  14  95 -2.19283e-05
  1  12  14 100  1.39052e-05
  1  12  14 106 -5.43623e-05
  1  12  14 114  2.35097e-04
  1  12  14 117 -1.04173e-04
  1  12  14 119 -2.65949e-05
  1  12  14 124 -2.93962e-04
  1  12  14 125 -2.92904e-04
  1  12  14 126 -9.44462e-05
  1  12  14 129  2.22570e-04
  1  12  14 130 -2.24865e-04
  1  12  14 132  4.47972e-05
  1  12  14 133 -2.73038e-05
  1  12  14 134  3.53844e-05
  1  12  14 145  1.11637e-05
  1  12  14 146 -1.06087e-05
  1  12  14 150 -1.35241e-05
  1  12  14 154  1.14953e-04
  1  12  14 156 -2.58763e-04
  1  12  14 157  2.61748e-04
  1  12  14 161 -1.01326e-04
  1  12  14 165 -1.08901e-05
  1  12  14 175 -1.12184e-05
  1  12  14 178  8.67756e-05
  1  12  14 179  8.72070e-05
  1  12  14 182  1.00356e-05
  1  12  14 187  1.13158e-05
  1  12  14 188  1.05828e-05
  1  13  14  15  4.22262e-05
  1  13  14  25 -2.38698e-05
  1  13  14  26 -1.92685e-05
  1  13  14  35  4.37214e-05
  1  13  14  36 -4.35290e-05
  1  13  14  44 -1.13179e-05
  1  13  14  45  6.48951e-05
  1  13  14  46  6.49824e-05
  1  13  14  48 -4.61775e-05
  1  13  14  49 -4.59648e-05
  1  13  14  52  1.34478e-05
  1  13  14  53 -1.32159e-05
  1  13  14  56  6.57511e-05
  1  13  14  57 -6.60066e-05
  1  13  14  63 -2.45484e-05
  1  13  14  70 -2.45329e-05
  1  13  14  71  2.44457e-05
  1  13  14  73  2.14023e-05
  1  13  14  76 -2.29044e-05
  1  13  14  78 -3.38092e-05
  1  13  14  79  3.38454e-05
  1  13  14  82 -2.92994e-05
  1  13  14  83 -2.93830e-05
  1  13  14  90  1.86283e-05
  1  13  14  91  1.63789e-05
  1  13  14 100  1.13855e-05
  1  13  14 110 -2.61280e-05
  1  13  14 114 -3.46862e-05
  1  13  14 118  1.81520e-05
  1  13  14 119 -3.96946e-05
  1  13  14 124  7.77946e-05
  1  13  14 125 -7.85119e-05
  1  13  14 126  4.45326e-05
  1  13  14 127 -4.68233e-05
  1  13  14 129  2.77870e-05
  1  13  14 130 -2.62058e-05
  1  13  14 132  6.77535e-05
  1  13  14 133 -4.09391e-05
  1  13  14 142  1.06457e-05
  1  13  14 145 -1.39168e-05
  1  13  14 150 -1.92639e-05
  1  13  14 151 -1.44462e-05
  1  13  14 154  5.24153e-05
  1  13  14 156 -5.19782e-05
  1  13  14 157 -5.80764e-05
  1  13  14 161  3.05264e-05
  1  13  14 163 -2.89437e-05
  3   1   2  22 -9.70991e-05
  3   1   2  34  4.41863e-04
  3   1   2  37  5.95630e-05
  3   1   2  41 -2.31922e-05
  3   1   2  47 -2.86799e-05
  3   1   2  51 -6.36359e-05
  3   1   2  59 -3.77432e-05
  3   1   2  69 -1.82641e-05
  3   1   2  75  4.89144e-04
  3   1   2  80  1.59209e-05
  3   1   2  81 -1.53327e-05
  3   1   2  84  3.20228e-05
  3   1   2  87  1.06944e-05
  3   1   2  96 -5.00933e-05
  3   1   2 104  1.98379e-05
  3   1   2 109 -1.52944e-05
  3   1   2 122  1.50487e-04
  3   1   2 128 -1.05179e-04
  3   1   2 136 -6.77482e-05
  3   1   2 138  6.71885e-05
  3   1   2 141  4.77853e-05
  3   1   2 148  4.49293e-05
  3   1   2 172 -1.87654e-05
  3   1   3  14 -7.18855e-05
  3   1   3  15 -7.32500e-05
  3   1   3  19 -3.12516e-05
  3   1   3  25  5.01811e-04
  3   1   3  27 -1.08088e-05
  3   1   3  31  1.03122e-04
  3   1   3  35  2.12406e-04
  3   1   3  36  1.98772e-04
  3   1   3  44 -5.13311e-05
  3   1   3  45 -7.43269e-04
  3   1   3  46  7.43511e-04
  3   1   3  56  3.55042e-05
  3   1   3  57  3.52565e-05
  3   1   3  63 -4.18234e-05
  3   1   3  65  1.83130e-04
  3   1   3  66 -2.53323e-05
  3   1   3  73  1.44947e-04
  3   1   3  74  1.44561e-04
  3   1   3  76  3.55621e-04
  3   1   3  77  3.47764e-04
  3   1   3  78 -1.27924e-04
  3   1   3  79  1.27806e-04
  3   1   3  90  1.29406e-05
  3   1   3  91 -1.29211e-05
  3   1   3  95 -2.79368e-04
  3   1   3 100 -1.01811e-04
  3   1   3 105 -8.85528e-04
  3   1   3 106  8.77094e-04
  3   1   3 114  1.72915e-04
  3   1   3 115  1.72836e-04
  3   1   3 119 -1.90722e-05
  3   1   3 124 -5.98169e-04
  3   1   3 126 -4.00348e-04
  3   1   3 130  2.82648e-04
  3   1   3 132 -5.53400e-04
  3   1   3 133 -1.76464e-05
  3   1   3 145 -5.05067e-05
  3   1   3 150 -4.86080e-04
  3   1   3 151  4.84751e-04
  3   1   3 154  6.14888e-04
  3   1   3 156  4.14474e-04
  3   1   3 157  4.16258e-04
  3   1   4  11  2.41286e-05
  3   1   4  14 -3.51594e-05
  3   1   4  15  4.13574e-05
  3   1   4  19 -4.87122e-04
  3   1   4  27  5.44701e-05
  3   1   4  31 -2.46605e-05
  3   1   4  35 -1.19802e-04
  3   1   4  36  1.29637e-04
  3   1   4  38  4.47546e-05
  3   1   4  39 -5.15054e-05
  3   1   4  44  3.63030e-04
  3   1   4  45 -8.31190e-05
  3   1   4  46 -7.62351e-05
  3   1   4  48  1.27815e-03
  3   1   4  49  1.27928e-03
  3   1   4  52  1.04905e-05
  3   1   4  57 -1.69407e-05
  3   1   4  65 -6.83772e-05
  3   1   4  71 -9.24794e-04
  3   1   4  78 -1.01323e-05
  3   1   4  90 -1.57996e-05
  3   1   4  91 -2.21408e-05
  3   1   4  95 -1.61993e-05
  3   1   4 105 -3.83447e-05
  3   1   4 106 -5.32766e-05
  3   1   4 124 -1.15218e-05
  3   1   4 130 -2.14901e-05
  3   1   4 134  1.27735e-05
  3   1   4 145  2.27466e-05
  3   1   4 160 -7.45896e-05
  3   1   4 161  7.42228e-05
  3   1   4 164  7.87754e-05
  3   1   4 170  3.70694e-05
  3   1   4 171 -2.80079e-05
  3   1   4 174 -7.46018e-05
  3   1   4 179 -3.43898e-05
  3   1   4 183 -2.20890e-05
  3   1   5  11 -1.01282e-05
  3   1   5  14 -2.05440e-05
  3   1   5  15 -3.49704e-05
  3   1   5  19  3.76786e-04
  3   1   5  25  1.02551e-04
  3   1   5  27 -6.13584e-05
  3   1   5  31  2.22553e-05
  3   1   5  35  8.75369e-05
  3   1   5  36  8.28934e-05
  3   1   5  38 -6.68905e-05
  3   1   5  39 -7.03051e-05
  3   1   5  44  6.04158e-04
  3   1   5  45 -4.98760e-05
  3   1   5  46  5.37834e-05
  3   1   5  48  1.32082e-03
  3   1   5  49 -1.32609e-03
  3   1   5  63  6.66113e-05
  3   1   5  65  2.01045e-05
  3   1   5  71  9.32287e-04
  3   1   5  73  6.03367e-05
  3   1   5  74  7.31265e-05
  3   1   5  78 -1.22572e-05
  3   1   5  90 -1.91762e-05
  3   1   5  91  1.44360e-05
  3   1   5  95  2.36208e-05
  3   1   5 105  3.33740e-05
  3   1   5 106 -4.25508e-05
  3   1   5 110  1.35093e-05
  3   1   5 116  1.29868e-05
  3   1   5 119 -1.35276e-05
  3   1   5 130 -3.12783e-05
  3   1   5 135  1.56583e-05
  3   1   5 142 -1.67919e-05
  3   1   5 145 -2.74269e-05
  3   1   5 160  1.12097e-04
  3   1   5 161  1.11653e-04
  3   1   5 164 -7.91845e-05
  3   1   5 170  2.76684e-05
  3   1   5 171  4.25267e-05
  3   1   5 174  7.69342e-05
  3   1   5 179  3.93952e-05
  3   1   5 182 -1.00196e-05
  3   1   5 183  1.56875e-05
  3   1   6  13 -6.80713e-05
  3   1   6  15 -5.84604e-05
  3   1   6  16 -5.27958e-05
  3   1   6  17 -1.28104e-05
  3   1   6  18  3.93824e-05
  3   1   6  19  4.14515e-05
  3   1   6  20 -1.54370e-04
  3   1   6  21 -2.36699e-05
  3   1   6  22 -4.14056e-05
  3   1   6  23 -3.23518e-05
  3   1   6  24  5.25159e-05
  3   1   6  26 -1.41169e-05
  3   1   6  27 -5.38308e-05
  3   1   6  28 -4.97914e-05
  3   1   6  32  1.79137e-05
  3   1   6  33 -5.22225e-05
  3   1   6  34 -1.89568e-04
  3   1   6  37  4.00602e-05
  3   1   6  38 -1.09427e-05
  3   1   6  39  3.37033e-05
  3   1   6  40  4.29297e-05
  3   1   6  41 -4.42950e-05
  3   1   6  42  2.93846e-05
  3   1   6  47 -4.41560e-05
  3   1   6  49 -5.22210e-05
  3   1   6  50  2.87096e-05
  3   1   6  54 -3.85242e-05
  3   1   6  55  2.68880e-04
  3   1   6  57 -2.82115e-05
  3   1   6  58  1.28902e-05
  3   1   6  62  2.69520e-05
  3   1   6  66 -1.71887e-05
  3   1   6  68 -1.53303e-05
  3   1   6  69  4.74855e-05
  3   1   6  70 -4.11084e-05
  3   1   6  71 -4.79847e-05
  3   1   6  75 -5.96877e-05
  3   1   6  80 -2.21777e-05
  3   1   6  81  2.20495e-05
  3   1   6  84 -4.56774e-05
  3   1   6  85  4.02054e-05
  3   1   6  86  1.18369e-05
  3   1   6  88 -3.80238e-05
  3   1   6  91 -5.69217e-05
  3   1   6  97  1.75434e-05
  3   1   6  98 -5.14569e-05
  3   1   6 104  3.91017e-05
  3   1   6 105 -1.23122e-04
  3   1   6 107  2.87560e-05
  3   1   6 108  2.70484e-05
  3   1   6 109 -4.58215e-05
  3   1   6 112  3.63417e-05
  3   1   6 118 -1.11264e-04
  3   1   6 122  3.29510e-05
  3   1   6 123  6.69865e-05
  3   1   6 126  2.98886e-05
  3   1   6 127  6.68044e-05
  3   1   6 128  2.93209e-05
  3   1   6 131  9.06017e-05
  3   1   6 133  7.74663e-05
  3   1   6 134  5.58021e-05
  3   1   6 137 -2.06622e-05
  3   1   6 139  3.65284e-05
  3   1   6 144 -4.94026e-05
  3   1   6 149 -1.16842e-04
  3   1   6 150 -6.55258e-05
  3   1   6 153  1.04307e-05
  3   1   6 155 -4.93862e-05
  3   1   6 158  1.69733e-05
  3   1   6 159 -1.50905e-04
  3   1   6 161  2.17487e-05
  3   1   6 163  3.70060e-05
  3   1   6 164  2.42121e-05
  3   1   6 165 -1.45669e-05
  3   1   6 166 -3.91404e-05
  3   1   6 167 -2.96218e-05
  3   1   6 171 -1.56747e-05
  3   1   6 172  4.94525e-05
  3   1   6 173 -2.13869e-05
  3   1   6 174  3.18567e-05
  3   1   6 175 -6.78630e-05
  3   1   6 176  2.89742e-05
  3   1   6 177 -4.68991e-05
  3   1   6 178 -5.70018e-05
  3   1   6 181  2.64915e-05
  3   1   6 182  2.32716e-05
  3   1   6 183  3.56935e-05
  3   1   6 186  4.72645e-05
  3   1   6 187  5.39788e-05
  3   1   6 189  2.27283e-05
  3   1   7  12 -4.64986e-05
  3   1   7  15 -7.94585e-05
  3   1   7  16  7.43289e-05
  3   1   7  17  2.38618e-05
  3   1   7  18  3.46885e-05
  3   1   7  19 -3.15564e-05
  3   1   7  20  1.99396e-05
  3   1   7  21  4.66617e-05
  3   1   7  24  1.22329e-05
  3   1   7  26  7.06380e-05
  3   1   7  27 -1.81664e-05
  3   1   7  28 -1.92118e-05
  3   1   7  29 -4.38240e-05
  3   1   7  32  2.59248e-05
  3   1   7  33  1.16508e-04
  3   1   7  35  3.37513e-05
  3   1   7  38  1.30623e-05
  3   1   7  39 -1.35967e-05
  3   1   7  40 -1.11763e-04
  3   1   7  42  7.36654e-05
  3   1   7  43  1.04138e-05
  3   1   7  47 -5.16502e-04
  3   1   7  49  1.39859e-05
  3   1   7  50 -1.10879e-05
  3   1   7  54  3.83048e-05
  3   1   7  55  5.33751e-05
  3   1   7  57  1.11336e-05
  3   1   7  58 -1.60063e-05
  3   1   7  60 -5.79763e-05
  3   1   7  61 -5.71038e-05
  3   1   7  62 -3.62679e-05
  3   1   7  66  1.20330e-05
  3   1   7  68  3.44868e-05
  3   1   7  70 -1.78785e-05
  3   1   7  72 -2.30880e-05
  3   1   7  75 -6.81229e-05
  3   1   7  80 -4.76888e-05
  3   1   7  81  5.41969e-05
  3   1   7  83 -1.00475e-05
  3   1   7  85 -2.50053e-05
  3   1   7  87  4.47875e-05
  3   1   7  88 -5.39235e-05
  3   1   7  91  1.09259e-05
  3   1   7  96 -6.43930e-05
  3   1   7  97 -5.54734e-05
  3   1   7  98 -2.69393e-05
  3   1   7 101  5.32809e-05
  3   1   7 102  1.24788e-04
  3   1   7 103  1.54113e-05
  3   1   7 104  3.79975e-04
  3   1   7 105  5.36660e-05
  3   1   7 107 -2.03685e-05
  3   1   7 108  1.50744e-05
  3   1   7 110 -2.82995e-05
  3   1   7 111  2.14459e-05
  3   1   7 112  3.73608e-05
  3   1   7 114  2.46468e-05
  3   1   7 118 -2.36429e-05
  3   1   7 120  3.08084e-05
  3   1   7 121 -9.70205e-05
  3   1   7 122  2.16923e-04
  3   1   7 127  1.30976e-05
  3   1   7 128  2.32739e-04
  3   1   7 129 -4.90215e-05
  3   1   7 130  4.78806e-05
  3   1   7 131 -2.17603e-05
  3   1   7 134 -2.08260e-05
  3   1   7 137  8.50491e-05
  3   1   7 139  1.42757e-05
  3   1   7 140 -1.96288e-05
  3   1   7 141 -2.68293e-05
  3   1   7 143  1.02276e-05
  3   1   7 144 -2.09514e-05
  3   1   7 146  4.32296e-05
  3   1   7 149 -2.31865e-05
  3   1   7 150 -2.08879e-05
  3   1   7 152  5.77611e-05
  3   1   7 158 -3.88264e-05
  3   1   7 159 -4.44597e-05
  3   1   7 163 -5.98566e-05
  3   1   7 166 -2.68756e-05
  3   1   7 167  5.30127e-05
  3   1   7 168  1.66308e-05
  3   1   7 169 -1.48994e-04
  3   1   7 170  1.99042e-05
  3   1   7 171 -1.63349e-05
  3   1   7 173  1.07140e-05
  3   1   7 174 -3.79485e-05
  3   1   7 175 -3.79143e-05
  3   1   7 176 -5.01549e-05
  3   1   7 177  2.71647e-05
  3   1   7 178 -2.91490e-05
  3   1   7 182  1.20367e-05
  3   1   7 183  5.72745e-05
  3   1   7 184  1.89477e-05
  3   1   7 185  3.57979e-05
  3   1   7 187 -3.30856e-05
  3   1   7 189 -2.58589e-05
  3   1   8  11 -3.91653e-05
  3   1   8  14  1.28454e-05
  3   1   8  15 -1.07654e-05
  3   1   8  19 -4.21059e-05
  3   1   8  25 -1.12904e-04
  3   1   8  27 -1.74772e-05
  3   1   8  31 -3.09473e-05
  3   1   8  35 -1.59328e-04
  3   1   8  36  1.64520e-04
  3   1   8  38  5.44850e-05
  3   1   8  39 -5.98876e-05
  3   1   8  40 -2.64586e-05
  3   1   8  44  4.66854e-05
  3   1   8  45 -5.63640e-05
  3   1   8  46 -5.78260e-05
  3   1   8  48  3.68039e-05
  3   1   8  49  3.79868e-05
  3   1   8  56  7.66694e-05
  3   1   8  57 -7.68998e-05
  3   1   8  63 -5.18033e-05
  3   1   8  65 -1.55912e-04
  3   1   8  66 -1.28983e-05
  3   1   8  71 -1.64358e-05
  3   1   8  73 -1.60993e-04
  3   1   8  74  1.58083e-04
  3   1   8  76 -1.10783e-04
  3   1   8  77  1.11184e-04
  3   1   8  78  8.64138e-05
  3   1   8  79  8.53789e-05
  3   1   8  90  3.24291e-05
  3   1   8  91  3.17918e-05
  3   1   8  95  5.81333e-05
  3   1   8 105  1.69298e-04
  3   1   8 106  1.68278e-04
  3   1   8 114 -8.94217e-05
  3   1   8 115  8.66385e-05
  3   1   8 124  1.74527e-04
  3   1   8 126  1.20013e-04
  3   1   8 130 -1.82150e-05
  3   1   8 132  1.34052e-04
  3   1   8 134 -1.33108e-05
  3   1   8 135 -1.49014e-05
  3   1   8 142 -1.66346e-05
  3   1   8 145 -1.53163e-05
  3   1   8 150  5.70688e-05
  3   1   8 151  5.71556e-05
  3   1   8 154 -1.83639e-04
  3   1   8 156  1.20680e-04
  3   1   8 157 -1.20867e-04
  3   1   9  11  3.72922e-05
  3   1   9  12  9.02391e-05
  3   1   9  15  3.17693e-04
  3   1   9  16  4.32233e-04
  3   1   9  17 -2.58713e-04
  3   1   9  18 -5.75628e-04
  3   1   9  19 -5.71027e-04
  3   1   9  20 -5.84661e-05
  3   1   9  21 -4.97349e-05
  3   1   9  24  2.44404e-04
  3   1   9  25 -3.95590e-05
  3   1   9  26 -3.42435e-04
  3   1   9  29 -3.17161e-05
  3   1   9  30 -5.15227e-04
  3   1   9  31 -1.69235e-04
  3   1   9  32 -1.79730e-05
  3   1   9  33  4.29750e-04
  3   1   9  35  1.58227e-04
  3   1   9  36 -2.36998e-05
  3   1   9  38  1.49408e-05
  3   1   9  39  1.89629e-04
  3   1   9  40  4.87266e-05
  3   1   9  41  4.23314e-04
  3   1   9  42  2.34164e-04
  3   1   9  43  6.38929e-04
  3   1   9  47 -2.15165e-03
  3   1   9  50 -7.04486e-05
  3   1   9  52 -1.21510e-04
  3   1   9  54  8.91114e-04
  3   1   9  55 -4.29336e-04
  3   1   9  56 -4.51641e-05
  3   1   9  57 -3.05121e-05
  3   1   9  58  1.65235e-04
  3   1   9  59 -4.32437e-04
  3   1   9  60 -1.60407e-04
  3   1   9  62 -2.86079e-05
  3   1   9  65 -1.09918e-05
  3   1   9  66 -1.47566e-04
  3   1   9  69 -6.76751e-04
  3   1   9  70  4.56610e-04
  3   1   9  72  4.76875e-04
  3   1   9  76  3.86464e-04
  3   1   9  80  1.04334e-04
  3   1   9  81 -4.28950e-04
  3   1   9  82 -1.20824e-05
  3   1   9  83  1.78860e-05
  3   1   9  84  1.16511e-05
  3   1   9  85  2.77597e-04
  3   1   9  86 -1.44118e-04
  3   1   9  90 -3.01125e-05
  3   1   9  91  4.11770e-04
  3   1   9  92  3.57846e-05
  3   1   9  95 -1.27619e-05
  3   1   9  97 -2.18362e-04
  3   1   9  98  1.69930e-05
  3   1   9 103 -1.86040e-04
  3   1   9 105 -5.83988e-05
  3   1   9 107  1.14810e-04
  3   1   9 108 -5.65485e-04
  3   1   9 110 -8.41987e-05
  3   1   9 112  9.27959e-05
  3   1   9 114 -2.14942e-05
  3   1   9 116  1.10992e-04
  3   1   9 117  4.24460e-04
  3   1   9 118  4.75886e-04
  3   1   9 120  4.92310e-05
  3   1   9 124 -5.13518e-04
  3   1   9 125 -5.25829e-04
  3   1   9 126  3.49328e-04
  3   1   9 127 -5.46391e-04
  3   1   9 129  1.33976e-04
  3   1   9 130  1.51080e-04
  3   1   9 131 -4.13710e-05
  3   1   9 132  8.16192e-05
  3   1   9 133 -8.36093e-04
  3   1   9 135 -7.48886e-05
  3   1   9 137  2.15072e-04
  3   1   9 139  4.33699e-05
  3   1   9 140  2.59304e-05
  3   1   9 141 -1.02972e-05
  3   1   9 142 -3.57760e-05
  3   1   9 143 -6.74165e-05
  3   1   9 144  1.21822e-04
  3   1   9 149  1.12395e-04
  3   1   9 150  4.97460e-04
  3   1   9 153  4.56493e-05
  3   1   9 154  4.57539e-04
  3   1   9 155  4.33092e-04
  3   1   9 156  1.13117e-05
  3   1   9 158  2.21166e-05
  3   1   9 161 -9.64819e-05
  3   1   9 163 -3.02731e-04
  3   1   9 164 -1.32371e-04
  3   1   9 165  2.55619e-04
  3   1   9 166  3.19347e-04
  3   1   9 167 -4.41529e-04
  3   1   9 168 -3.42610e-05
  3   1   9 169 -1.45315e-05
  3   1   9 170  1.44495e-05
  3   1   9 171 -1.06892e-05
  3   1   9 173  2.80994e-05
  3   1   9 175 -1.01540e-04
  3   1   9 177  8.33943e-05
  3   1   9 178  6.31017e-04
  3   1   9 180 -5.16711e-05
  3   1   9 181  1.17074e-04
  3   1   9 182  3.21601e-05
  3   1   9 183  1.51624e-04
  3   1   9 184 -3.25650e-05
  3   1   9 185  1.19945e-05
  3   1   9 186 -1.56359e-05
  3   1   9 188 -4.16540e-05
  3   1   9 189 -1.12678e-04
  3   1  10  12  4.13480e-04
  3   1  10  13 -6.73245e-05
  3   1  10  14 -2.07216e-05
  3   1  10  15  7.25205e-04
  3   1  10  16 -7.26440e-05
  3   1  10  17 -2.13656e-04
  3   1  10  18  1.11712e-04
  3   1  10  19 -1.86133e-04
  3   1  10  20  4.27845e-05
  3   1  10  21  2.39980e-04
  3   1  10  24 -1.35836e-04
  3   1  10  26  1.38400e-04
  3   1  10  27 -2.11630e-05
  3   1  10  29  8.63048e-05
  3   1  10  30  2.66422e-04
  3   1  10  31  1.68646e-04
  3   1  10  35 -1.04004e-04
  3   1  10  38 -8.68930e-05
  3   1  10  39 -6.18676e-05
  3   1  10  40 -2.68939e-05
  3   1  10  42  5.85258e-05
  3   1  10  43  4.87567e-05
  3   1  10  47  4.18950e-04
  3   1  10  50  1.51404e-04
  3   1  10  54 -2.92405e-04
  3   1  10  56  6.24978e-05
  3   1  10  57 -1.08511e-04
  3   1  10  58 -1.55251e-04
  3   1  10  60 -6.74523e-05
  3   1  10  61  4.40745e-04
  3   1  10  62  1.63662e-04
  3   1  10  66 -9.47981e-04
  3   1  10  68 -7.90536e-05
  3   1  10  70  1.35171e-04
  3   1  10  72  3.75208e-04
  3   1  10  73  1.73619e-05
  3   1  10  76  1.53023e-04
  3   1  10  79  1.83776e-05
  3   1  10  80  2.56227e-05
  3   1  10  81  5.57227e-05
  3   1  10  83  7.09065e-05
  3   1  10  85  9.48661e-05
  3   1  10  86  1.69336e-04
  3   1  10  87 -4.30475e-04
  3   1  10  88  4.46168e-04
  3   1  10  91 -5.94920e-05
  3   1  10  92 -2.06986e-04
  3   1  10  95  2.70466e-05
  3   1  10  96  4.28165e-04
  3   1  10  98  2.94780e-05
  3   1  10 100  2.04332e-05
  3   1  10 101 -4.24304e-04
  3   1  10 102 -4.28679e-04
  3   1  10 103  8.50898e-05
  3   1  10 104 -4.20299e-04
  3   1  10 105  1.14168e-03
  3   1  10 107  8.68647e-05
  3   1  10 108 -5.56531e-05
  3   1  10 109 -8.66005e-05
  3   1  10 110  4.15991e-04
  3   1  10 111 -9.94012e-05
  3   1  10 112 -3.68193e-04
  3   1  10 114  1.26599e-04
  3   1  10 116  1.14307e-04
  3   1  10 117 -2.20496e-04
  3   1  10 118 -1.96432e-05
  3   1  10 119 -1.24839e-04
  3   1  10 120 -3.10003e-04
  3   1  10 123  2.70461e-04
  3   1  10 124 -1.72318e-04
  3   1  10 125 -1.74383e-04
  3   1  10 126 -1.20833e-04
  3   1  10 127 -1.27684e-04
  3   1  10 129  2.49261e-04
  3   1  10 130 -2.53226e-04
  3   1  10 131  1.60936e-04
  3   1  10 132  3.11332e-05
  3   1  10 133  7.27291e-05
  3   1  10 134  8.42914e-05
  3   1  10 135 -4.18293e-05
  3   1  10 137 -7.16658e-04
  3   1  10 139 -2.76186e-04
  3   1  10 140  1.34886e-04
  3   1  10 142  9.31035e-05
  3   1  10 143 -1.82049e-04
  3   1  10 144 -3.25128e-05
  3   1  10 146 -4.35542e-04
  3   1  10 149  3.33855e-04
  3   1  10 150  5.31201e-05
  3   1  10 152 -4.31533e-04
  3   1  10 153 -1.62733e-04
  3   1  10 155  1.33487e-04
  3   1  10 157 -8.54381e-05
  3   1  10 158  2.48753e-04
  3   1  10 163  2.75605e-04
  3   1  10 164  1.13824e-05
  3   1  10 165 -7.62766e-05
  3   1  10 166 -2.14905e-04
  3   1  10 167 -3.08548e-04
  3   1  10 168 -1.51655e-04
  3   1  10 170 -1.80841e-04
  3   1  10 171  7.69052e-05
  3   1  10 172  1.21057e-05
  3   1  10 173 -1.53523e-04
  3   1  10 174  2.41099e-05
  3   1  10 175 -3.63130e-05
  3   1  10 176  4.27764e-04
  3   1  10 177 -2.68845e-04
  3   1  10 178  3.81906e-04
  3   1  10 179  5.13373e-05
  3   1  10 181  3.01210e-04
  3   1  10 182  7.28638e-05
  3   1  10 183 -1.60384e-04
  3   1  10 184  9.19195e-05
  3   1  10 185  4.23530e-04
  3   1  10 186  3.37977e-05
  3   1  10 187 -1.22614e-04
  3   1  10 188  2.27622e-04
  3   1  10 189  1.15902e-04
  3   1  11  14  1.63423e-05
  3   1  11  15 -2.09158e-05
  3   1  11  19 -2.28514e-05
  3   1  11  25 -1.00056e-05
  3   1  11  27  1.86113e-05
  3   1  11  38 -1.81191e-05
  3   1  11  39  1.85472e-05
  3   1  11  40  2.01987e-05
  3   1  11  44  2.83789e-05
  3   1  11  48  6.11703e-05
  3   1  11  49  6.07092e-05
  3   1  11  52 -4.81455e-05
  3   1  11  56 -1.98839e-05
  3   1  11  71 -6.56607e-05
  3   1  11  73  2.37830e-05
  3   1  11  90 -1.18628e-05
  3   1  11  91 -1.15911e-05
  3   1  11 105  6.60765e-05
  3   1  11 106  6.55615e-05
  3   1  11 114  1.86971e-05
  3   1  11 115 -2.83387e-05
  3   1  11 124 -1.00943e-05
  3   1  11 126 -1.70537e-05
  3   1  11 130  3.83249e-05
  3   1  11 150 -3.03133e-05
  3   1  11 151 -2.93372e-05
  3   1  11 154  3.46206e-05
  3   1  11 156 -2.18055e-05
  3   1  11 157  2.30447e-05
  3   1  11 160 -1.40224e-04
  3   1  11 161  1.39180e-04
  3   1  11 164 -1.05010e-05
  3   1  12  11  5.69288e-04
  3   1  12  12  2.13755e-05
  3   1  12  14  2.94317e-04
  3   1  12  15  2.86174e-04
  3   1  12  19 -2.03026e-04
  3   1  12  25 -2.98532e-05
  3   1  12  27 -1.29648e-04
  3   1  12  31 -6.87415e-05
  3   1  12  35  3.91388e-05
  3   1  12  36  4.18434e-05
  3   1  12  44  2.88949e-04
  3   1  12  45 -2.05266e-05
  3   1  12  46  1.99389e-05
  3   1  12  48 -2.78471e-05
  3   1  12  49  2.56034e-05
  3   1  12  52 -1.10198e-05
  3   1  12  56  1.46911e-04
  3   1  12  57  1.42918e-04
  3   1  12  63 -3.44464e-04
  3   1  12  65 -2.04037e-04
  3   1  12  71 -1.02393e-05
  3   1  12  73 -6.96648e-04
  3   1  12  74 -6.86981e-04
  3   1  12  76 -2.14623e-05
  3   1  12  77 -1.76259e-05
  3   1  12  78  5.04054e-04
  3   1  12  79 -4.99550e-04
  3   1  12  82  9.95148e-05
  3   1  12  88 -1.63386e-05
  3   1  12  89 -1.63431e-05
  3   1  12  90  1.22423e-04
  3   1  12  91 -1.21962e-04
  3   1  12  95 -4.49932e-04
  3   1  12 100 -1.97448e-04
  3   1  12 105 -1.01846e-04
  3   1  12 106  1.19426e-04
  3   1  12 111  3.61074e-04
  3   1  12 114 -1.76977e-04
  3   1  12 115 -1.82602e-04
  3   1  12 116  3.76616e-05
  3   1  12 119  1.03117e-04
  3   1  12 124  2.06662e-04
  3   1  12 126  8.19439e-05
  3   1  12 130  4.54622e-04
  3   1  12 132 -1.24558e-04
  3   1  12 134  2.31776e-04
  3   1  12 135 -2.36213e-04
  3   1  12 142 -1.94661e-04
  3   1  12 145 -4.20156e-04
  3   1  12 150 -3.34391e-04
  3   1  12 151  3.38308e-04
  3   1  12 154 -2.56286e-04
  3   1  12 156 -6.96288e-05
  3   1  12 157 -7.04575e-05
  3   1  12 160 -4.55014e-05
  3   1  12 161 -2.39210e-05
  3   1  12 165 -1.60941e-05
  3   1  12 169  1.89783e-05
  3   1  12 170  1.16236e-04
  3   1  12 171 -3.51003e-05
  3   1  12 182 -1.05477e-04
  3   1  12 183 -5.96696e-05
  3   1  12 186  1.65512e-05
  3   1  12 187 -7.48040e-05
  3   1  12 188 -4.58990e-05
  3   1  13  11 -6.00133e-04
  3   1  13  12  2.77559e-05
  3   1  13  14 -3.05992e-04
  3   1  13  15  2.99411e-04
  3   1  13  19  1.21675e-04
  3   1  13  25  6.51837e-05
  3   1  13  31  7.83212e-05
  3   1  13  35 -4.80486e-04
  3   1  13  36  4.80891e-04
  3   1  13  38  7.03922e-05
  3   1  13  39 -5.83944e-05
  3   1  13  44 -8.43805e-05
  3   1  13  45  1.47048e-04
  3   1  13  46  1.48900e-04
  3   1  13  48 -1.10155e-05
  3   1  13  49 -1.66392e-05
  3   1  13  52  6.34671e-05
  3   1  13  56 -1.27780e-04
  3   1  13  57  1.23139e-04
  3   1  13  63  3.96411e-04
  3   1  13  65  1.56936e-04
  3   1  13  73  4.64684e-04
  3   1  13  74 -4.67798e-04
  3   1  13  76  2.54326e-05
  3   1  13  77 -2.51541e-05
  3   1  13  78 -4.94801e-04
  3   1  13  79 -4.95360e-04
  3   1  13  82 -1.04478e-04
  3   1  13  88  1.00843e-05
  3   1  13  89 -1.01574e-05
  3   1  13  90  1.27787e-04
  3   1  13  91  1.31627e-04
  3   1  13  95  4.03791e-04
  3   1  13 100  2.11948e-04
  3   1  13 105  3.13082e-04
  3   1  13 106  3.22204e-04
  3   1  13 111 -3.86034e-04
  3   1  13 114  1.86624e-04
  3   1  13 115 -1.86170e-04
  3   1  13 116  3.94433e-05
  3   1  13 119 -1.09421e-04
  3   1  13 124 -2.17256e-04
  3   1  13 126 -9.05837e-05
  3   1  13 130 -4.95868e-04
  3   1  13 132  1.42915e-04
  3   1  13 134 -2.49933e-04
  3   1  13 135 -2.50662e-04
  3   1  13 142  2.03823e-04
  3   1  13 145  4.42729e-04
  3   1  13 150  3.70581e-04
  3   1  13 151  3.70968e-04
  3   1  13 154  2.83750e-04
  3   1  13 156 -9.08346e-05
  3   1  13 157  9.17562e-05
  3   1  13 160  2.43423e-05
  3   1  13 161 -4.90473e-05
  3   1  13 165  1.60382e-05
  3   1  13 169  1.57354e-05
  3   1  13 170 -1.21082e-04
  3   1  13 171 -4.05484e-05
  3   1  13 182  1.15214e-04
  3   1  13 183 -5.52280e-05
  3   1  13 186  1.33398e-05
  3   1  13 187  9.00063e-05
  3   1  13 188 -2.99054e-05
  3   1  14  12 -1.24972e-05
  3   1  14  19 -1.44593e-04
  3   1  14  31 -4.51868e-05
  3   1  14  35  6.04769e-05
  3   1  14  36  6.75070e-05
  3   1  14  44 -8.59459e-05
  3   1  14  48 -1.93444e-04
  3   1  14  49  1.87981e-04
  3   1  14  52  4.55255e-05
  3   1  14  56 -3.51698e-05
  3   1  14  57  1.99594e-05
  3   1  14  63 -3.94288e-05
  3   1  14  65  1.95242e-05
  3   1  14  71 -1.40688e-04
  3   1  14  73 -5.18483e-05
  3   1  14  74 -6.96831e-05
  3   1  14 142  2.25883e-05
  3   1  14 145  2.50184e-05
  3   1  14 160 -1.07052e-04
  3   1  14 161 -1.07564e-04
  3   1  14 164  5.25219e-05
  3   1  14 171  1.22079e-05
  3   1  14 174 -3.76413e-05
  3   1  14 183 -1.65907e-05
  3   1  15  16  4.34126e-05
  3   1  15  17  2.38127e-05
  3   1  15  20 -1.33606e-05
  3   1  15  21  3.28746e-05
  3   1  15  26  3.70774e-05
  3   1  15  29 -3.17258e-05
  3   1  15  32  2.27790e-04
  3   1  15  33  1.42254e-03
  3   1  15  34 -8.80246e-05
  3   1  15  35 -1.82599e-05
  3   1  15  37 -4.14098e-05
  3   1  15  40  1.11373e-05
  3   1  15  41  9.68301e-05
  3   1  15  42 -2.36859e-05
  3   1  15  43  8.56921e-05
  3   1  15  44  8.57223e-05
  3   1  15  48 -4.03177e-05
  3   1  15  50  1.05802e-05
  3   1  15  53 -2.11278e-05
  3   1  15  55 -3.49340e-05
  3   1  15  58  1.36908e-04
  3   1  15  60 -2.16539e-05
  3   1  15  62  3.94981e-05
  3   1  15  70 -3.89812e-05
  3   1  15  72  5.75008e-05
  3   1  15  75 -1.87164e-04
  3   1  15  80 -5.74571e-04
  3   1  15  81  6.34563e-04
  3   1  15  85  4.79684e-05
  3   1  15  86  2.49257e-05
  3   1  15  87 -4.15526e-05
  3   1  15  92  1.52908e-05
  3   1  15  93 -3.97480e-05
  3   1  15  97 -1.73729e-05
  3   1  15  98 -1.70989e-05
  3   1  15 102 -2.12550e-05
  3   1  15 103  1.16565e-05
  3   1  15 104 -4.33148e-05
  3   1  15 105 -7.75717e-05
  3   1  15 108 -2.67057e-05
  3   1  15 121  2.15903e-05
  3   1  15 122 -3.92286e-05
  3   1  15 123  2.38833e-05
  3   1  15 127 -4.70477e-05
  3   1  15 133 -6.86651e-05
  3   1  15 140  1.76549e-05
  3   1  15 141 -1.47954e-04
  3   1  15 147  3.90266e-05
  3   1  15 149  2.07165e-05
  3   1  15 152 -1.41330e-05
  3   1  15 158  1.13093e-05
  3   1  15 159  3.98851e-05
  3   1  15 160  2.70477e-05
  3   1  15 161 -2.66446e-05
  3   1  15 162  3.87156e-05
  3   1  15 163  2.98264e-05
  3   1  15 166 -2.95609e-05
  3   1  15 168  2.91946e-05
  3   1  15 169 -1.45045e-03
  3   1  15 173 -1.06277e-05
  3   1  15 175  1.80458e-05
  3   1  15 177  2.77387e-05
  3   1  15 178 -2.50167e-05
  3   1  15 180 -3.45239e-05
  3   1  15 181  1.41030e-05
  3   1  15 183 -1.21340e-05
  3   1  15 184  1.60516e-05
  3   1  15 185  3.92749e-05
  3   1  15 186 -3.88985e-05
  3   1  15 187 -2.44039e-05
  3   1  16  11 -3.88941e-05
  3   1  16  12  3.96425e-05
  3   1  16  16  4.37368e-04
  3   1  16  17 -4.10101e-05
  3   1  16  20  1.22999e-05
  3   1  16  21  4.65772e-05
  3   1  16  22  4.62669e-05
  3   1  16  29 -1.05473e-04
  3   1  16  30 -2.54244e-05
  3   1  16  32  5.22087e-05
  3   1  16  33  3.15439e-05
  3   1  16  35  1.41056e-05
  3   1  16  37  3.30252e-05
  3   1  16  39 -1.03977e-05
  3   1  16  40  2.16407e-05
  3   1  16  41  4.35096e-05
  3   1  16  47 -1.16554e-04
  3   1  16  53 -5.90391e-05
  3   1  16  54  5.87992e-05
  3   1  16  55  1.19404e-03
  3   1  16  58  1.92000e-04
  3   1  16  62  2.05290e-05
  3   1  16  64  4.45379e-05
  3   1  16  65 -4.54797e-05
  3   1  16  66  3.54867e-05
  3   1  16  69 -2.23452e-05
  3   1  16  72  4.10975e-05
  3   1  16  75  5.32276e-05
  3   1  16  80 -3.21103e-05
  3   1  16  81  3.95436e-05
  3   1  16  82 -4.09266e-05
  3   1  16  83 -4.06261e-05
  3   1  16  84  3.24427e-05
  3   1  16  85  2.32047e-05
  3   1  16  86  1.76406e-05
  3   1  16  93 -1.36463e-05
  3   1  16  97 -1.04009e-05
  3   1  16  98 -1.45301e-05
  3   1  16  99 -4.16215e-05
  3   1  16 100 -4.27657e-05
  3   1  16 103 -2.02621e-05
  3   1  16 104  8.25445e-05
  3   1  16 105  7.33811e-05
  3   1  16 107  2.86250e-05
  3   1  16 108  5.02872e-05
  3   1  16 109 -3.27440e-04
  3   1  16 110 -3.66348e-05
  3   1  16 111 -3.22146e-05
  3   1  16 112 -1.12521e-05
  3   1  16 113  3.92204e-05
  3   1  16 118  2.26792e-05
  3   1  16 122  4.60355e-05
  3   1  16 124 -4.37118e-05
  3   1  16 125 -4.53540e-05
  3   1  16 136  3.89949e-05
  3   1  16 137  5.10438e-05
  3   1  16 140  2.62658e-05
  3   1  16 144  4.28590e-05
  3   1  16 147  1.05814e-05
  3   1  16 153  1.03453e-05
  3   1  16 157  3.17978e-05
  3   1  16 158  1.21766e-05
  3   1  16 159  3.20110e-05
  3   1  16 161 -1.22665e-05
  3   1  16 163  2.05806e-05
  3   1  16 165 -7.23094e-05
  3   1  16 166  1.70296e-05
  3   1  16 170  2.86625e-05
  3   1  16 171 -6.11069e-05
  3   1  16 174 -4.65045e-05
  3   1  16 175  3.62733e-05
  3   1  16 177  2.21296e-05
  3   1  16 178 -3.72109e-05
  3   1  16 179  4.57134e-05
  3   1  16 184  1.14800e-05
  3   1  16 185  1.91488e-05
  3   1  16 187 -1.43636e-05
  3   1  16 189 -1.27164e-05
  3   1  17  12 -2.43834e-05
  3   1  17  13 -5.11968e-04
  3   1  17  16 -2.95670e-04
  3   1  17  21  1.41785e-05
  3   1  17  26  5.76317e-05
  3   1  17  29 -1.10012e-04
  3   1  17  30 -2.15143e-05
  3   1  17  43  2.41745e-05
  3   1  17  54  4.42243e-05
  3   1  17  55 -7.53272e-04
  3   1  17  57 -4.09446e-05
  3   1  17  58  6.21783e-05
  3   1  17  59  4.45642e-04
  3   1  17  62 -5.01855e-05
  3   1  17  65 -3.52430e-05
  3   1  17  66  3.61976e-05
  3   1  17  67  3.80880e-04
  3   1  17  72 -2.70463e-05
  3   1  17  80  1.09148e-05
  3   1  17  94 -2.06157e-05
  3   1  17 105 -1.03705e-04
  3   1  17 118  2.47140e-05
  3   1  17 146  2.26234e-05
  3   1  17 161 -5.08323e-05
  3   1  18  17  4.72830e-05
  3   1  18  21 -1.04099e-04
  3   1  18  26 -4.61458e-05
  3   1  18  29  1.61508e-04
  3   1  18  30 -1.64865e-05
  3   1  18  32 -1.19745e-04
  3   1  18  43  1.94887e-05
  3   1  18  49  4.12003e-05
  3   1  18  54 -2.82373e-05
  3   1  18  58 -2.32347e-04
  3   1  18  62  5.95068e-05
  3   1  18  65  2.49844e-05
  3   1  18  66 -2.62483e-05
  3   1  18  70 -2.08406e-05
  3   1  18  72  9.16775e-05
  3   1  18  81 -3.64822e-04
  3   1  18  84  5.05860e-05
  3   1  18  94 -2.68372e-05
  3   1  18 105 -4.29169e-05
  3   1  18 108  5.16673e-05
  3   1  18 129  1.78411e-05
  3   1  18 130 -1.77377e-05
  3   1  18 133 -1.89568e-05
  3   1  18 140 -2.05573e-05
  3   1  18 141 -6.54829e-05
  3   1  18 150  1.43546e-05
  3   1  18 155 -3.95062e-05
  3   1  18 160  1.24867e-05
  3   1  18 161  1.20047e-05
  3   1  18 168 -8.81827e-05
  3   1  18 170 -1.75314e-05
  3   1  19  11 -1.02370e-05
  3   1  19  19  2.37418e-04
  3   1  19  25 -1.60250e-04
  3   1  19  31  2.82367e-05
  3   1  19  35 -5.68187e-05
  3   1  19  36  4.31321e-05
  3   1  19  38  4.81878e-05
  3   1  19  39 -5.20273e-05
  3   1  19  44 -1.23270e-04
  3   1  19  45  8.31087e-05
  3   1  19  46  8.08542e-05
  3   1  19  48 -3.31082e-04
  3   1  19  49 -3.26754e-04
  3   1  19  52 -1.93786e-05
  3   1  19  56 -2.31268e-05
  3   1  19  65  3.47161e-05
  3   1  19  71  3.16675e-04
  3   1  19  73  4.15235e-05
  3   1  19  74 -4.20257e-05
  3   1  19  95 -3.76450e-05
  3   1  19 105  1.01636e-04
  3   1  19 106  1.04083e-04
  3   1  19 110  1.63354e-05
  3   1  19 116 -1.08029e-05
  3   1  19 119 -1.24402e-05
  3   1  19 130  4.84534e-05
  3   1  19 145 -1.90929e-05
  3   1  19 150  1.07711e-05
  3   1  19 160  6.44930e-05
  3   1  19 161 -6.40497e-05
  3   1  19 164 -5.02869e-05
  3   1  19 171 -2.23456e-05
  3   1  19 174  4.84403e-05
  3   1  19 179  2.17684e-05
  3   1  19 183  2.41835e-05
  3   1  20  15 -1.97445e-05
  3   1  20  16 -1.83216e-04
  3   1  20  17 -1.14658e-05
  3   1  20  21  5.58317e-05
  3   1  20  24 -1.21538e-05
  3   1  20  26 -1.81961e-04
  3   1  20  27  1.17122e-05
  3   1  20  28  1.28063e-05
  3   1  20  29 -4.76042e-05
  3   1  20  32  8.72121e-05
  3   1  20  34  7.19191e-05
  3   1  20  36  4.12065e-05
  3   1  20  40 -1.19994e-05
  3   1  20  43 -2.01061e-05
  3   1  20  54 -3.03195e-05
  3   1  20  55  3.09772e-04
  3   1  20  57  1.38456e-04
  3   1  20  58  4.48626e-05
  3   1  20  66  2.40734e-05
  3   1  20  72  7.39075e-05
  3   1  20  80 -3.23329e-05
  3   1  20  85  1.25531e-05
  3   1  20  94 -1.30124e-05
  3   1  20 103  1.07196e-05
  3   1  20 105 -1.10482e-04
  3   1  20 108 -1.59721e-05
  3   1  20 109  1.30544e-04
  3   1  20 118  1.87226e-05
  3   1  20 129 -1.64461e-05
  3   1  20 130  1.60891e-05
  3   1  20 139 -1.94357e-05
  3   1  20 140 -1.02413e-05
  3   1  20 145  2.48750e-05
  3   1  20 146  2.57685e-05
  3   1  20 153 -1.47824e-05
  3   1  20 158  1.35723e-05
  3   1  20 161  3.00612e-05
  3   1  20 168 -1.81407e-05
  3   1  20 169  7.94035e-04
  3   1  21  17 -8.03356e-05
  3   1  21  21  2.06464e-04
  3   1  21  26 -4.40131e-05
  3   1  21  29 -5.87932e-04
  3   1  21  32  5.80101e-04
  3   1  21  36  1.86357e-05
  3   1  21  43 -2.32202e-05
  3   1  21  54 -1.10304e-04
  3   1  21  58  3.94425e-04
  3   1  21  59 -5.33495e-05
  3   1  21  62  1.71645e-04
  3   1  21  67 -8.34633e-05
  3   1  21  72  1.41783e-05
  3   1  21  76  3.09509e-05
  3   1  21  81  3.33122e-04
  3   1  21  84  1.23300e-05
  3   1  21  85 -1.01160e-05
  3   1  21  94 -3.44832e-05
  3   1  21  95  4.18951e-05
  3   1  21 105 -1.14070e-04
  3   1  21 108 -1.33258e-04
  3   1  21 127 -1.27263e-05
  3   1  21 129  4.21002e-05
  3   1  21 130 -4.25445e-05
  3   1  21 133 -2.98059e-05
  3   1  21 140  4.55568e-05
  3   1  21 154 -2.80024e-05
  3   1  21 155 -2.81611e-05
  3   1  21 160 -1.39693e-05
  3   1  21 161 -1.35953e-05
  3   1  21 168  1.14471e-04
  3   1  21 170  1.71263e-05
  3   1  21 171  1.74250e-05
  3   2   3  25 -6.70277e-05
  3   2   3  26  6.17051e-05
  3   2   3  27 -1.17229e-04
  3   2   3  28 -1.18214e-04
  3   2   3  31  3.98399e-05
  3   2   3  35 -2.15922e-04
  3   2   3  36 -2.30631e-04
  3   2   3  38  4.70323e-05
  3   2   3  39 -4.66303e-05
  3   2   3  43  3.94762e-04
  3   2   3  44 -3.93331e-04
  3   2   3  45 -1.02321e-04
  3   2   3  46 -1.09935e-04
  3   2   3  48 -4.93514e-04
  3   2   3  49  4.91855e-04
  3   2   3  52  1.12225e-05
  3   2   3  63  2.41596e-05
  3   2   3  65  3.71768e-05
  3   2   3  66 -3.47699e-05
  3   2   3  76 -2.50565e-05
  3   2   3  77  4.54495e-05
  3   2   3  94  6.67078e-05
  3   2   3  95  6.37475e-05
  3   2   3 105 -3.26361e-05
  3   2   3 106  4.10709e-05
  3   2   3 116 -1.25775e-05
  3   2   3 132  3.36248e-05
  3   2   3 133 -5.95291e-05
  3   2   3 154  1.67555e-05
  3   2   3 157 -1.55136e-05
  3   2   3 160  5.21774e-05
  3   2   3 161  5.22381e-05
  3   2   3 164  4.83914e-05
  3   2   3 174 -2.05126e-05
  3   2   4  11 -2.77412e-04
  3   2   4  12  1.75399e-05
  3   2   4  14 -5.46882e-05
  3   2   4  19  1.50742e-04
  3   2   4  31  5.83835e-05
  3   2   4  35 -1.35656e-05
  3   2   4  38  7.92246e-05
  3   2   4  39  7.23338e-05
  3   2   4  43 -4.22166e-04
  3   2   4  44 -4.21153e-04
  3   2   4  45 -6.47435e-05
  3   2   4  46  6.79149e-05
  3   2   4  49  1.30148e-05
  3   2   4  56 -6.82464e-05
  3   2   4  57  6.79674e-05
  3   2   4  63  1.29207e-04
  3   2   4  65  5.48468e-04
  3   2   4  66  4.71166e-04
  3   2   4  73  8.12444e-04
  3   2   4  74 -8.08658e-04
  3   2   4  76 -1.01156e-05
  3   2   4  77 -1.02041e-05
  3   2   4  78 -1.75765e-04
  3   2   4  79  1.75057e-04
  3   2   4  88 -5.81697e-05
  3   2   4  89 -6.00953e-05
  3   2   4  90  3.64533e-05
  3   2   4  91  3.79325e-05
  3   2   4 100  8.38428e-05
  3   2   4 105  1.50301e-04
  3   2   4 106  1.56416e-04
  3   2   4 110 -1.46309e-04
  3   2   4 111 -1.41523e-04
  3   2   4 114  6.76029e-05
  3   2   4 115  6.70339e-05
  3   2   4 119 -2.92149e-05
  3   2   4 124 -1.16082e-04
  3   2   4 126 -2.70669e-05
  3   2   4 127 -2.71176e-05
  3   2   4 130 -1.84171e-04
  3   2   4 132  2.52174e-05
  3   2   4 133 -2.47680e-05
  3   2   4 134 -1.08484e-04
  3   2   4 135  1.08955e-04
  3   2   4 142  7.11141e-05
  3   2   4 145  1.77513e-04
  3   2   4 150  1.59830e-04
  3   2   4 154  8.85605e-05
  3   2   4 161 -1.11310e-05
  3   2   4 170 -5.50292e-05
  3   2   4 171 -1.89052e-05
  3   2   4 182  3.20128e-05
  3   2   4 188  1.02183e-05
  3   2   5  11 -2.91366e-04
  3   2   5  12 -1.67798e-05
  3   2   5  14 -6.86776e-05
  3   2   5  19 -1.18257e-05
  3   2   5  25 -4.13556e-05
  3   2   5  26  3.17006e-05
  3   2   5  27  3.96061e-05
  3   2   5  28  3.06249e-05
  3   2   5  31  2.55592e-05
  3   2   5  35  1.09647e-05
  3   2   5  36  1.17916e-05
  3   2   5  43  1.50650e-04
  3   2   5  44 -1.54792e-04
  3   2   5  45 -2.46358e-05
  3   2   5  46 -2.92066e-05
  3   2   5  48  1.72359e-05
  3   2   5  49 -2.18384e-05
  3   2   5  52  1.03316e-05
  3   2   5  56 -4.36330e-05
  3   2   5  57 -4.41303e-05
  3   2   5  63  1.30322e-04
  3   2   5  65  5.10180e-04
  3   2   5  66 -5.13355e-04
  3   2   5  71  1.35723e-05
  3   2   5  73  8.19069e-04
  3   2   5  74  8.15386e-04
  3   2   5  76 -1.12497e-05
  3   2   5  77  1.06184e-05
  3   2   5  78 -1.83854e-04
  3   2   5  79 -1.83253e-04
  3   2   5  88  7.44387e-05
  3   2   5  89 -7.64664e-05
  3   2   5  90 -4.07583e-05
  3   2   5  91  4.04028e-05
  3   2   5  94  2.02558e-04
  3   2   5  95  2.03139e-04
  3   2   5 100  1.13029e-04
  3   2   5 105  3.82375e-05
  3   2   5 106 -4.46413e-05
  3   2   5 110  1.52756e-04
  3   2   5 111 -1.52747e-04
  3   2   5 114  6.93017e-05
  3   2   5 115 -6.87471e-05
  3   2   5 119 -2.85562e-05
  3   2   5 124 -1.14640e-04
  3   2   5 126 -2.95488e-05
  3   2   5 127  2.94159e-05
  3   2   5 130 -2.22927e-04
  3   2   5 132  5.20894e-05
  3   2   5 133  5.54337e-05
  3   2   5 134 -1.16010e-04
  3   2   5 135 -1.15266e-04
  3   2   5 142  6.96790e-05
  3   2   5 145  1.86569e-04
  3   2   5 150  1.91208e-04
  3   2   5 154  1.06993e-04
  3   2   5 157  2.50050e-05
  3   2   5 162  3.17614e-05
  3   2   5 170 -5.69622e-05
  3   2   5 171  1.78617e-05
  3   2   5 182  2.65590e-05
  3   2   5 187  1.26770e-05
  3   2   6  17 -2.38701e-05
  3   2   6  18 -3.12209e-05
  3   2   6  19 -2.94879e-05
  3   2   6  20 -2.00088e-05
  3   2   6  21 -4.66252e-05
  3   2   6  22 -4.13224e-04
  3   2   6  27  4.22294e-05
  3   2   6  29  4.36994e-05
  3   2   6  32 -2.59346e-05
  3   2   6  34  3.85946e-05
  3   2   6  35 -3.29835e-05
  3   2   6  37  1.14843e-04
  3   2   6  39  1.91084e-05
  3   2   6  42  2.10927e-05
  3   2   6  49 -2.18761e-05
  3   2   6  50  1.11193e-05
  3   2   6  54 -3.79722e-05
  3   2   6  57 -5.39922e-05
  3   2   6  58  1.59043e-05
  3   2   6  60 -1.44024e-05
  3   2   6  61  3.84868e-05
  3   2   6  62  3.61022e-05
  3   2   6  66  8.11801e-05
  3   2   6  67 -7.13098e-05
  3   2   6  68 -3.43919e-05
  3   2   6  70 -1.77891e-05
  3   2   6  72  2.30077e-05
  3   2   6  75 -2.19258e-04
  3   2   6  87 -5.04085e-05
  3   2   6  88  5.00168e-05
  3   2   6  91  1.64846e-05
  3   2   6  93  7.56229e-05
  3   2   6  97 -1.41036e-05
  3   2   6  98  2.68493e-05
  3   2   6 101 -4.45782e-05
  3   2   6 102 -9.31711e-05
  3   2   6 103 -1.54806e-05
  3   2   6 107  2.02830e-05
  3   2   6 108 -1.42800e-05
  3   2   6 109 -4.54864e-05
  3   2   6 110  7.58049e-05
  3   2   6 111 -2.05683e-05
  3   2   6 112 -3.73983e-05
  3   2   6 113 -3.40062e-05
  3   2   6 120 -3.08550e-05
  3   2   6 121  4.71089e-05
  3   2   6 122  7.58002e-05
  3   2   6 126 -1.09873e-05
  3   2   6 128  1.11168e-04
  3   2   6 129 -2.58446e-05
  3   2   6 130  2.56968e-05
  3   2   6 131  2.17231e-05
  3   2   6 133 -1.14016e-05
  3   2   6 134 -1.10364e-05
  3   2   6 137 -8.50427e-05
  3   2   6 139 -1.43535e-05
  3   2   6 140  1.95964e-05
  3   2   6 143 -1.03050e-05
  3   2   6 144  2.08609e-05
  3   2   6 147  5.27343e-05
  3   2   6 149  2.31922e-05
  3   2   6 150  2.99349e-05
  3   2   6 151 -2.98805e-05
  3   2   6 152 -4.03293e-05
  3   2   6 155  1.26131e-05
  3   2   6 156  2.29788e-05
  3   2   6 158  3.88352e-05
  3   2   6 161  3.71446e-05
  3   2   6 163  5.98191e-05
  3   2   6 166  2.50463e-05
  3   2   6 167 -5.28266e-05
  3   2   6 168 -1.32295e-05
  3   2   6 170 -2.60960e-05
  3   2   6 171  2.24482e-05
  3   2   6 172  4.61668e-05
  3   2   6 174  2.64156e-05
  3   2   6 175 -3.36410e-05
  3   2   6 177 -1.65868e-05
  3   2   6 178 -2.67073e-05
  3   2   6 180  5.15002e-05
  3   2   6 183  3.21636e-05
  3   2   6 184 -1.91759e-05
  3   2   6 185 -8.68549e-05
  3   2   6 187  1.65842e-05
  3   2   6 188  5.36682e-05
  3   2   6 189  2.58973e-05
  3   2   7  12  2.93613e-05
  3   2   7  13 -6.50195e-05
  3   2   7  17 -1.28326e-05
  3   2   7  18  4.40946e-05
  3   2   7  19 -4.38186e-05
  3   2   7  20 -1.54342e-04
  3   2   7  21 -2.36316e-05
  3   2   7  23  1.27814e-04
  3   2   7  24  2.18386e-05
  3   2   7  27 -6.11215e-05
  3   2   7  32  1.79003e-05
  3   2   7  35 -1.02612e-05
  3   2   7  40  6.93806e-05
  3   2   7  41  5.96051e-05
  3   2   7  42  1.40345e-05
  3   2   7  43  1.62904e-05
  3   2   7  44 -1.67403e-05
  3   2   7  49  5.33607e-05
  3   2   7  50  2.89691e-05
  3   2   7  54 -3.83988e-05
  3   2   7  58  1.28377e-05
  3   2   7  60  6.88960e-05
  3   2   7  62  2.69089e-05
  3   2   7  67 -3.87465e-05
  3   2   7  68 -1.52359e-05
  3   2   7  75 -3.87244e-05
  3   2   7  80  4.46849e-05
  3   2   7  81 -4.59545e-05
  3   2   7  85 -6.24208e-05
  3   2   7  86  1.17714e-05
  3   2   7  88 -3.42972e-05
  3   2   7  91  6.03370e-05
  3   2   7  93 -5.76212e-05
  3   2   7  94  4.65689e-05
  3   2   7  95  1.87728e-05
  3   2   7  96  2.76241e-04
  3   2   7  97  7.99262e-05
  3   2   7  98 -5.14007e-05
  3   2   7 105  1.10513e-04
  3   2   7 107  2.86611e-05
  3   2   7 108  2.70659e-05
  3   2   7 112  3.63470e-05
  3   2   7 113 -3.52563e-05
  3   2   7 114  3.25669e-05
  3   2   7 118  9.77424e-05
  3   2   7 122  7.91872e-05
  3   2   7 123  6.68648e-05
  3   2   7 126  3.10952e-05
  3   2   7 128  7.63900e-05
  3   2   7 129  3.36655e-05
  3   2   7 130  3.30324e-05
  3   2   7 131  9.07132e-05
  3   2   7 133 -2.53303e-05
  3   2   7 134 -5.50848e-05
  3   2   7 137 -2.07159e-05
  3   2   7 139  3.65209e-05
  3   2   7 141 -4.74825e-05
  3   2   7 144 -4.95328e-05
  3   2   7 146  1.31059e-05
  3   2   7 147  8.37701e-05
  3   2   7 149 -1.16940e-04
  3   2   7 150 -6.67995e-05
  3   2   7 151  6.04962e-05
  3   2   7 153  1.02208e-05
  3   2   7 155 -5.06990e-05
  3   2   7 156 -2.86870e-05
  3   2   7 157  2.89744e-05
  3   2   7 158  1.72513e-05
  3   2   7 162 -5.47209e-05
  3   2   7 163  3.70026e-05
  3   2   7 165 -1.46600e-05
  3   2   7 166 -3.66599e-05
  3   2   7 167 -7.58853e-05
  3   2   7 169  4.61934e-05
  3   2   7 171 -1.71913e-05
  3   2   7 174 -2.35727e-05
  3   2   7 175  6.85208e-05
  3   2   7 177  1.99531e-05
  3   2   7 178  3.76159e-05
  3   2   7 180 -5.98674e-05
  3   2   7 181  2.99139e-05
  3   2   7 182 -1.17276e-05
  3   2   7 183 -3.81609e-05
  3   2   7 184  1.06769e-05
  3   2   7 186 -5.73970e-05
  3   2   7 187 -3.14919e-05
  3   2   7 188 -5.21296e-05
  3   2   7 189  2.21796e-05
  3   2   8  14 -1.81994e-05
  3   2   8  19 -5.53896e-05
  3   2   8  25 -1.60059e-05
  3   2   8  26 -2.19948e-05
  3   2   8  27 -4.00755e-05
  3   2   8  28  3.95520e-05
  3   2   8  31  1.94750e-05
  3   2   8  38 -6.56509e-05
  3   2   8  39 -7.65140e-05
  3   2   8  40 -1.13895e-04
  3   2   8  43  3.82588e-05
  3   2   8  44  3.79690e-05
  3   2   8  45 -1.23907e-04
  3   2   8  46  1.19679e-04
  3   2   8  48  2.47369e-04
  3   2   8  49  2.47652e-04
  3   2   8  63  1.74329e-05
  3   2   8  65  9.17383e-05
  3   2   8  66  7.78739e-05
  3   2   8  70 -4.41876e-05
  3   2   8  71 -4.57208e-05
  3   2   8  73  6.61314e-05
  3   2   8  74 -8.67475e-05
  3   2   8  76  3.72121e-05
  3   2   8  77  4.25758e-05
  3   2   8  78 -2.88624e-05
  3   2   8  79  3.37619e-05
  3   2   8  94  2.56656e-05
  3   2   8  95 -2.55070e-05
  3   2   8 105  1.19777e-04
  3   2   8 106  1.26599e-04
  3   2   8 114  2.20291e-05
  3   2   8 115  3.46598e-05
  3   2   8 124 -7.13687e-05
  3   2   8 126 -3.18116e-05
  3   2   8 127 -5.06206e-05
  3   2   8 130  2.07981e-05
  3   2   8 133  6.92598e-05
  3   2   8 134  1.03336e-05
  3   2   8 150 -3.87500e-05
  3   2   8 154  6.25408e-05
  3   2   8 157  3.13422e-05
  3   2   9  12  4.31305e-04
  3   2   9  13  1.09048e-04
  3   2   9  14  1.86574e-05
  3   2   9  15  1.28168e-05
  3   2   9  17  2.13679e-04
  3   2   9  18 -1.37756e-04
  3   2   9  19 -1.99416e-04
  3   2   9  20 -4.27897e-05
  3   2   9  21 -2.39780e-04
  3   2   9  23 -4.30158e-04
  3   2   9  24  9.52113e-05
  3   2   9  25 -1.21989e-04
  3   2   9  27  1.86276e-05
  3   2   9  28  5.32338e-04
  3   2   9  29 -8.60107e-05
  3   2   9  30 -2.71456e-04
  3   2   9  31 -1.68893e-04
  3   2   9  35  9.49081e-05
  3   2   9  39  1.07454e-04
  3   2   9  40  9.58544e-05
  3   2   9  42 -5.85194e-05
  3   2   9  43 -6.59203e-05
  3   2   9  44  7.13307e-05
  3   2   9  50 -1.51184e-04
  3   2   9  54  2.92494e-04
  3   2   9  56 -6.19339e-05
  3   2   9  57 -1.05096e-04
  3   2   9  58  1.54752e-04
  3   2   9  59  7.91125e-05
  3   2   9  60  6.73944e-05
  3   2   9  61 -4.23887e-04
  3   2   9  62 -1.63626e-04
  3   2   9  66  4.98649e-05
  3   2   9  67  9.10148e-05
  3   2   9  68  7.90671e-05
  3   2   9  69 -4.31463e-04
  3   2   9  70  7.45501e-05
  3   2   9  72  1.94380e-04
  3   2   9  73 -1.35117e-05
  3   2   9  76 -1.23767e-04
  3   2   9  79 -1.82900e-05
  3   2   9  80 -2.26293e-05
  3   2   9  81  5.84756e-05
  3   2   9  83  7.08403e-05
  3   2   9  85 -9.51982e-05
  3   2   9  86 -1.69231e-04
  3   2   9  87  4.33455e-04
  3   2   9  88 -1.04714e-05
  3   2   9  91 -5.75941e-05
  3   2   9  92  2.06925e-04
  3   2   9  93  4.33239e-04
  3   2   9  94 -1.94493e-04
  3   2   9  95 -2.14712e-05
  3   2   9  98 -2.94402e-05
  3   2   9 100 -2.05792e-05
  3   2   9 101  4.33119e-04
  3   2   9 102  4.35473e-04
  3   2   9 103 -8.50928e-05
  3   2   9 104  4.31467e-04
  3   2   9 105 -1.22926e-03
  3   2   9 107 -8.68186e-05
  3   2   9 108  5.59557e-05
  3   2   9 110 -6.47963e-04
  3   2   9 111  9.92276e-05
  3   2   9 112  3.68224e-04
  3   2   9 113  4.28173e-04
  3   2   9 116 -1.20278e-04
  3   2   9 117  1.43654e-04
  3   2   9 118 -1.38212e-04
  3   2   9 119  1.20134e-04
  3   2   9 120  3.10006e-04
  3   2   9 121  4.42312e-04
  3   2   9 123 -2.70474e-04
  3   2   9 124  7.20522e-05
  3   2   9 125 -7.31524e-05
  3   2   9 126 -4.76129e-05
  3   2   9 129  1.06391e-04
  3   2   9 130 -1.11429e-04
  3   2   9 131 -1.60762e-04
  3   2   9 132 -3.08629e-05
  3   2   9 133  1.39125e-04
  3   2   9 134  8.86374e-05
  3   2   9 135 -4.05936e-05
  3   2   9 137  7.17476e-04
  3   2   9 139  2.76119e-04
  3   2   9 140 -1.34802e-04
  3   2   9 142 -9.22393e-05
  3   2   9 143  1.81619e-04
  3   2   9 144  3.23730e-05
  3   2   9 146 -2.56694e-05
  3   2   9 147 -4.32869e-04
  3   2   9 149 -3.33775e-04
  3   2   9 150 -6.99628e-05
  3   2   9 151  7.25339e-05
  3   2   9 152  4.30161e-04
  3   2   9 153  1.62564e-04
  3   2   9 156 -7.74101e-05
  3   2   9 158 -2.48601e-04
  3   2   9 159 -4.34850e-04
  3   2   9 161 -4.42348e-04
  3   2   9 162 -4.32134e-04
  3   2   9 163 -2.76747e-04
  3   2   9 164 -2.85032e-05
  3   2   9 165  6.62104e-05
  3   2   9 166  2.06321e-04
  3   2   9 167  3.48939e-04
  3   2   9 168  1.51771e-04
  3   2   9 170  1.65711e-04
  3   2   9 171 -7.85549e-04
  3   2   9 172 -1.03885e-05
  3   2   9 173  1.47538e-04
  3   2   9 174 -2.49236e-05
  3   2   9 175  3.90219e-05
  3   2   9 176 -4.34295e-04
  3   2   9 177  1.14127e-04
  3   2   9 178  4.35667e-04
  3   2   9 179 -4.94585e-05
  3   2   9 181 -3.02899e-04
  3   2   9 182 -2.73844e-04
  3   2   9 183 -1.80627e-04
  3   2   9 184 -9.18159e-05
  3   2   9 185 -4.32361e-04
  3   2   9 186  4.31330e-04
  3   2   9 187  1.19893e-04
  3   2   9 188  2.96412e-04
  3   2   9 189 -1.15060e-04
  3   2  10  11  4.04389e-05
  3   2  10  12 -1.50755e-04
  3   2  10  17 -2.58696e-04
  3   2  10  18 -5.94047e-04
  3   2  10  19  5.86190e-04
  3   2  10  20 -5.91428e-05
  3   2  10  21 -4.97194e-05
  3   2  10  23 -1.02458e-04
  3   2  10  24  3.42359e-04
  3   2  10  28  2.53450e-04
  3   2  10  29 -3.18368e-05
  3   2  10  30 -5.18676e-04
  3   2  10  31 -1.58345e-04
  3   2  10  32 -1.82234e-05
  3   2  10  33  4.33146e-04
  3   2  10  35  1.49933e-04
  3   2  10  36  2.56101e-05
  3   2  10  39 -1.80434e-05
  3   2  10  40  2.88266e-05
  3   2  10  41 -4.33802e-04
  3   2  10  42  2.34240e-04
  3   2  10  43 -5.55689e-05
  3   2  10  44  5.45381e-05
  3   2  10  46  1.00141e-05
  3   2  10  47 -1.24131e-05
  3   2  10  50 -7.17042e-05
  3   2  10  52 -1.20750e-04
  3   2  10  53  1.21272e-04
  3   2  10  54  8.90498e-04
  3   2  10  55 -4.31697e-04
  3   2  10  56 -4.34927e-05
  3   2  10  57  2.86701e-05
  3   2  10  58  1.65177e-04
  3   2  10  60 -1.60423e-04
  3   2  10  62 -2.87504e-05
  3   2  10  65 -1.74510e-05
  3   2  10  66  1.44799e-05
  3   2  10  67 -4.30471e-04
  3   2  10  70  6.51669e-05
  3   2  10  72  2.08133e-04
  3   2  10  76  3.84835e-04
  3   2  10  80  1.54764e-04
  3   2  10  81  4.31501e-04
  3   2  10  82 -1.18461e-05
  3   2  10  83 -1.77044e-05
  3   2  10  84  1.90093e-05
  3   2  10  85  2.77340e-04
  3   2  10  86 -1.44065e-04
  3   2  10  88  2.00698e-04
  3   2  10  90 -3.79750e-05
  3   2  10  91 -4.10997e-04
  3   2  10  92  3.39850e-05
  3   2  10  93  4.63453e-04
  3   2  10  94 -3.10642e-05
  3   2  10  95 -1.02224e-04
  3   2  10  96 -1.17814e-03
  3   2  10  97 -2.18292e-04
  3   2  10  98  1.67558e-05
  3   2  10 103 -1.85849e-04
  3   2  10 105 -6.96674e-05
  3   2  10 107  1.14786e-04
  3   2  10 108 -5.65329e-04
  3   2  10 109 -4.30493e-04
  3   2  10 110 -2.77849e-05
  3   2  10 112  9.25580e-05
  3   2  10 113  5.31922e-04
  3   2  10 114  3.47680e-04
  3   2  10 116  1.10429e-04
  3   2  10 117  4.89258e-04
  3   2  10 118 -4.30359e-04
  3   2  10 119 -1.27674e-05
  3   2  10 120  4.90776e-05
  3   2  10 121 -1.65661e-04
  3   2  10 124 -5.03582e-04
  3   2  10 125  5.09942e-04
  3   2  10 126 -3.42883e-04
  3   2  10 127  2.37149e-05
  3   2  10 129 -1.90429e-04
  3   2  10 130 -2.07075e-04
  3   2  10 131 -4.16444e-05
  3   2  10 132  7.78247e-05
  3   2  10 133  2.77882e-04
  3   2  10 134  1.39125e-05
  3   2  10 135  8.33083e-05
  3   2  10 137  2.18264e-04
  3   2  10 139  4.32719e-05
  3   2  10 140  2.59507e-05
  3   2  10 141 -1.11465e-05
  3   2  10 142 -3.63120e-05
  3   2  10 143 -6.70439e-05
  3   2  10 144  1.22330e-04
  3   2  10 146 -1.08119e-04
  3   2  10 147 -7.03310e-04
  3   2  10 149  1.12286e-04
  3   2  10 150  4.94735e-04
  3   2  10 151 -4.57798e-04
  3   2  10 153  4.66471e-05
  3   2  10 155  4.23077e-04
  3   2  10 156  2.82613e-04
  3   2  10 157 -3.35205e-04
  3   2  10 158  2.00407e-05
  3   2  10 159 -8.40274e-04
  3   2  10 162 -1.94711e-04
  3   2  10 163 -3.04417e-04
  3   2  10 164 -4.11313e-05
  3   2  10 165  2.61551e-04
  3   2  10 166  3.06167e-04
  3   2  10 167 -4.43371e-04
  3   2  10 168 -3.40881e-05
  3   2  10 170  1.56109e-05
  3   2  10 171  2.70686e-04
  3   2  10 173 -4.45106e-05
  3   2  10 177  7.74873e-05
  3   2  10 178 -5.80068e-04
  3   2  10 180  5.40350e-04
  3   2  10 181  8.06935e-05
  3   2  10 182 -7.96533e-05
  3   2  10 183 -3.67666e-04
  3   2  10 184 -3.94196e-05
  3   2  10 186  3.89821e-04
  3   2  10 188  2.49024e-04
  3   2  10 189 -1.08164e-04
  3   2  11  11  1.07766e-05
  3   2  11  14  1.53670e-05
  3   2  11  19 -1.01512e-05
  3   2  11  31 -3.97042e-05
  3   2  11  35 -5.17739e-05
  3   2  11  36  5.27171e-05
  3   2  11  40  6.95421e-05
  3   2  11  52 -3.76765e-05
  3   2  11  56  1.06111e-05
  3   2  11  57 -1.06762e-05
  3   2  11  63 -2.18655e-05
  3   2  11  65 -4.60228e-05
  3   2  11  66 -4.13586e-05
  3   2  11  73 -4.83571e-05
  3   2  11  74  5.42862e-05
  3   2  11  76 -2.06989e-05
  3   2  11  77 -1.99888e-05
  3   2  11  78  2.28748e-05
  3   2  11  79 -2.26180e-05
  3   2  11  88 -3.00124e-05
  3   2  11  89 -3.04515e-05
  3   2  11  90 -4.72104e-05
  3   2  11  91 -4.68991e-05
  3   2  11  94 -1.10041e-05
  3   2  11  95  1.13228e-05
  3   2  11 105 -4.76278e-05
  3   2  11 106 -4.99415e-05
  3   2  11 110 -1.25899e-05
  3   2  11 111 -1.21241e-05
  3   2  11 114  9.55013e-05
  3   2  11 115  9.40569e-05
  3   2  11 119  1.03877e-05
  3   2  11 124 -4.01799e-05
  3   2  11 126 -7.04355e-05
  3   2  11 127 -6.91623e-05
  3   2  11 130  1.07233e-04
  3   2  11 132 -6.34493e-05
  3   2  11 133  6.01549e-05
  3   2  11 134  2.37514e-05
  3   2  11 135 -2.46433e-05
  3   2  11 150 -6.92679e-05
  3   2  11 154  1.04385e-04
  3   2  11 157  8.89442e-05
  3   2  11 160  4.30092e-05
  3   2  11 161 -4.47398e-05
  3   2  12  11  1.12531e-04
  3   2  12  12  1.48627e-05
  3   2  12  14  1.55646e-05
  3   2  12  19 -1.59886e-05
  3   2  12  25  2.98797e-04
  3   2  12  26 -2.62918e-04
  3   2  12  27 -3.85888e-05
  3   2  12  28 -3.38025e-05
  3   2  12  31  7.45739e-05
  3   2  12  35  1.15908e-04
  3   2  12  36  1.08640e-04
  3   2  12  38  1.08526e-04
  3   2  12  39 -1.05928e-04
  3   2  12  43 -6.24046e-04
  3   2  12  44  6.27416e-04
  3   2  12  45  1.18778e-04
  3   2  12  46  1.26768e-04
  3   2  12  48  1.24043e-03
  3   2  12  49 -1.23831e-03
  3   2  12  52 -9.43104e-05
  3   2  12  56  1.42411e-05
  3   2  12  57  1.69623e-05
  3   2  12  63  1.53440e-04
  3   2  12  65  2.27048e-04
  3   2  12  66 -1.99170e-04
  3   2  12  70 -8.24402e-04
  3   2  12  71  8.23170e-04
  3   2  12  73  1.21998e-04
  3   2  12  74  1.37033e-04
  3   2  12  79 -1.06528e-05
  3   2  12  82  1.24214e-05
  3   2  12  90 -5.80414e-05
  3   2  12  91  4.14046e-05
  3   2  12  94  8.97969e-05
  3   2  12  95  7.98800e-05
  3   2  12 100 -3.10261e-05
  3   2  12 105  3.16823e-05
  3   2  12 106 -3.19127e-05
  3   2  12 110  4.92546e-05
  3   2  12 111 -1.52750e-05
  3   2  12 116 -2.10727e-05
  3   2  12 118  2.09006e-05
  3   2  12 119 -3.48216e-05
  3   2  12 130 -7.92885e-05
  3   2  12 133 -3.51892e-05
  3   2  12 135 -3.67505e-05
  3   2  12 142 -5.05917e-05
  3   2  12 143 -2.20216e-05
  3   2  12 145 -7.29978e-05
  3   2  12 160  2.01005e-04
  3   2  12 161  2.04013e-04
  3   2  12 164 -2.23917e-04
  3   2  12 169  1.27808e-05
  3   2  12 170  6.63722e-05
  3   2  12 171  1.29630e-04
  3   2  12 174  1.86750e-04
  3   2  12 179  6.77673e-05
  3   2  12 182 -1.14168e-05
  3   2  12 183  3.14295e-05
  3   2  12 187 -1.71041e-05
  3   2  12 188 -2.77901e-05
  3   2  13  11 -2.18808e-04
  3   2  13  12  1.63133e-05
  3   2  13  14  7.42297e-05
  3   2  13  19 -2.99983e-05
  3   2  13  25  3.05703e-05
  3   2  13  26  3.51494e-05
  3   2  13  27 -3.40405e-05
  3   2  13  28  3.66059e-05
  3   2  13  31  8.51017e-05
  3   2  13  35 -7.11737e-05
  3   2  13  36  3.22414e-05
  3   2  13  38 -9.84682e-05
  3   2  13  39 -1.02691e-04
  3   2  13  43 -3.80215e-04
  3   2  13  44 -3.92283e-04
  3   2  13  45 -1.49325e-04
  3   2  13  46  1.38566e-04
  3   2  13  48 -1.33924e-03
  3   2  13  49 -1.33945e-03
  3   2  13  52 -9.60573e-05
  3   2  13  56 -1.82481e-05
  3   2  13  57  4.78594e-05
  3   2  13  63  2.01987e-05
  3   2  13  65 -9.33308e-05
  3   2  13  66 -6.52966e-05
  3   2  13  70  8.54843e-04
  3   2  13  71  8.52132e-04
  3   2  13  73  1.19690e-05
  3   2  13  74  2.91279e-05
  3   2  13  88 -1.13378e-05
  3   2  13  89 -1.07418e-05
  3   2  13  90  4.71112e-05
  3   2  13  91  6.26568e-05
  3   2  13  94  1.29236e-04
  3   2  13  95 -1.18317e-04
  3   2  13 105  7.74282e-05
  3   2  13 106  9.55323e-05
  3   2  13 110  1.64219e-05
  3   2  13 111 -1.98621e-05
  3   2  13 119 -2.19702e-05
  3   2  13 124  2.16552e-05
  3   2  13 130  5.89305e-05
  3   2  13 133 -2.30403e-05
  3   2  13 134 -3.43946e-05
  3   2  13 142 -1.35359e-05
  3   2  13 145 -6.22918e-05
  3   2  13 150  3.49088e-05
  3   2  13 160  2.33740e-04
  3   2  13 161 -2.34695e-04
  3   2  13 164 -2.42845e-04
  3   2  13 169 -1.75541e-05
  3   2  13 170 -1.05908e-04
  3   2  13 171  9.62641e-05
  3   2  13 174  2.00632e-04
  3   2  13 179  7.64563e-05
  3   2  13 183  2.98099e-05
  3   2  13 188 -3.66400e-05
  3   2  14  11  1.25685e-04
  3   2  14  12  1.59056e-05
  3   2  14  14  3.03271e-05
  3   2  14  25  5.96079e-05
  3   2  14  26 -5.95446e-05
  3   2  14  31  8.99816e-05
  3   2  14  35  1.05457e-04
  3   2  14  36  1.00807e-04
  3   2  14  43 -5.78140e-05
  3   2  14  44  5.78294e-05
  3   2  14  45  9.05019e-05
  3   2  14  46  9.06269e-05
  3   2  14  56  1.84106e-04
  3   2  14  57  1.78621e-04
  3   2  14  63 -8.93089e-05
  3   2  14  65 -2.63389e-04
  3   2  14  66  2.57074e-04
  3   2  14  73 -5.11302e-05
  3   2  14  74 -2.66154e-05
  3   2  14  76 -4.02295e-05
  3   2  14  77  3.94704e-05
  3   2  14  78  1.36913e-04
  3   2  14  79  1.35300e-04
  3   2  14  82  8.98767e-05
  3   2  14  88  1.18192e-05
  3   2  14  89 -1.34668e-05
  3   2  14  90  1.40355e-05
  3   2  14  91 -1.42602e-05
  3   2  14  94 -9.40747e-05
  3   2  14  95 -9.50826e-05
  3   2  14 100 -4.48731e-05
  3   2  14 105 -1.29006e-04
  3   2  14 106  1.29039e-04
  3   2  14 110 -7.92148e-05
  3   2  14 111  7.93595e-05
  3   2  14 114 -4.89725e-05
  3   2  14 115  4.85069e-05
  3   2  14 119  3.18876e-05
  3   2  14 124  5.60662e-05
  3   2  14 126  4.79497e-05
  3   2  14 127 -4.70152e-05
  3   2  14 130  9.07362e-05
  3   2  14 132 -2.74103e-05
  3   2  14 133 -2.77003e-05
  3   2  14 134  5.24013e-05
  3   2  14 135  5.19039e-05
  3   2  14 142 -3.17294e-05
  3   2  14 145 -7.19324e-05
  3   2  14 150 -5.01090e-05
  3   2  14 154 -1.05909e-04
  3   2  14 157 -3.92773e-05
  3   2  14 160  1.01788e-05
  3   2  14 161  1.43105e-05
  3   2  14 170  1.37018e-05
  3   2  14 182 -2.22485e-05
  3   2  14 187 -2.13930e-05
  3   2  14 188  1.09736e-05
  3   2  15  12  3.85851e-05
  3   2  15  13 -4.42477e-05
  3   2  15  15  8.13803e-05
  3   2  15  17  4.16232e-05
  3   2  15  20  1.19932e-05
  3   2  15  21 -6.47197e-05
  3   2  15  23  1.39236e-03
  3   2  15  26 -1.21596e-05
  3   2  15  29  6.91904e-05
  3   2  15  30 -5.01805e-05
  3   2  15  32  5.23011e-05
  3   2  15  34 -3.41496e-05
  3   2  15  35 -2.88456e-05
  3   2  15  37 -4.04137e-05
  3   2  15  42 -1.02236e-05
  3   2  15  44 -6.15513e-05
  3   2  15  47  1.42540e-04
  3   2  15  48  3.31693e-05
  3   2  15  53  5.17105e-05
  3   2  15  54 -4.87644e-05
  3   2  15  58  1.92232e-04
  3   2  15  61 -4.24928e-05
  3   2  15  62 -7.97176e-05
  3   2  15  64  3.47784e-05
  3   2  15  65  9.74013e-05
  3   2  15  67  3.43863e-05
  3   2  15  72  4.09601e-05
  3   2  15  75  2.72903e-05
  3   2  15  78 -3.78964e-05
  3   2  15  80 -4.13960e-05
  3   2  15  81  4.24087e-05
  3   2  15  83 -4.06455e-05
  3   2  15  84 -1.15291e-05
  3   2  15  85  2.22095e-05
  3   2  15  89  3.86733e-05
  3   2  15  94 -3.21544e-05
  3   2  15  97 -1.06075e-05
  3   2  15  99  4.08333e-05
  3   2  15 100  4.39084e-05
  3   2  15 101  3.96954e-05
  3   2  15 103 -2.00718e-05
  3   2  15 105  3.80416e-05
  3   2  15 107  2.87253e-05
  3   2  15 108 -5.55462e-05
  3   2  15 110 -2.62320e-05
  3   2  15 112 -1.12732e-05
  3   2  15 113 -4.02970e-05
  3   2  15 114  3.41427e-05
  3   2  15 118 -9.31771e-05
  3   2  15 122 -4.70560e-05
  3   2  15 124 -4.29725e-05
  3   2  15 125  4.27804e-05
  3   2  15 136  3.78929e-05
  3   2  15 139  2.34269e-05
  3   2  15 140  2.61038e-05
  3   2  15 141  3.72792e-05
  3   2  15 144  4.28827e-05
  3   2  15 149  1.09865e-05
  3   2  15 153  1.03573e-05
  3   2  15 156  2.93091e-05
  3   2  15 158  1.19503e-05
  3   2  15 163 -1.53256e-05
  3   2  15 165 -7.49229e-05
  3   2  15 166  1.66776e-05
  3   2  15 169 -3.34409e-05
  3   2  15 170 -1.37722e-05
  3   2  15 171 -5.94171e-05
  3   2  15 175 -3.74752e-05
  3   2  15 178 -3.59473e-05
  3   2  15 179 -4.71406e-05
  3   2  15 183 -1.26985e-05
  3   2  15 187  1.34778e-05
  3   2  16  13 -5.07282e-04
  3   2  16  17 -1.58519e-05
  3   2  16  19 -1.04560e-05
  3   2  16  20  1.28898e-05
  3   2  16  22  1.13192e-04
  3   2  16  23  3.87999e-05
  3   2  16  28  6.44783e-05
  3   2  16  29  7.62296e-05
  3   2  16  32 -2.27741e-04
  3   2  16  37  3.80335e-05
  3   2  16  42  2.29142e-05
  3   2  16  48  3.43485e-05
  3   2  16  53 -1.44898e-05
  3   2  16  54  2.72277e-05
  3   2  16  58 -1.36932e-04
  3   2  16  60  2.24051e-05
  3   2  16  61  3.88557e-05
  3   2  16  62 -1.61080e-04
  3   2  16  67 -1.31837e-03
  3   2  16  69 -3.79477e-05
  3   2  16  70  3.64079e-05
  3   2  16  72 -5.83792e-05
  3   2  16  75 -2.81927e-03
  3   2  16  81  6.39314e-05
  3   2  16  84 -7.76358e-05
  3   2  16  85 -6.96051e-05
  3   2  16  86 -1.26708e-05
  3   2  16  87  3.79433e-05
  3   2  16  92 -1.55888e-05
  3   2  16  97  1.66802e-05
  3   2  16 101 -2.88635e-05
  3   2  16 102  3.07027e-05
  3   2  16 103 -1.22886e-05
  3   2  16 105 -1.07316e-04
  3   2  16 108 -1.97279e-05
  3   2  16 109  3.52778e-05
  3   2  16 121 -2.99745e-05
  3   2  16 122  3.77228e-05
  3   2  16 123 -2.36302e-05
  3   2  16 127 -4.66487e-05
  3   2  16 133  1.36097e-05
  3   2  16 140 -1.77758e-05
  3   2  16 149 -1.10748e-05
  3   2  16 151 -6.51921e-05
  3   2  16 158 -1.10350e-05
  3   2  16 161 -3.42628e-05
  3   2  16 166  2.99074e-05
  3   2  16 172 -3.92577e-05
  3   2  16 173  1.05446e-05
  3   2  16 175  1.75299e-05
  3   2  16 177 -2.47490e-05
  3   2  16 178  2.02082e-05
  3   2  16 180  3.52317e-05
  3   2  16 181 -2.66030e-05
  3   2  16 183 -2.56642e-05
  3   2  16 187  2.22870e-05
  3   2  16 188  3.56590e-05
  3   2  17  17  4.73640e-05
  3   2  17  21 -1.03997e-04
  3   2  17  29  1.61312e-04
  3   2  17  32 -1.19789e-04
  3   2  17  54 -3.05919e-05
  3   2  17  58 -2.32198e-04
  3   2  17  62  5.99779e-05
  3   2  17  65  2.03710e-05
  3   2  17  72  9.21168e-05
  3   2  17  84  9.83457e-05
  3   2  17  85  5.11975e-05
  3   2  17 105  3.11216e-05
  3   2  17 108  4.57366e-05
  3   2  17 129 -6.08954e-05
  3   2  17 130  6.19200e-05
  3   2  17 134  3.59143e-05
  3   2  17 140 -2.04899e-05
  3   2  17 141  6.94487e-05
  3   2  17 146  2.75563e-05
  3   2  17 150  6.37782e-05
  3   2  17 151 -6.37974e-05
  3   2  17 154  4.72072e-05
  3   2  17 155 -4.72621e-05
  3   2  17 168 -1.07381e-04
  3   2  17 170  1.87069e-05
  3   2  18  13 -3.69261e-04
  3   2  18  21 -1.39398e-05
  3   2  18  22 -1.02235e-05
  3   2  18  29  1.09563e-04
  3   2  18  54 -4.36837e-05
  3   2  18  55  2.90111e-04
  3   2  18  58 -6.22330e-05
  3   2  18  59 -5.98432e-04
  3   2  18  62  5.01068e-05
  3   2  18  67  3.82444e-04
  3   2  18  72  2.67790e-05
  3   2  18  75  1.37021e-03
  3   2  18  80  7.24503e-05
  3   2  18  85 -3.86351e-05
  3   2  18 105 -5.19916e-05
  3   2  18 107 -1.03910e-05
  3   2  18 118 -2.05771e-05
  3   2  18 129  4.70441e-05
  3   2  18 130  4.66429e-05
  3   2  18 146 -2.16141e-05
  3   2  18 150  1.27533e-05
  3   2  18 151 -1.24523e-05
  3   2  19  11  6.74606e-05
  3   2  19  12 -1.36193e-05
  3   2  19  25  4.48415e-05
  3   2  19  26  4.54440e-05
  3   2  19  28  1.03823e-05
  3   2  19  31  1.35804e-04
  3   2  19  35  1.92450e-04
  3   2  19  36 -1.96386e-04
  3   2  19  38  3.61393e-05
  3   2  19  39  3.28004e-05
  3   2  19  43 -1.66095e-05
  3   2  19  44 -1.88337e-05
  3   2  19  45 -1.75097e-04
  3   2  19  46  1.76645e-04
  3   2  19  52 -2.32725e-05
  3   2  19  56  9.76671e-05
  3   2  19  57 -9.81071e-05
  3   2  19  63 -7.51174e-05
  3   2  19  65 -2.36808e-04
  3   2  19  66 -2.39032e-04
  3   2  19  73 -2.50851e-04
  3   2  19  74  2.50416e-04
  3   2  19  78  1.85891e-04
  3   2  19  79 -1.84803e-04
  3   2  19  82  1.04708e-05
  3   2  19  88 -3.24616e-05
  3   2  19  89 -3.13155e-05
  3   2  19  90 -4.94639e-05
  3   2  19  91 -5.01858e-05
  3   2  19  94  1.43468e-04
  3   2  19  95 -1.44391e-04
  3   2  19 100 -1.01365e-04
  3   2  19 105 -5.31724e-05
  3   2  19 106 -5.58511e-05
  3   2  19 110  9.90422e-05
  3   2  19 111  1.89726e-04
  3   2  19 114 -4.20810e-05
  3   2  19 115 -4.15484e-05
  3   2  19 119  3.84516e-05
  3   2  19 124  8.70676e-05
  3   2  19 126  2.57239e-05
  3   2  19 127  2.60392e-05
  3   2  19 130  1.30252e-04
  3   2  19 132 -4.51150e-05
  3   2  19 133  4.52249e-05
  3   2  19 134  1.03625e-04
  3   2  19 135 -1.14061e-04
  3   2  19 142 -2.67901e-05
  3   2  19 145 -1.24409e-04
  3   2  19 150 -1.22796e-04
  3   2  19 154 -7.88274e-05
  3   2  19 170 -6.42200e-05
  3   2  19 171  5.43817e-05
  3   2  19 182 -3.20150e-05
  3   2  19 183 -1.10834e-05
  3   2  19 187 -1.76355e-05
  3   2  19 188 -1.27145e-05
  3   2  20  17  7.91090e-05
  3   2  20  18 -1.75511e-05
  3   2  20  19  1.98175e-05
  3   2  20  21 -2.07071e-04
  3   2  20  27  3.98013e-05
  3   2  20  29  5.88264e-04
  3   2  20  32 -5.79902e-04
  3   2  20  36 -1.30442e-05
  3   2  20  47  1.12353e-05
  3   2  20  54  1.08072e-04
  3   2  20  58 -3.94554e-04
  3   2  20  62 -1.70642e-04
  3   2  20  67 -5.21156e-04
  3   2  20  72  2.15145e-05
  3   2  20  74 -2.10721e-05
  3   2  20  75 -7.55401e-04
  3   2  20  85 -2.41454e-04
  3   2  20 100  1.04761e-05
  3   2  20 108  1.28990e-04
  3   2  20 118  1.37375e-05
  3   2  20 122  1.18222e-05
  3   2  20 128  1.37569e-05
  3   2  20 129  4.11487e-05
  3   2  20 130  4.06039e-05
  3   2  20 132  1.05417e-05
  3   2  20 140 -4.54294e-05
  3   2  20 150  2.24289e-05
  3   2  20 151  2.25007e-05
  3   2  20 168 -1.33036e-04
  3   2  20 170  1.67799e-05
  3   2  20 171  2.04517e-05
  3   2  20 187 -1.31259e-05
  3   2  21  13 -3.79124e-05
  3   2  21  17 -1.23162e-05
  3   2  21  21  5.57442e-05
  3   2  21  24 -1.21876e-05
  3   2  21  27  1.53477e-05
  3   2  21  29 -4.75909e-05
  3   2  21  32  8.64977e-05
  3   2  21  36 -2.17699e-05
  3   2  21  40 -1.20789e-05
  3   2  21  54 -3.06736e-05
  3   2  21  55  3.83900e-04
  3   2  21  58  4.49546e-05
  3   2  21  80 -3.58233e-04
  3   2  21  84 -3.79187e-04
  3   2  21  85  1.82426e-04
  3   2  21  91 -1.54270e-05
  3   2  21  95 -1.37504e-05
  3   2  21 103  1.09120e-05
  3   2  21 108 -1.62257e-05
  3   2  21 118  1.86866e-05
  3   2  21 139 -1.93773e-05
  3   2  21 146  1.92459e-05
  3   2  21 150 -1.08293e-05
  3   2  21 153 -1.48536e-05
  3   2  21 154 -1.09753e-05
  3   2  21 155 -1.04986e-05
  3   2  21 158  1.60257e-05
  3   2  21 168 -1.93176e-05
  3   2  21 169  7.31494e-05
  3   3   4  13  1.08731e-04
  3   3   4  16 -7.00407e-05
  3   3   4  23  5.46309e-05
  3   3   4  33  1.35405e-04
  3   3   4  34 -4.18495e-05
  3   3   4  55 -8.96238e-05
  3   3   4  59  1.33664e-04
  3   3   4  67  9.08669e-05
  3   3   4  75 -4.10543e-04
  3   3   4  80  5.46900e-05
  3   3   4  81 -6.11276e-05
  3   3   4  84 -2.21569e-05
  3   3   4 109  9.67934e-05
  3   3   4 141 -1.52035e-05
  3   3   4 169  1.84914e-04
  3   3   5  17  1.09703e-05
  3   3   5  21 -1.76876e-05
  3   3   5  54 -1.93101e-05
  3   3   5  58 -1.05677e-05
  3   3   5  62  2.60827e-05
  3   3   5  72  2.08076e-05
  3   3   5 168 -1.32069e-05
  3   3   6  11 -3.25328e-04
  3   3   6  14 -1.34958e-04
  3   3   6  18  6.60343e-04
  3   3   6  25 -2.10354e-05
  3   3   6  26  2.15872e-05
  3   3   6  28 -4.69539e-05
  3   3   6  31  3.67773e-05
  3   3   6  35  3.27440e-05
  3   3   6  36  3.33572e-05
  3   3   6  38 -8.02510e-05
  3   3   6  39  8.06640e-05
  3   3   6  43 -5.64442e-04
  3   3   6  44 -5.56096e-04
  3   3   6  45 -1.23016e-05
  3   3   6  46  1.89231e-05
  3   3   6  48 -1.18495e-03
  3   3   6  52  9.11264e-05
  3   3   6  56  3.59286e-05
  3   3   6  63  2.07628e-04
  3   3   6  65  4.38512e-04
  3   3   6  70 -8.75895e-04
  3   3   6  73  1.02196e-03
  3   3   6  74  1.03836e-03
  3   3   6  76  2.31141e-05
  3   3   6  77  2.25424e-05
  3   3   6  78 -3.08628e-04
  3   3   6  79 -3.09088e-04
  3   3   6  82 -6.68432e-05
  3   3   6  89  1.62854e-05
  3   3   6  90  3.09961e-05
  3   3   6  95  2.73593e-04
  3   3   6 100  1.47275e-04
  3   3   6 106 -1.02151e-04
  3   3   6 111 -2.25834e-04
  3   3   6 118 -2.64926e-05
  3   3   6 119 -3.10249e-05
  3   3   6 124 -1.92505e-04
  3   3   6 129 -1.76388e-05
  3   3   6 135  1.30606e-05
  3   3   6 142  1.31750e-04
  3   3   6 145  4.03512e-04
  3   3   6 170 -1.47435e-04
  3   3   6 174 -5.87389e-05
  3   3   6 175  1.19084e-04
  3   3   6 187  3.00452e-05
  3   3   6 188 -1.58312e-05
  3   3   7  11  2.64469e-05
  3   3   7  12 -2.75615e-05
  3   3   7  14 -3.79887e-05
  3   3   7  18  2.57707e-04
  3   3   7  25  2.52268e-04
  3   3   7  26 -2.51307e-04
  3   3   7  28  2.30711e-05
  3   3   7  31 -1.02245e-04
  3   3   7  35 -2.95273e-05
  3   3   7  36 -2.91758e-05
  3   3   7  38 -5.58933e-05
  3   3   7  39 -5.59752e-05
  3   3   7  43  4.20969e-04
  3   3   7  44 -4.19969e-04
  3   3   7  45 -1.43867e-04
  3   3   7  46 -1.42192e-04
  3   3   7  48 -1.01499e-05
  3   3   7  52  5.49226e-05
  3   3   7  57  1.21561e-05
  3   3   7  63 -8.00792e-05
  3   3   7  65 -1.42991e-04
  3   3   7  73 -3.70274e-05
  3   3   7  74  3.25389e-05
  3   3   7  90  7.54487e-05
  3   3   7  95  3.80792e-05
  3   3   7 106 -8.49974e-05
  3   3   7 110 -1.07796e-05
  3   3   7 111  1.14704e-05
  3   3   7 115  1.15139e-04
  3   3   7 116  4.25451e-05
  3   3   7 118 -1.11095e-04
  3   3   7 119 -1.10723e-04
  3   3   7 127  5.51209e-05
  3   3   7 129  3.10913e-04
  3   3   7 132 -1.37029e-04
  3   3   7 133  1.37082e-04
  3   3   7 135  1.72298e-04
  3   3   7 142  2.63425e-05
  3   3   7 143  1.04543e-05
  3   3   7 145  2.51745e-05
  3   3   7 146  2.05309e-05
  3   3   7 151  2.39350e-04
  3   3   7 154  2.03497e-04
  3   3   7 155 -2.03134e-04
  3   3   7 156  4.12692e-05
  3   3   7 160 -2.17238e-04
  3   3   7 161  2.14169e-04
  3   3   7 164  1.46068e-04
  3   3   7 171 -1.38575e-05
  3   3   7 174 -6.20246e-05
  3   3   7 178  3.46922e-05
  3   3   7 179 -3.46985e-05
  3   3   7 183 -5.30718e-05
  3   3   7 186 -1.24951e-05
  3   3   7 187  3.59313e-05
  3   3   7 188  2.95730e-05
  3   3   8  22 -2.11830e-03
  3   3   8  37  7.66411e-04
  3   3   8  41 -2.15614e-03
  3   3   8  47 -2.34605e-03
  3   3   8  61  6.40220e-04
  3   3   8  69 -3.93640e-04
  3   3   8  87  9.93296e-04
  3   3   8  93 -1.58453e-04
  3   3   8  96  1.22702e-03
  3   3   8 101 -8.64749e-04
  3   3   8 102  5.30326e-04
  3   3   8 104  1.70395e-03
  3   3   8 113 -2.13545e-04
  3   3   8 121  4.21957e-04
  3   3   8 122  1.13039e-03
  3   3   8 128 -1.06653e-03
  3   3   8 136  1.25478e-04
  3   3   8 138  1.02681e-03
  3   3   8 147  1.25695e-04
  3   3   8 148 -1.29894e-03
  3   3   8 152 -2.69960e-04
  3   3   8 159  7.48419e-04
  3   3   8 162 -3.49375e-04
  3   3   8 167 -2.61754e-04
  3   3   8 172  1.88061e-04
  3   3   8 173 -1.68032e-05
  3   3   8 176 -2.37242e-05
  3   3   8 180  4.50471e-04
  3   3   8 185  4.53833e-04
  3   3   8 186  2.58571e-04
  3   3   8 188 -1.55951e-05
  3   3   9  11 -6.57736e-05
  3   3   9  12 -6.70040e-05
  3   3   9  14 -6.77230e-05
  3   3   9  18  8.10415e-05
  3   3   9  25 -1.65904e-05
  3   3   9  26 -1.68525e-05
  3   3   9  30  4.75459e-05
  3   3   9  31 -1.10460e-04
  3   3   9  35 -3.55797e-05
  3   3   9  36  3.52465e-05
  3   3   9  38 -3.63894e-05
  3   3   9  39 -3.67717e-05
  3   3   9  43  9.94217e-05
  3   3   9  44 -9.90720e-05
  3   3   9  45  2.22960e-05
  3   3   9  46 -2.02510e-05
  3   3   9  48  2.82496e-05
  3   3   9  49 -2.73773e-05
  3   3   9  56  3.57165e-05
  3   3   9  57 -1.04408e-04
  3   3   9  63  3.24100e-05
  3   3   9  65  6.84175e-05
  3   3   9  66 -7.11112e-05
  3   3   9  70 -1.18074e-04
  3   3   9  71 -1.15238e-04
  3   3   9  73  2.18553e-04
  3   3   9  74  2.18857e-04
  3   3   9  78 -5.05711e-05
  3   3   9  79  5.00354e-05
  3   3   9  82 -2.93537e-05
  3   3   9  88  3.32780e-05
  3   3   9  89 -3.32126e-05
  3   3   9  95  4.68710e-05
  3   3   9 100  2.29087e-05
  3   3   9 106  4.19235e-05
  3   3   9 111 -3.57082e-05
  3   3   9 115 -1.02646e-05
  3   3   9 117  1.66973e-05
  3   3   9 125 -3.50045e-05
  3   3   9 127 -2.38221e-05
  3   3   9 129  1.15884e-05
  3   3   9 133  4.72838e-05
  3   3   9 142  2.67484e-05
  3   3   9 145  7.98802e-05
  3   3   9 151  2.14619e-05
  3   3   9 155  2.88853e-05
  3   3   9 157 -1.30831e-05
  3   3   9 170 -4.89341e-05
  3   3   9 171  9.07059e-05
  3   3  10  14 -1.59569e-05
  3   3  10  18 -1.15057e-05
  3   3  10  27  2.49359e-05
  3   3  10  30  9.86217e-05
  3   3  10  31 -2.80862e-05
  3   3  10  43 -1.22569e-05
  3   3  10  44  1.20491e-05
  3   3  10  45  3.93282e-05
  3   3  10  46 -3.85826e-05
  3   3  10  48 -3.36877e-04
  3   3  10  49  3.37178e-04
  3   3  10  57  1.12580e-05
  3   3  10  65  1.09439e-05
  3   3  10  71  2.37796e-05
  3   3  10  73 -2.19341e-05
  3   3  10  74  2.22818e-05
  3   3  10  77  5.22644e-05
  3   3  10  90  1.24773e-05
  3   3  10  95  2.16870e-05
  3   3  10 106 -8.84687e-05
  3   3  10 115  2.20678e-05
  3   3  10 116 -1.76638e-05
  3   3  10 118 -1.60860e-05
  3   3  10 119 -1.28276e-05
  3   3  10 125  6.40993e-05
  3   3  10 127  4.35078e-05
  3   3  10 129  3.21939e-05
  3   3  10 132  2.90300e-05
  3   3  10 133 -2.50619e-05
  3   3  10 134  3.08175e-05
  3   3  10 135  2.39744e-05
  3   3  10 154 -7.05416e-05
  3   3  10 155 -7.08413e-05
  3   3  10 156  1.47042e-05
  3   3  10 160 -1.34617e-05
  3   3  10 161  1.36037e-05
  3   3  10 164  2.24936e-05
  3   3  10 174 -1.92159e-05
  3   3  11  13 -4.10256e-04
  3   3  11  16  3.11124e-04
  3   3  11  23  7.86203e-04
  3   3  11  33 -1.60985e-04
  3   3  11  34  3.24571e-04
  3   3  11  59 -5.41920e-04
  3   3  11  67 -7.07072e-04
  3   3  11  75  1.94585e-03
  3   3  11  80 -1.48491e-04
  3   3  11  81  1.66572e-04
  3   3  11 109 -4.62874e-04
  3   3  11 141  6.11797e-05
  3   3  11 169 -3.47166e-04
  3   3  11 170  1.61859e-05
  3   3  11 171  1.85132e-05
  3   3  12  20  3.15038e-05
  3   3  12  24  2.85341e-05
  3   3  12  42 -3.01572e-05
  3   3  12  50 -3.05995e-05
  3   3  12  56  2.27702e-04
  3   3  12  60 -3.29370e-05
  3   3  12  97 -3.98736e-05
  3   3  12 103 -1.27211e-05
  3   3  12 123 -1.80865e-05
  3   3  12 149  3.21018e-05
  3   3  12 153  5.13192e-05
  3   3  12 181  1.46269e-05
  3   3  13  22 -2.14755e-04
  3   3  13  37  1.02421e-04
  3   3  13  41 -2.39040e-04
  3   3  13  47 -3.04087e-04
  3   3  13  51  5.46773e-05
  3   3  13  61  2.11418e-04
  3   3  13  69 -6.10242e-05
  3   3  13  87  1.33370e-05
  3   3  13  96  2.56607e-04
  3   3  13 101 -1.63576e-04
  3   3  13 102  6.25605e-05
  3   3  13 104  1.61923e-04
  3   3  13 113 -1.57197e-04
  3   3  13 121  3.42307e-05
  3   3  13 122  1.52773e-04
  3   3  13 128 -2.05497e-04
  3   3  13 136  1.37433e-04
  3   3  13 138  1.54371e-04
  3   3  13 147  9.20509e-05
  3   3  13 148 -3.38536e-04
  3   3  13 152 -1.52178e-04
  3   3  13 159  1.44176e-04
  3   3  13 162  1.21709e-04
  3   3  13 167 -2.37130e-05
  3   3  13 172  7.15355e-05
  3   3  13 180  9.58265e-05
  3   3  13 185  6.75536e-05
  3   3  13 186  3.45999e-05
  3   3  14  17 -4.64469e-05
  3   3  14  21 -3.50568e-04
  3   3  14  29 -5.84698e-04
  3   3  14  32  5.59466e-04
  3   3  14  54 -6.08511e-05
  3   3  14  58 -1.67818e-04
  3   3  14  62  1.97209e-04
  3   3  14  72 -6.30263e-05
  3   3  14  80 -2.90447e-04
  3   3  14  81 -2.57206e-04
  3   3  14  85  2.55365e-04
  3   3  14 108 -1.18346e-04
  3   3  14 140  2.71210e-05
  3   3  14 168  1.70883e-04
  3   3  15  11  2.40920e-04
  3   3  15  12 -2.40720e-04
  3   3  15  14 -1.12238e-04
  3   3  15  15  1.12604e-04
  3   3  15  19 -1.36237e-05
  3   3  15  25  2.63497e-04
  3   3  15  26 -2.63034e-04
  3   3  15  27 -5.05817e-05
  3   3  15  30  2.57889e-04
  3   3  15  31 -2.57472e-04
  3   3  15  36 -9.91325e-05
  3   3  15  38  2.39796e-05
  3   3  15  39  2.33506e-05
  3   3  15  48  6.89804e-05
  3   3  15  49  2.91091e-05
  3   3  15  52 -5.37488e-05
  3   3  15  53  4.84762e-05
  3   3  15  56  1.52193e-04
  3   3  15  57 -1.52835e-04
  3   3  15  63 -1.33108e-04
  3   3  15  64  1.33167e-04
  3   3  15  66  2.92676e-04
  3   3  15  70 -1.20239e-04
  3   3  15  71  1.20839e-04
  3   3  15  73 -2.09200e-04
  3   3  15  74  2.09534e-04
  3   3  15  79 -1.96606e-04
  3   3  15  82  1.11901e-04
  3   3  15  83 -1.11885e-04
  3   3  15  88  1.57163e-04
  3   3  15  95  7.59110e-05
  3   3  15  99  3.60763e-05
  3   3  15 106  1.05821e-04
  3   3  15 110  7.52313e-05
  3   3  15 111 -7.52733e-05
  3   3  15 115  6.08528e-05
  3   3  15 116  2.67108e-05
  3   3  15 118 -3.47436e-05
  3   3  15 119 -3.50818e-05
  3   3  15 125  8.70310e-05
  3   3  15 142  2.22881e-05
  3   3  15 145  1.95804e-05
  3   3  15 156  1.13416e-04
  3   3  15 157 -1.13233e-04
  3   3  15 160 -8.91571e-05
  3   3  15 161  8.93659e-05
  3   3  15 170 -2.40568e-04
  3   3  15 171  2.40680e-04
  3   3  15 175  1.98179e-05
  3   3  15 187 -1.14257e-05
  3   3  16  12 -1.52110e-05
  3   3  16  14  1.22801e-05
  3   3  16  15 -1.08326e-05
  3   3  16  19  2.33710e-05
  3   3  16  25 -4.03131e-05
  3   3  16  26 -4.01148e-05
  3   3  16  27  1.38702e-05
  3   3  16  30 -2.72602e-05
  3   3  16  31 -2.71164e-05
  3   3  16  36 -3.12502e-05
  3   3  16  38  2.99174e-05
  3   3  16  39 -3.00783e-05
  3   3  16  43 -6.60708e-05
  3   3  16  44  6.59320e-05
  3   3  16  45 -1.64650e-05
  3   3  16  46  1.38529e-05
  3   3  16  49 -1.00926e-05
  3   3  16  52 -9.53678e-05
  3   3  16  53  9.60953e-05
  3   3  16  63  2.83919e-05
  3   3  16  64  2.95972e-05
  3   3  16  66  7.97304e-05
  3   3  16  73 -6.70090e-05
  3   3  16  74  5.71038e-05
  3   3  16  76  8.56859e-05
  3   3  16  77  8.80850e-05
  3   3  16  94  2.92554e-05
  3   3  16  95  3.07616e-05
  3   3  16 106 -1.43934e-05
  3   3  16 126 -8.86055e-05
  3   3  16 130 -7.71257e-05
  3   3  16 134 -5.08077e-05
  3   3  16 135  5.05849e-05
  3   3  16 142  8.78002e-05
  3   3  16 145  1.83658e-04
  3   3  16 154  1.89074e-04
  3   3  16 164  6.95679e-05
  3   3  16 165  6.97351e-05
  3   3  16 175  4.75722e-05
  3   3  16 182  2.79647e-05
  3   3  16 183  2.79331e-05
  3   3  16 187  1.61525e-05
  3   3  17  11 -9.73057e-04
  3   3  17  12 -9.73338e-04
  3   3  17  14  1.44941e-04
  3   3  17  15 -1.39437e-04
  3   3  17  18  5.16230e-04
  3   3  17  25  3.35847e-05
  3   3  17  26 -3.61044e-05
  3   3  17  27  1.50430e-04
  3   3  17  28  1.49902e-04
  3   3  17  30 -7.40894e-05
  3   3  17  31  2.82130e-05
  3   3  17  35 -6.04682e-04
  3   3  17  36 -6.04452e-04
  3   3  17  38  3.69454e-05
  3   3  17  39 -3.68247e-05
  3   3  17  43 -3.08411e-04
  3   3  17  44 -3.11187e-04
  3   3  17  45 -2.17213e-04
  3   3  17  46  2.16501e-04
  3   3  17  48 -8.26592e-04
  3   3  17  49  8.27678e-04
  3   3  17  52  3.40719e-04
  3   3  17  63  2.27862e-04
  3   3  17  64  2.17429e-04
  3   3  17  66  4.27524e-04
  3   3  17  70 -7.75499e-04
  3   3  17  71 -2.36751e-04
  3   3  17  73 -1.25811e-05
  3   3  17  74  2.08927e-05
  3   3  17  78 -8.00684e-04
  3   3  17  79  8.01001e-04
  3   3  17  82 -2.42768e-04
  3   3  17  83  2.42682e-04
  3   3  17  88  3.78215e-04
  3   3  17  89  3.77482e-04
  3   3  17  90  8.47325e-05
  3   3  17  91  8.63504e-05
  3   3  17  94  2.20658e-05
  3   3  17  95 -2.23127e-05
  3   3  17  99  1.18094e-05
  3   3  17 106  5.14215e-05
  3   3  17 111 -5.02138e-04
  3   3  17 116 -1.20184e-05
  3   3  17 118 -4.98743e-05
  3   3  17 119  5.10558e-05
  3   3  17 124 -4.11625e-04
  3   3  17 129 -3.74667e-05
  3   3  17 132  2.44321e-05
  3   3  17 133  2.21866e-05
  3   3  17 135  1.30996e-05
  3   3  17 142  2.77579e-04
  3   3  17 145 -6.44475e-05
  3   3  17 146  5.17905e-05
  3   3  17 151  1.66314e-05
  3   3  17 160  1.09437e-05
  3   3  17 164 -2.63898e-05
  3   3  17 169 -2.05670e-05
  3   3  17 170 -2.47268e-04
  3   3  17 175  3.02330e-04
  3   3  17 179  1.05909e-05
  3   3  17 182  1.50663e-04
  3   3  17 183  1.42532e-05
  3   3  17 187  1.38574e-04
  3   3  17 188 -3.89143e-05
  3   3  18  11 -6.57306e-05
  3   3  18  14 -2.73450e-04
  3   3  18  15 -2.71965e-04
  3   3  18  18 -2.26938e-04
  3   3  18  25  1.80822e-04
  3   3  18  26 -1.79437e-04
  3   3  18  28 -1.26848e-04
  3   3  18  30  1.19907e-04
  3   3  18  31 -1.27113e-05
  3   3  18  35 -2.43085e-04
  3   3  18  36 -2.42718e-04
  3   3  18  38  2.59088e-05
  3   3  18  39 -2.68344e-05
  3   3  18  43  1.97095e-05
  3   3  18  44  2.15431e-05
  3   3  18  45 -4.04496e-04
  3   3  18  46  4.03540e-04
  3   3  18  48  5.98223e-05
  3   3  18  52 -2.93712e-04
  3   3  18  57 -3.14507e-05
  3   3  18  63  5.24394e-04
  3   3  18  64 -5.29786e-04
  3   3  18  66 -1.32340e-04
  3   3  18  71 -1.59817e-05
  3   3  18  73 -1.73817e-04
  3   3  18  74 -1.67428e-04
  3   3  18  77 -8.49712e-05
  3   3  18  90 -1.87224e-04
  3   3  18  94  4.96460e-04
  3   3  18  95 -4.96261e-04
  3   3  18  99 -2.37000e-04
  3   3  18 106 -2.92301e-04
  3   3  18 110  1.41587e-05
  3   3  18 111 -1.99343e-05
  3   3  18 115 -1.99878e-04
  3   3  18 116 -1.80428e-04
  3   3  18 118  3.01767e-04
  3   3  18 119  3.02198e-04
  3   3  18 126 -1.44724e-04
  3   3  18 127 -1.44780e-04
  3   3  18 129 -6.28722e-04
  3   3  18 132  3.56967e-04
  3   3  18 133 -3.56911e-04
  3   3  18 134  3.33394e-04
  3   3  18 135 -3.33034e-04
  3   3  18 142 -4.47782e-05
  3   3  18 143 -1.32616e-05
  3   3  18 145 -8.27351e-04
  3   3  18 146  8.27990e-04
  3   3  18 151 -3.36071e-04
  3   3  18 154  5.62435e-04
  3   3  18 155  5.66884e-04
  3   3  18 156 -1.84007e-04
  3   3  18 157 -1.79404e-04
  3   3  18 160  5.48728e-04
  3   3  18 161  5.36138e-04
  3   3  18 164 -3.47905e-04
  3   3  18 169 -2.90978e-05
  3   3  18 170  7.92459e-05
  3   3  18 171 -2.50175e-04
  3   3  18 178 -1.12052e-04
  3   3  18 179  1.11990e-04
  3   3  18 182 -1.15514e-05
  3   3  18 183  1.50232e-04
  3   3  18 186  2.47826e-05
  3   3  18 187 -1.22299e-05
  3   3  18 188 -7.30303e-05
  3   3  19  13  5.41781e-04
  3   3  19  16 -5.53012e-04
  3   3  19  23  1.33358e-04
  3   3  19  33  6.56414e-04
  3   3  19  34 -2.55837e-04
  3   3  19  55 -2.11246e-04
  3   3  19  59  8.06846e-04
  3   3  19  67  4.31183e-04
  3   3  19  75 -1.62201e-03
  3   3  19  80  1.02731e-04
  3   3  19  81 -1.13240e-04
  3   3  19  84 -4.47862e-04
  3   3  19  85 -2.63241e-05
  3   3  19 109  4.47448e-04
  3   3  19 141 -2.19879e-04
  3   3  19 168  2.08471e-05
  3   3  19 169  2.48072e-04
  3   3  19 170 -3.85961e-05
  3   3  19 171 -4.40417e-05
  3   3  20  11  7.31896e-05
  3   3  20  14 -1.87430e-04
  3   3  20  18  3.06319e-05
  3   3  20  24 -1.14223e-05
  3   3  20  25 -1.43426e-04
  3   3  20  26 -1.41683e-04
  3   3  20  28  1.06726e-04
  3   3  20  31  4.60450e-04
  3   3  20  35 -3.56719e-04
  3   3  20  38  1.40585e-04
  3   3  20  39  1.24589e-04
  3   3  20  43 -1.94855e-04
  3   3  20  44  1.94992e-04
  3   3  20  45  1.61941e-04
  3   3  20  46  1.60203e-04
  3   3  20  48  3.74183e-04
  3   3  20  49  3.75158e-04
  3   3  20  52 -3.28662e-04
  3   3  20  56 -1.07662e-04
  3   3  20  65 -2.51440e-04
  3   3  20  66  2.46826e-04
  3   3  20  70  6.58263e-04
  3   3  20  73 -1.02393e-04
  3   3  20  77 -2.76539e-05
  3   3  20  78 -9.53288e-05
  3   3  20  79  1.22230e-05
  3   3  20  82  3.21820e-04
  3   3  20  88  2.30925e-04
  3   3  20  89 -2.30646e-04
  3   3  20  90 -1.79193e-04
  3   3  20  91  1.82060e-04
  3   3  20  94  1.17108e-04
  3   3  20  95  1.16976e-04
  3   3  20  99 -2.55219e-05
  3   3  20 100  2.95491e-05
  3   3  20 106  2.06421e-04
  3   3  20 109  1.20026e-05
  3   3  20 111  6.65285e-05
  3   3  20 116  2.57386e-05
  3   3  20 118  3.77549e-05
  3   3  20 119  3.81664e-05
  3   3  20 124  5.95636e-04
  3   3  20 129 -1.43914e-04
  3   3  20 132 -2.53086e-05
  3   3  20 133 -1.83647e-05
  3   3  20 135 -3.26370e-05
  3   3  20 142  2.42218e-04
  3   3  20 146 -8.53917e-05
  3   3  20 151 -4.94886e-05
  3   3  20 168  1.65542e-05
  3   3  20 169  4.95509e-05
  3   3  20 170  2.39262e-04
  3   3  20 174  1.12122e-04
  3   3  20 175 -2.22984e-04
  3   3  20 186 -1.58513e-05
  3   3  20 188  6.59717e-05
  3   3  21  11 -9.24748e-05
  3   3  21  14 -1.56676e-04
  3   3  21  18 -4.26067e-04
  3   3  21  24 -1.13855e-05
  3   3  21  25 -1.19990e-04
  3   3  21  26  1.18550e-04
  3   3  21  28 -2.52679e-04
  3   3  21  30  6.47113e-05
  3   3  21  31  5.12289e-04
  3   3  21  35  3.31528e-04
  3   3  21  38  1.13744e-04
  3   3  21  39  1.39896e-04
  3   3  21  43  2.29600e-04
  3   3  21  44  2.32084e-04
  3   3  21  45 -1.18560e-04
  3   3  21  46  1.18839e-04
  3   3  21  48  4.86023e-05
  3   3  21  52  1.82997e-04
  3   3  21  56  5.04159e-05
  3   3  21  57  5.88898e-05
  3   3  21  63  2.07034e-05
  3   3  21  64 -2.08021e-05
  3   3  21  65 -1.54861e-04
  3   3  21  70 -3.41794e-05
  3   3  21  71  2.85900e-05
  3   3  21  73 -1.08164e-04
  3   3  21  74 -9.48702e-05
  3   3  21  77  6.25006e-04
  3   3  21  78 -2.19120e-05
  3   3  21  90 -3.30439e-04
  3   3  21  94 -1.99792e-04
  3   3  21  99 -2.37641e-04
  3   3  21 106 -3.69632e-05
  3   3  21 109  1.25409e-05
  3   3  21 110  8.08535e-05
  3   3  21 111 -6.00267e-05
  3   3  21 114  1.70061e-04
  3   3  21 115 -1.68679e-04
  3   3  21 116 -4.86909e-04
  3   3  21 118  4.77014e-04
  3   3  21 119  4.78199e-04
  3   3  21 124  2.35676e-05
  3   3  21 126  1.49921e-04
  3   3  21 127  1.48998e-04
  3   3  21 129  3.33595e-04
  3   3  21 132  4.59308e-04
  3   3  21 133 -4.63792e-04
  3   3  21 135  2.17927e-04
  3   3  21 142  6.07506e-05
  3   3  21 143  1.55732e-05
  3   3  21 144 -1.00151e-05
  3   3  21 145  4.46624e-04
  3   3  21 146 -4.46288e-04
  3   3  21 151  1.64265e-04
  3   3  21 155  3.05153e-04
  3   3  21 160  6.78019e-04
  3   3  21 161  6.69178e-04
  3   3  21 164 -1.40790e-04
  3   3  21 168  1.10375e-05
  3   3  21 169 -4.78958e-05
  3   3  21 170 -3.50947e-05
  3   3  21 171 -7.61812e-05
  3   3  21 174  1.03828e-04
  3   3  21 178 -2.74488e-04
  3   3  21 179  2.74371e-04
  3   3  21 183  2.40165e-04
  3   3  21 186  1.89300e-05
  3   3  21 187  1.64996e-04
  3   3  21 188 -9.01285e-05
  3   4   5  22 -3.55049e-04
  3   4   5  37 -1.58611e-03
  3   4   5  41 -1.24326e-03
  3   4   5  47  2.82322e-03
  3   4   5  51  7.54833e-04
  3   4   5  61 -1.75868e-03
  3   4   5  69  1.74500e-03
  3   4   5  87 -2.47317e-04
  3   4   5  93 -5.71096e-04
  3   4   5  96 -3.52088e-03
  3   4   5 101  7.42538e-04
  3   4   5 102  3.25023e-04
  3   4   5 104  5.30094e-05
  3   4   5 113  1.41325e-03
  3   4   5 121  4.77326e-05
  3   4   5 122 -1.75688e-03
  3   4   5 128  1.39286e-03
  3   4   5 136 -1.10735e-03
  3   4   5 138 -1.21669e-04
  3   4   5 147 -7.17756e-04
  3   4   5 148  2.72539e-03
  3   4   5 152  2.40173e-03
  3   4   5 159 -5.78215e-04
  3   4   5 167  7.85072e-05
  3   4   5 172 -5.19147e-04
  3   4   5 173  1.53765e-05
  3   4   5 176 -1.28050e-04
  3   4   5 180 -8.60704e-05
  3   4   5 185 -5.82932e-05
  3   4   5 186 -3.59508e-05
  3   4   6  18 -5.65925e-05
  3   4   6  25 -3.19905e-05
  3   4   6  26 -3.38148e-05
  3   4   6  31  1.86576e-05
  3   4   6  35 -3.44685e-05
  3   4   6  36  5.71590e-05
  3   4   6  38  5.21789e-05
  3   4   6  39  5.49435e-05
  3   4   6  40 -3.13634e-05
  3   4   6  43  1.37024e-05
  3   4   6  44 -1.46609e-05
  3   4   6  52  8.21098e-05
  3   4   6  63 -2.30979e-05
  3   4   6  65  2.22733e-05
  3   4   6  90  1.47188e-04
  3   4   6  91 -1.01185e-05
  3   4   6 106  6.14335e-05
  3   4   6 114  2.44534e-04
  3   4   6 115 -2.39562e-04
  3   4   6 116  4.04330e-05
  3   4   6 118 -3.97711e-05
  3   4   6 119  3.87137e-05
  3   4   6 127 -3.24553e-04
  3   4   6 129  7.48378e-04
  3   4   6 132  5.21619e-04
  3   4   6 133  5.17406e-04
  3   4   6 135  1.18030e-04
  3   4   6 151  7.02496e-04
  3   4   6 154  5.21843e-04
  3   4   6 155  4.95948e-04
  3   4   6 157  1.23443e-05
  3   4   6 159 -2.38627e-05
  3   4   6 160 -4.02831e-05
  3   4   6 162  4.61661e-03
  3   4   7  11  2.04883e-04
  3   4   7  12  2.03167e-04
  3   4   7  14 -1.08858e-04
  3   4   7  18  2.89187e-04
  3   4   7  25  8.93080e-05
  3   4   7  26  8.56006e-05
  3   4   7  28  1.27828e-04
  3   4   7  30 -1.59861e-05
  3   4   7  31  4.45886e-04
  3   4   7  35  8.91839e-04
  3   4   7  36 -8.65970e-04
  3   4   7  38  3.00496e-04
  3   4   7  39 -2.99547e-04
  3   4   7  43  5.55083e-04
  3   4   7  44  5.77894e-04
  3   4   7  45  8.03404e-05
  3   4   7  46 -8.10957e-05
  3   4   7  48  1.18620e-04
  3   4   7  52 -1.19533e-05
  3   4   7  56 -1.22886e-04
  3   4   7  57  1.23030e-04
  3   4   7  63  2.68814e-04
  3   4   7  65  7.04498e-04
  3   4   7  73  8.24847e-04
  3   4   7  74  7.79414e-04
  3   4   7  76 -4.52225e-05
  3   4   7  77 -4.52254e-05
  3   4   7  78 -1.52879e-04
  3   4   7  79  1.50394e-04
  3   4   7  82 -2.67545e-05
  3   4   7  90  2.01721e-05
  3   4   7  95 -2.03263e-04
  3   4   7 100  5.03229e-05
  3   4   7 106 -4.38845e-04
  3   4   7 110  1.47624e-05
  3   4   7 111  1.46633e-05
  3   4   7 124  3.07803e-04
  3   4   7 129 -2.97226e-05
  3   4   7 133 -1.12652e-05
  3   4   7 145  3.45117e-05
  3   4   7 146 -3.44336e-05
  3   4   7 160 -1.08384e-05
  3   4   7 161 -1.48683e-05
  3   4   8  14 -1.60767e-05
  3   4   8  17  6.80196e-05
  3   4   8  20 -7.51795e-05
  3   4   8  21 -4.59897e-04
  3   4   8  24  7.11624e-05
  3   4   8  29  2.20545e-04
  3   4   8  32 -1.20659e-04
  3   4   8  42  8.35128e-05
  3   4   8  50 -6.22805e-05
  3   4   8  54  7.74193e-05
  3   4   8  56  1.01777e-05
  3   4   8  57  1.41845e-05
  3   4   8  58  1.97223e-04
  3   4   8  60 -8.45312e-05
  3   4   8  62  4.03821e-04
  3   4   8  68 -4.25695e-05
  3   4   8  72  1.17747e-04
  3   4   8  76 -1.01826e-05
  3   4   8  80  5.71788e-05
  3   4   8  81  5.03425e-05
  3   4   8  84 -1.31233e-05
  3   4   8  85  5.10997e-05
  3   4   8  86 -2.33357e-05
  3   4   8  90 -2.59019e-05
  3   4   8  91 -5.61185e-05
  3   4   8  92 -5.21622e-05
  3   4   8  97 -6.87554e-05
  3   4   8  98  7.49360e-05
  3   4   8  99  1.18044e-05
  3   4   8 103 -4.75784e-05
  3   4   8 107  4.11805e-05
  3   4   8 108 -4.72547e-05
  3   4   8 110 -6.47761e-05
  3   4   8 111  3.34781e-05
  3   4   8 112  5.52350e-05
  3   4   8 117  1.28906e-05
  3   4   8 118 -4.34803e-05
  3   4   8 119  1.24074e-05
  3   4   8 120  5.59937e-05
  3   4   8 131 -2.73850e-05
  3   4   8 132 -1.87383e-05
  3   4   8 133 -1.54589e-05
  3   4   8 137  5.94824e-05
  3   4   8 140 -9.32035e-05
  3   4   8 143 -1.47179e-05
  3   4   8 144  1.82922e-05
  3   4   8 149  2.69550e-05
  3   4   8 153 -7.94007e-05
  3   4   8 158 -3.46307e-05
  3   4   8 163  3.18775e-05
  3   4   8 164  1.91374e-05
  3   4   8 165 -3.08046e-05
  3   4   8 166  4.07817e-05
  3   4   8 168 -3.39297e-05
  3   4   8 169  1.16913e-05
  3   4   8 170  5.98581e-05
  3   4   8 171 -8.43998e-05
  3   4   8 173  4.44770e-05
  3   4   8 174 -1.06030e-05
  3   4   8 175  1.34407e-05
  3   4   8 177 -2.83077e-05
  3   4   8 181 -2.63358e-05
  3   4   8 182 -6.92571e-05
  3   4   8 183  3.70064e-05
  3   4   8 184  3.47040e-05
  3   4   8 185  1.64945e-05
  3   4   8 187  5.41691e-05
  3   4   8 189 -7.23803e-05
  3   4   9  14  6.64111e-05
  3   4   9  18 -1.70624e-04
  3   4   9  25 -1.87234e-04
  3   4   9  26  1.84402e-04
  3   4   9  27 -4.79817e-05
  3   4   9  30 -4.27372e-05
  3   4   9  31 -2.05635e-05
  3   4   9  35  5.47617e-04
  3   4   9  36  5.42399e-04
  3   4   9  38 -2.14583e-04
  3   4   9  39  2.15753e-04
  3   4   9  40 -2.18035e-04
  3   4   9  43 -6.93655e-04
  3   4   9  44 -6.88191e-04
  3   4   9  45 -4.97732e-04
  3   4   9  46 -4.95679e-04
  3   4   9  48  3.47447e-04
  3   4   9  49  3.51681e-04
  3   4   9  63  3.47690e-05
  3   4   9  65  5.63407e-05
  3   4   9  66  5.64367e-05
  3   4   9  70  1.16544e-05
  3   4   9  71 -2.51155e-05
  3   4   9  73 -5.47148e-05
  3   4   9  74  9.86010e-05
  3   4   9  95  1.97320e-05
  3   4   9 106 -3.91618e-04
  3   4   9 114  5.77758e-05
  3   4   9 115  3.34501e-05
  3   4   9 116  2.26570e-05
  3   4   9 117 -1.36754e-05
  3   4   9 118  2.82477e-05
  3   4   9 119 -1.53727e-05
  3   4   9 125 -4.82733e-05
  3   4   9 127 -1.74675e-05
  3   4   9 132  4.98050e-05
  3   4   9 133  5.02003e-05
  3   4   9 151 -1.69968e-04
  3   4   9 155  2.13157e-04
  3   4   9 156  9.60760e-05
  3   4   9 157 -9.26532e-05
  3   4   9 160  4.11637e-05
  3   4   9 178 -1.37479e-05
  3   4   9 179  1.33578e-05
  3   4  10  11  3.14733e-05
  3   4  10  12  2.98879e-05
  3   4  10  14  4.10189e-04
  3   4  10  18 -3.73175e-04
  3   4  10  30  3.39549e-05
  3   4  10  31  4.91672e-05
  3   4  10  35 -5.29065e-04
  3   4  10  36  5.10463e-04
  3   4  10  38 -3.43921e-04
  3   4  10  39  3.40163e-04
  3   4  10  43 -7.55255e-04
  3   4  10  44 -7.68811e-04
  3   4  10  45 -1.40776e-04
  3   4  10  46 -1.52009e-04
  3   4  10  63 -2.99218e-04
  3   4  10  65 -8.49016e-04
  3   4  10  66  8.29327e-04
  3   4  10  70 -3.15202e-05
  3   4  10  71 -2.95342e-05
  3   4  10  73 -9.95170e-04
  3   4  10  74 -9.79271e-04
  3   4  10  78  2.92974e-04
  3   4  10  79 -2.94834e-04
  3   4  10  82  1.19413e-05
  3   4  10  89  1.63461e-05
  3   4  10  95 -2.64224e-04
  3   4  10 106  3.90120e-05
  3   4  10 110 -1.68992e-05
  3   4  10 111 -2.01174e-05
  3   4  10 115 -1.01307e-05
  3   4  10 116 -1.13916e-05
  3   4  10 117 -1.95675e-05
  3   4  10 119  1.87923e-05
  3   4  10 125 -1.02054e-05
  3   4  10 129 -3.04385e-05
  3   4  10 142 -2.13795e-05
  3   4  10 151  2.29090e-05
  3   4  10 156 -1.06583e-05
  3   4  10 160  1.74020e-05
  3   4  10 161  1.51189e-05
  3   4  10 182 -1.60336e-05
  3   4  10 183  1.55460e-05
  3   4  11  17 -2.02798e-05
  3   4  11  20  6.93902e-05
  3   4  11  21  1.14836e-05
  3   4  11  24  1.85250e-04
  3   4  11  40  2.22429e-04
  3   4  11  50 -2.92533e-04
  3   4  11  60 -4.09551e-04
  3   4  11  68  2.32987e-04
  3   4  11  86 -2.39100e-04
  3   4  11  92 -2.41767e-04
  3   4  11  97 -7.72898e-04
  3   4  11  98  2.11751e-05
  3   4  11 103 -1.10114e-04
  3   4  11 107  3.37088e-04
  3   4  11 112 -3.49624e-04
  3   4  11 120  1.98389e-04
  3   4  11 123 -1.22710e-04
  3   4  11 131  4.03422e-04
  3   4  11 137 -1.84471e-04
  3   4  11 139  5.50975e-04
  3   4  11 144  1.51616e-04
  3   4  11 149 -1.93156e-04
  3   4  11 153  5.20810e-04
  3   4  11 158 -2.21079e-04
  3   4  11 163 -9.95246e-04
  3   4  11 166  1.24838e-05
  3   4  11 168 -1.41364e-05
  3   4  11 173  1.22011e-04
  3   4  11 177  2.12415e-05
  3   4  11 181  2.13269e-05
  3   4  11 184  3.57548e-05
  3   4  11 189  1.73297e-05
  3   4  12  13 -7.31613e-04
  3   4  12  16  4.23339e-04
  3   4  12  23 -8.36970e-05
  3   4  12  33  4.96449e-05
  3   4  12  34 -3.40990e-04
  3   4  12  55 -9.86793e-05
  3   4  12  59  2.11940e-05
  3   4  12  61  1.51725e-05
  3   4  12  67  1.05493e-04
  3   4  12  75 -9.50455e-05
  3   4  12  80  5.91005e-05
  3   4  12  81 -6.95578e-05
  3   4  12  96  2.15850e-05
  3   4  12 103 -1.04424e-05
  3   4  12 108 -1.00383e-05
  3   4  12 109  3.26424e-05
  3   4  12 113 -1.66598e-05
  3   4  12 128 -1.05470e-05
  3   4  12 132  1.09069e-05
  3   4  12 136  1.52816e-05
  3   4  12 141  4.90441e-05
  3   4  12 147  1.28616e-05
  3   4  12 148 -2.30378e-05
  3   4  12 152 -1.22412e-05
  3   4  12 162  1.86960e-05
  3   4  12 164 -1.04546e-05
  3   4  12 173 -1.16747e-05
  3   4  12 187  1.05011e-05
  3   4  13  13 -2.98137e-05
  3   4  13  15 -1.08854e-05
  3   4  13  17  2.59473e-04
  3   4  13  20  1.16545e-05
  3   4  13  21  3.88635e-04
  3   4  13  24 -5.49196e-05
  3   4  13  29 -1.80326e-04
  3   4  13  32  1.97785e-04
  3   4  13  33  1.19827e-05
  3   4  13  34  1.06576e-05
  3   4  13  37 -1.86716e-05
  3   4  13  40  1.67143e-04
  3   4  13  42  2.97139e-05
  3   4  13  45 -1.15900e-05
  3   4  13  48 -1.70024e-05
  3   4  13  49 -4.33019e-05
  3   4  13  51  1.27522e-05
  3   4  13  54 -6.16778e-05
  3   4  13  56 -3.25873e-05
  3   4  13  57 -2.74367e-04
  3   4  13  58  9.46143e-05
  3   4  13  59 -1.14224e-05
  3   4  13  60 -1.21387e-05
  3   4  13  62 -3.08736e-04
  3   4  13  64 -3.91504e-05
  3   4  13  68 -5.15202e-05
  3   4  13  70 -1.24836e-05
  3   4  13  72 -2.79137e-05
  3   4  13  73 -2.16009e-04
  3   4  13  74 -2.59746e-05
  3   4  13  75  1.65237e-05
  3   4  13  76  3.75853e-05
  3   4  13  78 -5.05451e-05
  3   4  13  79 -1.60712e-04
  3   4  13  80  5.69264e-05
  3   4  13  81  5.36220e-05
  3   4  13  82 -1.17024e-04
  3   4  13  83  6.74421e-05
  3   4  13  84  4.43436e-04
  3   4  13  85  7.62944e-05
  3   4  13  86  3.31667e-05
  3   4  13  88  1.06748e-04
  3   4  13  89 -2.05558e-05
  3   4  13  90  1.49933e-05
  3   4  13  92 -1.12519e-04
  3   4  13  93  2.23238e-05
  3   4  13  97  3.35115e-05
  3   4  13  98 -2.47187e-05
  3   4  13  99 -4.46680e-04
  3   4  13 101  3.58784e-05
  3   4  13 103 -4.49698e-05
  3   4  13 105  2.93149e-05
  3   4  13 107 -3.86221e-05
  3   4  13 108 -7.16494e-05
  3   4  13 109 -3.41640e-05
  3   4  13 110  1.46410e-04
  3   4  13 111 -3.51135e-04
  3   4  13 112 -1.26477e-05
  3   4  13 114 -1.76816e-04
  3   4  13 117 -2.86836e-05
  3   4  13 118  2.98244e-05
  3   4  13 119 -2.77123e-05
  3   4  13 120  5.69050e-05
  3   4  13 123 -1.20861e-05
  3   4  13 124  2.08570e-05
  3   4  13 126 -3.64804e-05
  3   4  13 127 -3.85548e-05
  3   4  13 131  3.03769e-05
  3   4  13 132  1.49331e-05
  3   4  13 133  4.94481e-05
  3   4  13 134  1.84163e-04
  3   4  13 135  1.44656e-04
  3   4  13 137 -4.93581e-05
  3   4  13 138 -1.16076e-05
  3   4  13 139  7.54751e-05
  3   4  13 140 -1.67303e-05
  3   4  13 141 -1.81486e-05
  3   4  13 142  1.99867e-05
  3   4  13 144  2.22645e-05
  3   4  13 146  1.86998e-05
  3   4  13 153  2.00544e-05
  3   4  13 155 -1.00564e-04
  3   4  13 158  2.92956e-05
  3   4  13 160 -1.24851e-05
  3   4  13 161  2.17789e-05
  3   4  13 164 -4.98693e-05
  3   4  13 165 -1.46623e-05
  3   4  13 166 -1.20742e-04
  3   4  13 167  8.90421e-05
  3   4  13 169 -4.27883e-04
  3   4  13 170 -1.09789e-04
  3   4  13 171  1.21356e-04
  3   4  13 172  1.01906e-04
  3   4  13 173 -1.16315e-04
  3   4  13 174  5.00723e-05
  3   4  13 175  7.02682e-05
  3   4  13 176 -8.62120e-05
  3   4  13 179  1.50974e-05
  3   4  13 180 -9.66427e-05
  3   4  13 181  2.88309e-05
  3   4  13 182  2.18082e-05
  3   4  13 183 -2.48126e-05
  3   4  13 184  9.79584e-05
  3   4  13 185 -6.08402e-04
  3   4  13 186 -8.50379e-05
  3   4  13 187  6.34526e-05
  3   4  13 188 -3.22168e-04
  3   4  13 189  2.47677e-05
  3   4  14  22  5.08694e-05
  3   4  14  37  2.22400e-04
  3   4  14  41 -6.90816e-05
  3   4  14  47 -3.21166e-04
  3   4  14  51 -2.51029e-04
  3   4  14  61 -2.42705e-04
  3   4  14  64  1.15045e-05
  3   4  14  69 -1.41731e-04
  3   4  14  87 -2.40911e-04
  3   4  14  93  2.82284e-04
  3   4  14  96 -5.84548e-05
  3   4  14 101 -1.88468e-04
  3   4  14 102  1.84355e-04
  3   4  14 104  2.82386e-04
  3   4  14 113 -1.59049e-05
  3   4  14 121  9.17421e-05
  3   4  14 122  2.31268e-04
  3   4  14 128 -8.42902e-04
  3   4  14 136  3.43913e-04
  3   4  14 138  5.05001e-04
  3   4  14 147  2.57504e-04
  3   4  14 148 -6.84176e-04
  3   4  14 152 -6.55665e-05
  3   4  14 153 -3.35137e-05
  3   4  14 159 -2.60846e-04
  3   4  14 160  1.14237e-05
  3   4  14 162  4.76341e-04
  3   4  14 167 -1.02078e-04
  3   4  14 172 -9.08072e-05
  3   4  14 176  1.54199e-04
  3   4  14 177 -1.22402e-05
  3   4  14 180  6.40666e-05
  3   4  14 181 -1.99141e-05
  3   4  14 185  1.63407e-04
  3   4  14 186  2.15956e-04
  3   4  14 188  6.40343e-05
  3   4  15  15  1.83792e-05
  3   4  15  25  2.52128e-05
  3   4  15  26  1.58675e-05
  3   4  15  27 -2.00635e-05
  3   4  15  30  3.28906e-05
  3   4  15  31  2.41403e-05
  3   4  15  36  1.72921e-04
  3   4  15  38 -3.21491e-04
  3   4  15  39  3.34212e-04
  3   4  15  43 -1.42173e-04
  3   4  15  45  1.16290e-05
  3   4  15  52  2.06124e-04
  3   4  15  53  2.00428e-04
  3   4  15  63 -4.56195e-05
  3   4  15  64 -3.86598e-05
  3   4  15  73  3.71046e-05
  3   4  15  74  2.72266e-05
  3   4  15  76  3.56615e-04
  3   4  15  77  3.63303e-04
  3   4  15  90  5.59338e-04
  3   4  15  91  5.66893e-04
  3   4  15  95 -4.04824e-04
  3   4  15 106  8.16027e-04
  3   4  15 114 -1.35686e-05
  3   4  15 115 -3.77340e-05
  3   4  15 116  5.54623e-05
  3   4  15 118 -4.24241e-05
  3   4  15 119 -3.21467e-05
  3   4  15 126  8.01092e-04
  3   4  15 127 -8.03679e-04
  3   4  15 130 -1.16430e-03
  3   4  15 132  6.65094e-04
  3   4  15 133  6.20633e-04
  3   4  15 134 -1.97888e-04
  3   4  15 135 -1.97764e-04
  3   4  15 142  1.69954e-05
  3   4  15 145  1.61293e-04
  3   4  15 150  1.06174e-03
  3   4  15 151  1.06345e-03
  3   4  15 154 -2.81229e-03
  3   4  15 156  2.03181e-04
  3   4  15 157  1.43265e-04
  3   4  15 160 -9.90450e-05
  3   4  15 161 -1.30920e-04
  3   4  15 164  2.75667e-05
  3   4  15 165  3.24525e-05
  3   4  15 174 -4.76608e-05
  3   4  15 175  4.05091e-05
  3   4  15 178 -3.95830e-04
  3   4  15 179 -1.50625e-04
  3   4  15 182 -1.96115e-05
  3   4  15 183  1.48631e-05
  3   4  16  12 -3.37741e-04
  3   4  16  14  3.23843e-04
  3   4  16  15  3.22578e-04
  3   4  16  19  5.03148e-05
  3   4  16  25 -1.00923e-04
  3   4  16  26  1.03025e-04
  3   4  16  27  1.50051e-04
  3   4  16  30 -1.81768e-04
  3   4  16  31  1.86467e-04
  3   4  16  36  1.09256e-04
  3   4  16  38  1.44186e-04
  3   4  16  39  1.34727e-04
  3   4  16  43  1.60301e-04
  3   4  16  44  1.57215e-04
  3   4  16  45  2.65520e-04
  3   4  16  46  2.62384e-04
  3   4  16  49 -7.51413e-05
  3   4  16  52 -3.32546e-04
  3   4  16  53 -3.28576e-04
  3   4  16  56  2.69864e-05
  3   4  16  57  2.83211e-05
  3   4  16  63  1.76422e-04
  3   4  16  64 -1.88444e-04
  3   4  16  71 -7.70934e-05
  3   4  16  76 -5.76045e-05
  3   4  16  77  8.29841e-05
  3   4  16  78  8.81018e-05
  3   4  16  79 -8.83376e-05
  3   4  16  88 -1.63351e-05
  3   4  16  89 -1.61514e-05
  3   4  16  90 -4.33764e-05
  3   4  16  91  1.05433e-04
  3   4  16  94 -2.12135e-04
  3   4  16  95  1.92432e-04
  3   4  16  99  8.64133e-05
  3   4  16 105  1.22155e-05
  3   4  16 106  9.44469e-05
  3   4  16 110 -2.31432e-05
  3   4  16 114 -1.79226e-03
  3   4  16 115 -1.79304e-03
  3   4  16 116 -9.38482e-04
  3   4  16 119  1.07578e-05
  3   4  16 125 -1.74708e-03
  3   4  16 126  6.28294e-05
  3   4  16 127  2.30379e-05
  3   4  16 130 -3.24162e-04
  3   4  16 132  1.56343e-04
  3   4  16 134  1.62197e-05
  3   4  16 145  2.70310e-05
  3   4  16 150 -9.68284e-05
  3   4  16 151  1.01946e-04
  3   4  16 154  7.55337e-05
  3   4  16 156 -2.52823e-03
  3   4  16 160  3.05529e-03
  3   4  16 165  1.62859e-05
  3   4  16 171  3.52371e-05
  3   4  16 175 -1.88532e-05
  3   4  16 182  1.45611e-05
  3   4  16 183 -1.02318e-05
  3   4  16 187 -3.32135e-05
  3   4  17  11 -3.66711e-05
  3   4  17  12  3.62358e-05
  3   4  17  14 -2.05067e-04
  3   4  17  15 -2.05894e-04
  3   4  17  18  1.55663e-05
  3   4  17  25  4.26181e-04
  3   4  17  26  4.29043e-04
  3   4  17  30 -2.17576e-04
  3   4  17  31  1.02859e-04
  3   4  17  35  5.43100e-05
  3   4  17  36 -5.29355e-05
  3   4  17  38 -6.27035e-04
  3   4  17  39 -6.25835e-04
  3   4  17  43  6.86725e-05
  3   4  17  44 -4.89902e-05
  3   4  17  45  8.54527e-05
  3   4  17  46  6.29330e-05
  3   4  17  48 -2.11475e-05
  3   4  17  52  1.73203e-04
  3   4  17  63 -1.82634e-05
  3   4  17  64  1.56833e-05
  3   4  17  66  5.58440e-04
  3   4  17  73  4.72176e-04
  3   4  17  74  4.52889e-04
  3   4  17  77  1.44454e-04
  3   4  17  78  1.69122e-05
  3   4  17  90  4.07424e-04
  3   4  17  91 -3.43624e-04
  3   4  17  94 -1.01519e-03
  3   4  17  95 -1.01367e-03
  3   4  17  99 -4.19586e-04
  3   4  17 106  7.94301e-05
  3   4  17 110  1.20046e-05
  3   4  17 114 -2.06182e-04
  3   4  17 115 -2.25665e-04
  3   4  17 116 -1.74806e-04
  3   4  17 118 -2.08504e-04
  3   4  17 119 -1.85103e-04
  3   4  17 124  1.25512e-04
  3   4  17 126  4.98757e-04
  3   4  17 127 -4.97445e-04
  3   4  17 129 -7.21935e-05
  3   4  17 132  3.16074e-04
  3   4  17 133 -3.26267e-04
  3   4  17 135 -1.26469e-04
  3   4  17 145  2.06887e-04
  3   4  17 146  2.05495e-04
  3   4  17 151 -1.75042e-04
  3   4  17 153 -1.24314e-04
  3   4  17 155  2.07039e-04
  3   4  17 156 -3.96967e-04
  3   4  17 158 -4.18670e-05
  3   4  17 160  8.67042e-04
  3   4  17 163  8.43068e-04
  3   4  17 164  3.87024e-04
  3   4  17 165 -2.97865e-05
  3   4  17 171  7.44945e-05
  3   4  17 178 -1.97554e-04
  3   4  17 179  2.15794e-04
  3   4  17 183 -7.22120e-05
  3   4  17 186 -2.45957e-05
  3   4  17 187 -4.54671e-05
  3   4  17 188  2.37780e-05
  3   4  18  11 -1.09492e-03
  3   4  18  14 -3.96256e-05
  3   4  18  15  1.29674e-05
  3   4  18  18 -2.58030e-04
  3   4  18  25  4.48219e-04
  3   4  18  26  3.76532e-04
  3   4  18  28 -3.43198e-04
  3   4  18  30  1.63759e-04
  3   4  18  31 -2.52854e-04
  3   4  18  35  2.60563e-04
  3   4  18  36 -2.60167e-04
  3   4  18  38  5.36121e-04
  3   4  18  39  4.70962e-04
  3   4  18  43  2.07501e-04
  3   4  18  44 -2.07434e-04
  3   4  18  45  5.60455e-05
  3   4  18  46  6.54117e-05
  3   4  18  48  5.81106e-04
  3   4  18  52  5.36868e-05
  3   4  18  56  2.85063e-05
  3   4  18  57 -2.75986e-05
  3   4  18  63  6.66526e-05
  3   4  18  64  6.26767e-05
  3   4  18  66  1.24285e-05
  3   4  18  70  4.32505e-04
  3   4  18  71  4.28448e-04
  3   4  18  73  3.74376e-05
  3   4  18  74 -5.10237e-05
  3   4  18  77 -5.72007e-05
  3   4  18  78 -2.34285e-05
  3   4  18  82 -2.31704e-04
  3   4  18  88 -5.27141e-05
  3   4  18  89 -5.22493e-05
  3   4  18  90 -7.58268e-05
  3   4  18  94 -2.91374e-04
  3   4  18  95 -2.99111e-04
  3   4  18  96 -3.97414e-05
  3   4  18 106  1.36191e-05
  3   4  18 110  2.42397e-04
  3   4  18 111  2.42541e-04
  3   4  18 114  1.23691e-05
  3   4  18 116 -2.02963e-05
  3   4  18 117 -2.74903e-05
  3   4  18 118 -8.70852e-05
  3   4  18 119  1.02878e-05
  3   4  18 122  6.17331e-05
  3   4  18 124 -4.25350e-05
  3   4  18 126 -2.02645e-05
  3   4  18 127  1.75983e-05
  3   4  18 129 -1.75276e-04
  3   4  18 132 -8.05136e-05
  3   4  18 142 -3.23114e-04
  3   4  18 145  4.48865e-05
  3   4  18 146  4.14830e-05
  3   4  18 151 -3.62242e-05
  3   4  18 154  5.75772e-05
  3   4  18 155 -5.04278e-05
  3   4  18 156  3.76496e-05
  3   4  18 157 -2.77356e-05
  3   4  18 160 -2.53099e-05
  3   4  18 161  8.27160e-05
  3   4  18 164 -2.36381e-05
  3   4  18 170  7.45095e-05
  3   4  18 175  4.48044e-05
  3   4  18 182 -7.25057e-05
  3   4  18 186 -1.71957e-05
  3   4  18 187 -1.90305e-05
  3   4  18 188 -4.50258e-05
  3   4  19  12 -1.19914e-05
  3   4  19  15  1.36678e-05
  3   4  19  17 -4.50394e-05
  3   4  19  18  1.16478e-05
  3   4  19  20 -5.64707e-05
  3   4  19  21  6.28161e-05
  3   4  19  24  1.08231e-04
  3   4  19  29  5.33439e-05
  3   4  19  31 -3.52800e-05
  3   4  19  32 -3.32033e-05
  3   4  19  40 -1.95873e-04
  3   4  19  42 -4.54454e-05
  3   4  19  50  3.81572e-04
  3   4  19  54  7.95754e-05
  3   4  19  56 -1.99727e-05
  3   4  19  58 -5.52189e-05
  3   4  19  60  1.72601e-04
  3   4  19  62 -3.67678e-05
  3   4  19  64 -1.77869e-05
  3   4  19  66  1.38224e-05
  3   4  19  68  1.80661e-04
  3   4  19  71 -1.30624e-05
  3   4  19  77 -1.14737e-05
  3   4  19  78  2.49837e-05
  3   4  19  82 -5.43090e-05
  3   4  19  83 -3.64257e-05
  3   4  19  85 -2.93688e-05
  3   4  19  86 -4.83464e-04
  3   4  19  91  1.25440e-05
  3   4  19  92  6.12594e-05
  3   4  19  97 -1.63543e-04
  3   4  19  98 -1.03772e-04
  3   4  19  99  1.77621e-05
  3   4  19 103 -1.15617e-04
  3   4  19 107 -6.94574e-04
  3   4  19 111  3.89019e-05
  3   4  19 112  3.64403e-05
  3   4  19 114 -2.03624e-05
  3   4  19 115 -1.72782e-05
  3   4  19 117  1.48564e-05
  3   4  19 120 -1.05696e-04
  3   4  19 123 -1.55711e-04
  3   4  19 126  1.12142e-05
  3   4  19 131 -4.41645e-05
  3   4  19 134 -1.41567e-05
  3   4  19 137  4.76058e-05
  3   4  19 139 -4.33991e-04
  3   4  19 140  4.20886e-05
  3   4  19 142 -1.99081e-05
  3   4  19 144 -2.24640e-04
  3   4  19 149 -2.45097e-04
  3   4  19 151 -1.23768e-05
  3   4  19 153 -1.00806e-04
  3   4  19 163  8.54630e-04
  3   4  19 164 -1.31396e-05
  3   4  19 165 -1.68677e-05
  3   4  19 166 -4.11090e-05
  3   4  19 168 -7.12188e-05
  3   4  19 173 -1.12990e-04
  3   4  19 176  1.13874e-05
  3   4  19 177 -1.98912e-05
  3   4  19 181  1.41694e-04
  3   4  19 183  2.20649e-05
  3   4  19 184  1.99040e-05
  3   4  19 185 -1.44690e-05
  3   4  19 187 -5.14904e-05
  3   4  19 188  3.76779e-05
  3   4  20  14  4.00397e-05
  3   4  20  18 -1.11245e-04
  3   4  20  25  7.84039e-05
  3   4  20  26 -8.03050e-05
  3   4  20  28 -3.42653e-05
  3   4  20  35  7.97543e-05
  3   4  20  39 -4.68995e-05
  3   4  20  43  3.20271e-05
  3   4  20  44  3.15558e-05
  3   4  20  45  1.95246e-04
  3   4  20  46 -1.91059e-04
  3   4  20  52 -1.58079e-04
  3   4  20  63  1.85913e-04
  3   4  20  64  1.91064e-04
  3   4  20  65 -4.49418e-05
  3   4  20  66 -3.92377e-05
  3   4  20  77  5.19524e-04
  3   4  20  90 -1.41515e-04
  3   4  20  91 -1.41357e-04
  3   4  20  94  2.37426e-05
  3   4  20  95 -1.71514e-05
  3   4  20  99  3.01423e-04
  3   4  20 100 -3.01365e-04
  3   4  20 106 -1.12307e-04
  3   4  20 114  2.39090e-04
  3   4  20 115 -2.31351e-04
  3   4  20 116 -5.71060e-05
  3   4  20 118  2.12502e-04
  3   4  20 119 -2.73009e-04
  3   4  20 124 -3.27473e-05
  3   4  20 126  2.60100e-04
  3   4  20 127  2.60866e-04
  3   4  20 129  4.89055e-04
  3   4  20 133  3.04883e-05
  3   4  20 135  7.24878e-05
  3   4  20 146  2.48457e-04
  3   4  20 151  7.74757e-04
  3   4  20 155 -5.24629e-05
  3   4  20 156 -9.03423e-05
  3   4  20 157  9.31761e-05
  3   4  20 160  1.03467e-03
  3   4  20 164  2.57566e-05
  3   4  20 174 -2.35523e-05
  3   4  20 178  4.58062e-04
  3   4  20 179 -4.59708e-04
  3   4  20 183 -5.93354e-05
  3   4  20 187 -7.74213e-05
  3   4  20 188  1.54603e-04
  3   4  21  11 -2.61940e-04
  3   4  21  14  3.19843e-04
  3   4  21  15 -1.29597e-05
  3   4  21  18 -3.43345e-04
  3   4  21  25 -4.71889e-04
  3   4  21  26 -4.72406e-04
  3   4  21  28 -3.26412e-04
  3   4  21  31  1.19683e-04
  3   4  21  35  3.17448e-05
  3   4  21  38 -5.13529e-04
  3   4  21  39  5.05787e-04
  3   4  21  43 -1.77443e-05
  3   4  21  44  2.27480e-05
  3   4  21  45 -1.43069e-04
  3   4  21  46 -1.41087e-04
  3   4  21  48  1.77473e-04
  3   4  21  52 -1.18045e-04
  3   4  21  56  1.05225e-04
  3   4  21  57 -1.00082e-04
  3   4  21  63  9.59342e-05
  3   4  21  64  1.00013e-04
  3   4  21  65 -5.12515e-04
  3   4  21  66  2.40948e-05
  3   4  21  70 -2.69938e-05
  3   4  21  71 -2.78492e-05
  3   4  21  73 -4.89084e-04
  3   4  21  74  4.88634e-04
  3   4  21  78  1.42846e-04
  3   4  21  82  1.91947e-04
  3   4  21  88  4.41889e-05
  3   4  21  89  4.42062e-05
  3   4  21  90 -5.44989e-05
  3   4  21  94  6.33491e-05
  3   4  21 106  1.62274e-04
  3   4  21 110 -9.11567e-05
  3   4  21 111 -9.15567e-05
  3   4  21 114 -1.50652e-05
  3   4  21 116  4.27128e-05
  3   4  21 118  2.38627e-05
  3   4  21 119 -3.75876e-05
  3   4  21 124  2.98920e-04
  3   4  21 129  2.42289e-05
  3   4  21 132 -1.33271e-05
  3   4  21 133 -4.91905e-05
  3   4  21 142 -1.61526e-05
  3   4  21 151 -1.77222e-05
  3   4  21 155  4.11329e-05
  3   4  21 156  2.40959e-05
  3   4  21 159  3.56580e-05
  3   4  21 160 -4.30443e-05
  3   4  21 161  2.46061e-05
  3   4  21 164 -4.52578e-05
  3   4  21 170 -9.80192e-05
  3   4  21 174 -1.97804e-05
  3   4  21 175  3.41534e-05
  3   4  21 183 -1.03974e-05
  3   4  21 188  1.66237e-04
  3   5   6  14  1.12697e-05
  3   5   6  18  2.51288e-05
  3   5   6  25 -6.96917e-05
  3   5   6  26  6.91259e-05
  3   5   6  35 -2.44649e-04
  3   5   6  36 -2.42965e-04
  3   5   6  38  2.59025e-05
  3   5   6  39 -2.37999e-05
  3   5   6  43 -5.37025e-05
  3   5   6  44 -6.06816e-05
  3   5   6  45 -1.42673e-04
  3   5   6  46  1.40182e-04
  3   5   6  52 -1.51879e-05
  3   5   6  63 -2.01861e-05
  3   5   6  65 -2.05636e-05
  3   5   6  90 -2.55498e-05
  3   5   6  95 -4.03506e-05
  3   5   6 106 -9.03447e-05
  3   5   6 114  7.47852e-05
  3   5   6 115  7.19781e-05
  3   5   6 116  4.25723e-05
  3   5   6 118  5.79606e-05
  3   5   6 119  5.60585e-05
  3   5   6 127 -2.56461e-05
  3   5   6 129  1.74507e-04
  3   5   6 132 -2.49605e-04
  3   5   6 133  2.44571e-04
  3   5   6 135  2.96016e-05
  3   5   6 151  1.80434e-04
  3   5   6 154 -1.97390e-05
  3   5   6 155  1.54611e-05
  3   5   6 156  3.92053e-04
  3   5   6 157  4.19848e-04
  3   5   6 160 -5.37908e-04
  3   5   6 178 -1.29678e-05
  3   5   6 179 -1.35870e-05
  3   5   7  11 -1.59752e-04
  3   5   7  12  1.55522e-04
  3   5   7  14 -1.48950e-04
  3   5   7  18 -7.61244e-05
  3   5   7  25 -2.48346e-04
  3   5   7  26  2.41415e-04
  3   5   7  28 -7.82662e-05
  3   5   7  31 -4.01821e-04
  3   5   7  35 -3.00820e-04
  3   5   7  36 -2.70080e-04
  3   5   7  38 -5.17595e-05
  3   5   7  39 -5.23848e-05
  3   5   7  44  1.46293e-05
  3   5   7  45 -2.51193e-04
  3   5   7  46 -2.66098e-04
  3   5   7  48  1.16682e-04
  3   5   7  56  8.78511e-05
  3   5   7  57  8.74413e-05
  3   5   7  63 -1.19847e-04
  3   5   7  65 -2.29304e-04
  3   5   7  73 -2.49009e-04
  3   5   7  74  2.20696e-04
  3   5   7  76  1.46708e-05
  3   5   7  77 -1.48432e-05
  3   5   7  78  5.60738e-05
  3   5   7  79  5.42721e-05
  3   5   7  95  3.02944e-04
  3   5   7 100  1.07881e-05
  3   5   7 106 -1.25620e-05
  3   5   7 124 -1.81918e-04
  3   5   7 129  2.06699e-05
  3   5   7 156  1.43425e-05
  3   5   7 160 -1.12401e-05
  3   5   7 162 -2.01525e-04
  3   5   8  13  1.88501e-05
  3   5   8  14  2.16685e-05
  3   5   8  34  1.42416e-05
  3   5   8  55 -1.65418e-05
  3   5   8  59 -3.21752e-05
  3   5   8 187 -2.54868e-05
  3   5   9  18 -1.20478e-05
  3   5   9  25 -1.13303e-04
  3   5   9  26 -1.18581e-04
  3   5   9  35  6.89560e-05
  3   5   9  36 -6.44604e-05
  3   5   9  38 -4.49101e-05
  3   5   9  43 -2.47729e-04
  3   5   9  44  2.39119e-04
  3   5   9  45  3.50773e-04
  3   5   9  46 -3.50492e-04
  3   5   9  48  2.46185e-04
  3   5   9  49 -2.49866e-04
  3   5   9  66  4.53416e-05
  3   5   9  71  1.74802e-05
  3   5   9  73 -1.65405e-05
  3   5   9  74 -5.14286e-05
  3   5   9  77 -1.07710e-05
  3   5   9  90 -1.11065e-05
  3   5   9  95  1.63764e-05
  3   5   9 106  4.12486e-05
  3   5   9 114  1.03468e-04
  3   5   9 115  3.51344e-05
  3   5   9 118  1.24188e-05
  3   5   9 125  4.16207e-05
  3   5   9 127 -1.06226e-05
  3   5   9 129  1.34875e-04
  3   5   9 132 -8.37187e-05
  3   5   9 133  8.49656e-05
  3   5   9 151  1.68388e-04
  3   5   9 155 -2.16380e-04
  3   5   9 156  1.13486e-04
  3   5   9 157  1.15084e-04
  3   5   9 160 -3.26472e-04
  3   5   9 162 -6.59854e-05
  3   5  10  11  6.35216e-05
  3   5  10  12 -6.22730e-05
  3   5  10  14  3.48334e-04
  3   5  10  18 -4.05420e-04
  3   5  10  25 -6.50448e-05
  3   5  10  26  5.40903e-05
  3   5  10  35 -9.36873e-04
  3   5  10  36 -9.29630e-04
  3   5  10  38 -5.03373e-04
  3   5  10  39 -4.94819e-04
  3   5  10  43  9.68464e-04
  3   5  10  44 -9.78591e-04
  3   5  10  45  2.74065e-04
  3   5  10  46 -2.77001e-04
  3   5  10  56  1.60634e-05
  3   5  10  57  1.58046e-05
  3   5  10  63 -3.75625e-04
  3   5  10  65 -9.50727e-04
  3   5  10  66 -9.38408e-04
  3   5  10  70 -1.90986e-05
  3   5  10  71  1.72755e-05
  3   5  10  73 -1.10953e-03
  3   5  10  74  1.08606e-03
  3   5  10  78  2.46764e-04
  3   5  10  79  2.47903e-04
  3   5  10  95 -1.84705e-04
  3   5  10 100 -7.14226e-05
  3   5  10 106 -3.10557e-04
  3   5  10 110  2.08392e-05
  3   5  10 111 -2.30657e-05
  3   5  10 125 -1.21514e-05
  3   5  10 142 -1.33012e-05
  3   5  10 154  2.05223e-05
  3   5  10 155  2.04012e-05
  3   5  10 160  1.20471e-05
  3   5  10 162 -1.94651e-05
  3   5  10 182 -1.09158e-05
  3   5  10 183 -1.14310e-05
  3   5  11  37 -1.80116e-04
  3   5  11  41 -2.15617e-04
  3   5  11  47  2.96096e-04
  3   5  11  61 -4.11132e-04
  3   5  11  69  2.62719e-04
  3   5  11  87 -1.21313e-04
  3   5  11  93 -9.31557e-05
  3   5  11  96 -8.71524e-04
  3   5  11 101  7.06151e-05
  3   5  11 102  1.19814e-04
  3   5  11 103 -1.02563e-05
  3   5  11 104  1.85559e-04
  3   5  11 113  3.28508e-04
  3   5  11 121  1.21063e-04
  3   5  11 122 -2.46892e-04
  3   5  11 128 -2.84086e-05
  3   5  11 136 -9.10196e-05
  3   5  11 138 -8.83924e-05
  3   5  11 147 -3.15391e-05
  3   5  11 148  2.69944e-04
  3   5  11 152  4.39872e-04
  3   5  11 159  2.10758e-05
  3   5  11 167 -1.19071e-05
  3   5  11 172 -6.18694e-05
  3   5  11 176  1.64775e-05
  3   5  11 180 -8.19675e-05
  3   5  11 185  2.23095e-05
  3   5  11 186  1.96172e-05
  3   5  12  16 -1.01262e-05
  3   5  12  17 -4.13034e-05
  3   5  12  21 -2.48936e-04
  3   5  12  23  1.51070e-05
  3   5  12  24  2.10586e-05
  3   5  12  28  4.55300e-05
  3   5  12  29  6.59139e-05
  3   5  12  30  1.01655e-05
  3   5  12  32 -2.23604e-05
  3   5  12  33 -2.77277e-05
  3   5  12  34  1.15310e-04
  3   5  12  42 -1.78331e-05
  3   5  12  43  1.16760e-05
  3   5  12  45 -1.22148e-05
  3   5  12  48  1.69722e-05
  3   5  12  49  2.51890e-05
  3   5  12  50 -1.47192e-05
  3   5  12  54  5.40589e-05
  3   5  12  55  1.33016e-05
  3   5  12  56  3.43043e-05
  3   5  12  57  7.77329e-05
  3   5  12  58 -8.50594e-05
  3   5  12  59  2.39999e-05
  3   5  12  60  2.87853e-05
  3   5  12  62  9.10444e-05
  3   5  12  65 -3.00650e-05
  3   5  12  67 -1.82042e-05
  3   5  12  68  3.14553e-05
  3   5  12  70  4.24006e-05
  3   5  12  72 -2.03434e-05
  3   5  12  74 -1.24682e-05
  3   5  12  76  2.60723e-05
  3   5  12  78  1.90443e-05
  3   5  12  79  1.36594e-04
  3   5  12  80  1.18792e-04
  3   5  12  81  8.69861e-05
  3   5  12  82  1.43414e-05
  3   5  12  83 -2.27471e-05
  3   5  12  84  4.67979e-04
  3   5  12  85 -7.30703e-05
  3   5  12  86 -2.30520e-05
  3   5  12  88 -8.29942e-05
  3   5  12  89  1.98805e-05
  3   5  12  90  1.81569e-05
  3   5  12  91 -2.23940e-05
  3   5  12  93  2.18530e-05
  3   5  12  97 -5.20629e-05
  3   5  12  98  5.10608e-05
  3   5  12  99 -1.23283e-05
  3   5  12 101  4.46838e-05
  3   5  12 103 -4.05025e-05
  3   5  12 108 -4.64820e-05
  3   5  12 109  4.40783e-05
  3   5  12 110 -6.86739e-05
  3   5  12 111  2.13708e-04
  3   5  12 112  3.36855e-05
  3   5  12 114  1.40761e-04
  3   5  12 115  4.34436e-05
  3   5  12 117 -1.89035e-05
  3   5  12 118 -1.12861e-04
  3   5  12 120 -2.25027e-05
  3   5  12 126 -1.03117e-04
  3   5  12 127  1.57974e-05
  3   5  12 132 -1.62597e-05
  3   5  12 133 -1.96907e-05
  3   5  12 134 -2.12247e-05
  3   5  12 135  9.45980e-05
  3   5  12 137  7.80593e-05
  3   5  12 139 -2.48555e-05
  3   5  12 140 -1.07417e-05
  3   5  12 141  1.36595e-04
  3   5  12 142 -1.23998e-05
  3   5  12 143 -1.46267e-05
  3   5  12 144 -1.35632e-05
  3   5  12 145  2.19448e-05
  3   5  12 146  2.10031e-05
  3   5  12 151  5.83031e-05
  3   5  12 155 -1.11946e-05
  3   5  12 158  1.82972e-05
  3   5  12 161 -2.28642e-05
  3   5  12 165 -2.49235e-05
  3   5  12 166  3.42737e-04
  3   5  12 167 -1.01583e-05
  3   5  12 168  7.69893e-05
  3   5  12 169 -2.44835e-04
  3   5  12 170  1.03364e-04
  3   5  12 171 -1.09040e-04
  3   5  12 172 -8.25052e-05
  3   5  12 173  8.50432e-05
  3   5  12 174  2.63111e-05
  3   5  12 175  1.65271e-04
  3   5  12 176  6.28052e-05
  3   5  12 177 -2.41583e-05
  3   5  12 178 -1.83991e-05
  3   5  12 179  6.35388e-05
  3   5  12 180  6.86685e-05
  3   5  12 181 -7.30427e-05
  3   5  12 182 -2.49619e-05
  3   5  12 184 -3.15419e-05
  3   5  12 185  4.43458e-04
  3   5  12 186  1.39474e-05
  3   5  12 189 -5.37337e-05
  3   5  13  13 -1.05542e-04
  3   5  13  16  1.48032e-04
  3   5  13  23  3.62269e-04
  3   5  13  33  2.06534e-04
  3   5  13  34  1.93362e-04
  3   5  13  37  1.11588e-05
  3   5  13  47 -2.09708e-05
  3   5  13  55  3.03516e-04
  3   5  13  56 -1.43387e-05
  3   5  13  59  5.08515e-04
  3   5  13  61  1.76722e-05
  3   5  13  66  1.14908e-05
  3   5  13  67 -3.07028e-04
  3   5  13  69 -1.30942e-05
  3   5  13  74 -1.39363e-05
  3   5  13  75  5.99870e-04
  3   5  13  80  4.37917e-05
  3   5  13  81 -5.09010e-05
  3   5  13  84  7.19705e-05
  3   5  13  90 -1.36513e-05
  3   5  13  96  2.83298e-05
  3   5  13 109  4.06302e-05
  3   5  13 113 -1.64044e-05
  3   5  13 118  1.04312e-05
  3   5  13 122  1.37149e-05
  3   5  13 128 -1.43783e-05
  3   5  13 136  1.59539e-05
  3   5  13 141  5.75735e-05
  3   5  13 145  1.33879e-05
  3   5  13 148 -2.28562e-05
  3   5  13 152 -2.04366e-05
  3   5  13 153 -1.09259e-04
  3   5  13 155  1.00767e-04
  3   5  13 158  7.15179e-05
  3   5  13 163 -8.51586e-04
  3   5  13 164  2.44987e-05
  3   5  14  20  4.44714e-05
  3   5  14  24  1.80609e-04
  3   5  14  25  1.18698e-05
  3   5  14  26  1.30135e-05
  3   5  14  32 -1.30750e-05
  3   5  14  40 -1.32169e-04
  3   5  14  42 -9.98152e-05
  3   5  14  50  2.70318e-04
  3   5  14  54  1.46630e-05
  3   5  14  60 -5.83752e-05
  3   5  14  62  2.12225e-05
  3   5  14  68  2.82189e-04
  3   5  14  86 -5.63338e-04
  3   5  14  92  3.52933e-05
  3   5  14  97 -4.45613e-04
  3   5  14  98 -1.17938e-04
  3   5  14 103 -1.29435e-04
  3   5  14 107 -3.84288e-04
  3   5  14 110  1.24922e-05
  3   5  14 111  1.17290e-05
  3   5  14 112 -2.13559e-05
  3   5  14 120 -9.61024e-05
  3   5  14 123 -2.06582e-04
  3   5  14 131  5.68177e-05
  3   5  14 137 -7.07223e-05
  3   5  14 139 -2.59983e-04
  3   5  14 140  1.36837e-05
  3   5  14 142 -1.35195e-05
  3   5  14 144 -2.95243e-04
  3   5  14 149 -3.83200e-04
  3   5  14 153 -4.35500e-05
  3   5  14 158  7.30808e-05
  3   5  14 163  5.93184e-04
  3   5  14 168 -2.29468e-05
  3   5  14 173 -5.41702e-05
  3   5  14 177 -1.83245e-05
  3   5  14 181  1.14372e-04
  3   5  14 189 -1.56874e-05
  3   5  15  12 -1.18949e-04
  3   5  15  14 -4.29816e-05
  3   5  15  15  5.15323e-05
  3   5  15  19  4.32978e-05
  3   5  15  25  1.04575e-05
  3   5  15  26 -1.91527e-05
  3   5  15  27  1.20590e-05
  3   5  15  30 -8.60541e-05
  3   5  15  31  2.70769e-05
  3   5  15  36 -1.36772e-04
  3   5  15  38  2.24516e-04
  3   5  15  39  2.20889e-04
  3   5  15  43 -1.43549e-04
  3   5  15  45  3.86795e-05
  3   5  15  46 -4.73735e-05
  3   5  15  52  2.35445e-04
  3   5  15  53 -2.31855e-04
  3   5  15  64  2.16982e-05
  3   5  15  66 -3.77666e-05
  3   5  15  73  3.10223e-05
  3   5  15  74 -4.28950e-05
  3   5  15  76 -3.10245e-04
  3   5  15  77  3.10157e-04
  3   5  15  90  3.39339e-04
  3   5  15  91 -3.40820e-04
  3   5  15  94 -1.21855e-05
  3   5  15  95  1.34783e-04
  3   5  15 106  3.24568e-04
  3   5  15 115 -1.64211e-05
  3   5  15 116 -2.35028e-05
  3   5  15 118 -2.52994e-05
  3   5  15 125 -2.22633e-05
  3   5  15 126 -7.70758e-04
  3   5  15 127 -7.71892e-04
  3   5  15 130  8.91776e-04
  3   5  15 132 -5.71765e-04
  3   5  15 133  4.94160e-04
  3   5  15 134  2.04888e-04
  3   5  15 135 -2.05102e-04
  3   5  15 142 -4.09863e-05
  3   5  15 145 -1.49746e-04
  3   5  15 150 -6.87016e-04
  3   5  15 151  6.63778e-04
  3   5  15 154  2.58962e-03
  3   5  15 156  3.85060e-05
  3   5  15 160  4.56676e-05
  3   5  15 161 -5.23264e-05
  3   5  15 162 -1.27401e-05
  3   5  15 164  5.64731e-05
  3   5  15 165 -5.18374e-05
  3   5  15 174 -5.57685e-05
  3   5  15 175 -4.78356e-05
  3   5  15 178  3.33225e-04
  3   5  15 179 -1.37374e-04
  3   5  15 182  3.25271e-05
  3   5  15 183  2.81570e-05
  3   5  16  12 -3.40974e-04
  3   5  16  14 -3.05709e-04
  3   5  16  15  3.06626e-04
  3   5  16  19  9.68858e-05
  3   5  16  25 -2.92286e-05
  3   5  16  26 -2.90801e-05
  3   5  16  27  2.61732e-04
  3   5  16  30 -1.09233e-04
  3   5  16  31 -1.72367e-04
  3   5  16  36 -2.18644e-04
  3   5  16  38 -1.29355e-04
  3   5  16  39  1.15050e-04
  3   5  16  43  1.80142e-04
  3   5  16  44 -1.78707e-04
  3   5  16  45  3.78011e-04
  3   5  16  46 -3.76930e-04
  3   5  16  49  8.59526e-05
  3   5  16  52 -2.81296e-04
  3   5  16  53  2.74901e-04
  3   5  16  56  1.73885e-04
  3   5  16  57 -1.74018e-04
  3   5  16  63 -2.97123e-04
  3   5  16  64 -3.13009e-04
  3   5  16  66 -2.81228e-04
  3   5  16  71 -8.73243e-05
  3   5  16  73  1.20815e-04
  3   5  16  74 -1.20642e-04
  3   5  16  76  1.87107e-05
  3   5  16  77  8.46525e-05
  3   5  16  78 -1.91026e-05
  3   5  16  79 -1.94399e-05
  3   5  16  83 -4.85278e-05
  3   5  16  90  8.22604e-05
  3   5  16  91  8.33295e-05
  3   5  16  94 -1.25167e-04
  3   5  16  95 -1.22390e-04
  3   5  16  99  1.79832e-05
  3   5  16 105  1.73893e-05
  3   5  16 106  7.91763e-04
  3   5  16 110 -1.81347e-05
  3   5  16 114  1.98437e-03
  3   5  16 115 -1.98980e-03
  3   5  16 116 -9.07286e-04
  3   5  16 118 -2.24000e-05
  3   5  16 119  1.82907e-05
  3   5  16 125 -1.60559e-03
  3   5  16 126 -1.93737e-05
  3   5  16 127  1.01289e-05
  3   5  16 130 -1.86161e-05
  3   5  16 132  3.72885e-05
  3   5  16 133 -9.85549e-05
  3   5  16 145  1.50482e-05
  3   5  16 150 -1.47392e-05
  3   5  16 151 -4.50834e-05
  3   5  16 154  2.33072e-05
  3   5  16 156 -2.63637e-03
  3   5  16 160  2.99897e-03
  3   5  16 162  1.79061e-04
  3   5  16 164  1.71783e-05
  3   5  16 165  1.57636e-05
  3   5  16 171  3.02633e-05
  3   5  16 175  2.03852e-05
  3   5  16 182 -1.21864e-05
  3   5  17  12  9.24393e-05
  3   5  17  14  1.33116e-04
  3   5  17  15 -1.33734e-04
  3   5  17  25 -4.86178e-04
  3   5  17  26  4.97971e-04
  3   5  17  27  3.47662e-05
  3   5  17  28  4.15994e-05
  3   5  17  30 -3.37394e-04
  3   5  17  31  4.39439e-05
  3   5  17  35  7.29357e-05
  3   5  17  36  6.83804e-05
  3   5  17  38  4.87728e-04
  3   5  17  39 -4.87202e-04
  3   5  17  43 -1.96249e-04
  3   5  17  44 -2.05483e-04
  3   5  17  45  1.32542e-05
  3   5  17  46 -3.30988e-05
  3   5  17  48 -1.93148e-05
  3   5  17  52 -1.70957e-04
  3   5  17  56 -1.15495e-05
  3   5  17  63  6.16536e-05
  3   5  17  64  5.92698e-05
  3   5  17  66  5.68141e-04
  3   5  17  73 -6.60325e-04
  3   5  17  74  6.61989e-04
  3   5  17  77 -9.33533e-05
  3   5  17  79  1.72435e-05
  3   5  17  90  3.18145e-04
  3   5  17  91  3.25266e-04
  3   5  17  94 -8.59181e-04
  3   5  17  95  8.65942e-04
  3   5  17  99 -5.78960e-05
  3   5  17 106 -6.01319e-05
  3   5  17 114  3.56323e-04
  3   5  17 115 -3.53814e-04
  3   5  17 116 -9.72678e-05
  3   5  17 118  3.62122e-05
  3   5  17 119 -3.33088e-05
  3   5  17 124  6.67950e-05
  3   5  17 126 -5.86543e-05
  3   5  17 127 -5.86970e-05
  3   5  17 129 -2.09955e-04
  3   5  17 132 -6.15207e-04
  3   5  17 133 -5.75882e-04
  3   5  17 135 -3.12946e-04
  3   5  17 145 -1.09418e-04
  3   5  17 146  1.08672e-04
  3   5  17 150  7.89127e-05
  3   5  17 151 -3.94701e-04
  3   5  17 155 -2.47911e-05
  3   5  17 156 -4.68182e-04
  3   5  17 160  1.13873e-03
  3   5  17 161  2.23762e-05
  3   5  17 162 -6.87496e-04
  3   5  17 164  2.40075e-05
  3   5  17 165  2.66741e-05
  3   5  17 171  4.82352e-05
  3   5  17 178  2.51404e-04
  3   5  17 179  2.51054e-04
  3   5  17 183  3.17682e-05
  3   5  18  11  2.17825e-04
  3   5  18  14  1.90827e-04
  3   5  18  15  1.97998e-04
  3   5  18  18  2.48899e-04
  3   5  18  25 -4.65445e-04
  3   5  18  26  4.52630e-04
  3   5  18  28  3.81990e-04
  3   5  18  30  4.00369e-04
  3   5  18  31  4.64694e-04
  3   5  18  35 -1.34551e-04
  3   5  18  36 -1.34963e-04
  3   5  18  38 -5.03779e-04
  3   5  18  39  5.05628e-04
  3   5  18  43  2.33464e-04
  3   5  18  44  2.37749e-04
  3   5  18  45 -9.09747e-05
  3   5  18  46  9.61765e-05
  3   5  18  48 -6.60104e-05
  3   5  18  52 -1.41232e-04
  3   5  18  56 -4.68072e-05
  3   5  18  57 -4.67820e-05
  3   5  18  63  7.26636e-05
  3   5  18  64 -7.49830e-05
  3   5  18  66 -2.35934e-05
  3   5  18  70 -1.53332e-04
  3   5  18  71  1.52282e-04
  3   5  18  73 -4.23374e-05
  3   5  18  74 -6.31181e-05
  3   5  18  77  6.67731e-05
  3   5  18  78  1.33248e-04
  3   5  18  82  3.03924e-04
  3   5  18  87 -4.33948e-04
  3   5  18  88 -4.77380e-05
  3   5  18  89  4.64413e-05
  3   5  18  90  2.91253e-05
  3   5  18  94  2.06973e-04
  3   5  18  95 -2.08022e-04
  3   5  18 106 -2.29305e-04
  3   5  18 110  2.18845e-04
  3   5  18 111 -2.18836e-04
  3   5  18 114 -1.37650e-05
  3   5  18 115 -1.43011e-05
  3   5  18 116 -1.36756e-05
  3   5  18 118 -9.50829e-05
  3   5  18 119  2.69485e-05
  3   5  18 122 -2.29246e-05
  3   5  18 124 -3.40886e-05
  3   5  18 129  3.57597e-04
  3   5  18 132  8.47225e-05
  3   5  18 134  1.07500e-05
  3   5  18 135 -1.25496e-05
  3   5  18 142  1.18753e-04
  3   5  18 145  2.26894e-05
  3   5  18 146 -2.01608e-05
  3   5  18 151 -1.23769e-04
  3   5  18 152  1.39448e-04
  3   5  18 156  1.37047e-05
  3   5  18 160  1.51368e-04
  3   5  18 161  7.67738e-05
  3   5  18 162  2.81763e-04
  3   5  18 170 -4.70289e-05
  3   5  18 182 -3.16029e-05
  3   5  19  22 -1.21330e-04
  3   5  19  37  1.19923e-05
  3   5  19  41 -1.13534e-05
  3   5  19  47 -2.81132e-04
  3   5  19  48 -1.84320e-05
  3   5  19  51 -1.42597e-04
  3   5  19  61 -1.07519e-04
  3   5  19  69  1.72584e-04
  3   5  19  82  1.06462e-05
  3   5  19  83  1.10923e-05
  3   5  19  93 -6.60882e-05
  3   5  19 101 -1.90623e-05
  3   5  19 102  4.38341e-04
  3   5  19 104  1.50231e-05
  3   5  19 113  1.04245e-04
  3   5  19 121  2.36070e-04
  3   5  19 122  5.10331e-05
  3   5  19 128 -2.04165e-04
  3   5  19 134 -1.11877e-05
  3   5  19 138 -4.00237e-04
  3   5  19 144  1.02973e-05
  3   5  19 147  4.40210e-05
  3   5  19 148 -2.73442e-04
  3   5  19 150  3.68989e-05
  3   5  19 159 -7.92091e-05
  3   5  19 160  3.56029e-05
  3   5  19 161 -1.50066e-05
  3   5  19 165 -1.09995e-05
  3   5  19 167  8.23133e-05
  3   5  19 172  1.86832e-04
  3   5  19 173  1.72850e-05
  3   5  19 176 -1.62669e-04
  3   5  19 180 -2.30870e-04
  3   5  19 185 -1.02858e-04
  3   5  19 186 -9.91791e-05
  3   5  19 188 -4.00185e-05
  3   5  20  11  2.60750e-05
  3   5  20  18 -5.13425e-05
  3   5  20  25  1.41494e-04
  3   5  20  26  1.39742e-04
  3   5  20  28 -2.32912e-05
  3   5  20  30 -1.29543e-05
  3   5  20  31 -1.88788e-05
  3   5  20  35  1.66630e-04
  3   5  20  38 -2.47275e-04
  3   5  20  39 -3.28847e-04
  3   5  20  43  2.23009e-04
  3   5  20  44 -2.23572e-04
  3   5  20  45  2.72522e-05
  3   5  20  46  3.88039e-05
  3   5  20  52  1.11227e-04
  3   5  20  63 -1.59798e-04
  3   5  20  64  1.59529e-04
  3   5  20  65  8.12589e-05
  3   5  20  66 -7.90410e-05
  3   5  20  73  5.94698e-05
  3   5  20  77 -6.63939e-05
  3   5  20  90 -3.23223e-04
  3   5  20  91  3.23263e-04
  3   5  20  94  4.09559e-05
  3   5  20  95  3.73489e-05
  3   5  20  99  2.41758e-04
  3   5  20 100  2.40699e-04
  3   5  20 106  1.19788e-04
  3   5  20 114 -5.77244e-04
  3   5  20 115 -5.71616e-04
  3   5  20 116 -6.25102e-04
  3   5  20 118 -9.62673e-05
  3   5  20 119 -9.95226e-05
  3   5  20 126 -2.76251e-04
  3   5  20 127  2.77084e-04
  3   5  20 129  3.23629e-04
  3   5  20 132 -2.51266e-04
  3   5  20 133 -2.30582e-04
  3   5  20 135  4.59317e-04
  3   5  20 146 -7.75106e-05
  3   5  20 150  4.33727e-05
  3   5  20 151  2.73968e-04
  3   5  20 155  1.94858e-04
  3   5  20 156 -1.29561e-04
  3   5  20 157 -1.21427e-04
  3   5  20 160  9.82836e-04
  3   5  20 162  1.36162e-05
  3   5  20 164  1.29924e-05
  3   5  20 178 -4.14289e-04
  3   5  20 179 -4.15876e-04
  3   5  20 186  2.01444e-05
  3   5  20 187 -1.97381e-05
  3   5  20 188 -2.57795e-05
  3   5  21  11  2.77736e-04
  3   5  21  14  1.08662e-05
  3   5  21  15 -1.12608e-05
  3   5  21  18  3.06959e-04
  3   5  21  25  3.61325e-04
  3   5  21  26 -3.62019e-04
  3   5  21  28  2.52134e-04
  3   5  21  31  1.89193e-04
  3   5  21  35  4.76988e-05
  3   5  21  38  4.27428e-04
  3   5  21  39  3.41837e-04
  3   5  21  43  1.50691e-05
  3   5  21  44  1.57802e-05
  3   5  21  45  9.40767e-05
  3   5  21  46 -1.14056e-04
  3   5  21  48 -1.80357e-04
  3   5  21  52  5.88002e-05
  3   5  21  56  1.03999e-05
  3   5  21  57  1.10127e-05
  3   5  21  63  6.83474e-05
  3   5  21  64 -7.04927e-05
  3   5  21  65  4.89860e-04
  3   5  21  70  8.56458e-05
  3   5  21  71 -8.43154e-05
  3   5  21  73  2.19437e-04
  3   5  21  74  2.20099e-04
  3   5  21  78 -2.73055e-04
  3   5  21  82 -5.00736e-05
  3   5  21  88  5.81936e-05
  3   5  21  89 -5.69360e-05
  3   5  21  90 -2.03378e-05
  3   5  21  94 -1.18217e-04
  3   5  21 106 -1.56679e-04
  3   5  21 110 -1.86140e-05
  3   5  21 111  1.30871e-05
  3   5  21 115  1.33659e-05
  3   5  21 119  3.02452e-05
  3   5  21 124 -4.16117e-04
  3   5  21 132 -1.07460e-04
  3   5  21 133 -1.61455e-05
  3   5  21 142  2.90518e-05
  3   5  21 145 -1.66057e-05
  3   5  21 146  1.62318e-05
  3   5  21 155 -3.23391e-05
  3   5  21 159  6.38262e-04
  3   5  21 160  4.09366e-05
  3   5  21 161  5.47784e-05
  3   5  21 162 -2.62935e-04
  3   5  21 164 -1.75147e-05
  3   5  21 170  2.60144e-05
  3   5  21 186 -3.61206e-05
  3   5  21 187 -2.48113e-05
  3   5  21 188 -5.94002e-05
  3   6   7  16  1.69123e-04
  3   6   7  33 -6.31524e-05
  3   6   7  47  3.27367e-05
  3   6   7  51 -1.10474e-05
  3   6   7  55 -1.59125e-04
  3   6   7  59 -2.30732e-04
  3   6   7  67  1.07373e-04
  3   6   7  71 -1.07864e-05
  3   6   7  75 -2.34533e-04
  3   6   7  93 -5.74223e-05
  3   6   7 104 -1.93660e-05
  3   6   7 113  1.37451e-04
  3   6   7 122 -1.37631e-04
  3   6   7 128  1.64481e-04
  3   6   7 136 -1.15400e-04
  3   6   7 138 -1.24096e-04
  3   6   7 147 -4.71889e-05
  3   6   7 148  2.72266e-04
  3   6   7 157  1.96102e-05
  3   6   7 159 -2.37770e-05
  3   6   7 161 -3.90708e-05
  3   6   7 176 -1.24352e-05
  3   6   8  11 -2.36323e-04
  3   6   8  14 -7.43376e-04
  3   6   8  18  5.55611e-04
  3   6   8  25 -5.10293e-04
  3   6   8  26 -5.01504e-04
  3   6   8  28 -9.08313e-05
  3   6   8  31 -1.69098e-04
  3   6   8  35  1.09750e-03
  3   6   8  36 -1.03646e-03
  3   6   8  38  6.49421e-04
  3   6   8  39  6.33055e-04
  3   6   8  43 -1.50981e-03
  3   6   8  44  1.62229e-03
  3   6   8  45 -9.92272e-04
  3   6   8  46 -1.03559e-03
  3   6   8  48  7.29364e-04
  3   6   8  56  1.43632e-04
  3   6   8  63  5.37443e-04
  3   6   8  65  1.29568e-03
  3   6   8  70  4.23195e-05
  3   6   8  73  1.49520e-03
  3   6   8  74 -1.34406e-03
  3   6   8  76 -2.40052e-05
  3   6   8  77  5.42598e-05
  3   6   8  78 -3.18678e-04
  3   6   8  79  3.08515e-04
  3   6   8  82 -1.52049e-04
  3   6   8  89  7.69912e-05
  3   6   8  90  1.46598e-05
  3   6   8  95  4.70879e-04
  3   6   8 100  2.68342e-04
  3   6   8 106  8.40715e-04
  3   6   8 111  1.58200e-04
  3   6   8 119 -1.14080e-05
  3   6   8 129  2.30700e-05
  3   6   8 145  2.07749e-04
  3   6   8 151  1.74037e-05
  3   6   8 162  1.17145e-05
  3   6   9  13  4.13077e-05
  3   6   9  17 -8.27172e-05
  3   6   9  20  9.34863e-04
  3   6   9  21  5.36702e-05
  3   6   9  22  6.80812e-05
  3   6   9  24 -5.19529e-04
  3   6   9  27  1.27489e-04
  3   6   9  28  1.09005e-04
  3   6   9  29  3.80022e-05
  3   6   9  30  1.75873e-05
  3   6   9  34 -3.92374e-05
  3   6   9  37 -3.99073e-05
  3   6   9  42 -1.16437e-04
  3   6   9  49  3.31812e-05
  3   6   9  50 -1.36583e-04
  3   6   9  54 -2.32168e-05
  3   6   9  57  2.59986e-05
  3   6   9  58 -1.35543e-05
  3   6   9  59  3.78150e-05
  3   6   9  60 -1.50883e-04
  3   6   9  62  1.49165e-04
  3   6   9  66  7.96155e-05
  3   6   9  68  6.60336e-05
  3   6   9  71 -1.32758e-05
  3   6   9  72 -4.03394e-05
  3   6   9  75  1.75494e-04
  3   6   9  76 -6.92967e-05
  3   6   9  81  1.51842e-05
  3   6   9  84  1.83348e-05
  3   6   9  86  2.82158e-05
  3   6   9  88 -2.63859e-05
  3   6   9  96 -3.86374e-05
  3   6   9  97 -1.59804e-04
  3   6   9  98  3.52651e-04
  3   6   9 103  1.46004e-04
  3   6   9 104 -4.19853e-05
  3   6   9 107 -2.65185e-04
  3   6   9 108  2.21563e-05
  3   6   9 109  3.85293e-05
  3   6   9 112 -3.76659e-04
  3   6   9 113  3.21872e-05
  3   6   9 117 -5.39671e-05
  3   6   9 120 -6.31878e-05
  3   6   9 122 -3.59362e-05
  3   6   9 123 -3.34749e-04
  3   6   9 124  7.39413e-05
  3   6   9 125  7.37469e-05
  3   6   9 128 -3.81181e-05
  3   6   9 131 -5.86281e-04
  3   6   9 134  2.01463e-05
  3   6   9 136 -1.69069e-05
  3   6   9 137  1.76129e-04
  3   6   9 138 -1.02760e-05
  3   6   9 139 -3.60436e-04
  3   6   9 144  3.31589e-04
  3   6   9 148  1.09005e-04
  3   6   9 149  7.27036e-04
  3   6   9 152  1.95960e-05
  3   6   9 153 -1.64887e-04
  3   6   9 154  3.21028e-04
  3   6   9 158 -4.32063e-05
  3   6   9 163 -5.59768e-04
  3   6   9 165 -2.40250e-05
  3   6   9 166  7.38357e-05
  3   6   9 167  3.42716e-05
  3   6   9 168 -1.04091e-05
  3   6   9 172 -8.59959e-05
  3   6   9 173  1.28372e-04
  3   6   9 176 -1.98790e-05
  3   6   9 177  4.39691e-05
  3   6   9 180  2.87294e-05
  3   6   9 182  3.80897e-05
  3   6   9 185  2.58446e-05
  3   6   9 186 -3.86482e-05
  3   6   9 187 -5.67043e-05
  3   6  10  11  1.25304e-05
  3   6  10  12  5.99708e-05
  3   6  10  17 -1.04843e-04
  3   6  10  20 -1.77251e-04
  3   6  10  21  2.86494e-04
  3   6  10  22  4.17966e-05
  3   6  10  23 -3.90954e-05
  3   6  10  24 -6.42037e-05
  3   6  10  27  1.11218e-05
  3   6  10  28  1.09770e-05
  3   6  10  29 -1.95304e-04
  3   6  10  30 -1.63452e-05
  3   6  10  31 -1.01804e-05
  3   6  10  32  3.28382e-05
  3   6  10  33 -3.99362e-05
  3   6  10  34  9.32052e-05
  3   6  10  37  1.41296e-04
  3   6  10  40 -4.94124e-04
  3   6  10  41  4.06825e-05
  3   6  10  42  2.16190e-04
  3   6  10  49  2.79977e-05
  3   6  10  50  2.49967e-05
  3   6  10  54  1.31940e-04
  3   6  10  55 -6.86942e-05
  3   6  10  56 -7.57015e-05
  3   6  10  57  5.71867e-05
  3   6  10  58 -1.94357e-04
  3   6  10  60  1.73768e-04
  3   6  10  61 -3.80622e-05
  3   6  10  62 -2.76978e-04
  3   6  10  65 -2.77079e-05
  3   6  10  66  5.93175e-05
  3   6  10  68 -1.41395e-05
  3   6  10  69  1.04231e-04
  3   6  10  70  1.25364e-05
  3   6  10  71  7.26581e-05
  3   6  10  72 -1.20526e-05
  3   6  10  75 -4.21365e-05
  3   6  10  76 -1.43331e-05
  3   6  10  80  6.36556e-05
  3   6  10  81  3.92743e-05
  3   6  10  83 -2.51987e-05
  3   6  10  84 -3.62048e-05
  3   6  10  85  4.90700e-05
  3   6  10  87  3.84505e-05
  3   6  10  96 -3.90094e-05
  3   6  10  97  2.11519e-04
  3   6  10  98 -6.05024e-05
  3   6  10 100 -1.21684e-05
  3   6  10 101  4.08351e-05
  3   6  10 102 -7.68739e-05
  3   6  10 103 -3.65681e-05
  3   6  10 107  5.54040e-05
  3   6  10 108 -2.12226e-05
  3   6  10 110 -4.02275e-05
  3   6  10 111  5.31911e-05
  3   6  10 112  6.20647e-05
  3   6  10 113  1.13068e-05
  3   6  10 114  1.56819e-05
  3   6  10 117  2.00373e-05
  3   6  10 119 -1.38702e-05
  3   6  10 120  4.78059e-05
  3   6  10 122  3.71928e-04
  3   6  10 123  1.62331e-04
  3   6  10 124  1.37364e-05
  3   6  10 125  1.32074e-05
  3   6  10 126  1.17346e-05
  3   6  10 127  1.15385e-05
  3   6  10 128  3.74582e-04
  3   6  10 131 -1.15531e-05
  3   6  10 134  9.03393e-05
  3   6  10 135  1.27663e-05
  3   6  10 137  2.16044e-05
  3   6  10 138  4.16122e-05
  3   6  10 139  4.78607e-05
  3   6  10 140  2.86729e-05
  3   6  10 146  2.59373e-05
  3   6  10 148  3.28408e-05
  3   6  10 149 -2.59488e-04
  3   6  10 152  3.73211e-05
  3   6  10 153  4.71360e-05
  3   6  10 158 -1.31794e-05
  3   6  10 159 -3.76207e-05
  3   6  10 161  3.38868e-05
  3   6  10 163  1.69856e-05
  3   6  10 164 -5.06251e-05
  3   6  10 165  3.58340e-05
  3   6  10 168 -3.27414e-05
  3   6  10 169  2.35116e-05
  3   6  10 170  3.95100e-05
  3   6  10 172 -3.62622e-05
  3   6  10 173  3.19432e-05
  3   6  10 174 -1.29048e-05
  3   6  10 177  5.80744e-05
  3   6  10 179 -2.14934e-05
  3   6  10 182  1.58284e-05
  3   6  10 184 -2.91832e-05
  3   6  10 189 -1.02194e-05
  3   6  11  14  1.37233e-05
  3   6  11  18  4.32557e-05
  3   6  11  25  1.73780e-05
  3   6  11  26  1.63119e-05
  3   6  11  28  1.45120e-05
  3   6  11  35  1.30886e-05
  3   6  11  38  2.82347e-05
  3   6  11  39  2.74158e-05
  3   6  11  40  3.25696e-05
  3   6  11  43 -3.07747e-05
  3   6  11  44  1.37516e-05
  3   6  11  45 -2.95504e-05
  3   6  11  46 -2.35897e-05
  3   6  11  52 -5.01091e-04
  3   6  11  73  1.30881e-05
  3   6  11  74 -1.40366e-05
  3   6  11  90 -8.34635e-04
  3   6  11  95  1.87748e-05
  3   6  11 106 -6.34794e-05
  3   6  11 114 -1.50490e-03
  3   6  11 115  1.52815e-03
  3   6  11 116  4.96380e-05
  3   6  11 118  3.05883e-04
  3   6  11 119 -2.98744e-04
  3   6  11 127  1.40181e-03
  3   6  11 129 -1.91393e-03
  3   6  11 132 -1.09712e-03
  3   6  11 133 -1.10651e-03
  3   6  11 135 -3.50050e-04
  3   6  11 151 -1.63688e-03
  3   6  11 154 -2.33184e-03
  3   6  11 155 -2.41069e-03
  3   6  11 156  1.79333e-03
  3   6  11 157 -1.75012e-03
  3   6  11 159  4.27206e-05
  3   6  11 160 -2.55504e-03
  3   6  11 162  1.09171e-05
  3   6  11 164 -1.89227e-05
  3   6  11 178 -2.10216e-04
  3   6  11 179  2.10057e-04
  3   6  11 183 -1.74421e-05
  3   6  11 187 -1.70475e-05
  3   6  12  11 -2.10730e-04
  3   6  12  14 -2.04404e-04
  3   6  12  18 -1.91246e-04
  3   6  12  25 -7.68784e-05
  3   6  12  26  6.25396e-05
  3   6  12  28 -1.57488e-04
  3   6  12  31 -3.22476e-04
  3   6  12  35 -3.31082e-05
  3   6  12  36 -3.31060e-05
  3   6  12  38  1.09412e-05
  3   6  12  43  1.98130e-04
  3   6  12  44  1.11208e-04
  3   6  12  45  4.03620e-04
  3   6  12  46 -4.01582e-04
  3   6  12  48  2.63378e-04
  3   6  12  52 -9.46444e-05
  3   6  12  56  1.99390e-04
  3   6  12  63  2.74037e-05
  3   6  12  70  4.09416e-05
  3   6  12  73  2.99117e-05
  3   6  12  74  3.07907e-05
  3   6  12  76 -1.14974e-04
  3   6  12  77 -1.14640e-04
  3   6  12  78  6.16730e-05
  3   6  12  79  6.14760e-05
  3   6  12  82 -6.53825e-05
  3   6  12  90 -5.82005e-05
  3   6  12  91 -1.36883e-05
  3   6  12  95  1.92355e-04
  3   6  12 100 -1.73723e-04
  3   6  12 106  8.41570e-05
  3   6  12 111  1.57917e-05
  3   6  12 114  1.08196e-05
  3   6  12 115 -2.25969e-05
  3   6  12 116 -7.06394e-05
  3   6  12 118 -2.19051e-05
  3   6  12 119  1.31682e-05
  3   6  12 124  3.45606e-04
  3   6  12 127 -1.20350e-05
  3   6  12 129 -3.68889e-05
  3   6  12 132 -3.99173e-05
  3   6  12 133 -3.57403e-05
  3   6  12 142 -2.64867e-05
  3   6  12 145 -6.51873e-05
  3   6  12 154 -2.38974e-05
  3   6  12 155  2.30065e-05
  3   6  12 156  1.22138e-04
  3   6  12 157  7.76858e-05
  3   6  12 160  4.61912e-05
  3   6  12 161  1.74089e-05
  3   6  12 174 -1.04696e-05
  3   6  12 175  2.04533e-05
  3   6  13  11  6.95770e-05
  3   6  13  14 -5.77792e-05
  3   6  13  18  1.69801e-04
  3   6  13  25 -1.32057e-05
  3   6  13  26 -3.07428e-05
  3   6  13  28  1.14089e-04
  3   6  13  31  3.27693e-04
  3   6  13  35  1.21419e-04
  3   6  13  36 -1.20749e-04
  3   6  13  38  1.48583e-04
  3   6  13  39  1.58405e-04
  3   6  13  40  1.95751e-04
  3   6  13  44 -9.76658e-05
  3   6  13  45  1.06443e-04
  3   6  13  46  1.13144e-04
  3   6  13  48 -1.30397e-04
  3   6  13  52 -5.56229e-05
  3   6  13  56 -1.51059e-04
  3   6  13  63  1.44962e-04
  3   6  13  65  6.21866e-05
  3   6  13  70 -3.01501e-05
  3   6  13  76  1.93150e-04
  3   6  13  77 -1.54313e-04
  3   6  13  78 -2.57562e-04
  3   6  13  79  2.56012e-04
  3   6  13  82  1.07689e-05
  3   6  13  89  2.99168e-05
  3   6  13  90  6.67522e-05
  3   6  13  91 -2.14788e-05
  3   6  13  95 -2.03413e-04
  3   6  13 100  2.88160e-04
  3   6  13 106 -3.57010e-04
  3   6  13 111  3.20717e-05
  3   6  13 114 -1.63008e-05
  3   6  13 116  9.14203e-05
  3   6  13 118 -3.03809e-05
  3   6  13 119 -2.04497e-05
  3   6  13 124 -1.52005e-04
  3   6  13 127 -1.03707e-05
  3   6  13 129 -1.35383e-04
  3   6  13 132 -3.90209e-05
  3   6  13 133  3.66601e-05
  3   6  13 142  4.48810e-05
  3   6  13 145  1.76570e-04
  3   6  13 151  8.42114e-05
  3   6  13 154 -1.76278e-05
  3   6  13 156 -2.18074e-05
  3   6  13 157  1.25206e-05
  3   6  13 160 -1.19418e-05
  3   6  13 162 -3.63957e-05
  3   6  14  14 -2.11906e-05
  3   6  14  18  8.45171e-05
  3   6  14  25 -9.68549e-05
  3   6  14  26  9.89368e-05
  3   6  14  28  1.37574e-05
  3   6  14  31 -3.00393e-05
  3   6  14  38  2.40408e-04
  3   6  14  39 -2.40384e-04
  3   6  14  43 -2.61450e-04
  3   6  14  44 -2.76456e-04
  3   6  14  45 -1.00414e-04
  3   6  14  46  1.00207e-04
  3   6  14  52 -3.33234e-04
  3   6  14  56 -1.30323e-05
  3   6  14  63 -2.88876e-05
  3   6  14  65 -3.52321e-05
  3   6  14  74 -1.44296e-05
  3   6  14  76 -1.91671e-05
  3   6  14  77 -1.18601e-05
  3   6  14  90 -4.24023e-04
  3   6  14  91 -1.63080e-05
  3   6  14  95  5.22524e-05
  3   6  14 106 -2.74005e-04
  3   6  14 114  1.43209e-03
  3   6  14 115  1.44124e-03
  3   6  14 116  3.63472e-04
  3   6  14 118  6.24065e-05
  3   6  14 119  1.87636e-05
  3   6  14 127  8.68828e-04
  3   6  14 129 -1.39339e-03
  3   6  14 132  3.17174e-04
  3   6  14 133 -3.18560e-04
  3   6  14 135 -1.98518e-04
  3   6  14 151 -1.32328e-03
  3   6  14 154  1.77811e-03
  3   6  14 155 -1.80984e-03
  3   6  14 156  1.36775e-03
  3   6  14 157  1.35120e-03
  3   6  14 160 -3.18495e-03
  3   6  14 164  2.09138e-05
  3   6  14 178  4.36205e-04
  3   6  14 179  4.36965e-04
  3   6  14 183  4.42648e-05
  3   6  14 187  5.32504e-05
  3   6  14 188 -5.78888e-05
  3   6  15  13 -8.88517e-05
  3   6  15  14 -1.58695e-05
  3   6  15  17 -4.84752e-05
  3   6  15  18 -1.25157e-05
  3   6  15  20  3.60506e-05
  3   6  15  21  4.03329e-05
  3   6  15  22  1.28797e-05
  3   6  15  23  1.25585e-05
  3   6  15  24  7.55839e-05
  3   6  15  26 -1.40390e-05
  3   6  15  28 -1.55112e-05
  3   6  15  29  2.98478e-05
  3   6  15  32  3.07054e-04
  3   6  15  35 -7.45665e-05
  3   6  15  40 -2.85573e-05
  3   6  15  44  3.12560e-05
  3   6  15  47 -3.68050e-04
  3   6  15  48 -1.47234e-05
  3   6  15  50  1.23546e-04
  3   6  15  53  9.06404e-05
  3   6  15  56 -1.22805e-05
  3   6  15  57 -2.07611e-05
  3   6  15  58 -2.32027e-04
  3   6  15  60 -1.35335e-04
  3   6  15  62 -1.26770e-04
  3   6  15  64  1.24621e-05
  3   6  15  65 -1.70758e-05
  3   6  15  69  1.62944e-04
  3   6  15  71  4.34255e-05
  3   6  15  72 -4.92249e-05
  3   6  15  76  6.48935e-05
  3   6  15  78  1.92502e-05
  3   6  15  80  1.54259e-05
  3   6  15  81  3.02683e-05
  3   6  15  83 -2.85956e-05
  3   6  15  84  2.08216e-05
  3   6  15  85 -2.06589e-04
  3   6  15  86 -3.15648e-04
  3   6  15  87  1.63795e-05
  3   6  15  88 -3.19725e-05
  3   6  15  89 -3.22901e-05
  3   6  15  90  1.65436e-05
  3   6  15  92 -3.35224e-05
  3   6  15  93 -7.96676e-05
  3   6  15  97 -3.39560e-04
  3   6  15  98 -1.24564e-04
  3   6  15  99 -3.87183e-05
  3   6  15 100  2.59093e-05
  3   6  15 103 -1.78327e-05
  3   6  15 105 -2.79127e-05
  3   6  15 106 -1.14039e-05
  3   6  15 107  1.94677e-05
  3   6  15 108 -9.00556e-05
  3   6  15 109  1.23370e-05
  3   6  15 110  1.64536e-05
  3   6  15 111  1.77815e-05
  3   6  15 112 -1.14934e-05
  3   6  15 114  8.97643e-05
  3   6  15 117 -6.69616e-05
  3   6  15 118 -5.78358e-05
  3   6  15 119 -7.57591e-05
  3   6  15 120  4.24162e-05
  3   6  15 123 -2.72602e-05
  3   6  15 126 -1.18679e-04
  3   6  15 128  2.62216e-04
  3   6  15 129  1.81680e-04
  3   6  15 130  1.86858e-04
  3   6  15 131 -2.42588e-05
  3   6  15 132 -1.10558e-05
  3   6  15 133 -1.27858e-05
  3   6  15 136  8.34322e-05
  3   6  15 137  1.91803e-05
  3   6  15 139 -1.50692e-04
  3   6  15 142  1.41823e-04
  3   6  15 143 -7.41687e-05
  3   6  15 144 -5.76858e-05
  3   6  15 146  5.87107e-05
  3   6  15 147 -1.26835e-05
  3   6  15 149 -2.41771e-04
  3   6  15 150  1.51564e-04
  3   6  15 152 -1.99766e-04
  3   6  15 153 -4.76763e-05
  3   6  15 155 -2.63765e-04
  3   6  15 156 -1.92999e-05
  3   6  15 158 -2.93038e-05
  3   6  15 161  1.07316e-04
  3   6  15 163 -1.45633e-04
  3   6  15 164  2.85183e-05
  3   6  15 166 -1.70673e-05
  3   6  15 167  7.50973e-05
  3   6  15 168 -2.30506e-05
  3   6  15 169 -1.44822e-05
  3   6  15 170  2.53824e-05
  3   6  15 171  1.69316e-05
  3   6  15 173 -1.82316e-04
  3   6  15 175 -9.03250e-05
  3   6  15 177  1.63969e-05
  3   6  15 179 -1.21242e-05
  3   6  15 180 -2.97038e-05
  3   6  15 182  3.74988e-05
  3   6  15 183 -1.22109e-05
  3   6  15 184  1.45685e-04
  3   6  15 185  2.85516e-05
  3   6  15 187  4.64173e-05
  3   6  15 189 -1.20280e-04
  3   6  16  11  4.27676e-05
  3   6  16  12  5.31246e-05
  3   6  16  13  1.79420e-05
  3   6  16  14  6.60614e-05
  3   6  16  15  5.57673e-05
  3   6  16  19  5.12469e-05
  3   6  16  20  7.79466e-05
  3   6  16  21 -8.11374e-05
  3   6  16  23 -1.71417e-05
  3   6  16  24 -2.25770e-05
  3   6  16  25 -1.17673e-05
  3   6  16  26  1.98306e-05
  3   6  16  27 -1.09714e-04
  3   6  16  28 -9.95479e-05
  3   6  16  29 -7.51210e-05
  3   6  16  30 -2.98809e-05
  3   6  16  32 -2.05645e-05
  3   6  16  34 -1.31993e-05
  3   6  16  35  1.66695e-04
  3   6  16  40 -1.77253e-05
  3   6  16  42  2.23045e-05
  3   6  16  45 -1.59740e-05
  3   6  16  49  1.86612e-05
  3   6  16  50 -4.73407e-05
  3   6  16  53  9.23671e-05
  3   6  16  54 -1.34492e-05
  3   6  16  56  6.62559e-05
  3   6  16  57  5.80484e-05
  3   6  16  58 -1.23263e-04
  3   6  16  60  2.98115e-04
  3   6  16  63 -3.73176e-05
  3   6  16  64 -2.74245e-05
  3   6  16  65  8.54139e-05
  3   6  16  66 -4.97178e-05
  3   6  16  68 -2.53647e-04
  3   6  16  70  5.19033e-05
  3   6  16  72 -4.42535e-05
  3   6  16  76 -1.05621e-05
  3   6  16  78  1.86674e-05
  3   6  16  79  2.04725e-05
  3   6  16  81  7.26144e-05
  3   6  16  82 -4.93910e-05
  3   6  16  83  5.49569e-05
  3   6  16  85  5.90865e-05
  3   6  16  86  3.01292e-04
  3   6  16  88  1.82124e-05
  3   6  16  90 -6.01119e-05
  3   6  16  91 -1.13354e-04
  3   6  16  92  1.20846e-04
  3   6  16  97  1.31237e-04
  3   6  16  98  1.23615e-05
  3   6  16  99  1.81916e-05
  3   6  16 100 -1.26702e-04
  3   6  16 103 -4.35019e-05
  3   6  16 105  1.13428e-05
  3   6  16 108  8.08176e-05
  3   6  16 110  6.72214e-05
  3   6  16 111  3.12817e-05
  3   6  16 112  1.00387e-04
  3   6  16 117 -1.66796e-05
  3   6  16 119 -1.62946e-05
  3   6  16 120  1.14316e-04
  3   6  16 123  2.41886e-04
  3   6  16 126 -1.18840e-04
  3   6  16 127  1.24475e-04
  3   6  16 129 -2.53657e-04
  3   6  16 130 -2.46488e-04
  3   6  16 131 -7.22860e-05
  3   6  16 132  6.43412e-05
  3   6  16 133  5.20912e-05
  3   6  16 134  5.08025e-05
  3   6  16 135 -1.46184e-05
  3   6  16 137  3.66681e-04
  3   6  16 139  1.29057e-04
  3   6  16 140 -2.02449e-05
  3   6  16 144  3.69905e-05
  3   6  16 147 -6.98423e-05
  3   6  16 149  8.07289e-05
  3   6  16 150 -1.23071e-05
  3   6  16 153 -2.06369e-04
  3   6  16 155 -2.68113e-05
  3   6  16 157  3.11578e-04
  3   6  16 158 -2.38983e-05
  3   6  16 163 -3.47584e-05
  3   6  16 164 -1.23441e-04
  3   6  16 165 -1.18202e-04
  3   6  16 166 -8.68977e-05
  3   6  16 167 -1.05381e-05
  3   6  16 169  1.48735e-05
  3   6  16 170  4.81925e-05
  3   6  16 171  1.23475e-04
  3   6  16 173 -1.52668e-04
  3   6  16 174 -1.70006e-04
  3   6  16 175  2.27111e-05
  3   6  16 176 -1.15186e-05
  3   6  16 177 -2.33248e-04
  3   6  16 178  3.62950e-05
  3   6  16 179  1.17845e-04
  3   6  16 180 -1.06090e-05
  3   6  16 181  5.77415e-05
  3   6  16 182 -2.75446e-05
  3   6  16 183 -3.86934e-05
  3   6  16 184  1.13135e-04
  3   6  16 185 -1.98824e-05
  3   6  16 187  1.54355e-04
  3   6  16 188 -2.64253e-05
  3   6  16 189 -3.12144e-05
  3   6  17  12  1.31013e-04
  3   6  17  14 -1.15874e-05
  3   6  17  15  4.48049e-04
  3   6  17  16 -1.31243e-04
  3   6  17  17 -5.22376e-05
  3   6  17  20  1.59759e-04
  3   6  17  21  3.69187e-05
  3   6  17  23 -2.15222e-05
  3   6  17  24  4.13936e-04
  3   6  17  27 -9.90518e-05
  3   6  17  29  7.21142e-05
  3   6  17  30  2.47485e-04
  3   6  17  33 -2.79897e-04
  3   6  17  34  2.46935e-05
  3   6  17  37 -2.76503e-04
  3   6  17  40  3.06710e-04
  3   6  17  42  2.29455e-04
  3   6  17  49  2.17175e-04
  3   6  17  50 -7.46819e-05
  3   6  17  51  3.17634e-05
  3   6  17  52  1.23600e-05
  3   6  17  54 -6.01259e-05
  3   6  17  57  1.29044e-05
  3   6  17  58 -1.97862e-05
  3   6  17  59 -1.02354e-05
  3   6  17  60  9.43101e-05
  3   6  17  62 -2.94909e-05
  3   6  17  63 -7.47666e-05
  3   6  17  64 -5.14348e-04
  3   6  17  65  3.07454e-04
  3   6  17  66 -3.04622e-04
  3   6  17  67  2.83277e-04
  3   6  17  68 -1.81076e-04
  3   6  17  72  1.69437e-05
  3   6  17  73 -2.78125e-05
  3   6  17  74 -1.41882e-05
  3   6  17  75 -2.88990e-04
  3   6  17  76 -6.54320e-05
  3   6  17  77  1.90835e-05
  3   6  17  78 -1.20451e-05
  3   6  17  80  3.62100e-05
  3   6  17  81 -2.43877e-05
  3   6  17  83 -7.46406e-05
  3   6  17  85  1.65438e-04
  3   6  17  86  9.67353e-04
  3   6  17  87  2.86428e-04
  3   6  17  88 -1.87997e-04
  3   6  17  91  1.32800e-05
  3   6  17  92 -2.42516e-04
  3   6  17  93  2.78881e-04
  3   6  17  94  2.10148e-04
  3   6  17  96  2.41747e-04
  3   6  17  97  2.29116e-04
  3   6  17  98  3.24866e-04
  3   6  17  99  3.24052e-04
  3   6  17 100  4.07206e-04
  3   6  17 101  2.86278e-04
  3   6  17 103 -3.72175e-04
  3   6  17 104 -2.86079e-04
  3   6  17 105 -2.75011e-05
  3   6  17 107  1.01287e-03
  3   6  17 108  4.29523e-05
  3   6  17 109 -8.18886e-05
  3   6  17 112  2.47854e-04
  3   6  17 116  1.03397e-05
  3   6  17 120  2.65517e-04
  3   6  17 123  5.06527e-04
  3   6  17 126  1.50903e-04
  3   6  17 128 -2.74007e-04
  3   6  17 131  1.34161e-05
  3   6  17 136 -4.62820e-04
  3   6  17 137  2.25176e-05
  3   6  17 139  8.70421e-04
  3   6  17 140  1.46582e-05
  3   6  17 141 -1.05980e-04
  3   6  17 142  1.48926e-05
  3   6  17 144  3.21322e-04
  3   6  17 145  2.07122e-05
  3   6  17 146  2.29583e-04
  3   6  17 148  1.74205e-05
  3   6  17 149  2.64342e-04
  3   6  17 153 -1.42993e-04
  3   6  17 154 -6.72331e-04
  3   6  17 155  1.29910e-05
  3   6  17 157  3.26933e-04
  3   6  17 158  1.46082e-04
  3   6  17 163 -4.83987e-04
  3   6  17 164 -1.79346e-05
  3   6  17 166  4.85546e-04
  3   6  17 170  3.28022e-05
  3   6  17 171  1.86705e-04
  3   6  17 172 -5.26326e-05
  3   6  17 173 -1.45451e-04
  3   6  17 174  3.07517e-04
  3   6  17 175  4.67173e-05
  3   6  17 177  3.02675e-04
  3   6  17 178  2.53667e-05
  3   6  17 181 -8.84207e-05
  3   6  17 182  4.21375e-04
  3   6  17 184  7.65542e-05
  3   6  17 186  6.79249e-05
  3   6  17 187 -4.06158e-05
  3   6  17 188 -1.79454e-05
  3   6  18  12  2.56035e-05
  3   6  18  13 -2.71940e-04
  3   6  18  14 -1.08323e-05
  3   6  18  15 -1.49499e-04
  3   6  18  17  1.31467e-04
  3   6  18  20  3.47310e-05
  3   6  18  21  3.27132e-04
  3   6  18  24  2.61800e-04
  3   6  18  26  1.39810e-05
  3   6  18  29 -2.59736e-04
  3   6  18  30 -3.26245e-04
  3   6  18  32 -3.12652e-04
  3   6  18  34 -2.79742e-04
  3   6  18  37 -1.73489e-04
  3   6  18  42  6.02661e-05
  3   6  18  48  1.29855e-05
  3   6  18  50 -1.05087e-04
  3   6  18  51  2.89664e-04
  3   6  18  52 -2.17879e-05
  3   6  18  54 -7.75254e-05
  3   6  18  55  2.75983e-04
  3   6  18  56 -4.42482e-05
  3   6  18  57 -1.93072e-04
  3   6  18  58 -2.55345e-04
  3   6  18  59  2.80638e-04
  3   6  18  60  9.36517e-05
  3   6  18  61  2.90818e-04
  3   6  18  62 -1.98336e-04
  3   6  18  63  2.11916e-05
  3   6  18  65  5.10097e-05
  3   6  18  66 -5.94847e-05
  3   6  18  68 -1.17113e-04
  3   6  18  69 -2.80791e-04
  3   6  18  71 -3.33451e-04
  3   6  18  72  2.25369e-05
  3   6  18  76  6.15019e-05
  3   6  18  78 -3.03812e-05
  3   6  18  79  3.11725e-04
  3   6  18  80  1.79706e-04
  3   6  18  81  2.51157e-04
  3   6  18  82  2.78965e-05
  3   6  18  83  6.32180e-05
  3   6  18  84  2.43364e-04
  3   6  18  85 -3.87537e-04
  3   6  18  86 -9.39600e-05
  3   6  18  88  3.08497e-04
  3   6  18  92 -4.73173e-05
  3   6  18  94 -8.96848e-05
  3   6  18  97  1.46779e-04
  3   6  18  98  1.60106e-04
  3   6  18  99 -6.16640e-05
  3   6  18 100  6.59061e-05
  3   6  18 102  2.75882e-04
  3   6  18 103  8.74052e-05
  3   6  18 105 -2.16931e-05
  3   6  18 107  8.72077e-05
  3   6  18 108 -9.26837e-05
  3   6  18 109 -2.82746e-04
  3   6  18 110  4.79237e-04
  3   6  18 111 -2.58872e-04
  3   6  18 112 -3.84146e-05
  3   6  18 114  1.98655e-04
  3   6  18 116 -1.13239e-05
  3   6  18 117 -7.16823e-05
  3   6  18 118 -1.64884e-04
  3   6  18 119 -3.25971e-05
  3   6  18 120  1.24510e-04
  3   6  18 121  1.76505e-04
  3   6  18 122  2.85366e-04
  3   6  18 123  6.10508e-05
  3   6  18 124  2.14017e-05
  3   6  18 126 -1.46700e-04
  3   6  18 127 -3.03592e-05
  3   6  18 128 -2.96345e-04
  3   6  18 131  1.33054e-05
  3   6  18 132 -1.36684e-05
  3   6  18 134  4.69598e-04
  3   6  18 135 -4.64954e-05
  3   6  18 137 -1.97559e-04
  3   6  18 138  2.80400e-04
  3   6  18 139 -1.01216e-04
  3   6  18 140 -2.52714e-04
  3   6  18 141 -2.10761e-04
  3   6  18 142 -1.79140e-04
  3   6  18 143  1.29543e-04
  3   6  18 144  8.83116e-05
  3   6  18 146 -1.05304e-04
  3   6  18 147  5.25776e-04
  3   6  18 148 -2.93869e-04
  3   6  18 149  1.96887e-04
  3   6  18 150 -8.62448e-05
  3   6  18 151  2.58119e-05
  3   6  18 153 -2.40658e-04
  3   6  18 155 -2.68895e-05
  3   6  18 158  1.90902e-04
  3   6  18 161  1.64953e-04
  3   6  18 163  3.99549e-04
  3   6  18 164 -8.69177e-05
  3   6  18 165  1.33459e-04
  3   6  18 166 -1.86582e-04
  3   6  18 167 -2.79448e-04
  3   6  18 168 -2.12838e-04
  3   6  18 169  1.96194e-04
  3   6  18 170  2.78936e-05
  3   6  18 171 -9.56481e-05
  3   6  18 172  2.82037e-04
  3   6  18 173 -2.27337e-04
  3   6  18 174  3.69662e-04
  3   6  18 175 -2.24528e-04
  3   6  18 177  2.36440e-05
  3   6  18 178  1.91977e-05
  3   6  18 179  3.69374e-05
  3   6  18 181  3.49648e-04
  3   6  18 182 -1.05041e-04
  3   6  18 183 -7.72197e-05
  3   6  18 184 -3.23052e-04
  3   6  18 185 -2.71843e-04
  3   6  18 186 -2.27342e-05
  3   6  18 188 -1.27148e-04
  3   6  18 189  9.38264e-05
  3   6  19  18 -6.92114e-05
  3   6  19  28 -2.31553e-05
  3   6  19  31 -6.78260e-05
  3   6  19  35 -6.30413e-05
  3   6  19  36  6.11617e-05
  3   6  19  38  1.73461e-04
  3   6  19  39  1.72800e-04
  3   6  19  40 -6.25388e-05
  3   6  19  43  1.89841e-04
  3   6  19  44 -1.59274e-04
  3   6  19  45  5.09432e-05
  3   6  19  46  4.92633e-05
  3   6  19  48 -1.43352e-05
  3   6  19  52 -9.94315e-05
  3   6  19  63 -3.99500e-05
  3   6  19  74 -3.86088e-05
  3   6  19  77  2.04480e-05
  3   6  19  78 -1.57162e-05
  3   6  19  90  2.92100e-04
  3   6  19  91 -1.42584e-05
  3   6  19  95 -1.14527e-04
  3   6  19  96  2.74704e-05
  3   6  19 100 -4.50034e-05
  3   6  19 105 -1.53846e-05
  3   6  19 106 -1.35553e-04
  3   6  19 110 -2.98358e-05
  3   6  19 114  4.07959e-04
  3   6  19 115 -4.05095e-04
  3   6  19 116  1.01208e-04
  3   6  19 118 -4.71650e-04
  3   6  19 119  4.52529e-04
  3   6  19 124  1.27449e-04
  3   6  19 127 -6.96047e-04
  3   6  19 129  4.70683e-04
  3   6  19 132  1.20878e-03
  3   6  19 133  1.21185e-03
  3   6  19 135  2.43974e-04
  3   6  19 142  1.74061e-05
  3   6  19 145  3.21289e-05
  3   6  19 146 -1.43539e-05
  3   6  19 151  4.00418e-04
  3   6  19 153  2.65799e-05
  3   6  19 154  9.72793e-04
  3   6  19 155  9.65477e-04
  3   6  19 156 -5.87669e-04
  3   6  19 157  6.09450e-04
  3   6  19 158 -1.66139e-04
  3   6  19 159  5.30289e-05
  3   6  19 160 -7.60833e-04
  3   6  19 161  1.56436e-05
  3   6  19 162 -1.78924e-03
  3   6  19 163  3.79968e-04
  3   6  19 164  1.53286e-04
  3   6  19 174 -4.10166e-05
  3   6  19 178 -4.62915e-05
  3   6  19 179  4.99779e-05
  3   6  19 183  1.70400e-04
  3   6  19 186  8.36490e-05
  3   6  19 187  5.47307e-05
  3   6  19 188 -6.51605e-05
  3   6  20  13 -4.70995e-05
  3   6  20  14  6.69752e-05
  3   6  20  17 -1.21573e-04
  3   6  20  20  7.16954e-05
  3   6  20  21  3.96121e-04
  3   6  20  22  4.01869e-04
  3   6  20  23 -9.05069e-05
  3   6  20  24 -2.74546e-04
  3   6  20  29 -1.13803e-04
  3   6  20  32  4.16140e-05
  3   6  20  33 -2.42994e-04
  3   6  20  36 -2.08598e-04
  3   6  20  37 -1.12403e-04
  3   6  20  39 -1.03594e-05
  3   6  20  40 -1.43223e-04
  3   6  20  41  2.62844e-04
  3   6  20  43  2.16099e-05
  3   6  20  45 -2.34322e-05
  3   6  20  47 -1.94527e-04
  3   6  20  48  3.04915e-05
  3   6  20  49  1.68794e-04
  3   6  20  50 -2.54218e-04
  3   6  20  51  2.51697e-04
  3   6  20  52  1.40636e-05
  3   6  20  54 -3.20067e-05
  3   6  20  57 -1.84372e-05
  3   6  20  58 -5.70622e-05
  3   6  20  60  8.94992e-05
  3   6  20  61  2.29473e-04
  3   6  20  62 -1.69798e-04
  3   6  20  63  4.46690e-05
  3   6  20  64 -1.78110e-04
  3   6  20  66 -4.58783e-05
  3   6  20  68 -1.01706e-04
  3   6  20  69 -2.56718e-04
  3   6  20  74  1.13495e-04
  3   6  20  76  3.70360e-04
  3   6  20  77 -1.51467e-05
  3   6  20  78 -1.26958e-05
  3   6  20  80  1.62455e-04
  3   6  20  81 -1.57415e-04
  3   6  20  84  2.56549e-04
  3   6  20  85 -2.97081e-04
  3   6  20  86 -2.14115e-04
  3   6  20  87  2.58705e-04
  3   6  20  88 -8.37741e-05
  3   6  20  90  1.28232e-05
  3   6  20  91 -1.33279e-04
  3   6  20  92 -3.24510e-05
  3   6  20  93  2.64645e-04
  3   6  20  94  4.40520e-04
  3   6  20  95  1.25660e-05
  3   6  20  96  2.64341e-04
  3   6  20  97  1.42966e-04
  3   6  20  98  2.85806e-04
  3   6  20  99  4.38115e-05
  3   6  20 100 -7.29179e-05
  3   6  20 103  1.99137e-04
  3   6  20 104 -2.68761e-04
  3   6  20 105  2.82814e-05
  3   6  20 106 -2.84410e-05
  3   6  20 107 -5.10186e-04
  3   6  20 112  3.83375e-04
  3   6  20 113 -2.46376e-04
  3   6  20 118 -2.56128e-05
  3   6  20 120 -3.02748e-04
  3   6  20 123 -6.48213e-04
  3   6  20 126 -3.01245e-04
  3   6  20 128  1.03510e-05
  3   6  20 131 -7.91751e-04
  3   6  20 132 -2.11517e-05
  3   6  20 137 -7.64886e-05
  3   6  20 139 -9.98063e-04
  3   6  20 140  3.23305e-05
  3   6  20 144 -3.52564e-04
  3   6  20 145  4.62175e-04
  3   6  20 146  3.43936e-04
  3   6  20 149  2.52396e-04
  3   6  20 153 -4.63739e-04
  3   6  20 154  2.83433e-04
  3   6  20 155 -1.13227e-05
  3   6  20 157 -5.69398e-05
  3   6  20 158  3.98174e-04
  3   6  20 159  2.34846e-04
  3   6  20 163  8.30011e-04
  3   6  20 164 -2.92861e-05
  3   6  20 165 -1.75481e-05
  3   6  20 166  3.31895e-05
  3   6  20 169  2.62809e-04
  3   6  20 170 -1.42104e-05
  3   6  20 171 -1.77461e-05
  3   6  20 172  1.18428e-04
  3   6  20 173 -1.06334e-04
  3   6  20 177  2.29659e-05
  3   6  20 178  8.84206e-05
  3   6  20 182  3.67554e-05
  3   6  20 184  6.93293e-05
  3   6  20 185  3.42138e-05
  3   6  20 186 -2.63638e-04
  3   6  20 187 -3.43762e-04
  3   6  20 189 -7.91589e-05
  3   6  21  12  1.76558e-05
  3   6  21  13  2.69068e-04
  3   6  21  14  7.86207e-05
  3   6  21  15  2.50022e-05
  3   6  21  17 -1.01795e-04
  3   6  21  20 -2.31207e-05
  3   6  21  21  1.30848e-04
  3   6  21  22  2.63143e-04
  3   6  21  24  1.48878e-04
  3   6  21  25  1.02680e-05
  3   6  21  29  1.21286e-04
  3   6  21  30  3.50657e-05
  3   6  21  31 -1.45304e-05
  3   6  21  32  1.18045e-05
  3   6  21  34  2.46918e-04
  3   6  21  36  2.03496e-05
  3   6  21  37 -2.58781e-04
  3   6  21  42 -1.09531e-05
  3   6  21  43 -1.42143e-05
  3   6  21  47  2.60865e-04
  3   6  21  50 -6.29610e-05
  3   6  21  52  1.02990e-05
  3   6  21  53  1.65762e-05
  3   6  21  54  1.91583e-04
  3   6  21  55 -2.61569e-04
  3   6  21  56  2.87056e-05
  3   6  21  57  4.20793e-04
  3   6  21  58  3.35657e-04
  3   6  21  59  3.58457e-05
  3   6  21  60 -1.17469e-04
  3   6  21  61 -2.54777e-04
  3   6  21  62  3.69988e-05
  3   6  21  64 -6.55902e-05
  3   6  21  65 -1.93006e-05
  3   6  21  66 -3.46754e-05
  3   6  21  67 -2.59451e-04
  3   6  21  68 -1.57315e-04
  3   6  21  69 -8.40845e-05
  3   6  21  71  3.48965e-04
  3   6  21  72 -4.85451e-05
  3   6  21  75  2.42262e-04
  3   6  21  76  8.32348e-05
  3   6  21  79 -3.00049e-04
  3   6  21  80  2.58728e-05
  3   6  21  81 -2.00307e-04
  3   6  21  82  1.10338e-04
  3   6  21  83 -5.05888e-05
  3   6  21  85  2.08824e-04
  3   6  21  86 -2.63754e-04
  3   6  21  87  2.86872e-04
  3   6  21  88 -2.86242e-04
  3   6  21  90 -6.90875e-05
  3   6  21  92  2.92841e-05
  3   6  21  94 -1.36599e-04
  3   6  21  95  1.32609e-04
  3   6  21  96 -1.84273e-05
  3   6  21  97  8.37153e-05
  3   6  21  98  1.26125e-04
  3   6  21  99 -1.54211e-04
  3   6  21 100  1.65877e-04
  3   6  21 101  2.61315e-04
  3   6  21 102 -2.62771e-04
  3   6  21 104  9.77442e-05
  3   6  21 105 -3.80657e-05
  3   6  21 106  3.85922e-05
  3   6  21 107  7.73950e-05
  3   6  21 108 -2.05882e-04
  3   6  21 109 -2.55711e-04
  3   6  21 110 -1.82185e-04
  3   6  21 111  1.39782e-05
  3   6  21 112 -2.87289e-04
  3   6  21 113 -5.98229e-04
  3   6  21 115  2.01898e-05
  3   6  21 116 -4.33279e-05
  3   6  21 117  3.84160e-05
  3   6  21 118 -1.07285e-05
  3   6  21 119 -2.07666e-05
  3   6  21 120  3.42896e-04
  3   6  21 121 -2.61911e-04
  3   6  21 123 -1.54428e-04
  3   6  21 125 -1.09267e-05
  3   6  21 126  2.68655e-04
  3   6  21 129 -1.17433e-05
  3   6  21 131 -1.28823e-05
  3   6  21 132  1.84953e-05
  3   6  21 133 -5.04238e-05
  3   6  21 134 -1.83885e-05
  3   6  21 137  3.87823e-04
  3   6  21 138 -1.14930e-05
  3   6  21 139  1.37744e-04
  3   6  21 140  2.33863e-05
  3   6  21 141  4.05064e-05
  3   6  21 142  3.06837e-05
  3   6  21 143  2.21598e-04
  3   6  21 144  1.11115e-04
  3   6  21 146 -1.65286e-04
  3   6  21 147  5.47116e-04
  3   6  21 148  1.15929e-05
  3   6  21 150 -6.27862e-05
  3   6  21 151  2.93388e-05
  3   6  21 152 -4.34734e-04
  3   6  21 153 -6.06832e-05
  3   6  21 154  2.80789e-04
  3   6  21 155 -7.44534e-05
  3   6  21 157  1.28002e-04
  3   6  21 158  6.49367e-04
  3   6  21 159 -2.46663e-03
  3   6  21 161 -2.56407e-04
  3   6  21 163 -2.00955e-04
  3   6  21 164  1.40806e-04
  3   6  21 165  3.20747e-04
  3   6  21 166 -2.94142e-04
  3   6  21 167  2.60407e-04
  3   6  21 168  1.25360e-04
  3   6  21 169 -9.93647e-05
  3   6  21 170  3.91046e-04
  3   6  21 171  2.61546e-04
  3   6  21 172 -2.58319e-04
  3   6  21 173  1.14180e-04
  3   6  21 174 -5.62294e-04
  3   6  21 175 -1.72911e-04
  3   6  21 177  1.96468e-04
  3   6  21 178  1.01733e-05
  3   6  21 179 -1.29571e-05
  3   6  21 180  1.50207e-05
  3   6  21 181  1.21202e-04
  3   6  21 182  2.13002e-04
  3   6  21 183 -4.12042e-05
  3   6  21 184  7.56194e-05
  3   6  21 186 -1.32719e-05
  3   6  21 187  2.22407e-04
  3   6  21 188 -1.00411e-04
  3   6  21 189  3.71195e-05
  3   7   8  14  1.86643e-05
  3   7   8  18  3.35591e-05
  3   7   8  25 -6.71372e-05
  3   7   8  26 -6.84423e-05
  3   7   8  31 -1.04698e-05
  3   7   8  35 -1.28451e-05
  3   7   8  36 -4.53929e-05
  3   7   8  39  1.48505e-05
  3   7   8  43 -4.36771e-05
  3   7   8  44  8.77810e-05
  3   7   8  45 -1.37745e-05
  3   7   8  52 -9.45194e-05
  3   7   8  65 -2.89812e-05
  3   7   8  73 -2.09860e-05
  3   7   8  74 -1.79305e-05
  3   7   8  90 -9.17403e-05
  3   7   8 106  2.13617e-05
  3   7   8 115 -4.32843e-05
  3   7   8 118  1.02696e-04
  3   7   8 119 -1.00889e-04
  3   7   8 127  2.27225e-05
  3   7   8 129 -4.12774e-04
  3   7   8 132 -1.56502e-04
  3   7   8 133 -1.53835e-04
  3   7   8 135 -3.90562e-05
  3   7   8 151 -5.39975e-04
  3   7   8 154  8.87776e-05
  3   7   8 155  7.87819e-05
  3   7   8 156  1.18136e-04
  3   7   8 160  1.48269e-04
  3   7   8 161  1.72972e-04
  3   7   9  11 -1.04897e-05
  3   7   9  17  1.05040e-04
  3   7   9  20  1.77233e-04
  3   7   9  21 -2.86529e-04
  3   7   9  24  6.42169e-05
  3   7   9  27 -2.12114e-05
  3   7   9  28 -2.08243e-05
  3   7   9  29  1.92574e-04
  3   7   9  31  1.75123e-05
  3   7   9  32 -3.29061e-05
  3   7   9  40  5.26959e-04
  3   7   9  41 -3.58988e-05
  3   7   9  42  1.08311e-04
  3   7   9  50 -2.49861e-05
  3   7   9  54 -1.32009e-04
  3   7   9  56  7.59490e-05
  3   7   9  57  2.28603e-05
  3   7   9  58  1.94464e-04
  3   7   9  59 -7.64093e-05
  3   7   9  60  1.36382e-04
  3   7   9  61  3.96503e-05
  3   7   9  62  2.76936e-04
  3   7   9  66  1.03522e-04
  3   7   9  68  1.40890e-05
  3   7   9  69 -1.35025e-04
  3   7   9  70 -1.03919e-05
  3   7   9  72  1.06939e-04
  3   7   9  75  3.83719e-05
  3   7   9  76  1.30583e-05
  3   7   9  80 -4.32933e-05
  3   7   9  81  1.72105e-05
  3   7   9  83 -2.53214e-05
  3   7   9  85  5.45587e-05
  3   7   9  87 -3.88918e-05
  3   7   9  88 -4.55126e-05
  3   7   9  96  3.67429e-05
  3   7   9  97  1.19025e-04
  3   7   9  98  6.05282e-05
  3   7   9 100  1.14999e-05
  3   7   9 101 -3.71275e-05
  3   7   9 102  7.04127e-05
  3   7   9 103  3.64963e-05
  3   7   9 104  1.19311e-04
  3   7   9 107 -5.54231e-05
  3   7   9 108  2.11690e-05
  3   7   9 110  2.86786e-05
  3   7   9 111 -6.06243e-05
  3   7   9 112 -6.22045e-05
  3   7   9 114  1.35816e-05
  3   7   9 117 -1.56725e-05
  3   7   9 119  1.04579e-05
  3   7   9 120 -4.78957e-05
  3   7   9 121 -9.43537e-05
  3   7   9 122  5.22868e-04
  3   7   9 123 -1.62478e-04
  3   7   9 124 -5.90197e-05
  3   7   9 125  6.04909e-05
  3   7   9 126  1.27867e-05
  3   7   9 127 -1.20164e-05
  3   7   9 128  5.09174e-04
  3   7   9 131  1.14484e-05
  3   7   9 134 -8.75084e-05
  3   7   9 135 -1.39909e-05
  3   7   9 137 -2.16513e-05
  3   7   9 138 -5.13963e-05
  3   7   9 139 -4.78271e-05
  3   7   9 140 -2.86548e-05
  3   7   9 141  3.92873e-05
  3   7   9 146 -1.78644e-05
  3   7   9 149  2.59602e-04
  3   7   9 152 -3.91072e-05
  3   7   9 153 -4.71980e-05
  3   7   9 154 -5.00667e-05
  3   7   9 156  2.87074e-05
  3   7   9 158  1.31866e-05
  3   7   9 159  3.55554e-05
  3   7   9 161 -3.37547e-05
  3   7   9 163 -1.70861e-05
  3   7   9 164  5.06647e-05
  3   7   9 165 -3.56084e-05
  3   7   9 168  3.27405e-05
  3   7   9 169 -2.72882e-05
  3   7   9 170 -3.71830e-05
  3   7   9 171  1.07228e-05
  3   7   9 173 -3.20649e-05
  3   7   9 174  1.24263e-05
  3   7   9 176  3.83116e-05
  3   7   9 177 -5.77719e-05
  3   7   9 179  2.14141e-05
  3   7   9 180 -2.42516e-05
  3   7   9 182 -1.66072e-05
  3   7   9 184  2.70425e-05
  3   7   9 185 -1.38360e-05
  3   7   9 189  1.02547e-05
  3   7  10  13 -3.78594e-05
  3   7  10  17 -8.29391e-05
  3   7  10  20  9.34968e-04
  3   7  10  21  5.36110e-05
  3   7  10  24 -5.19312e-04
  3   7  10  27  1.28328e-04
  3   7  10  28  1.08146e-04
  3   7  10  29  4.02866e-05
  3   7  10  30  3.40257e-05
  3   7  10  33 -6.12533e-05
  3   7  10  40 -1.26885e-05
  3   7  10  42 -2.10428e-04
  3   7  10  49 -3.46109e-05
  3   7  10  50 -1.36594e-04
  3   7  10  54 -2.31731e-05
  3   7  10  55  3.72491e-05
  3   7  10  58 -1.34620e-05
  3   7  10  60 -1.39018e-04
  3   7  10  62  1.49098e-04
  3   7  10  68  6.59766e-05
  3   7  10  72 -1.12648e-04
  3   7  10  75 -1.37010e-04
  3   7  10  76 -6.90064e-05
  3   7  10  86  2.81486e-05
  3   7  10  96 -4.85126e-05
  3   7  10  97 -1.52767e-04
  3   7  10  98  3.52727e-04
  3   7  10 103  1.45952e-04
  3   7  10 107 -2.63568e-04
  3   7  10 108  2.21080e-05
  3   7  10 109  3.85989e-05
  3   7  10 112 -3.76664e-04
  3   7  10 113  4.06002e-05
  3   7  10 117 -5.46791e-05
  3   7  10 120 -6.31574e-05
  3   7  10 121  3.87136e-05
  3   7  10 122 -3.94722e-05
  3   7  10 123 -3.34957e-04
  3   7  10 124  6.79231e-05
  3   7  10 125 -7.43960e-05
  3   7  10 128 -3.59384e-05
  3   7  10 131 -5.86336e-04
  3   7  10 134  3.52469e-05
  3   7  10 136 -2.04741e-05
  3   7  10 137  1.76177e-04
  3   7  10 139 -3.60463e-04
  3   7  10 144  3.31599e-04
  3   7  10 148  1.75514e-04
  3   7  10 149  7.27068e-04
  3   7  10 152  2.29680e-05
  3   7  10 153 -1.64848e-04
  3   7  10 158 -4.31621e-05
  3   7  10 162 -9.14925e-05
  3   7  10 163 -5.60054e-04
  3   7  10 165 -2.41231e-05
  3   7  10 166  7.40286e-05
  3   7  10 167  3.30441e-05
  3   7  10 168 -1.04241e-05
  3   7  10 173  1.26634e-04
  3   7  10 174  4.79443e-05
  3   7  10 177  4.39282e-05
  3   7  10 182  3.82658e-05
  3   7  10 185 -2.56803e-05
  3   7  10 186 -2.61169e-05
  3   7  10 187  5.81068e-05
  3   7  11  11  9.11960e-05
  3   7  11  12  9.16801e-05
  3   7  11  14  2.01507e-04
  3   7  11  18 -4.75442e-05
  3   7  11  25  4.08981e-05
  3   7  11  26  4.64958e-05
  3   7  11  28  1.40808e-05
  3   7  11  31 -3.03373e-05
  3   7  11  35 -4.04262e-04
  3   7  11  36  4.12203e-04
  3   7  11  38  8.95261e-05
  3   7  11  39 -8.97586e-05
  3   7  11  40 -5.21574e-04
  3   7  11  43 -4.99498e-04
  3   7  11  44 -4.85118e-04
  3   7  11  45 -4.64313e-04
  3   7  11  46  4.58762e-04
  3   7  11  48 -2.56926e-04
  3   7  11  52 -5.37704e-05
  3   7  11  56 -7.56568e-05
  3   7  11  57  7.58018e-05
  3   7  11  63  4.93081e-05
  3   7  11  65 -1.17490e-04
  3   7  11  73 -1.82810e-04
  3   7  11  74 -1.98688e-04
  3   7  11  76  4.59034e-05
  3   7  11  77  4.58504e-05
  3   7  11  78  2.64910e-05
  3   7  11  79 -2.70922e-05
  3   7  11  82  5.47848e-05
  3   7  11  90 -1.67142e-05
  3   7  11  95  2.08536e-04
  3   7  11 100 -3.65402e-05
  3   7  11 106  1.19113e-03
  3   7  11 110 -2.92817e-05
  3   7  11 111 -3.10359e-05
  3   7  11 116 -1.27806e-05
  3   7  11 119  3.34919e-05
  3   7  11 124 -7.07417e-04
  3   7  11 129  6.97763e-05
  3   7  11 132  3.34106e-05
  3   7  11 133  2.79494e-05
  3   7  11 145 -1.30215e-04
  3   7  11 146  1.30170e-04
  3   7  11 151 -2.38359e-05
  3   7  11 154 -2.20923e-05
  3   7  11 156 -1.05457e-05
  3   7  11 160  1.89966e-05
  3   7  11 161  1.49677e-05
  3   7  11 174  1.01189e-05
  3   7  11 175 -1.84290e-05
  3   7  11 187 -2.04102e-05
  3   7  11 188  1.25523e-05
  3   7  12  11  1.65270e-05
  3   7  12  12 -1.62608e-05
  3   7  12  14 -1.09409e-04
  3   7  12  18 -3.91592e-05
  3   7  12  25  3.00242e-05
  3   7  12  26 -3.06715e-05
  3   7  12  30  4.72268e-05
  3   7  12  31  4.80705e-05
  3   7  12  35  1.75861e-05
  3   7  12  36  1.80837e-05
  3   7  12  38  8.62035e-05
  3   7  12  39  8.16287e-05
  3   7  12  43 -1.45166e-04
  3   7  12  44  1.45515e-04
  3   7  12  45  3.39343e-05
  3   7  12  46  1.51854e-05
  3   7  12  52 -5.93957e-05
  3   7  12  56 -2.88110e-05
  3   7  12  65 -1.98796e-05
  3   7  12  74 -2.35336e-05
  3   7  12  76 -1.31500e-05
  3   7  12  77  1.13565e-05
  3   7  12  90  8.95355e-05
  3   7  12  95  1.66453e-04
  3   7  12 106 -1.97415e-04
  3   7  12 115 -3.17678e-04
  3   7  12 116 -1.27493e-04
  3   7  12 118 -2.70786e-05
  3   7  12 119 -2.64696e-05
  3   7  12 124  1.47987e-05
  3   7  12 127 -2.23637e-04
  3   7  12 132 -1.02741e-04
  3   7  12 133  1.00768e-04
  3   7  12 135 -8.09544e-05
  3   7  12 151  4.22085e-05
  3   7  12 154 -9.55900e-05
  3   7  12 155  1.90942e-05
  3   7  12 156 -1.66182e-04
  3   7  12 160  8.04422e-05
  3   7  12 161 -8.41539e-05
  3   7  12 164  5.01926e-05
  3   7  12 174 -1.10444e-05
  3   7  12 178  1.41471e-05
  3   7  12 179 -1.40652e-05
  3   7  12 183  2.50501e-05
  3   7  12 187 -1.03919e-05
  3   7  12 188 -1.63056e-05
  3   7  13  14 -2.35440e-05
  3   7  13  18 -3.24579e-05
  3   7  13  25  1.23495e-05
  3   7  13  26  1.30340e-05
  3   7  13  28  1.32141e-05
  3   7  13  30  4.56841e-05
  3   7  13  31 -1.33775e-04
  3   7  13  35 -5.21040e-05
  3   7  13  36  5.28566e-05
  3   7  13  38 -5.83903e-05
  3   7  13  39  5.38355e-05
  3   7  13  43  1.95129e-05
  3   7  13  44  1.64798e-05
  3   7  13  45 -3.09140e-05
  3   7  13  46  3.59558e-05
  3   7  13  52 -1.55111e-04
  3   7  13  56 -4.37183e-05
  3   7  13  63 -5.36383e-05
  3   7  13  65  6.43201e-05
  3   7  13  66  2.35375e-05
  3   7  13  73  7.32067e-05
  3   7  13  74  1.39229e-04
  3   7  13  76 -2.16824e-05
  3   7  13  77 -2.52756e-05
  3   7  13  90 -1.45121e-04
  3   7  13  95  1.67494e-04
  3   7  13 106  3.72418e-05
  3   7  13 115  2.26011e-05
  3   7  13 116 -8.07405e-05
  3   7  13 118  1.16415e-05
  3   7  13 119 -1.65758e-05
  3   7  13 124  1.34236e-05
  3   7  13 127 -6.72862e-05
  3   7  13 132  7.74010e-05
  3   7  13 133  7.55354e-05
  3   7  13 135 -1.13072e-04
  3   7  13 151  2.33406e-05
  3   7  13 154  4.10741e-04
  3   7  13 155  4.89850e-04
  3   7  13 156 -3.04978e-04
  3   7  13 160 -7.55514e-05
  3   7  13 161 -7.87812e-05
  3   7  13 164  1.09824e-05
  3   7  13 178  5.94497e-05
  3   7  13 179  5.93581e-05
  3   7  13 188  1.29675e-05
  3   7  14  11 -1.55016e-04
  3   7  14  12  1.55195e-04
  3   7  14  14  4.94977e-05
  3   7  14  18 -1.46760e-04
  3   7  14  25 -3.20504e-04
  3   7  14  26  3.37524e-04
  3   7  14  28 -1.49907e-04
  3   7  14  31  1.16722e-04
  3   7  14  35  3.76322e-04
  3   7  14  36  3.80105e-04
  3   7  14  38 -3.11226e-04
  3   7  14  39 -3.10225e-04
  3   7  14  43 -2.20992e-04
  3   7  14  44  2.12622e-04
  3   7  14  45 -3.19024e-04
  3   7  14  46 -3.19091e-04
  3   7  14  48  1.39111e-04
  3   7  14  52  7.53557e-05
  3   7  14  56 -6.58915e-05
  3   7  14  57 -6.59292e-05
  3   7  14  63 -3.38052e-05
  3   7  14  65  2.09153e-05
  3   7  14  70 -7.63277e-05
  3   7  14  71  7.66528e-05
  3   7  14  73 -1.14012e-04
  3   7  14  74  1.55400e-04
  3   7  14  76  1.09482e-04
  3   7  14  77 -1.06406e-04
  3   7  14  78  1.27405e-04
  3   7  14  79  1.27902e-04
  3   7  14  82  8.51152e-05
  3   7  14  89  3.58381e-05
  3   7  14  90 -3.43406e-05
  3   7  14  91  1.28980e-05
  3   7  14  95 -1.28553e-04
  3   7  14 100  1.84475e-04
  3   7  14 106  1.35127e-05
  3   7  14 110  2.75486e-05
  3   7  14 111 -3.56434e-05
  3   7  14 115 -3.19565e-05
  3   7  14 116  4.83305e-05
  3   7  14 118 -3.02172e-05
  3   7  14 119 -2.86720e-05
  3   7  14 124  2.51220e-04
  3   7  14 129 -9.77037e-05
  3   7  14 142 -3.95941e-05
  3   7  14 145  1.62815e-04
  3   7  14 146  1.63651e-04
  3   7  14 154 -5.08169e-05
  3   7  14 155  5.09027e-05
  3   7  14 156  7.81222e-05
  3   7  14 160 -5.59259e-05
  3   7  14 161  9.00384e-05
  3   7  14 170 -2.60991e-05
  3   7  14 187  6.02267e-05
  3   7  14 188 -4.04776e-05
  3   7  15  11  1.02129e-05
  3   7  15  14  6.54506e-05
  3   7  15  15 -6.49059e-05
  3   7  15  17  4.60510e-05
  3   7  15  19 -1.00346e-04
  3   7  15  20  7.78818e-05
  3   7  15  21 -1.92692e-04
  3   7  15  24 -2.25276e-05
  3   7  15  25  1.30648e-05
  3   7  15  26  1.99566e-05
  3   7  15  27 -1.08982e-04
  3   7  15  28 -9.88531e-05
  3   7  15  29  4.86891e-05
  3   7  15  30 -3.06340e-05
  3   7  15  32 -2.05855e-05
  3   7  15  34  1.00380e-05
  3   7  15  35 -1.78524e-04
  3   7  15  37  1.16938e-05
  3   7  15  40 -5.94838e-05
  3   7  15  41  2.36527e-04
  3   7  15  42 -2.34391e-05
  3   7  15  44 -1.11355e-04
  3   7  15  45  1.67162e-05
  3   7  15  49 -1.66976e-05
  3   7  15  50 -4.72464e-05
  3   7  15  53 -1.22812e-04
  3   7  15  54 -1.12040e-05
  3   7  15  56  6.63009e-05
  3   7  15  57 -7.22964e-05
  3   7  15  58 -1.23262e-04
  3   7  15  60 -1.92211e-05
  3   7  15  61  1.82971e-05
  3   7  15  62 -6.86700e-05
  3   7  15  63  1.46098e-05
  3   7  15  64 -7.27358e-05
  3   7  15  65 -1.00742e-04
  3   7  15  66 -5.97504e-05
  3   7  15  68 -2.53606e-04
  3   7  15  72 -4.41923e-05
  3   7  15  78  4.90459e-05
  3   7  15  79  2.04174e-05
  3   7  15  82 -2.37020e-05
  3   7  15  83  5.64764e-05
  3   7  15  85 -2.11898e-04
  3   7  15  86  8.75385e-05
  3   7  15  88 -1.55176e-05
  3   7  15  89 -3.60904e-05
  3   7  15  90 -6.62444e-05
  3   7  15  91  1.26623e-04
  3   7  15  92  1.20869e-04
  3   7  15  93  1.81080e-05
  3   7  15  96 -3.09253e-05
  3   7  15  97  5.03706e-05
  3   7  15  98  4.42288e-05
  3   7  15  99  1.26588e-05
  3   7  15 100  1.27059e-04
  3   7  15 101 -1.45733e-05
  3   7  15 103 -4.35103e-05
  3   7  15 108 -8.10476e-05
  3   7  15 110 -5.90454e-05
  3   7  15 111  1.46389e-04
  3   7  15 112  1.00318e-04
  3   7  15 117 -1.39728e-05
  3   7  15 119  2.49427e-05
  3   7  15 120  1.14246e-04
  3   7  15 123  2.41876e-04
  3   7  15 126 -1.21602e-04
  3   7  15 127  2.13885e-05
  3   7  15 128 -2.58365e-05
  3   7  15 129 -2.74659e-04
  3   7  15 130  2.66329e-04
  3   7  15 131 -7.22558e-05
  3   7  15 133 -2.91195e-05
  3   7  15 134 -5.27946e-05
  3   7  15 135 -1.45806e-05
  3   7  15 136 -1.65243e-05
  3   7  15 137  4.08693e-05
  3   7  15 139 -1.42185e-04
  3   7  15 140 -2.02702e-05
  3   7  15 144  3.69402e-05
  3   7  15 146 -1.08808e-05
  3   7  15 147  1.58208e-05
  3   7  15 149  1.53644e-04
  3   7  15 153 -2.06406e-04
  3   7  15 155  2.48031e-05
  3   7  15 157 -6.02672e-05
  3   7  15 158 -2.39566e-05
  3   7  15 162 -3.63971e-04
  3   7  15 163  5.14461e-04
  3   7  15 164  1.23844e-04
  3   7  15 165 -1.16233e-04
  3   7  15 166 -8.68772e-05
  3   7  15 169  1.31405e-05
  3   7  15 170  1.20828e-04
  3   7  15 171  1.24280e-04
  3   7  15 173 -1.52503e-04
  3   7  15 174 -1.66652e-04
  3   7  15 175  2.27457e-05
  3   7  15 176  1.28644e-05
  3   7  15 177  2.33249e-04
  3   7  15 178 -1.17775e-05
  3   7  15 179 -1.13772e-04
  3   7  15 180  1.50826e-05
  3   7  15 181 -1.30513e-04
  3   7  15 182 -4.26991e-05
  3   7  15 183 -3.86808e-05
  3   7  15 184 -9.68448e-05
  3   7  15 185  7.41385e-05
  3   7  15 186  1.13458e-05
  3   7  15 187 -1.49377e-04
  3   7  15 188 -2.62286e-05
  3   7  15 189 -5.90279e-05
  3   7  16  11  1.25439e-05
  3   7  16  14  1.58608e-05
  3   7  16  17  8.39613e-05
  3   7  16  19 -2.43282e-05
  3   7  16  20 -3.60480e-05
  3   7  16  21 -5.84731e-04
  3   7  16  24 -7.55888e-05
  3   7  16  26  1.47763e-05
  3   7  16  28  1.45515e-05
  3   7  16  29  3.56971e-04
  3   7  16  30 -2.91868e-05
  3   7  16  32 -3.07094e-04
  3   7  16  35 -8.17400e-05
  3   7  16  37 -1.85051e-04
  3   7  16  40  9.47890e-05
  3   7  16  41 -1.52602e-05
  3   7  16  50 -1.23507e-04
  3   7  16  53  7.32891e-05
  3   7  16  54 -5.82812e-05
  3   7  16  56  1.28537e-05
  3   7  16  58  2.31946e-04
  3   7  16  60 -1.22203e-04
  3   7  16  61  3.57095e-04
  3   7  16  62  3.58202e-04
  3   7  16  64 -1.90492e-05
  3   7  16  66 -2.06661e-05
  3   7  16  69 -7.08473e-05
  3   7  16  70  1.03195e-05
  3   7  16  72  4.93778e-05
  3   7  16  76 -6.55250e-05
  3   7  16  78  1.23823e-05
  3   7  16  80 -2.01508e-05
  3   7  16  81 -4.81449e-05
  3   7  16  82  1.95643e-05
  3   7  16  83  1.46867e-05
  3   7  16  84 -1.43053e-05
  3   7  16  85 -1.06008e-04
  3   7  16  86 -1.34211e-05
  3   7  16  88  3.14168e-05
  3   7  16  90 -1.69343e-05
  3   7  16  92  3.35640e-05
  3   7  16  93 -1.20417e-05
  3   7  16  94  1.43817e-05
  3   7  16  96 -2.09051e-04
  3   7  16  97  1.03944e-04
  3   7  16  98  4.96879e-05
  3   7  16 101  5.60534e-05
  3   7  16 102  1.24624e-05
  3   7  16 103  1.78306e-05
  3   7  16 105 -2.17109e-05
  3   7  16 107 -1.93488e-05
  3   7  16 108 -7.59528e-05
  3   7  16 112  1.14038e-05
  3   7  16 113 -3.12978e-04
  3   7  16 114 -9.04928e-05
  3   7  16 115 -1.53677e-05
  3   7  16 117  6.64482e-05
  3   7  16 118  4.98843e-05
  3   7  16 119 -7.50325e-05
  3   7  16 120 -4.25115e-05
  3   7  16 121  1.36360e-05
  3   7  16 122 -1.00588e-05
  3   7  16 123  2.72083e-05
  3   7  16 124 -1.63324e-04
  3   7  16 125  1.63969e-04
  3   7  16 126  3.34502e-05
  3   7  16 127  2.73457e-05
  3   7  16 128  1.98716e-04
  3   7  16 131  2.42378e-05
  3   7  16 132  1.29594e-05
  3   7  16 133 -1.22312e-05
  3   7  16 136 -3.55683e-05
  3   7  16 137 -1.33502e-04
  3   7  16 139  1.84991e-04
  3   7  16 142 -1.41678e-04
  3   7  16 143  7.40684e-05
  3   7  16 144  5.77721e-05
  3   7  16 146 -2.81599e-05
  3   7  16 150  1.93223e-05
  3   7  16 152  2.65135e-04
  3   7  16 153  4.76948e-05
  3   7  16 155 -4.39681e-05
  3   7  16 156  1.58867e-05
  3   7  16 158  2.91672e-05
  3   7  16 161 -1.01884e-04
  3   7  16 162  1.11461e-05
  3   7  16 163 -1.22235e-04
  3   7  16 164  2.51877e-05
  3   7  16 165 -1.19198e-05
  3   7  16 166  1.71558e-05
  3   7  16 167 -2.83586e-05
  3   7  16 168 -2.30554e-05
  3   7  16 169  1.47459e-05
  3   7  16 170  1.78220e-05
  3   7  16 171 -2.13274e-05
  3   7  16 172  1.78030e-05
  3   7  16 173  1.82534e-04
  3   7  16 175  9.09004e-05
  3   7  16 176 -5.75601e-05
  3   7  16 177  1.63339e-05
  3   7  16 179 -2.04522e-05
  3   7  16 182 -3.13206e-05
  3   7  16 183  1.20725e-05
  3   7  16 184 -7.50412e-05
  3   7  16 185 -1.41969e-05
  3   7  16 186  1.20861e-05
  3   7  16 187  4.42864e-05
  3   7  16 188 -1.60186e-05
  3   7  16 189  1.38399e-04
  3   7  17  12  2.53289e-05
  3   7  17  13  2.89535e-04
  3   7  17  15  1.02814e-04
  3   7  17  17  1.36326e-04
  3   7  17  20  3.46731e-05
  3   7  17  21  3.27389e-04
  3   7  17  22 -7.62575e-05
  3   7  17  24  2.61757e-04
  3   7  17  27 -4.37355e-04
  3   7  17  29 -2.60180e-04
  3   7  17  30 -3.30903e-04
  3   7  17  32 -3.12734e-04
  3   7  17  33  1.57582e-04
  3   7  17  34  3.51902e-05
  3   7  17  40 -2.64509e-04
  3   7  17  41 -2.81971e-04
  3   7  17  42  6.02851e-05
  3   7  17  44 -1.59202e-05
  3   7  17  48  1.31292e-05
  3   7  17  49 -2.02473e-04
  3   7  17  50 -1.05014e-04
  3   7  17  51  2.86200e-04
  3   7  17  52 -2.11283e-05
  3   7  17  54 -7.74110e-05
  3   7  17  56 -4.30612e-05
  3   7  17  57 -1.90774e-04
  3   7  17  58 -2.55153e-04
  3   7  17  59 -2.76339e-04
  3   7  17  60  9.36003e-05
  3   7  17  61  2.83904e-04
  3   7  17  62 -1.98248e-04
  3   7  17  64  2.90793e-05
  3   7  17  65 -2.60822e-04
  3   7  17  66  2.46642e-04
  3   7  17  67 -1.21941e-04
  3   7  17  68 -1.17061e-04
  3   7  17  69 -2.91333e-04
  3   7  17  71 -3.35334e-04
  3   7  17  72  2.25867e-05
  3   7  17  74 -1.03517e-05
  3   7  17  75  1.12414e-04
  3   7  17  76  9.67038e-05
  3   7  17  78 -2.95968e-05
  3   7  17  79  1.58668e-05
  3   7  17  80 -3.28308e-04
  3   7  17  81  2.59801e-04
  3   7  17  82  2.77960e-05
  3   7  17  83 -2.44152e-04
  3   7  17  84 -2.78768e-04
  3   7  17  85  3.85987e-04
  3   7  17  86 -9.39733e-05
  3   7  17  88  3.08592e-04
  3   7  17  90 -2.29958e-05
  3   7  17  91  3.90089e-04
  3   7  17  92 -4.73741e-05
  3   7  17  93  5.87354e-05
  3   7  17  94  5.29556e-05
  3   7  17  97  1.46807e-04
  3   7  17  98  1.60080e-04
  3   7  17  99 -1.06905e-04
  3   7  17 100 -1.16249e-04
  3   7  17 102  2.85691e-04
  3   7  17 103  8.74003e-05
  3   7  17 104 -3.81715e-05
  3   7  17 107  8.75145e-05
  3   7  17 108 -9.30209e-05
  3   7  17 109  3.73081e-04
  3   7  17 110  4.47892e-04
  3   7  17 111 -3.17165e-04
  3   7  17 112 -3.84600e-05
  3   7  17 114 -2.09626e-04
  3   7  17 117 -5.77634e-05
  3   7  17 118 -1.79424e-04
  3   7  17 119  2.71873e-05
  3   7  17 120  1.24483e-04
  3   7  17 121 -1.07031e-04
  3   7  17 122 -1.43749e-05
  3   7  17 123  6.10129e-05
  3   7  17 124  2.36740e-05
  3   7  17 126 -1.39740e-04
  3   7  17 127 -2.98769e-05
  3   7  17 128  3.77157e-04
  3   7  17 131  1.32541e-05
  3   7  17 132 -2.79489e-05
  3   7  17 133  1.18199e-05
  3   7  17 135 -4.43474e-05
  3   7  17 136  2.78292e-04
  3   7  17 137 -1.98206e-04
  3   7  17 138 -1.34757e-05
  3   7  17 139 -1.01196e-04
  3   7  17 140 -2.52842e-04
  3   7  17 141 -1.06658e-04
  3   7  17 142 -1.59953e-04
  3   7  17 143  1.29482e-04
  3   7  17 144  8.82812e-05
  3   7  17 148  1.14683e-05
  3   7  17 149  1.96736e-04
  3   7  17 150 -2.93547e-05
  3   7  17 151  3.26116e-05
  3   7  17 152 -2.78283e-04
  3   7  17 153 -1.64332e-04
  3   7  17 154  3.18362e-04
  3   7  17 158  8.51447e-05
  3   7  17 161 -1.30504e-04
  3   7  17 162  3.00722e-04
  3   7  17 163 -1.87228e-05
  3   7  17 164 -1.23049e-04
  3   7  17 165 -1.18518e-04
  3   7  17 166 -1.88545e-04
  3   7  17 167  4.14303e-05
  3   7  17 168 -2.13132e-04
  3   7  17 169 -2.37680e-04
  3   7  17 170  2.01319e-05
  3   7  17 171 -9.70974e-05
  3   7  17 172  2.78566e-04
  3   7  17 173 -8.70355e-05
  3   7  17 174  3.59518e-04
  3   7  17 175 -2.26298e-04
  3   7  17 177  1.81815e-04
  3   7  17 178  1.80732e-05
  3   7  17 179  2.66712e-05
  3   7  17 180 -1.13249e-05
  3   7  17 181 -1.42161e-04
  3   7  17 182 -1.13678e-04
  3   7  17 183 -7.85910e-05
  3   7  17 184 -1.82231e-04
  3   7  17 185 -2.72019e-04
  3   7  17 186 -2.22470e-05
  3   7  17 188 -1.27259e-04
  3   7  17 189  9.38144e-05
  3   7  18  12 -2.06477e-04
  3   7  18  14 -1.05636e-05
  3   7  18  15  4.12423e-04
  3   7  18  16 -1.31081e-04
  3   7  18  17  4.84199e-05
  3   7  18  20 -1.59718e-04
  3   7  18  21 -3.69270e-05
  3   7  18  22  2.84491e-04
  3   7  18  23  2.33236e-04
  3   7  18  24 -4.14087e-04
  3   7  18  26 -2.53737e-05
  3   7  18  27  1.18525e-05
  3   7  18  29 -7.18185e-05
  3   7  18  30 -2.28005e-04
  3   7  18  40 -1.32447e-04
  3   7  18  41 -3.03200e-04
  3   7  18  42 -2.29267e-04
  3   7  18  43 -1.27076e-05
  3   7  18  50  7.44410e-05
  3   7  18  51 -1.35520e-04
  3   7  18  52 -1.27137e-05
  3   7  18  54  6.05516e-05
  3   7  18  55 -2.95620e-04
  3   7  18  56 -1.11036e-05
  3   7  18  58  1.95932e-05
  3   7  18  59 -2.69821e-04
  3   7  18  60 -9.43170e-05
  3   7  18  62  2.95217e-05
  3   7  18  64  6.08856e-04
  3   7  18  65 -3.56696e-04
  3   7  18  66  3.71727e-04
  3   7  18  68  1.81123e-04
  3   7  18  72 -1.69387e-05
  3   7  18  73 -1.35863e-05
  3   7  18  74 -2.17697e-04
  3   7  18  76  5.76656e-05
  3   7  18  77  1.91149e-05
  3   7  18  79 -8.55702e-05
  3   7  18  80  1.25305e-04
  3   7  18  81  3.08666e-05
  3   7  18  84  1.45640e-04
  3   7  18  85  1.64687e-04
  3   7  18  86 -9.67880e-04
  3   7  18  88  9.23857e-05
  3   7  18  91  1.54435e-05
  3   7  18  92  2.42434e-04
  3   7  18  94  2.19980e-04
  3   7  18  97 -2.28862e-04
  3   7  18  98 -3.24551e-04
  3   7  18  99 -3.22685e-04
  3   7  18 100  4.38909e-04
  3   7  18 101  2.98203e-04
  3   7  18 103  3.72103e-04
  3   7  18 107 -1.01265e-03
  3   7  18 108 -4.31005e-05
  3   7  18 112 -2.48031e-04
  3   7  18 118  1.38985e-05
  3   7  18 120 -2.65641e-04
  3   7  18 122  4.60244e-04
  3   7  18 123 -5.06570e-04
  3   7  18 126  7.84319e-05
  3   7  18 128  2.91623e-04
  3   7  18 131 -1.35625e-05
  3   7  18 134  8.66478e-05
  3   7  18 137 -2.18598e-05
  3   7  18 138  3.48018e-04
  3   7  18 139 -8.70414e-04
  3   7  18 140 -1.46301e-05
  3   7  18 141 -1.95277e-04
  3   7  18 142 -1.12655e-05
  3   7  18 144 -3.21333e-04
  3   7  18 145 -2.12881e-05
  3   7  18 146  1.17909e-05
  3   7  18 147 -2.75504e-04
  3   7  18 148  7.59604e-04
  3   7  18 149 -2.64109e-04
  3   7  18 153  1.70100e-04
  3   7  18 154 -1.00786e-05
  3   7  18 157 -1.05777e-04
  3   7  18 158 -3.11454e-04
  3   7  18 162 -7.93937e-04
  3   7  18 163  8.67515e-04
  3   7  18 164  1.26915e-05
  3   7  18 166 -4.87422e-04
  3   7  18 167  2.03009e-04
  3   7  18 169  1.53182e-04
  3   7  18 170 -2.01421e-05
  3   7  18 171 -2.02506e-04
  3   7  18 173  6.97034e-05
  3   7  18 174  3.72992e-04
  3   7  18 175 -4.68718e-05
  3   7  18 177  3.50534e-04
  3   7  18 178 -2.59038e-05
  3   7  18 179  3.36623e-05
  3   7  18 181  1.03963e-04
  3   7  18 182 -4.40478e-04
  3   7  18 184 -8.09453e-05
  3   7  18 186 -1.58308e-04
  3   7  18 187 -9.69795e-05
  3   7  19  11  3.09865e-04
  3   7  19  12  3.10749e-04
  3   7  19  14 -2.83602e-04
  3   7  19  18  4.87202e-04
  3   7  19  25  1.85448e-04
  3   7  19  26  2.01135e-04
  3   7  19  28  7.22222e-05
  3   7  19  30 -3.42053e-05
  3   7  19  31  2.40624e-04
  3   7  19  35  1.87232e-04
  3   7  19  36 -1.88393e-04
  3   7  19  38  3.77331e-04
  3   7  19  39 -3.78124e-04
  3   7  19  43 -1.48376e-05
  3   7  19  44  1.68263e-05
  3   7  19  45  4.10629e-04
  3   7  19  46 -4.15627e-04
  3   7  19  48  4.30636e-04
  3   7  19  52  4.40219e-05
  3   7  19  56  1.24915e-04
  3   7  19  57 -1.24068e-04
  3   7  19  63  1.46805e-04
  3   7  19  65  6.00567e-04
  3   7  19  70  1.72615e-04
  3   7  19  71  1.85464e-04
  3   7  19  73  3.07532e-04
  3   7  19  74  3.07774e-04
  3   7  19  76  1.15842e-04
  3   7  19  77  1.14123e-04
  3   7  19  78 -3.32826e-04
  3   7  19  79  3.34066e-04
  3   7  19  82 -1.87438e-04
  3   7  19  87 -2.86146e-04
  3   7  19  89  6.11737e-05
  3   7  19  90  9.97302e-05
  3   7  19  91  1.29411e-05
  3   7  19  95 -4.93713e-04
  3   7  19  96  1.61389e-04
  3   7  19 100 -3.37546e-04
  3   7  19 106 -1.04660e-03
  3   7  19 110 -1.12947e-04
  3   7  19 111 -1.11905e-04
  3   7  19 114  1.92938e-05
  3   7  19 115 -1.68563e-04
  3   7  19 116 -7.58486e-05
  3   7  19 117  2.34184e-05
  3   7  19 118 -1.68611e-04
  3   7  19 119  1.10276e-05
  3   7  19 122 -1.00126e-04
  3   7  19 124  8.73613e-04
  3   7  19 126  1.71524e-05
  3   7  19 127 -1.52159e-04
  3   7  19 129 -9.80162e-05
  3   7  19 132 -8.86561e-05
  3   7  19 133  3.25093e-05
  3   7  19 135  6.82782e-05
  3   7  19 142  3.11667e-04
  3   7  19 145  1.65791e-04
  3   7  19 146 -1.67770e-04
  3   7  19 150 -3.65211e-05
  3   7  19 151  3.56129e-04
  3   7  19 152  7.89876e-05
  3   7  19 153  7.72982e-05
  3   7  19 154  2.03751e-04
  3   7  19 155  1.39304e-04
  3   7  19 156 -3.32062e-05
  3   7  19 158 -1.04592e-04
  3   7  19 160  2.66312e-04
  3   7  19 161  1.45760e-04
  3   7  19 162 -5.29740e-05
  3   7  19 163 -3.84115e-04
  3   7  19 170  2.02219e-05
  3   7  19 174 -4.20697e-05
  3   7  19 175  8.27559e-05
  3   7  19 178 -9.06784e-05
  3   7  19 179 -1.59448e-04
  3   7  19 186  6.17726e-05
  3   7  19 187  5.25109e-05
  3   7  19 188 -1.24504e-04
  3   7  20  12  4.57846e-04
  3   7  20  14 -8.25874e-05
  3   7  20  17  1.14786e-04
  3   7  20  19 -1.08504e-05
  3   7  20  20  2.31101e-05
  3   7  20  21 -1.29787e-04
  3   7  20  24 -1.49297e-04
  3   7  20  29 -1.21691e-04
  3   7  20  30  2.08979e-05
  3   7  20  31  2.49561e-05
  3   7  20  32 -1.28676e-05
  3   7  20  33  4.88155e-05
  3   7  20  34  2.43730e-04
  3   7  20  35  1.47838e-05
  3   7  20  36 -1.22278e-05
  3   7  20  39  1.74761e-05
  3   7  20  40  1.61463e-04
  3   7  20  42  1.10087e-05
  3   7  20  43 -2.62878e-05
  3   7  20  45 -3.76138e-05
  3   7  20  47 -2.44665e-04
  3   7  20  49  3.74586e-04
  3   7  20  50  6.33960e-05
  3   7  20  51 -2.08255e-04
  3   7  20  52 -1.00039e-05
  3   7  20  53  1.11297e-05
  3   7  20  54 -1.89353e-04
  3   7  20  56 -2.73774e-05
  3   7  20  57 -4.25829e-04
  3   7  20  58 -3.28462e-04
  3   7  20  60  1.17527e-04
  3   7  20  62 -3.70470e-05
  3   7  20  64  1.09961e-04
  3   7  20  66  2.95902e-04
  3   7  20  68  1.57717e-04
  3   7  20  71  3.50869e-04
  3   7  20  72 -1.05030e-04
  3   7  20  74  3.29096e-04
  3   7  20  75  1.04844e-05
  3   7  20  79 -1.99200e-05
  3   7  20  80 -1.97265e-04
  3   7  20  81  2.03387e-04
  3   7  20  82 -1.07056e-04
  3   7  20  83  4.87481e-05
  3   7  20  85 -2.08295e-04
  3   7  20  86  2.64259e-04
  3   7  20  88 -2.85402e-04
  3   7  20  90  4.27274e-05
  3   7  20  91 -2.48489e-04
  3   7  20  92 -2.89123e-05
  3   7  20  93 -2.95693e-04
  3   7  20  94 -2.91859e-05
  3   7  20  97 -8.38422e-05
  3   7  20  98 -1.26678e-04
  3   7  20  99  1.24119e-04
  3   7  20 100 -5.14490e-05
  3   7  20 101 -2.49890e-04
  3   7  20 102  2.47786e-04
  3   7  20 104  1.22253e-04
  3   7  20 107 -7.73654e-05
  3   7  20 108  2.06084e-04
  3   7  20 109 -2.63203e-04
  3   7  20 110 -9.90546e-05
  3   7  20 111  3.80381e-05
  3   7  20 112  2.87571e-04
  3   7  20 113 -6.19084e-04
  3   7  20 114  1.23425e-04
  3   7  20 117 -3.71198e-05
  3   7  20 118  5.88877e-05
  3   7  20 119  1.73622e-05
  3   7  20 120 -3.43025e-04
  3   7  20 121  2.59611e-04
  3   7  20 123  1.55082e-04
  3   7  20 126  2.65181e-04
  3   7  20 127 -2.23032e-05
  3   7  20 131  1.28332e-05
  3   7  20 132 -5.89976e-05
  3   7  20 133  6.70257e-05
  3   7  20 134 -1.83751e-05
  3   7  20 137 -3.87205e-04
  3   7  20 139 -1.38382e-04
  3   7  20 140 -2.33173e-05
  3   7  20 141 -2.50220e-04
  3   7  20 142 -3.03523e-05
  3   7  20 143  2.22941e-04
  3   7  20 144 -1.11551e-04
  3   7  20 145  1.41291e-04
  3   7  20 148  1.20637e-05
  3   7  20 150 -6.70726e-05
  3   7  20 151 -2.90156e-05
  3   7  20 152  3.45691e-04
  3   7  20 153  6.05287e-05
  3   7  20 154 -2.87808e-04
  3   7  20 157  1.26594e-04
  3   7  20 158  6.35702e-04
  3   7  20 159  1.79850e-03
  3   7  20 160  2.00595e-05
  3   7  20 161  2.46844e-04
  3   7  20 162 -1.15079e-05
  3   7  20 163 -2.39389e-04
  3   7  20 164 -1.41844e-04
  3   7  20 165  3.19299e-04
  3   7  20 166  2.93866e-04
  3   7  20 167 -2.60697e-04
  3   7  20 168 -1.25317e-04
  3   7  20 169 -3.88364e-05
  3   7  20 170 -3.77770e-04
  3   7  20 171 -2.66174e-04
  3   7  20 172  1.71036e-05
  3   7  20 173 -2.18918e-04
  3   7  20 174  5.05940e-04
  3   7  20 175  1.73000e-04
  3   7  20 177 -1.96577e-04
  3   7  20 178 -1.05927e-05
  3   7  20 180 -1.53776e-05
  3   7  20 181 -1.21525e-04
  3   7  20 182 -2.09853e-04
  3   7  20 183  3.40520e-05
  3   7  20 184 -1.42203e-04
  3   7  20 185  9.99782e-05
  3   7  20 187 -1.92116e-04
  3   7  20 188  9.81103e-05
  3   7  20 189 -3.67349e-05
  3   7  21  12 -1.22257e-04
  3   7  21  14  2.04107e-05
  3   7  21  17 -1.02587e-04
  3   7  21  20  7.19587e-05
  3   7  21  21  3.97278e-04
  3   7  21  23 -2.12120e-04
  3   7  21  24 -2.74594e-04
  3   7  21  27  1.77687e-05
  3   7  21  29 -1.12726e-04
  3   7  21  31  6.02182e-05
  3   7  21  32  4.58409e-05
  3   7  21  36  1.65849e-04
  3   7  21  40 -1.08148e-04
  3   7  21  41 -2.47323e-04
  3   7  21  43 -2.50019e-05
  3   7  21  47  1.37827e-04
  3   7  21  48  3.54014e-05
  3   7  21  50 -2.54406e-04
  3   7  21  52  1.38715e-05
  3   7  21  54 -3.74812e-05
  3   7  21  55  1.76695e-04
  3   7  21  58 -5.75547e-05
  3   7  21  59  2.48244e-04
  3   7  21  60  8.93403e-05
  3   7  21  62 -1.69681e-04
  3   7  21  63  1.67526e-05
  3   7  21  64 -2.38049e-04
  3   7  21  66 -2.95903e-05
  3   7  21  67 -1.20107e-04
  3   7  21  68 -1.01614e-04
  3   7  21  72  2.81120e-04
  3   7  21  75  9.40069e-05
  3   7  21  76 -3.76108e-04
  3   7  21  77  1.51342e-05
  3   7  21  78 -2.91694e-05
  3   7  21  79 -1.02733e-04
  3   7  21  80  7.44422e-05
  3   7  21  81 -1.59241e-04
  3   7  21  84  2.57434e-04
  3   7  21  85 -2.96468e-04
  3   7  21  86 -2.14134e-04
  3   7  21  88  1.14193e-04
  3   7  21  92 -3.29007e-05
  3   7  21  93  1.23117e-05
  3   7  21  94 -4.39294e-04
  3   7  21  95 -3.81809e-04
  3   7  21  96 -3.59320e-04
  3   7  21  97  1.42766e-04
  3   7  21  98  2.85913e-04
  3   7  21  99  5.08134e-05
  3   7  21 100 -5.71847e-04
  3   7  21 103  1.99085e-04
  3   7  21 104 -2.47694e-04
  3   7  21 107 -5.10089e-04
  3   7  21 110  1.95034e-05
  3   7  21 111  1.10849e-05
  3   7  21 112  3.83176e-04
  3   7  21 113 -2.56853e-04
  3   7  21 114 -6.15729e-05
  3   7  21 115  1.06161e-05
  3   7  21 120 -3.02584e-04
  3   7  21 123 -6.48507e-04
  3   7  21 126  1.97623e-04
  3   7  21 131 -7.91863e-04
  3   7  21 137 -7.54899e-05
  3   7  21 139 -9.97954e-04
  3   7  21 140  3.23317e-05
  3   7  21 141 -8.07339e-05
  3   7  21 144 -3.52494e-04
  3   7  21 145 -1.66274e-05
  3   7  21 146  2.71292e-05
  3   7  21 147  2.64980e-04
  3   7  21 149  2.52597e-04
  3   7  21 153 -4.63616e-04
  3   7  21 154  1.56352e-04
  3   7  21 158  7.37955e-04
  3   7  21 159 -5.69386e-05
  3   7  21 162 -9.12310e-04
  3   7  21 163  1.09243e-04
  3   7  21 164 -4.14219e-05
  3   7  21 165  3.04877e-05
  3   7  21 166  2.81030e-05
  3   7  21 167 -1.99022e-05
  3   7  21 169 -1.08983e-04
  3   7  21 170  1.10147e-05
  3   7  21 171 -3.02249e-05
  3   7  21 173  9.59338e-05
  3   7  21 174 -2.56885e-05
  3   7  21 177  2.28686e-05
  3   7  21 178  8.85789e-05
  3   7  21 179 -9.81950e-05
  3   7  21 182  3.72419e-05
  3   7  21 184  6.67257e-05
  3   7  21 185  2.51449e-04
  3   7  21 186  2.94371e-04
  3   7  21 187 -3.34234e-04
  3   7  21 188  2.95681e-05
  3   7  21 189 -7.82589e-05
  3   8   9  11  7.69176e-05
  3   8   9  12 -7.71171e-05
  3   8   9  14 -7.99719e-05
  3   8   9  18  1.94934e-04
  3   8   9  25  1.52614e-05
  3   8   9  30  5.31551e-05
  3   8   9  31  1.09916e-04
  3   8   9  35  3.99718e-04
  3   8   9  36  4.15896e-04
  3   8   9  38  2.21352e-04
  3   8   9  39 -2.25072e-04
  3   8   9  43 -1.44176e-04
  3   8   9  44 -1.36340e-04
  3   8   9  45 -1.20260e-04
  3   8   9  46 -1.20080e-04
  3   8   9  56 -5.88132e-05
  3   8   9  57 -5.75446e-05
  3   8   9  63  1.09795e-04
  3   8   9  65  5.13457e-04
  3   8   9  66  5.29912e-04
  3   8   9  70 -1.38090e-04
  3   8   9  71  1.29890e-04
  3   8   9  73  4.97840e-04
  3   8   9  74 -5.20991e-04
  3   8   9  78 -2.57760e-04
  3   8   9  79 -2.58903e-04
  3   8   9  82  1.92925e-05
  3   8   9  95 -2.10955e-04
  3   8   9 100 -3.19579e-05
  3   8   9 105  1.13821e-05
  3   8   9 106  2.42345e-05
  3   8   9 111  1.11716e-05
  3   8   9 118 -1.85441e-05
  3   8   9 119  1.87414e-05
  3   8   9 129 -2.17003e-05
  3   8   9 132 -1.57092e-05
  3   8   9 133  1.55431e-05
  3   8   9 134 -1.14723e-05
  3   8   9 145 -4.30970e-05
  3   8   9 155  1.25397e-05
  3   8  10  18 -1.18465e-04
  3   8  10  25 -3.50100e-04
  3   8  10  26 -3.50955e-04
  3   8  10  27  1.78984e-04
  3   8  10  30  7.78438e-05
  3   8  10  31  2.44881e-05
  3   8  10  35  3.98861e-04
  3   8  10  36 -4.03060e-04
  3   8  10  38 -1.93404e-04
  3   8  10  39  1.93483e-04
  3   8  10  40  5.11831e-04
  3   8  10  43  1.03208e-04
  3   8  10  44  1.04648e-04
  3   8  10  45  5.73539e-04
  3   8  10  46  5.66222e-04
  3   8  10  48 -3.94920e-04
  3   8  10  49 -4.03420e-04
  3   8  10  52  1.26896e-05
  3   8  10  57  1.36946e-05
  3   8  10  63  2.25860e-05
  3   8  10  65  3.12288e-05
  3   8  10  66 -2.35811e-05
  3   8  10  71 -2.13406e-05
  3   8  10  73 -2.83513e-05
  3   8  10  74 -4.25044e-05
  3   8  10  77 -3.77841e-04
  3   8  10  90  9.98160e-05
  3   8  10  95  3.86353e-05
  3   8  10 106  7.07927e-04
  3   8  10 115 -2.74743e-04
  3   8  10 118 -4.92138e-05
  3   8  10 119  2.17786e-05
  3   8  10 125 -6.02728e-04
  3   8  10 127 -3.99355e-04
  3   8  10 129  2.98414e-04
  3   8  10 132  4.86089e-04
  3   8  10 133  4.94231e-04
  3   8  10 134 -8.51289e-05
  3   8  10 135  8.90552e-05
  3   8  10 151  3.39414e-04
  3   8  10 154 -5.76176e-04
  3   8  10 155  5.92204e-04
  3   8  10 156 -3.60185e-04
  3   8  10 164  1.87981e-05
  3   8  11  17 -4.66513e-04
  3   8  11  21  2.03644e-03
  3   8  11  29 -1.21436e-03
  3   8  11  32  2.32030e-04
  3   8  11  54  3.78571e-04
  3   8  11  58 -1.18605e-03
  3   8  11  62 -1.85538e-03
  3   8  11  72 -7.90550e-04
  3   8  11  80  1.98697e-04
  3   8  11  81  1.94190e-04
  3   8  11  85 -2.16074e-05
  3   8  11 108 -1.69548e-04
  3   8  11 140 -1.31944e-05
  3   8  11 153  1.01643e-05
  3   8  11 168 -3.13166e-05
  3   8  12  22  4.06417e-05
  3   8  12  31 -1.13908e-05
  3   8  12  37  3.26875e-05
  3   8  12  41  3.47205e-05
  3   8  12  47  1.23819e-05
  3   8  12  51  2.06092e-05
  3   8  12  61 -1.04528e-04
  3   8  12  69 -4.41181e-05
  3   8  12  87 -7.65981e-05
  3   8  12  93  1.38068e-05
  3   8  12  96 -9.04913e-05
  3   8  12  98 -1.11541e-05
  3   8  12 101 -6.61286e-05
  3   8  12 102 -1.43954e-05
  3   8  12 104 -6.47994e-05
  3   8  12 108 -1.14969e-05
  3   8  12 113  1.30968e-04
  3   8  12 115  1.22016e-05
  3   8  12 121 -3.15540e-05
  3   8  12 122  1.41798e-05
  3   8  12 128 -4.53604e-05
  3   8  12 136 -1.06258e-04
  3   8  12 147  6.87642e-05
  3   8  12 148  1.92639e-04
  3   8  12 152 -1.02174e-04
  3   8  12 159  3.88212e-05
  3   8  12 162 -9.28161e-05
  3   8  12 172  3.64538e-05
  3   8  12 176  1.11900e-05
  3   8  12 187 -1.59554e-05
  3   8  13  17  3.58686e-05
  3   8  13  20 -3.18063e-04
  3   8  13  24  2.56719e-04
  3   8  13  29  3.82876e-05
  3   8  13  31  1.80632e-05
  3   8  13  32  4.66811e-05
  3   8  13  40  2.37539e-04
  3   8  13  42  1.15498e-04
  3   8  13  49 -1.15035e-05
  3   8  13  50  1.60867e-04
  3   8  13  54 -1.74147e-05
  3   8  13  60 -2.42760e-05
  3   8  13  62 -2.31135e-05
  3   8  13  64  1.65740e-05
  3   8  13  68  9.32136e-05
  3   8  13  86  9.58483e-05
  3   8  13  91  2.85266e-05
  3   8  13  92  6.82036e-05
  3   8  13  97  4.55104e-05
  3   8  13  98 -1.26514e-04
  3   8  13 103 -1.48103e-04
  3   8  13 107  2.05963e-04
  3   8  13 108  2.72699e-05
  3   8  13 110  2.09341e-05
  3   8  13 112  2.43916e-04
  3   8  13 115  1.87460e-05
  3   8  13 118 -2.82240e-05
  3   8  13 120 -1.28224e-05
  3   8  13 123  1.27669e-04
  3   8  13 131  1.77363e-04
  3   8  13 132  2.06942e-05
  3   8  13 137 -1.35031e-04
  3   8  13 139  1.88136e-04
  3   8  13 140  6.81416e-05
  3   8  13 144 -1.75965e-04
  3   8  13 145 -1.56017e-05
  3   8  13 149 -3.79877e-04
  3   8  13 153 -4.48894e-05
  3   8  13 158  1.37710e-04
  3   8  13 163  3.61191e-05
  3   8  13 165 -1.27855e-05
  3   8  13 168 -1.25068e-05
  3   8  13 170 -2.11007e-05
  3   8  13 171 -5.60340e-05
  3   8  13 173 -2.27108e-05
  3   8  13 181 -4.47391e-05
  3   8  13 182  4.69661e-05
  3   8  13 184  1.69638e-05
  3   8  13 187  3.04447e-05
  3   8  13 189  2.88984e-05
  3   8  14  13 -1.41775e-04
  3   8  14  14  1.36722e-05
  3   8  14  16  1.04271e-05
  3   8  14  23 -7.29565e-05
  3   8  14  29 -3.03055e-05
  3   8  14  33  4.61390e-05
  3   8  14  55  1.61744e-05
  3   8  14  59 -1.11491e-04
  3   8  14  67 -7.95846e-05
  3   8  14  75  5.98577e-04
  3   8  14  84 -1.08815e-04
  3   8  14 153 -3.70846e-05
  3   8  14 158  1.04200e-04
  3   8  14 163  2.58611e-05
  3   8  14 169  3.87886e-05
  3   8  14 187 -1.61513e-05
  3   8  15  11  1.55797e-04
  3   8  15  12  1.55669e-04
  3   8  15  14 -7.18168e-05
  3   8  15  15 -7.01643e-05
  3   8  15  19  9.63532e-05
  3   8  15  25  2.81450e-05
  3   8  15  26  2.14859e-05
  3   8  15  30 -5.51830e-05
  3   8  15  31 -5.48399e-05
  3   8  15  36 -1.15251e-04
  3   8  15  38  1.57746e-04
  3   8  15  39 -1.60846e-04
  3   8  15  40 -6.59204e-05
  3   8  15  43  8.52502e-05
  3   8  15  45 -9.32283e-05
  3   8  15  46 -1.00214e-04
  3   8  15  48  2.23026e-05
  3   8  15  49  7.40745e-05
  3   8  15  52  5.30827e-05
  3   8  15  53  5.15870e-05
  3   8  15  56  3.86866e-05
  3   8  15  57  3.87920e-05
  3   8  15  63 -2.58529e-04
  3   8  15  64 -2.58935e-04
  3   8  15  66 -9.10302e-05
  3   8  15  73 -5.75622e-05
  3   8  15  74 -5.93731e-05
  3   8  15  76 -1.68912e-05
  3   8  15  77 -2.01004e-05
  3   8  15  79  1.29424e-04
  3   8  15  82  4.67662e-05
  3   8  15  83  4.68795e-05
  3   8  15  88 -3.04887e-05
  3   8  15  90  1.97570e-05
  3   8  15  95  1.16525e-04
  3   8  15  99 -1.58808e-04
  3   8  15 106  1.36537e-04
  3   8  15 110  6.84946e-05
  3   8  15 111  6.93089e-05
  3   8  15 115  1.09239e-04
  3   8  15 116  1.54855e-05
  3   8  15 118  6.48115e-05
  3   8  15 119 -6.43056e-05
  3   8  15 125  4.78850e-05
  3   8  15 126  1.88969e-05
  3   8  15 127 -2.48200e-05
  3   8  15 130 -5.52755e-05
  3   8  15 133  3.28635e-05
  3   8  15 150  1.98099e-05
  3   8  15 151  2.09448e-05
  3   8  15 154 -3.88228e-05
  3   8  15 156  2.34668e-04
  3   8  15 157  2.36419e-04
  3   8  15 160 -1.59739e-04
  3   8  15 161 -1.60551e-04
  3   8  16  14 -4.67239e-05
  3   8  16  15 -3.84095e-05
  3   8  16  19 -9.78886e-05
  3   8  16  25 -4.19826e-05
  3   8  16  26  5.08930e-05
  3   8  16  27  1.48814e-05
  3   8  16  31 -1.19984e-05
  3   8  16  36 -1.45206e-04
  3   8  16  38  8.37776e-05
  3   8  16  39  9.79021e-05
  3   8  16  40 -4.17048e-05
  3   8  16  43 -2.06550e-04
  3   8  16  44 -2.04486e-04
  3   8  16  45 -1.36763e-04
  3   8  16  46 -1.31797e-04
  3   8  16  49 -2.46104e-05
  3   8  16  52  4.43192e-05
  3   8  16  53  4.54380e-05
  3   8  16  63 -3.74202e-05
  3   8  16  64  2.84613e-05
  3   8  16  66  1.31371e-04
  3   8  16  73 -1.79118e-05
  3   8  16  76 -1.70753e-05
  3   8  16  77  1.50740e-05
  3   8  16  78 -2.01378e-05
  3   8  16  79  1.57663e-05
  3   8  16  90  9.44252e-05
  3   8  16  91  9.03371e-05
  3   8  16  94 -1.05887e-04
  3   8  16  95  1.12465e-04
  3   8  16 106  1.54378e-04
  3   8  16 114 -1.51313e-05
  3   8  16 115 -1.78427e-05
  3   8  16 125 -3.46229e-05
  3   8  16 126  1.19443e-04
  3   8  16 130 -3.55172e-04
  3   8  16 132  1.93354e-04
  3   8  16 133 -1.89760e-04
  3   8  16 134 -6.35090e-05
  3   8  16 135 -6.26126e-05
  3   8  16 142 -1.02244e-05
  3   8  16 145  7.35843e-05
  3   8  16 150  9.22561e-05
  3   8  16 151 -9.09794e-05
  3   8  16 154 -1.30721e-04
  3   8  16 156 -2.47649e-05
  3   8  16 178 -1.98644e-05
  3   8  16 182 -1.16019e-05
  3   8  16 183  1.14522e-05
  3   8  17  11  2.16406e-04
  3   8  17  12 -2.16353e-04
  3   8  17  14 -2.80706e-05
  3   8  17  15 -4.78443e-05
  3   8  17  18 -3.24592e-04
  3   8  17  25 -7.77097e-05
  3   8  17  26 -6.48185e-05
  3   8  17  27 -3.62373e-04
  3   8  17  28  3.62287e-04
  3   8  17  30 -2.21858e-04
  3   8  17  31  3.05915e-04
  3   8  17  35  3.04812e-04
  3   8  17  36 -3.03020e-04
  3   8  17  38  8.79230e-05
  3   8  17  39  8.74044e-05
  3   8  17  40  1.73835e-04
  3   8  17  43 -2.64580e-04
  3   8  17  44  3.24076e-04
  3   8  17  45  6.95089e-05
  3   8  17  46  7.01216e-05
  3   8  17  48 -3.00420e-04
  3   8  17  49 -3.00570e-04
  3   8  17  52  1.80395e-05
  3   8  17  56 -3.04315e-04
  3   8  17  63  1.07876e-04
  3   8  17  64 -1.17007e-04
  3   8  17  66 -3.43720e-04
  3   8  17  70 -3.33340e-04
  3   8  17  73 -1.21508e-04
  3   8  17  74 -1.48589e-04
  3   8  17  78  4.37955e-04
  3   8  17  79  4.39544e-04
  3   8  17  82  3.19435e-04
  3   8  17  83  3.19486e-04
  3   8  17  88  3.70176e-05
  3   8  17  89 -3.76062e-05
  3   8  17  90 -3.08112e-05
  3   8  17  91 -1.53001e-05
  3   8  17  94 -1.71330e-04
  3   8  17  95 -1.35410e-04
  3   8  17  99 -2.54204e-05
  3   8  17 106 -7.78584e-05
  3   8  17 111 -3.36792e-04
  3   8  17 114  2.12371e-05
  3   8  17 115  1.02339e-05
  3   8  17 118 -2.50111e-05
  3   8  17 119  2.90444e-05
  3   8  17 124 -2.26800e-04
  3   8  17 126 -1.23819e-05
  3   8  17 127 -1.16430e-05
  3   8  17 129 -1.32117e-04
  3   8  17 133  5.30833e-05
  3   8  17 135 -1.58441e-05
  3   8  17 142 -8.59677e-05
  3   8  17 145  1.90155e-05
  3   8  17 146  2.66327e-05
  3   8  17 151 -4.67696e-05
  3   8  17 156  7.31645e-05
  3   8  17 158 -6.51749e-05
  3   8  17 160  1.24056e-05
  3   8  17 170  3.02063e-05
  3   8  17 178 -1.30214e-05
  3   8  17 179 -1.59310e-05
  3   8  17 182 -8.73356e-05
  3   8  17 186  2.32687e-05
  3   8  17 187 -7.77588e-05
  3   8  17 188 -4.64650e-05
  3   8  18  11 -2.69117e-05
  3   8  18  14  3.61192e-04
  3   8  18  15 -3.57367e-04
  3   8  18  18 -2.65572e-05
  3   8  18  25  2.08516e-04
  3   8  18  26  2.11244e-04
  3   8  18  30 -2.09584e-04
  3   8  18  31  1.19177e-05
  3   8  18  35  1.85876e-04
  3   8  18  36 -1.92919e-04
  3   8  18  38  3.94004e-04
  3   8  18  39  4.01750e-04
  3   8  18  40  2.57034e-04
  3   8  18  45 -1.93249e-05
  3   8  18  46 -4.74116e-05
  3   8  18  48  2.80945e-05
  3   8  18  52 -1.75071e-04
  3   8  18  56  1.70794e-05
  3   8  18  63 -4.68883e-04
  3   8  18  64 -4.68906e-04
  3   8  18  66  4.22265e-04
  3   8  18  73 -5.79092e-04
  3   8  18  74  5.74394e-04
  3   8  18  77  1.97581e-04
  3   8  18  78 -2.86059e-05
  3   8  18  82 -1.41163e-05
  3   8  18  88  1.13291e-05
  3   8  18  90 -1.67335e-04
  3   8  18  91 -1.22808e-05
  3   8  18  94  4.33347e-04
  3   8  18  95  4.28756e-04
  3   8  18  96 -3.90642e-05
  3   8  18  99 -1.75880e-04
  3   8  18 106 -5.87994e-05
  3   8  18 110  1.87851e-05
  3   8  18 111  1.21276e-05
  3   8  18 115  7.86276e-05
  3   8  18 116  6.19393e-05
  3   8  18 118  2.23582e-04
  3   8  18 119 -2.23014e-04
  3   8  18 124 -4.52066e-05
  3   8  18 126 -2.17774e-04
  3   8  18 127  2.17406e-04
  3   8  18 129 -4.66850e-04
  3   8  18 132 -1.51325e-04
  3   8  18 133 -1.47652e-04
  3   8  18 134 -1.92716e-04
  3   8  18 135 -1.93920e-04
  3   8  18 145  3.28479e-04
  3   8  18 146  3.38170e-04
  3   8  18 151 -4.49527e-04
  3   8  18 154  2.64695e-05
  3   8  18 155 -2.69827e-05
  3   8  18 156  4.66919e-04
  3   8  18 157 -4.51503e-04
  3   8  18 160  1.19184e-04
  3   8  18 161 -1.13992e-04
  3   8  18 164  1.79701e-05
  3   8  18 171 -3.03871e-05
  3   8  18 178  6.14353e-05
  3   8  18 179  6.14414e-05
  3   8  18 183  8.73635e-05
  3   8  18 186  1.38681e-05
  3   8  18 188 -2.63957e-05
  3   8  19  17  1.06510e-03
  3   8  19  20 -3.05043e-05
  3   8  19  21 -1.91622e-03
  3   8  19  24  4.33095e-05
  3   8  19  28 -1.38208e-05
  3   8  19  29  1.53411e-03
  3   8  19  32 -5.05456e-04
  3   8  19  42  8.04159e-05
  3   8  19  50 -8.90587e-05
  3   8  19  54 -5.50641e-04
  3   8  19  56  1.13646e-05
  3   8  19  57  2.99252e-05
  3   8  19  58  1.37175e-03
  3   8  19  60 -9.02078e-05
  3   8  19  62  1.55946e-03
  3   8  19  68 -3.66321e-05
  3   8  19  72  8.41152e-04
  3   8  19  80 -2.52254e-04
  3   8  19  81 -2.28555e-04
  3   8  19  83 -1.37252e-05
  3   8  19  85 -3.22276e-04
  3   8  19  86 -3.01984e-05
  3   8  19  90 -2.61492e-05
  3   8  19  91 -5.89809e-05
  3   8  19  92 -5.74420e-05
  3   8  19  97 -7.94135e-05
  3   8  19  98  8.44635e-05
  3   8  19  99  1.20931e-05
  3   8  19 103 -5.07913e-05
  3   8  19 107  4.00037e-05
  3   8  19 108 -2.94323e-04
  3   8  19 110 -7.29098e-05
  3   8  19 111  4.30116e-05
  3   8  19 112  3.45952e-05
  3   8  19 118 -3.95037e-05
  3   8  19 119  1.43400e-05
  3   8  19 120  5.97360e-05
  3   8  19 123 -2.47390e-05
  3   8  19 126  1.42904e-05
  3   8  19 131 -4.42164e-05
  3   8  19 132 -2.01707e-05
  3   8  19 133 -1.50672e-05
  3   8  19 137  6.39753e-05
  3   8  19 140  5.66317e-05
  3   8  19 144  3.69331e-05
  3   8  19 149  4.79419e-05
  3   8  19 151  1.19372e-05
  3   8  19 153 -8.01141e-05
  3   8  19 158  1.81628e-05
  3   8  19 163  5.15832e-05
  3   8  19 165 -3.58500e-05
  3   8  19 166  8.56006e-05
  3   8  19 168  2.43611e-04
  3   8  19 169  2.26299e-05
  3   8  19 170  7.62455e-05
  3   8  19 171 -1.04612e-04
  3   8  19 173  6.55532e-05
  3   8  19 174 -1.07722e-05
  3   8  19 175  3.03117e-05
  3   8  19 177 -3.15583e-05
  3   8  19 181 -2.84692e-05
  3   8  19 182 -7.45847e-05
  3   8  19 183  4.05675e-05
  3   8  19 184  3.76092e-05
  3   8  19 185  1.64952e-05
  3   8  19 187  5.96557e-05
  3   8  19 189 -7.83894e-05
  3   8  20  11 -1.26368e-04
  3   8  20  14 -7.90575e-04
  3   8  20  18  5.05922e-04
  3   8  20  25 -3.13326e-04
  3   8  20  26  3.11509e-04
  3   8  20  28 -2.63995e-04
  3   8  20  31 -5.75762e-05
  3   8  20  35  5.09143e-04
  3   8  20  38  7.57836e-04
  3   8  20  39 -7.57434e-04
  3   8  20  40 -3.47663e-05
  3   8  20  43  3.02396e-04
  3   8  20  44  3.12631e-04
  3   8  20  45 -2.70742e-04
  3   8  20  46  2.47495e-04
  3   8  20  48  8.59272e-04
  3   8  20  49 -8.58079e-04
  3   8  20  52  3.40047e-05
  3   8  20  56  1.28784e-04
  3   8  20  63  1.54476e-04
  3   8  20  64  1.59088e-04
  3   8  20  65  7.89870e-04
  3   8  20  66  8.03837e-04
  3   8  20  70  1.73322e-04
  3   8  20  73  7.43878e-04
  3   8  20  77  2.13874e-05
  3   8  20  78 -2.80219e-04
  3   8  20  79  2.80396e-04
  3   8  20  82 -3.57475e-04
  3   8  20  88  7.25600e-05
  3   8  20  89  7.28644e-05
  3   8  20  90  3.90874e-05
  3   8  20  91 -5.38158e-05
  3   8  20  94  1.65346e-04
  3   8  20  95 -1.39322e-04
  3   8  20 100  2.10336e-05
  3   8  20 106  1.42830e-04
  3   8  20 111  3.39378e-04
  3   8  20 119 -1.57923e-05
  3   8  20 124  5.84442e-05
  3   8  20 126  1.41590e-05
  3   8  20 132  2.73635e-05
  3   8  20 133 -3.37479e-05
  3   8  20 142  3.17655e-05
  3   8  20 146  1.20128e-05
  3   8  20 151  2.24520e-05
  3   8  20 155 -2.16675e-05
  3   8  20 156 -1.08718e-05
  3   8  20 186 -1.06883e-05
  3   8  20 188  3.35511e-05
  3   8  21  11  2.78668e-05
  3   8  21  14  1.39619e-04
  3   8  21  18 -1.94946e-04
  3   8  21  25 -5.70144e-05
  3   8  21  26 -5.67813e-05
  3   8  21  28  1.03391e-05
  3   8  21  31  2.10603e-05
  3   8  21  35 -1.05251e-04
  3   8  21  38 -4.65301e-05
  3   8  21  39 -6.24996e-05
  3   8  21  40  1.59793e-04
  3   8  21  43  4.50036e-04
  3   8  21  44 -4.48083e-04
  3   8  21  45 -3.48399e-04
  3   8  21  46 -4.06592e-04
  3   8  21  48 -5.14437e-05
  3   8  21  52 -1.49320e-04
  3   8  21  63 -5.53258e-04
  3   8  21  64 -5.52445e-04
  3   8  21  65 -1.03453e-05
  3   8  21  66 -1.15572e-05
  3   8  21  73 -5.98097e-05
  3   8  21  74  5.42231e-05
  3   8  21  77  2.04410e-04
  3   8  21  90 -1.54507e-04
  3   8  21  91 -1.54699e-05
  3   8  21  94  3.06506e-04
  3   8  21  99 -2.14744e-04
  3   8  21 106 -2.63759e-04
  3   8  21 114 -1.05401e-04
  3   8  21 115 -1.04033e-04
  3   8  21 116 -4.38966e-05
  3   8  21 118  1.98510e-04
  3   8  21 119 -2.00737e-04
  3   8  21 124 -1.10604e-05
  3   8  21 126 -1.71925e-04
  3   8  21 127  1.71574e-04
  3   8  21 129 -1.47093e-04
  3   8  21 132 -1.47610e-04
  3   8  21 133 -1.51114e-04
  3   8  21 135 -1.42301e-04
  3   8  21 145  3.13563e-04
  3   8  21 146  3.01293e-04
  3   8  21 151 -4.58656e-04
  3   8  21 155  2.21809e-04
  3   8  21 156  8.62766e-05
  3   8  21 160  4.26058e-04
  3   8  21 161 -4.17863e-04
  3   8  21 178 -2.60588e-05
  3   8  21 179 -2.61753e-05
  3   8  21 183  2.42764e-05
  3   8  21 187 -5.56708e-05
  3   8  21 188 -2.06729e-05
  3   9  10  16  3.49863e-04
  3   9  10  22 -1.13465e-05
  3   9  10  23 -4.03280e-05
  3   9  10  34 -4.40351e-04
  3   9  10  41 -2.34438e-05
  3   9  10  51  2.76448e-05
  3   9  10  67  2.53284e-04
  3   9  10  75 -5.11497e-04
  3   9  10  80 -1.32197e-05
  3   9  10  81 -1.47263e-05
  3   9  10  84 -4.38098e-05
  3   9  10  87  1.15549e-05
  3   9  10  96  1.57306e-05
  3   9  10 104  1.93516e-05
  3   9  10 113 -2.12794e-05
  3   9  10 121 -1.60961e-05
  3   9  10 122 -2.93995e-05
  3   9  10 136  2.75768e-05
  3   9  10 141 -4.87802e-05
  3   9  10 147  2.13809e-05
  3   9  10 148 -4.53774e-05
  3   9  10 159  1.78367e-05
  3   9  10 162  2.95121e-05
  3   9  11  35  1.07293e-04
  3   9  11  36  1.07814e-04
  3   9  11  38  1.28840e-05
  3   9  11  39 -1.28796e-05
  3   9  11  43 -9.04859e-05
  3   9  11  44 -9.15985e-05
  3   9  11  45 -1.28990e-04
  3   9  11  46 -1.26885e-04
  3   9  11  48  3.54451e-05
  3   9  11  49  3.63385e-05
  3   9  11  52 -9.16211e-05
  3   9  11  90 -1.53651e-04
  3   9  11 106 -2.51095e-04
  3   9  11 114 -3.14187e-04
  3   9  11 115  3.14458e-04
  3   9  11 116  1.01253e-05
  3   9  11 118  4.33478e-05
  3   9  11 119 -2.01282e-05
  3   9  11 125  1.29597e-04
  3   9  11 127  2.89510e-04
  3   9  11 129 -3.82515e-04
  3   9  11 132 -1.88071e-04
  3   9  11 133 -1.87945e-04
  3   9  11 134 -5.99835e-05
  3   9  11 135 -6.28122e-05
  3   9  11 151 -3.35443e-04
  3   9  11 155 -4.31281e-04
  3   9  11 156  3.58824e-04
  3   9  11 157 -3.54104e-04
  3   9  11 160 -4.94537e-04
  3   9  11 178 -1.71703e-05
  3   9  11 179  1.74660e-05
  3   9  12  11 -7.11750e-05
  3   9  12  12 -6.85786e-05
  3   9  12  14  4.39106e-04
  3   9  12  18 -4.62494e-04
  3   9  12  25  8.00075e-05
  3   9  12  26  7.92265e-05
  3   9  12  30  3.30320e-05
  3   9  12  31 -2.93924e-05
  3   9  12  35 -9.32938e-04
  3   9  12  36  9.28188e-04
  3   9  12  38 -4.58284e-04
  3   9  12  39 -4.65079e-04
  3   9  12  43  1.13308e-03
  3   9  12  44 -1.14114e-03
  3   9  12  45  2.18208e-04
  3   9  12  46 -2.27708e-04
  3   9  12  56  4.31325e-05
  3   9  12  57 -4.39076e-05
  3   9  12  63 -4.10292e-04
  3   9  12  65 -9.77008e-04
  3   9  12  66  9.66865e-04
  3   9  12  70  6.08085e-05
  3   9  12  71  6.02653e-05
  3   9  12  73 -1.11848e-03
  3   9  12  74 -1.10211e-03
  3   9  12  78  2.67724e-04
  3   9  12  79 -2.68252e-04
  3   9  12  82 -1.31718e-05
  3   9  12  95 -1.51045e-04
  3   9  12 106 -2.49394e-04
  3   9  12 111  2.65570e-05
  3   9  12 115 -1.00664e-05
  3   9  12 117  3.22394e-05
  3   9  12 118 -1.29068e-05
  3   9  12 119 -2.00500e-05
  3   9  12 129  3.39484e-05
  3   9  12 133  1.21736e-05
  3   9  12 142  3.01375e-05
  3   9  12 155  2.65834e-05
  3   9  12 156 -1.39080e-05
  3   9  12 157 -1.34773e-05
  3   9  12 160  1.75573e-05
  3   9  12 170 -1.80222e-05
  3   9  12 182  2.38745e-05
  3   9  12 183  2.40189e-05
  3   9  12 187  2.43135e-05
  3   9  12 188  2.07257e-05
  3   9  13  11  7.23251e-05
  3   9  13  12 -6.69505e-05
  3   9  13  14 -5.39970e-04
  3   9  13  18  4.03174e-04
  3   9  13  25 -9.62220e-05
  3   9  13  26  9.54875e-05
  3   9  13  30  3.26144e-05
  3   9  13  35  6.29868e-04
  3   9  13  36  6.18152e-04
  3   9  13  38  4.34600e-04
  3   9  13  39 -4.34966e-04
  3   9  13  40 -1.18354e-05
  3   9  13  43  9.03634e-04
  3   9  13  44  9.16064e-04
  3   9  13  45  1.43044e-04
  3   9  13  46  1.50736e-04
  3   9  13  56 -3.60218e-05
  3   9  13  57 -3.55055e-05
  3   9  13  63  3.28655e-04
  3   9  13  65  1.11998e-03
  3   9  13  66  1.09181e-03
  3   9  13  70 -4.37118e-05
  3   9  13  71  4.61393e-05
  3   9  13  73  1.29396e-03
  3   9  13  74 -1.27616e-03
  3   9  13  78 -1.01242e-04
  3   9  13  79 -9.96377e-05
  3   9  13  82  1.04280e-05
  3   9  13  88  1.80768e-05
  3   9  13  89  1.77411e-05
  3   9  13  90 -1.39859e-05
  3   9  13  95  7.36424e-05
  3   9  13 106 -1.31256e-04
  3   9  13 111 -3.17893e-05
  3   9  13 114 -1.97229e-05
  3   9  13 115  1.88713e-05
  3   9  13 117 -4.21575e-05
  3   9  13 125  1.39226e-05
  3   9  13 127  1.96326e-05
  3   9  13 142 -3.68858e-05
  3   9  13 151 -2.26438e-05
  3   9  13 155 -2.20936e-05
  3   9  13 156  2.25835e-05
  3   9  13 157 -2.58016e-05
  3   9  13 160 -1.68792e-05
  3   9  13 170  2.31960e-05
  3   9  13 171  1.25638e-05
  3   9  13 182 -3.77211e-05
  3   9  13 183  3.79673e-05
  3   9  13 187 -3.46085e-05
  3   9  13 188  1.88367e-05
  3   9  14  25  1.19709e-05
  3   9  14  26  1.31913e-05
  3   9  14  30  5.54751e-05
  3   9  14  31 -2.73618e-05
  3   9  14  35 -2.61633e-05
  3   9  14  36  2.69336e-05
  3   9  14  43 -4.86315e-05
  3   9  14  44  4.77100e-05
  3   9  14  45  6.97044e-05
  3   9  14  46 -7.00686e-05
  3   9  14  48  4.80031e-05
  3   9  14  49 -5.58300e-05
  3   9  14  52 -4.24721e-05
  3   9  14  66  1.18967e-05
  3   9  14  77 -3.92694e-05
  3   9  14  90 -6.70711e-05
  3   9  14 106 -2.14856e-05
  3   9  14 114  2.76024e-04
  3   9  14 115  2.49041e-04
  3   9  14 116  6.36100e-05
  3   9  14 117  1.94549e-05
  3   9  14 125  5.36719e-05
  3   9  14 127  1.69625e-04
  3   9  14 129 -2.05751e-04
  3   9  14 132  6.07226e-05
  3   9  14 133 -6.06898e-05
  3   9  14 134  4.24133e-05
  3   9  14 135 -4.50792e-05
  3   9  14 151 -2.02961e-04
  3   9  14 155 -3.45403e-04
  3   9  14 156  3.22146e-04
  3   9  14 157  3.20628e-04
  3   9  14 160 -6.46410e-04
  3   9  14 178  7.09795e-05
  3   9  14 179  7.24849e-05
  3   9  15  15  9.83350e-05
  3   9  15  17  3.54063e-04
  3   9  15  18  1.51014e-04
  3   9  15  19 -2.02903e-05
  3   9  15  20  3.07964e-05
  3   9  15  21 -1.93601e-05
  3   9  15  24  1.78249e-05
  3   9  15  26 -1.17434e-04
  3   9  15  29  3.85220e-04
  3   9  15  30 -3.24997e-05
  3   9  15  31 -3.50802e-05
  3   9  15  32 -7.96935e-05
  3   9  15  34 -2.34874e-04
  3   9  15  35  2.10739e-04
  3   9  15  37 -2.30959e-04
  3   9  15  40 -4.63799e-05
  3   9  15  42  9.36101e-05
  3   9  15  44 -1.38028e-04
  3   9  15  47  2.22739e-04
  3   9  15  48 -2.44534e-04
  3   9  15  50  1.00837e-04
  3   9  15  53  3.09137e-04
  3   9  15  54 -1.97552e-04
  3   9  15  56  1.92320e-05
  3   9  15  57 -1.15178e-05
  3   9  15  58  2.77796e-04
  3   9  15  59 -2.05685e-04
  3   9  15  60 -1.62392e-04
  3   9  15  62  5.76653e-04
  3   9  15  64 -1.25024e-04
  3   9  15  65 -1.41424e-04
  3   9  15  68  4.81565e-05
  3   9  15  69  2.29941e-04
  3   9  15  70  1.08113e-05
  3   9  15  72  5.39397e-04
  3   9  15  75  2.30873e-04
  3   9  15  76  1.03974e-04
  3   9  15  78  1.12450e-04
  3   9  15  80 -2.20674e-04
  3   9  15  81  1.98540e-04
  3   9  15  83 -1.09580e-04
  3   9  15  85 -2.50546e-05
  3   9  15  86  6.81093e-05
  3   9  15  87 -2.30173e-04
  3   9  15  89 -1.06832e-04
  3   9  15  91  5.64541e-05
  3   9  15  92  1.63174e-04
  3   9  15  93 -2.32049e-04
  3   9  15  97 -1.29969e-04
  3   9  15  98 -2.19904e-04
  3   9  15  99  1.00422e-04
  3   9  15 100 -9.43194e-05
  3   9  15 102  1.23984e-04
  3   9  15 103 -1.54374e-05
  3   9  15 104 -2.27458e-04
  3   9  15 107  4.73130e-05
  3   9  15 108 -8.68383e-05
  3   9  15 110  9.45522e-05
  3   9  15 112  4.59203e-05
  3   9  15 114 -2.08964e-04
  3   9  15 116 -2.50177e-05
  3   9  15 117 -1.69390e-05
  3   9  15 118  2.10628e-05
  3   9  15 120  2.37207e-05
  3   9  15 121 -1.38189e-04
  3   9  15 122 -2.30000e-04
  3   9  15 123  1.28839e-04
  3   9  15 126  8.64800e-05
  3   9  15 129  1.85482e-05
  3   9  15 130  2.18907e-05
  3   9  15 133  3.05072e-05
  3   9  15 134 -3.87015e-05
  3   9  15 135 -1.91012e-05
  3   9  15 137  1.12810e-04
  3   9  15 140 -1.58277e-04
  3   9  15 141  2.30987e-04
  3   9  15 142  2.39832e-05
  3   9  15 143 -2.08319e-05
  3   9  15 144 -4.88533e-05
  3   9  15 147  2.27799e-04
  3   9  15 149  1.16503e-04
  3   9  15 150  3.50905e-05
  3   9  15 152 -3.06501e-05
  3   9  15 153  1.85311e-05
  3   9  15 154  4.71027e-05
  3   9  15 155 -4.71723e-05
  3   9  15 158  3.27674e-05
  3   9  15 159  2.28212e-04
  3   9  15 161 -2.28651e-04
  3   9  15 162  2.30757e-04
  3   9  15 163 -6.05474e-05
  3   9  15 165  1.33588e-04
  3   9  15 166 -6.06237e-05
  3   9  15 167  2.37482e-04
  3   9  15 168 -6.84236e-05
  3   9  15 169 -2.32433e-04
  3   9  15 171 -7.89807e-05
  3   9  15 173 -2.95668e-05
  3   9  15 174 -1.62884e-05
  3   9  15 175 -1.64930e-05
  3   9  15 176  1.00885e-04
  3   9  15 177  1.97952e-04
  3   9  15 179  1.00759e-04
  3   9  15 181  4.53923e-05
  3   9  15 182 -2.37841e-05
  3   9  15 183  4.21265e-05
  3   9  15 184  8.41532e-05
  3   9  15 185  2.29056e-04
  3   9  15 186 -2.34364e-04
  3   9  15 187 -1.69818e-04
  3   9  15 189 -4.31192e-05
  3   9  16  11 -2.19600e-04
  3   9  16  15 -3.08027e-04
  3   9  16  17 -2.42199e-04
  3   9  16  18  3.38732e-04
  3   9  16  19  2.93006e-04
  3   9  16  20  4.97448e-05
  3   9  16  21  2.23969e-04
  3   9  16  22 -8.76393e-05
  3   9  16  24 -4.73005e-05
  3   9  16  26 -1.13048e-05
  3   9  16  29  2.20065e-04
  3   9  16  30  1.77870e-05
  3   9  16  31  4.23045e-05
  3   9  16  32  5.57446e-05
  3   9  16  35  3.10894e-04
  3   9  16  37 -1.84805e-04
  3   9  16  40  1.96700e-05
  3   9  16  42 -6.65616e-05
  3   9  16  48 -1.10313e-04
  3   9  16  50 -1.40398e-05
  3   9  16  53  1.31626e-04
  3   9  16  54 -6.32463e-05
  3   9  16  56 -2.94645e-05
  3   9  16  58 -3.48128e-05
  3   9  16  59  2.27090e-04
  3   9  16  60 -4.52218e-05
  3   9  16  62  7.76995e-04
  3   9  16  64  2.84707e-04
  3   9  16  65 -4.05148e-04
  3   9  16  68  1.25705e-05
  3   9  16  70 -2.35839e-04
  3   9  16  71  2.28581e-05
  3   9  16  72  1.20399e-05
  3   9  16  75  2.44202e-04
  3   9  16  76 -2.41214e-04
  3   9  16  80  7.50347e-05
  3   9  16  81 -8.16008e-05
  3   9  16  82 -2.35707e-04
  3   9  16  83  2.38028e-04
  3   9  16  84  1.07340e-04
  3   9  16  85 -1.25236e-04
  3   9  16  86  1.41840e-04
  3   9  16  91 -2.52747e-04
  3   9  16  92 -1.06612e-04
  3   9  16  93 -1.50857e-04
  3   9  16  94  1.06303e-04
  3   9  16  95  1.43230e-05
  3   9  16  97 -5.16719e-05
  3   9  16  98 -5.68120e-05
  3   9  16  99 -2.33601e-04
  3   9  16 100 -2.44297e-04
  3   9  16 103 -5.63517e-05
  3   9  16 104 -1.62828e-04
  3   9  16 107  7.53680e-05
  3   9  16 108  8.96864e-05
  3   9  16 109  2.30429e-04
  3   9  16 110 -2.48743e-04
  3   9  16 111 -2.18993e-04
  3   9  16 112 -1.46326e-04
  3   9  16 113  2.24473e-04
  3   9  16 116 -2.32986e-05
  3   9  16 117 -2.19453e-04
  3   9  16 118 -1.55833e-05
  3   9  16 119 -3.96677e-05
  3   9  16 120 -5.57904e-05
  3   9  16 122 -2.11483e-04
  3   9  16 123 -4.88816e-05
  3   9  16 126 -2.14613e-04
  3   9  16 127  2.55744e-04
  3   9  16 129 -1.96259e-04
  3   9  16 130 -2.01412e-04
  3   9  16 131 -6.15539e-05
  3   9  16 132 -1.53876e-05
  3   9  16 133 -4.89447e-05
  3   9  16 134 -3.18173e-05
  3   9  16 135  1.54567e-05
  3   9  16 136  2.27625e-04
  3   9  16 137  1.89017e-05
  3   9  16 139 -7.90442e-05
  3   9  16 140  7.85605e-05
  3   9  16 144  3.16207e-04
  3   9  16 147  7.34947e-05
  3   9  16 149  4.92054e-05
  3   9  16 150 -2.29270e-04
  3   9  16 154 -2.31065e-04
  3   9  16 155 -2.23594e-04
  3   9  16 157 -1.90547e-05
  3   9  16 158  1.92444e-05
  3   9  16 159  3.88765e-05
  3   9  16 163 -4.74701e-05
  3   9  16 164  1.58336e-05
  3   9  16 165 -2.99194e-04
  3   9  16 166  4.76670e-05
  3   9  16 167  1.15485e-04
  3   9  16 168 -9.62206e-05
  3   9  16 170  1.65955e-04
  3   9  16 171 -2.30850e-05
  3   9  16 172  1.05060e-04
  3   9  16 174 -2.16017e-04
  3   9  16 175  2.12914e-04
  3   9  16 177 -8.97357e-05
  3   9  16 178  2.71957e-05
  3   9  16 179  2.34422e-04
  3   9  16 180 -1.07082e-04
  3   9  16 181 -8.22147e-05
  3   9  16 182 -2.27375e-05
  3   9  16 183  2.26705e-05
  3   9  16 184  1.15757e-04
  3   9  16 185  1.07942e-04
  3   9  16 186 -1.14829e-04
  3   9  16 187 -1.22241e-04
  3   9  16 188  3.47260e-05
  3   9  16 189 -5.77690e-05
  3   9  17  13 -1.40353e-04
  3   9  17  14 -1.74145e-05
  3   9  17  15 -1.77928e-05
  3   9  17  16 -3.83171e-05
  3   9  17  17  6.28336e-05
  3   9  17  18 -1.14911e-05
  3   9  17  20  4.40389e-05
  3   9  17  21  3.14020e-05
  3   9  17  22  1.52529e-04
  3   9  17  24  1.94431e-04
  3   9  17  28  1.00752e-04
  3   9  17  29 -2.49193e-04
  3   9  17  30  1.17603e-04
  3   9  17  31 -3.58705e-05
  3   9  17  33  1.43586e-04
  3   9  17  40  1.30122e-04
  3   9  17  42  2.99325e-04
  3   9  17  50  5.07615e-05
  3   9  17  51 -1.43728e-05
  3   9  17  53  1.08793e-05
  3   9  17  54 -1.19622e-04
  3   9  17  56  2.77028e-05
  3   9  17  57  2.73074e-05
  3   9  17  58 -3.14963e-04
  3   9  17  60  1.22456e-04
  3   9  17  62 -4.20488e-04
  3   9  17  64  2.45246e-04
  3   9  17  65 -1.70513e-04
  3   9  17  67  1.49376e-04
  3   9  17  68 -1.04531e-04
  3   9  17  70 -1.67006e-05
  3   9  17  71  6.27003e-05
  3   9  17  72 -1.79871e-04
  3   9  17  80 -2.16960e-05
  3   9  17  81 -6.97426e-05
  3   9  17  83 -2.76151e-05
  3   9  17  84 -3.26246e-05
  3   9  17  85  1.50816e-04
  3   9  17  86  1.66294e-04
  3   9  17  87 -1.40883e-04
  3   9  17  90  2.09044e-05
  3   9  17  91  1.58625e-04
  3   9  17  93  6.46612e-05
  3   9  17  94 -4.21705e-05
  3   9  17  97  2.34360e-04
  3   9  17  98  5.64092e-05
  3   9  17  99 -1.37909e-04
  3   9  17 100 -1.34210e-04
  3   9  17 101 -1.49972e-04
  3   9  17 103 -1.54257e-04
  3   9  17 105  5.38759e-05
  3   9  17 107  2.60157e-04
  3   9  17 108 -2.31152e-05
  3   9  17 109  8.08606e-05
  3   9  17 112  1.83393e-04
  3   9  17 114 -1.40352e-05
  3   9  17 117  2.68482e-05
  3   9  17 118 -1.02389e-05
  3   9  17 119 -4.58698e-05
  3   9  17 120  1.21929e-04
  3   9  17 122 -1.27938e-04
  3   9  17 123  1.28252e-04
  3   9  17 124  1.98897e-04
  3   9  17 125  1.89783e-04
  3   9  17 126 -1.43266e-05
  3   9  17 131  1.07034e-04
  3   9  17 134 -3.81496e-05
  3   9  17 135  3.30619e-05
  3   9  17 136 -2.12746e-04
  3   9  17 137 -2.68139e-04
  3   9  17 139  3.00059e-04
  3   9  17 140 -6.02117e-05
  3   9  17 141  1.77717e-05
  3   9  17 142  2.60160e-05
  3   9  17 143  2.04110e-05
  3   9  17 144 -6.53876e-05
  3   9  17 146 -1.18585e-04
  3   9  17 149  9.34697e-05
  3   9  17 157  5.84958e-05
  3   9  17 158  2.91329e-05
  3   9  17 159 -1.74830e-04
  3   9  17 162 -2.35872e-05
  3   9  17 163 -9.14993e-05
  3   9  17 165  1.88862e-05
  3   9  17 166 -1.34278e-04
  3   9  17 167  1.10279e-05
  3   9  17 168 -5.16087e-05
  3   9  17 170  1.19425e-05
  3   9  17 171  2.25980e-04
  3   9  17 172  8.96587e-05
  3   9  17 173 -9.21509e-05
  3   9  17 174  1.38369e-04
  3   9  17 175  4.24264e-05
  3   9  17 176  3.19779e-05
  3   9  17 177 -1.13813e-04
  3   9  17 180  1.47143e-04
  3   9  17 181 -2.12678e-05
  3   9  17 183  6.25515e-05
  3   9  17 184  3.44796e-05
  3   9  17 187  6.61762e-05
  3   9  17 188 -6.21500e-05
  3   9  17 189 -1.06932e-05
  3   9  18  12  1.71574e-04
  3   9  18  15  6.90186e-05
  3   9  18  17  8.42521e-05
  3   9  18  20 -8.78344e-05
  3   9  18  21 -6.71424e-04
  3   9  18  22  6.05861e-05
  3   9  18  23 -1.50745e-04
  3   9  18  24  1.26351e-04
  3   9  18  27  1.91556e-05
  3   9  18  28 -1.67956e-05
  3   9  18  29  4.84085e-04
  3   9  18  30  1.10019e-04
  3   9  18  31 -7.10155e-05
  3   9  18  32  2.20670e-04
  3   9  18  40  1.35399e-04
  3   9  18  42  7.27636e-05
  3   9  18  49 -4.41119e-05
  3   9  18  50 -1.00855e-04
  3   9  18  51 -1.49434e-04
  3   9  18  54  1.33542e-04
  3   9  18  55 -5.45800e-05
  3   9  18  57  6.63448e-05
[truncated: 314,589 more chars]
