# Supplementary material for: Simulation of Ultrafast Excited-State Dynamics in Fe(II) Complexes: Assessment of Electronic Structure Descriptions
Source: J Chem Theory Comput. 2025 Jan 3;21(2):560–74. doi: 10.1021/acs.jctc.4c01331 (PMC11780750; doi:10.1021/acs.jctc.4c01331)
Supplement: Supplementary file 2 — ct4c01331_si_002.zip [file ct4c01331_si_002.zip › for_SI/Fe-CAB/Fe-CAB-LC-BLYP-TZVP-opt.xyz]

63
Coordinates from ORCA-job Fe-CAB-LC-BLYP-TZVP-opt
  H   -5.20062597713163     -0.00001007609928      0.43736448712467
  H   -0.00001594050739     -4.03029794071910     -2.92453838978745
  C   -4.15717447809723     -0.00000476576508      0.72449612404474
  H   0.00000039341005     -5.20063204728951     -0.43737248176750
  C   -0.00000688961669     -3.58962322165537     -1.93732054658921
  C   -0.00000038846322     -4.15718025335924     -0.72450270037172
  H   -0.00004940741868     -2.15404101337335     -4.50472075057430
  C   -0.00003636842370     -1.20718195947651     -3.97345044489010
  H   -0.00006252582931     -0.00001018637831     -5.74299399445107
  C   -3.58961864456903     -0.00000655225467      1.93731439661506
  H   -4.03029448493370     -0.00001446237365      2.92453142843379
  C   -0.00004105189722     -0.00000706143406     -4.65556886543825
  C   -0.00000753917869     -1.15377201548113     -2.59564965309814
  C   -0.00003347182522      1.20717199028424     -3.97345749300829
  N   0.00000769505734      0.00000054924033     -1.92851295642223
  H   -0.00004557816149      2.15402809448386     -4.50473291498806
  H   -2.15404186092435     -0.00002823591063      4.50471486949228
  C   -0.00000699518208      1.15376924456430     -2.59565663986621
  C   -1.15376826316141     -0.00000684316168      2.59564583209911
  C   -1.20718160672493     -0.00001938258095      3.97344677586231
  N   0.00000550983022      0.00000451584768      1.92851159588020
  H   -0.00002955769616      4.03029332303866     -2.92456156153816
  C   -0.00000869172559     -0.00002267027113      4.65556856493832
  C   -0.00001764514677      3.58962508002361     -1.93734136639963
  H   -0.00001513709033     -0.00003332461060      5.74299371359403
  C   1.15377271395263     -0.00000372753333      2.59565840539431
  C   1.20717191841036     -0.00001531695557      3.97345995272385
  C   -0.00000721939672      4.15718833930435     -0.72452627787226
  H   2.15402629784937     -0.00002142887117      4.50473861554690
  C   4.15719504686870     -0.00000563609328      0.72453430142810
  H   -0.00001199812954      5.20064160244450     -0.43740129073520
  C   3.58962894075342     -0.00001244720753      1.93734805832263
  H   5.20064908023329     -0.00000586745804      0.43741195324570
  H   4.03029637671290     -0.00001935981421      2.92456886437456
  Fe  0.00001333373542      0.00000597831187     -0.00000101492082
  N   -2.22127066803409     -0.00000712323196      1.70673321025332
  N   2.22128309017015     -0.00000385776301      1.70675547051071
  C   1.92558110083094     -0.00000111910565      0.36249004858593
  C   -1.92555731247244      0.00001180939781      0.36247063477031
  C   0.00000123883093     -1.92556339832898     -0.36247529059522
  C   0.00001417496922      1.92557367825029     -0.36248740714728
  N   -0.00000883980960     -2.22127565749667     -1.70673813445105
  N   -0.00000303743294      2.22127838018605     -1.70675207380663
  C   -3.39278378174335      0.00001918154026     -1.64673170708121
  H   -2.44232889984444      0.00004069475393     -2.17756782519312
  H   -3.96117499974031     -0.89190488698477     -1.92554461749848
  H   -3.96120619645959      0.89192874251315     -1.92552736854939
  C   3.39281793114527      0.00001123850399     -1.64670092245051
  H   2.44236287430905      0.00002394477016     -2.17753782489137
  H   3.96123370644715      0.89192473487766     -1.92549653079585
  H   3.96121726415250     -0.89190890362672     -1.92551070460633
  C   0.00001071310390     -3.39278967705252      1.64672600544295
  H   0.89191141235712     -3.96122469332837      1.92552398454396
  H   0.00004475349078     -2.44233418542166      2.17756157951596
  H   -0.89192213631841     -3.96116780927373      1.92553745700671
  C   0.00001437993959      3.39280740109387      1.64670720837772
  H   -0.89192938955862      3.96116502097187      1.92552522341729
  H   0.00007793612262      2.44235304522605      2.17754555649348
  H   0.89190383610364      3.96126530552528      1.92549524168991
  N   0.00000838575702      3.13318035718127      0.21825128772109
  N   0.00000920859885     -3.13316719556989      0.21826942870178
  N   -3.13316060844220      0.00001071587354     -0.21827506507742
  N   3.13318927794463      0.00000233510272     -0.21824546128922
