# Supplementary material for: Simulation of Ultrafast Excited-State Dynamics in Fe(II) Complexes: Assessment of Electronic Structure Descriptions
Source: J Chem Theory Comput. 2025 Jan 3;21(2):560–74. doi: 10.1021/acs.jctc.4c01331 (PMC11780750; doi:10.1021/acs.jctc.4c01331)
Supplement: Supplementary file 2 — ct4c01331_si_002.zip [file ct4c01331_si_002.zip › for_SI/Fe-CAB/Fe-CAB-LC-BLYP_opt-LVC.dat]

16 0 18
epsilon
34
  1   1  0.0000000000 1GS
  1   2  0.1059720000 1MLCT
  1   3  0.1059720000 1MLCT
  1   4  0.1078220000 1MC
  1   5  0.1078220000 1MC
  1   6  0.1155300000 1MLCT
  1   7  0.1176380000 1MLCT
  1   8  0.1213580000 1MLCT
  1   9  0.1256720000 1MLCT
  1  10  0.1258000000 1MC
  1  11  0.1303010000 1MLCT
  1  12  0.1303010000 1MLCT
  1  13  0.1347820000 1MLCT
  1  14  0.1380840000 1MC
  1  15  0.1423890000 1MLCT
  1  16  0.1423890000 1MLCT
  3   1  0.0807280000 3MC
  3   2  0.0807280000 3MC
  3   3  0.0872710000 3MC
  3   4  0.1019670000 3MLCT
  3   5  0.1021820000 3MLCT
  3   6  0.1021820000 3MLCT
  3   7  0.1051270000 3MC
  3   8  0.1055860000 3MLCT
  3   9  0.1088940000 3MLCT
  3  10  0.1134200000 3MC
  3  11  0.1134200000 3MC
  3  12  0.1136910000 3MLCT
  3  13  0.1173810000 3MLCT
  3  14  0.1230950000 3MLCT
  3  15  0.1238670000 3MLCT
  3  16  0.1238670000 3MLCT
  3  17  0.1393210000 3MLCT
  3  18  0.1393210000 3MLCT
kappa
1671
  1   1    20  2.86754e-05
  1   1    50 -1.59641e-05
  1   1    61 -2.28689e-05
  1   1    97 -2.63194e-05
  1   1   100  1.27378e-05
  1   1   103 -2.14637e-05
  1   1   107 -1.35202e-05
  1   1   123  1.10691e-05
  1   1   135  1.61086e-05
  1   1   139  1.04026e-05
  1   1   153 -1.36778e-05
  1   2    13 -8.03897e-05
  1   2    16  1.24277e-05
  1   2    20 -1.02184e-03
  1   2    22 -4.16322e-04
  1   2    23  5.28288e-05
  1   2    24  8.22649e-04
  1   2    34  2.94099e-05
  1   2    37 -5.71967e-05
  1   2    40  3.48885e-04
  1   2    41 -2.75470e-04
  1   2    42  1.91661e-03
  1   2    47 -6.49834e-04
  1   2    50  1.11529e-03
  1   2    51 -2.20500e-04
  1   2    55  1.01511e-05
  1   2    59 -1.07949e-05
  1   2    61  7.69823e-04
  1   2    62 -5.93355e-04
  1   2    67 -3.04177e-05
  1   2    70  3.32918e-04
  1   2    72 -2.59577e-04
  1   2    75  3.08107e-05
  1   2    81 -1.65068e-05
  1   2    84  1.12431e-05
  1   2    86  1.25702e-03
  1   2    87  7.60994e-04
  1   2    94  5.92995e-04
  1   2    95 -1.97047e-04
  1   2    96 -8.19863e-04
  1   2    97  6.63059e-04
  1   2   100  4.00330e-04
  1   2   101  2.38811e-05
  1   2   102  3.74281e-05
  1   2   103  2.01319e-04
  1   2   104 -9.87256e-04
  1   2   107  2.38557e-03
  1   2   109 -1.04132e-05
  1   2   112  7.01121e-04
  1   2   113  5.83419e-04
  1   2   118  2.45258e-05
  1   2   121  3.70034e-04
  1   2   122  7.67393e-05
  1   2   123 -9.28176e-05
  1   2   128  2.11234e-04
  1   2   131  3.10775e-04
  1   2   134  8.43882e-04
  1   2   135 -9.01650e-05
  1   2   138  6.83108e-04
  1   2   139  9.09257e-05
  1   2   140  1.07237e-04
  1   2   143 -6.68606e-04
  1   2   148  8.72783e-04
  1   2   149  1.18249e-04
  1   2   152  3.78846e-04
  1   2   153 -1.09143e-04
  1   2   158  1.54962e-04
  1   2   159 -4.41186e-04
  1   2   162 -2.08917e-03
  1   2   163 -2.07124e-03
  1   2   167  3.90038e-05
  1   2   174  5.67607e-05
  1   2   175 -8.78084e-05
  1   2   176  3.04723e-04
  1   2   177 -2.80304e-04
  1   2   180  6.33152e-05
  1   2   185  3.72140e-05
  1   2   189 -6.24255e-05
  1   3    13  8.02956e-05
  1   3    16 -1.24216e-05
  1   3    20 -1.02200e-03
  1   3    22  4.16298e-04
  1   3    23 -5.28109e-05
  1   3    24  8.22739e-04
  1   3    34 -2.94227e-05
  1   3    37  5.70982e-05
  1   3    40  3.48845e-04
  1   3    41  2.75554e-04
  1   3    42  1.91671e-03
  1   3    47  6.49902e-04
  1   3    50  1.11539e-03
  1   3    51  2.20396e-04
  1   3    55 -1.02801e-05
  1   3    59  1.06751e-05
  1   3    61  7.69950e-04
  1   3    62  5.93307e-04
  1   3    67  3.03960e-05
  1   3    70  3.33002e-04
  1   3    72  2.59460e-04
  1   3    75 -3.08344e-05
  1   3    81  1.65034e-05
  1   3    84 -1.12019e-05
  1   3    86  1.25855e-03
  1   3    87 -7.58483e-04
  1   3    94  5.92570e-04
  1   3    95  1.98120e-04
  1   3    96  8.19581e-04
  1   3    97  6.63489e-04
  1   3   100  4.00375e-04
  1   3   101 -2.42268e-05
  1   3   102 -3.73714e-05
  1   3   103  2.01326e-04
  1   3   104  9.87301e-04
  1   3   107  2.38554e-03
  1   3   109  1.04331e-05
  1   3   112 -7.00532e-04
  1   3   113  5.84086e-04
  1   3   118 -2.46409e-05
  1   3   121  3.70080e-04
  1   3   122 -7.66551e-05
  1   3   123 -9.28928e-05
  1   3   128 -2.11019e-04
  1   3   131  3.10838e-04
  1   3   134 -8.43846e-04
  1   3   135 -9.03480e-05
  1   3   138 -6.83056e-04
  1   3   139  9.10236e-05
  1   3   140  1.07108e-04
  1   3   143  6.68552e-04
  1   3   148 -8.72720e-04
  1   3   149  1.18198e-04
  1   3   152 -3.78884e-04
  1   3   153 -1.09137e-04
  1   3   158  1.55125e-04
  1   3   159  4.41037e-04
  1   3   162  2.08956e-03
  1   3   163 -2.07043e-03
  1   3   167 -3.89483e-05
  1   3   174 -5.68669e-05
  1   3   175 -8.77673e-05
  1   3   176 -2.97998e-04
  1   3   177 -2.87370e-04
  1   3   180 -6.29970e-05
  1   3   185 -3.72858e-05
  1   3   189 -6.24147e-05
  1   4    13 -1.55113e-04
  1   4    16  4.38969e-05
  1   4    20 -1.61714e-03
  1   4    22  9.15323e-04
  1   4    23  1.73139e-04
  1   4    24  7.99325e-04
  1   4    34  1.05334e-05
  1   4    37 -2.63868e-04
  1   4    40  6.18788e-04
  1   4    41  7.09091e-04
  1   4    42  2.19484e-03
  1   4    47  1.31028e-03
  1   4    50  1.31819e-03
  1   4    51  1.86753e-04
  1   4    55 -1.39244e-05
  1   4    59  2.75949e-05
  1   4    61  1.24635e-03
  1   4    62  2.36044e-04
  1   4    67 -1.50478e-04
  1   4    70  4.74279e-04
  1   4    75  1.46648e-04
  1   4    81 -3.82715e-05
  1   4    84  4.66018e-05
  1   4    86  1.12739e-03
  1   4    87 -8.36238e-04
  1   4    94  5.39290e-04
  1   4    95  1.88321e-04
  1   4    96  2.52538e-04
  1   4    97  1.20001e-03
  1   4   100  6.64872e-04
  1   4   101  2.71159e-04
  1   4   102  2.09520e-04
  1   4   103  1.39367e-04
  1   4   104  1.09133e-03
  1   4   107  2.27092e-03
  1   4   109 -2.78435e-05
  1   4   112 -2.98637e-04
  1   4   113  8.14412e-04
  1   4   118 -2.79336e-04
  1   4   121  4.81917e-04
  1   4   122  1.62780e-04
  1   4   123 -3.14466e-04
  1   4   128  1.70486e-04
  1   4   131  5.71671e-04
  1   4   134 -3.63710e-04
  1   4   135 -3.23363e-04
  1   4   138 -4.89122e-04
  1   4   139 -4.87803e-05
  1   4   140 -3.42617e-04
  1   4   143  2.44313e-04
  1   4   148 -4.09353e-04
  1   4   149 -1.74879e-04
  1   4   152 -2.75768e-04
  1   4   153 -1.73679e-04
  1   4   158  2.50405e-04
  1   4   159  1.44995e-04
  1   4   162  1.31466e-03
  1   4   163 -1.33233e-03
  1   4   167 -3.28107e-05
  1   4   174 -3.89647e-05
  1   4   175 -6.07084e-05
  1   4   176 -1.92915e-04
  1   4   177 -1.94696e-04
  1   4   180 -3.39248e-05
  1   4   181  1.39194e-05
  1   4   185 -1.81851e-05
  1   4   189 -5.45279e-05
  1   5    13  1.55019e-04
  1   5    16 -4.39036e-05
  1   5    20 -1.61720e-03
  1   5    22 -9.15448e-04
  1   5    23 -1.73108e-04
  1   5    24  7.99390e-04
  1   5    34 -1.05417e-05
  1   5    37  2.63858e-04
  1   5    40  6.18838e-04
  1   5    41 -7.09070e-04
  1   5    42  2.19490e-03
  1   5    47 -1.31033e-03
  1   5    50  1.31821e-03
  1   5    51 -1.86872e-04
  1   5    55  1.37813e-05
  1   5    59 -2.76921e-05
  1   5    61  1.24648e-03
  1   5    62 -2.35999e-04
  1   5    67  1.50450e-04
  1   5    70  4.74329e-04
  1   5    75 -1.46669e-04
  1   5    81  3.82750e-05
  1   5    84 -4.65590e-05
  1   5    86  1.12569e-03
  1   5    87  8.38508e-04
  1   5    94  5.39629e-04
  1   5    95 -1.87324e-04
  1   5    96 -2.52834e-04
  1   5    97  1.20005e-03
  1   5   100  6.64607e-04
  1   5   101 -2.71849e-04
  1   5   102 -2.09549e-04
  1   5   103  1.39382e-04
  1   5   104 -1.09128e-03
  1   5   107  2.27093e-03
  1   5   109  2.78613e-05
  1   5   112  2.99294e-04
  1   5   113  8.14185e-04
  1   5   118  2.79298e-04
  1   5   121  4.81978e-04
  1   5   122 -1.62847e-04
  1   5   123 -3.14495e-04
  1   5   128 -1.70390e-04
  1   5   131  5.71726e-04
  1   5   134  3.63637e-04
  1   5   135 -3.23359e-04
  1   5   138  4.89082e-04
  1   5   139 -4.88908e-05
  1   5   140 -3.42684e-04
  1   5   143 -2.44261e-04
  1   5   148  4.09255e-04
  1   5   149 -1.74969e-04
  1   5   152  2.75698e-04
  1   5   153 -1.73778e-04
  1   5   158  2.50357e-04
  1   5   159 -1.45100e-04
  1   5   162 -1.31419e-03
  1   5   163 -1.33262e-03
  1   5   167  3.27443e-05
  1   5   174  3.88754e-05
  1   5   175 -6.07317e-05
  1   5   176  1.97442e-04
  1   5   177 -1.90087e-04
  1   5   180  3.26034e-05
  1   5   181  1.67080e-05
  1   5   185  1.80804e-05
  1   5   189 -5.45005e-05
  1   6    20 -6.84744e-04
  1   6    24  4.65565e-04
  1   6    40  9.49295e-04
  1   6    42  1.53149e-03
  1   6    50  1.75055e-04
  1   6    61 -1.39339e-04
  1   6    70  3.72776e-04
  1   6    86  1.34201e-03
  1   6    94  3.74611e-04
  1   6    97 -5.24234e-04
  1   6   100  9.22321e-05
  1   6   103  1.26143e-05
  1   6   107  2.82932e-03
  1   6   113  1.57897e-04
  1   6   121  6.88600e-04
  1   6   123 -8.76842e-05
  1   6   131  7.72784e-04
  1   6   135 -2.14540e-04
  1   6   139  4.65564e-04
  1   6   140  8.12616e-04
  1   6   149  7.29543e-04
  1   6   153  1.04849e-03
  1   6   158 -2.28010e-04
  1   6   163 -2.90208e-03
  1   6   166 -2.16339e-05
  1   6   175 -1.04105e-04
  1   6   177 -3.43631e-04
  1   6   181 -2.16648e-05
  1   6   184 -1.29601e-05
  1   6   189 -5.94062e-05
  1   7    20  1.93581e-05
  1   7    24 -1.38682e-04
  1   7    40  1.23526e-03
  1   7    42  1.02070e-03
  1   7    50 -3.72802e-04
  1   7    61 -8.40025e-04
  1   7    70  2.63734e-04
  1   7    86  1.14177e-03
  1   7    94  3.50796e-04
  1   7    97 -1.55073e-03
  1   7   100 -1.03877e-04
  1   7   103 -8.63267e-05
  1   7   107  2.91577e-03
  1   7   113 -2.02073e-04
  1   7   121  5.73112e-04
  1   7   123  2.90750e-04
  1   7   131  7.87900e-04
  1   7   135 -1.97085e-05
  1   7   139  5.78741e-04
  1   7   140  1.42030e-03
  1   7   149  1.36531e-03
  1   7   153  1.99370e-03
  1   7   158 -4.85810e-04
  1   7   163 -3.62523e-03
  1   7   166 -2.21525e-05
  1   7   175 -1.22119e-04
  1   7   177 -4.07262e-04
  1   7   181 -9.37204e-05
  1   7   184 -1.58988e-05
  1   7   189 -4.18182e-05
  1   8    20  2.62014e-04
  1   8    24 -3.96145e-04
  1   8    40  1.71415e-04
  1   8    42  8.07654e-04
  1   8    50  1.00794e-03
  1   8    61  2.05410e-05
  1   8    70  3.65760e-05
  1   8    86  1.08005e-03
  1   8    94  1.04303e-03
  1   8    97 -9.14725e-04
  1   8   100 -2.90934e-04
  1   8   103 -2.38174e-04
  1   8   107  1.88916e-03
  1   8   113  6.93153e-04
  1   8   121  5.28284e-04
  1   8   123  3.48332e-05
  1   8   131 -3.71476e-05
  1   8   135  5.10469e-04
  1   8   139 -3.70635e-04
  1   8   140  2.59966e-04
  1   8   149  6.48069e-04
  1   8   153  2.37828e-04
  1   8   158  1.01435e-03
  1   8   163  4.23227e-04
  1   8   166 -1.84895e-05
  1   8   175 -8.12314e-05
  1   8   177  4.34648e-05
  1   8   180  1.16678e-05
  1   8   181 -2.79371e-04
  1   8   184  2.58460e-05
  1   8   189  2.77390e-05
  1   9    20  1.81809e-04
  1   9    24 -2.53482e-04
  1   9    40  6.92172e-04
  1   9    42  1.04804e-03
  1   9    50  4.66893e-04
  1   9    61 -1.22925e-04
  1   9    70  9.55228e-05
  1   9    86  9.13203e-04
  1   9    94  5.47220e-04
  1   9    97 -1.05694e-03
  1   9   100 -1.69841e-05
  1   9   103 -9.27057e-05
  1   9   107  2.50135e-03
  1   9   113  3.21084e-04
  1   9   121  5.47371e-04
  1   9   123  1.78774e-04
  1   9   131  5.42094e-04
  1   9   139  1.17606e-04
  1   9   140  6.63354e-04
  1   9   149  8.44019e-04
  1   9   153  1.07471e-03
  1   9   158  2.78744e-04
  1   9   163 -1.76892e-03
  1   9   166 -2.21775e-05
  1   9   175 -1.28005e-04
  1   9   177 -1.90934e-04
  1   9   181 -1.92768e-04
  1   9   184 -1.51182e-05
  1  10    20 -3.80211e-03
  1  10    24 -2.30441e-03
  1  10    40  4.76976e-03
  1  10    42  1.60484e-03
  1  10    50  9.42192e-04
  1  10    61 -4.37995e-04
  1  10    70 -2.08635e-04
  1  10    86  1.62918e-03
  1  10    94  1.40194e-03
  1  10    97 -3.68785e-04
  1  10   100  6.59243e-04
  1  10   103 -1.45218e-03
  1  10   107  2.95182e-03
  1  10   113  1.70885e-03
  1  10   121  1.01123e-03
  1  10   123 -3.91595e-04
  1  10   131  1.35003e-03
  1  10   135 -1.56674e-03
  1  10   139  7.32418e-05
  1  10   140 -1.00305e-03
  1  10   149 -2.34870e-04
  1  10   153  1.07208e-03
  1  10   158  1.25773e-03
  1  10   163 -5.97819e-04
  1  10   166  2.32060e-05
  1  10   177 -1.26563e-05
  1  10   181  1.74215e-05
  1  10   184  5.23722e-05
  1  10   189 -1.03329e-04
  1  11    13  5.14235e-05
  1  11    16  1.92693e-05
  1  11    20 -2.49648e-04
  1  11    22  1.69508e-04
  1  11    23  9.84521e-05
  1  11    24 -6.84551e-04
  1  11    33  6.90283e-05
  1  11    34 -5.80509e-05
  1  11    37  5.47804e-04
  1  11    40  4.92835e-04
  1  11    41  3.62062e-04
  1  11    42  8.40907e-04
  1  11    47 -8.82783e-04
  1  11    50  9.39026e-04
  1  11    51 -6.25963e-04
  1  11    55  5.46676e-05
  1  11    61  5.05796e-04
  1  11    62 -1.57628e-04
  1  11    67 -1.10103e-04
  1  11    70  4.46920e-04
  1  11    72  5.21718e-04
  1  11    75  1.36273e-04
  1  11    81 -1.96782e-05
  1  11    84  3.19084e-05
  1  11    86  6.51039e-04
  1  11    87  4.49991e-04
  1  11    94  9.50863e-04
  1  11    95  2.54316e-04
  1  11    96  2.70891e-04
  1  11    97 -6.92575e-04
  1  11   100 -6.63328e-05
  1  11   101  2.18689e-05
  1  11   102  8.15203e-05
  1  11   103 -3.99533e-04
  1  11   104 -3.10060e-04
  1  11   107  1.36295e-03
  1  11   109 -1.56464e-05
  1  11   112  2.14869e-04
  1  11   113  8.27889e-04
  1  11   118  2.52443e-04
  1  11   121  8.62060e-04
  1  11   122 -3.82274e-04
  1  11   123 -3.77430e-04
  1  11   128 -2.24433e-04
  1  11   131  4.70407e-04
  1  11   134  1.42705e-04
  1  11   135  5.42652e-04
  1  11   138  1.79169e-04
  1  11   139 -8.39726e-04
  1  11   140 -1.53891e-04
  1  11   143 -1.87565e-04
  1  11   145 -1.14259e-05
  1  11   148 -8.43156e-05
  1  11   149  6.52448e-04
  1  11   152 -1.96504e-04
  1  11   153  8.59636e-04
  1  11   158  1.06516e-03
  1  11   159 -2.18293e-04
  1  11   162  9.42857e-05
  1  11   163  2.66990e-03
  1  11   166  1.00106e-05
  1  11   167 -1.16385e-05
  1  11   174 -1.00340e-05
  1  11   175 -2.37362e-05
  1  11   176  1.16223e-05
  1  11   177  3.23500e-04
  1  11   180 -1.70673e-05
  1  11   181 -3.59970e-04
  1  11   184  7.36615e-05
  1  11   188  1.56885e-05
  1  11   189  7.76126e-05
  1  12    13 -5.15171e-05
  1  12    16 -1.92277e-05
  1  12    20 -2.49649e-04
  1  12    22 -1.69604e-04
  1  12    23 -9.84166e-05
  1  12    24 -6.84573e-04
  1  12    33 -6.90757e-05
  1  12    34  5.80390e-05
  1  12    37 -5.47841e-04
  1  12    40  4.92876e-04
  1  12    41 -3.62029e-04
  1  12    42  8.40892e-04
  1  12    47  8.82761e-04
  1  12    50  9.39101e-04
  1  12    51  6.25848e-04
  1  12    55 -5.48243e-05
  1  12    61  5.05789e-04
  1  12    62  1.57584e-04
  1  12    67  1.10094e-04
  1  12    70  4.46880e-04
  1  12    72 -5.21776e-04
  1  12    75 -1.36322e-04
  1  12    81  1.96736e-05
  1  12    84 -3.19175e-05
  1  12    86  6.51933e-04
  1  12    87 -4.48680e-04
  1  12    94  9.51343e-04
  1  12    95 -2.52505e-04
  1  12    96 -2.70720e-04
  1  12    97 -6.92651e-04
  1  12   100 -6.63582e-05
  1  12   101 -2.17112e-05
  1  12   102 -8.14898e-05
  1  12   103 -3.99558e-04
  1  12   104  3.10087e-04
  1  12   107  1.36293e-03
  1  12   109  1.56594e-05
  1  12   112 -2.14130e-04
  1  12   113  8.28083e-04
  1  12   118 -2.52557e-04
  1  12   121  8.62022e-04
  1  12   122  3.82222e-04
  1  12   123 -3.77493e-04
  1  12   128  2.24529e-04
  1  12   131  4.70402e-04
  1  12   134 -1.42849e-04
  1  12   135  5.42634e-04
  1  12   138 -1.79289e-04
  1  12   139 -8.39695e-04
  1  12   140 -1.53891e-04
  1  12   143  1.87549e-04
  1  12   145  1.13862e-05
  1  12   148  8.43766e-05
  1  12   149  6.52446e-04
  1  12   152  1.96648e-04
  1  12   153  8.59635e-04
  1  12   158  1.06522e-03
  1  12   159  2.17831e-04
  1  12   162 -9.52178e-05
  1  12   163  2.66987e-03
  1  12   166  1.01689e-05
  1  12   167  1.14545e-05
  1  12   175 -2.37434e-05
  1  12   176 -1.92010e-05
  1  12   177  3.23134e-04
  1  12   180  4.70358e-05
  1  12   181 -3.57289e-04
  1  12   184  7.36686e-05
  1  12   188 -1.59512e-05
  1  12   189  7.75566e-05
  1  13    20  3.79841e-04
  1  13    24 -5.21110e-04
  1  13    40  2.64772e-04
  1  13    42  9.70995e-04
  1  13    50  1.45430e-03
  1  13    61  4.96498e-04
  1  13    70 -3.24000e-04
  1  13    86  1.07748e-03
  1  13    94  7.69989e-04
  1  13    97 -8.79235e-04
  1  13   100 -3.48572e-04
  1  13   103 -3.80846e-04
  1  13   107  2.22287e-03
  1  13   113  1.19711e-03
  1  13   121  9.19997e-04
  1  13   123 -3.86376e-04
  1  13   131  3.42106e-04
  1  13   135 -1.74345e-04
  1  13   139 -2.54618e-04
  1  13   140 -5.13038e-04
  1  13   149 -2.70730e-04
  1  13   153 -1.02482e-03
  1  13   158  1.98889e-03
  1  13   163  1.79136e-03
  1  13   166 -2.74590e-05
  1  13   175 -1.28457e-04
  1  13   177  2.50022e-04
  1  13   180  1.54990e-05
  1  13   181 -3.70849e-04
  1  13   184 -9.29555e-05
  1  13   189  7.69992e-05
  1  14    20 -1.86134e-03
  1  14    24  1.56687e-03
  1  14    40  4.71442e-05
  1  14    42  2.47614e-03
  1  14    50  1.52866e-03
  1  14    61  1.69316e-03
  1  14    70  5.43461e-04
  1  14    86  1.40963e-03
  1  14    94  4.00903e-04
  1  14    97  1.85693e-03
  1  14   100  6.75393e-04
  1  14   103  4.05720e-04
  1  14   107  2.22012e-03
  1  14   113  8.73422e-04
  1  14   121  6.66975e-04
  1  14   123 -6.89813e-04
  1  14   131  4.67868e-04
  1  14   135 -3.95355e-04
  1  14   140 -5.99369e-04
  1  14   149 -6.76794e-04
  1  14   153 -1.19968e-03
  1  14   158  3.26140e-04
  1  14   163 -1.13348e-03
  1  14   175 -4.63622e-05
  1  14   177 -1.89178e-04
  1  14   181  1.22649e-04
  1  14   189 -8.79523e-05
  1  15    13  8.47717e-05
  1  15    16  3.65484e-05
  1  15    20  1.52553e-04
  1  15    22  1.31291e-04
  1  15    23  2.94654e-05
  1  15    24 -4.27296e-04
  1  15    33  3.44461e-05
  1  15    34 -3.05497e-05
  1  15    37  7.47547e-04
  1  15    40  5.70575e-04
  1  15    41  4.95740e-04
  1  15    42  9.39518e-04
  1  15    47 -1.36565e-03
  1  15    50  8.10283e-04
  1  15    51 -7.18120e-04
  1  15    55  7.46345e-05
  1  15    59 -3.12367e-05
  1  15    61  4.00753e-04
  1  15    62 -6.05368e-05
  1  15    67 -2.76356e-05
  1  15    70  8.66762e-05
  1  15    72  6.94444e-04
  1  15    75  4.56173e-05
  1  15    81  1.90414e-05
  1  15    86  8.51298e-04
  1  15    87  6.97105e-04
  1  15    94  3.59909e-04
  1  15    95  2.23093e-04
  1  15    96  4.01552e-04
  1  15    97 -1.48406e-03
  1  15   100 -3.99278e-04
  1  15   101  4.97788e-05
  1  15   102  1.18942e-04
  1  15   103 -4.70437e-04
  1  15   104 -4.93220e-04
  1  15   107  2.46681e-03
  1  15   112  2.27714e-04
  1  15   113  1.01826e-03
  1  15   118  4.41692e-04
  1  15   121  1.58622e-03
  1  15   122 -5.94553e-04
  1  15   123 -8.57075e-04
  1  15   128 -2.35737e-04
  1  15   131  1.28026e-03
  1  15   134  2.96348e-04
  1  15   135 -5.07793e-04
  1  15   138  1.61338e-04
  1  15   139 -2.63491e-04
  1  15   140 -5.28336e-04
  1  15   143 -2.25857e-04
  1  15   148 -1.31586e-04
  1  15   149 -1.29507e-04
  1  15   152 -3.23967e-04
  1  15   153 -1.49188e-04
  1  15   158  1.91524e-03
  1  15   159 -1.32006e-04
  1  15   162  4.70235e-04
  1  15   163  2.88798e-03
  1  15   166 -8.64597e-05
  1  15   167 -1.12260e-05
  1  15   174 -1.49188e-05
  1  15   175 -1.08184e-04
  1  15   176 -2.40863e-05
  1  15   177  4.02432e-04
  1  15   180  1.48548e-05
  1  15   181 -5.08826e-04
  1  15   184 -7.87607e-05
  1  15   189  1.30684e-04
  1  16    13 -8.49100e-05
  1  16    16 -3.64689e-05
  1  16    20  1.52559e-04
  1  16    22 -1.31377e-04
  1  16    23 -2.94131e-05
  1  16    24 -4.27326e-04
  1  16    33 -3.44789e-05
  1  16    34  3.05382e-05
  1  16    37 -7.47596e-04
  1  16    40  5.70613e-04
  1  16    41 -4.95694e-04
  1  16    42  9.39496e-04
  1  16    47  1.36561e-03
  1  16    50  8.10371e-04
  1  16    51  7.18058e-04
  1  16    55 -7.47992e-05
  1  16    59  3.11347e-05
  1  16    61  4.00753e-04
  1  16    62  6.04971e-05
  1  16    67  2.76080e-05
  1  16    70  8.66136e-05
  1  16    72 -6.94492e-04
  1  16    75 -4.56658e-05
  1  16    81 -1.90514e-05
  1  16    86  8.52691e-04
  1  16    87 -6.95381e-04
  1  16    94  3.60327e-04
  1  16    95 -2.22429e-04
  1  16    96 -4.01220e-04
  1  16    97 -1.48418e-03
  1  16   100 -3.99347e-04
  1  16   101 -4.92283e-05
  1  16   102 -1.18876e-04
  1  16   103 -4.70463e-04
  1  16   104  4.93215e-04
  1  16   107  2.46679e-03
  1  16   112 -2.26801e-04
  1  16   113  1.01846e-03
  1  16   118 -4.41859e-04
  1  16   121  1.58616e-03
  1  16   122  5.94390e-04
  1  16   123 -8.57176e-04
  1  16   128  2.35863e-04
  1  16   131  1.28025e-03
  1  16   134 -2.96304e-04
  1  16   135 -5.07836e-04
  1  16   138 -1.61398e-04
  1  16   139 -2.63476e-04
  1  16   140 -5.28336e-04
  1  16   143  2.25838e-04
  1  16   148  1.31576e-04
  1  16   149 -1.29513e-04
  1  16   152  3.23960e-04
  1  16   153 -1.49214e-04
  1  16   158  1.91527e-03
  1  16   159  1.31308e-04
  1  16   162 -4.71112e-04
  1  16   163  2.88784e-03
  1  16   166 -8.62951e-05
  1  16   167  1.23242e-05
  1  16   174  1.48049e-05
  1  16   175 -1.08197e-04
  1  16   176  1.46292e-05
  1  16   177  4.02882e-04
  1  16   180  2.76783e-05
  1  16   181 -5.08291e-04
  1  16   184 -7.87234e-05
  1  16   189  1.30666e-04
  3   1    13  3.04767e-04
  3   1    16 -4.33080e-04
  3   1    20 -3.24682e-03
  3   1    22  6.11521e-05
  3   1    23 -9.99992e-05
  3   1    24  2.12147e-03
  3   1    33  3.41795e-04
  3   1    34 -3.98983e-04
  3   1    37 -2.66775e-05
  3   1    40  1.61037e-04
  3   1    41  4.55862e-05
  3   1    42  3.66639e-03
  3   1    47  6.28384e-05
  3   1    50  2.35858e-03
  3   1    51  1.38274e-05
  3   1    55 -8.86241e-05
  3   1    59  2.28666e-05
  3   1    61  3.44366e-03
  3   1    62  3.81589e-05
  3   1    67 -2.16994e-04
  3   1    70  1.12510e-03
  3   1    75  2.84310e-04
  3   1    81 -1.04234e-05
  3   1    84  1.04779e-05
  3   1    86  1.00613e-03
  3   1    87 -6.31739e-05
  3   1    94  1.16728e-04
  3   1    97  3.73833e-03
  3   1   100  1.52565e-03
  3   1   101  1.05035e-05
  3   1   102  3.15110e-05
  3   1   103  5.06652e-04
  3   1   104  6.24945e-05
  3   1   107  2.18817e-03
  3   1   109  2.58425e-05
  3   1   112  1.03659e-05
  3   1   113  1.44298e-03
  3   1   118 -3.99185e-05
  3   1   121  9.54943e-04
  3   1   122  3.88045e-05
  3   1   123 -1.27907e-03
  3   1   128  3.54428e-05
  3   1   131  1.26820e-03
  3   1   135 -9.28373e-04
  3   1   138 -2.84684e-05
  3   1   139 -3.52759e-04
  3   1   140 -1.64418e-03
  3   1   145 -4.29303e-05
  3   1   149 -1.33354e-03
  3   1   152 -1.87552e-05
  3   1   153 -1.15874e-03
  3   1   158  3.15073e-04
  3   1   162  2.34719e-05
  3   1   163  4.07282e-04
  3   1   175 -1.36136e-05
  3   1   181  7.76804e-05
  3   1   189 -4.40123e-05
  3   2    13 -3.04859e-04
  3   2    16  4.33023e-04
  3   2    20 -3.24683e-03
  3   2    22 -6.12705e-05
  3   2    23  1.00010e-04
  3   2    24  2.12145e-03
  3   2    33 -3.41830e-04
  3   2    34  3.98959e-04
  3   2    37  2.66202e-05
  3   2    40  1.61044e-04
  3   2    41 -4.55655e-05
  3   2    42  3.66638e-03
  3   2    47 -6.28286e-05
  3   2    50  2.35858e-03
  3   2    51 -1.40613e-05
  3   2    55  8.84793e-05
  3   2    59 -2.29659e-05
  3   2    61  3.44366e-03
  3   2    62 -3.80053e-05
  3   2    67  2.16936e-04
  3   2    70  1.12512e-03
  3   2    75 -2.84312e-04
  3   2    81  1.04459e-05
  3   2    84 -1.04456e-05
  3   2    86  1.00600e-03
  3   2    87  6.51883e-05
  3   2    94  1.16736e-04
  3   2    97  3.73833e-03
  3   2   100  1.52564e-03
  3   2   101 -1.21488e-05
  3   2   102 -3.15646e-05
  3   2   103  5.06650e-04
  3   2   104 -6.24433e-05
  3   2   107  2.18817e-03
  3   2   109 -2.58329e-05
  3   2   113  1.44299e-03
  3   2   118  3.97932e-05
  3   2   121  9.54950e-04
  3   2   122 -3.90191e-05
  3   2   123 -1.27906e-03
  3   2   128 -3.52930e-05
  3   2   131  1.26820e-03
  3   2   135 -9.28368e-04
  3   2   138  2.83614e-05
  3   2   139 -3.52765e-04
  3   2   140 -1.64417e-03
  3   2   145  4.29211e-05
  3   2   149 -1.33354e-03
  3   2   152  1.86105e-05
  3   2   153 -1.15874e-03
  3   2   158  3.15069e-04
  3   2   162 -2.36596e-05
  3   2   163  4.07281e-04
  3   2   175 -1.36138e-05
  3   2   181  7.77618e-05
  3   2   189 -4.40095e-05
  3   3    20 -3.47105e-03
  3   3    24  2.27858e-03
  3   3    40  4.87662e-04
  3   3    42  3.57650e-03
  3   3    50  2.27477e-03
  3   3    61  2.53082e-03
  3   3    70  7.73098e-04
  3   3    86  2.04317e-03
  3   3    94  4.73001e-04
  3   3    97  3.11323e-03
  3   3   100  1.00800e-03
  3   3   103  3.34878e-04
  3   3   107  2.96386e-03
  3   3   113  1.61736e-03
  3   3   121  1.28580e-03
  3   3   123 -1.46472e-03
  3   3   131  1.03552e-03
  3   3   135 -1.16478e-03
  3   3   139  6.40085e-05
  3   3   140 -1.43518e-03
  3   3   149 -1.49319e-03
  3   3   153 -1.89376e-03
  3   3   158  7.06130e-04
  3   3   163 -6.05206e-04
  3   3   166 -1.91866e-05
  3   3   175 -5.78572e-05
  3   3   177 -1.25330e-04
  3   3   181  1.21502e-04
  3   3   184 -1.73176e-05
  3   3   189 -1.18042e-04
  3   4    20  4.66601e-04
  3   4    24 -1.65875e-04
  3   4    40  8.58174e-04
  3   4    42  6.01145e-04
  3   4    50 -6.21230e-04
  3   4    61 -1.24532e-03
  3   4    70  2.52910e-04
  3   4    86  1.12066e-03
  3   4    94  4.05445e-04
  3   4    97 -2.10410e-03
  3   4   100 -4.39178e-04
  3   4   103 -8.10812e-05
  3   4   107  2.49323e-03
  3   4   113 -4.08576e-04
  3   4   121  4.24174e-04
  3   4   123  4.02121e-04
  3   4   131  4.21256e-04
  3   4   135  3.45253e-04
  3   4   139  5.87308e-04
  3   4   140  1.66943e-03
  3   4   149  1.57620e-03
  3   4   153  1.90618e-03
  3   4   158 -4.38050e-04
  3   4   163 -3.52045e-03
  3   4   175 -1.18552e-04
  3   4   177 -3.81891e-04
  3   4   181 -1.74803e-04
  3   4   189 -5.52620e-05
  3   5    13 -1.17046e-04
  3   5    16 -6.53230e-05
  3   5    20  4.59685e-04
  3   5    22 -2.36136e-04
  3   5    23  2.07173e-05
  3   5    24 -7.69113e-05
  3   5    33  2.94969e-05
  3   5    34  4.16253e-05
  3   5    37 -4.04667e-04
  3   5    40  4.00384e-04
  3   5    41  8.87107e-05
  3   5    42  7.54971e-04
  3   5    47 -7.64994e-05
  3   5    50  3.85629e-04
  3   5    51 -1.93097e-04
  3   5    55  3.36419e-05
  3   5    59 -4.44310e-05
  3   5    61 -8.84379e-04
  3   5    62 -8.20397e-04
  3   5    67 -2.69038e-05
  3   5    70 -1.17049e-04
  3   5    72 -5.93149e-04
  3   5    75  4.44754e-05
  3   5    81 -2.60200e-05
  3   5    86  1.31294e-03
  3   5    87  6.94690e-04
  3   5    94  9.21975e-04
  3   5    95 -3.73376e-04
  3   5    96 -1.39748e-03
  3   5    97 -1.18310e-03
  3   5   100 -3.40730e-04
  3   5   101  3.49313e-04
  3   5   102  3.04879e-04
  3   5   103 -1.20768e-05
  3   5   104 -8.89612e-04
  3   5   107  2.29752e-03
  3   5   109 -1.20939e-05
  3   5   112  1.20329e-03
  3   5   113  6.80825e-05
  3   5   118 -4.48453e-04
  3   5   121 -1.01519e-04
  3   5   122  5.75174e-04
  3   5   123  7.50422e-04
  3   5   128  9.29889e-04
  3   5   131 -4.27043e-04
  3   5   134  1.53356e-03
  3   5   135  5.92243e-04
  3   5   138  7.75332e-04
  3   5   139  2.28209e-04
  3   5   140  1.18175e-03
  3   5   143 -1.19072e-03
  3   5   145 -1.51777e-05
  3   5   148  1.49188e-03
  3   5   149  1.10782e-03
  3   5   152  4.68695e-04
  3   5   153  6.21210e-04
  3   5   158  1.40554e-04
  3   5   159 -6.41749e-04
  3   5   162 -3.14886e-03
  3   5   163 -3.37069e-03
  3   5   167  1.54328e-05
  3   5   174  1.38669e-04
  3   5   175 -1.43876e-04
  3   5   176  5.01809e-04
  3   5   177 -4.72364e-04
  3   5   180  2.14523e-04
  3   5   181 -1.33004e-04
  3   5   184  1.00245e-05
  3   5   185  6.72846e-05
  3   5   188 -4.28383e-05
  3   5   189 -9.30070e-05
  3   6    13  1.16929e-04
  3   6    16  6.53648e-05
  3   6    20  4.59693e-04
  3   6    22  2.36114e-04
  3   6    23 -2.06968e-05
  3   6    24 -7.69019e-05
  3   6    33 -2.95683e-05
  3   6    34 -4.16102e-05
  3   6    37  4.04604e-04
  3   6    40  4.00384e-04
  3   6    41 -8.86511e-05
  3   6    42  7.54956e-04
  3   6    47  7.65046e-05
  3   6    50  3.85652e-04
  3   6    51  1.93082e-04
  3   6    55 -3.37704e-05
  3   6    59  4.43127e-05
  3   6    61 -8.84427e-04
  3   6    62  8.20265e-04
  3   6    67  2.69189e-05
  3   6    70 -1.16987e-04
  3   6    72  5.93088e-04
  3   6    75 -4.45219e-05
  3   6    81  2.60020e-05
  3   6    86  1.31436e-03
  3   6    87 -6.92067e-04
  3   6    94  9.21241e-04
  3   6    95  3.75080e-04
  3   6    96  1.39776e-03
  3   6    97 -1.18271e-03
  3   6   100 -3.41127e-04
  3   6   101 -3.48847e-04
  3   6   102 -3.04800e-04
  3   6   103 -1.21063e-05
  3   6   104  8.89670e-04
  3   6   107  2.29753e-03
  3   6   109  1.21264e-05
  3   6   112 -1.20322e-03
  3   6   113  6.91505e-05
  3   6   118  4.48419e-04
  3   6   121 -1.01447e-04
  3   6   122 -5.74960e-04
  3   6   123  7.50507e-04
  3   6   128 -9.29728e-04
  3   6   131 -4.27028e-04
  3   6   134 -1.53371e-03
  3   6   135  5.91987e-04
  3   6   138 -7.75262e-04
  3   6   139  2.28336e-04
  3   6   140  1.18174e-03
  3   6   143  1.19075e-03
  3   6   145  1.51262e-05
  3   6   148 -1.49181e-03
  3   6   149  1.10790e-03
  3   6   152 -4.68687e-04
  3   6   153  6.21324e-04
  3   6   158  1.40777e-04
  3   6   159  6.41655e-04
  3   6   162  3.14979e-03
  3   6   163 -3.36974e-03
  3   6   167 -1.55241e-05
  3   6   174 -1.38823e-04
  3   6   175 -1.43786e-04
  3   6   176 -4.90532e-04
  3   6   177 -4.84027e-04
  3   6   180 -2.02706e-04
  3   6   181 -1.50464e-04
  3   6   185 -6.74040e-05
  3   6   188  4.30985e-05
  3   6   189 -9.28632e-05
  3   7    20 -4.30269e-03
  3   7    24 -2.46427e-03
  3   7    40  5.35050e-03
  3   7    42  1.81997e-03
  3   7    50  9.31173e-04
  3   7    61 -5.42733e-04
  3   7    70 -1.58322e-04
  3   7    86  1.85233e-03
  3   7    94  1.48586e-03
  3   7    97 -4.39992e-04
  3   7   100  7.04355e-04
  3   7   103 -1.59703e-03
  3   7   107  3.37185e-03
  3   7   113  1.91649e-03
  3   7   121  1.21604e-03
  3   7   123 -5.41014e-04
  3   7   131  1.65986e-03
  3   7   135 -1.82595e-03
  3   7   139  1.33437e-04
  3   7   140 -1.11001e-03
  3   7   149 -2.87192e-04
  3   7   153  1.25807e-03
  3   7   158  1.27576e-03
  3   7   163 -6.53450e-04
  3   7   177 -1.56625e-05
  3   7   181  2.46512e-05
  3   7   184  3.59093e-05
  3   7   189 -8.20882e-05
  3   8    20  4.02315e-04
  3   8    24 -2.06703e-04
  3   8    40  1.16837e-03
  3   8    42  6.72476e-04
  3   8    50 -8.33992e-04
  3   8    61 -1.37080e-03
  3   8    70  1.93858e-04
  3   8    86  1.05113e-03
  3   8    94  2.24370e-04
  3   8    97 -2.38989e-03
  3   8   100 -3.38553e-04
  3   8   103 -2.86166e-05
  3   8   107  2.83701e-03
  3   8   113 -5.51008e-04
  3   8   121  5.08102e-04
  3   8   123  4.36830e-04
  3   8   131  7.22092e-04
  3   8   135  4.02860e-05
  3   8   139  8.06768e-04
  3   8   140  1.75863e-03
  3   8   149  1.57431e-03
  3   8   153  2.17924e-03
  3   8   158 -6.75558e-04
  3   8   163 -4.46172e-03
  3   8   166 -1.49290e-05
  3   8   175 -1.30515e-04
  3   8   177 -4.86619e-04
  3   8   181 -1.69434e-04
  3   8   184 -2.09472e-05
  3   8   189 -6.77855e-05
  3   9    20  6.16392e-04
  3   9    24 -4.52234e-04
  3   9    40 -5.84964e-04
  3   9    42  4.52307e-04
  3   9    50  1.32853e-03
  3   9    61  1.50662e-04
  3   9    70  6.40397e-05
  3   9    86  6.66708e-04
  3   9    94  1.38514e-03
  3   9    97 -6.90482e-04
  3   9   100 -3.75759e-04
  3   9   103 -2.29347e-04
  3   9   107  7.04053e-04
  3   9   113  7.12965e-04
  3   9   121  1.16294e-05
  3   9   123  3.22548e-04
  3   9   131 -7.71834e-04
  3   9   135  1.34920e-03
  3   9   139 -1.07691e-03
  3   9   140  9.56556e-05
  3   9   149  7.67157e-04
  3   9   153 -3.24581e-05
  3   9   158  1.27563e-03
  3   9   163  2.12502e-03
  3   9   166  2.81734e-05
  3   9   175 -5.00657e-05
  3   9   177  1.91705e-04
  3   9   180  1.54055e-05
  3   9   181 -3.68342e-04
  3   9   184  1.04757e-04
  3   9   189  4.70631e-05
  3  10    13  1.95738e-04
  3  10    16 -2.77593e-04
  3  10    20 -3.95250e-03
  3  10    22  3.04673e-04
  3  10    23  5.65879e-05
  3  10    24 -2.41866e-03
  3  10    33  2.59982e-04
  3  10    34 -3.42718e-04
  3  10    37  2.97781e-05
  3  10    40  4.84287e-03
  3  10    41  3.71783e-04
  3  10    42  1.84668e-03
  3  10    47  2.04121e-04
  3  10    50  8.50759e-04
  3  10    51 -2.06631e-04
  3  10    55 -8.04477e-05
  3  10    59  4.77902e-05
  3  10    61  2.50763e-04
  3  10    62 -4.67191e-04
  3  10    67 -2.75706e-04
  3  10    70  2.24005e-04
  3  10    72 -2.47286e-05
  3  10    75  3.32972e-04
  3  10    81 -1.93121e-05
  3  10    84  4.56286e-05
  3  10    86  8.61161e-04
  3  10    87  2.23859e-04
  3  10    94  1.08185e-03
  3  10    95  8.68786e-05
  3  10    96 -2.80903e-04
  3  10    97  8.70299e-05
  3  10   100  1.10638e-03
  3  10   101  2.18286e-04
  3  10   102  4.48329e-05
  3  10   103 -1.35548e-03
  3  10   104 -9.02179e-05
  3  10   107  2.58927e-03
  3  10   112  1.37543e-04
  3  10   113  1.59373e-03
  3  10   118  8.63290e-05
  3  10   121  8.82550e-04
  3  10   122 -1.60083e-04
  3  10   123 -3.37063e-04
  3  10   128  1.31274e-05
  3  10   131  1.80676e-03
  3  10   134  1.99836e-04
  3  10   135 -1.49236e-03
  3  10   138  1.94187e-04
  3  10   139 -2.29296e-04
  3  10   140 -1.18872e-03
  3  10   143 -2.21760e-04
  3  10   145 -3.60584e-05
  3  10   148  1.92847e-04
  3  10   149 -9.59491e-05
  3  10   152  2.03432e-05
  3  10   153  1.87110e-03
  3  10   158  8.55913e-04
  3  10   159 -1.86096e-04
  3  10   162 -1.98959e-04
  3  10   163  2.42489e-04
  3  10   166  3.25136e-05
  3  10   175  4.88246e-05
  3  10   176  5.18480e-05
  3  10   177  9.25924e-05
  3  10   180  1.11565e-05
  3  10   184  5.40660e-05
  3  10   185  1.06187e-05
  3  10   189 -1.46642e-05
  3  11    13 -1.95803e-04
  3  11    16  2.77556e-04
  3  11    20 -3.95249e-03
  3  11    22 -3.04870e-04
  3  11    23 -5.64904e-05
  3  11    24 -2.41867e-03
  3  11    33 -2.60012e-04
  3  11    34  3.42667e-04
  3  11    37 -2.99175e-05
  3  11    40  4.84290e-03
  3  11    41 -3.71434e-04
  3  11    42  1.84666e-03
  3  11    47 -2.04192e-04
  3  11    50  8.50794e-04
  3  11    51  2.06567e-04
  3  11    55  8.03001e-05
  3  11    59 -4.78824e-05
  3  11    61  2.50730e-04
  3  11    62  4.67155e-04
  3  11    67  2.75676e-04
  3  11    70  2.24023e-04
  3  11    72  2.46782e-05
  3  11    75 -3.32994e-04
  3  11    81  1.92995e-05
  3  11    84 -4.55747e-05
  3  11    86  8.61614e-04
  3  11    87 -2.22113e-04
  3  11    94  1.08201e-03
  3  11    95 -8.48435e-05
  3  11    96  2.80883e-04
  3  11    97  8.70983e-05
  3  11   100  1.10614e-03
  3  11   101 -2.19340e-04
  3  11   102 -4.48345e-05
  3  11   103 -1.35549e-03
  3  11   104  9.02044e-05
  3  11   107  2.58926e-03
  3  11   112 -1.36139e-04
  3  11   113  1.59385e-03
  3  11   118 -8.64219e-05
  3  11   121  8.82531e-04
  3  11   122  1.60022e-04
  3  11   123 -3.37089e-04
  3  11   128 -1.29877e-05
  3  11   131  1.80675e-03
  3  11   134 -1.99634e-04
  3  11   135 -1.49238e-03
  3  11   138 -1.94301e-04
  3  11   139 -2.29257e-04
  3  11   140 -1.18871e-03
  3  11   143  2.21741e-04
  3  11   145  3.60425e-05
  3  11   148 -1.92837e-04
  3  11   149 -9.59395e-05
  3  11   152 -2.00618e-05
  3  11   153  1.87111e-03
  3  11   158  8.55970e-04
  3  11   159  1.85750e-04
  3  11   162  1.98811e-04
  3  11   163  2.42547e-04
  3  11   166  3.25750e-05
  3  11   175  4.88229e-05
  3  11   176 -5.39996e-05
  3  11   177  9.13500e-05
  3  11   180 -1.09451e-05
  3  11   184  5.40341e-05
  3  11   185 -1.08776e-05
  3  11   189 -1.46710e-05
  3  12    20  2.36469e-04
  3  12    24 -1.56850e-04
  3  12    40  1.09760e-03
  3  12    42  8.49948e-04
  3  12    50 -5.39968e-04
  3  12    61 -1.04503e-03
  3  12    70  3.00627e-04
  3  12    86  1.11898e-03
  3  12    94  2.89048e-04
  3  12    97 -1.70360e-03
  3  12   100 -2.62052e-04
  3  12   103 -1.39908e-04
  3  12   107  2.75525e-03
  3  12   113 -3.08991e-04
  3  12   121  5.23251e-04
  3  12   123  3.06908e-04
  3  12   131  7.08056e-04
  3  12   135  5.67324e-05
  3  12   139  6.72016e-04
  3  12   140  1.52225e-03
  3  12   149  1.43938e-03
  3  12   153  2.02066e-03
  3  12   158 -5.18281e-04
  3  12   163 -3.65804e-03
  3  12   175 -1.26804e-04
  3  12   177 -4.32662e-04
  3  12   181 -1.27465e-04
  3  12   184 -1.21214e-05
  3  12   189 -6.88561e-05
  3  13    20  1.48041e-04
  3  13    24 -2.08673e-04
  3  13    40  1.12163e-03
  3  13    42  9.15476e-04
  3  13    50 -3.95644e-04
  3  13    61 -8.48251e-04
  3  13    70  2.95897e-04
  3  13    86  1.06499e-03
  3  13    94  3.07045e-04
  3  13    97 -1.52843e-03
  3  13   100 -1.53534e-04
  3  13   103 -1.08552e-04
  3  13   107  2.71573e-03
  3  13   113 -2.22533e-04
  3  13   121  5.09771e-04
  3  13   123  2.91603e-04
  3  13   131  7.10129e-04
  3  13   135  2.91364e-05
  3  13   139  5.88687e-04
  3  13   140  1.37646e-03
  3  13   149  1.33626e-03
  3  13   153  1.91717e-03
  3  13   158 -4.76195e-04
  3  13   163 -3.51389e-03
  3  13   175 -1.21630e-04
  3  13   177 -4.14426e-04
  3  13   181 -1.31570e-04
  3  13   184 -1.05112e-05
  3  13   189 -6.47124e-05
  3  14    20  6.31720e-04
  3  14    24 -2.68415e-04
  3  14    40 -5.02775e-04
  3  14    42  5.43609e-04
  3  14    50  1.48453e-03
  3  14    61  1.47233e-04
  3  14    70 -3.05159e-04
  3  14    86  5.63840e-04
  3  14    94  9.86770e-04
  3  14    97 -1.06704e-03
  3  14   100 -7.00625e-04
  3  14   103 -4.50261e-04
  3  14   107  1.23573e-03
  3  14   113  1.16812e-03
  3  14   121  2.10346e-04
  3  14   123  1.95037e-04
  3  14   131 -3.12915e-04
  3  14   135  5.91579e-04
  3  14   139 -1.03355e-03
  3  14   140 -6.95649e-04
  3  14   149 -2.09891e-04
  3  14   153 -1.50221e-03
  3  14   158  2.94047e-03
  3  14   163  3.46696e-03
  3  14   166 -3.81981e-05
  3  14   175 -1.04269e-04
  3  14   177  3.41510e-04
  3  14   180  2.18844e-05
  3  14   181 -5.23833e-04
  3  14   184 -4.76144e-05
  3  14   189  1.85441e-04
  3  15    13  7.66779e-05
  3  15    16  2.28983e-05
  3  15    20  3.68201e-04
  3  15    22  2.64646e-04
  3  15    23  1.16212e-04
  3  15    24 -5.44289e-04
  3  15    33  6.94102e-05
  3  15    34 -8.25925e-05
  3  15    37  7.97715e-04
  3  15    40 -1.12464e-04
  3  15    41  4.21093e-04
  3  15    42  5.51291e-04
  3  15    47 -1.15005e-03
  3  15    50  7.44800e-04
  3  15    51 -9.16851e-04
  3  15    55  5.06550e-05
  3  15    61  3.25595e-04
  3  15    62 -1.87590e-04
  3  15    67 -1.39713e-04
  3  15    70  4.65790e-04
  3  15    72  7.78065e-04
  3  15    75  1.61763e-04
  3  15    81 -2.50984e-05
  3  15    84  3.47779e-05
  3  15    86  5.00526e-04
  3  15    87  4.22889e-04
  3  15    94  8.65645e-04
  3  15    95  4.96876e-04
  3  15    96  7.70306e-04
  3  15    97 -9.64775e-04
  3  15   100 -2.87362e-04
  3  15   101 -2.08321e-04
  3  15   102  1.20988e-04
  3  15   103 -3.06559e-04
  3  15   104 -2.63077e-04
  3  15   107  9.68950e-04
  3  15   109 -1.33550e-05
  3  15   112  1.65007e-04
  3  15   113  5.12644e-04
  3  15   118  1.48722e-04
  3  15   121  6.90922e-04
  3  15   122 -3.65198e-04
  3  15   123 -2.42143e-04
  3  15   128 -4.15938e-04
  3  15   131  1.77947e-04
  3  15   134 -1.60778e-04
  3  15   135  9.15001e-04
  3  15   138  2.49069e-04
  3  15   139 -8.19403e-04
  3  15   140  1.44453e-04
  3  15   143 -8.29142e-05
  3  15   145 -1.31356e-05
  3  15   148 -2.11601e-04
  3  15   149  8.65610e-04
  3  15   152 -1.89228e-04
  3  15   153  8.42323e-04
  3  15   158  9.16784e-04
  3  15   159 -4.96086e-04
  3  15   162 -5.75362e-04
  3  15   163  2.73143e-03
  3  15   166  2.72013e-05
  3  15   167 -1.62076e-05
  3  15   174 -2.71793e-05
  3  15   175 -2.58082e-05
  3  15   176  1.02911e-04
  3  15   177  3.57787e-04
  3  15   180 -1.61348e-04
  3  15   181 -4.23207e-04
  3  15   184  8.93422e-05
  3  15   185 -1.31299e-05
  3  15   186 -1.27350e-05
  3  15   188  6.66334e-05
  3  15   189  7.24013e-05
  3  16    13 -7.67713e-05
  3  16    16 -2.28527e-05
  3  16    20  3.68203e-04
  3  16    22 -2.64730e-04
  3  16    23 -1.16190e-04
  3  16    24 -5.44323e-04
  3  16    33 -6.94702e-05
  3  16    34  8.25769e-05
  3  16    37 -7.97736e-04
  3  16    40 -1.12445e-04
  3  16    41 -4.21096e-04
  3  16    42  5.51262e-04
  3  16    47  1.15002e-03
  3  16    50  7.44904e-04
  3  16    51  9.16759e-04
  3  16    55 -5.08070e-05
  3  16    61  3.25583e-04
  3  16    62  1.87536e-04
  3  16    67  1.39711e-04
  3  16    70  4.65724e-04
  3  16    72 -7.78129e-04
  3  16    75 -1.61811e-04
  3  16    81  2.51028e-05
  3  16    84 -3.48024e-05
  3  16    86  5.01363e-04
  3  16    87 -4.21881e-04
  3  16    94  8.66587e-04
  3  16    95 -4.95225e-04
  3  16    96 -7.70067e-04
  3  16    97 -9.64987e-04
  3  16   100 -2.87151e-04
  3  16   101  2.08710e-04
  3  16   102 -1.20946e-04
  3  16   103 -3.06572e-04
  3  16   104  2.63098e-04
  3  16   107  9.68922e-04
  3  16   109  1.33642e-05
  3  16   112 -1.64544e-04
  3  16   113  5.12793e-04
  3  16   118 -1.48820e-04
  3  16   121  6.90888e-04
  3  16   122  3.65167e-04
  3  16   123 -2.42202e-04
  3  16   128  4.16030e-04
  3  16   131  1.77932e-04
  3  16   134  1.60578e-04
  3  16   135  9.15055e-04
  3  16   138 -2.49170e-04
  3  16   139 -8.19348e-04
  3  16   140  1.44457e-04
  3  16   143  8.29079e-05
  3  16   145  1.30948e-05
  3  16   148  2.11673e-04
  3  16   149  8.65604e-04
  3  16   152  1.89361e-04
  3  16   153  8.42317e-04
  3  16   158  9.16933e-04
  3  16   159  4.95676e-04
  3  16   162  5.74438e-04
  3  16   163  2.73161e-03
  3  16   166  2.74194e-05
  3  16   167  1.57978e-05
  3  16   174  2.71125e-05
  3  16   175 -2.58247e-05
  3  16   176 -1.11275e-04
  3  16   177  3.55266e-04
  3  16   180  1.96102e-04
  3  16   181 -4.08254e-04
  3  16   184  8.93915e-05
  3  16   185  1.27433e-05
  3  16   186  1.33329e-05
  3  16   188 -6.68819e-05
  3  16   189  7.21632e-05
  3  17    13  7.88952e-05
  3  17    16  8.44912e-05
  3  17    20  3.41931e-04
  3  17    22 -4.42971e-05
  3  17    23  6.49244e-05
  3  17    24 -4.86576e-04
  3  17    34 -2.43302e-05
  3  17    37  7.35135e-04
  3  17    40  3.86075e-04
  3  17    41  7.04204e-04
  3  17    42  7.59425e-04
  3  17    47 -1.58502e-03
  3  17    50  6.58069e-04
  3  17    51 -4.90907e-04
  3  17    55  1.09425e-04
  3  17    59 -1.80404e-05
  3  17    61  2.01090e-04
  3  17    62  1.71308e-04
  3  17    67 -6.95511e-05
  3  17    70  7.72904e-05
  3  17    72  6.26327e-04
  3  17    75  7.60630e-05
  3  17    81 -1.83403e-05
  3  17    86  6.90523e-04
  3  17    87  8.60655e-04
  3  17    94  3.26054e-04
  3  17    95  1.02170e-05
  3  17    96  3.84717e-04
  3  17    97 -1.55167e-03
  3  17   100 -4.82702e-04
  3  17   101  1.61480e-04
  3  17   102  1.93495e-04
  3  17   103 -4.41133e-04
  3  17   104 -5.31087e-04
  3  17   107  2.07845e-03
  3  17   109 -1.29542e-05
  3  17   112  2.10424e-04
  3  17   113  7.94698e-04
  3  17   118  5.51148e-04
  3  17   121  1.38560e-03
  3  17   122 -7.38385e-04
  3  17   123 -6.99871e-04
  3  17   128 -3.13818e-05
  3  17   131  1.01268e-03
  3  17   134  6.55471e-04
  3  17   135 -2.54278e-04
  3  17   138  1.61820e-05
  3  17   139 -2.42694e-04
  3  17   140 -3.36473e-04
  3  17   143 -2.48736e-04
  3  17   148 -1.26041e-04
  3  17   149  3.73156e-05
  3  17   152 -4.38936e-04
  3  17   153 -5.79048e-05
  3  17   158  1.76581e-03
  3  17   159  5.40190e-05
  3  17   162  1.20334e-03
  3  17   163  2.68253e-03
  3  17   166 -4.01522e-05
  3  17   174  1.55585e-05
  3  17   175 -9.24081e-05
  3  17   176 -1.01076e-04
  3  17   177  3.92975e-04
  3  17   180  1.51218e-04
  3  17   181 -5.33519e-04
  3  17   184 -6.52237e-05
  3  17   185 -1.59207e-05
  3  17   188 -3.33614e-05
  3  17   189  1.15563e-04
  3  18    13 -7.90250e-05
  3  18    16 -8.44177e-05
  3  18    20  3.41943e-04
  3  18    22  4.42163e-05
  3  18    23 -6.48890e-05
  3  18    24 -4.86601e-04
  3  18    34  2.43219e-05
  3  18    37 -7.35179e-04
  3  18    40  3.86135e-04
  3  18    41 -7.04167e-04
  3  18    42  7.59395e-04
  3  18    47  1.58498e-03
  3  18    50  6.58130e-04
  3  18    51  4.90857e-04
  3  18    55 -1.09585e-04
  3  18    59  1.79382e-05
  3  18    61  2.01098e-04
  3  18    62 -1.71360e-04
  3  18    67  6.95371e-05
  3  18    70  7.72308e-05
  3  18    72 -6.26375e-04
  3  18    75 -7.61183e-05
  3  18    81  1.83337e-05
  3  18    86  6.92242e-04
  3  18    87 -8.59261e-04
  3  18    94  3.26064e-04
  3  18    96 -3.84359e-04
  3  18    97 -1.55178e-03
  3  18   100 -4.82893e-04
  3  18   101 -1.60842e-04
  3  18   102 -1.93428e-04
  3  18   103 -4.41166e-04
  3  18   104  5.31092e-04
  3  18   107  2.07843e-03
  3  18   109  1.29739e-05
  3  18   112 -2.09706e-04
  3  18   113  7.94876e-04
  3  18   118 -5.51297e-04
  3  18   121  1.38552e-03
  3  18   122  7.38256e-04
  3  18   123 -6.99995e-04
  3  18   128  3.15065e-05
  3  18   131  1.01267e-03
  3  18   134 -6.55473e-04
  3  18   135 -2.54398e-04
  3  18   138 -1.62240e-05
  3  18   139 -2.42725e-04
  3  18   140 -3.36472e-04
  3  18   143  2.48721e-04
  3  18   148  1.26044e-04
  3  18   149  3.73080e-05
  3  18   152  4.38938e-04
  3  18   153 -5.79447e-05
  3  18   158  1.76578e-03
  3  18   159 -5.46800e-05
  3  18   162 -1.20417e-03
  3  18   163  2.68217e-03
  3  18   166 -4.00178e-05
  3  18   174 -1.56646e-05
  3  18   175 -9.24014e-05
  3  18   176  9.18253e-05
  3  18   177  3.95237e-04
  3  18   180 -1.06153e-04
  3  18   181 -5.44294e-04
  3  18   184 -6.51689e-05
  3  18   185  1.60474e-05
  3  18   188  3.29724e-05
  3  18   189  1.15683e-04
lambda
15373
  1   2   3  23 -2.07265e-04
  1   2   3  67  1.20087e-04
  1   2   3  72 -6.47242e-05
  1   2   3  75 -1.20587e-04
  1   2   3  81  6.38494e-05
  1   2   3  84 -4.44916e-05
  1   2   3  87  1.94823e-04
  1   2   3  95 -5.07139e-05
  1   2   3 109  4.16442e-05
  1   2   3 112  1.63649e-04
  1   2   3 122  1.69471e-05
  1   2   3 128  4.84329e-05
  1   2   3 138  1.72044e-04
  1   2   3 148  1.99990e-04
  1   2   3 152  9.64949e-05
  1   2   3 159 -1.10215e-04
  1   2   3 162 -3.45644e-04
  1   2   3 167  1.02055e-05
  1   2   3 174  1.45234e-05
  1   2   3 176  7.73589e-05
  1   2   3 180  1.61906e-05
  1   2   4   8 -1.23034e-05
  1   2   4  10 -7.07909e-05
  1   2   4  11  1.08843e-05
  1   2   4  12  1.07012e-05
  1   2   4  18 -1.83619e-05
  1   2   4  20 -1.22446e-03
  1   2   4  22 -2.10025e-04
  1   2   4  24  7.81229e-04
  1   2   4  40 -3.97873e-05
  1   2   4  41  5.32404e-04
  1   2   4  42  5.92122e-04
  1   2   4  46  1.09011e-05
  1   2   4  47  7.79653e-04
  1   2   4  48 -3.94101e-05
  1   2   4  50  6.08500e-04
  1   2   4  51  1.94558e-05
  1   2   4  61 -3.32228e-04
  1   2   4  62 -3.04300e-04
  1   2   4  64 -2.08639e-05
  1   2   4  65 -1.26525e-05
  1   2   4  66 -1.12242e-05
  1   2   4  67 -2.83671e-05
  1   2   4  69 -7.62997e-05
  1   2   4  70  3.84887e-04
  1   2   4  72  2.59208e-05
  1   2   4  74  2.28208e-05
  1   2   4  77 -5.18469e-05
  1   2   4  84  6.77048e-05
  1   2   4  86 -1.87843e-04
  1   2   4  87  8.97378e-05
  1   2   4  89 -1.36843e-04
  1   2   4  95 -1.11445e-04
  1   2   4  96  1.91445e-04
  1   2   4  97 -1.18776e-03
  1   2   4 100 -1.28971e-04
  1   2   4 103 -1.57468e-04
  1   2   4 104 -4.20863e-05
  1   2   4 107 -2.26823e-04
  1   2   4 112  6.64872e-04
  1   2   4 113  4.30219e-04
  1   2   4 116  7.14076e-05
  1   2   4 118 -4.14837e-05
  1   2   4 121  2.01063e-04
  1   2   4 131  4.73480e-04
  1   2   4 134 -7.49350e-04
  1   2   4 135  8.18779e-05
  1   2   4 138 -1.00804e-04
  1   2   4 140 -6.97030e-04
  1   2   4 143 -1.42876e-04
  1   2   4 148 -2.25657e-04
  1   2   4 149 -8.32459e-04
  1   2   4 152 -1.86215e-04
  1   2   4 153 -5.25221e-04
  1   2   4 154 -2.19394e-04
  1   2   4 157  3.48676e-04
  1   2   4 158  7.37147e-05
  1   2   4 159 -4.04265e-04
  1   2   4 160  2.88526e-04
  1   2   4 161 -2.76161e-04
  1   2   4 162 -1.05482e-03
  1   2   4 163  7.72119e-04
  1   2   4 166 -1.42564e-05
  1   2   4 167  1.79822e-05
  1   2   4 174  4.34883e-05
  1   2   4 175  2.23431e-05
  1   2   4 176 -2.20504e-04
  1   2   4 177  2.29329e-04
  1   2   4 180  5.64155e-05
  1   2   5   9  1.64945e-05
  1   2   5  10 -4.93409e-05
  1   2   5  20  1.11349e-04
  1   2   5  22 -9.47931e-05
  1   2   5  24  9.48128e-05
  1   2   5  32  1.86957e-05
  1   2   5  37  3.46900e-05
  1   2   5  40  2.17769e-05
  1   2   5  42  4.69365e-04
  1   2   5  47 -1.68559e-04
  1   2   5  50  1.28034e-04
  1   2   5  59  1.77986e-04
  1   2   5  61 -1.11840e-05
  1   2   5  64  1.71925e-05
  1   2   5  65  1.30019e-05
  1   2   5  70  2.90338e-04
  1   2   5  73  1.12290e-05
  1   2   5  80 -1.89645e-05
  1   2   5  86  3.46590e-05
  1   2   5  87 -1.53272e-05
  1   2   5  91 -1.66904e-05
  1   2   5  92  3.37137e-05
  1   2   5  94 -1.89396e-05
  1   2   5  97  9.59537e-04
  1   2   5  99 -1.66301e-05
  1   2   5 100  3.19023e-04
  1   2   5 101 -2.09579e-05
  1   2   5 102 -3.71566e-04
  1   2   5 103  4.32456e-05
  1   2   5 108 -1.84340e-05
  1   2   5 112 -6.59914e-05
  1   2   5 113  1.85836e-04
  1   2   5 115  1.97011e-05
  1   2   5 116  1.06340e-05
  1   2   5 118  1.96006e-05
  1   2   5 119 -1.09715e-05
  1   2   5 121  2.43537e-04
  1   2   5 122 -2.98680e-05
  1   2   5 123 -3.00693e-04
  1   2   5 126  3.61205e-05
  1   2   5 127  3.58438e-05
  1   2   5 128 -5.67582e-05
  1   2   5 131  3.54011e-04
  1   2   5 132 -1.08857e-05
  1   2   5 134  8.92781e-05
  1   2   5 135 -3.36640e-04
  1   2   5 136 -1.64625e-05
  1   2   5 139  4.34356e-05
  1   2   5 141  1.18968e-05
  1   2   5 147 -1.28811e-05
  1   2   5 149 -6.21962e-04
  1   2   5 153  6.79861e-05
  1   2   5 154 -3.55611e-05
  1   2   5 158  3.09374e-05
  1   2   5 159  2.27700e-05
  1   2   5 161 -1.49076e-05
  1   2   5 162 -4.36673e-04
  1   2   5 163  1.12474e-03
  1   2   5 164  1.83037e-05
  1   2   5 165  2.70768e-05
  1   2   5 166 -1.63992e-05
  1   2   5 170  1.60100e-05
  1   2   5 171 -1.17737e-05
  1   2   5 173  4.61846e-05
  1   2   5 175  5.78376e-05
  1   2   5 177  1.08936e-05
  1   2   5 178 -1.82117e-05
  1   2   5 183  2.54604e-05
  1   2   5 185 -1.59630e-05
  1   2   6   9  1.68658e-04
  1   2   6  10 -1.70441e-04
  1   2   6  11 -1.56305e-04
  1   2   6  14 -3.11540e-05
  1   2   6  15 -3.12273e-05
  1   2   6  18 -4.46859e-05
  1   2   6  19  4.28191e-05
  1   2   6  25  8.88707e-05
  1   2   6  26 -8.70629e-05
  1   2   6  27 -1.34369e-05
  1   2   6  30 -2.13464e-04
  1   2   6  35 -1.72638e-04
  1   2   6  36 -1.71444e-04
  1   2   6  38 -3.32501e-05
  1   2   6  39  3.38254e-05
  1   2   6  43  2.09729e-04
  1   2   6  44  2.08700e-04
  1   2   6  46 -1.15510e-04
  1   2   6  48  5.52053e-05
  1   2   6  49  5.47817e-05
  1   2   6  53 -2.15670e-05
  1   2   6  56 -1.97503e-04
  1   2   6  63 -2.82241e-04
  1   2   6  66 -1.01186e-04
  1   2   6  68 -1.72539e-04
  1   2   6  73 -3.94662e-04
  1   2   6  74 -9.07527e-05
  1   2   6  76  1.69347e-04
  1   2   6  78  2.29568e-04
  1   2   6  79  2.28937e-04
  1   2   6  82  2.29101e-05
  1   2   6  88 -1.41574e-04
  1   2   6  89  1.42788e-04
  1   2   6  90  1.54726e-04
  1   2   6  98 -1.03063e-04
  1   2   6 105  4.13796e-05
  1   2   6 106 -4.13923e-05
  1   2   6 124  4.54077e-05
  1   2   6 126 -1.25610e-04
  1   2   6 129 -1.64863e-05
  1   2   6 130  1.78722e-05
  1   2   6 141 -1.16429e-04
  1   2   6 142  1.16368e-04
  1   2   6 146  6.15964e-05
  1   2   6 150 -7.87307e-05
  1   2   6 151  7.92136e-05
  1   2   6 154  1.38915e-04
  1   2   6 155  1.38331e-04
  1   2   6 156  1.56746e-05
  1   2   6 171  4.55487e-05
  1   2   7   9  2.60716e-04
  1   2   7  10  2.63133e-04
  1   2   7  11  6.36089e-05
  1   2   7  14 -4.33358e-05
  1   2   7  15  3.08636e-05
  1   2   7  18  3.64292e-04
  1   2   7  19  3.65119e-04
  1   2   7  25  1.24062e-04
  1   2   7  26  1.26764e-04
  1   2   7  27  1.88506e-05
  1   2   7  30  2.84275e-04
  1   2   7  35  4.09696e-04
  1   2   7  36 -4.08789e-04
  1   2   7  38 -3.16985e-05
  1   2   7  39 -3.12566e-05
  1   2   7  46  1.19871e-04
  1   2   7  48 -5.81685e-04
  1   2   7  49  5.78482e-04
  1   2   7  56  2.09060e-04
  1   2   7  63  3.14150e-04
  1   2   7  66  4.37891e-04
  1   2   7  68  5.87013e-04
  1   2   7  73  5.02832e-04
  1   2   7  76 -1.26764e-04
  1   2   7  78 -1.88957e-04
  1   2   7  79  1.90124e-04
  1   2   7  82 -1.81867e-05
  1   2   7  88 -9.40337e-05
  1   2   7  89 -9.46750e-05
  1   2   7  90 -1.34434e-04
  1   2   7  98  7.65433e-05
  1   2   7 105 -4.66779e-05
  1   2   7 106 -4.66608e-05
  1   2   7 124  2.49013e-05
  1   2   7 126  1.96231e-04
  1   2   7 129 -1.11185e-05
  1   2   7 130 -1.03221e-05
  1   2   7 137  2.85828e-05
  1   2   7 141  1.20598e-04
  1   2   7 142  1.20723e-04
  1   2   7 146 -5.03925e-05
  1   2   7 150  9.45566e-05
  1   2   7 151  9.36354e-05
  1   2   7 154 -6.09400e-05
  1   2   7 155  6.15271e-05
  1   2   7 171 -2.61491e-05
  1   2   8   9  1.18650e-05
  1   2   8  10  1.10144e-05
  1   2   8  11  2.52054e-04
  1   2   8  18 -8.82460e-05
  1   2   8  19 -8.57385e-05
  1   2   8  26 -1.16552e-05
  1   2   8  27  1.34900e-04
  1   2   8  30 -8.23488e-05
  1   2   8  35 -1.14491e-04
  1   2   8  36  1.13654e-04
  1   2   8  38 -1.38709e-04
  1   2   8  39 -1.39058e-04
  1   2   8  43 -1.12952e-05
  1   2   8  44  1.16831e-05
  1   2   8  53 -1.32715e-04
  1   2   8  56  2.90794e-05
  1   2   8  63 -1.40657e-05
  1   2   8  73  3.62379e-05
  1   2   8  78 -1.23453e-05
  1   2   8  79  1.21604e-05
  1   2   8  92  2.86873e-04
  1   2   8  93 -2.88493e-04
  1   2   8 105  2.76633e-05
  1   2   8 106  2.74715e-05
  1   2   8 114 -1.09151e-03
  1   2   8 115  1.09400e-03
  1   2   8 117  7.64525e-04
  1   2   8 119 -6.92009e-05
  1   2   8 120  6.90450e-05
  1   2   8 124 -1.71854e-04
  1   2   8 126  2.31159e-05
  1   2   8 129 -3.79596e-04
  1   2   8 130 -3.79467e-04
  1   2   8 132  2.13253e-04
  1   2   8 133 -2.11851e-04
  1   2   8 137 -1.30561e-04
  1   2   8 141  3.41234e-05
  1   2   8 142  3.36685e-05
  1   2   8 150  3.63168e-05
  1   2   8 151  1.54213e-05
  1   2   8 154  1.36143e-03
  1   2   8 155 -1.35841e-03
  1   2   8 156  1.73366e-03
  1   2   8 160 -1.26935e-03
  1   2   8 164  2.55806e-05
  1   2   8 172 -1.14494e-05
  1   2   8 178  2.73157e-04
  1   2   8 179  2.73025e-04
  1   2   8 186  1.80042e-05
  1   2   8 187  2.30752e-05
  1   2   9  11  1.67472e-04
  1   2   9  18 -1.05544e-04
  1   2   9  19  1.12582e-04
  1   2   9  26  1.11445e-05
  1   2   9  27  1.22000e-04
  1   2   9  30 -3.23629e-05
  1   2   9  35 -2.66439e-04
  1   2   9  36 -2.66845e-04
  1   2   9  38  1.44570e-04
  1   2   9  39 -1.43438e-04
  1   2   9  43  7.30600e-05
  1   2   9  44  7.33706e-05
  1   2   9  46 -2.74577e-05
  1   2   9  53 -2.23843e-05
  1   2   9  56  2.49361e-05
  1   2   9  65 -5.36615e-05
  1   2   9  73  5.09132e-05
  1   2   9  82  1.86871e-05
  1   2   9  90  1.27873e-05
  1   2   9  98 -1.23554e-05
  1   2   9 114  7.51197e-04
  1   2   9 115  7.55146e-04
  1   2   9 117  6.55101e-04
  1   2   9 119 -6.56006e-05
  1   2   9 120 -6.59177e-05
  1   2   9 124 -2.61467e-05
  1   2   9 129  1.23208e-04
  1   2   9 130 -1.23345e-04
  1   2   9 132  6.06468e-05
  1   2   9 133  5.96747e-05
  1   2   9 137 -1.03153e-04
  1   2   9 141  4.74611e-05
  1   2   9 142 -4.67324e-05
  1   2   9 154  1.13025e-03
  1   2   9 155  1.12826e-03
  1   2   9 156  1.44581e-03
  1   2   9 160 -1.18883e-03
  1   2   9 164 -2.52988e-05
  1   2   9 170 -1.23972e-05
  1   2   9 172 -3.82075e-05
  1   2   9 178  1.84268e-04
  1   2   9 179 -1.84287e-04
  1   2   9 183  1.28567e-05
  1   2   9 186  2.57380e-05
  1   2   9 187 -1.64500e-05
  1   2  10   9 -9.52150e-05
  1   2  10  10 -9.51063e-05
  1   2  10  11 -3.72851e-05
  1   2  10  14  9.98292e-05
  1   2  10  15 -9.98386e-05
  1   2  10  18  1.37798e-04
  1   2  10  19  1.37783e-04
  1   2  10  25 -7.68394e-05
  1   2  10  26 -7.68160e-05
  1   2  10  27 -8.71899e-05
  1   2  10  30  1.51783e-05
  1   2  10  35  2.18154e-04
  1   2  10  36 -2.15814e-04
  1   2  10  38  5.22447e-05
  1   2  10  39  5.26677e-05
  1   2  10  43 -1.15752e-03
  1   2  10  44  1.15577e-03
  1   2  10  46 -2.24606e-04
  1   2  10  48  1.20041e-04
  1   2  10  49 -1.19647e-04
  1   2  10  63  1.98903e-04
  1   2  10  66  3.08949e-04
  1   2  10  68  7.13827e-05
  1   2  10  73  2.74504e-04
  1   2  10  76 -5.47742e-05
  1   2  10  82 -5.40091e-05
  1   2  10  88  1.15525e-05
  1   2  10  89  1.16014e-05
  1   2  10  90  4.28023e-05
  1   2  10  98  1.11034e-04
  1   2  10 105  1.00841e-04
  1   2  10 106  1.00816e-04
  1   2  10 111 -3.84739e-05
  1   2  10 124  2.75364e-05
  1   2  10 126  1.82167e-05
  1   2  10 137  1.38536e-05
  1   2  10 141  5.99466e-05
  1   2  10 142  6.02972e-05
  1   2  10 146 -2.35326e-05
  1   2  10 150  5.51882e-05
  1   2  10 151  5.54433e-05
  1   2  10 154 -1.43111e-05
  1   2  10 155  1.43126e-05
  1   2  10 171 -3.32678e-05
  1   2  11   8 -2.07967e-04
  1   2  11   9 -1.77151e-05
  1   2  11  10  1.62400e-04
  1   2  11  11 -2.61657e-05
  1   2  11  12  5.16115e-05
  1   2  11  15 -3.10429e-05
  1   2  11  17  1.28652e-04
  1   2  11  18 -1.48878e-05
  1   2  11  19  1.33710e-05
  1   2  11  20  1.27809e-04
  1   2  11  21  1.20969e-04
  1   2  11  23 -4.69101e-05
  1   2  11  24  4.34134e-05
  1   2  11  25  6.96202e-05
  1   2  11  27 -8.21222e-05
  1   2  11  28 -1.34167e-04
  1   2  11  29 -2.36587e-04
  1   2  11  30 -1.41256e-05
  1   2  11  31  1.74320e-04
  1   2  11  32 -1.43311e-04
  1   2  11  37 -3.62397e-04
  1   2  11  40  4.00104e-04
  1   2  11  41  5.47547e-04
  1   2  11  42 -1.34642e-04
  1   2  11  45  1.35640e-04
  1   2  11  46 -1.34960e-04
  1   2  11  47  6.87406e-05
  1   2  11  48 -2.06157e-04
  1   2  11  50 -1.32238e-05
  1   2  11  51  5.03580e-05
  1   2  11  54 -2.98600e-05
  1   2  11  56  1.73453e-04
  1   2  11  57  1.53787e-04
  1   2  11  58  1.46368e-04
  1   2  11  59 -3.70053e-05
  1   2  11  60 -2.10195e-04
  1   2  11  61  2.18327e-04
  1   2  11  64 -4.69859e-05
  1   2  11  65  6.34326e-05
  1   2  11  68  4.75950e-05
  1   2  11  69 -4.81483e-05
  1   2  11  70  5.16129e-05
  1   2  11  71  3.08991e-04
  1   2  11  72 -2.49372e-04
  1   2  11  73 -1.16212e-05
  1   2  11  74  2.35097e-04
  1   2  11  75 -4.95646e-05
  1   2  11  77  3.18240e-04
  1   2  11  80 -7.87481e-05
  1   2  11  81 -3.18045e-05
  1   2  11  83 -1.90006e-05
  1   2  11  85 -1.37458e-04
  1   2  11  86 -2.39397e-05
  1   2  11  87 -5.29815e-05
  1   2  11  89  4.37007e-05
  1   2  11  90 -1.37111e-05
  1   2  11  92  9.27538e-05
  1   2  11  93 -3.25598e-05
  1   2  11  94  1.69352e-05
  1   2  11  97  1.62788e-04
  1   2  11  99 -1.19121e-05
  1   2  11 100 -5.53450e-05
  1   2  11 101 -4.66215e-05
  1   2  11 102 -3.95739e-05
  1   2  11 103  1.15255e-04
  1   2  11 104  4.85114e-05
  1   2  11 107  1.73402e-04
  1   2  11 108 -1.78693e-04
  1   2  11 109  5.01400e-05
  1   2  11 110  3.08189e-05
  1   2  11 112 -3.24025e-05
  1   2  11 113  5.24126e-05
  1   2  11 114 -1.05898e-04
  1   2  11 115 -2.47529e-05
  1   2  11 116 -2.15476e-05
  1   2  11 118  1.12037e-05
  1   2  11 119  8.37639e-05
  1   2  11 120 -5.77110e-05
  1   2  11 121 -5.73190e-05
  1   2  11 122  2.07775e-04
  1   2  11 123  1.48216e-05
  1   2  11 125  5.58905e-05
  1   2  11 126  4.13706e-05
  1   2  11 127 -4.15654e-05
  1   2  11 131  1.64543e-04
  1   2  11 132  1.11625e-05
  1   2  11 133  3.49370e-05
  1   2  11 134 -3.61615e-05
  1   2  11 135  1.07670e-04
  1   2  11 136  8.44179e-05
  1   2  11 138 -3.89671e-05
  1   2  11 139 -1.98933e-04
  1   2  11 140 -2.06360e-04
  1   2  11 142 -1.27764e-04
  1   2  11 144 -1.52298e-04
  1   2  11 145  4.86936e-05
  1   2  11 146  3.09081e-05
  1   2  11 147 -1.89225e-05
  1   2  11 148 -1.51788e-04
  1   2  11 149 -4.40408e-05
  1   2  11 156  2.77631e-05
  1   2  11 158  9.34134e-05
  1   2  11 159  3.62064e-05
  1   2  11 162 -7.71722e-04
  1   2  11 163  7.77298e-05
  1   2  11 165 -2.44295e-05
  1   2  11 167 -3.02036e-04
  1   2  11 170 -9.66879e-05
  1   2  11 171  2.07386e-04
  1   2  11 172 -3.03524e-05
  1   2  11 173  4.12416e-05
  1   2  11 175  1.68602e-05
  1   2  11 176 -4.36304e-05
  1   2  11 177 -2.19471e-04
  1   2  11 180 -2.97462e-04
  1   2  11 181 -2.81179e-05
  1   2  11 182  1.34235e-05
  1   2  11 184 -9.83595e-05
  1   2  11 185  1.82276e-04
  1   2  11 186 -4.82056e-05
  1   2  11 187  1.03128e-04
  1   2  11 189  1.61861e-04
  1   2  12   8 -1.19366e-04
  1   2  12   9 -1.32375e-05
  1   2  12  11  5.67005e-05
  1   2  12  12  3.26908e-05
  1   2  12  13 -5.05514e-05
  1   2  12  17  6.83508e-05
  1   2  12  19  1.32217e-05
  1   2  12  20  1.25331e-04
  1   2  12  21 -1.49705e-04
  1   2  12  25 -2.72933e-04
  1   2  12  27  2.35216e-04
  1   2  12  28  2.36559e-04
  1   2  12  29 -6.98168e-05
  1   2  12  31  1.47627e-04
  1   2  12  32  7.63288e-05
  1   2  12  40 -4.78233e-05
  1   2  12  41  6.52879e-05
  1   2  12  42  1.73572e-04
  1   2  12  45 -6.25772e-05
  1   2  12  46 -4.30049e-05
  1   2  12  47 -7.48214e-04
  1   2  12  48  3.48564e-05
  1   2  12  50  2.09634e-04
  1   2  12  51 -4.54760e-04
  1   2  12  54 -7.38473e-05
  1   2  12  56  6.06172e-05
  1   2  12  57 -4.37286e-05
  1   2  12  59 -3.13497e-04
  1   2  12  60  5.48779e-05
  1   2  12  61 -1.77748e-04
  1   2  12  62 -1.43252e-04
  1   2  12  63 -8.41956e-05
  1   2  12  64  1.42292e-04
  1   2  12  65 -9.21521e-05
  1   2  12  67  8.31523e-04
  1   2  12  68 -4.70343e-05
  1   2  12  69  5.43083e-05
  1   2  12  71  2.10131e-04
  1   2  12  74 -9.42871e-05
  1   2  12  76 -5.83619e-05
  1   2  12  77  3.97361e-05
  1   2  12  78  1.42358e-05
  1   2  12  83  1.75094e-05
  1   2  12  84 -3.71165e-04
  1   2  12  85  1.09264e-04
  1   2  12  86  8.75092e-05
  1   2  12  90  5.78950e-05
  1   2  12  91  1.39240e-04
  1   2  12  92 -2.61854e-04
  1   2  12  94  1.15157e-05
  1   2  12  97 -2.96420e-04
  1   2  12  98  5.92477e-05
  1   2  12 100 -1.18370e-04
  1   2  12 103  1.34034e-04
  1   2  12 104 -4.26521e-04
  1   2  12 107  1.33923e-04
  1   2  12 108 -8.80589e-05
  1   2  12 110 -4.54948e-05
  1   2  12 112  1.75677e-04
  1   2  12 113  2.18145e-04
  1   2  12 114  1.91733e-04
  1   2  12 118  2.99943e-04
  1   2  12 121  8.50514e-05
  1   2  12 122 -3.64473e-05
  1   2  12 123  1.91046e-04
  1   2  12 125  6.90990e-05
  1   2  12 126 -9.60956e-05
  1   2  12 127  9.66086e-05
  1   2  12 128  2.98823e-05
  1   2  12 131  8.51518e-05
  1   2  12 136 -1.11894e-04
  1   2  12 137 -6.27987e-05
  1   2  12 138  4.32139e-04
  1   2  12 139  1.69959e-05
  1   2  12 140 -2.45353e-05
  1   2  12 143 -1.53530e-04
  1   2  12 144  1.08513e-05
  1   2  12 145 -1.86260e-04
  1   2  12 146 -1.77832e-04
  1   2  12 147 -1.70821e-05
  1   2  12 149  1.86974e-04
  1   2  12 150 -5.86247e-05
  1   2  12 153  1.97918e-04
  1   2  12 158 -5.47317e-05
  1   2  12 163 -3.03716e-04
  1   2  12 164 -1.28987e-04
  1   2  12 165  5.47098e-05
  1   2  12 166  1.92760e-04
  1   2  12 167 -5.03258e-05
  1   2  12 168  2.49219e-05
  1   2  12 169  5.23567e-05
  1   2  12 171  3.95806e-05
  1   2  12 177 -7.44361e-05
  1   2  12 178  1.88415e-04
  1   2  12 180 -5.04250e-05
  1   2  12 181  1.59561e-05
  1   2  12 182 -5.45149e-05
  1   2  12 184 -8.18910e-05
  1   2  12 185 -2.03340e-05
  1   2  12 187 -7.68524e-05
  1   2  12 189  5.70658e-05
  1   2  13   9  1.14695e-05
  1   2  13  11 -7.22483e-05
  1   2  13  18  4.01360e-05
  1   2  13  19 -4.58641e-05
  1   2  13  25  3.48830e-05
  1   2  13  26 -3.95739e-05
  1   2  13  27 -3.86202e-05
  1   2  13  30  1.13744e-04
  1   2  13  35  3.60019e-04
  1   2  13  36  3.63512e-04
  1   2  13  38  1.80010e-04
  1   2  13  39 -1.80704e-04
  1   2  13  43  5.19296e-05
  1   2  13  44  4.89181e-05
  1   2  13  46  2.79650e-05
  1   2  13  53 -1.23837e-04
  1   2  13  56 -4.23868e-05
  1   2  13  66 -1.06609e-04
  1   2  13  73 -7.53318e-05
  1   2  13  78 -3.69076e-05
  1   2  13  79 -3.89618e-05
  1   2  13  82 -3.38421e-05
  1   2  13  90 -1.30063e-05
  1   2  13  92  4.63280e-04
  1   2  13  93  4.58928e-04
  1   2  13  98  1.92538e-05
  1   2  13 105  3.06975e-05
  1   2  13 106 -3.16516e-05
  1   2  13 114  1.28542e-03
  1   2  13 115  1.28796e-03
  1   2  13 117  1.23507e-03
  1   2  13 119 -9.57591e-05
  1   2  13 120 -1.01119e-04
  1   2  13 124 -1.25486e-04
  1   2  13 126  1.05236e-05
  1   2  13 129  1.14052e-03
  1   2  13 130 -1.13003e-03
  1   2  13 132  6.22730e-05
  1   2  13 133  5.88678e-05
  1   2  13 137 -4.13452e-04
  1   2  13 141  3.11570e-04
  1   2  13 142 -3.17851e-04
  1   2  13 146  1.00888e-05
  1   2  13 150 -2.43445e-05
  1   2  13 151 -3.41407e-05
  1   2  13 154  1.71111e-03
  1   2  13 155  1.70205e-03
  1   2  13 156  1.86098e-03
  1   2  13 160 -2.02129e-03
  1   2  13 164  7.29475e-05
  1   2  13 172  2.89533e-05
  1   2  13 178  4.84263e-04
  1   2  13 179 -4.83712e-04
  1   2  13 183  6.54728e-05
  1   2  13 186  6.32475e-05
  1   2  13 187 -4.94649e-05
  1   2  14   9 -5.02120e-04
  1   2  14  10  5.01730e-04
  1   2  14  11  2.30214e-05
  1   2  14  14 -1.53930e-04
  1   2  14  15 -1.54032e-04
  1   2  14  18 -4.89751e-04
  1   2  14  19  4.87294e-04
  1   2  14  25 -2.53561e-04
  1   2  14  26  2.53606e-04
  1   2  14  27 -7.83660e-05
  1   2  14  30 -2.08796e-04
  1   2  14  35  1.50195e-04
  1   2  14  36  1.50057e-04
  1   2  14  38  1.57498e-04
  1   2  14  39 -1.57824e-04
  1   2  14  43 -6.75045e-04
  1   2  14  44 -6.74244e-04
  1   2  14  46  2.00899e-04
  1   2  14  48  1.09247e-03
  1   2  14  49  1.09019e-03
  1   2  14  53  2.33598e-05
  1   2  14  56  1.84964e-04
  1   2  14  63 -4.17210e-05
  1   2  14  66 -3.32262e-04
  1   2  14  68 -7.43893e-04
  1   2  14  73 -3.39959e-04
  1   2  14  76 -4.01504e-04
  1   2  14  78 -4.13638e-04
  1   2  14  79 -4.12851e-04
  1   2  14  82 -1.62845e-04
  1   2  14  88  3.51203e-04
  1   2  14  89 -3.52139e-04
  1   2  14  90 -1.68431e-04
  1   2  14  98  1.28531e-04
  1   2  14 105 -3.93407e-05
  1   2  14 106  3.93941e-05
  1   2  14 111 -1.80060e-05
  1   2  14 119  1.52714e-05
  1   2  14 120  1.39716e-05
  1   2  14 124 -1.60657e-04
  1   2  14 126  3.27552e-04
  1   2  14 137 -1.76042e-05
  1   2  14 141  1.40469e-04
  1   2  14 142 -1.41284e-04
  1   2  14 146 -1.47038e-04
  1   2  14 150  2.72279e-05
  1   2  14 151 -2.70388e-05
  1   2  14 154 -1.10284e-04
  1   2  14 155 -1.09985e-04
  1   2  14 156 -2.08796e-05
  1   2  14 171 -9.36612e-05
  1   2  14 186  1.42072e-05
  1   2  14 187  1.81080e-05
  1   2  15   8 -1.71680e-04
  1   2  15   9  1.75374e-05
  1   2  15  11 -3.02960e-05
  1   2  15  12  1.50200e-05
  1   2  15  18 -5.59042e-05
  1   2  15  20  9.76805e-05
  1   2  15  21  3.56910e-04
  1   2  15  23  1.87804e-05
  1   2  15  24 -3.17778e-05
  1   2  15  25  1.38451e-05
  1   2  15  27 -2.15515e-05
  1   2  15  28  3.48931e-05
  1   2  15  29 -7.19974e-05
  1   2  15  30  1.59095e-05
  1   2  15  31  3.65379e-05
  1   2  15  32 -2.76300e-05
  1   2  15  37 -3.87808e-05
  1   2  15  38  1.06115e-04
  1   2  15  40  3.34204e-05
  1   2  15  41 -1.41045e-04
  1   2  15  42 -3.39734e-05
  1   2  15  45 -4.46321e-05
  1   2  15  46 -4.24901e-05
  1   2  15  48  2.77527e-05
  1   2  15  50 -5.49640e-05
  1   2  15  51 -5.49710e-05
  1   2  15  54 -8.35378e-05
  1   2  15  57 -1.46607e-05
  1   2  15  58 -1.03689e-04
  1   2  15  60 -3.66828e-04
  1   2  15  61 -1.13204e-05
  1   2  15  62 -7.43679e-05
  1   2  15  65  1.01995e-04
  1   2  15  66  1.03222e-04
  1   2  15  67  3.47428e-05
  1   2  15  68 -2.46251e-05
  1   2  15  69 -2.37085e-05
  1   2  15  70 -4.55572e-05
  1   2  15  71 -1.12761e-04
  1   2  15  72 -1.58094e-04
  1   2  15  74  3.69891e-05
  1   2  15  77 -6.43098e-05
  1   2  15  80  5.35190e-05
  1   2  15  81  5.96970e-05
  1   2  15  83  6.27022e-05
  1   2  15  85  2.23942e-04
  1   2  15  87  5.05136e-05
  1   2  15  94  1.16232e-05
  1   2  15 100 -6.71574e-05
  1   2  15 101  7.82839e-05
  1   2  15 102  8.62512e-05
  1   2  15 103 -4.01085e-05
  1   2  15 104 -5.42133e-05
  1   2  15 107 -8.23354e-05
  1   2  15 108 -1.37079e-04
  1   2  15 109 -2.31541e-05
  1   2  15 112  9.22468e-05
  1   2  15 113 -8.38143e-05
  1   2  15 116 -6.71424e-05
  1   2  15 118  1.91213e-05
  1   2  15 119  3.64462e-05
  1   2  15 121 -6.67823e-05
  1   2  15 122 -1.71467e-04
  1   2  15 123  1.40097e-04
  1   2  15 125 -1.67270e-04
  1   2  15 126 -2.51883e-05
  1   2  15 127 -2.46356e-05
  1   2  15 128 -3.62970e-05
  1   2  15 131 -2.55686e-05
  1   2  15 134  9.77795e-05
  1   2  15 136 -4.79790e-05
  1   2  15 137 -2.91452e-05
  1   2  15 138  7.34896e-05
  1   2  15 139 -1.43305e-04
  1   2  15 140 -3.56108e-05
  1   2  15 142 -8.44420e-05
  1   2  15 144 -1.02754e-04
  1   2  15 146  1.99237e-05
  1   2  15 147  8.13988e-05
  1   2  15 149 -1.48570e-04
  1   2  15 153  5.12308e-05
  1   2  15 157  2.36198e-05
  1   2  15 159 -8.14352e-05
  1   2  15 163 -1.28580e-04
  1   2  15 164 -1.21117e-05
  1   2  15 165 -2.96319e-05
  1   2  15 166  6.20217e-05
  1   2  15 167 -1.68492e-05
  1   2  15 168  9.99178e-05
  1   2  15 169 -5.47298e-05
  1   2  15 170 -2.66570e-05
  1   2  15 171  4.59628e-05
  1   2  15 172 -1.57127e-05
  1   2  15 173  1.62369e-05
  1   2  15 175 -8.57085e-05
  1   2  15 179 -1.38679e-05
  1   2  15 180  1.92362e-04
  1   2  15 182 -3.08920e-05
  1   2  15 183  2.14053e-05
  1   2  15 184  2.29811e-05
  1   2  15 187 -1.48311e-05
  1   2  15 189  7.16227e-05
  1   2  16   8 -4.73941e-05
  1   2  16  12  1.00500e-05
  1   2  16  14  1.75529e-05
  1   2  16  17  2.98099e-05
  1   2  16  18 -6.27689e-05
  1   2  16  20 -2.08576e-05
  1   2  16  21  5.14235e-04
  1   2  16  23  5.37089e-05
  1   2  16  24 -6.33781e-05
  1   2  16  26 -1.37137e-05
  1   2  16  27 -7.20656e-05
  1   2  16  28  8.09352e-05
  1   2  16  29 -8.35288e-05
  1   2  16  30  1.03300e-05
  1   2  16  31  7.75380e-05
  1   2  16  32  4.68250e-04
  1   2  16  34 -7.83465e-05
  1   2  16  37  8.94030e-05
  1   2  16  38  7.67126e-05
  1   2  16  40 -1.27874e-05
  1   2  16  42 -9.82027e-05
  1   2  16  45  2.76259e-05
  1   2  16  46  1.28954e-05
  1   2  16  47 -2.12165e-05
  1   2  16  48  6.59781e-05
  1   2  16  50 -4.73117e-05
  1   2  16  54 -1.37222e-04
  1   2  16  55  6.42154e-05
  1   2  16  57 -4.65245e-05
  1   2  16  58 -7.08389e-05
  1   2  16  60 -7.96229e-05
  1   2  16  64  6.26100e-05
  1   2  16  65 -9.62313e-05
  1   2  16  66  9.77310e-05
  1   2  16  68 -6.33532e-05
  1   2  16  69  5.93774e-05
  1   2  16  71 -1.83191e-05
  1   2  16  72  8.27901e-05
  1   2  16  73  7.43000e-05
  1   2  16  74 -2.30410e-05
  1   2  16  75  6.08167e-05
  1   2  16  78 -1.50231e-05
  1   2  16  81  6.18436e-05
  1   2  16  85  4.59907e-04
  1   2  16  86  2.99353e-05
  1   2  16  87  3.42524e-04
  1   2  16  92  5.85929e-05
  1   2  16  93 -3.27522e-05
  1   2  16  94 -7.28440e-05
  1   2  16  95  6.23125e-05
  1   2  16  97  5.72728e-05
  1   2  16 100 -6.65050e-05
  1   2  16 103  3.26603e-05
  1   2  16 104 -1.05766e-05
  1   2  16 107  3.70019e-05
  1   2  16 108 -3.02281e-05
  1   2  16 109 -5.38282e-05
  1   2  16 113  5.46090e-05
  1   2  16 114 -3.51494e-05
  1   2  16 115  1.19896e-05
  1   2  16 116 -7.77734e-05
  1   2  16 121 -1.63560e-04
  1   2  16 123  5.12102e-05
  1   2  16 125 -1.07141e-04
  1   2  16 126 -3.80216e-05
  1   2  16 127  3.36436e-05
  1   2  16 131 -1.03979e-04
  1   2  16 135  2.93045e-05
  1   2  16 136 -1.23764e-05
  1   2  16 137 -2.80355e-05
  1   2  16 139 -9.23831e-05
  1   2  16 140 -3.34306e-05
  1   2  16 142 -1.78548e-05
  1   2  16 143  7.14277e-05
  1   2  16 144  1.48781e-05
  1   2  16 145 -5.57709e-05
  1   2  16 147  3.55724e-05
  1   2  16 148 -9.51535e-05
  1   2  16 149  2.86679e-05
  1   2  16 152  6.50361e-05
  1   2  16 157 -1.25512e-04
  1   2  16 160  7.22650e-05
  1   2  16 161  7.93896e-05
  1   2  16 163 -2.74670e-05
  1   2  16 166  1.72681e-05
  1   2  16 167 -5.70873e-05
  1   2  16 168 -1.70629e-04
  1   2  16 170 -3.90230e-05
  1   2  16 171  1.03462e-05
  1   2  16 175 -3.73554e-05
  1   2  16 177 -1.94962e-05
  1   2  16 179  6.66385e-05
  1   2  16 182 -7.15202e-05
  1   2  16 184 -4.17903e-05
  1   2  16 185 -5.19233e-05
  1   2  16 186  5.98268e-05
  1   2  16 187 -6.69503e-05
  1   2  16 188  5.89465e-05
  1   3   4   9 -1.48385e-05
  1   3   4  10 -3.13006e-05
  1   3   4  17 -1.87501e-05
  1   3   4  20 -1.09751e-03
  1   3   4  24  5.09777e-04
  1   3   4  26 -1.90885e-05
  1   3   4  28 -1.10277e-05
  1   3   4  32  1.86989e-05
  1   3   4  37 -5.57253e-04
  1   3   4  40  1.05717e-05
  1   3   4  41  5.09636e-05
  1   3   4  42  6.89948e-04
  1   3   4  47  1.20348e-04
  1   3   4  50  2.56097e-04
  1   3   4  55 -1.45890e-04
  1   3   4  59  1.44775e-04
  1   3   4  60  1.47651e-05
  1   3   4  61 -1.14507e-05
  1   3   4  62 -2.39717e-05
  1   3   4  64  1.76057e-05
  1   3   4  65 -1.68769e-05
  1   3   4  66  1.42841e-05
  1   3   4  70  3.05556e-04
  1   3   4  73  1.16523e-05
  1   3   4  81 -5.98067e-05
  1   3   4  83 -2.64671e-05
  1   3   4  86  2.05008e-05
  1   3   4  90  1.79301e-05
  1   3   4  91 -1.71535e-05
  1   3   4  94  1.89753e-05
  1   3   4  97  1.07223e-03
  1   3   4  99 -1.80390e-05
  1   3   4 100  3.19056e-04
  1   3   4 101 -2.40310e-05
  1   3   4 102  4.33408e-04
  1   3   4 103  6.99370e-05
  1   3   4 111  1.07361e-05
  1   3   4 113  2.31786e-04
  1   3   4 115  1.98099e-05
  1   3   4 116  1.00966e-05
  1   3   4 118 -2.15921e-05
  1   3   4 119  1.10509e-05
  1   3   4 121  2.24584e-04
  1   3   4 122  5.59869e-04
  1   3   4 123 -3.00757e-04
  1   3   4 126  3.53058e-05
  1   3   4 127 -3.41027e-05
  1   3   4 128  7.15835e-04
  1   3   4 131  3.92897e-04
  1   3   4 132 -1.09226e-05
  1   3   4 134 -8.96174e-05
  1   3   4 135 -1.24985e-04
  1   3   4 136  1.64905e-05
  1   3   4 138 -4.03005e-05
  1   3   4 139 -4.33982e-05
  1   3   4 141  1.59892e-05
  1   3   4 147 -1.91935e-05
  1   3   4 148 -9.29031e-05
  1   3   4 149 -6.21988e-04
  1   3   4 153  6.79049e-05
  1   3   4 158  2.20473e-05
  1   3   4 161 -2.18099e-05
  1   3   4 162 -4.57271e-04
  1   3   4 163  8.11361e-04
  1   3   4 164  2.54895e-05
  1   3   4 165  2.76414e-05
  1   3   4 166  1.65445e-05
  1   3   4 173  2.61955e-05
  1   3   4 175  5.78400e-05
  1   3   4 177 -1.08390e-05
  1   3   4 178 -1.81658e-05
  1   3   4 183  2.54065e-05
  1   3   4 185  1.39763e-05
  1   3   5  10 -5.23105e-05
  1   3   5  11 -1.36176e-05
  1   3   5  12  1.40805e-05
  1   3   5  13  1.74134e-05
  1   3   5  20  8.81538e-05
  1   3   5  21 -2.40677e-05
  1   3   5  22 -4.19578e-04
  1   3   5  23  3.35355e-05
  1   3   5  24  8.35861e-05
  1   3   5  29  2.54635e-05
  1   3   5  34  3.83421e-05
  1   3   5  37  2.23157e-05
  1   3   5  41 -9.79609e-05
  1   3   5  42  5.31603e-04
  1   3   5  47 -4.42140e-04
  1   3   5  48  7.07578e-05
  1   3   5  50  6.16590e-05
  1   3   5  61  3.32252e-04
  1   3   5  62  7.15905e-05
  1   3   5  68  2.64198e-05
  1   3   5  69 -2.82441e-05
  1   3   5  70  2.31813e-04
  1   3   5  72 -3.06517e-05
  1   3   5  75 -7.16642e-05
  1   3   5  80 -1.95039e-05
  1   3   5  81  3.78580e-05
  1   3   5  82 -1.06647e-05
  1   3   5  84  5.67550e-05
  1   3   5  87  3.15132e-05
  1   3   5  95 -1.13792e-05
  1   3   5  96  2.51953e-04
  1   3   5  97 -9.07314e-04
  1   3   5 100  1.28813e-04
  1   3   5 103 -1.57758e-05
  1   3   5 104 -4.24906e-05
  1   3   5 107  2.26807e-04
  1   3   5 112  2.02533e-04
  1   3   5 113  1.05659e-04
  1   3   5 118 -3.51246e-05
  1   3   5 121  2.81025e-04
  1   3   5 122 -1.52067e-05
  1   3   5 126 -1.23338e-04
  1   3   5 127  1.34112e-04
  1   3   5 128 -2.47145e-05
  1   3   5 131  2.71782e-04
  1   3   5 134  9.31400e-04
  1   3   5 135  4.99412e-04
  1   3   5 138  3.38143e-04
  1   3   5 140  6.97077e-04
  1   3   5 143 -1.75821e-04
  1   3   5 148  8.81671e-04
  1   3   5 149  8.32513e-04
  1   3   5 152 -1.99495e-04
  1   3   5 153  5.25222e-04
  1   3   5 159 -7.12668e-05
  1   3   5 162  1.25129e-03
  1   3   5 163  1.11849e-03
  1   3   5 166 -1.43527e-05
  1   3   5 167  2.13803e-05
  1   3   5 174  4.56780e-05
  1   3   5 175 -2.23281e-05
  1   3   5 176 -3.29194e-05
  1   3   5 177  2.29395e-04
  1   3   6   9  3.33574e-05
  1   3   6  10  3.78289e-05
  1   3   6  11  4.00631e-05
  1   3   6  19  1.69417e-05
  1   3   6  25 -1.18563e-05
  1   3   6  27  1.52873e-05
  1   3   6  30 -4.14285e-05
  1   3   6  35 -2.58909e-04
  1   3   6  36  2.59372e-04
  1   3   6  38  1.00147e-05
  1   3   6  43  1.23147e-04
  1   3   6  44 -1.23732e-04
  1   3   6  46 -1.76746e-05
  1   3   6  56  6.90259e-05
  1   3   6  63 -2.19259e-05
  1   3   6  66  7.75704e-05
  1   3   6  73  4.11928e-05
  1   3   6  78  3.95756e-05
  1   3   6  79  4.05624e-05
  1   3   6  82 -2.05057e-05
  1   3   6  83  1.89775e-05
  1   3   6  90  1.31311e-05
  1   3   6  92 -9.32545e-05
  1   3   6  93  9.34523e-05
  1   3   6 105  1.67215e-05
  1   3   6 106  1.68864e-05
  1   3   6 114  1.30740e-04
  1   3   6 115  1.30109e-04
  1   3   6 117  6.58903e-05
  1   3   6 119 -4.90526e-05
  1   3   6 120  4.89875e-05
  1   3   6 124 -1.31317e-05
  1   3   6 125 -1.38556e-05
  1   3   6 129 -2.17184e-04
  1   3   6 130  2.16827e-04
  1   3   6 132  1.92850e-05
  1   3   6 133  1.94416e-05
  1   3   6 137  1.41281e-04
  1   3   6 141 -1.03508e-04
  1   3   6 154  1.40558e-04
  1   3   6 155  1.41206e-04
  1   3   6 156  1.57474e-04
  1   3   6 160 -2.93270e-05
  1   3   6 164  3.83768e-05
  1   3   6 172  2.36187e-05
  1   3   6 173 -2.36923e-05
  1   3   6 186  1.00197e-05
  1   3   7   9 -3.60466e-05
  1   3   7  10  3.17481e-05
  1   3   7  11  5.82493e-05
  1   3   7  18 -1.11254e-05
  1   3   7  19 -1.05659e-05
  1   3   7  25 -1.90864e-05
  1   3   7  27  2.19130e-05
  1   3   7  30 -7.86232e-05
  1   3   7  35 -2.53865e-04
  1   3   7  36 -2.55303e-04
  1   3   7  43 -3.72797e-05
  1   3   7  44 -3.69361e-05
  1   3   7  46 -1.86389e-05
  1   3   7  53  3.43479e-05
  1   3   7  56  2.64901e-05
  1   3   7  66  5.74343e-05
  1   3   7  73 -6.09840e-05
  1   3   7  78  5.69073e-05
  1   3   7  79 -5.48169e-05
  1   3   7  82 -1.52234e-05
  1   3   7  83 -1.49991e-05
  1   3   7  92 -1.16363e-04
  1   3   7  93 -1.16521e-04
  1   3   7 105  1.34739e-05
  1   3   7 106 -1.36514e-05
  1   3   7 114 -1.82633e-05
  1   3   7 115  1.84776e-05
  1   3   7 117  2.11515e-05
  1   3   7 119 -2.07360e-05
  1   3   7 120 -2.10204e-05
  1   3   7 129  2.21808e-04
  1   3   7 130  2.21914e-04
  1   3   7 132  2.13593e-05
  1   3   7 133 -2.15608e-05
  1   3   7 137  1.30666e-04
  1   3   7 141 -6.99820e-05
  1   3   7 154  1.57446e-04
  1   3   7 155 -1.58222e-04
  1   3   7 156  1.23452e-04
  1   3   7 160  1.51228e-04
  1   3   7 164  3.03552e-05
  1   3   7 172  2.01840e-05
  1   3   7 173  2.01996e-05
  1   3   7 178 -2.39049e-05
  1   3   7 179  2.28174e-05
  1   3   8   9  1.90072e-04
  1   3   8  10 -1.89118e-04
  1   3   8  11 -2.80485e-04
  1   3   8  15 -4.40016e-04
  1   3   8  18 -1.36800e-04
  1   3   8  19 -1.36885e-04
  1   3   8  25  7.81601e-05
  1   3   8  26 -2.66100e-05
  1   3   8  27 -1.12562e-04
  1   3   8  30 -2.11715e-04
  1   3   8  35 -3.30424e-04
  1   3   8  36 -3.31234e-04
  1   3   8  38  2.88947e-04
  1   3   8  39 -2.88806e-04
  1   3   8  43  6.24817e-04
  1   3   8  44  6.26162e-04
  1   3   8  48 -6.40191e-05
  1   3   8  49 -6.44732e-05
  1   3   8  53  4.36763e-05
  1   3   8  56 -2.00812e-04
  1   3   8  63 -2.76112e-04
  1   3   8  66 -2.03209e-04
  1   3   8  68 -1.43543e-04
  1   3   8  73 -1.87842e-04
  1   3   8  78 -4.90040e-05
  1   3   8  79  4.90104e-05
  1   3   8  82 -1.69220e-04
  1   3   8  83 -1.69532e-04
  1   3   8  88  6.29125e-05
  1   3   8  89  6.25800e-05
  1   3   8  90  1.68811e-05
  1   3   8  98  2.32617e-05
  1   3   8 105  2.00871e-04
  1   3   8 106 -2.01250e-04
  1   3   8 110  7.23640e-05
  1   3   8 111 -7.21230e-05
  1   3   8 117  2.06808e-05
  1   3   8 119 -1.12556e-05
  1   3   8 120 -1.19756e-05
  1   3   8 124  3.37878e-04
  1   3   8 125 -3.38024e-04
  1   3   8 126 -2.81320e-04
  1   3   8 129 -1.43382e-05
  1   3   8 130 -1.10083e-05
  1   3   8 132  1.24215e-05
  1   3   8 133 -1.28258e-05
  1   3   8 137  2.52193e-05
  1   3   8 141  5.38739e-05
  1   3   8 146 -2.81245e-05
  1   3   8 147  2.80752e-05
  1   3   8 150  2.89722e-04
  1   3   8 151 -2.86523e-04
  1   3   8 154  3.53324e-04
  1   3   8 155 -3.54452e-04
  1   3   8 156  8.36792e-05
  1   3   8 160  5.04986e-05
  1   3   8 170  1.36131e-05
  1   3   8 171 -1.31623e-05
  1   3   8 186  1.98142e-05
  1   3   8 187 -1.52722e-05
  1   3   9   9 -3.13718e-05
  1   3   9  10 -3.25018e-05
  1   3   9  11  2.53879e-04
  1   3   9  15  2.24988e-04
  1   3   9  18  2.85359e-04
  1   3   9  19 -2.86236e-04
  1   3   9  25  1.94395e-05
  1   3   9  27  3.42853e-04
  1   3   9  30  1.90650e-04
  1   3   9  35  4.04604e-04
  1   3   9  36 -4.07619e-04
  1   3   9  38  3.21075e-04
  1   3   9  39  3.22282e-04
  1   3   9  43 -7.79874e-04
  1   3   9  44  7.81143e-04
  1   3   9  46  1.22601e-04
  1   3   9  48  3.23033e-04
  1   3   9  49 -3.23973e-04
  1   3   9  53 -3.27409e-05
  1   3   9  56  1.02119e-04
  1   3   9  63  8.32287e-05
  1   3   9  65  4.83962e-05
  1   3   9  66  1.12972e-04
  1   3   9  68 -2.93485e-04
  1   3   9  73  1.19751e-04
  1   3   9  76 -1.22071e-05
  1   3   9  77  1.22758e-05
  1   3   9  78  1.07714e-05
  1   3   9  79  1.02533e-05
  1   3   9  82  1.37590e-04
  1   3   9  83 -1.42491e-04
  1   3   9  88 -1.25764e-04
  1   3   9  89  1.25216e-04
  1   3   9  90 -9.68274e-05
  1   3   9  92  1.12145e-05
  1   3   9  93 -1.42350e-05
  1   3   9 105 -1.74989e-04
  1   3   9 106 -1.75475e-04
  1   3   9 110  6.67355e-05
  1   3   9 111  6.67856e-05
  1   3   9 115  1.05543e-05
  1   3   9 119  1.13017e-05
  1   3   9 120 -1.02335e-05
  1   3   9 124 -2.23344e-04
  1   3   9 125 -2.21520e-04
  1   3   9 126  3.15752e-04
  1   3   9 129 -2.34313e-05
  1   3   9 130  2.57215e-05
  1   3   9 141 -5.92501e-05
  1   3   9 146  5.70971e-05
  1   3   9 147  5.70017e-05
  1   3   9 150 -9.64587e-05
  1   3   9 151 -9.70684e-05
  1   3   9 154 -3.67781e-04
  1   3   9 155 -3.68304e-04
  1   3   9 156 -4.68821e-05
  1   3   9 160 -5.65913e-05
  1   3   9 170  5.03247e-05
  1   3   9 171  5.00385e-05
  1   3   9 186  1.74273e-05
  1   3   9 187  2.45647e-05
  1   3  10  11 -3.11431e-05
  1   3  10  18 -1.92054e-05
  1   3  10  19 -1.98922e-05
  1   3  10  27 -9.78230e-05
  1   3  10  35 -5.92117e-05
  1   3  10  36 -6.00705e-05
  1   3  10  38  3.06811e-05
  1   3  10  39 -3.07814e-05
  1   3  10  43 -4.30551e-05
  1   3  10  44 -4.11022e-05
  1   3  10  46  3.79058e-05
  1   3  10  63 -1.29594e-05
  1   3  10  66  6.17168e-05
  1   3  10  73  3.46731e-05
  1   3  10  92  9.42742e-05
  1   3  10  93  9.80560e-05
  1   3  10 105 -1.71058e-05
  1   3  10 106  1.69956e-05
  1   3  10 114 -2.49825e-05
  1   3  10 115  2.48403e-05
  1   3  10 117 -2.63399e-05
  1   3  10 119  3.94724e-05
  1   3  10 120  3.93128e-05
  1   3  10 124  1.33468e-05
  1   3  10 125 -1.33980e-05
  1   3  10 129  7.94635e-05
  1   3  10 130  7.94663e-05
  1   3  10 137  8.12048e-05
  1   3  10 141 -4.38071e-05
  1   3  10 154  5.01775e-05
  1   3  10 155 -5.03117e-05
  1   3  10 156 -3.52383e-05
  1   3  10 160 -2.56894e-05
  1   3  10 164 -1.58252e-05
  1   3  10 178 -1.74259e-05
  1   3  10 179  1.73409e-05
  1   3  11   8  4.42958e-05
  1   3  11  10  2.19518e-05
  1   3  11  11 -8.14495e-05
  1   3  11  12  5.76945e-05
  1   3  11  13  4.93550e-05
  1   3  11  14  4.92191e-05
  1   3  11  15  4.56889e-05
  1   3  11  16 -2.99202e-05
  1   3  11  17  8.42375e-05
  1   3  11  19  1.42381e-05
  1   3  11  20 -1.85166e-05
  1   3  11  21 -3.57489e-05
  1   3  11  22 -3.78135e-05
  1   3  11  23  6.91590e-04
  1   3  11  24 -1.53854e-04
  1   3  11  25 -2.77599e-04
  1   3  11  26  2.54163e-04
  1   3  11  27  2.11489e-04
  1   3  11  28 -2.13144e-04
  1   3  11  29 -6.97053e-05
  1   3  11  31 -1.43918e-04
  1   3  11  32  7.64458e-05
  1   3  11  33 -4.19644e-05
  1   3  11  34  5.16126e-05
  1   3  11  37  6.60657e-05
  1   3  11  40 -1.49955e-04
  1   3  11  42 -3.08752e-04
  1   3  11  45 -5.81761e-05
  1   3  11  46  3.81873e-05
  1   3  11  47 -3.34666e-05
  1   3  11  48 -3.84039e-05
  1   3  11  50 -1.37649e-04
  1   3  11  54 -7.38009e-05
  1   3  11  55 -6.34902e-04
  1   3  11  56 -9.70247e-05
  1   3  11  57  8.76717e-05
  1   3  11  59  3.21411e-04
  1   3  11  60  5.46475e-05
  1   3  11  61 -1.77731e-04
  1   3  11  62 -1.57048e-05
  1   3  11  64  3.11857e-04
  1   3  11  65 -1.67133e-05
  1   3  11  68 -5.00493e-05
  1   3  11  69  5.80876e-05
  1   3  11  70 -4.14664e-05
  1   3  11  71  2.10101e-04
  1   3  11  72  6.12429e-05
  1   3  11  74  5.74184e-05
  1   3  11  75  6.00528e-04
  1   3  11  79 -1.25716e-05
  1   3  11  80  1.40888e-04
  1   3  11  85  1.09312e-04
  1   3  11  86 -1.05203e-04
  1   3  11  87 -4.21489e-04
  1   3  11  89 -4.42701e-05
  1   3  11  92  2.61774e-04
  1   3  11  94 -1.15298e-05
  1   3  11  96 -7.38538e-05
  1   3  11  97 -4.62250e-05
  1   3  11 100 -1.49684e-04
  1   3  11 102  3.03274e-05
  1   3  11 103  5.34828e-05
  1   3  11 104 -1.76330e-05
  1   3  11 107  1.33969e-04
  1   3  11 108 -8.80805e-05
  1   3  11 109 -3.00136e-04
  1   3  11 110  1.30783e-05
  1   3  11 111 -1.66983e-05
  1   3  11 112  4.45797e-04
  1   3  11 113 -7.31489e-05
  1   3  11 114 -1.74741e-05
  1   3  11 118  1.06207e-04
  1   3  11 121 -2.39674e-04
  1   3  11 122 -6.56600e-05
  1   3  11 123  1.91082e-04
  1   3  11 126 -9.87299e-05
  1   3  11 127 -1.01994e-04
  1   3  11 131 -1.96302e-04
  1   3  11 133  5.91957e-05
  1   3  11 135 -1.31640e-04
  1   3  11 136  1.13413e-04
  1   3  11 137  5.70784e-05
  1   3  11 138  1.16814e-04
  1   3  11 139  1.68202e-04
  1   3  11 140 -2.76883e-04
  1   3  11 143 -4.91917e-04
  1   3  11 144 -5.64548e-05
  1   3  11 146 -1.76077e-04
  1   3  11 148 -7.89172e-05
  1   3  11 149  1.86960e-04
  1   3  11 151  5.81144e-05
  1   3  11 153  1.97926e-04
  1   3  11 158  6.82727e-05
  1   3  11 159  8.73003e-05
  1   3  11 162 -8.09870e-05
  1   3  11 163 -3.30312e-04
  1   3  11 164 -1.86944e-04
  1   3  11 167 -5.04635e-05
  1   3  11 168  2.49831e-05
  1   3  11 170  2.13912e-05
  1   3  11 171  3.71490e-05
  1   3  11 172  5.91951e-05
  1   3  11 173  1.54542e-05
  1   3  11 176  2.15314e-04
  1   3  11 177 -6.36539e-05
  1   3  11 178  1.88026e-04
  1   3  11 180 -5.13352e-05
  1   3  11 181 -1.18488e-05
  1   3  11 182 -5.53620e-05
  1   3  11 184  5.32171e-05
  1   3  11 185  1.15182e-04
  1   3  11 186  4.79828e-05
  1   3  11 187 -6.67648e-05
  1   3  11 188 -5.12989e-05
  1   3  11 189  5.67464e-05
  1   3  12   9 -9.36866e-05
  1   3  12  10 -1.87345e-04
  1   3  12  11 -5.73090e-05
  1   3  12  12 -8.41404e-05
  1   3  12  14 -3.39505e-04
  1   3  12  15 -1.71553e-04
  1   3  12  16  4.74116e-05
  1   3  12  17 -1.62855e-04
  1   3  12  18  1.47290e-05
  1   3  12  19 -1.32350e-05
  1   3  12  20  3.94825e-04
  1   3  12  21  1.64536e-04
  1   3  12  22 -2.06904e-04
  1   3  12  24 -2.00995e-04
  1   3  12  25 -5.75945e-05
  1   3  12  26  8.04044e-05
  1   3  12  27  7.80904e-05
  1   3  12  28 -1.31431e-04
  1   3  12  29  2.36550e-04
  1   3  12  31  9.56831e-05
  1   3  12  32  1.43320e-04
  1   3  12  33 -7.10713e-04
  1   3  12  34 -7.34851e-05
  1   3  12  40 -1.76061e-05
  1   3  12  42  2.59518e-04
  1   3  12  45 -2.98799e-05
  1   3  12  46 -2.90212e-05
  1   3  12  48  1.38238e-04
  1   3  12  50  1.63582e-05
  1   3  12  54  3.00237e-05
  1   3  12  55  5.49532e-05
  1   3  12  56  4.60853e-05
  1   3  12  57  3.13222e-05
  1   3  12  58 -1.46138e-04
  1   3  12  59  2.94656e-05
  1   3  12  60  2.09816e-04
  1   3  12  61 -2.18268e-04
  1   3  12  63 -9.07872e-05
  1   3  12  64  2.12010e-04
  1   3  12  65 -1.79786e-04
  1   3  12  67 -3.89184e-05
  1   3  12  68 -1.67927e-05
  1   3  12  69  1.76591e-05
  1   3  12  70  6.44942e-05
  1   3  12  71 -3.09050e-04
  1   3  12  73  1.40685e-05
  1   3  12  74 -3.07140e-04
  1   3  12  76  3.48468e-04
  1   3  12  80  5.17298e-05
  1   3  12  81 -4.48942e-05
  1   3  12  82  4.50194e-05
  1   3  12  84  5.53097e-05
  1   3  12  85  1.37609e-04
  1   3  12  86  1.71640e-05
  1   3  12  90  1.72391e-05
  1   3  12  91 -8.19395e-05
  1   3  12  92  1.20803e-04
  1   3  12  93 -4.51113e-05
  1   3  12  94  1.68705e-05
  1   3  12  96  3.92187e-04
  1   3  12  97 -1.22857e-04
  1   3  12  99  1.21542e-05
  1   3  12 100  1.74502e-04
  1   3  12 101  5.85744e-05
  1   3  12 103 -4.38518e-05
  1   3  12 107 -1.73347e-04
  1   3  12 108  1.79167e-04
  1   3  12 111 -1.67182e-04
  1   3  12 112  6.99168e-05
  1   3  12 113  1.37333e-04
  1   3  12 114  5.19993e-05
  1   3  12 115  2.50218e-05
  1   3  12 116  2.12755e-05
  1   3  12 118 -1.23295e-05
  1   3  12 121  1.96794e-05
  1   3  12 122  4.79794e-04
  1   3  12 123 -1.48336e-05
  1   3  12 126 -1.48531e-04
  1   3  12 127  2.29515e-04
  1   3  12 128 -5.80960e-04
  1   3  12 131  1.89820e-04
  1   3  12 132 -1.33112e-05
  1   3  12 133 -4.00891e-05
  1   3  12 134  7.00513e-05
  1   3  12 135  3.23907e-04
  1   3  12 136  7.99022e-05
  1   3  12 137  6.66160e-05
  1   3  12 138  6.79978e-05
  1   3  12 139 -7.41571e-05
  1   3  12 140 -2.27529e-04
  1   3  12 144  1.34659e-04
  1   3  12 146 -3.12612e-05
  1   3  12 149  4.39913e-05
  1   3  12 150 -1.46149e-05
  1   3  12 151 -1.10227e-05
  1   3  12 156 -2.93254e-05
  1   3  12 158 -2.12336e-05
  1   3  12 162  1.92999e-04
  1   3  12 163 -4.01569e-04
  1   3  12 165 -5.86884e-05
  1   3  12 166  2.36725e-05
  1   3  12 167  3.79433e-04
  1   3  12 169  6.94981e-05
  1   3  12 170 -4.22534e-05
  1   3  12 171 -1.97867e-04
  1   3  12 172  2.54178e-05
  1   3  12 173  7.81951e-05
  1   3  12 175 -1.68302e-05
  1   3  12 177 -8.06542e-05
  1   3  12 180  3.01593e-04
  1   3  12 181 -2.66750e-05
  1   3  12 182 -2.50347e-05
  1   3  12 184  1.48242e-04
  1   3  12 185 -2.20443e-04
  1   3  12 187  1.66270e-04
  1   3  12 188  4.39198e-04
  1   3  12 189 -1.61800e-04
  1   3  13   9 -2.10228e-04
  1   3  13  10 -2.11252e-04
  1   3  13  11 -9.54115e-05
  1   3  13  15 -4.55193e-04
  1   3  13  18  1.60105e-05
  1   3  13  19 -1.62926e-05
  1   3  13  25  3.37782e-04
  1   3  13  27 -1.25449e-04
  1   3  13  30 -6.06957e-04
  1   3  13  35 -5.70611e-04
  1   3  13  36  5.62316e-04
  1   3  13  38  3.10866e-04
  1   3  13  39  3.10036e-04
  1   3  13  43  2.24086e-04
  1   3  13  44 -2.17215e-04
  1   3  13  46 -1.20285e-04
  1   3  13  48 -4.16258e-04
  1   3  13  49  4.13948e-04
  1   3  13  53  2.18667e-05
  1   3  13  56 -1.91928e-04
  1   3  13  63  1.18660e-04
  1   3  13  66  2.41270e-05
  1   3  13  68 -6.40243e-05
  1   3  13  73 -1.48930e-04
  1   3  13  76 -3.46336e-04
  1   3  13  77  3.46758e-04
  1   3  13  78  2.47619e-04
  1   3  13  79  2.45210e-04
  1   3  13  82 -4.00165e-04
  1   3  13  83  3.99952e-04
  1   3  13  88  1.72976e-04
  1   3  13  89 -1.72883e-04
  1   3  13  90  1.17403e-04
  1   3  13  92  2.36037e-05
  1   3  13  93 -3.06213e-05
  1   3  13  98 -3.09317e-04
  1   3  13 105 -1.95310e-04
  1   3  13 106 -1.94060e-04
  1   3  13 110 -1.02204e-04
  1   3  13 111 -1.02299e-04
  1   3  13 115  1.30853e-05
  1   3  13 117 -3.36649e-05
  1   3  13 119  2.01007e-05
  1   3  13 120 -1.91344e-05
  1   3  13 124 -6.77847e-04
  1   3  13 125 -6.69541e-04
  1   3  13 126  1.13002e-04
  1   3  13 129 -5.68489e-05
  1   3  13 130  6.11106e-05
  1   3  13 136 -1.39534e-05
  1   3  13 137  3.84339e-05
  1   3  13 141 -3.45489e-04
  1   3  13 146 -8.65168e-05
  1   3  13 147 -8.80452e-05
  1   3  13 150 -8.13748e-04
  1   3  13 151 -8.04957e-04
  1   3  13 154 -6.17665e-04
  1   3  13 155 -6.17719e-04
  1   3  13 156 -1.11582e-04
  1   3  13 160 -1.19612e-04
  1   3  13 170 -1.03867e-05
  1   3  13 171 -2.05174e-05
  1   3  13 186  4.92625e-05
  1   3  13 187  6.18616e-05
  1   3  14   9 -6.11454e-05
  1   3  14  10 -6.23871e-05
  1   3  14  18 -3.67467e-05
  1   3  14  19  3.41523e-05
  1   3  14  27  1.48089e-05
  1   3  14  30  5.52082e-05
  1   3  14  35  8.59089e-05
  1   3  14  36 -8.57986e-05
  1   3  14  38 -7.44279e-05
  1   3  14  39 -7.42527e-05
  1   3  14  46  2.49239e-05
  1   3  14  48 -1.67392e-05
  1   3  14  49  1.52743e-05
  1   3  14  56 -1.29662e-04
  1   3  14  63  2.18904e-05
  1   3  14  66 -1.13313e-05
  1   3  14  73  2.85266e-05
  1   3  14  78 -5.45001e-05
  1   3  14  79 -5.50816e-05
  1   3  14  82  5.06606e-05
  1   3  14  83 -5.05032e-05
  1   3  14  92  9.13558e-05
  1   3  14  93 -9.14967e-05
  1   3  14 105 -3.39203e-05
  1   3  14 106 -3.36805e-05
  1   3  14 114 -1.69638e-04
  1   3  14 115 -1.69234e-04
  1   3  14 116 -2.22988e-05
  1   3  14 117  1.16753e-04
  1   3  14 119  1.58443e-04
  1   3  14 120 -1.58629e-04
  1   3  14 124  6.28037e-05
  1   3  14 125  6.31024e-05
  1   3  14 126 -1.26680e-05
  1   3  14 129  2.30025e-04
  1   3  14 130 -2.30008e-04
  1   3  14 132  2.61684e-05
  1   3  14 133  2.42275e-05
  1   3  14 137 -1.84959e-04
  1   3  14 141  1.32240e-04
  1   3  14 146 -1.72400e-05
  1   3  14 147 -2.16318e-05
  1   3  14 150 -1.57131e-05
  1   3  14 151 -1.12659e-05
  1   3  14 154 -2.51379e-04
  1   3  14 155 -2.51750e-04
  1   3  14 156 -1.22353e-04
  1   3  14 160 -7.37764e-05
  1   3  14 164 -9.32383e-05
  1   3  14 170  2.00262e-05
  1   3  14 171  2.70122e-05
  1   3  14 172 -7.01792e-05
  1   3  14 173  7.03147e-05
  1   3  14 178  3.26248e-05
  1   3  14 179  3.27707e-05
  1   3  14 186 -1.69270e-05
  1   3  14 187  1.33831e-05
  1   3  15   8 -3.64042e-05
  1   3  15  11  1.65820e-05
  1   3  15  12  1.80230e-05
  1   3  15  13 -7.89785e-05
  1   3  15  14  4.52479e-05
  1   3  15  16 -6.56846e-05
  1   3  15  17 -6.92639e-05
  1   3  15  18  6.43262e-05
  1   3  15  20 -9.49412e-05
  1   3  15  21 -1.91301e-04
  1   3  15  22  9.22932e-05
  1   3  15  23 -5.81567e-05
  1   3  15  24 -4.29052e-05
  1   3  15  26 -1.30120e-05
  1   3  15  27  7.50801e-05
  1   3  15  28  8.38277e-05
  1   3  15  29 -2.37521e-04
  1   3  15  31  7.53512e-05
  1   3  15  32 -4.68147e-04
  1   3  15  33  8.38574e-05
  1   3  15  37 -2.10372e-05
  1   3  15  38  8.09185e-05
  1   3  15  40  3.30582e-05
  1   3  15  45 -2.71226e-05
  1   3  15  46 -1.24114e-05
  1   3  15  47  4.84821e-04
  1   3  15  48 -6.07087e-05
  1   3  15  50 -2.62853e-05
  1   3  15  54  1.37229e-04
  1   3  15  57  6.40790e-05
  1   3  15  58  7.07880e-05
  1   3  15  60  7.96456e-05
  1   3  15  64 -5.85899e-05
  1   3  15  65 -1.13484e-04
  1   3  15  66  1.14488e-04
  1   3  15  67  5.19242e-05
  1   3  15  68 -5.62693e-05
  1   3  15  69 -5.26012e-05
  1   3  15  71  1.82724e-05
  1   3  15  72 -2.89436e-05
  1   3  15  73  4.04239e-05
  1   3  15  74 -6.86959e-05
  1   3  15  78  1.52073e-05
  1   3  15  81  8.72701e-05
  1   3  15  82  3.22707e-05
  1   3  15  83  3.01323e-05
  1   3  15  85 -4.59963e-04
  1   3  15  86  3.75667e-05
  1   3  15  87 -5.58765e-04
  1   3  15  92 -5.00800e-05
  1   3  15  93 -3.34111e-05
  1   3  15  94  5.55374e-05
  1   3  15  97  1.65662e-04
  1   3  15 100 -4.66608e-05
  1   3  15 102 -2.28777e-04
  1   3  15 104 -1.66339e-05
  1   3  15 107 -3.69846e-05
  1   3  15 108  3.02370e-05
  1   3  15 109  5.46204e-05
  1   3  15 110 -5.92028e-05
  1   3  15 112 -1.28551e-04
  1   3  15 113 -2.65956e-05
  1   3  15 114  2.27132e-05
  1   3  15 115  1.14196e-05
  1   3  15 116  7.66376e-05
  1   3  15 118  6.20961e-05
  1   3  15 119 -7.59868e-05
  1   3  15 122  2.21642e-05
  1   3  15 123 -5.12345e-05
  1   3  15 126 -2.69567e-05
  1   3  15 127  2.32371e-05
  1   3  15 131  3.93800e-05
  1   3  15 136 -1.19458e-05
  1   3  15 137 -2.72501e-05
  1   3  15 138 -7.99287e-05
  1   3  15 139 -2.80033e-05
  1   3  15 140 -6.24190e-05
  1   3  15 145  5.48053e-05
  1   3  15 157  7.39322e-05
  1   3  15 158 -4.51489e-05
  1   3  15 159  8.27140e-04
  1   3  15 160  5.13945e-05
  1   3  15 161 -5.87514e-05
  1   3  15 163  6.90843e-05
  1   3  15 167  5.30899e-05
  1   3  15 168  1.70572e-04
  1   3  15 169 -5.02466e-05
  1   3  15 170 -4.48019e-05
  1   3  15 171 -1.03219e-05
  1   3  15 173 -3.03504e-05
  1   3  15 174  5.26334e-05
  1   3  15 175  3.73404e-05
  1   3  15 177 -1.73901e-05
  1   3  15 179  6.68300e-05
  1   3  15 180  5.48227e-05
  1   3  15 182  7.11527e-05
  1   3  15 185 -4.69381e-05
  1   3  15 187  6.14958e-05
  1   3  15 188  5.69877e-05
  1   3  16   8 -7.29671e-05
  1   3  16   9 -1.24272e-05
  1   3  16  11  2.82849e-05
  1   3  16  12 -1.81666e-05
  1   3  16  13 -5.48851e-05
  1   3  16  16  2.62239e-05
  1   3  16  17 -3.96254e-05
  1   3  16  18 -5.31786e-05
  1   3  16  20  9.57241e-05
  1   3  16  21 -1.41397e-04
  1   3  16  22 -2.58804e-04
  1   3  16  23  8.45215e-05
  1   3  16  24 -1.45720e-04
  1   3  16  25 -1.39161e-05
  1   3  16  26  6.10915e-05
  1   3  16  27 -2.45313e-05
  1   3  16  28 -3.78591e-05
  1   3  16  29 -1.24770e-05
  1   3  16  31 -4.42327e-05
  1   3  16  32 -2.76903e-05
  1   3  16  37  3.38620e-05
  1   3  16  38 -1.00669e-04
  1   3  16  40  1.84990e-05
  1   3  16  41 -6.73590e-05
  1   3  16  42 -1.30389e-04
  1   3  16  45 -4.61298e-05
  1   3  16  46 -4.40834e-05
  1   3  16  47 -1.01465e-04
  1   3  16  48  5.54467e-05
  1   3  16  50 -8.92162e-05
  1   3  16  51 -6.11275e-05
  1   3  16  54 -8.36170e-05
  1   3  16  58 -1.03692e-04
  1   3  16  59 -7.22638e-05
  1   3  16  60 -3.66766e-04
  1   3  16  61 -1.13335e-05
  1   3  16  62 -4.06344e-05
  1   3  16  64  2.66012e-05
  1   3  16  65 -8.03368e-05
  1   3  16  66 -8.23631e-05
  1   3  16  68 -1.04682e-04
  1   3  16  69  1.05610e-04
  1   3  16  70 -4.55538e-05
  1   3  16  71 -1.12714e-04
  1   3  16  72  1.96891e-04
  1   3  16  74 -9.73157e-05
  1   3  16  75  1.46747e-04
  1   3  16  77  6.14900e-05
  1   3  16  80 -5.30359e-05
  1   3  16  81  5.67294e-05
  1   3  16  83  5.93306e-05
  1   3  16  85  2.23767e-04
  1   3  16  86 -8.00617e-05
  1   3  16  87  6.78039e-05
  1   3  16  92  3.31399e-05
  1   3  16  94 -7.51195e-05
  1   3  16  95  2.19472e-04
  1   3  16  96  7.21562e-04
  1   3  16  97 -7.55435e-05
  1   3  16 100  2.91621e-05
  1   3  16 101  3.71544e-05
  1   3  16 103  3.06889e-05
  1   3  16 104 -6.38127e-05
  1   3  16 107 -8.23475e-05
  1   3  16 108 -1.37229e-04
  1   3  16 109 -4.21019e-05
  1   3  16 110 -1.05341e-04
  1   3  16 113 -8.82020e-05
  1   3  16 116 -1.98419e-05
  1   3  16 118  8.19590e-05
  1   3  16 121 -8.00761e-05
  1   3  16 123  1.40128e-04
  1   3  16 125  1.01465e-05
  1   3  16 126 -4.93664e-05
  1   3  16 127 -8.00887e-05
  1   3  16 131 -4.84895e-05
  1   3  16 135 -1.01224e-05
  1   3  16 136  5.44139e-05
  1   3  16 137  2.83153e-05
  1   3  16 140  5.48856e-05
  1   3  16 144 -3.96630e-05
  1   3  16 146  1.98287e-05
  1   3  16 147 -1.88970e-05
  1   3  16 148  4.22844e-04
  1   3  16 149  7.31708e-05
  1   3  16 152 -4.31211e-04
  1   3  16 153  5.12231e-05
  1   3  16 157  2.08648e-04
  1   3  16 158 -4.25184e-05
  1   3  16 160 -1.34273e-04
  1   3  16 161 -1.35756e-04
  1   3  16 162  2.22183e-05
  1   3  16 163 -3.91764e-05
  1   3  16 164 -1.25400e-05
  1   3  16 165  2.85758e-05
  1   3  16 166  1.01898e-05
  1   3  16 167 -4.56539e-05
  1   3  16 168  9.99006e-05
  1   3  16 170  3.08751e-05
  1   3  16 171  4.85085e-05
  1   3  16 172 -1.45645e-05
  1   3  16 173 -9.49021e-05
  1   3  16 175 -8.57041e-05
  1   3  16 179  1.30217e-05
  1   3  16 181 -3.24983e-05
  1   3  16 182 -3.77479e-05
  1   3  16 183 -2.06604e-05
  1   3  16 184 -3.69201e-05
  1   3  16 186  3.20351e-05
  1   3  16 187 -5.50207e-05
  1   3  16 189  7.16226e-05
  1   4   5  22  5.08076e-04
  1   4   5  34 -1.73817e-05
  1   4   5  41  3.95357e-04
  1   4   5  55  2.51544e-05
  1   4   5  62  1.33473e-04
  1   4   5  68  5.06137e-05
  1   4   5  76  1.41037e-05
  1   4   5  80 -1.10890e-05
  1   4   5  84 -8.22528e-05
  1   4   5  89  3.37368e-05
  1   4   5 102  1.17574e-04
  1   4   5 152 -1.58239e-04
  1   4   5 162  6.11394e-04
  1   4   5 167 -1.89919e-05
  1   4   5 174 -2.24787e-05
  1   4   6   9 -1.89251e-04
  1   4   6  12 -6.23355e-04
  1   4   6  14 -7.27009e-05
  1   4   6  19 -4.81565e-04
  1   4   6  25  9.96231e-05
  1   4   6  26 -1.00516e-04
  1   4   6  27 -1.33842e-05
  1   4   6  28 -1.46011e-05
  1   4   6  30  5.56536e-05
  1   4   6  31 -5.50433e-05
  1   4   6  35 -4.48785e-04
  1   4   6  36 -4.51056e-04
  1   4   6  38 -1.09325e-04
  1   4   6  43 -2.49680e-04
  1   4   6  44 -2.50524e-04
  1   4   6  45 -1.49676e-05
  1   4   6  49 -9.31417e-04
  1   4   6  63 -1.42666e-05
  1   4   6  64 -1.50382e-05
  1   4   6  65  5.43560e-04
  1   4   6  68  9.62411e-04
  1   4   6  69 -9.73135e-04
  1   4   6  73 -3.45465e-04
  1   4   6  74  4.08180e-04
  1   4   6  76  1.57140e-05
  1   4   6  77  1.57061e-05
  1   4   6  82 -8.73789e-05
  1   4   6  83  8.77049e-05
  1   4   6  88 -1.15952e-04
  1   4   6  91 -1.68601e-05
  1   4   6 105  1.98434e-05
  1   4   6 106  1.97201e-05
  1   4   6 114 -1.46996e-05
  1   4   6 124  1.51260e-05
  1   4   6 125  1.66061e-05
  1   4   6 127 -1.92024e-04
  1   4   6 150  1.38332e-05
  1   4   6 151  2.08484e-05
  1   4   6 155 -8.00047e-05
  1   4   6 156  4.11443e-05
  1   4   6 157 -3.92776e-05
  1   4   7   9 -9.99007e-05
  1   4   7  12 -1.83433e-04
  1   4   7  14 -1.55404e-04
  1   4   7  19 -3.09276e-04
  1   4   7  25  7.46567e-05
  1   4   7  26  7.59615e-05
  1   4   7  27  1.44487e-04
  1   4   7  28 -1.43784e-04
  1   4   7  30  4.00609e-05
  1   4   7  31  3.95996e-05
  1   4   7  35  2.39233e-04
  1   4   7  36 -2.40451e-04
  1   4   7  38 -8.93185e-05
  1   4   7  43  3.67740e-04
  1   4   7  44 -3.68379e-04
  1   4   7  45  4.52234e-05
  1   4   7  49 -7.56541e-04
  1   4   7  57  2.74969e-05
  1   4   7  63  1.24739e-05
  1   4   7  64 -1.22358e-05
  1   4   7  65  4.20837e-04
  1   4   7  68 -7.18659e-04
  1   4   7  69 -7.24698e-04
  1   4   7  73  3.47081e-04
  1   4   7  74  3.47328e-04
  1   4   7  76 -6.30070e-05
  1   4   7  77  6.31512e-05
  1   4   7  78  1.82079e-05
  1   4   7  79 -1.71033e-05
  1   4   7  82  1.14821e-04
  1   4   7  83  1.14903e-04
  1   4   7  88 -9.81468e-05
  1   4   7  91 -5.70784e-05
  1   4   7  98  4.88025e-05
  1   4   7  99 -4.87103e-05
  1   4   7 105  4.07563e-05
  1   4   7 106 -4.08971e-05
  1   4   7 110 -2.37202e-05
  1   4   7 111 -2.37301e-05
  1   4   7 114 -1.71242e-05
  1   4   7 127 -1.10200e-04
  1   4   7 129 -2.53117e-05
  1   4   7 130 -2.55457e-05
  1   4   7 142  4.62532e-05
  1   4   7 147 -4.37904e-05
  1   4   7 150 -2.11359e-05
  1   4   7 151  4.77074e-05
  1   4   7 155 -5.81719e-05
  1   4   7 156 -3.52700e-05
  1   4   7 157 -3.07249e-05
  1   4   7 170  2.94088e-05
  1   4   7 171 -3.10356e-05
  1   4   8  12 -2.04069e-04
  1   4   8  28 -1.96360e-05
  1   4   8  30  6.07582e-05
  1   4   8  31  3.19180e-05
  1   4   8  35  4.26947e-05
  1   4   8  36 -4.29402e-05
  1   4   8  38 -1.89186e-04
  1   4   8  43  6.01203e-05
  1   4   8  44 -6.07101e-05
  1   4   8  52  4.70936e-05
  1   4   8  57  4.09191e-05
  1   4   8  63  1.11205e-05
  1   4   8  64 -1.05083e-05
  1   4   8  65 -1.59898e-05
  1   4   8  73  5.04015e-05
  1   4   8  74  5.24810e-05
  1   4   8  78  1.04645e-05
  1   4   8  92  1.69635e-04
  1   4   8  93  1.68421e-04
  1   4   8 114 -7.93428e-04
  1   4   8 115  7.94932e-04
  1   4   8 116 -5.03232e-04
  1   4   8 117  5.00792e-04
  1   4   8 120 -4.78602e-05
  1   4   8 124  2.52196e-04
  1   4   8 125 -2.53071e-04
  1   4   8 129 -4.38130e-04
  1   4   8 130 -4.38175e-04
  1   4   8 132 -2.58009e-04
  1   4   8 133  2.57956e-04
  1   4   8 136  1.42450e-04
  1   4   8 137  1.42859e-04
  1   4   8 150  1.87864e-04
  1   4   8 151 -1.52615e-04
  1   4   8 155 -1.23994e-03
  1   4   8 156 -1.39238e-03
  1   4   8 157 -1.40137e-03
  1   4   8 161  9.41491e-04
  1   4   8 165  1.17621e-05
  1   4   8 178  1.79036e-04
  1   4   8 179 -1.79845e-04
  1   4   8 186  1.36143e-05
  1   4   8 187 -1.03880e-05
  1   4   9  12  8.62478e-05
  1   4   9  19  4.76289e-05
  1   4   9  25 -2.71301e-05
  1   4   9  26  2.29569e-05
  1   4   9  27  2.39403e-05
  1   4   9  28  2.04042e-05
  1   4   9  30  4.27590e-05
  1   4   9  31 -4.31299e-05
  1   4   9  35  6.20079e-05
  1   4   9  36  6.20813e-05
  1   4   9  38  1.68709e-04
  1   4   9  43  9.00714e-05
  1   4   9  44  8.92353e-05
  1   4   9  45  2.24131e-05
  1   4   9  52 -3.03050e-05
  1   4   9  57 -8.12963e-05
  1   4   9  63  2.40097e-05
  1   4   9  64  2.53064e-05
  1   4   9  73  6.20623e-05
  1   4   9  74 -6.08034e-05
  1   4   9  78 -3.15607e-05
  1   4   9  79 -3.42239e-05
  1   4   9  82 -1.64997e-05
  1   4   9  83  1.80453e-05
  1   4   9  91 -1.89202e-05
  1   4   9  92 -6.78687e-05
  1   4   9  93  5.90456e-05
  1   4   9 105 -2.14271e-05
  1   4   9 106 -2.22812e-05
  1   4   9 114  7.17269e-04
  1   4   9 115  7.22284e-04
  1   4   9 116  3.25552e-04
  1   4   9 117  3.24414e-04
  1   4   9 120  3.59693e-05
  1   4   9 124 -6.42975e-05
  1   4   9 125 -6.54214e-05
  1   4   9 127  2.28464e-05
  1   4   9 129  1.57813e-04
  1   4   9 130 -1.58250e-04
  1   4   9 132 -2.48449e-04
  1   4   9 133 -2.48373e-04
  1   4   9 136  6.48100e-05
  1   4   9 137 -6.71143e-05
  1   4   9 142  7.19711e-05
  1   4   9 150 -4.50468e-05
  1   4   9 151 -3.53706e-05
  1   4   9 155  1.01093e-03
  1   4   9 156 -1.18291e-03
  1   4   9 157  1.18881e-03
  1   4   9 161 -9.40882e-04
  1   4   9 165 -2.41056e-05
  1   4   9 173  1.69235e-05
  1   4   9 178  9.54282e-05
  1   4   9 179  9.58054e-05
  1   4   9 182 -1.18873e-05
  1   4   9 183 -1.19598e-05
  1   4   9 186  1.87460e-05
  1   4   9 187  2.77464e-05
  1   4  10   9 -7.75291e-05
  1   4  10  12 -4.70126e-05
  1   4  10  14 -1.26461e-05
  1   4  10  19  1.85800e-04
  1   4  10  25  6.75734e-05
  1   4  10  26  6.75618e-05
  1   4  10  27  6.07792e-05
  1   4  10  28 -5.75090e-05
  1   4  10  30  1.97480e-04
  1   4  10  31  1.97693e-04
  1   4  10  35 -3.48977e-04
  1   4  10  36  3.49495e-04
  1   4  10  38  4.45387e-05
  1   4  10  43  8.74294e-04
  1   4  10  44 -8.75658e-04
  1   4  10  45 -3.36245e-04
  1   4  10  49 -2.10434e-04
  1   4  10  57  1.59711e-04
  1   4  10  63 -2.90805e-04
  1   4  10  64  2.90850e-04
  1   4  10  65 -2.72659e-04
  1   4  10  73 -2.81990e-04
  1   4  10  74 -2.83259e-04
  1   4  10  76  8.70826e-05
  1   4  10  77 -8.71370e-05
  1   4  10  78  1.24852e-04
  1   4  10  79 -1.24947e-04
  1   4  10  91 -7.41320e-05
  1   4  10  98  1.76268e-04
  1   4  10  99 -1.76214e-04
  1   4  10 105 -4.43344e-05
  1   4  10 106  4.42964e-05
  1   4  10 127 -2.01523e-04
  1   4  10 129 -2.77674e-05
  1   4  10 130 -2.70410e-05
  1   4  10 136 -1.69507e-05
  1   4  10 137 -2.61745e-05
  1   4  10 142  1.43432e-04
  1   4  10 147  2.29037e-05
  1   4  10 150 -4.06283e-05
  1   4  10 151  8.09486e-05
  1   4  10 155  1.43938e-05
  1   4  10 170 -2.30443e-05
  1   4  10 171  2.32436e-05
  1   4  11   8  1.15027e-04
  1   4  11   9  1.51360e-05
  1   4  11  10 -1.85855e-05
  1   4  11  13  2.85355e-04
  1   4  11  17  1.71855e-04
  1   4  11  18 -1.21235e-04
  1   4  11  19 -3.21682e-05
  1   4  11  20  5.16069e-05
  1   4  11  21  1.24074e-04
  1   4  11  22 -1.10045e-05
  1   4  11  23  1.34559e-04
  1   4  11  24  2.42962e-04
  1   4  11  25 -1.55120e-05
  1   4  11  26  1.70050e-05
  1   4  11  27 -1.90187e-04
  1   4  11  28 -1.55948e-05
  1   4  11  29  1.78690e-04
  1   4  11  32  8.74781e-05
  1   4  11  39  2.30561e-05
  1   4  11  40 -4.76323e-04
  1   4  11  42 -1.03596e-04
  1   4  11  50  2.32787e-05
  1   4  11  52  2.07611e-04
  1   4  11  53 -2.31692e-04
  1   4  11  54  2.05135e-05
  1   4  11  58 -6.92791e-05
  1   4  11  60  2.81348e-04
  1   4  11  61 -4.93301e-05
  1   4  11  62  1.39504e-04
  1   4  11  63 -1.16410e-05
  1   4  11  64 -1.01057e-05
  1   4  11  66 -1.16188e-04
  1   4  11  67 -1.36340e-04
  1   4  11  68 -2.94068e-05
  1   4  11  71 -8.59125e-05
  1   4  11  72  2.02447e-04
  1   4  11  74 -1.72240e-05
  1   4  11  75  1.37002e-04
  1   4  11  78  1.71966e-05
  1   4  11  79 -1.77747e-05
  1   4  11  80  1.45901e-04
  1   4  11  81 -2.36742e-05
  1   4  11  84  1.25718e-04
  1   4  11  85 -5.76027e-05
  1   4  11  86 -1.91774e-05
  1   4  11  90 -2.41849e-04
  1   4  11  91  3.40770e-04
  1   4  11  93 -7.92846e-05
  1   4  11  94  4.42422e-05
  1   4  11  95 -4.70158e-04
  1   4  11  97 -7.71117e-05
  1   4  11  99  1.28595e-04
  1   4  11 100 -1.18924e-04
  1   4  11 103  2.72042e-05
  1   4  11 104  1.28883e-04
  1   4  11 107 -1.61589e-04
  1   4  11 109 -1.27770e-04
  1   4  11 113 -5.18667e-05
  1   4  11 114  2.24064e-04
  1   4  11 115  2.65559e-05
  1   4  11 116 -1.10445e-04
  1   4  11 121  1.55126e-04
  1   4  11 123 -2.09366e-04
  1   4  11 128  1.27098e-04
  1   4  11 131 -2.68377e-04
  1   4  11 133  7.65594e-05
  1   4  11 135  3.71142e-04
  1   4  11 138  1.33131e-04
  1   4  11 139 -1.20527e-04
  1   4  11 140 -7.71693e-05
  1   4  11 141  1.98768e-04
  1   4  11 142  1.85849e-04
  1   4  11 144 -2.51108e-05
  1   4  11 145 -1.27689e-04
  1   4  11 146  1.06897e-04
  1   4  11 148  1.78079e-04
  1   4  11 149 -7.14798e-05
  1   4  11 152  3.51588e-04
  1   4  11 153 -1.63353e-04
  1   4  11 154 -1.38041e-04
  1   4  11 156  7.74560e-05
  1   4  11 157 -7.19171e-05
  1   4  11 158  4.01932e-05
  1   4  11 160 -2.65243e-04
  1   4  11 161  2.60071e-04
  1   4  11 162 -4.94119e-04
  1   4  11 163  1.89740e-04
  1   4  11 164  6.50049e-05
  1   4  11 165  3.14284e-04
  1   4  11 166 -4.54210e-05
  1   4  11 168  7.36388e-05
  1   4  11 169  1.80187e-04
  1   4  11 170  1.30188e-04
  1   4  11 171  2.51253e-04
  1   4  11 172  1.40127e-04
  1   4  11 173 -5.06986e-05
  1   4  11 174  4.07458e-04
  1   4  11 175 -4.03071e-05
  1   4  11 177  1.93405e-04
  1   4  11 178 -2.41930e-05
  1   4  11 181 -2.80720e-05
  1   4  11 184  1.23754e-04
  1   4  11 185 -1.69394e-04
  1   4  11 186 -1.27597e-04
  1   4  11 188  1.34197e-04
  1   4  11 189 -6.62847e-05
  1   4  12   8  8.30809e-05
  1   4  12   9 -3.67404e-05
  1   4  12  10  9.32287e-05
  1   4  12  15 -1.27808e-04
  1   4  12  17  1.23437e-04
  1   4  12  18 -2.62453e-05
  1   4  12  19 -1.77523e-05
  1   4  12  20 -4.39432e-04
  1   4  12  21 -1.08132e-04
  1   4  12  24  4.32045e-05
  1   4  12  25 -1.77635e-04
  1   4  12  26  1.61815e-04
  1   4  12  27 -1.88992e-04
  1   4  12  28 -1.26633e-04
  1   4  12  29  9.45591e-05
  1   4  12  30 -1.09156e-05
  1   4  12  32 -1.45304e-04
  1   4  12  37 -3.82762e-04
  1   4  12  38 -1.07421e-05
  1   4  12  39  6.27727e-05
  1   4  12  40 -1.24827e-04
  1   4  12  42 -7.23937e-05
  1   4  12  50 -1.48882e-04
  1   4  12  52 -2.33080e-04
  1   4  12  53  2.46506e-04
  1   4  12  54 -1.75378e-04
  1   4  12  58 -8.23055e-05
  1   4  12  59 -5.67108e-05
  1   4  12  60 -8.49886e-05
  1   4  12  61  1.71307e-04
  1   4  12  63 -8.13382e-05
  1   4  12  68  1.30261e-04
  1   4  12  69 -1.40011e-05
  1   4  12  70 -2.80110e-05
  1   4  12  71 -1.09730e-04
  1   4  12  76 -1.39237e-04
  1   4  12  78 -1.09157e-05
  1   4  12  80  2.14933e-05
  1   4  12  82  6.30667e-05
  1   4  12  83 -5.70602e-05
  1   4  12  85 -1.75215e-04
  1   4  12  87 -3.89420e-04
  1   4  12  89 -1.29358e-04
  1   4  12  90 -2.61676e-05
  1   4  12  92  9.03462e-05
  1   4  12  93 -4.82238e-05
  1   4  12  94  1.23896e-04
  1   4  12  95 -1.26268e-04
  1   4  12  97  1.09743e-04
  1   4  12  99 -3.56181e-04
  1   4  12 100 -2.89112e-04
  1   4  12 101 -1.37419e-04
  1   4  12 102 -1.28029e-04
  1   4  12 103  9.80655e-05
  1   4  12 104 -5.20543e-04
  1   4  12 107 -9.18609e-05
  1   4  12 108 -1.15615e-04
  1   4  12 110 -3.64819e-05
  1   4  12 111  5.77934e-05
  1   4  12 113 -1.77675e-04
  1   4  12 114  1.12116e-04
  1   4  12 115  1.00033e-05
  1   4  12 116  1.65048e-05
  1   4  12 118  3.35913e-04
  1   4  12 119 -5.69065e-05
  1   4  12 121 -2.18855e-04
  1   4  12 131  3.42202e-05
  1   4  12 134 -1.90580e-04
  1   4  12 137 -2.26482e-05
  1   4  12 138 -4.61508e-04
  1   4  12 139 -2.09496e-05
  1   4  12 141  3.85816e-05
  1   4  12 142 -3.25363e-05
  1   4  12 143 -1.96085e-04
  1   4  12 144  1.71413e-05
  1   4  12 145  2.71373e-04
  1   4  12 146 -1.61181e-04
  1   4  12 149 -6.48997e-05
  1   4  12 152  1.40567e-04
  1   4  12 153 -5.44027e-05
  1   4  12 154 -3.22027e-04
  1   4  12 157  4.54706e-04
  1   4  12 158 -4.92827e-05
  1   4  12 159 -1.91696e-04
  1   4  12 160  3.71744e-04
  1   4  12 161  3.75631e-04
  1   4  12 162 -1.51090e-04
  1   4  12 163  6.55558e-05
  1   4  12 164  1.66546e-04
  1   4  12 165 -7.61848e-05
  1   4  12 166  1.12575e-04
  1   4  12 168 -8.58270e-05
  1   4  12 170  7.06676e-05
  1   4  12 171 -1.95951e-05
  1   4  12 172  1.69152e-05
  1   4  12 173  1.41318e-05
  1   4  12 174  1.26852e-04
  1   4  12 176 -3.79127e-04
  1   4  12 177  1.78424e-05
  1   4  12 178 -1.91417e-04
  1   4  12 181  5.77253e-05
  1   4  12 184 -1.31446e-04
  1   4  12 185  7.22076e-05
  1   4  12 187 -1.64511e-04
  1   4  12 188 -4.24814e-04
  1   4  12 189 -1.04380e-04
  1   4  13   9 -2.37601e-05
  1   4  13  12 -1.48321e-05
  1   4  13  19 -4.68084e-05
  1   4  13  25  2.72567e-05
  1   4  13  26 -2.15886e-05
  1   4  13  27  1.51892e-04
  1   4  13  28  1.43311e-04
  1   4  13  30  4.58277e-05
  1   4  13  31 -4.71170e-05
  1   4  13  35 -1.47058e-04
  1   4  13  36 -1.48541e-04
  1   4  13  38  2.18048e-05
  1   4  13  43 -7.34353e-05
  1   4  13  44 -6.98472e-05
  1   4  13  45 -5.58024e-05
  1   4  13  52 -1.45742e-04
  1   4  13  57  1.52001e-04
  1   4  13  63 -3.04730e-05
  1   4  13  64 -3.17697e-05
  1   4  13  65  1.33830e-04
  1   4  13  73 -1.05052e-04
  1   4  13  74  1.03391e-04
  1   4  13  78  8.66808e-05
  1   4  13  79  9.10647e-05
  1   4  13  82  2.80290e-05
  1   4  13  83 -2.92700e-05
  1   4  13  91  2.47616e-05
  1   4  13  92  3.17522e-04
  1   4  13  93 -3.32591e-04
  1   4  13 114  7.40803e-04
  1   4  13 115  7.36482e-04
  1   4  13 116  9.89683e-04
  1   4  13 117  9.91994e-04
  1   4  13 120  7.26589e-05
  1   4  13 124 -4.17143e-04
  1   4  13 125 -4.09976e-04
  1   4  13 129  6.35539e-04
  1   4  13 130 -6.27019e-04
  1   4  13 132  2.54274e-04
  1   4  13 133  2.54279e-04
  1   4  13 136 -4.72274e-04
  1   4  13 137  4.67349e-04
  1   4  13 142 -4.55827e-04
  1   4  13 147 -1.10392e-05
  1   4  13 150 -4.87162e-04
  1   4  13 151 -4.15256e-04
  1   4  13 155  9.62773e-04
  1   4  13 156 -1.23741e-03
  1   4  13 157  1.23329e-03
  1   4  13 161 -1.48564e-03
  1   4  13 165  1.60628e-05
  1   4  13 170 -1.12501e-05
  1   4  13 171 -1.68543e-05
  1   4  13 173 -5.41930e-05
  1   4  13 178  4.18780e-04
  1   4  13 179  4.18792e-04
  1   4  13 182 -3.91219e-05
  1   4  13 183 -3.84299e-05
  1   4  13 186  2.22364e-05
  1   4  13 187  3.40626e-05
  1   4  14   9 -3.66576e-04
  1   4  14  12 -2.05975e-05
  1   4  14  14 -1.28503e-04
  1   4  14  19  6.53446e-04
  1   4  14  25 -1.61824e-04
  1   4  14  26  1.61728e-04
  1   4  14  27 -2.45228e-04
  1   4  14  28 -3.46449e-04
  1   4  14  30 -6.99499e-04
  1   4  14  31  7.00908e-04
  1   4  14  35  7.22616e-04
  1   4  14  36  7.22745e-04
  1   4  14  38  6.86286e-05
  1   4  14  43 -1.41366e-04
  1   4  14  44 -1.41552e-04
  1   4  14  45  3.62302e-04
  1   4  14  49  4.27045e-04
  1   4  14  52 -1.57659e-05
  1   4  14  57  3.88711e-04
  1   4  14  63  2.27138e-04
  1   4  14  64  2.27418e-04
  1   4  14  65 -4.59072e-04
  1   4  14  68 -4.67403e-04
  1   4  14  69  4.68734e-04
  1   4  14  73  5.03371e-04
  1   4  14  74 -5.03269e-04
  1   4  14  76  1.23319e-04
  1   4  14  77  1.23519e-04
  1   4  14  78 -3.47451e-04
  1   4  14  79 -3.46495e-04
  1   4  14  82  6.27945e-05
  1   4  14  83 -6.27794e-05
  1   4  14  88  1.13787e-04
  1   4  14  91 -4.12996e-04
  1   4  14  98 -3.66614e-04
  1   4  14  99 -3.65191e-04
  1   4  14 105 -1.09233e-04
  1   4  14 106 -1.09499e-04
  1   4  14 110 -7.98069e-05
  1   4  14 111  7.97515e-05
  1   4  14 124  4.98898e-05
  1   4  14 125  4.80538e-05
  1   4  14 127 -1.32681e-04
  1   4  14 129 -1.39419e-05
  1   4  14 130  2.73960e-05
  1   4  14 137 -1.80962e-05
  1   4  14 142  1.03600e-04
  1   4  14 147 -1.07727e-04
  1   4  14 150  9.06069e-05
  1   4  14 151  2.73145e-04
  1   4  14 155  1.69621e-04
  1   4  14 156  1.31904e-05
  1   4  14 157 -1.48462e-05
  1   4  14 161  2.51943e-05
  1   4  14 170  6.63095e-05
  1   4  14 171  6.47709e-05
  1   4  15   8  2.35003e-04
  1   4  15   9  2.35676e-05
  1   4  15  10  1.64281e-04
  1   4  15  13 -2.26440e-04
  1   4  15  14  1.19914e-05
  1   4  15  15 -2.20397e-04
  1   4  15  17 -5.42809e-05
  1   4  15  20  2.31080e-04
  1   4  15  21  2.89806e-04
  1   4  15  23  2.08142e-05
  1   4  15  24 -1.00267e-04
  1   4  15  25  2.66765e-05
  1   4  15  26  4.16684e-05
  1   4  15  27  2.59796e-04
  1   4  15  29  4.65741e-05
  1   4  15  32  1.86959e-04
  1   4  15  40  5.40155e-05
  1   4  15  42  3.85594e-05
  1   4  15  47  2.34712e-04
  1   4  15  50  4.03856e-05
  1   4  15  52 -2.13387e-04
  1   4  15  53 -2.16898e-04
  1   4  15  54 -3.88941e-04
  1   4  15  55  2.28611e-04
  1   4  15  56 -1.99006e-04
  1   4  15  59 -2.35814e-04
  1   4  15  60 -3.51600e-04
  1   4  15  61  6.56585e-05
  1   4  15  68  2.32443e-05
  1   4  15  70  2.12351e-04
  1   4  15  72  2.79467e-04
  1   4  15  73 -2.09538e-05
  1   4  15  78 -2.71629e-05
  1   4  15  80  2.21606e-04
  1   4  15  81  2.17815e-04
  1   4  15  83 -2.17898e-05
  1   4  15  84 -2.22249e-04
  1   4  15  85  1.04720e-04
  1   4  15  86 -3.92719e-05
  1   4  15  89 -3.70721e-05
  1   4  15  90 -2.45092e-04
  1   4  15  91 -2.29121e-04
  1   4  15  92 -1.43430e-05
  1   4  15  94 -4.40715e-05
  1   4  15  95  1.73195e-04
  1   4  15  97  1.79426e-04
  1   4  15  99 -2.48037e-04
  1   4  15 100 -2.11001e-04
  1   4  15 103  1.90341e-04
  1   4  15 104  2.26354e-04
  1   4  15 105 -1.04880e-05
  1   4  15 107 -2.21486e-04
  1   4  15 108 -7.56318e-05
  1   4  15 109  2.19416e-05
  1   4  15 110 -2.18257e-05
  1   4  15 113 -9.71443e-05
  1   4  15 118 -1.58923e-05
  1   4  15 121  2.28808e-04
  1   4  15 123  3.59234e-05
  1   4  15 131  1.67120e-04
  1   4  15 132  1.31297e-05
  1   4  15 133  1.03739e-05
  1   4  15 135  1.43464e-04
  1   4  15 138  2.20145e-04
  1   4  15 139 -9.45210e-05
  1   4  15 140 -1.15502e-04
  1   4  15 141  1.84696e-05
  1   4  15 142 -2.06410e-05
  1   4  15 144 -8.22606e-05
  1   4  15 146  2.02032e-04
  1   4  15 147 -3.67563e-05
  1   4  15 149 -1.07320e-04
  1   4  15 150  3.04847e-05
  1   4  15 152  4.76561e-04
  1   4  15 153  1.28336e-04
  1   4  15 154 -1.68906e-05
  1   4  15 158 -8.12170e-05
  1   4  15 163  1.20282e-04
  1   4  15 164 -1.31231e-04
  1   4  15 165  2.83450e-04
  1   4  15 166 -7.56379e-05
  1   4  15 168 -2.08060e-04
  1   4  15 170  8.21365e-05
  1   4  15 171  7.77420e-05
  1   4  15 172  2.35983e-04
  1   4  15 173  1.30324e-04
  1   4  15 175 -4.56787e-05
  1   4  15 176  2.87926e-04
  1   4  15 177 -2.10913e-05
  1   4  15 179  2.30314e-04
  1   4  15 183 -1.51135e-05
  1   4  15 184  9.39111e-05
  1   4  15 185  3.16782e-05
  1   4  15 187  2.05860e-04
  1   4  15 188  2.22132e-04
  1   4  15 189  1.41048e-04
  1   4  16  10 -6.22524e-05
  1   4  16  13  7.37125e-05
  1   4  16  14 -4.39443e-05
  1   4  16  15 -5.24317e-05
  1   4  16  17  4.18156e-05
  1   4  16  20  2.45616e-04
  1   4  16  23  2.27057e-04
  1   4  16  24  3.67264e-05
  1   4  16  25 -3.18648e-05
  1   4  16  26 -2.87179e-05
  1   4  16  27  4.18032e-05
  1   4  16  29 -3.19661e-04
  1   4  16  32  9.79003e-05
  1   4  16  33 -1.15165e-04
  1   4  16  34  1.68491e-04
  1   4  16  38  1.04153e-04
  1   4  16  39  9.54836e-05
  1   4  16  40 -9.49094e-05
  1   4  16  41  2.33026e-04
  1   4  16  42  7.34698e-05
  1   4  16  47  1.82075e-04
  1   4  16  50  9.52284e-05
  1   4  16  51  4.63191e-04
  1   4  16  52 -5.14827e-05
  1   4  16  53  4.42766e-05
  1   4  16  54  1.60695e-04
  1   4  16  55  1.20533e-04
  1   4  16  58  2.03098e-04
  1   4  16  60  5.30283e-04
  1   4  16  61 -2.43413e-04
  1   4  16  62  5.67852e-04
  1   4  16  67 -2.20258e-04
  1   4  16  68 -2.17156e-04
  1   4  16  69  1.20733e-05
  1   4  16  70 -1.31769e-04
  1   4  16  71  1.82288e-04
  1   4  16  72  2.12517e-04
  1   4  16  73  1.06908e-04
  1   4  16  74  1.24176e-04
  1   4  16  75  2.19080e-04
  1   4  16  77 -1.03049e-04
  1   4  16  78  1.90062e-05
  1   4  16  80  1.59569e-05
  1   4  16  81 -2.37940e-04
  1   4  16  83 -1.36223e-05
  1   4  16  84 -2.77660e-05
  1   4  16  85 -4.77623e-04
  1   4  16  86 -9.63383e-05
  1   4  16  89  2.12714e-04
  1   4  16  90 -7.93358e-05
  1   4  16  91 -7.37389e-05
  1   4  16  92  2.70259e-04
  1   4  16  93 -4.90636e-05
  1   4  16  94 -1.33131e-04
  1   4  16  97 -2.45484e-05
  1   4  16  99  6.83448e-05
  1   4  16 100  4.17085e-05
  1   4  16 101  2.25253e-04
  1   4  16 102  2.26587e-04
  1   4  16 103  3.50527e-05
  1   4  16 107 -2.72646e-05
  1   4  16 108  3.69338e-05
  1   4  16 109 -2.26386e-04
  1   4  16 110  7.28727e-05
  1   4  16 112 -1.92458e-04
  1   4  16 113  3.86758e-05
  1   4  16 114  4.34774e-05
  1   4  16 115 -2.26205e-05
  1   4  16 116  3.19483e-05
  1   4  16 119  2.01978e-04
  1   4  16 120 -1.68670e-05
  1   4  16 121  1.75969e-04
  1   4  16 122 -2.87838e-04
  1   4  16 128 -2.71547e-04
  1   4  16 131  8.12096e-05
  1   4  16 134 -3.62698e-04
  1   4  16 135  6.74893e-05
  1   4  16 139 -1.24458e-04
  1   4  16 141 -1.82419e-05
  1   4  16 142  1.58263e-05
  1   4  16 143  1.45061e-04
  1   4  16 144  1.49412e-04
  1   4  16 145 -2.21061e-04
  1   4  16 146  6.13929e-05
  1   4  16 147  1.36543e-05
  1   4  16 148 -2.04349e-04
  1   4  16 149  9.17808e-05
  1   4  16 153  7.55178e-05
  1   4  16 154  1.09764e-04
  1   4  16 158  2.02455e-05
  1   4  16 159 -1.55759e-04
  1   4  16 160 -1.06954e-05
  1   4  16 163  1.12465e-04
  1   4  16 164 -3.41903e-05
  1   4  16 165 -8.98787e-05
  1   4  16 166 -1.79542e-04
  1   4  16 168  3.13037e-04
  1   4  16 169  6.46007e-05
  1   4  16 170 -1.03194e-05
  1   4  16 171 -2.75960e-05
  1   4  16 172  7.29483e-05
  1   4  16 173  4.61307e-05
  1   4  16 174 -2.21013e-04
  1   4  16 175  1.01432e-04
  1   4  16 176 -2.13615e-04
  1   4  16 177 -3.00776e-04
  1   4  16 179 -8.29213e-05
  1   4  16 180 -2.21492e-04
  1   4  16 181 -1.15491e-04
  1   4  16 183 -3.98204e-05
  1   4  16 184  8.74277e-05
  1   4  16 185 -2.35444e-04
  1   4  16 186 -6.70575e-05
  1   4  16 187  1.07875e-04
  1   4  16 189 -1.36696e-05
  1   5   6  12  2.38494e-05
  1   5   6  27  7.44117e-05
  1   5   6  35 -1.96564e-04
  1   5   6  36  1.93461e-04
  1   5   6  43  5.44976e-05
  1   5   6  44  5.39985e-05
  1   5   6  52 -1.97307e-05
  1   5   6  65  6.35237e-05
  1   5   6  73 -3.57995e-05
  1   5   6  74  3.74840e-05
  1   5   6  93 -3.46017e-05
  1   5   6 106 -1.03907e-05
  1   5   6 114  6.62792e-05
  1   5   6 115  6.47029e-05
  1   5   6 116  1.15236e-05
  1   5   6 117  1.20093e-05
  1   5   6 119  2.87775e-05
  1   5   6 120  2.88603e-05
  1   5   6 124 -4.62086e-05
  1   5   6 125  4.61034e-05
  1   5   6 129  5.63631e-05
  1   5   6 130 -5.67482e-05
  1   5   6 132  9.05197e-05
  1   5   6 133  9.05408e-05
  1   5   6 136 -2.48269e-05
  1   5   6 137  2.49991e-05
  1   5   6 142 -2.34116e-05
  1   5   6 150 -4.55923e-05
  1   5   6 151 -4.15654e-05
  1   5   6 155 -2.82046e-04
  1   5   6 156 -2.02865e-04
  1   5   6 157 -2.01473e-04
  1   5   6 160  1.25461e-05
  1   5   6 178  1.59955e-05
  1   5   6 179  1.47984e-05
  1   5   7   9 -1.22716e-05
  1   5   7  12  2.57169e-04
  1   5   7  19 -1.71497e-05
  1   5   7  25 -1.81630e-05
  1   5   7  26  1.47228e-05
  1   5   7  27 -9.77823e-05
  1   5   7  28  2.74412e-05
  1   5   7  30  3.39286e-05
  1   5   7  31  3.32775e-05
  1   5   7  35 -2.33022e-04
  1   5   7  36 -2.32869e-04
  1   5   7  38  5.61355e-05
  1   5   7  43 -3.78076e-05
  1   5   7  44  3.80608e-05
  1   5   7  57 -3.38153e-05
  1   5   7  63  1.10619e-05
  1   5   7  65 -6.74127e-05
  1   5   7  73  7.08594e-05
  1   5   7  74  7.23814e-05
  1   5   7  78  2.04071e-05
  1   5   7  79  1.98876e-05
  1   5   7  83 -1.90034e-05
  1   5   7  93  3.47738e-05
  1   5   7 114  1.06050e-04
  1   5   7 115 -1.04656e-04
  1   5   7 116  1.26589e-04
  1   5   7 117 -1.27067e-04
  1   5   7 124 -1.09159e-05
  1   5   7 129 -8.14561e-05
  1   5   7 130 -8.11412e-05
  1   5   7 132 -1.17664e-04
  1   5   7 133  1.17967e-04
  1   5   7 136  1.88951e-05
  1   5   7 137  1.91241e-05
  1   5   7 150  7.33033e-05
  1   5   7 151 -6.00373e-05
  1   5   7 155  4.90235e-05
  1   5   7 156 -1.07879e-04
  1   5   7 157  1.06944e-04
  1   5   7 161  4.38953e-05
  1   5   7 164  1.44762e-05
  1   5   7 165  1.46479e-05
  1   5   7 170 -1.02255e-05
  1   5   7 172 -2.49213e-05
  1   5   7 173 -2.47696e-05
  1   5   7 178 -1.69090e-05
  1   5   7 179  1.55384e-05
  1   5   8   9 -1.09764e-05
  1   5   8  12 -1.13694e-04
  1   5   8  14 -2.61210e-04
  1   5   8  15  2.62587e-04
  1   5   8  19  5.77841e-05
  1   5   8  26  3.47233e-05
  1   5   8  27  1.23134e-04
  1   5   8  28 -1.68860e-04
  1   5   8  30  1.01381e-04
  1   5   8  31  1.24556e-04
  1   5   8  35  1.01111e-04
  1   5   8  36  1.00744e-04
  1   5   8  38  1.98003e-04
  1   5   8  43  5.37200e-04
  1   5   8  44 -5.36049e-04
  1   5   8  45  1.86256e-05
  1   5   8  49 -3.48020e-04
  1   5   8  57  1.08804e-04
  1   5   8  63  1.42057e-04
  1   5   8  64  1.42089e-04
  1   5   8  65 -6.76360e-05
  1   5   8  69 -7.63586e-05
  1   5   8  73 -1.20270e-04
  1   5   8  74 -1.19970e-04
  1   5   8  77  1.71516e-05
  1   5   8  78  4.75680e-05
  1   5   8  79  4.74966e-05
  1   5   8  83  8.52474e-05
  1   5   8  88  7.36559e-05
  1   5   8  89 -7.39786e-05
  1   5   8  90 -1.26803e-05
  1   5   8  91  1.16942e-05
  1   5   8  98 -5.82140e-05
  1   5   8  99  6.17247e-05
  1   5   8 105  1.95222e-04
  1   5   8 106 -1.46548e-04
  1   5   8 110 -5.69100e-05
  1   5   8 120  1.01830e-05
  1   5   8 124 -7.79099e-05
  1   5   8 125 -7.61052e-05
  1   5   8 127 -1.40713e-04
  1   5   8 129  2.15855e-05
  1   5   8 130  2.35639e-05
  1   5   8 136  2.33933e-05
  1   5   8 137  2.83469e-05
  1   5   8 142 -1.07986e-04
  1   5   8 147 -1.86835e-05
  1   5   8 150  7.14882e-05
  1   5   8 151 -1.25499e-04
  1   5   8 155  1.40230e-04
  1   5   8 156 -4.64840e-05
  1   5   8 157  3.91290e-05
  1   5   8 161  4.95371e-05
  1   5   8 170  1.17179e-05
  1   5   8 187  1.33671e-05
  1   5   9   9 -2.17025e-04
  1   5   9  12  1.09798e-04
  1   5   9  14  5.31097e-05
  1   5   9  15  5.25961e-05
  1   5   9  19  4.48917e-04
  1   5   9  25 -1.64394e-04
  1   5   9  26 -1.65375e-04
  1   5   9  27 -2.55880e-05
  1   5   9  30 -2.26935e-04
  1   5   9  31  2.26559e-04
  1   5   9  35 -1.35426e-04
  1   5   9  36  1.35641e-04
  1   5   9  38  1.09762e-04
  1   5   9  43  2.50933e-04
  1   5   9  44  2.50788e-04
  1   5   9  45  5.33747e-05
  1   5   9  49  4.31972e-04
  1   5   9  57  2.04908e-04
  1   5   9  63 -3.91537e-04
  1   5   9  64  3.91796e-04
  1   5   9  65 -2.99555e-04
  1   5   9  69  4.94119e-04
  1   5   9  73  4.59661e-04
  1   5   9  74 -4.59366e-04
  1   5   9  77 -2.37790e-04
  1   5   9  78  1.66472e-04
  1   5   9  79 -1.64781e-04
  1   5   9  83 -7.77279e-05
  1   5   9  88 -1.39737e-04
  1   5   9  89 -1.40200e-04
  1   5   9  90 -1.03702e-04
  1   5   9  91 -1.04381e-04
  1   5   9  92  1.20114e-05
  1   5   9  93 -1.69388e-05
  1   5   9  98 -4.80115e-05
  1   5   9  99 -4.81018e-05
  1   5   9 105 -8.18083e-05
  1   5   9 116  2.02393e-05
  1   5   9 117  1.74342e-05
  1   5   9 124 -4.22633e-05
  1   5   9 125  4.38291e-05
  1   5   9 127 -2.34730e-04
  1   5   9 130  1.09372e-05
  1   5   9 132 -1.59988e-05
  1   5   9 142  1.92509e-05
  1   5   9 147  6.88251e-05
  1   5   9 150 -1.62887e-05
  1   5   9 151 -3.35980e-05
  1   5   9 155  2.11186e-04
  1   5   9 170 -2.24700e-05
  1   5   9 186  2.46963e-05
  1   5   9 187 -1.79233e-05
  1   5  10   9  1.02077e-05
  1   5  10  12  8.49764e-05
  1   5  10  19  4.12868e-05
  1   5  10  25  1.24133e-05
  1   5  10  26 -1.25840e-05
  1   5  10  27 -2.61748e-05
  1   5  10  28  1.75124e-05
  1   5  10  30  6.71906e-05
  1   5  10  31  6.65474e-05
  1   5  10  35  1.44858e-04
  1   5  10  36  1.44908e-04
  1   5  10  38  5.57177e-05
  1   5  10  43 -6.21954e-05
  1   5  10  44  6.08966e-05
  1   5  10  45  1.27377e-05
  1   5  10  52  1.11112e-05
  1   5  10  57 -3.44536e-05
  1   5  10  63  2.23414e-05
  1   5  10  64  2.21887e-05
  1   5  10  65  8.21479e-05
  1   5  10  73  4.04984e-05
  1   5  10  74  4.16416e-05
  1   5  10  78 -2.25882e-05
  1   5  10  79 -2.16586e-05
  1   5  10  93  1.88330e-05
  1   5  10 114  1.12196e-04
  1   5  10 115 -1.12640e-04
  1   5  10 116  4.56344e-05
  1   5  10 117 -4.56719e-05
  1   5  10 119 -2.66515e-05
  1   5  10 120  1.95556e-05
  1   5  10 124 -1.56063e-05
  1   5  10 125 -1.55669e-05
  1   5  10 127  1.17393e-05
  1   5  10 129 -2.45009e-04
  1   5  10 130 -2.45138e-04
  1   5  10 132 -3.61497e-05
  1   5  10 133  3.12891e-05
  1   5  10 136  1.31832e-04
  1   5  10 137  1.30648e-04
  1   5  10 150  1.22012e-04
  1   5  10 151 -1.02430e-04
  1   5  10 155  2.18296e-04
  1   5  10 156 -1.56260e-04
  1   5  10 157  1.55653e-04
  1   5  10 161 -2.12307e-05
  1   5  10 178  1.66857e-05
  1   5  10 179 -1.67324e-05
  1   5  11   8  8.31179e-05
  1   5  11   9 -2.76151e-05
  1   5  11  10 -1.04892e-04
  1   5  11  15  1.27220e-04
  1   5  11  16  1.71864e-04
  1   5  11  17 -1.23532e-04
  1   5  11  19  2.64847e-05
  1   5  11  20  4.39438e-04
  1   5  11  21  1.08243e-04
  1   5  11  22 -1.07502e-05
  1   5  11  24 -4.31732e-05
  1   5  11  25 -3.55570e-04
  1   5  11  26  2.04334e-05
  1   5  11  27  2.23787e-04
  1   5  11  28  1.28988e-04
  1   5  11  29 -1.01653e-04
  1   5  11  30 -1.14935e-05
  1   5  11  32  1.45301e-04
  1   5  11  33 -1.39212e-04
  1   5  11  37  3.83003e-04
  1   5  11  38 -1.07159e-05
  1   5  11  39  7.26641e-05
  1   5  11  40  1.24903e-04
  1   5  11  42  7.24804e-05
  1   5  11  47  1.05471e-03
  1   5  11  50  1.48894e-04
  1   5  11  51  5.02711e-05
  1   5  11  52  2.27778e-04
  1   5  11  53  2.41304e-04
  1   5  11  54 -1.75317e-04
  1   5  11  58  8.20954e-05
  1   5  11  59 -3.84437e-05
  1   5  11  60  5.73638e-05
  1   5  11  61 -1.71388e-04
  1   5  11  62  1.49139e-04
  1   5  11  69  1.51456e-05
  1   5  11  70  2.80683e-05
  1   5  11  71  1.09749e-04
  1   5  11  72  1.29216e-04
  1   5  11  74  1.26047e-05
  1   5  11  76  1.40881e-04
  1   5  11  79 -1.38571e-05
  1   5  11  80  1.36163e-04
  1   5  11  81  2.44960e-05
  1   5  11  82 -6.39006e-05
  1   5  11  83  5.72986e-05
  1   5  11  84  5.51824e-04
  1   5  11  85  1.74942e-04
  1   5  11  86  1.52348e-04
  1   5  11  87  3.66635e-04
  1   5  11  89  1.28748e-04
  1   5  11  90  1.38941e-05
  1   5  11  91 -2.94242e-05
  1   5  11  92  4.55365e-05
  1   5  11  93  4.88479e-05
  1   5  11  94 -1.24050e-04
  1   5  11  96  1.13912e-04
  1   5  11  97 -1.09673e-04
  1   5  11  99 -1.95200e-05
  1   5  11 100  2.09799e-04
  1   5  11 101  1.31375e-04
  1   5  11 103 -9.80194e-05
  1   5  11 107  9.18079e-05
  1   5  11 108 -3.72876e-05
  1   5  11 110  3.60629e-05
  1   5  11 111 -5.70783e-05
  1   5  11 112  3.94116e-04
  1   5  11 113  1.77587e-04
  1   5  11 114 -3.68413e-05
  1   5  11 116  2.80117e-05
  1   5  11 118  2.16846e-04
  1   5  11 119  6.49101e-05
  1   5  11 121  2.18914e-04
  1   5  11 122 -1.87538e-04
  1   5  11 131 -3.42452e-05
  1   5  11 134 -1.20218e-04
  1   5  11 137 -2.26004e-05
  1   5  11 139 -4.97288e-05
  1   5  11 140 -2.29227e-04
  1   5  11 141 -3.77899e-05
  1   5  11 142 -3.63653e-05
  1   5  11 143 -4.52068e-04
  1   5  11 144 -1.71567e-05
  1   5  11 146  1.67067e-04
  1   5  11 149  6.49206e-05
  1   5  11 150 -4.13914e-05
  1   5  11 152 -1.19787e-04
  1   5  11 153  5.43967e-05
  1   5  11 154  1.20849e-05
  1   5  11 157 -5.70126e-05
  1   5  11 158  4.93017e-05
  1   5  11 159 -1.65655e-04
  1   5  11 161 -2.88398e-05
  1   5  11 162  6.69041e-05
  1   5  11 163 -6.55174e-05
  1   5  11 164 -1.94190e-04
  1   5  11 165 -6.94462e-05
  1   5  11 166  2.76800e-05
  1   5  11 168  8.60438e-05
  1   5  11 170 -2.55453e-04
  1   5  11 171 -5.34928e-05
  1   5  11 173 -2.41761e-05
  1   5  11 174 -1.27018e-04
  1   5  11 176 -3.36475e-04
  1   5  11 177 -4.52143e-05
  1   5  11 178  1.90956e-04
  1   5  11 180 -1.33490e-04
  1   5  11 181 -5.48403e-05
  1   5  11 184  1.31515e-04
  1   5  11 185 -2.43822e-04
  1   5  11 186  4.18828e-05
  1   5  11 187 -4.08537e-05
  1   5  11 189  1.04403e-04
  1   5  12   8 -1.15058e-04
  1   5  12   9 -9.60755e-05
  1   5  12  10  6.82041e-05
  1   5  12  13  2.95366e-04
  1   5  12  15 -1.73224e-04
  1   5  12  16  1.29807e-04
  1   5  12  17  1.71852e-04
  1   5  12  18  1.14922e-04
  1   5  12  19 -2.72440e-05
  1   5  12  20  5.15913e-05
  1   5  12  21  1.24098e-04
  1   5  12  23  1.27893e-04
  1   5  12  24  2.42974e-04
  1   5  12  25  9.02091e-05
  1   5  12  26 -2.13880e-05
  1   5  12  27 -2.06790e-04
  1   5  12  28 -1.56882e-05
  1   5  12  29  3.18124e-04
  1   5  12  32  8.75050e-05
  1   5  12  33 -6.80238e-04
  1   5  12  39 -1.64837e-05
  1   5  12  40 -4.76391e-04
  1   5  12  42 -1.03503e-04
  1   5  12  47 -1.42034e-04
  1   5  12  50  2.33334e-05
  1   5  12  51 -1.23522e-04
  1   5  12  52  2.04272e-04
  1   5  12  53  2.28231e-04
  1   5  12  54 -2.06845e-05
  1   5  12  56  1.30935e-05
  1   5  12  58 -6.92325e-05
  1   5  12  60  2.95087e-04
  1   5  12  61 -4.93541e-05
  1   5  12  63 -9.10713e-05
  1   5  12  66 -2.36488e-04
  1   5  12  67 -1.28076e-04
  1   5  12  71 -8.58908e-05
  1   5  12  74  1.72456e-05
  1   5  12  75  1.28114e-04
  1   5  12  78 -1.89187e-05
  1   5  12  79  1.62829e-05
  1   5  12  80 -8.48714e-05
  1   5  12  81 -1.29784e-04
  1   5  12  85 -5.75676e-05
  1   5  12  86  3.12712e-05
  1   5  12  90 -4.96401e-05
  1   5  12  93 -6.87186e-05
  1   5  12  94  4.41402e-05
  1   5  12  96 -3.52392e-04
  1   5  12  97 -7.71268e-05
  1   5  12  99  1.23925e-04
  1   5  12 100  1.20826e-04
  1   5  12 102 -1.43177e-04
  1   5  12 103  2.72533e-05
  1   5  12 107 -1.61563e-04
  1   5  12 108  2.65134e-04
  1   5  12 109 -1.28708e-04
  1   5  12 111 -1.87065e-04
  1   5  12 112  1.20191e-04
  1   5  12 113 -5.18749e-05
  1   5  12 114  1.04715e-04
  1   5  12 115  2.64226e-05
  1   5  12 116 -1.13431e-04
  1   5  12 118  1.05057e-05
  1   5  12 121  1.54995e-04
  1   5  12 122  1.38218e-04
  1   5  12 123 -2.09407e-04
  1   5  12 128 -1.31935e-04
  1   5  12 131 -2.68529e-04
  1   5  12 132  1.69209e-05
  1   5  12 133  7.41712e-05
  1   5  12 135  3.71205e-04
  1   5  12 140 -3.94950e-05
  1   5  12 141  2.00779e-04
  1   5  12 142 -1.96372e-04
  1   5  12 144 -2.50894e-05
  1   5  12 146  1.07312e-04
  1   5  12 148  2.85293e-04
  1   5  12 149 -7.14394e-05
  1   5  12 152  3.98756e-04
  1   5  12 153 -1.63384e-04
  1   5  12 154 -2.07295e-04
  1   5  12 156 -7.75669e-05
  1   5  12 157  8.41832e-05
  1   5  12 158  4.01935e-05
  1   5  12 160 -2.61735e-04
  1   5  12 161 -2.58378e-04
  1   5  12 162 -2.96232e-04
  1   5  12 163  1.89677e-04
  1   5  12 164  5.23469e-05
  1   5  12 165 -3.17448e-04
  1   5  12 166  3.89273e-05
  1   5  12 168  7.37041e-05
  1   5  12 169 -2.67235e-05
  1   5  12 170 -6.79725e-05
  1   5  12 171  4.08519e-04
  1   5  12 172 -2.12123e-05
  1   5  12 173 -4.82865e-05
  1   5  12 174  3.24778e-04
  1   5  12 175 -4.03620e-05
  1   5  12 177 -4.06965e-05
  1   5  12 178 -2.43636e-05
  1   5  12 180  3.57042e-04
  1   5  12 181  3.45459e-04
  1   5  12 184  1.23845e-04
  1   5  12 185  2.12942e-04
  1   5  12 187 -1.83815e-05
  1   5  12 189 -6.64959e-05
  1   5  13   9  5.15318e-04
  1   5  13  12 -2.57595e-04
  1   5  13  14  5.61407e-05
  1   5  13  15  5.85349e-05
  1   5  13  19 -3.14085e-04
  1   5  13  26  1.08613e-05
  1   5  13  27 -4.29197e-05
  1   5  13  28 -8.89881e-05
  1   5  13  30  6.33389e-04
  1   5  13  31 -6.32871e-04
  1   5  13  35  2.72005e-04
  1   5  13  36 -2.68638e-04
  1   5  13  38  4.13096e-04
  1   5  13  43 -1.54797e-04
  1   5  13  44 -1.62239e-04
  1   5  13  45 -1.11878e-04
  1   5  13  49 -3.52235e-04
  1   5  13  52  7.01266e-05
  1   5  13  57 -3.88928e-04
  1   5  13  63  3.77715e-04
  1   5  13  64 -3.77839e-04
  1   5  13  65  1.19458e-04
  1   5  13  69 -1.98761e-04
  1   5  13  73 -1.39893e-04
  1   5  13  74  1.38352e-04
  1   5  13  77  5.57492e-05
  1   5  13  78 -4.20887e-04
  1   5  13  79  4.18364e-04
  1   5  13  83 -2.68335e-05
  1   5  13  88  1.03086e-04
  1   5  13  89  1.03780e-04
  1   5  13  90  1.56963e-04
  1   5  13  91  1.54915e-04
  1   5  13  93 -1.66285e-05
  1   5  13  98  2.43772e-04
  1   5  13  99  2.42716e-04
  1   5  13 105 -4.99178e-05
  1   5  13 106 -1.20879e-04
  1   5  13 110 -1.28665e-05
  1   5  13 114 -2.61474e-05
  1   5  13 116  1.86756e-05
  1   5  13 117  1.39323e-05
  1   5  13 119  1.29875e-05
  1   5  13 120  1.17897e-05
  1   5  13 124 -1.51532e-04
  1   5  13 125  1.55878e-04
  1   5  13 127 -4.49095e-05
  1   5  13 129 -1.09307e-05
  1   5  13 137  2.93450e-05
  1   5  13 142 -1.33082e-04
  1   5  13 147 -9.47460e-05
  1   5  13 150 -1.36580e-04
  1   5  13 151 -2.81295e-04
  1   5  13 155  6.76375e-04
  1   5  13 156  9.69812e-05
  1   5  13 157  9.74611e-05
  1   5  13 161  8.69070e-05
  1   5  13 170  4.33629e-05
  1   5  13 171  1.36627e-05
  1   5  13 186  3.11891e-05
  1   5  13 187 -2.14037e-05
  1   5  14  19 -1.86067e-04
  1   5  14  27 -5.93177e-04
  1   5  14  28 -7.07389e-04
  1   5  14  30  1.44045e-04
  1   5  14  31 -1.46248e-04
  1   5  14  35  3.87215e-04
  1   5  14  36 -3.87087e-04
  1   5  14  38 -1.12363e-04
  1   5  14  43  2.44690e-04
  1   5  14  44  2.43247e-04
  1   5  14  45 -2.03965e-04
  1   5  14  52 -9.65805e-05
  1   5  14  57  1.33770e-04
  1   5  14  63  4.44880e-05
  1   5  14  64 -4.56632e-05
  1   5  14  65 -9.74375e-05
  1   5  14  73  1.21179e-04
  1   5  14  74 -1.17553e-04
  1   5  14  78 -8.56866e-05
  1   5  14  79  8.86018e-05
  1   5  14  83  4.76075e-05
  1   5  14  90  4.30536e-05
  1   5  14  91  4.75261e-05
  1   5  14  93 -4.86902e-04
  1   5  14  98  3.12101e-05
  1   5  14  99  3.29252e-05
  1   5  14 105  1.88477e-05
  1   5  14 106  1.20114e-05
  1   5  14 114 -1.90305e-04
  1   5  14 115 -1.91454e-04
  1   5  14 116 -2.55976e-04
  1   5  14 117 -2.15645e-04
  1   5  14 119 -1.46570e-04
  1   5  14 120 -1.47191e-04
  1   5  14 124 -1.31561e-05
  1   5  14 125  1.29964e-05
  1   5  14 127 -2.81193e-05
  1   5  14 129  7.64263e-04
  1   5  14 130 -7.65254e-04
  1   5  14 132  1.69309e-04
  1   5  14 133  1.69621e-04
  1   5  14 136 -2.46297e-04
  1   5  14 137  2.44504e-04
  1   5  14 142 -3.13128e-04
  1   5  14 147  1.77494e-05
  1   5  14 150 -4.78348e-04
  1   5  14 151 -4.15382e-04
  1   5  14 155 -5.74297e-04
  1   5  14 156 -1.05355e-03
  1   5  14 157 -1.05117e-03
  1   5  14 161  6.22841e-05
  1   5  14 164  9.35205e-05
  1   5  14 165 -9.37789e-05
  1   5  14 170  1.23562e-05
  1   5  14 172 -7.43799e-05
  1   5  14 173  7.44569e-05
  1   5  14 178  6.99240e-05
  1   5  14 179  7.01071e-05
  1   5  14 182 -2.67221e-05
  1   5  14 183 -2.65276e-05
  1   5  15  10  3.88447e-05
  1   5  15  16  2.14486e-04
  1   5  15  17  4.18224e-05
  1   5  15  20  2.45644e-04
  1   5  15  24  3.66395e-05
  1   5  15  25 -3.46332e-05
  1   5  15  26 -3.65991e-05
  1   5  15  27  4.42865e-05
  1   5  15  29  3.19632e-04
  1   5  15  32  9.78856e-05
  1   5  15  33  1.12765e-04
  1   5  15  37  6.79896e-05
  1   5  15  38  9.29671e-05
  1   5  15  39 -6.18415e-05
  1   5  15  40 -9.48577e-05
  1   5  15  42  7.34914e-05
  1   5  15  50  9.52920e-05
  1   5  15  51 -3.94411e-04
  1   5  15  52  4.16625e-05
  1   5  15  53 -3.42877e-05
  1   5  15  54 -1.60845e-04
  1   5  15  55  9.59467e-05
  1   5  15  56 -2.61604e-05
  1   5  15  58  2.03039e-04
  1   5  15  60 -7.25434e-05
  1   5  15  61 -2.43414e-04
  1   5  15  67 -2.23164e-04
  1   5  15  69  1.13538e-05
  1   5  15  70 -1.22671e-05
  1   5  15  71  1.82253e-04
  1   5  15  72  2.26079e-04
  1   5  15  73 -1.39337e-04
  1   5  15  75  2.23968e-04
  1   5  15  76  8.22496e-05
  1   5  15  78 -1.88243e-05
  1   5  15  80 -4.17519e-05
  1   5  15  82  9.44583e-05
  1   5  15  83  5.38481e-05
  1   5  15  84 -1.97647e-04
  1   5  15  85 -4.77942e-04
  1   5  15  86  9.45583e-05
  1   5  15  87 -5.39582e-04
  1   5  15  91 -5.95415e-05
  1   5  15  92 -2.72612e-04
  1   5  15  93 -4.99229e-05
  1   5  15  94  1.37941e-04
  1   5  15  96  2.28910e-04
  1   5  15  97 -2.46525e-05
  1   5  15  99 -5.83182e-05
  1   5  15 100  8.68863e-05
  1   5  15 101  2.14395e-04
  1   5  15 103  3.50573e-05
  1   5  15 107 -2.72435e-05
  1   5  15 108 -2.08476e-04
  1   5  15 110  6.30570e-05
  1   5  15 111 -5.59296e-05
  1   5  15 112 -1.28882e-04
  1   5  15 113  3.88049e-05
  1   5  15 114  2.88469e-05
  1   5  15 115  2.26964e-05
  1   5  15 116  2.92101e-05
  1   5  15 118  2.66649e-04
  1   5  15 119 -2.03945e-04
  1   5  15 120 -1.73423e-05
  1   5  15 121  1.76084e-04
  1   5  15 122  7.33585e-04
  1   5  15 128 -3.38517e-04
  1   5  15 131  8.12711e-05
  1   5  15 134 -3.03255e-04
  1   5  15 135  6.75434e-05
  1   5  15 139  1.32301e-04
  1   5  15 140 -2.48150e-04
  1   5  15 141 -1.11056e-05
  1   5  15 143 -6.25506e-05
  1   5  15 144  1.49445e-04
  1   5  15 145 -2.23871e-04
  1   5  15 146  6.48803e-05
  1   5  15 147 -1.37123e-05
  1   5  15 148 -2.31135e-04
  1   5  15 149 -1.38559e-04
  1   5  15 152 -2.28154e-04
  1   5  15 153  7.55443e-05
  1   5  15 154 -9.05847e-05
  1   5  15 158  2.04505e-05
  1   5  15 159 -4.22388e-04
  1   5  15 163  1.12681e-04
  1   5  15 165  9.22881e-05
  1   5  15 166  4.40740e-05
  1   5  15 168  3.13009e-04
  1   5  15 169 -8.57740e-05
  1   5  15 171  2.32322e-05
  1   5  15 173  5.12183e-05
  1   5  15 175  1.01424e-04
  1   5  15 177 -3.03470e-04
  1   5  15 179 -7.55550e-05
  1   5  15 180 -2.21855e-04
  1   5  15 181 -1.29841e-04
  1   5  15 183  3.96147e-05
  1   5  15 184  8.76689e-05
  1   5  15 185 -2.38925e-04
  1   5  15 187  3.77218e-05
  1   5  15 189 -1.40831e-05
  1   5  16   8  2.34981e-04
  1   5  16  10 -1.65570e-04
  1   5  16  14  2.05813e-04
  1   5  16  16  1.56996e-04
  1   5  16  17  5.42690e-05
  1   5  16  20 -2.31089e-04
  1   5  16  21 -2.89892e-04
  1   5  16  24  1.00362e-04
  1   5  16  25 -2.76570e-05
  1   5  16  26 -3.88373e-05
  1   5  16  27 -2.66262e-04
  1   5  16  29  4.66113e-05
  1   5  16  32 -1.87049e-04
  1   5  16  34 -2.18921e-04
  1   5  16  37  2.08517e-04
  1   5  16  39  3.06264e-05
  1   5  16  40 -5.41434e-05
  1   5  16  41  3.00137e-04
  1   5  16  42 -3.85609e-05
  1   5  16  50 -4.06268e-05
  1   5  16  52 -2.17965e-04
  1   5  16  53 -2.21229e-04
  1   5  16  54 -3.89195e-04
  1   5  16  55 -2.11554e-04
  1   5  16  56  2.18820e-04
  1   5  16  59 -2.08716e-04
  1   5  16  60 -1.31862e-04
  1   5  16  61 -6.55439e-05
  1   5  16  62 -2.28355e-04
  1   5  16  70 -2.97085e-05
  1   5  16  72  2.79820e-04
  1   5  16  73 -1.93852e-05
  1   5  16  74 -5.00329e-05
  1   5  16  76 -2.31452e-04
  1   5  16  77 -2.12321e-04
  1   5  16  78 -2.68994e-05
  1   5  16  80  5.76277e-04
  1   5  16  81  1.14446e-04
  1   5  16  82 -2.22871e-04
  1   5  16  83 -2.12595e-04
  1   5  16  84  2.18144e-04
  1   5  16  85 -1.04906e-04
  1   5  16  86 -4.13254e-05
  1   5  16  87  2.13505e-04
  1   5  16  91  2.29760e-04
  1   5  16  92 -1.35882e-05
  1   5  16  94 -4.24424e-05
  1   5  16  95  2.38636e-04
  1   5  16  96  9.50100e-05
  1   5  16  97 -1.78929e-04
  1   5  16  99 -2.46759e-04
  1   5  16 100 -2.19707e-05
  1   5  16 102  2.65945e-04
  1   5  16 103 -1.90285e-04
  1   5  16 104  2.14548e-04
  1   5  16 105  1.01973e-05
  1   5  16 107  2.21467e-04
  1   5  16 108 -4.53118e-05
  1   5  16 110  3.03499e-05
  1   5  16 111  1.65917e-04
  1   5  16 113  9.70313e-05
  1   5  16 118 -2.02984e-04
  1   5  16 120  2.41764e-05
  1   5  16 121 -2.29026e-04
  1   5  16 123 -3.60467e-05
  1   5  16 127  6.16644e-05
  1   5  16 131 -1.67280e-04
  1   5  16 132 -1.40194e-05
  1   5  16 133 -1.03914e-05
  1   5  16 135 -1.43702e-04
  1   5  16 138  2.25816e-04
  1   5  16 139 -1.92566e-04
  1   5  16 140 -2.04852e-04
  1   5  16 141 -1.55336e-05
  1   5  16 142  1.77908e-05
  1   5  16 144  8.23096e-05
  1   5  16 146 -2.02291e-04
  1   5  16 147 -3.64787e-05
  1   5  16 149  2.22880e-05
  1   5  16 153 -1.28427e-04
  1   5  16 154 -6.64858e-05
  1   5  16 158  8.06125e-05
  1   5  16 163 -1.21049e-04
  1   5  16 165  2.83362e-04
  1   5  16 166 -3.41005e-05
  1   5  16 168  2.08070e-04
  1   5  16 170 -8.02658e-05
  1   5  16 171 -1.63566e-04
  1   5  16 172  1.96384e-05
  1   5  16 173 -1.30974e-04
  1   5  16 174 -1.28470e-04
  1   5  16 175  4.57162e-05
  1   5  16 177  2.14162e-05
  1   5  16 179 -2.35737e-04
  1   5  16 183 -1.59364e-05
  1   5  16 184 -9.45785e-05
  1   5  16 186  2.18999e-04
  1   5  16 187 -1.97864e-04
  1   5  16 188  2.20723e-04
  1   5  16 189 -1.40323e-04
  1   6   7  22 -2.75897e-04
  1   6   7  37  1.56390e-04
  1   6   7  41 -6.41908e-05
  1   6   7  47 -1.32685e-03
  1   6   7  51 -7.71876e-04
  1   6   7  54 -2.60940e-05
  1   6   7  62 -9.38546e-04
  1   6   7  72 -9.60163e-05
  1   6   7  87  1.33744e-03
  1   6   7  95 -3.01492e-05
  1   6   7  96 -1.10775e-03
  1   6   7 101  1.24868e-04
  1   6   7 102  1.59009e-04
  1   6   7 104 -1.58065e-03
  1   6   7 112  1.28637e-03
  1   6   7 118  2.17447e-04
  1   6   7 122 -1.54202e-04
  1   6   7 128  1.59020e-04
  1   6   7 134  1.40957e-03
  1   6   7 138  1.18350e-03
  1   6   7 143 -1.22279e-03
  1   6   7 148  1.24424e-03
  1   6   7 152  4.13698e-04
  1   6   7 159 -8.63174e-04
  1   6   7 162 -3.01376e-03
  1   6   7 167  5.10362e-05
  1   6   7 174  7.01363e-05
  1   6   7 176  4.32202e-04
  1   6   7 180  6.82184e-05
  1   6   7 185  6.00496e-05
  1   6   8   9  4.70232e-05
  1   6   8  13  3.25235e-04
  1   6   8  16  8.16760e-05
  1   6   8  23 -5.46494e-04
  1   6   8  33 -1.27054e-04
  1   6   8  34 -8.50890e-05
  1   6   8  55  1.00183e-04
  1   6   8  59 -1.41666e-04
  1   6   8  67  3.68675e-04
  1   6   8  75 -5.41536e-04
  1   6   8  81  6.86553e-05
  1   6   8  84 -1.58609e-04
  1   6   8 109  5.79334e-05
  1   6   8 145  5.13349e-05
  1   6   8 165  3.94291e-05
  1   6   8 169 -6.37582e-05
  1   6   8 172 -4.07506e-05
  1   6   8 173  3.92360e-05
  1   6   9   8 -4.47342e-05
  1   6   9   9 -1.73188e-04
  1   6   9  10 -4.71219e-05
  1   6   9  14 -6.00935e-05
  1   6   9  15  4.36140e-05
  1   6   9  17  1.47606e-04
  1   6   9  21 -4.04171e-04
  1   6   9  24  2.75042e-05
  1   6   9  29  5.90044e-05
  1   6   9  32  2.97835e-04
  1   6   9  34 -1.06220e-05
  1   6   9  42  1.33708e-05
  1   6   9  48 -1.13883e-05
  1   6   9  49  1.29182e-05
  1   6   9  50 -4.03587e-05
  1   6   9  54 -8.97813e-05
  1   6   9  58  1.99907e-04
  1   6   9  60 -3.07931e-04
  1   6   9  61  1.74219e-05
  1   6   9  68  6.20351e-05
  1   6   9  69  8.97248e-05
  1   6   9  70  1.04553e-05
  1   6   9  71  1.45215e-04
  1   6   9  77 -7.39213e-05
  1   6   9  80 -1.78461e-05
  1   6   9  81 -3.14336e-04
  1   6   9  82  1.07534e-05
  1   6   9  83 -2.17977e-04
  1   6   9  84 -2.99706e-05
  1   6   9  85  9.85656e-05
  1   6   9  86 -2.03966e-04
  1   6   9  88 -3.89018e-05
  1   6   9  89 -5.70696e-05
  1   6   9  90 -3.08134e-05
  1   6   9  91  6.51396e-05
  1   6   9  92 -2.40453e-04
  1   6   9  93 -1.08226e-05
  1   6   9  97 -4.42668e-05
  1   6   9  98  1.10568e-04
  1   6   9  99  2.39321e-05
  1   6   9 100 -3.73837e-05
  1   6   9 103  3.31442e-05
  1   6   9 107 -3.24121e-05
  1   6   9 110 -1.56956e-05
  1   6   9 111 -1.19734e-04
  1   6   9 113 -4.13879e-05
  1   6   9 114 -4.56018e-05
  1   6   9 115  2.04271e-04
  1   6   9 116 -4.36685e-05
  1   6   9 118  3.17573e-04
  1   6   9 119  2.13138e-04
  1   6   9 120 -1.57993e-04
  1   6   9 121 -5.97475e-05
  1   6   9 123  2.63017e-05
  1   6   9 131 -2.69479e-05
  1   6   9 132  1.28624e-04
  1   6   9 133 -1.26325e-04
  1   6   9 136 -4.75601e-05
  1   6   9 139 -1.13065e-05
  1   6   9 140  1.94907e-05
  1   6   9 144  9.26299e-05
  1   6   9 146 -1.04178e-04
  1   6   9 147 -1.91898e-04
  1   6   9 149  1.11148e-05
  1   6   9 150 -4.96654e-05
  1   6   9 158 -5.71475e-05
  1   6   9 160  8.54129e-05
  1   6   9 161 -4.83717e-05
  1   6   9 163 -2.98452e-05
  1   6   9 164 -5.49911e-05
  1   6   9 165 -6.19203e-05
  1   6   9 166 -1.32836e-04
  1   6   9 169  2.41777e-05
  1   6   9 170 -2.18765e-05
  1   6   9 171 -2.32196e-05
  1   6   9 172 -1.00967e-04
  1   6   9 173 -6.83875e-05
  1   6   9 176  3.35846e-05
  1   6   9 177  2.24023e-05
  1   6   9 178  3.70858e-05
  1   6   9 179 -3.97803e-05
  1   6   9 181  4.69860e-05
  1   6   9 182  9.59188e-05
  1   6   9 183 -2.35467e-04
  1   6   9 185  1.96904e-04
  1   6   9 186  7.60056e-05
  1   6   9 187 -6.61615e-05
  1   6   9 188 -1.45213e-05
  1   6   9 189  3.32752e-05
  1   6  10  13  2.18624e-05
  1   6  10  20 -2.91098e-05
  1   6  10  22  1.03502e-03
  1   6  10  23 -2.41881e-05
  1   6  10  24  3.26172e-05
  1   6  10  34  2.06083e-05
  1   6  10  37 -4.22051e-04
  1   6  10  38 -3.83449e-05
  1   6  10  40  1.52261e-05
  1   6  10  41  8.71910e-04
  1   6  10  42 -2.26604e-05
  1   6  10  47  8.24145e-04
  1   6  10  51 -2.30072e-04
  1   6  10  61  1.47818e-05
  1   6  10  62 -7.20889e-04
  1   6  10  67  3.15226e-05
  1   6  10  70  4.16533e-05
  1   6  10  71  5.43328e-05
  1   6  10  72 -2.59714e-04
  1   6  10  75 -3.16631e-05
  1   6  10  81  2.77973e-05
  1   6  10  86 -1.92420e-04
  1   6  10  87 -1.18486e-04
  1   6  10  92  2.72026e-05
  1   6  10  94 -4.62926e-05
  1   6  10  95  1.20166e-04
  1   6  10  96 -8.67931e-04
  1   6  10 100  6.12481e-05
  1   6  10 101  6.16587e-04
  1   6  10 102  4.81897e-04
  1   6  10 103  7.34215e-05
  1   6  10 104  1.16648e-04
  1   6  10 107 -1.54531e-05
  1   6  10 112  6.39262e-04
  1   6  10 113  1.38928e-04
  1   6  10 118 -3.50815e-04
  1   6  10 121  1.62458e-05
  1   6  10 122  2.49463e-04
  1   6  10 123  7.18148e-05
  1   6  10 128  5.52395e-04
  1   6  10 131 -2.97177e-05
  1   6  10 134  8.33339e-04
  1   6  10 135  4.01235e-05
  1   6  10 138  1.79154e-04
  1   6  10 140  1.25672e-05
  1   6  10 143 -7.43493e-04
  1   6  10 148  7.31394e-04
  1   6  10 149  2.25729e-05
  1   6  10 152  1.89443e-04
  1   6  10 159 -6.61590e-04
  1   6  10 162 -2.88262e-04
  1   6  10 163  3.25208e-05
  1   6  10 167  8.98545e-05
  1   6  10 175  7.91844e-05
  1   6  10 176  1.87236e-04
  1   6  10 180  5.94948e-05
  1   6  10 185  1.50041e-04
  1   6  10 186  3.19556e-05
  1   6  10 187 -2.32041e-05
  1   6  10 188 -1.66582e-04
  1   6  11   9 -1.81585e-05
  1   6  11  10 -2.20338e-05
  1   6  11  12  2.15874e-05
  1   6  11  14  2.57791e-04
  1   6  11  26 -9.07192e-05
  1   6  11  28  4.59103e-05
  1   6  11  30  3.21017e-05
  1   6  11  31  3.32575e-05
  1   6  11  35  1.84254e-04
  1   6  11  36 -1.89097e-04
  1   6  11  38 -1.60527e-04
  1   6  11  39 -1.36814e-04
  1   6  11  43 -4.98476e-04
  1   6  11  44  4.98991e-04
  1   6  11  45  1.08617e-04
  1   6  11  49  2.97528e-04
  1   6  11  53  7.33063e-05
  1   6  11  57 -1.30015e-05
  1   6  11  65 -4.03953e-05
  1   6  11  66 -4.19255e-05
  1   6  11  69  1.25978e-05
  1   6  11  76  3.71204e-05
  1   6  11  77 -3.70866e-05
  1   6  11  79 -1.00405e-05
  1   6  11  82 -8.41476e-05
  1   6  11  83 -8.42392e-05
  1   6  11  88 -3.28553e-05
  1   6  11  92 -8.23702e-05
  1   6  11  93 -5.74684e-05
  1   6  11 105 -1.53405e-04
  1   6  11 106  1.53197e-04
  1   6  11 110  3.99547e-05
  1   6  11 111  3.95819e-05
  1   6  11 114 -1.11483e-03
  1   6  11 115 -1.11420e-03
  1   6  11 117 -6.34153e-04
  1   6  11 120 -1.42820e-05
  1   6  11 124  2.95042e-04
  1   6  11 125 -2.96644e-04
  1   6  11 127  1.47255e-04
  1   6  11 129 -7.78204e-05
  1   6  11 130  7.77454e-05
  1   6  11 132 -3.58066e-04
  1   6  11 133 -3.58568e-04
  1   6  11 136 -3.04593e-05
  1   6  11 137 -3.24990e-05
  1   6  11 141 -1.16509e-04
  1   6  11 150 -4.34659e-05
  1   6  11 151 -5.17711e-05
  1   6  11 154 -1.62834e-03
  1   6  11 155 -1.63253e-03
  1   6  11 156 -1.52245e-03
  1   6  11 160  1.32903e-03
  1   6  11 164 -1.56785e-05
  1   6  11 178 -2.40391e-04
  1   6  11 179 -2.37806e-04
  1   6  12  12  1.69212e-04
  1   6  12  18  3.87923e-05
  1   6  12  19 -3.89101e-05
  1   6  12  28  4.51374e-05
  1   6  12  30  1.67576e-05
  1   6  12  31 -1.46630e-05
  1   6  12  35  2.62563e-04
  1   6  12  36 -2.58464e-04
  1   6  12  38 -2.35490e-04
  1   6  12  39  2.50110e-04
  1   6  12  43  1.90523e-04
  1   6  12  44 -1.87359e-04
  1   6  12  45 -2.23381e-05
  1   6  12  53 -6.42427e-05
  1   6  12  57 -1.95714e-05
  1   6  12  63  1.53152e-04
  1   6  12  64 -1.56453e-04
  1   6  12  65 -9.90765e-05
  1   6  12  66  9.78111e-05
  1   6  12  73  8.10481e-05
  1   6  12  74  8.11744e-05
  1   6  12  78  1.45675e-04
  1   6  12  79  1.33588e-04
  1   6  12  90  6.09846e-05
  1   6  12  91  6.02940e-05
  1   6  12  92  3.23094e-04
  1   6  12  93 -3.21612e-04
  1   6  12  98 -5.87630e-05
  1   6  12 105 -1.82435e-05
  1   6  12 106  1.94957e-05
  1   6  12 119 -2.65190e-05
  1   6  12 120  2.59658e-05
  1   6  12 124 -1.57663e-04
  1   6  12 125  1.53649e-04
  1   6  12 127  2.85461e-05
  1   6  12 129  4.83239e-04
  1   6  12 130 -4.82999e-04
  1   6  12 132 -1.02170e-05
  1   6  12 136 -1.59016e-04
  1   6  12 137  1.58523e-04
  1   6  12 141 -5.42855e-05
  1   6  12 146  2.38602e-05
  1   6  12 147  2.43282e-05
  1   6  12 150 -2.93053e-04
  1   6  12 151 -2.91635e-04
  1   6  12 154  2.71590e-04
  1   6  12 155 -2.79683e-04
  1   6  12 156  1.06353e-04
  1   6  12 160  6.92725e-05
  1   6  12 178  2.05164e-05
  1   6  12 179  5.18564e-05
  1   6  13   8  1.99138e-05
  1   6  13   9  1.62172e-04
  1   6  13  10 -1.43034e-05
  1   6  13  14  6.32213e-05
  1   6  13  15 -4.40054e-05
  1   6  13  17 -7.06238e-05
  1   6  13  20  5.35310e-05
  1   6  13  21 -2.57576e-04
  1   6  13  32  6.24531e-04
  1   6  13  34  1.25718e-05
  1   6  13  40  2.55130e-05
  1   6  13  42 -1.34623e-05
  1   6  13  49 -1.22032e-05
  1   6  13  50  3.68266e-05
  1   6  13  54 -2.12181e-04
  1   6  13  58  9.56140e-05
  1   6  13  60  1.97903e-05
  1   6  13  61  3.90699e-05
  1   6  13  68 -6.74703e-05
  1   6  13  69 -9.56374e-05
  1   6  13  70  2.60925e-05
  1   6  13  71  8.86333e-05
  1   6  13  77  7.26892e-05
  1   6  13  80 -1.23085e-04
  1   6  13  81  5.87091e-04
  1   6  13  82 -1.23004e-05
  1   6  13  83  2.02184e-04
  1   6  13  84  3.13784e-05
  1   6  13  85  1.21302e-04
  1   6  13  86  5.72949e-04
  1   6  13  88  3.86148e-05
  1   6  13  89  5.66985e-05
  1   6  13  90 -3.42613e-05
  1   6  13  91 -6.60127e-05
  1   6  13  92  2.64304e-04
  1   6  13  93  2.15514e-05
  1   6  13  94 -1.51661e-05
  1   6  13  97  1.91759e-05
  1   6  13  98  3.81075e-05
  1   6  13  99 -2.32274e-05
  1   6  13 100 -3.55981e-05
  1   6  13 103 -1.79093e-05
  1   6  13 107  1.55847e-05
  1   6  13 108 -1.18907e-04
  1   6  13 110  1.75141e-05
  1   6  13 111  1.22371e-04
  1   6  13 113  1.73003e-04
  1   6  13 114  3.16115e-05
  1   6  13 115 -2.08057e-04
  1   6  13 116  3.89667e-05
  1   6  13 118 -4.49053e-04
  1   6  13 119 -2.13903e-04
  1   6  13 120  1.57993e-04
  1   6  13 121  3.69953e-05
  1   6  13 132 -3.39067e-05
  1   6  13 133  1.28193e-04
  1   6  13 135  3.30130e-05
  1   6  13 136  4.74147e-05
  1   6  13 137 -2.10905e-04
  1   6  13 140  2.51284e-05
  1   6  13 144 -1.08358e-04
  1   6  13 146  1.06422e-04
  1   6  13 147  1.95111e-04
  1   6  13 149 -1.23326e-05
  1   6  13 150  4.97510e-05
  1   6  13 151 -1.80780e-05
  1   6  13 153  2.07779e-05
  1   6  13 158  4.22939e-05
  1   6  13 160 -8.78939e-05
  1   6  13 161  4.89927e-05
  1   6  13 163 -2.01498e-05
  1   6  13 164  5.13296e-05
  1   6  13 165  1.93408e-05
  1   6  13 166  3.08709e-04
  1   6  13 169 -2.34833e-05
  1   6  13 170  2.08286e-05
  1   6  13 171  3.82292e-05
  1   6  13 172  1.72093e-04
  1   6  13 173  3.86995e-05
  1   6  13 175  4.94661e-05
  1   6  13 176 -3.30149e-05
  1   6  13 177 -4.80048e-05
  1   6  13 178 -2.03744e-04
  1   6  13 179  3.55394e-05
  1   6  13 181 -4.49026e-05
  1   6  13 182 -9.53025e-05
  1   6  13 183  2.31978e-04
  1   6  13 184 -4.72838e-05
  1   6  13 185 -1.97924e-04
  1   6  13 186 -7.52124e-05
  1   6  13 187  6.52719e-05
  1   6  13 188  1.44174e-05
  1   6  13 189 -4.96385e-05
  1   6  14   9  2.12065e-05
  1   6  14  20 -1.19935e-03
  1   6  14  21 -3.27016e-05
  1   6  14  24  1.00905e-03
  1   6  14  40 -4.45869e-04
  1   6  14  42  8.01305e-04
  1   6  14  50  8.59176e-04
  1   6  14  58  2.20031e-05
  1   6  14  61  1.10894e-03
  1   6  14  70  1.82849e-04
  1   6  14  86  3.31253e-04
  1   6  14  94  7.82075e-05
  1   6  14  97  1.66948e-03
  1   6  14 100  2.61493e-04
  1   6  14 103  1.06423e-04
  1   6  14 107 -1.96868e-04
  1   6  14 111  2.05344e-05
  1   6  14 113  6.12091e-04
  1   6  14 116  1.38026e-05
  1   6  14 121  1.70796e-04
  1   6  14 123 -5.96112e-04
  1   6  14 131 -4.52119e-05
  1   6  14 132  1.59524e-05
  1   6  14 135 -3.09247e-04
  1   6  14 139 -1.87946e-04
  1   6  14 140 -9.93484e-04
  1   6  14 147  2.04063e-05
  1   6  14 149 -1.04084e-03
  1   6  14 153 -1.58720e-03
  1   6  14 158  4.60210e-04
  1   6  14 160  2.88844e-05
  1   6  14 163  1.29514e-03
  1   6  14 164  1.35461e-05
  1   6  14 166 -1.57156e-05
  1   6  14 172 -2.54587e-05
  1   6  14 175  3.49284e-05
  1   6  14 177  9.32632e-05
  1   6  14 178  1.95758e-05
  1   6  14 179 -2.04459e-05
  1   6  14 181  1.26679e-04
  1   6  14 182  2.10272e-05
  1   6  14 184  1.16304e-05
  1   6  14 185  2.00013e-05
  1   6  14 189 -3.36061e-05
  1   6  15   9  1.52965e-05
  1   6  15  10 -1.90157e-05
  1   6  15  12  1.20549e-04
  1   6  15  19  1.56507e-04
  1   6  15  25  1.47461e-04
  1   6  15  26 -1.53615e-04
  1   6  15  28 -1.38683e-04
  1   6  15  30  3.01698e-04
  1   6  15  31 -3.02431e-04
  1   6  15  35 -1.84834e-04
  1   6  15  36 -1.84858e-04
  1   6  15  39 -4.19415e-04
  1   6  15  43 -1.94872e-04
  1   6  15  44 -1.94776e-04
  1   6  15  45 -5.36426e-05
  1   6  15  49  6.59426e-05
  1   6  15  53 -1.41941e-04
  1   6  15  56 -6.19345e-05
  1   6  15  57  6.19946e-05
  1   6  15  63  6.00289e-05
  1   6  15  64  6.00241e-05
  1   6  15  65 -9.09220e-05
  1   6  15  69 -3.00440e-05
  1   6  15  73  9.29362e-05
  1   6  15  74 -9.11998e-05
  1   6  15  78  2.12953e-04
  1   6  15  79  2.13547e-04
  1   6  15  88 -4.30898e-05
  1   6  15  89  4.31121e-05
  1   6  15  92  1.30215e-05
  1   6  15  98  1.02628e-05
  1   6  15 114 -5.69752e-05
  1   6  15 116  2.91362e-05
  1   6  15 117  3.54731e-05
  1   6  15 120  1.33889e-05
  1   6  15 124 -2.85233e-04
  1   6  15 125 -2.94071e-04
  1   6  15 127 -1.85716e-04
  1   6  15 129  1.04882e-04
  1   6  15 130 -1.05850e-04
  1   6  15 132  2.08701e-05
  1   6  15 133  2.05985e-05
  1   6  15 136  3.51692e-05
  1   6  15 137 -3.58979e-05
  1   6  15 141  3.49641e-04
  1   6  15 150  3.95488e-05
  1   6  15 151 -3.33794e-05
  1   6  15 154 -6.08738e-04
  1   6  15 155  6.07148e-04
  1   6  15 156 -1.59872e-04
  1   6  15 157  1.59275e-04
  1   6  15 161  6.97842e-05
  1   6  15 164  1.95869e-05
  1   6  15 172 -1.29902e-05
  1   6  15 178  4.08973e-04
  1   6  15 179  1.62094e-05
  1   6  15 183 -1.14182e-05
  1   6  15 186  4.00589e-05
  1   6  15 187 -3.67691e-05
  1   6  15 188  1.50419e-05
  1   6  16   9  2.12045e-04
  1   6  16  10 -2.11982e-04
  1   6  16  12 -2.32195e-05
  1   6  16  15 -1.19533e-04
  1   6  16  25  5.19367e-05
  1   6  16  26  3.26639e-05
  1   6  16  28  2.18026e-05
  1   6  16  30  4.67213e-05
  1   6  16  31  4.12010e-05
  1   6  16  35  1.00811e-05
  1   6  16  39  1.28192e-04
  1   6  16  43 -1.65475e-05
  1   6  16  44  1.63780e-05
  1   6  16  53  4.73378e-05
  1   6  16  56 -5.56475e-05
  1   6  16  57 -5.40182e-05
  1   6  16  65 -2.82386e-05
  1   6  16  76 -2.11613e-04
  1   6  16  78 -2.83608e-05
  1   6  16  79 -1.84327e-05
  1   6  16  82 -1.13278e-04
  1   6  16  90  7.56941e-05
  1   6  16  93 -3.19473e-04
  1   6  16  98 -1.97595e-04
  1   6  16 105 -1.59478e-04
  1   6  16 106  1.59428e-04
  1   6  16 114  1.53502e-03
  1   6  16 115 -1.53401e-03
  1   6  16 116  1.10237e-03
  1   6  16 117 -1.10145e-03
  1   6  16 119 -1.30729e-04
  1   6  16 120  1.30923e-04
  1   6  16 124 -4.99759e-04
  1   6  16 125  4.94147e-04
  1   6  16 129  8.00251e-04
  1   6  16 130 -7.99967e-04
  1   6  16 136 -3.75139e-04
  1   6  16 137 -3.75299e-04
  1   6  16 141 -1.47667e-04
  1   6  16 150 -5.72866e-04
  1   6  16 151 -5.72829e-04
  1   6  16 154  1.38592e-03
  1   6  16 155  1.38976e-03
  1   6  16 156 -2.20848e-03
  1   6  16 157  2.21575e-03
  1   6  16 160  2.35087e-05
  1   6  16 161 -2.31002e-03
  1   6  16 170  1.65280e-05
  1   6  16 171  1.81982e-05
  1   6  16 178 -8.76919e-05
  1   6  16 179  2.11448e-05
  1   6  16 182 -4.83613e-05
  1   6  16 183  4.46777e-05
  1   6  16 186  4.13128e-05
  1   6  16 187  5.61740e-05
  1   6  16 188 -1.65743e-05
  1   7   8   8  5.64450e-05
  1   7   8  17  2.79941e-05
  1   7   8  21  1.97298e-04
  1   7   8  29 -8.03757e-05
  1   7   8  32  6.74473e-05
  1   7   8  40  4.86453e-05
  1   7   8  54 -1.59116e-05
  1   7   8  58 -6.53247e-05
  1   7   8  60  1.46903e-04
  1   7   8  61  5.83374e-05
  1   7   8  68 -2.19501e-05
  1   7   8  69 -3.19308e-05
  1   7   8  71 -2.25076e-05
  1   7   8  77  2.25147e-05
  1   7   8  80  3.18308e-05
  1   7   8  81 -6.11614e-05
  1   7   8  82 -1.36770e-05
  1   7   8  83  2.60803e-05
  1   7   8  85 -1.31963e-05
  1   7   8  86 -9.61510e-05
  1   7   8  88  1.15165e-05
  1   7   8  89  1.70039e-05
  1   7   8  91 -1.35301e-05
  1   7   8  92  7.19521e-05
  1   7   8  98 -1.41799e-05
  1   7   8  99 -1.65028e-05
  1   7   8 108  2.29812e-05
  1   7   8 110  2.37451e-05
  1   7   8 111  6.32517e-05
  1   7   8 115 -5.90470e-05
  1   7   8 116 -5.32269e-05
  1   7   8 118  1.32743e-04
  1   7   8 132  8.40839e-05
  1   7   8 133  3.02035e-05
  1   7   8 137 -2.67595e-05
  1   7   8 146  3.69674e-05
  1   7   8 147  3.09517e-05
  1   7   8 149 -8.66257e-05
  1   7   8 151  2.06733e-05
  1   7   8 160 -2.64154e-05
  1   7   8 161  1.50105e-05
  1   7   8 164  6.60646e-05
  1   7   8 165  9.45663e-05
  1   7   8 169  1.66216e-05
  1   7   8 172 -1.18196e-04
  1   7   8 173 -7.75919e-05
  1   7   8 178 -5.65523e-05
  1   7   8 179  1.78535e-05
  1   7   8 181  2.36869e-05
  1   7   8 182 -2.41546e-05
  1   7   8 185 -5.61173e-05
  1   7   8 186  3.38340e-05
  1   7   8 187 -3.44323e-05
  1   7   9  10 -5.99426e-05
  1   7   9  13  1.03040e-04
  1   7   9  16  1.30175e-04
  1   7   9  20  3.07156e-04
  1   7   9  23 -2.16692e-04
  1   7   9  24  1.03751e-04
  1   7   9  33 -1.65955e-04
  1   7   9  34  1.46366e-04
  1   7   9  40 -2.85564e-04
  1   7   9  47 -1.39611e-05
  1   7   9  50  3.59867e-05
  1   7   9  55 -2.13384e-04
  1   7   9  59  1.33977e-04
  1   7   9  62 -1.31267e-05
  1   7   9  67  2.54944e-04
  1   7   9  75 -3.35454e-04
  1   7   9  80 -1.17668e-05
  1   7   9  81  7.99885e-05
  1   7   9  84 -5.81466e-05
  1   7   9  86 -1.22658e-05
  1   7   9  87  1.49491e-05
  1   7   9  90 -6.80124e-05
  1   7   9  91  1.37360e-05
  1   7   9  94  6.79670e-05
  1   7   9  96 -1.67281e-05
  1   7   9  97  3.00630e-05
  1   7   9 103  6.58814e-05
  1   7   9 104 -2.02949e-05
  1   7   9 107 -2.60294e-05
  1   7   9 109  5.40992e-05
  1   7   9 112  1.52577e-05
  1   7   9 113 -8.01013e-05
  1   7   9 121  1.21192e-05
  1   7   9 123 -4.90583e-05
  1   7   9 131 -1.03095e-05
  1   7   9 134  1.34456e-05
  1   7   9 135  6.72484e-05
  1   7   9 137 -7.03266e-05
  1   7   9 138  1.71382e-05
  1   7   9 140 -1.11841e-04
  1   7   9 143 -1.55526e-05
  1   7   9 145  7.80566e-05
  1   7   9 148  1.42599e-05
  1   7   9 149  9.70549e-05
  1   7   9 158 -1.03452e-04
  1   7   9 159 -1.33669e-05
  1   7   9 162 -3.06716e-05
  1   7   9 163  1.73125e-04
  1   7   9 165 -9.79311e-05
  1   7   9 169 -1.73549e-05
  1   7   9 183  1.49817e-04
  1   7  10   8 -2.42576e-05
  1   7  10  20 -3.46538e-04
  1   7  10  24 -1.67302e-04
  1   7  10  29 -4.33050e-05
  1   7  10  31  2.99324e-05
  1   7  10  38 -3.04269e-05
  1   7  10  40  2.58394e-04
  1   7  10  42  1.07417e-04
  1   7  10  50  8.96780e-05
  1   7  10  56 -5.60888e-05
  1   7  10  58 -3.31423e-05
  1   7  10  60  2.98386e-05
  1   7  10  64 -2.99911e-05
  1   7  10  70 -6.11062e-05
  1   7  10  71  1.86192e-05
  1   7  10  74  1.51731e-05
  1   7  10  85 -3.36638e-05
  1   7  10  86  6.80861e-05
  1   7  10  92  2.42840e-05
  1   7  10  93  2.08347e-05
  1   7  10  94  1.09035e-04
  1   7  10  97  5.62462e-05
  1   7  10 100  3.57971e-05
  1   7  10 103 -1.34974e-04
  1   7  10 107  3.82247e-05
  1   7  10 113  1.39245e-04
  1   7  10 114  1.59499e-05
  1   7  10 118 -3.14959e-05
  1   7  10 120  3.02165e-05
  1   7  10 121  1.24954e-04
  1   7  10 123 -1.15836e-04
  1   7  10 131  6.45295e-05
  1   7  10 132 -3.10606e-05
  1   7  10 135 -1.16778e-04
  1   7  10 137  2.98817e-05
  1   7  10 139 -8.23554e-05
  1   7  10 140 -2.41018e-04
  1   7  10 144  1.64380e-05
  1   7  10 149 -1.17801e-04
  1   7  10 153 -1.96658e-04
  1   7  10 158  1.34308e-04
  1   7  10 163  2.37880e-04
  1   7  10 168  2.76713e-05
  1   7  10 170 -5.11557e-05
  1   7  10 175 -2.52504e-05
  1   7  10 177  3.53160e-05
  1   7  10 181  1.52123e-05
  1   7  10 184 -1.47010e-05
  1   7  10 189  5.72102e-05
  1   7  11   9 -5.69636e-05
  1   7  11  10 -1.21112e-05
  1   7  11  12 -2.09166e-04
  1   7  11  14 -3.12424e-04
  1   7  11  26  5.74047e-05
  1   7  11  28 -1.23355e-04
  1   7  11  35  1.26630e-04
  1   7  11  36  1.26841e-04
  1   7  11  38  2.41803e-04
  1   7  11  39 -2.38625e-04
  1   7  11  43 -3.43641e-04
  1   7  11  44 -3.43306e-04
  1   7  11  45 -1.24141e-05
  1   7  11  49 -1.06044e-04
  1   7  11  53 -1.10590e-04
  1   7  11  57  7.72571e-05
  1   7  11  64 -1.07320e-05
  1   7  11  73 -2.08598e-05
  1   7  11  74 -2.19661e-05
  1   7  11  76  2.73042e-05
  1   7  11  77  2.72223e-05
  1   7  11  78 -4.21639e-05
  1   7  11  79 -3.12959e-05
  1   7  11  82 -8.63103e-05
  1   7  11  83  8.70427e-05
  1   7  11  92  7.19816e-05
  1   7  11  93 -4.91429e-05
  1   7  11 105 -1.94776e-04
  1   7  11 106 -1.94505e-04
  1   7  11 110 -6.11584e-05
  1   7  11 111  6.07657e-05
  1   7  11 114 -9.07029e-04
  1   7  11 115  9.06176e-04
  1   7  11 117  5.86224e-04
  1   7  11 120  1.59325e-05
  1   7  11 124  1.63613e-04
  1   7  11 125  1.67279e-04
  1   7  11 127 -1.23847e-04
  1   7  11 129 -2.43638e-05
  1   7  11 130 -2.47626e-05
  1   7  11 132  1.93380e-04
  1   7  11 133 -1.94085e-04
  1   7  11 141  3.11225e-05
  1   7  11 150 -1.72171e-05
  1   7  11 151  2.21268e-05
  1   7  11 154  1.26433e-03
  1   7  11 155 -1.26825e-03
  1   7  11 156  1.78220e-03
  1   7  11 160 -1.19400e-03
  1   7  11 164  2.35328e-05
  1   7  11 178  2.36826e-04
  1   7  11 179 -2.32788e-04
  1   7  11 187  1.20356e-05
  1   7  12  18  1.59979e-05
  1   7  12  19  1.64896e-05
  1   7  12  26 -1.13677e-05
  1   7  12  28  5.20799e-05
  1   7  12  35 -1.41885e-04
  1   7  12  36 -1.26746e-04
  1   7  12  38  2.11735e-05
  1   7  12  39  4.56500e-05
  1   7  12  53  2.47991e-05
  1   7  12  57  4.05187e-05
  1   7  12  63  9.55385e-05
  1   7  12  64  9.29650e-05
  1   7  12  78  1.21367e-04
  1   7  12  79 -1.23609e-04
  1   7  12  90  5.92221e-05
  1   7  12  91 -5.84757e-05
  1   7  12  92 -3.01614e-04
  1   7  12  93 -3.03315e-04
  1   7  12  98 -1.00198e-04
  1   7  12 105 -7.01881e-05
  1   7  12 106 -7.15196e-05
  1   7  12 117 -2.68944e-05
  1   7  12 119  6.97116e-05
  1   7  12 120  7.03303e-05
  1   7  12 124 -3.34648e-04
  1   7  12 125 -3.33067e-04
  1   7  12 129  5.41839e-04
  1   7  12 130  5.41494e-04
  1   7  12 132 -1.58709e-05
  1   7  12 133  1.80701e-05
  1   7  12 136 -2.05351e-04
  1   7  12 137 -2.05294e-04
  1   7  12 141 -1.82092e-04
  1   7  12 146  2.97369e-05
  1   7  12 147 -2.86918e-05
  1   7  12 150 -3.50023e-04
  1   7  12 151  3.49687e-04
  1   7  12 154 -6.27721e-04
  1   7  12 155 -6.34856e-04
  1   7  12 156 -8.35964e-05
  1   7  12 160 -1.48474e-04
  1   7  12 178 -2.62660e-05
  1   7  12 179  5.72038e-05
  1   7  13   8  1.10587e-05
  1   7  13  13 -1.20169e-04
  1   7  13  16 -1.73466e-04
  1   7  13  22  1.37298e-05
  1   7  13  23  2.31202e-04
  1   7  13  24  1.59152e-05
  1   7  13  32 -2.43804e-05
  1   7  13  33  2.33367e-04
  1   7  13  34 -1.06953e-04
  1   7  13  47  2.05248e-05
  1   7  13  51  1.32929e-05
  1   7  13  55  1.68650e-04
  1   7  13  59 -1.01510e-04
  1   7  13  62  1.66845e-05
  1   7  13  67 -2.43154e-04
  1   7  13  75  3.49609e-04
  1   7  13  81 -8.47836e-05
  1   7  13  84  6.38660e-05
  1   7  13  87 -2.14496e-05
  1   7  13  91 -1.55552e-05
  1   7  13  96  2.54533e-05
  1   7  13 101 -1.00492e-05
  1   7  13 103 -1.01072e-05
  1   7  13 104  2.70244e-05
  1   7  13 112 -2.17863e-05
  1   7  13 134 -2.26522e-05
  1   7  13 137  7.57982e-05
  1   7  13 138 -2.02275e-05
  1   7  13 143  1.24223e-05
  1   7  13 145 -8.02133e-05
  1   7  13 148 -1.32411e-05
  1   7  13 152 -1.11254e-05
  1   7  13 159  1.71837e-05
  1   7  13 162  4.22324e-05
  1   7  13 165  1.11865e-04
  1   7  13 169 -1.16825e-05
  1   7  13 172 -1.29717e-04
  1   7  13 179 -1.22840e-05
  1   7  13 180 -1.45914e-05
  1   7  13 183 -1.68346e-04
  1   7  13 185 -1.31262e-05
  1   7  14  22  6.30869e-04
  1   7  14  37 -1.49361e-04
  1   7  14  41  1.95545e-04
  1   7  14  47 -9.57910e-04
  1   7  14  51 -4.77833e-04
  1   7  14  54  1.50723e-04
  1   7  14  62 -1.15636e-04
  1   7  14  72  4.56078e-04
  1   7  14  87  5.62252e-04
  1   7  14  95  1.12325e-04
  1   7  14  96 -1.55427e-04
  1   7  14 101 -3.98703e-04
  1   7  14 102 -2.72541e-04
  1   7  14 104 -7.62952e-04
  1   7  14 112  6.00249e-04
  1   7  14 113 -1.67059e-05
  1   7  14 118 -3.55977e-04
  1   7  14 122  2.08685e-04
  1   7  14 128 -4.58005e-04
  1   7  14 134  6.44167e-04
  1   7  14 135 -1.42323e-04
  1   7  14 138  3.82490e-04
  1   7  14 143 -5.63164e-04
  1   7  14 148  3.04864e-04
  1   7  14 152 -2.43961e-04
  1   7  14 159 -3.72705e-04
  1   7  14 162 -1.26966e-03
  1   7  14 163 -2.99070e-05
  1   7  14 164 -1.72779e-05
  1   7  14 167 -1.49984e-04
  1   7  14 174 -1.23350e-04
  1   7  14 176 -6.06108e-05
  1   7  14 180 -1.22738e-04
  1   7  14 185 -1.71356e-04
  1   7  14 186 -1.36327e-05
  1   7  14 188  7.04471e-05
  1   7  15   9  1.03093e-05
  1   7  15  19 -6.64777e-05
  1   7  15  25  1.91506e-04
  1   7  15  26  1.95086e-04
  1   7  15  28  5.05162e-05
  1   7  15  30  3.10817e-04
  1   7  15  31  3.14380e-04
  1   7  15  35 -7.06073e-05
  1   7  15  36  6.98973e-05
  1   7  15  39 -1.67340e-04
  1   7  15  43 -1.55285e-04
  1   7  15  44  1.55212e-04
  1   7  15  45  2.94244e-05
  1   7  15  49 -1.85669e-05
  1   7  15  53  6.24407e-05
  1   7  15  56 -4.21319e-05
  1   7  15  57 -4.47724e-05
  1   7  15  63  4.79119e-05
  1   7  15  64 -4.88566e-05
  1   7  15  65  1.29479e-04
  1   7  15  69  4.44759e-05
  1   7  15  73  4.09798e-05
  1   7  15  74  4.24824e-05
  1   7  15  78  1.75889e-04
  1   7  15  79 -1.79061e-04
  1   7  15  88  3.11451e-05
  1   7  15  89  3.11457e-05
  1   7  15  92 -1.32584e-05
  1   7  15  93 -1.16000e-05
  1   7  15  98 -1.04716e-05
  1   7  15 105 -3.33587e-05
  1   7  15 106 -4.16066e-05
  1   7  15 114 -4.25342e-05
  1   7  15 116 -2.58784e-05
  1   7  15 117  1.31637e-05
  1   7  15 120 -1.53242e-05
  1   7  15 124  7.04501e-05
  1   7  15 125 -6.19803e-05
  1   7  15 127  2.85568e-04
  1   7  15 129  1.89165e-05
  1   7  15 130  2.03531e-05
  1   7  15 132 -2.99177e-05
  1   7  15 133  3.01471e-05
  1   7  15 136 -2.16689e-05
  1   7  15 137 -3.04659e-05
  1   7  15 141 -3.96689e-05
  1   7  15 150 -1.68429e-05
  1   7  15 151 -2.02503e-05
  1   7  15 154 -8.08345e-04
  1   7  15 155 -8.05625e-04
  1   7  15 156 -2.61559e-04
  1   7  15 157 -2.53235e-04
  1   7  15 161 -1.02478e-04
  1   7  15 164 -1.97858e-05
  1   7  15 172  1.55464e-05
  1   7  15 178 -4.29785e-04
  1   7  15 179  1.86285e-05
  1   7  15 183  1.45629e-05
  1   7  15 186 -4.88677e-05
  1   7  15 187 -4.81906e-05
  1   7  16   9 -2.22783e-04
  1   7  16  10 -2.22956e-04
  1   7  16  12  1.00513e-04
  1   7  16  15 -1.37041e-04
  1   7  16  19  2.49185e-05
  1   7  16  25  3.96143e-05
  1   7  16  26 -1.51572e-05
  1   7  16  28  9.67531e-05
  1   7  16  30  2.07682e-04
  1   7  16  31 -2.02788e-04
  1   7  16  35  1.21933e-04
  1   7  16  36 -1.22495e-04
  1   7  16  39  4.36047e-04
  1   7  16  43 -8.76729e-05
  1   7  16  44 -8.71294e-05
  1   7  16  53 -6.90261e-05
  1   7  16  56 -1.64707e-04
  1   7  16  57  1.63717e-04
  1   7  16  63 -1.11666e-05
  1   7  16  64  1.54556e-05
  1   7  16  65  8.23295e-05
  1   7  16  73 -1.54550e-05
  1   7  16  74  1.48208e-05
  1   7  16  76 -1.69935e-04
  1   7  16  78 -9.38933e-05
  1   7  16  79  8.99078e-05
  1   7  16  82 -1.68800e-04
  1   7  16  93 -2.44285e-04
  1   7  16  98 -1.84509e-04
  1   7  16 105 -1.91177e-04
  1   7  16 106 -1.89608e-04
  1   7  16 114  1.58835e-03
  1   7  16 115  1.58713e-03
  1   7  16 116  1.26127e-03
  1   7  16 117  1.26082e-03
  1   7  16 119  7.11006e-05
  1   7  16 120  7.17460e-05
  1   7  16 124 -5.01784e-04
  1   7  16 125 -5.02399e-04
  1   7  16 127  2.41013e-05
  1   7  16 129  7.13826e-04
  1   7  16 130  7.13801e-04
  1   7  16 136 -3.23063e-04
  1   7  16 137  3.22526e-04
  1   7  16 141 -3.21944e-04
  1   7  16 150 -5.15399e-04
  1   7  16 151  5.15587e-04
  1   7  16 154 -2.19841e-03
  1   7  16 155  2.20071e-03
  1   7  16 156  2.44920e-03
  1   7  16 157  2.45610e-03
  1   7  16 161 -2.29050e-03
  1   7  16 170 -2.59106e-05
  1   7  16 171  2.64024e-05
  1   7  16 178  9.32598e-05
  1   7  16 179  2.27877e-05
  1   7  16 182 -4.87133e-05
  1   7  16 183 -4.68186e-05
  1   7  16 186 -5.58422e-05
  1   7  16 187  4.52044e-05
  1   8   9  20  1.00819e-05
  1   8   9  22  3.62421e-04
  1   8   9  24 -3.39021e-05
  1   8   9  34 -1.12178e-05
  1   8   9  37  6.26559e-04
  1   8   9  41  1.76180e-04
  1   8   9  42 -4.00796e-05
  1   8   9  47  5.21656e-05
  1   8   9  51 -6.21970e-04
  1   8   9  61  1.56679e-05
  1   8   9  62 -2.02877e-05
  1   8   9  72  6.95091e-04
  1   8   9  86 -1.72201e-05
  1   8   9  87 -3.37005e-04
  1   8   9  94  1.02947e-05
  1   8   9  95  5.16597e-04
  1   8   9  96  1.13403e-03
  1   8   9  97  1.02277e-05
  1   8   9 100  3.45673e-05
  1   8   9 101 -3.02379e-04
  1   8   9 102 -1.46363e-04
  1   8   9 103  5.06387e-05
  1   8   9 104  6.50366e-04
  1   8   9 107  2.47213e-05
  1   8   9 112 -5.44139e-04
  1   8   9 113 -3.06124e-05
  1   8   9 118  8.14954e-05
  1   8   9 122 -2.65053e-04
  1   8   9 128 -6.29648e-04
  1   8   9 134 -1.13438e-03
  1   8   9 138 -2.09355e-04
  1   8   9 140 -5.92128e-05
  1   8   9 143  5.32198e-04
  1   8   9 148 -7.55645e-04
  1   8   9 149  1.19685e-05
  1   8   9 152 -1.79011e-04
  1   8   9 158 -2.56179e-05
  1   8   9 159 -2.09233e-04
  1   8   9 162  6.85328e-04
  1   8   9 163  4.76055e-05
  1   8   9 167 -7.47532e-05
  1   8   9 174 -7.05538e-05
  1   8   9 176 -1.14530e-04
  1   8   9 180 -2.41902e-04
  1   8   9 181 -2.22453e-05
  1   8   9 185 -1.29961e-04
  1   8   9 186 -3.08796e-05
  1   8   9 187  2.55661e-05
  1   8   9 188  1.76836e-04
  1   8  10   8 -1.33793e-04
  1   8  10  17  1.61110e-04
  1   8  10  20 -5.75989e-05
  1   8  10  21 -1.42308e-03
  1   8  10  24  5.04864e-05
  1   8  10  29  7.77183e-04
  1   8  10  32 -1.06378e-04
  1   8  10  38  2.69013e-05
  1   8  10  40 -1.50356e-05
  1   8  10  42 -6.25094e-05
  1   8  10  54 -1.66037e-04
  1   8  10  56 -5.31231e-05
  1   8  10  58  6.79718e-04
  1   8  10  60 -1.32193e-03
  1   8  10  71  4.32148e-04
  1   8  10  74 -1.15050e-05
  1   8  10  80 -2.45789e-04
  1   8  10  81  1.83892e-05
  1   8  10  85  4.22654e-05
  1   8  10  92 -3.55305e-05
  1   8  10  93 -3.34728e-05
  1   8  10  94 -3.37202e-05
  1   8  10 100 -2.67702e-05
  1   8  10 103  4.60719e-05
  1   8  10 107 -1.12025e-05
  1   8  10 108  3.25450e-05
  1   8  10 114  2.76596e-05
  1   8  10 116  1.78941e-05
  1   8  10 118 -1.91660e-05
  1   8  10 121  4.74572e-05
  1   8  10 123  4.24680e-05
  1   8  10 131 -1.34620e-05
  1   8  10 132 -1.20159e-05
  1   8  10 135  1.07849e-05
  1   8  10 139  3.70459e-05
  1   8  10 140  7.28914e-05
  1   8  10 144 -3.39958e-05
  1   8  10 149  2.52970e-05
  1   8  10 153 -5.10636e-05
  1   8  10 163  1.97164e-05
  1   8  10 166 -3.97723e-05
  1   8  10 168  6.54169e-05
  1   8  10 170 -5.09919e-05
  1   8  10 171 -6.64056e-05
  1   8  10 172  1.73462e-05
  1   8  10 173  1.13778e-05
  1   8  10 175 -6.26386e-05
  1   8  10 177  5.10283e-05
  1   8  10 184  3.71160e-05
  1   8  10 189 -4.04056e-05
  1   8  11  10 -1.78536e-05
  1   8  11  18  1.87098e-04
  1   8  11  19  1.89340e-04
  1   8  11  28  6.98579e-05
  1   8  11  30  3.80710e-05
  1   8  11  31 -2.10390e-05
  1   8  11  35  2.74233e-04
  1   8  11  36  2.74329e-04
  1   8  11  38 -1.45057e-05
  1   8  11  39  2.95708e-05
  1   8  11  45  1.02387e-05
  1   8  11  53  1.07960e-05
  1   8  11  57  8.38664e-05
  1   8  11  63  2.11331e-04
  1   8  11  64  2.11829e-04
  1   8  11  65 -2.09232e-04
  1   8  11  66  2.08914e-04
  1   8  11  73  2.02697e-04
  1   8  11  74  2.02724e-04
  1   8  11  78 -6.20509e-05
  1   8  11  79 -6.36465e-05
  1   8  11  82  1.39301e-05
  1   8  11  90 -6.83746e-05
  1   8  11  92  1.85051e-05
  1   8  11  93 -1.80954e-05
  1   8  11  98  2.18398e-05
  1   8  11 105 -3.55723e-05
  1   8  11 106 -3.53989e-05
  1   8  11 117 -1.36380e-05
  1   8  11 120  3.84230e-05
  1   8  11 124 -1.23941e-04
  1   8  11 125 -1.23526e-04
  1   8  11 127  1.05718e-05
  1   8  11 129  2.77053e-04
  1   8  11 130  2.77572e-04
  1   8  11 132 -1.36492e-05
  1   8  11 133  1.26193e-05
  1   8  11 136 -1.20636e-05
  1   8  11 137  1.26948e-05
  1   8  11 141  2.32716e-05
  1   8  11 150 -2.16017e-04
  1   8  11 151  2.14278e-04
  1   8  11 154 -6.08485e-04
  1   8  11 155  6.06555e-04
  1   8  11 156 -6.15865e-05
  1   8  11 160 -6.56472e-05
  1   8  11 171  1.03624e-05
  1   8  11 178 -1.35883e-05
  1   8  11 179  2.39955e-05
  1   8  11 186 -1.57671e-05
  1   8  11 187  1.23011e-05
  1   8  12   9  1.49253e-04
  1   8  12  12  2.38056e-04
  1   8  12  14  2.52216e-04
  1   8  12  15  2.52803e-04
  1   8  12  18  6.36377e-05
  1   8  12  19  5.51778e-05
  1   8  12  26  1.02822e-05
  1   8  12  28  1.55119e-04
  1   8  12  30 -2.71329e-04
  1   8  12  31 -2.76421e-04
  1   8  12  35  1.86009e-04
  1   8  12  36  1.79476e-04
  1   8  12  38  1.60883e-04
  1   8  12  39  1.58602e-04
  1   8  12  43  4.00135e-04
  1   8  12  44  4.00814e-04
  1   8  12  45 -8.15096e-05
  1   8  12  49  7.79767e-05
  1   8  12  53  2.57410e-05
  1   8  12  57 -1.72485e-04
  1   8  12  63  1.22730e-05
  1   8  12  65  1.11656e-05
  1   8  12  66  1.17058e-05
  1   8  12  69 -7.47374e-05
  1   8  12  77  2.38043e-05
  1   8  12  78 -2.54398e-05
  1   8  12  79  1.95774e-05
  1   8  12  83 -1.07538e-04
  1   8  12 105  2.93423e-04
  1   8  12 106  2.93643e-04
  1   8  12 110  4.71738e-05
  1   8  12 114  9.00382e-05
  1   8  12 115 -5.56264e-04
  1   8  12 117 -3.51182e-04
  1   8  12 124 -5.82751e-05
  1   8  12 125 -6.07110e-05
  1   8  12 127  3.28897e-04
  1   8  12 132 -4.67330e-04
  1   8  12 133  4.66526e-04
  1   8  12 150  1.17850e-05
  1   8  12 151 -1.10627e-05
  1   8  12 154 -1.01843e-03
  1   8  12 155 -1.00965e-03
  1   8  12 156 -1.45524e-03
  1   8  12 160  8.68706e-04
  1   8  12 164 -1.26737e-05
  1   8  12 178 -9.66792e-05
  1   8  12 179  9.26528e-05
  1   8  12 186 -1.29669e-05
  1   8  12 187 -1.57486e-05
  1   8  13  22  2.95118e-04
  1   8  13  32 -4.91281e-05
  1   8  13  37 -2.79598e-05
  1   8  13  47  6.53478e-04
  1   8  13  51 -4.58176e-04
  1   8  13  62 -4.27170e-04
  1   8  13  72  1.55347e-04
  1   8  13  86  1.56067e-05
  1   8  13  87 -4.79584e-04
  1   8  13  95  4.15243e-04
  1   8  13  96  3.54555e-04
  1   8  13 101 -3.43603e-04
  1   8  13 102  1.89036e-04
  1   8  13 103 -1.04287e-05
  1   8  13 104  5.39170e-04
  1   8  13 112  4.95168e-04
  1   8  13 118 -8.17088e-04
  1   8  13 122  8.39083e-04
  1   8  13 128  1.90590e-04
  1   8  13 134 -2.80811e-04
  1   8  13 135 -1.44534e-05
  1   8  13 138  5.37069e-04
  1   8  13 139 -1.15990e-05
  1   8  13 143 -3.84617e-04
  1   8  13 148  7.20122e-04
  1   8  13 149 -1.16620e-05
  1   8  13 152  8.04600e-04
  1   8  13 159 -1.17390e-03
  1   8  13 162 -2.88545e-03
  1   8  13 165 -1.21172e-05
  1   8  13 167 -1.28611e-04
  1   8  13 174 -1.03994e-04
  1   8  13 176  3.62916e-04
  1   8  13 177  2.56246e-05
  1   8  13 180 -2.90099e-04
  1   8  13 181 -5.97187e-05
  1   8  13 182 -1.22005e-05
  1   8  13 185 -2.68241e-04
  1   8  13 186 -1.89187e-04
  1   8  13 187  1.26375e-04
  1   8  13 188  4.43770e-04
  1   8  13 189 -1.22870e-05
  1   8  14  13 -2.05351e-04
  1   8  14  16  2.12871e-04
  1   8  14  23  1.08024e-03
  1   8  14  33  9.58704e-04
  1   8  14  34  4.03036e-04
  1   8  14  55 -6.11980e-04
  1   8  14  59  1.99159e-04
  1   8  14  67 -4.18291e-04
  1   8  14  75  4.46151e-04
  1   8  14  80  1.26628e-04
  1   8  14  81 -7.30450e-04
  1   8  14  84  6.88215e-04
  1   8  14 109 -4.83289e-05
  1   8  14 113 -1.13597e-04
  1   8  14 135  9.02043e-05
  1   8  14 137 -1.00206e-04
  1   8  14 145  2.03680e-05
  1   8  14 163  1.13101e-04
  1   8  14 164 -9.59308e-05
  1   8  14 169 -1.08602e-04
  1   8  14 172  8.87735e-05
  1   8  15   9 -1.18710e-04
  1   8  15  10 -1.17690e-04
  1   8  15  12 -9.53652e-05
  1   8  15  14  7.88358e-05
  1   8  15  15 -7.90176e-05
  1   8  15  19  2.38761e-05
  1   8  15  25 -2.29853e-05
  1   8  15  28  7.09521e-05
  1   8  15  30 -9.15680e-05
  1   8  15  31 -8.83088e-05
  1   8  15  35  1.12142e-04
  1   8  15  36 -1.15456e-04
  1   8  15  39  2.47699e-04
  1   8  15  43  3.36353e-05
  1   8  15  44 -3.35989e-05
  1   8  15  53 -5.86182e-05
  1   8  15  56 -4.79925e-05
  1   8  15  57 -4.77210e-05
  1   8  15  65  2.84087e-05
  1   8  15  76 -1.17322e-04
  1   8  15  77  1.17370e-04
  1   8  15  78 -6.27995e-05
  1   8  15  79  5.71630e-05
  1   8  15  82 -6.83726e-05
  1   8  15  83 -6.83597e-05
  1   8  15  90  9.45383e-05
  1   8  15  92 -2.09554e-04
  1   8  15  93 -2.09721e-04
  1   8  15  98 -1.62611e-04
  1   8  15 105 -8.65307e-05
  1   8  15 106 -8.50714e-05
  1   8  15 114  4.91159e-04
  1   8  15 115 -4.86813e-04
  1   8  15 116  5.75946e-04
  1   8  15 117 -5.74783e-04
  1   8  15 120  2.19588e-05
  1   8  15 124 -2.75899e-04
  1   8  15 125  2.76659e-04
  1   8  15 129  5.01053e-04
  1   8  15 130  5.00828e-04
  1   8  15 136 -2.26522e-04
  1   8  15 137 -2.25988e-04
  1   8  15 141 -2.17852e-04
  1   8  15 150 -3.41302e-04
  1   8  15 151 -3.36163e-04
  1   8  15 154  1.03544e-03
  1   8  15 155  1.03326e-03
  1   8  15 156  1.57752e-03
  1   8  15 157  1.57036e-03
  1   8  15 161 -1.70999e-03
  1   8  15 178  5.32884e-05
  1   8  15 179  1.21698e-05
  1   8  15 182 -2.32696e-05
  1   8  15 183  2.29896e-05
  1   8  15 186  2.19463e-05
  1   8  15 187  2.29794e-05
  1   8  16   9 -1.16892e-05
  1   8  16  10 -1.10511e-05
  1   8  16  19  7.93877e-05
  1   8  16  25  1.17471e-04
  1   8  16  26 -1.19186e-04
  1   8  16  28 -3.76776e-05
  1   8  16  30  1.35713e-04
  1   8  16  31 -1.36033e-04
  1   8  16  35  8.28712e-05
  1   8  16  36 -8.29079e-05
  1   8  16  39  9.63436e-05
  1   8  16  43 -4.73651e-05
  1   8  16  44 -4.75977e-05
  1   8  16  45 -3.90197e-05
  1   8  16  49  4.32550e-05
  1   8  16  53 -7.15941e-05
  1   8  16  57 -1.03437e-05
  1   8  16  65 -3.58770e-05
  1   8  16  69 -2.42756e-05
  1   8  16  73  2.90713e-05
  1   8  16  74 -2.88159e-05
  1   8  16  78 -1.23872e-04
  1   8  16  79  1.26654e-04
  1   8  16  88 -1.94763e-05
  1   8  16  89 -1.94803e-05
  1   8  16 105  1.87355e-05
  1   8  16 106  2.26789e-05
  1   8  16 116  1.51180e-05
  1   8  16 124 -4.37605e-05
  1   8  16 125 -3.87998e-05
  1   8  16 127 -1.71432e-05
  1   8  16 129 -1.21523e-05
  1   8  16 130 -1.23088e-05
  1   8  16 132  1.75607e-05
  1   8  16 133 -1.76143e-05
  1   8  16 136  1.07083e-05
  1   8  16 137 -1.72826e-05
  1   8  16 141  2.69527e-05
  1   8  16 150  1.40676e-05
  1   8  16 151 -2.00043e-05
  1   8  16 154 -1.60289e-04
  1   8  16 155  1.63072e-04
  1   8  16 156  3.28728e-05
  1   8  16 157  3.48416e-05
  1   8  16 161  5.44416e-05
  1   8  16 172 -1.03708e-05
  1   8  16 178  2.22919e-04
  1   8  16 186  1.96499e-05
  1   8  16 187  2.55833e-05
  1   9  10  13  2.92186e-04
  1   9  10  16 -7.13419e-05
  1   9  10  23 -3.84279e-04
  1   9  10  33  8.87078e-05
  1   9  10  34  1.71628e-04
  1   9  10  55 -1.07087e-04
  1   9  10  59 -9.66434e-05
  1   9  10  67  6.00006e-04
  1   9  10  75 -5.90911e-04
  1   9  10  80 -3.78036e-05
  1   9  10  81  2.91532e-04
  1   9  10  84 -9.76685e-05
  1   9  10 109  7.78537e-05
  1   9  10 145  5.73330e-05
  1   9  11  12 -6.60934e-05
  1   9  11  18 -2.76590e-05
  1   9  11  19  2.76829e-05
  1   9  11  28 -1.78158e-05
  1   9  11  35 -1.19605e-04
  1   9  11  36  7.63695e-05
  1   9  11  38 -8.17471e-05
  1   9  11  39 -8.61592e-05
  1   9  11  43 -3.06864e-05
  1   9  11  44  3.01520e-05
  1   9  11  53  2.62643e-05
  1   9  11  57  2.37178e-05
  1   9  11  63 -1.11199e-04
  1   9  11  64  1.11117e-04
  1   9  11  65 -1.03180e-04
  1   9  11  66 -1.02584e-04
  1   9  11  73 -3.11187e-05
  1   9  11  74  3.13217e-05
  1   9  11  78 -4.48417e-05
  1   9  11  79  4.44564e-05
  1   9  11  90 -4.00713e-05
  1   9  11  92  2.88158e-04
  1   9  11  93  2.67845e-04
  1   9  11  98  3.67889e-05
  1   9  11 105  2.69965e-05
  1   9  11 106 -2.74103e-05
  1   9  11 114  1.50133e-05
  1   9  11 120 -1.34675e-05
  1   9  11 124  1.63164e-04
  1   9  11 125 -1.60753e-04
  1   9  11 129 -4.15787e-04
  1   9  11 130  4.16456e-04
  1   9  11 132 -2.81293e-05
  1   9  11 133 -2.45643e-05
  1   9  11 136  7.08184e-05
  1   9  11 137  7.39855e-05
  1   9  11 141  2.54861e-05
  1   9  11 150  1.93878e-04
  1   9  11 151  1.93509e-04
  1   9  11 154 -1.66933e-05
  1   9  11 156  4.32650e-05
  1   9  11 160 -3.38461e-05
  1   9  11 178 -1.15714e-05
  1   9  11 179 -2.00090e-05
  1   9  12  12  1.41763e-05
  1   9  12  14  8.80676e-05
  1   9  12  15 -8.88518e-05
  1   9  12  26 -2.12593e-05
  1   9  12  28  2.37587e-05
  1   9  12  35  5.06145e-05
  1   9  12  36 -5.09631e-05
  1   9  12  38  5.39647e-05
  1   9  12  39 -4.59117e-05
  1   9  12  43 -3.20832e-04
  1   9  12  44  3.22118e-04
  1   9  12  45  3.24447e-05
  1   9  12  49  7.51724e-05
  1   9  12  53  2.92628e-05
  1   9  12  57 -1.64049e-05
  1   9  12  65  8.21885e-05
  1   9  12  66 -8.36490e-05
  1   9  12  83 -2.85163e-05
  1   9  12  92  6.02914e-05
  1   9  12  93 -6.74764e-05
  1   9  12 105 -2.35975e-04
  1   9  12 106  2.35987e-04
  1   9  12 110  1.56099e-05
  1   9  12 115 -6.55587e-04
  1   9  12 117 -2.85443e-04
  1   9  12 124  2.57161e-04
  1   9  12 125 -2.59396e-04
  1   9  12 127  2.92692e-04
  1   9  12 129 -4.24461e-05
  1   9  12 130  4.27054e-05
  1   9  12 132 -5.56264e-04
  1   9  12 133 -5.56419e-04
  1   9  12 136 -1.45680e-05
  1   9  12 137  1.28915e-05
  1   9  12 141 -5.47340e-05
  1   9  12 150 -1.98401e-05
  1   9  12 151 -2.08029e-05
  1   9  12 154 -1.42079e-03
  1   9  12 155  1.41211e-03
  1   9  12 156 -1.64962e-03
  1   9  12 160  1.32592e-03
  1   9  12 178 -8.14985e-05
  1   9  12 179 -7.90290e-05
  1   9  13  20 -1.46640e-04
  1   9  13  24  7.80424e-05
  1   9  13  29 -1.20589e-05
  1   9  13  32  1.49482e-05
  1   9  13  40  2.34194e-04
  1   9  13  42  3.83182e-05
  1   9  13  50 -3.46709e-04
  1   9  13  61 -1.05856e-04
  1   9  13  70  1.40744e-04
  1   9  13  86 -8.91374e-05
  1   9  13  94 -1.44567e-04
  1   9  13  97  6.04011e-05
  1   9  13 100  1.76016e-04
  1   9  13 103  1.13529e-04
  1   9  13 107  5.26467e-05
  1   9  13 113 -3.00177e-04
  1   9  13 121 -1.26108e-04
  1   9  13 123  1.75267e-04
  1   9  13 131  1.08288e-04
  1   9  13 135  4.01301e-05
  1   9  13 139  2.36694e-04
  1   9  13 140  3.60286e-04
  1   9  13 149  3.10048e-04
  1   9  13 153  1.37342e-03
  1   9  13 158 -6.10979e-04
  1   9  13 163 -1.19897e-03
  1   9  13 166  5.65395e-05
  1   9  13 175 -2.13964e-05
  1   9  13 177 -2.76087e-04
  1   9  13 181  1.72907e-04
  1   9  13 184  1.99628e-05
  1   9  13 189 -5.33624e-05
  1   9  14   8 -1.69186e-05
  1   9  14   9  3.47650e-05
  1   9  14  10  3.70619e-05
  1   9  14  14  4.66633e-05
  1   9  14  15 -3.19644e-05
  1   9  14  17 -2.58999e-04
  1   9  14  21  4.51587e-04
  1   9  14  29  1.06093e-04
  1   9  14  32 -6.28015e-04
  1   9  14  42 -1.25930e-05
  1   9  14  54  5.23859e-04
  1   9  14  58 -2.71489e-04
  1   9  14  60  3.41799e-04
  1   9  14  68 -4.90758e-05
  1   9  14  69 -6.87388e-05
  1   9  14  71  1.30138e-04
  1   9  14  77  5.18828e-05
  1   9  14  80  2.97405e-04
  1   9  14  81  2.24640e-04
  1   9  14  83  1.46528e-04
  1   9  14  84  2.21653e-05
  1   9  14  85 -4.20454e-04
  1   9  14  86  1.30184e-04
  1   9  14  88  2.76700e-05
  1   9  14  89  4.06978e-05
  1   9  14  90  2.27751e-05
  1   9  14  91 -4.75677e-05
  1   9  14  92  1.64568e-04
  1   9  14  98 -8.16166e-05
  1   9  14  99 -1.67424e-05
  1   9  14 110  1.27202e-05
  1   9  14 111  8.74812e-05
  1   9  14 113  1.23419e-04
  1   9  14 114  4.28985e-05
  1   9  14 115 -1.49648e-04
  1   9  14 116 -1.35295e-04
  1   9  14 118 -2.29261e-04
  1   9  14 119 -1.54978e-04
  1   9  14 120  1.14501e-04
  1   9  14 132  6.88708e-05
  1   9  14 133  9.22012e-05
  1   9  14 135  1.19842e-04
  1   9  14 136  3.45495e-05
  1   9  14 137 -5.10873e-05
  1   9  14 144 -5.20564e-05
  1   9  14 146  7.74889e-05
  1   9  14 147  1.40966e-04
  1   9  14 150  3.61635e-05
  1   9  14 160 -6.19370e-05
  1   9  14 161  3.51228e-05
  1   9  14 164 -5.76115e-05
  1   9  14 165 -3.05771e-05
  1   9  14 166  1.07299e-04
  1   9  14 168  1.71012e-05
  1   9  14 169 -1.70318e-05
  1   9  14 172  5.50993e-05
  1   9  14 173 -2.06293e-05
  1   9  14 176 -2.44157e-05
  1   9  14 178 -2.81620e-05
  1   9  14 179  3.62024e-05
  1   9  14 181 -3.35450e-05
  1   9  14 182 -6.52648e-05
  1   9  14 183  1.74770e-04
  1   9  14 185 -1.42359e-04
  1   9  14 186 -5.51777e-05
  1   9  14 187  4.84156e-05
  1   9  14 188  1.05414e-05
  1   9  15   9  5.31328e-05
  1   9  15  10 -5.28065e-05
  1   9  15  12 -4.69941e-05
  1   9  15  14 -7.27026e-05
  1   9  15  15 -7.29069e-05
  1   9  15  19  1.47469e-05
  1   9  15  25  5.69864e-05
  1   9  15  26 -3.43174e-05
  1   9  15  28 -3.66551e-05
  1   9  15  30 -2.14177e-05
  1   9  15  31  1.89938e-05
  1   9  15  35  2.07121e-05
  1   9  15  36  2.08831e-05
  1   9  15  39 -1.09038e-04
  1   9  15  43 -5.22121e-05
  1   9  15  44 -5.23356e-05
  1   9  15  45 -1.32976e-05
  1   9  15  53 -2.04340e-05
  1   9  15  56 -8.80611e-05
  1   9  15  57  8.68701e-05
  1   9  15  63  3.79379e-05
  1   9  15  64  3.29191e-05
  1   9  15  65  5.18560e-05
  1   9  15  73 -4.05354e-05
  1   9  15  74  4.05857e-05
  1   9  15  76  1.72364e-04
  1   9  15  77  1.72260e-04
  1   9  15  90  4.40176e-05
  1   9  15  92 -6.97157e-05
  1   9  15  93  7.39157e-05
  1   9  15  98  8.08803e-05
  1   9  15 105  1.43321e-04
  1   9  15 106 -1.42835e-04
  1   9  15 111 -2.76367e-05
  1   9  15 114 -5.99817e-04
  1   9  15 115 -5.95164e-04
  1   9  15 116 -7.71767e-04
  1   9  15 117 -7.71960e-04
  1   9  15 120 -4.59798e-05
  1   9  15 124  2.27922e-04
  1   9  15 125  2.25904e-04
  1   9  15 127 -1.84434e-05
  1   9  15 129 -2.67606e-04
  1   9  15 130  2.67824e-04
  1   9  15 132  2.29646e-05
  1   9  15 133  2.22050e-05
  1   9  15 136  1.39415e-04
  1   9  15 137 -1.37867e-04
  1   9  15 141  4.26175e-05
  1   9  15 150  2.46644e-04
  1   9  15 151 -2.46382e-04
  1   9  15 154  1.30163e-03
  1   9  15 155 -1.29763e-03
  1   9  15 156  2.04377e-03
  1   9  15 157 -2.03252e-03
  1   9  15 161  1.95011e-03
  1   9  15 171 -1.70248e-05
  1   9  15 178  5.83518e-05
  1   9  15 179 -1.30510e-05
  1   9  15 182  2.37256e-05
  1   9  15 183  2.41040e-05
  1   9  15 186  3.60969e-05
  1   9  15 187 -3.94584e-05
  1   9  16  12 -2.63709e-04
  1   9  16  19  2.97924e-04
  1   9  16  25 -1.75722e-04
  1   9  16  26 -1.81231e-04
  1   9  16  28 -2.16131e-04
  1   9  16  30  1.47803e-04
  1   9  16  31  1.48501e-04
  1   9  16  35  2.97347e-04
  1   9  16  36  3.00456e-04
  1   9  16  39 -3.40574e-04
  1   9  16  43  3.33160e-04
  1   9  16  44 -3.33370e-04
  1   9  16  45  7.83148e-05
  1   9  16  49  4.51715e-05
  1   9  16  53 -5.86230e-05
  1   9  16  56  8.64382e-05
  1   9  16  57  8.72850e-05
  1   9  16  63  2.20782e-04
  1   9  16  64  2.21491e-04
  1   9  16  65 -3.07677e-04
  1   9  16  69  8.00528e-05
  1   9  16  73 -2.81318e-04
  1   9  16  74 -2.80444e-04
  1   9  16  88 -2.47364e-05
  1   9  16  89  2.47145e-05
  1   9  16 114  1.17831e-05
  1   9  16 115 -1.96204e-05
  1   9  16 116  2.93010e-05
  1   9  16 117 -3.46889e-05
  1   9  16 119 -1.00544e-05
  1   9  16 124 -1.32827e-04
  1   9  16 125  1.36386e-04
  1   9  16 127 -2.51079e-04
  1   9  16 129  3.93724e-05
  1   9  16 130 -3.91645e-05
  1   9  16 132  1.56196e-05
  1   9  16 133  1.52797e-05
  1   9  16 137  1.02284e-05
  1   9  16 141  1.08922e-04
  1   9  16 154  4.65903e-04
  1   9  16 155  4.61837e-04
  1   9  16 156 -1.69550e-04
  1   9  16 157  1.63956e-04
  1   9  16 161  1.49841e-05
  1   9  16 172 -1.53645e-05
  1   9  16 178  2.44037e-04
  1   9  16 179  1.05509e-05
  1   9  16 186  3.58251e-05
  1   9  16 187 -2.51919e-05
  1  10  11   9  2.35423e-05
  1  10  11  12  1.70123e-05
  1  10  11  18  1.20196e-05
  1  10  11  19  1.06469e-05
  1  10  11  28  2.13894e-05
  1  10  11  30  4.20875e-05
  1  10  11  31 -4.24099e-05
  1  10  11  35  2.76613e-05
  1  10  11  36  2.71364e-05
  1  10  11  43  2.17688e-05
  1  10  11  44  2.17028e-05
  1  10  11  45 -2.23243e-05
  1  10  11  49 -1.08715e-05
  1  10  11  57 -2.56043e-05
  1  10  11  69 -1.75279e-05
  1  10  11  78 -1.31871e-05
  1  10  11  79 -1.04061e-05
  1  10  11 114 -1.63975e-05
  1  10  11 115  1.74099e-05
  1  10  11 117  1.62096e-05
  1  10  11 127  3.60172e-05
  1  10  11 132  1.28499e-05
  1  10  11 133 -1.24373e-05
  1  10  11 154  1.73338e-05
  1  10  11 155 -1.75985e-05
  1  10  11 156  3.28774e-05
  1  10  11 160 -6.00595e-05
  1  10  11 178  1.07189e-05
  1  10  11 179 -1.06468e-05
  1  10  12  18 -3.08839e-05
  1  10  12  19 -3.13396e-05
  1  10  12  35 -9.91541e-05
  1  10  12  36 -1.40922e-04
  1  10  12  57 -1.46450e-05
  1  10  12  63 -2.57419e-05
  1  10  12  64 -2.60961e-05
  1  10  12  65 -1.06990e-04
  1  10  12  66 -1.07198e-04
  1  10  12  73 -3.20799e-05
  1  10  12  74  3.19125e-05
  1  10  12  78  3.02988e-05
  1  10  12  79 -3.11566e-05
  1  10  12  90  2.32091e-05
  1  10  12  91 -2.34712e-05
  1  10  12  92 -2.91863e-05
  1  10  12  93 -2.88536e-05
  1  10  12  98 -2.75447e-05
  1  10  12 119 -1.32413e-05
  1  10  12 120 -1.32353e-05
  1  10  12 129  6.11489e-05
  1  10  12 130  6.09639e-05
  1  10  12 136 -2.33631e-05
  1  10  12 137 -2.38767e-05
  1  10  12 141 -2.55991e-05
  1  10  12 150 -3.34772e-05
  1  10  12 151  3.36770e-05
  1  10  12 154  1.03157e-05
  1  10  12 155  1.00525e-05
  1  10  13  13  3.09858e-04
  1  10  13  16 -8.57012e-05
  1  10  13  20 -1.74557e-04
  1  10  13  23 -3.04301e-04
  1  10  13  24 -7.76986e-05
  1  10  13  33  4.44797e-05
  1  10  13  34 -1.81607e-05
  1  10  13  38 -3.97189e-05
  1  10  13  40  2.90463e-04
  1  10  13  42 -8.06874e-05
  1  10  13  50 -3.46932e-04
  1  10  13  55 -6.76225e-05
  1  10  13  59 -5.51199e-05
  1  10  13  61  1.17366e-04
  1  10  13  67  4.66921e-04
  1  10  13  70 -1.47127e-04
  1  10  13  71  3.79272e-05
  1  10  13  75 -4.30009e-04
  1  10  13  80 -3.87581e-05
  1  10  13  81  3.68061e-04
  1  10  13  84  1.40341e-05
  1  10  13  86 -1.01070e-04
  1  10  13  92  3.79824e-05
  1  10  13  94  1.43150e-04
  1  10  13  97  5.73755e-05
  1  10  13 100  1.80524e-04
  1  10  13 103 -1.43623e-04
  1  10  13 107 -6.54520e-05
  1  10  13 113  3.19955e-04
  1  10  13 121 -1.37373e-04
  1  10  13 123 -2.24616e-04
  1  10  13 131 -1.12627e-04
  1  10  13 135 -3.46818e-05
  1  10  13 140 -3.88864e-04
  1  10  13 145  2.10811e-05
  1  10  13 149 -3.36161e-04
  1  10  13 158  6.31146e-04
  1  10  13 163 -1.20036e-03
  1  10  13 169  6.53856e-05
  1  10  13 175 -2.96312e-05
  1  10  14  22 -1.74146e-03
  1  10  14  24  1.90890e-04
  1  10  14  37  3.87697e-04
  1  10  14  38  2.73835e-05
  1  10  14  41 -1.23804e-03
  1  10  14  47 -2.23466e-03
  1  10  14  51  9.73405e-05
  1  10  14  62  3.65571e-04
  1  10  14  71 -3.81907e-05
  1  10  14  72 -1.11494e-04
  1  10  14  86  1.57944e-04
  1  10  14  87  3.54615e-04
  1  10  14  92 -1.95916e-05
  1  10  14  95  2.37262e-05
  1  10  14  96  4.08703e-04
  1  10  14 100 -2.54560e-05
  1  10  14 101 -3.94635e-04
  1  10  14 102 -2.54390e-04
  1  10  14 103 -3.96248e-05
  1  10  14 104 -8.87037e-04
  1  10  14 112  1.41185e-04
  1  10  14 113 -1.23643e-04
  1  10  14 118  2.91136e-04
  1  10  14 122 -1.85167e-04
  1  10  14 123 -2.47277e-05
  1  10  14 128 -3.16275e-04
  1  10  14 134 -1.01594e-04
  1  10  14 138 -2.85045e-04
  1  10  14 143  1.66015e-04
  1  10  14 148 -2.23368e-04
  1  10  14 152  1.92143e-04
  1  10  14 159  7.11823e-05
  1  10  14 162  1.57943e-04
  1  10  14 163 -1.11066e-04
  1  10  14 167  1.69832e-04
  1  10  14 174 -4.40985e-05
  1  10  14 175 -5.70973e-05
  1  10  14 176  7.13999e-05
  1  10  14 180  4.30238e-05
  1  10  14 185  2.14460e-04
  1  10  14 186  4.96866e-05
  1  10  14 187 -3.60341e-05
  1  10  14 188 -2.61573e-04
  1  10  15  19  2.55187e-05
  1  10  15  25  1.56159e-05
  1  10  15  26  1.62001e-05
  1  10  15  30  6.34902e-05
  1  10  15  31  6.34174e-05
  1  10  15  35 -4.31274e-05
  1  10  15  36  4.56723e-05
  1  10  15  39 -1.04577e-05
  1  10  15  43  3.09805e-05
  1  10  15  44 -3.09928e-05
  1  10  15  45  1.54042e-05
  1  10  15  53  1.17374e-05
  1  10  15  63 -2.35607e-05
  1  10  15  64  2.37649e-05
  1  10  15  65 -1.20421e-05
  1  10  15  69  1.35068e-05
  1  10  15  73 -2.44171e-05
  1  10  15  74 -2.43087e-05
  1  10  15  78  3.31000e-05
  1  10  15  79 -3.34809e-05
  1  10  15 129 -1.14328e-05
  1  10  15 130 -1.16703e-05
  1  10  15 154 -7.04342e-05
  1  10  15 155 -6.99792e-05
  1  10  15 156 -2.94421e-05
  1  10  15 157 -2.75749e-05
  1  10  15 161 -1.18695e-05
  1  10  15 178 -3.39213e-05
  1  10  16   9 -3.89947e-05
  1  10  16  10 -4.00003e-05
  1  10  16  15 -3.25119e-05
  1  10  16  30  3.21911e-05
  1  10  16  31 -3.06382e-05
  1  10  16  35  5.03832e-05
  1  10  16  36 -5.00407e-05
  1  10  16  39  3.02643e-05
  1  10  16  56 -4.00751e-05
  1  10  16  57  4.04714e-05
  1  10  16  65 -2.50537e-05
  1  10  16  73  1.32246e-05
  1  10  16  74 -1.28234e-05
  1  10  16  78 -1.32005e-05
  1  10  16  79  1.18814e-05
  1  10  16  82 -2.30417e-05
  1  10  16  90  1.79419e-05
  1  10  16  93 -4.10119e-05
  1  10  16  98 -2.98269e-05
  1  10  16 105 -1.10672e-05
  1  10  16 106 -1.09493e-05
  1  10  16 114  1.13399e-04
  1  10  16 115  1.14835e-04
  1  10  16 116  7.92998e-05
  1  10  16 117  7.88463e-05
  1  10  16 124 -4.84926e-05
  1  10  16 125 -4.86507e-05
  1  10  16 129  9.60692e-05
  1  10  16 130  9.59913e-05
  1  10  16 136 -3.97097e-05
  1  10  16 137  4.04438e-05
  1  10  16 141 -4.30356e-05
  1  10  16 150 -6.10823e-05
  1  10  16 151  6.11595e-05
  1  10  16 154 -1.41868e-04
  1  10  16 155  1.41864e-04
  1  10  16 156  2.14679e-04
  1  10  16 157  2.15831e-04
  1  10  16 161 -2.57145e-04
  1  11  12  16  3.59407e-05
  1  11  12  22 -8.80817e-05
  1  11  12  33  1.33079e-04
  1  11  12  34 -1.12297e-04
  1  11  12  41 -1.87248e-04
  1  11  12  47  4.57003e-04
  1  11  12  51  3.23758e-04
  1  11  12  55  1.05651e-04
  1  11  12  81 -3.55997e-05
  1  11  12  87 -1.24332e-05
  1  11  12  95 -1.31296e-04
  1  11  12  96 -1.40333e-04
  1  11  12 104  1.60884e-04
  1  11  12 112 -1.11036e-04
  1  11  12 118 -1.37269e-05
  1  11  12 122  1.97673e-04
  1  11  12 134 -1.81043e-05
  1  11  12 138 -9.28402e-05
  1  11  12 145 -2.21862e-05
  1  11  12 152  1.01731e-04
  1  11  12 159 -1.90969e-05
  1  11  12 162 -5.30626e-05
  1  11  12 180  1.67814e-05
  1  11  13  12 -3.07037e-05
  1  11  13  18 -1.57062e-05
  1  11  13  19  1.56463e-05
  1  11  13  35  5.03673e-05
  1  11  13  36  2.84462e-05
  1  11  13  38 -4.52674e-05
  1  11  13  39 -4.76334e-05
  1  11  13  43 -4.50526e-05
  1  11  13  44  4.58689e-05
  1  11  13  53  1.37522e-05
  1  11  13  63  8.24024e-05
  1  11  13  64 -8.21472e-05
  1  11  13  65  6.74934e-05
  1  11  13  66  6.77201e-05
  1  11  13  73 -1.67174e-05
  1  11  13  74  1.70375e-05
  1  11  13  78 -2.36324e-05
  1  11  13  79  2.35012e-05
  1  11  13  90 -2.28408e-05
  1  11  13  92 -1.75254e-04
  1  11  13  93 -1.54305e-04
  1  11  13  98  1.73274e-05
  1  11  13 105 -1.36272e-05
  1  11  13 106  1.36514e-05
  1  11  13 114 -1.89760e-05
  1  11  13 124 -1.36872e-04
  1  11  13 125  1.34568e-04
  1  11  13 129  2.56598e-04
  1  11  13 130 -2.54568e-04
  1  11  13 132  1.71766e-05
  1  11  13 133  1.18357e-05
  1  11  13 136  3.90892e-05
  1  11  13 137  3.99316e-05
  1  11  13 141  1.47917e-05
  1  11  13 150 -1.69743e-04
  1  11  13 151 -1.66723e-04
  1  11  13 155  1.45688e-05
  1  11  13 156 -2.73101e-05
  1  11  14   9 -1.92391e-05
  1  11  14  10 -1.47468e-05
  1  11  14  14 -8.97996e-05
  1  11  14  26  3.03426e-05
  1  11  14  28 -1.87132e-05
  1  11  14  35 -4.99315e-05
  1  11  14  36  5.01579e-05
  1  11  14  38  4.41366e-05
  1  11  14  39  3.74652e-05
  1  11  14  43  1.37629e-04
  1  11  14  44 -1.38202e-04
  1  11  14  45 -2.10415e-05
  1  11  14  49 -7.81712e-05
  1  11  14  53 -2.47932e-05
  1  11  14  57  1.42766e-05
  1  11  14  65  1.63717e-05
  1  11  14  66  1.63804e-05
  1  11  14  76 -1.10189e-05
  1  11  14  77  1.10250e-05
  1  11  14  82  1.96792e-05
  1  11  14  83  1.96562e-05
  1  11  14  92  2.21137e-05
  1  11  14  93  1.15436e-05
  1  11  14 105  4.43384e-05
  1  11  14 106 -4.45392e-05
  1  11  14 110 -1.42286e-05
  1  11  14 111 -1.40818e-05
  1  11  14 114 -1.80086e-04
  1  11  14 115 -1.84944e-04
  1  11  14 116 -9.65343e-05
  1  11  14 117  1.98705e-04
  1  11  14 124 -9.98627e-05
  1  11  14 125  1.00460e-04
  1  11  14 127 -4.80049e-05
  1  11  14 129 -1.52379e-05
  1  11  14 130  1.95759e-05
  1  11  14 132 -8.06017e-05
  1  11  14 133 -8.10645e-05
  1  11  14 141  3.31808e-05
  1  11  14 150  1.13081e-05
  1  11  14 151  1.13360e-05
  1  11  14 154 -6.33238e-04
  1  11  14 155 -6.31273e-04
  1  11  14 156 -7.07029e-04
  1  11  14 160  5.66712e-04
  1  11  14 178  7.30573e-05
  1  11  14 179  7.09320e-05
  1  11  15   8  8.88620e-05
  1  11  15   9  2.90011e-05
  1  11  15  10 -1.03213e-04
  1  11  15  15  1.92267e-04
  1  11  15  17 -9.43189e-05
  1  11  15  18  1.89618e-04
  1  11  15  19  3.10848e-05
  1  11  15  20  1.49993e-04
  1  11  15  21  1.10360e-04
  1  11  15  24 -3.09705e-04
  1  11  15  25 -7.82420e-05
  1  11  15  26 -1.78334e-04
  1  11  15  29  3.10091e-04
  1  11  15  32  4.55572e-05
  1  11  15  38  7.88005e-05
  1  11  15  39 -1.13132e-05
  1  11  15  40  6.16448e-05
  1  11  15  42  5.57413e-05
  1  11  15  47 -4.21834e-04
  1  11  15  50  1.45971e-04
  1  11  15  54  1.90766e-04
  1  11  15  55 -1.95151e-04
  1  11  15  56 -3.45146e-04
  1  11  15  58 -1.75492e-04
  1  11  15  59  1.81870e-04
  1  11  15  60 -1.11191e-04
  1  11  15  61  1.54544e-04
  1  11  15  62  8.26588e-04
  1  11  15  67  1.87203e-04
  1  11  15  70  1.19544e-04
  1  11  15  73 -4.71201e-05
  1  11  15  75 -1.85217e-04
  1  11  15  78 -4.60488e-05
  1  11  15  79  1.77665e-05
  1  11  15  81  2.07346e-04
  1  11  15  82  3.35013e-05
  1  11  15  85  6.44441e-05
  1  11  15  86  3.62250e-05
  1  11  15  89 -1.19270e-04
  1  11  15  92  1.50299e-05
  1  11  15  93  6.01420e-05
  1  11  15  94  5.63277e-05
  1  11  15  97  2.53243e-04
  1  11  15  99  4.05989e-05
  1  11  15 100 -1.78280e-05
  1  11  15 103  1.30333e-04
  1  11  15 107 -1.52697e-04
  1  11  15 108  1.01135e-04
  1  11  15 110 -2.20885e-05
  1  11  15 111  2.15063e-05
  1  11  15 113  3.37888e-05
  1  11  15 114 -5.40091e-05
  1  11  15 115 -1.35946e-05
  1  11  15 116  1.59488e-04
  1  11  15 121  2.25892e-05
  1  11  15 123  1.86431e-04
  1  11  15 128  6.24541e-04
  1  11  15 131  1.64739e-04
  1  11  15 135  1.53693e-04
  1  11  15 139  8.11108e-05
  1  11  15 140  3.05161e-04
  1  11  15 144  2.62113e-05
  1  11  15 145  1.92084e-04
  1  11  15 146  1.57921e-05
  1  11  15 147 -1.85065e-05
  1  11  15 148  2.34414e-04
  1  11  15 149 -1.16202e-04
  1  11  15 150 -4.00264e-05
  1  11  15 153  2.08259e-04
  1  11  15 157 -4.17901e-05
  1  11  15 158 -1.20304e-04
  1  11  15 160  2.58295e-04
  1  11  15 161 -2.56974e-04
  1  11  15 162  2.42281e-03
  1  11  15 163  2.23580e-04
  1  11  15 165  6.86295e-05
  1  11  15 166  3.05731e-05
  1  11  15 168 -1.30200e-04
  1  11  15 169  1.93386e-04
  1  11  15 170  9.18454e-05
  1  11  15 173 -1.17850e-05
  1  11  15 174 -8.20667e-05
  1  11  15 175 -1.18777e-05
  1  11  15 176  1.93177e-04
  1  11  15 177 -1.24244e-04
  1  11  15 179  3.90458e-05
  1  11  15 181 -1.44628e-04
  1  11  15 186 -8.62815e-05
  1  11  15 189  1.27353e-04
  1  11  16   8 -1.66018e-04
  1  11  16   9  1.22340e-05
  1  11  16  10 -1.88008e-04
  1  11  16  14  2.05585e-04
  1  11  16  15 -1.98571e-04
  1  11  16  17 -2.01722e-05
  1  11  16  18  5.98412e-05
  1  11  16  19  1.79964e-05
  1  11  16  20 -2.72298e-05
  1  11  16  21  1.28222e-04
  1  11  16  24 -1.61984e-05
  1  11  16  25 -2.55966e-04
  1  11  16  26  4.40761e-05
  1  11  16  28 -1.45746e-05
  1  11  16  29  9.22361e-05
  1  11  16  32  2.36380e-04
  1  11  16  33 -8.06187e-05
  1  11  16  34 -2.44324e-04
  1  11  16  38  7.18044e-05
  1  11  16  39 -1.12274e-05
  1  11  16  41  1.90714e-04
  1  11  16  42  9.72729e-05
  1  11  16  47 -1.92056e-04
  1  11  16  50  1.17772e-04
  1  11  16  51 -1.93167e-04
  1  11  16  52  1.33782e-05
  1  11  16  54 -8.33295e-05
  1  11  16  55  2.66367e-04
  1  11  16  56 -1.42518e-04
  1  11  16  57 -1.16514e-05
  1  11  16  58  9.51640e-05
  1  11  16  60  7.42374e-05
  1  11  16  61 -3.19344e-05
  1  11  16  66  1.24279e-04
  1  11  16  70 -1.20036e-04
  1  11  16  71  8.64219e-05
  1  11  16  74  3.83068e-05
  1  11  16  77  3.63262e-04
  1  11  16  78 -4.20782e-05
  1  11  16  80 -1.84020e-04
  1  11  16  81  1.88917e-04
  1  11  16  85  2.74400e-04
  1  11  16  86 -6.07126e-05
  1  11  16  89 -1.90455e-04
  1  11  16  92 -1.47926e-04
  1  11  16  93  3.20977e-05
  1  11  16  94 -1.86337e-05
  1  11  16  95  1.92351e-04
  1  11  16  97  9.30863e-05
  1  11  16 100  3.24071e-05
  1  11  16 101  1.90698e-04
  1  11  16 102  1.92452e-04
  1  11  16 103 -5.78477e-05
  1  11  16 104 -1.92914e-04
  1  11  16 107 -8.99446e-05
  1  11  16 108  1.05895e-04
  1  11  16 110  2.15257e-04
  1  11  16 111  1.70371e-04
  1  11  16 112  1.92060e-04
  1  11  16 116  1.73327e-04
  1  11  16 119 -1.80240e-04
  1  11  16 121  1.54341e-04
  1  11  16 122 -1.92608e-04
  1  11  16 131  4.89169e-05
  1  11  16 134  1.91171e-04
  1  11  16 135  1.20195e-04
  1  11  16 138  1.92247e-04
  1  11  16 139 -7.90781e-05
  1  11  16 140 -6.83072e-05
  1  11  16 143 -1.91395e-04
  1  11  16 144 -2.69569e-05
  1  11  16 146 -3.08445e-05
  1  11  16 147 -4.83506e-05
  1  11  16 149  5.59665e-05
  1  11  16 152 -1.93415e-04
  1  11  16 153  1.18105e-04
  1  11  16 157 -1.17657e-03
  1  11  16 158 -4.56601e-05
  1  11  16 159 -1.84677e-04
  1  11  16 160 -6.31246e-04
  1  11  16 161 -6.13746e-04
  1  11  16 162  1.94009e-04
  1  11  16 163  5.00813e-05
  1  11  16 164  2.36631e-05
  1  11  16 166 -4.29210e-05
  1  11  16 168  6.70469e-05
  1  11  16 170 -1.91492e-04
  1  11  16 171 -1.21533e-04
  1  11  16 172  1.66807e-05
  1  11  16 175  2.26052e-05
  1  11  16 176  1.20379e-03
  1  11  16 177  5.36853e-05
  1  11  16 179  7.84521e-05
  1  11  16 180 -1.93401e-04
  1  11  16 183  3.76514e-05
  1  11  16 184  1.48204e-04
  1  11  16 185 -2.23064e-04
  1  11  16 188  1.93116e-04
  1  12  13  14  4.56869e-05
  1  12  13  15 -4.38738e-05
  1  12  13  35  2.72845e-05
  1  12  13  36 -2.69480e-05
  1  12  13  38  3.04586e-05
  1  12  13  39 -2.54193e-05
  1  12  13  43  1.28529e-04
  1  12  13  44 -1.28337e-04
  1  12  13  45  1.97435e-05
  1  12  13  49  3.64916e-05
  1  12  13  53  1.74609e-05
  1  12  13  83 -1.52416e-05
  1  12  13  92 -1.66874e-05
  1  12  13  93  3.89971e-05
  1  12  13 105  1.90936e-04
  1  12  13 106 -1.90491e-04
  1  12  13 115  3.27205e-04
  1  12  13 117  1.74782e-04
  1  12  13 124 -1.95843e-04
  1  12  13 125  1.96138e-04
  1  12  13 127 -5.54028e-05
  1  12  13 132  2.98317e-04
  1  12  13 133  3.00389e-04
  1  12  13 141 -2.87370e-05
  1  12  13 154  6.45351e-04
  1  12  13 155 -6.49545e-04
  1  12  13 156  6.31764e-04
  1  12  13 160 -5.54280e-04
  1  12  13 178 -4.49773e-05
  1  12  13 179 -4.43429e-05
  1  12  14  12 -5.82552e-05
  1  12  14  18 -1.41329e-05
  1  12  14  19  1.40913e-05
  1  12  14  28 -1.75335e-05
  1  12  14  35 -7.85445e-05
  1  12  14  36  7.79732e-05
  1  12  14  38  6.81713e-05
  1  12  14  39 -7.20786e-05
  1  12  14  43 -4.89334e-05
  1  12  14  44  4.83053e-05
  1  12  14  53  2.15286e-05
  1  12  14  57  1.74985e-05
  1  12  14  63 -4.62719e-05
  1  12  14  64  4.51423e-05
  1  12  14  65  2.71874e-05
  1  12  14  66 -2.74200e-05
  1  12  14  73 -1.99421e-05
  1  12  14  74 -2.00588e-05
  1  12  14  78 -2.49303e-05
  1  12  14  79 -3.48952e-05
  1  12  14  90 -1.20381e-05
  1  12  14  91 -1.17174e-05
  1  12  14  92 -8.20427e-05
  1  12  14  93  8.50458e-05
  1  12  14  98  2.31448e-05
  1  12  14 114 -2.25850e-05
  1  12  14 119  1.48591e-05
  1  12  14 120 -1.48848e-05
  1  12  14 124  5.01947e-05
  1  12  14 125 -4.91086e-05
  1  12  14 127 -1.05357e-05
  1  12  14 129  5.00679e-05
  1  12  14 130 -4.92826e-05
  1  12  14 132  1.93249e-05
  1  12  14 136  4.70586e-05
  1  12  14 137 -4.69553e-05
  1  12  14 141  1.98734e-05
  1  12  14 150  9.15991e-05
  1  12  14 151  9.14684e-05
  1  12  14 154 -5.91114e-05
  1  12  14 155  6.36841e-05
  1  12  14 156 -6.99077e-05
  1  12  14 160  3.38615e-05
  1  12  14 179 -1.66343e-05
  1  12  15   8 -1.66103e-04
  1  12  15   9  1.05510e-05
  1  12  15  10 -1.37448e-04
  1  12  15  13  2.24721e-04
  1  12  15  17 -2.01184e-05
  1  12  15  18  5.06398e-05
  1  12  15  19  1.81662e-05
  1  12  15  20 -2.72220e-05
  1  12  15  21  1.28296e-04
  1  12  15  23 -8.51988e-05
  1  12  15  24 -1.62997e-05
  1  12  15  25  2.54676e-04
  1  12  15  28 -1.46657e-05
  1  12  15  29 -7.24513e-05
  1  12  15  32  2.36337e-04
  1  12  15  37  1.92592e-04
  1  12  15  38 -6.89505e-05
  1  12  15  39 -1.13895e-05
  1  12  15  42  9.73476e-05
  1  12  15  47 -1.93991e-04
  1  12  15  50  1.17757e-04
  1  12  15  52 -1.33760e-05
  1  12  15  54 -8.34451e-05
  1  12  15  55 -1.09844e-04
  1  12  15  56  1.19196e-04
  1  12  15  58  9.51317e-05
  1  12  15  59  1.56697e-04
  1  12  15  60  7.43888e-05
  1  12  15  61 -3.20511e-05
  1  12  15  64 -7.99809e-05
  1  12  15  66  2.26280e-05
  1  12  15  70  1.33197e-04
  1  12  15  71  8.63485e-05
  1  12  15  72  1.92556e-04
  1  12  15  74 -1.48921e-04
  1  12  15  76 -2.15372e-04
  1  12  15  78 -4.39784e-05
  1  12  15  80  1.90029e-04
  1  12  15  81  1.97120e-04
  1  12  15  82 -7.84788e-05
  1  12  15  83 -1.94392e-04
  1  12  15  84 -1.96839e-04
  1  12  15  85  2.74190e-04
  1  12  15  86 -1.31677e-04
  1  12  15  87  1.96040e-04
  1  12  15  91  1.80613e-04
  1  12  15  92 -1.09094e-04
  1  12  15  93  3.57081e-05
  1  12  15  94 -4.76865e-05
  1  12  15  97  9.30184e-05
  1  12  15 100  3.24435e-05
  1  12  15 101  1.94245e-04
  1  12  15 102  1.92850e-04
  1  12  15 103 -5.77910e-05
  1  12  15 107 -9.00183e-05
  1  12  15 108  1.06166e-04
  1  12  15 109  6.81541e-05
  1  12  15 110 -5.64989e-05
  1  12  15 114  2.38946e-04
  1  12  15 116  4.60855e-05
  1  12  15 118  1.91912e-04
  1  12  15 119  1.80233e-04
  1  12  15 121  1.54158e-04
  1  12  15 131  4.89902e-05
  1  12  15 134  1.94990e-04
  1  12  15 135  1.20273e-04
  1  12  15 139 -7.90547e-05
  1  12  15 140 -6.83132e-05
  1  12  15 143 -1.94204e-04
  1  12  15 144 -2.69301e-05
  1  12  15 145  7.48047e-05
  1  12  15 146 -3.12171e-05
  1  12  15 147 -4.89109e-05
  1  12  15 149 -1.31091e-05
  1  12  15 153  1.18081e-04
  1  12  15 157 -2.41385e-04
  1  12  15 158 -4.55058e-05
  1  12  15 159 -1.94579e-04
  1  12  15 160  8.55779e-05
  1  12  15 161  8.25600e-05
  1  12  15 162  1.91219e-04
  1  12  15 163  4.98709e-05
  1  12  15 164  2.38099e-05
  1  12  15 166 -4.32393e-05
  1  12  15 168  6.70574e-05
  1  12  15 170 -2.15044e-04
  1  12  15 171 -1.17888e-04
  1  12  15 172  1.65436e-05
  1  12  15 174 -1.92711e-04
  1  12  15 175  2.25711e-05
  1  12  15 179  8.28764e-05
  1  12  15 183  3.82382e-05
  1  12  15 184  1.48401e-04
  1  12  15 185  2.81031e-05
  1  12  16   8 -8.90973e-05
  1  12  16   9  1.09165e-05
  1  12  16  10  1.47274e-04
  1  12  16  13  1.93323e-04
  1  12  16  14  1.92599e-04
  1  12  16  17  9.43973e-05
  1  12  16  18 -1.81928e-04
  1  12  16  19 -3.02582e-05
  1  12  16  20 -1.50115e-04
  1  12  16  21 -1.10214e-04
  1  12  16  23  1.99085e-04
  1  12  16  24  3.09506e-04
  1  12  16  25  2.02189e-05
  1  12  16  26  2.21871e-05
  1  12  16  29  1.81843e-05
  1  12  16  32 -4.53397e-05
  1  12  16  33  1.96308e-04
  1  12  16  34 -1.94029e-04
  1  12  16  37  7.06069e-05
  1  12  16  38  5.11938e-05
  1  12  16  39  1.10569e-05
  1  12  16  40 -6.14209e-05
  1  12  16  41  4.79951e-04
  1  12  16  42 -5.56303e-05
  1  12  16  47 -1.05292e-03
  1  12  16  50 -1.45138e-04
  1  12  16  51  4.56203e-04
  1  12  16  54 -1.90658e-04
  1  12  16  55  1.90347e-04
  1  12  16  56 -2.01430e-04
  1  12  16  58  1.75404e-04
  1  12  16  59 -1.78222e-04
  1  12  16  60  1.11591e-04
  1  12  16  61 -1.54900e-04
  1  12  16  62  1.59310e-04
  1  12  16  63 -1.30308e-05
  1  12  16  64  8.76743e-05
  1  12  16  66 -6.02837e-05
  1  12  16  67 -1.98544e-04
  1  12  16  70  9.41944e-05
  1  12  16  72 -1.25161e-04
  1  12  16  73 -5.51401e-05
  1  12  16  74  5.78538e-05
  1  12  16  75  2.01090e-04
  1  12  16  76  1.97174e-04
  1  12  16  77 -1.85919e-04
  1  12  16  78  4.34869e-05
  1  12  16  79  1.50684e-05
  1  12  16  81  4.93576e-04
  1  12  16  82  1.57774e-04
  1  12  16  83 -1.84940e-04
  1  12  16  84 -6.90049e-05
  1  12  16  85 -6.48768e-05
  1  12  16  86  1.57171e-04
  1  12  16  87  8.95381e-04
  1  12  16  91  4.31485e-05
  1  12  16  92 -2.16657e-05
  1  12  16  93 -6.63809e-05
  1  12  16  94  2.58493e-05
  1  12  16  95 -3.02562e-04
  1  12  16  97 -2.54762e-04
  1  12  16 100  1.90106e-05
  1  12  16 103 -1.30368e-04
  1  12  16 104 -9.94813e-04
  1  12  16 107  1.52795e-04
  1  12  16 108 -1.01171e-04
  1  12  16 109 -1.93077e-04
  1  12  16 110  1.30443e-04
  1  12  16 111 -1.24600e-04
  1  12  16 112  3.17419e-04
  1  12  16 113 -3.34638e-05
  1  12  16 114 -1.18136e-04
  1  12  16 115 -1.38079e-05
  1  12  16 116 -1.60393e-04
  1  12  16 118  1.13634e-03
  1  12  16 120 -4.61095e-05
  1  12  16 121 -2.18835e-05
  1  12  16 122 -8.96407e-04
  1  12  16 123 -1.86009e-04
  1  12  16 127 -2.18107e-04
  1  12  16 128 -3.22650e-05
  1  12  16 131 -1.64326e-04
  1  12  16 135 -1.52915e-04
  1  12  16 138 -3.08757e-04
  1  12  16 139 -8.05722e-05
  1  12  16 140 -3.04893e-04
  1  12  16 144 -2.63109e-05
  1  12  16 146 -1.57789e-05
  1  12  16 147  1.85710e-05
  1  12  16 148 -4.25425e-04
  1  12  16 149 -2.62129e-04
  1  12  16 152 -8.34833e-04
  1  12  16 153 -2.08058e-04
  1  12  16 157 -7.14994e-05
  1  12  16 158  1.21904e-04
  1  12  16 160  1.19117e-04
  1  12  16 161 -1.03323e-04
  1  12  16 162  3.11112e-03
  1  12  16 163 -2.20518e-04
  1  12  16 165 -6.87187e-05
  1  12  16 166 -2.85306e-05
  1  12  16 168  1.30244e-04
  1  12  16 169 -1.93942e-04
  1  12  16 170 -7.44135e-05
  1  12  16 173  1.18145e-05
  1  12  16 175  1.17581e-05
  1  12  16 177 -8.70255e-05
  1  12  16 179 -2.23877e-05
  1  12  16 180  8.58499e-05
  1  12  16 181 -5.25067e-05
  1  12  16 185 -2.93677e-04
  1  12  16 186 -1.26319e-04
  1  12  16 188  1.71866e-04
  1  12  16 189 -1.29771e-04
  1  13  14   8  4.26482e-05
  1  13  14  17  1.19595e-04
  1  13  14  21  1.05708e-03
  1  13  14  24  3.08560e-05
  1  13  14  29  6.07710e-04
  1  13  14  32 -6.86879e-04
  1  13  14  54  4.90262e-04
  1  13  14  58 -4.59904e-04
  1  13  14  60  6.48966e-04
  1  13  14  71 -1.17639e-04
  1  13  14  80  4.46497e-04
  1  13  14  81 -3.72785e-05
  1  13  14  83 -2.08976e-05
  1  13  14  85 -6.20986e-04
  1  13  14  86 -5.99153e-05
  1  13  14  92 -2.34698e-05
  1  13  14 108  2.86190e-05
  1  13  14 111 -1.23158e-05
  1  13  14 113 -3.37204e-05
  1  13  14 115  2.10073e-05
  1  13  14 116  1.88368e-05
  1  13  14 118  4.70568e-05
  1  13  14 119  2.18051e-05
  1  13  14 120 -1.61127e-05
  1  13  14 132 -1.95464e-05
  1  13  14 133 -1.31130e-05
  1  13  14 135 -1.64499e-05
  1  13  14 137  2.88781e-05
  1  13  14 144  2.33133e-05
  1  13  14 146 -1.09618e-05
  1  13  14 147 -1.98366e-05
  1  13  14 163  3.71332e-05
  1  13  14 166 -3.04315e-05
  1  13  14 172 -1.52162e-05
  1  13  14 178  2.06685e-05
  1  13  14 183 -2.46499e-05
  1  13  14 185  1.99868e-05
  1  13  15   9  1.73469e-04
  1  13  15  10 -1.72538e-04
  1  13  15  12 -2.03014e-05
  1  13  15  14 -1.44020e-04
  1  13  15  15 -1.44169e-04
  1  13  15  28 -1.48071e-05
  1  13  15  30 -4.51554e-05
  1  13  15  31  3.90772e-05
  1  13  15  43 -3.36269e-05
  1  13  15  44 -3.44649e-05
  1  13  15  45 -1.27876e-05
  1  13  15  56 -1.23194e-04
  1  13  15  57  1.22280e-04
  1  13  15  63  2.78548e-05
  1  13  15  64  2.43190e-05
  1  13  15  65 -1.05539e-05
  1  13  15  73 -3.25319e-05
  1  13  15  74  3.22143e-05
  1  13  15  76  1.62892e-05
  1  13  15  77  1.63236e-05
  1  13  15  78 -1.65896e-05
  1  13  15  79 -1.06579e-05
  1  13  15  82 -8.84093e-05
  1  13  15  83  8.83287e-05
  1  13  15  90  1.36456e-04
  1  13  15  92  1.61669e-04
  1  13  15  93 -1.61602e-04
  1  13  15  98 -1.23877e-04
  1  13  15 111 -1.97530e-05
  1  13  15 114  9.49320e-05
  1  13  15 115  9.32847e-05
  1  13  15 116  9.81760e-05
  1  13  15 117  9.83921e-05
  1  13  15 124 -9.77550e-05
  1  13  15 125 -9.59355e-05
  1  13  15 129  3.37352e-04
  1  13  15 130 -3.40315e-04
  1  13  15 136 -1.57484e-04
  1  13  15 137  1.58540e-04
  1  13  15 141 -6.68150e-05
  1  13  15 150 -2.01904e-04
  1  13  15 151  2.05187e-04
  1  13  15 154 -1.03498e-04
  1  13  15 155  1.04746e-04
  1  13  15 156 -3.67045e-04
  1  13  15 157  3.64948e-04
  1  13  15 161 -6.46729e-04
  1  13  15 178 -1.97579e-05
  1  13  15 182 -1.32649e-05
  1  13  15 183 -1.37144e-05
  1  13  16   9 -1.17659e-05
  1  13  16  10  1.28742e-05
  1  13  16  12 -1.11239e-04
  1  13  16  19  1.68734e-04
  1  13  16  28 -8.86575e-05
  1  13  16  30  3.22194e-04
  1  13  16  31  3.22694e-04
  1  13  16  35  6.28003e-04
  1  13  16  36  6.31402e-04
  1  13  16  39  2.78367e-05
  1  13  16  43  2.29254e-04
  1  13  16  44 -2.29998e-04
  1  13  16  45  9.59870e-05
  1  13  16  49 -2.08081e-05
  1  13  16  53  3.53228e-05
  1  13  16  56  1.19702e-04
  1  13  16  57  1.21050e-04
  1  13  16  63  1.76383e-04
  1  13  16  64  1.77370e-04
  1  13  16  65 -3.36632e-04
  1  13  16  69  8.52324e-05
  1  13  16  73 -2.06160e-04
  1  13  16  74 -2.06945e-04
  1  13  16  78 -1.61166e-04
  1  13  16  79 -1.63196e-04
  1  13  16  90  1.18666e-05
  1  13  16 114  1.05788e-05
  1  13  16 124  4.36601e-05
  1  13  16 125 -4.46310e-05
  1  13  16 127 -1.65793e-04
  1  13  16 129 -3.13540e-05
  1  13  16 130  3.06321e-05
  1  13  16 132  1.23378e-05
  1  13  16 133  1.36214e-05
  1  13  16 136 -1.18628e-05
  1  13  16 137 -1.28751e-05
  1  13  16 141 -1.60400e-04
  1  13  16 150 -1.88864e-05
  1  13  16 151 -1.35997e-05
  1  13  16 154 -1.97850e-05
  1  13  16 155 -2.11949e-05
  1  13  16 161 -4.18457e-05
  1  13  16 178 -7.41403e-05
  1  14  15  12  1.25436e-05
  1  14  15  19  1.23970e-05
  1  14  15  25  1.40220e-05
  1  14  15  26 -1.43298e-05
  1  14  15  28 -1.25278e-05
  1  14  15  30  3.08931e-05
  1  14  15  31 -3.10032e-05
  1  14  15  35 -2.08622e-05
  1  14  15  36 -2.14143e-05
  1  14  15  39 -3.93351e-05
  1  14  15  43 -1.22751e-05
  1  14  15  44 -1.22307e-05
  1  14  15  53 -1.36158e-05
  1  14  15  78  2.19568e-05
  1  14  15  79  2.15797e-05
  1  14  15 124 -2.36755e-05
  1  14  15 125 -2.44851e-05
  1  14  15 127 -1.53290e-05
  1  14  15 129  1.02997e-05
  1  14  15 141  2.97856e-05
  1  14  15 154 -1.26174e-04
  1  14  15 155  1.28112e-04
  1  14  15 156  3.52209e-05
  1  14  15 157 -2.44128e-05
  1  14  15 178  3.71571e-05
  1  14  16   9  1.77312e-05
  1  14  16  10 -1.77528e-05
  1  14  16  15 -1.09226e-05
  1  14  16  39  1.14243e-05
  1  14  16  76 -2.06169e-05
  1  14  16  82 -1.04439e-05
  1  14  16  93 -3.19548e-05
  1  14  16  98 -2.15916e-05
  1  14  16 105 -1.69153e-05
  1  14  16 106  1.70546e-05
  1  14  16 114  1.45966e-04
  1  14  16 115 -1.45623e-04
  1  14  16 116  2.22157e-04
  1  14  16 117 -2.20828e-04
  1  14  16 124 -4.26067e-05
  1  14  16 125  4.21698e-05
  1  14  16 129  7.85250e-05
  1  14  16 130 -7.80424e-05
  1  14  16 136 -3.24322e-05
  1  14  16 137 -3.23037e-05
  1  14  16 141 -1.24591e-05
  1  14  16 150 -5.41727e-05
  1  14  16 151 -5.42834e-05
  1  14  16 154  6.03353e-04
  1  14  16 155  6.10630e-04
  1  14  16 156 -1.06580e-03
  1  14  16 157  1.08654e-03
  1  14  16 161 -1.06059e-03
  1  15  16  13  2.06013e-04
  1  15  16  16  8.68403e-05
  1  15  16  22 -5.42630e-05
  1  15  16  23  7.11163e-05
  1  15  16  37 -3.08575e-04
  1  15  16  47  5.63633e-04
  1  15  16  51  1.25148e-05
  1  15  16  55  1.81075e-04
  1  15  16  72 -2.87208e-04
  1  15  16  81  4.60334e-05
  1  15  16  87 -2.88323e-04
  1  15  16  95 -1.10499e-05
  1  15  16  96 -1.65496e-04
  1  15  16 101  1.10898e-05
  1  15  16 104 -1.11921e-05
  1  15  16 109 -1.38618e-05
  1  15  16 118 -1.81532e-04
  1  15  16 134  1.61176e-05
  1  15  16 159  2.08769e-05
  1  15  16 162 -1.90617e-04
  3   1   2  22  6.82821e-04
  3   1   2  34 -3.23186e-05
  3   1   2  37  2.93756e-04
  3   1   2  41 -5.71393e-04
  3   1   2  47 -7.28640e-04
  3   1   2  62 -4.64534e-04
  3   1   2  67 -1.92253e-05
  3   1   2  72  4.73528e-05
  3   1   2  75  2.60629e-05
  3   1   2  87  7.52747e-04
  3   1   2  96  1.02577e-05
  3   1   2 101 -1.38470e-04
  3   1   2 102 -3.72396e-04
  3   1   2 104 -1.54955e-05
  3   1   2 118  4.65998e-04
  3   1   2 122 -4.45111e-04
  3   1   2 128 -4.21190e-04
  3   1   2 138  3.34099e-04
  3   1   2 143  1.12162e-05
  3   1   2 148  1.22002e-04
  3   1   2 159 -3.19294e-05
  3   1   2 162 -2.69362e-04
  3   1   2 167  1.29440e-05
  3   1   2 176  6.27888e-05
  3   1   3  10  1.11630e-04
  3   1   3  12 -3.19926e-05
  3   1   3  14 -9.03148e-05
  3   1   3  15 -9.03267e-05
  3   1   3  25 -4.11676e-04
  3   1   3  27  1.90193e-05
  3   1   3  28  1.84232e-05
  3   1   3  30 -7.66729e-05
  3   1   3  31 -5.36181e-05
  3   1   3  35 -2.32814e-05
  3   1   3  36 -2.59492e-05
  3   1   3  43 -3.87940e-05
  3   1   3  45 -6.29006e-04
  3   1   3  56  5.96205e-05
  3   1   3  57  5.92177e-05
  3   1   3  64  3.09460e-05
  3   1   3  65 -4.93127e-05
  3   1   3  66 -4.92372e-05
  3   1   3  68 -1.01971e-05
  3   1   3  69 -1.15006e-05
  3   1   3  73  1.42807e-04
  3   1   3  74 -1.42877e-04
  3   1   3  76  3.27762e-05
  3   1   3  77 -3.28147e-05
  3   1   3  78  2.10338e-04
  3   1   3  79  2.15387e-04
  3   1   3  83  6.40912e-05
  3   1   3  91  2.66567e-05
  3   1   3  92 -3.42037e-05
  3   1   3  93 -3.43170e-05
  3   1   3  98 -1.14356e-04
  3   1   3  99 -1.11456e-04
  3   1   3 105 -7.10740e-04
  3   1   3 106  7.11711e-04
  3   1   3 110 -1.36195e-05
  3   1   3 114  4.51656e-05
  3   1   3 115  8.84160e-05
  3   1   3 119 -6.79601e-05
  3   1   3 124 -4.90384e-05
  3   1   3 127  4.70020e-04
  3   1   3 129  2.11118e-04
  3   1   3 130  2.11113e-04
  3   1   3 136  8.70488e-05
  3   1   3 137  8.71882e-05
  3   1   3 142  9.99729e-05
  3   1   3 150  1.05871e-04
  3   1   3 151  1.05917e-04
  3   1   3 155 -5.59908e-04
  3   1   3 156 -4.21531e-04
  3   1   4  10  3.20921e-05
  3   1   4  11  3.48652e-05
  3   1   4  12  4.54567e-05
  3   1   4  25 -5.82897e-05
  3   1   4  27 -1.93428e-04
  3   1   4  28  1.96597e-04
  3   1   4  35  1.43787e-04
  3   1   4  36 -1.43051e-04
  3   1   4  39 -3.32499e-05
  3   1   4  40  2.16521e-05
  3   1   4  43  6.58981e-04
  3   1   4  48 -9.97471e-04
  3   1   4  49 -9.97195e-04
  3   1   4  50 -1.45395e-05
  3   1   4  52 -1.00043e-05
  3   1   4  56  1.03884e-05
  3   1   4  62  9.07920e-05
  3   1   4  64 -1.76144e-05
  3   1   4  65 -4.08875e-05
  3   1   4  66  4.08844e-05
  3   1   4  68  7.12463e-04
  3   1   4  69 -7.11952e-04
  3   1   4  78  4.14574e-05
  3   1   4  79 -5.93623e-05
  3   1   4  83  3.52306e-05
  3   1   4  87  1.20760e-04
  3   1   4  91 -1.53841e-05
  3   1   4  97 -1.29488e-05
  3   1   4  98 -2.08357e-05
  3   1   4  99  2.35310e-05
  3   1   4 104 -1.69118e-04
  3   1   4 105 -1.78789e-05
  3   1   4 106 -1.61712e-05
  3   1   4 112  1.31708e-05
  3   1   4 113  1.46817e-05
  3   1   4 114  4.95619e-05
  3   1   4 116 -4.00692e-05
  3   1   4 117 -3.98140e-05
  3   1   4 124 -2.20709e-05
  3   1   4 128 -1.24638e-05
  3   1   4 129 -2.11206e-05
  3   1   4 130  2.13372e-05
  3   1   4 131  2.12816e-05
  3   1   4 136  1.41626e-05
  3   1   4 138 -3.52368e-05
  3   1   4 140  2.09048e-05
  3   1   4 142  7.35644e-05
  3   1   4 147  1.92741e-05
  3   1   4 150  3.03692e-05
  3   1   4 151 -3.20711e-05
  3   1   4 153 -1.93723e-05
  3   1   4 155  3.09221e-05
  3   1   4 156  3.63994e-05
  3   1   4 158  2.25340e-05
  3   1   4 159  5.87312e-05
  3   1   4 162 -4.65544e-05
  3   1   4 164  5.80537e-05
  3   1   4 165  5.88783e-05
  3   1   4 170 -1.23134e-05
  3   1   4 171 -1.80429e-05
  3   1   4 173  2.40903e-05
  3   1   4 186  1.34917e-05
  3   1   4 187  1.38582e-05
  3   1   5  16  1.59784e-05
  3   1   5  17  1.14545e-05
  3   1   5  18 -3.75294e-05
  3   1   5  20  3.45246e-05
  3   1   5  21  1.94452e-05
  3   1   5  22  2.40639e-04
  3   1   5  23 -1.04117e-04
  3   1   5  28 -3.74974e-05
  3   1   5  29  1.22294e-05
  3   1   5  31  1.64140e-05
  3   1   5  32  1.11743e-05
  3   1   5  37  1.41495e-05
  3   1   5  40 -2.09381e-05
  3   1   5  46  3.32519e-05
  3   1   5  47 -3.22502e-04
  3   1   5  55  6.11948e-05
  3   1   5  63  1.03359e-05
  3   1   5  64  1.01626e-05
  3   1   5  67  1.47954e-05
  3   1   5  70  4.34087e-05
  3   1   5  72  1.40128e-05
  3   1   5  75 -1.56841e-05
  3   1   5  80 -1.95651e-05
  3   1   5  81  1.51849e-05
  3   1   5  84 -1.70826e-05
  3   1   5  85  1.17923e-05
  3   1   5  94  1.35317e-05
  3   1   5 100  1.13409e-05
  3   1   5 107 -1.88289e-05
  3   1   5 113 -3.69728e-05
  3   1   5 118  1.10421e-05
  3   1   5 123  1.05270e-05
  3   1   5 126  1.15483e-05
  3   1   5 127  1.13573e-05
  3   1   5 131 -1.29574e-05
  3   1   5 135  2.41729e-05
  3   1   5 140  2.42577e-05
  3   1   5 142  1.11825e-05
  3   1   5 145  1.57650e-05
  3   1   5 149 -1.56790e-05
  3   1   5 152  1.06403e-05
  3   1   5 157  1.05374e-05
  3   1   5 163 -1.75139e-05
  3   1   5 167 -2.34908e-05
  3   1   5 168 -1.72687e-05
  3   1   5 169  1.69838e-05
  3   1   5 178 -1.09127e-05
  3   1   5 185  2.86963e-05
  3   1   5 186 -1.47453e-05
  3   1   5 189  3.17774e-05
  3   1   6   8 -1.49820e-05
  3   1   6   9  1.55831e-05
  3   1   6  11  1.85897e-05
  3   1   6  12 -1.71430e-05
  3   1   6  14 -1.38863e-05
  3   1   6  16 -3.47159e-05
  3   1   6  18  1.73494e-04
  3   1   6  20  3.50005e-05
  3   1   6  21 -2.95151e-05
  3   1   6  22  1.43663e-05
  3   1   6  23  1.47727e-05
  3   1   6  24  2.20624e-05
  3   1   6  25  1.96323e-05
  3   1   6  28  5.31735e-05
  3   1   6  29 -1.52390e-05
  3   1   6  31  2.05668e-05
  3   1   6  32  1.37118e-05
  3   1   6  33 -9.14964e-05
  3   1   6  35  1.20899e-04
  3   1   6  37 -1.12545e-04
  3   1   6  40 -1.49064e-05
  3   1   6  46 -2.54937e-05
  3   1   6  47 -1.55041e-05
  3   1   6  54  2.68053e-05
  3   1   6  58  1.44181e-05
  3   1   6  59  1.31915e-04
  3   1   6  61 -3.92337e-05
  3   1   6  62  1.45740e-05
  3   1   6  63 -8.24547e-05
  3   1   6  64 -8.16343e-05
  3   1   6  67 -2.38323e-04
  3   1   6  72 -5.19994e-05
  3   1   6  75  2.53958e-04
  3   1   6  80 -3.75172e-05
  3   1   6  81  1.01732e-04
  3   1   6  82 -1.60686e-05
  3   1   6  84  1.71813e-05
  3   1   6  88 -1.74374e-05
  3   1   6  90 -3.93758e-05
  3   1   6  94  1.03975e-05
  3   1   6  97 -1.86335e-05
  3   1   6 104 -1.63702e-05
  3   1   6 107  2.88721e-05
  3   1   6 108 -1.20187e-05
  3   1   6 110 -1.77718e-05
  3   1   6 111  1.76068e-05
  3   1   6 115  1.66834e-05
  3   1   6 118 -8.77695e-05
  3   1   6 120 -1.47594e-05
  3   1   6 122  6.45319e-05
  3   1   6 123  1.22523e-05
  3   1   6 124 -1.69166e-05
  3   1   6 126 -2.94721e-05
  3   1   6 127  2.91101e-05
  3   1   6 128  1.00034e-04
  3   1   6 130  1.32423e-05
  3   1   6 131 -1.51531e-05
  3   1   6 133 -1.97552e-05
  3   1   6 134  7.98963e-05
  3   1   6 135 -1.04108e-05
  3   1   6 138 -1.62127e-05
  3   1   6 140 -1.29683e-05
  3   1   6 142 -2.57396e-05
  3   1   6 146  1.04762e-05
  3   1   6 147  1.22323e-05
  3   1   6 152 -1.54422e-05
  3   1   6 153 -3.05558e-05
  3   1   6 155  5.07808e-05
  3   1   6 156 -1.55995e-05
  3   1   6 163 -1.47549e-05
  3   1   6 167  1.55112e-05
  3   1   6 170  1.92628e-05
  3   1   6 171 -1.85619e-05
  3   1   6 172 -1.69462e-05
  3   1   6 176  1.58753e-05
  3   1   6 177 -3.24450e-05
  3   1   6 182  4.79553e-05
  3   1   6 184  2.83306e-05
  3   1   6 185 -1.95962e-05
  3   1   6 188 -3.46428e-05
  3   1   7  11 -1.33305e-05
  3   1   7  12  3.54822e-05
  3   1   7  14  1.61613e-05
  3   1   7  15 -1.61406e-05
  3   1   7  27 -1.06441e-05
  3   1   7  28  1.00763e-05
  3   1   7  30  7.19940e-05
  3   1   7  31 -7.16944e-05
  3   1   7  35  1.16432e-04
  3   1   7  36 -1.16296e-04
  3   1   7  39 -1.06150e-05
  3   1   7  45 -5.14626e-05
  3   1   7  56  5.41247e-05
  3   1   7  57 -5.60336e-05
  3   1   7  65 -3.17668e-05
  3   1   7  66  3.25251e-05
  3   1   7  73  1.39526e-05
  3   1   7  74  1.41283e-05
  3   1   7  78 -5.11156e-05
  3   1   7  79  5.04663e-05
  3   1   7  83 -4.19156e-05
  3   1   7  88  2.27723e-05
  3   1   7  89 -2.27626e-05
  3   1   7  91  5.04186e-05
  3   1   7  92  5.24745e-05
  3   1   7  93 -4.99616e-05
  3   1   7  98 -3.94447e-05
  3   1   7  99  3.89442e-05
  3   1   7 105  8.65753e-05
  3   1   7 106  8.80333e-05
  3   1   7 110  1.51778e-05
  3   1   7 115 -2.46215e-05
  3   1   7 119  1.56133e-05
  3   1   7 127  8.20290e-05
  3   1   7 129  3.24168e-05
  3   1   7 130 -3.24225e-05
  3   1   7 136  4.01126e-05
  3   1   7 137 -4.01182e-05
  3   1   7 142 -2.29075e-05
  3   1   7 150  5.39411e-05
  3   1   7 151 -5.39928e-05
  3   1   7 155  6.70426e-05
  3   1   7 156 -5.81797e-05
  3   1   8   9 -1.31576e-05
  3   1   8  10 -3.09735e-05
  3   1   8  11  1.27934e-04
  3   1   8  12 -2.80617e-04
  3   1   8  14  1.19392e-05
  3   1   8  15  1.30972e-05
  3   1   8  25 -3.09480e-05
  3   1   8  27 -1.48570e-04
  3   1   8  28 -1.37460e-04
  3   1   8  31  1.39832e-05
  3   1   8  35  2.65093e-04
  3   1   8  36  2.61024e-04
  3   1   8  39 -8.34230e-05
  3   1   8  43  6.82153e-04
  3   1   8  48 -7.25759e-04
  3   1   8  49  7.25380e-04
  3   1   8  52 -4.74593e-05
  3   1   8  56 -5.75052e-05
  3   1   8  57 -5.84205e-05
  3   1   8  64  5.31030e-05
  3   1   8  65  1.54490e-04
  3   1   8  66  1.62711e-04
  3   1   8  68  9.18903e-04
  3   1   8  69  9.18859e-04
  3   1   8  73 -1.91987e-05
  3   1   8  74  1.94139e-05
  3   1   8  78 -3.00732e-05
  3   1   8  79 -2.68591e-05
  3   1   8  83  2.94716e-05
  3   1   8  88  1.30089e-05
  3   1   8  89  1.32628e-05
  3   1   8  98  1.02350e-05
  3   1   8  99  1.58602e-05
  3   1   8 105  3.50688e-05
  3   1   8 106 -3.58440e-05
  3   1   8 114  1.49133e-05
  3   1   8 116 -9.32299e-05
  3   1   8 117  9.20862e-05
  3   1   8 127 -1.23824e-05
  3   1   8 142  2.34099e-05
  3   1   8 155  2.21920e-05
  3   1   8 156  2.24802e-05
  3   1   8 161  7.43006e-05
  3   1   8 164 -3.60778e-05
  3   1   8 165  3.82574e-05
  3   1   8 170  1.85710e-05
  3   1   8 171 -1.85424e-05
  3   1   8 173  2.31186e-05
  3   1   9  11 -1.69533e-05
  3   1   9  12 -3.82969e-05
  3   1   9  25  1.01606e-05
  3   1   9  27  7.59016e-05
  3   1   9  28 -7.84452e-05
  3   1   9  35 -7.35506e-05
  3   1   9  36  7.06485e-05
  3   1   9  39  2.52099e-05
  3   1   9  43 -2.58122e-05
  3   1   9  48  2.20937e-04
  3   1   9  49  2.21695e-04
  3   1   9  52  2.74273e-05
  3   1   9  56  2.03593e-05
  3   1   9  57 -2.34118e-05
  3   1   9  65  1.56756e-04
  3   1   9  66 -1.57843e-04
  3   1   9  68 -1.30506e-04
  3   1   9  69  1.30990e-04
  3   1   9  73 -1.72639e-05
  3   1   9  74 -1.70673e-05
  3   1   9 105 -1.02701e-05
  3   1   9 106 -1.10265e-05
  3   1   9 114  1.43970e-05
  3   1   9 142 -3.53169e-05
  3   1   9 155  2.54236e-05
  3   1   9 156  1.62760e-05
  3   1   9 161 -5.59136e-05
  3   1   9 164 -1.51283e-05
  3   1   9 165 -1.52405e-05
  3   1  10   8 -1.94427e-04
  3   1  10   9 -1.41090e-05
  3   1  10  13 -4.80640e-04
  3   1  10  16  4.80498e-04
  3   1  10  17  4.24764e-04
  3   1  10  18 -2.41530e-04
  3   1  10  20  2.86627e-04
  3   1  10  21  2.80384e-04
  3   1  10  22  4.73074e-04
  3   1  10  23 -1.68173e-04
  3   1  10  24  4.45490e-04
  3   1  10  29  2.85198e-04
  3   1  10  31  3.97001e-05
  3   1  10  32  7.39677e-04
  3   1  10  33 -4.76937e-04
  3   1  10  38 -1.67554e-05
  3   1  10  39 -4.24722e-05
  3   1  10  40 -3.51551e-04
  3   1  10  42 -2.40541e-04
  3   1  10  46 -1.01268e-04
  3   1  10  47  4.78465e-04
  3   1  10  50  9.63118e-05
  3   1  10  52 -2.70832e-05
  3   1  10  53 -2.44038e-05
  3   1  10  54  1.39142e-04
  3   1  10  55  4.80706e-04
  3   1  10  58 -1.12623e-05
  3   1  10  60  1.94779e-04
  3   1  10  61 -2.82504e-04
  3   1  10  62 -5.97072e-04
  3   1  10  63 -2.05504e-04
  3   1  10  64  2.02875e-04
  3   1  10  66 -2.40108e-05
  3   1  10  68 -2.80066e-05
  3   1  10  69 -7.99177e-05
  3   1  10  70  4.81763e-04
  3   1  10  71 -7.18494e-05
  3   1  10  79  3.72068e-04
  3   1  10  80  2.01871e-04
  3   1  10  81  5.51630e-05
  3   1  10  82 -1.83407e-04
  3   1  10  83 -5.42681e-05
  3   1  10  84  1.62645e-05
  3   1  10  85  3.42269e-04
  3   1  10  86  9.27665e-05
  3   1  10  87 -8.33800e-04
  3   1  10  90 -9.96761e-05
  3   1  10  91  9.81224e-05
  3   1  10  93  5.29988e-05
  3   1  10  94 -2.46138e-04
  3   1  10  95 -4.77837e-04
  3   1  10  96 -7.61917e-04
  3   1  10  97  2.40349e-04
  3   1  10 100 -9.42663e-05
  3   1  10 101 -4.84744e-04
  3   1  10 103  3.27960e-04
  3   1  10 104 -1.27144e-03
  3   1  10 105 -3.98139e-05
  3   1  10 107 -2.82192e-04
  3   1  10 108 -2.64350e-04
  3   1  10 109 -5.76321e-04
  3   1  10 110 -6.51472e-05
  3   1  10 111  7.95535e-05
  3   1  10 112 -4.83540e-04
  3   1  10 113 -1.03865e-04
  3   1  10 114  1.74921e-05
  3   1  10 115 -6.37960e-05
  3   1  10 116 -1.58190e-04
  3   1  10 117 -2.65423e-05
  3   1  10 118 -4.20795e-04
  3   1  10 119  4.96196e-05
  3   1  10 120  2.32223e-04
  3   1  10 121 -1.03707e-04
  3   1  10 123  2.49678e-04
  3   1  10 124  1.00070e-05
  3   1  10 125 -1.24250e-05
  3   1  10 126 -1.91821e-04
  3   1  10 127 -2.29905e-04
  3   1  10 129 -5.11521e-05
  3   1  10 130 -5.78779e-05
  3   1  10 131 -5.83691e-05
  3   1  10 132 -1.03837e-03
  3   1  10 133 -1.74707e-05
  3   1  10 135  2.25233e-04
  3   1  10 139  3.73769e-04
  3   1  10 140  2.23612e-04
  3   1  10 141  2.66281e-04
  3   1  10 142 -3.07010e-04
  3   1  10 143  4.84009e-04
  3   1  10 144 -1.88484e-05
  3   1  10 145  4.80486e-04
  3   1  10 146  1.57262e-04
  3   1  10 147  1.22509e-05
  3   1  10 149  1.29826e-04
  3   1  10 151 -1.68505e-04
  3   1  10 153  1.92832e-04
  3   1  10 155 -1.18389e-04
  3   1  10 156  1.91410e-04
  3   1  10 157 -2.04371e-04
  3   1  10 158 -2.71818e-04
  3   1  10 160 -2.11093e-05
  3   1  10 161  3.04486e-05
  3   1  10 163 -1.11413e-04
  3   1  10 164 -4.20182e-05
  3   1  10 165 -1.04774e-04
  3   1  10 166 -8.51596e-05
  3   1  10 167  4.78130e-04
  3   1  10 168 -1.12643e-04
  3   1  10 169  4.93040e-04
  3   1  10 170 -7.50341e-05
  3   1  10 171 -4.07058e-05
  3   1  10 172 -4.38636e-05
  3   1  10 173 -1.79779e-05
  3   1  10 174  5.13494e-04
  3   1  10 175 -5.81914e-05
  3   1  10 178 -4.77058e-05
  3   1  10 179 -8.90363e-05
  3   1  10 180 -2.10784e-04
  3   1  10 181 -8.10498e-05
  3   1  10 182 -3.25752e-05
  3   1  10 183 -4.69784e-05
  3   1  10 184  1.80532e-04
  3   1  10 185 -1.21411e-04
  3   1  10 186 -1.22711e-04
  3   1  10 187  2.56151e-04
  3   1  10 189 -2.18539e-05
  3   1  11   9  1.73831e-04
  3   1  11  12  4.14256e-04
  3   1  11  14 -4.66471e-04
  3   1  11  15  2.09024e-05
  3   1  11  17 -2.38691e-04
  3   1  11  18  3.37987e-04
  3   1  11  19 -1.79034e-05
  3   1  11  20 -5.57793e-04
  3   1  11  21 -3.50791e-04
  3   1  11  22 -1.12004e-05
  3   1  11  24  3.38925e-04
  3   1  11  25 -3.91913e-05
  3   1  11  26  4.16224e-05
  3   1  11  29 -4.24417e-04
  3   1  11  31 -4.38883e-04
  3   1  11  32 -4.46189e-05
  3   1  11  37 -4.88329e-04
  3   1  11  40 -9.55161e-05
  3   1  11  42  2.18338e-04
  3   1  11  46 -5.78896e-04
  3   1  11  50 -3.18175e-04
  3   1  11  54 -2.78473e-04
  3   1  11  58  3.16211e-04
  3   1  11  59 -4.78103e-04
  3   1  11  60 -2.14845e-05
  3   1  11  61 -6.31660e-04
  3   1  11  63 -4.82072e-04
  3   1  11  64  4.80360e-04
  3   1  11  66 -2.07301e-05
  3   1  11  70 -1.87780e-04
  3   1  11  71  2.06500e-04
  3   1  11  74 -1.62038e-04
  3   1  11  75  3.67505e-05
  3   1  11  77 -6.50034e-05
  3   1  11  79  4.58774e-04
  3   1  11  80 -8.79825e-05
  3   1  11  81 -1.89759e-05
  3   1  11  82 -4.81558e-04
  3   1  11  83 -1.56807e-04
  3   1  11  85 -2.40847e-04
  3   1  11  86  3.50390e-04
  3   1  11  88  5.41681e-04
  3   1  11  89  4.98306e-05
  3   1  11  90 -7.81417e-04
  3   1  11  91  7.24894e-04
  3   1  11  92  2.06074e-04
  3   1  11  93 -9.72641e-05
  3   1  11  94 -4.09389e-04
  3   1  11  97  2.78201e-04
  3   1  11  99  4.10704e-05
  3   1  11 100 -2.32018e-04
  3   1  11 102  7.34610e-04
  3   1  11 103  3.78595e-04
  3   1  11 106  1.29726e-05
  3   1  11 107  3.18094e-04
  3   1  11 108  1.14556e-05
  3   1  11 109  6.69649e-05
  3   1  11 110 -5.38414e-04
  3   1  11 111  5.32018e-04
  3   1  11 113 -2.61984e-04
  3   1  11 114 -1.22434e-04
  3   1  11 115  4.94358e-04
  3   1  11 117 -5.50852e-05
  3   1  11 119 -2.07715e-05
  3   1  11 120  3.55135e-04
  3   1  11 121 -9.43407e-05
  3   1  11 122  4.88566e-04
  3   1  11 123  2.25217e-05
  3   1  11 124 -2.59333e-04
  3   1  11 125  8.09397e-05
  3   1  11 126 -5.08382e-04
  3   1  11 127  4.85377e-04
  3   1  11 128 -4.85545e-04
  3   1  11 130 -4.27316e-05
  3   1  11 131 -1.89842e-04
  3   1  11 132  9.52292e-05
  3   1  11 135  4.42630e-05
  3   1  11 137  2.08142e-05
  3   1  11 139  4.04725e-04
  3   1  11 140  1.36168e-04
  3   1  11 141  4.70269e-04
  3   1  11 142 -4.57789e-04
  3   1  11 144  2.34909e-05
  3   1  11 146  3.98414e-04
  3   1  11 147 -2.18423e-04
  3   1  11 149  1.82942e-04
  3   1  11 150  1.60270e-05
  3   1  11 151 -6.92222e-04
  3   1  11 153 -3.05830e-04
  3   1  11 156 -2.68956e-04
  3   1  11 157  1.92906e-04
  3   1  11 158  2.65441e-04
  3   1  11 159 -4.85966e-04
  3   1  11 162 -1.22637e-05
  3   1  11 164 -5.87151e-05
  3   1  11 165 -1.19101e-04
  3   1  11 166 -8.30180e-05
  3   1  11 168  7.54746e-05
  3   1  11 169 -8.60758e-05
  3   1  11 170  3.56241e-04
  3   1  11 171 -4.04442e-04
  3   1  11 172 -8.19926e-04
  3   1  11 173 -2.84289e-04
  3   1  11 174  6.06450e-05
  3   1  11 175 -5.52314e-05
  3   1  11 176  2.94027e-05
  3   1  11 177 -6.47059e-04
  3   1  11 178 -5.50399e-04
  3   1  11 179  1.73658e-04
  3   1  11 180  1.62487e-04
  3   1  11 181 -2.30643e-04
  3   1  11 182  1.07338e-05
  3   1  11 183  2.90587e-05
  3   1  11 184  4.68650e-05
  3   1  11 185 -1.31857e-04
  3   1  11 186  8.49296e-05
  3   1  11 187  1.27142e-04
  3   1  11 188 -1.26048e-04
  3   1  11 189  2.23758e-04
  3   1  12  10  6.28774e-04
  3   1  12  11  7.37674e-05
  3   1  12  12 -2.44663e-04
  3   1  12  14  6.72854e-05
  3   1  12  15  6.66166e-05
  3   1  12  18 -1.20828e-05
  3   1  12  19  2.65257e-05
  3   1  12  20 -2.28333e-05
  3   1  12  22  2.40130e-03
  3   1  12  24  4.61617e-05
  3   1  12  25 -5.19952e-05
  3   1  12  27  5.14748e-04
  3   1  12  28  5.23426e-04
  3   1  12  30  5.21298e-04
  3   1  12  31  5.18576e-04
  3   1  12  35 -2.76261e-04
  3   1  12  36 -2.80541e-04
  3   1  12  38 -1.67601e-04
  3   1  12  39 -9.13185e-05
  3   1  12  40 -5.53826e-05
  3   1  12  42 -9.95576e-05
  3   1  12  43 -1.72190e-04
  3   1  12  45 -1.21559e-04
  3   1  12  48  1.76092e-04
  3   1  12  49 -1.86592e-04
  3   1  12  50 -2.90988e-04
  3   1  12  52  1.15973e-04
  3   1  12  56 -9.12202e-05
  3   1  12  57 -1.53604e-04
  3   1  12  61  1.39991e-04
  3   1  12  62 -4.80922e-04
  3   1  12  64  2.16007e-04
  3   1  12  65 -3.94163e-04
  3   1  12  66 -4.12710e-04
  3   1  12  68  1.53289e-04
  3   1  12  69  1.84246e-04
  3   1  12  73 -2.09950e-05
  3   1  12  74  2.18286e-05
  3   1  12  76 -2.74425e-04
  3   1  12  77  2.77437e-04
  3   1  12  78  7.19994e-04
  3   1  12  79  4.40451e-04
  3   1  12  83  5.53993e-05
  3   1  12  87  4.81758e-04
  3   1  12  88 -1.51048e-04
  3   1  12  89 -1.52355e-04
  3   1  12  91 -7.44645e-04
  3   1  12  92 -2.96074e-04
  3   1  12  93 -2.48659e-04
  3   1  12  94 -1.51897e-04
  3   1  12  96  4.79004e-04
  3   1  12  97  6.76786e-05
  3   1  12  98  3.21666e-04
  3   1  12  99 -1.81424e-05
  3   1  12 100 -4.02855e-05
  3   1  12 103  1.48569e-04
  3   1  12 105 -1.34995e-04
  3   1  12 106  1.15144e-04
  3   1  12 110 -6.81231e-04
  3   1  12 113 -1.32987e-04
  3   1  12 114 -3.29673e-04
  3   1  12 115 -7.33080e-04
  3   1  12 116  2.85317e-05
  3   1  12 119 -4.89296e-04
  3   1  12 123 -2.60661e-04
  3   1  12 124  8.87054e-05
  3   1  12 127  2.56657e-04
  3   1  12 129 -2.47737e-04
  3   1  12 130 -2.48212e-04
  3   1  12 131  1.90945e-05
  3   1  12 135 -1.27081e-04
  3   1  12 136 -8.09908e-04
  3   1  12 137 -8.08662e-04
  3   1  12 139 -4.21928e-04
  3   1  12 140  1.74300e-04
  3   1  12 141 -1.45213e-05
  3   1  12 142 -3.90762e-04
  3   1  12 147 -4.73202e-04
  3   1  12 148 -4.82128e-04
  3   1  12 149  2.15770e-04
  3   1  12 150 -5.12131e-04
  3   1  12 151 -5.12997e-04
  3   1  12 155 -5.38232e-05
  3   1  12 156 -2.89311e-04
  3   1  12 158 -1.51770e-04
  3   1  12 160 -3.06160e-05
  3   1  12 161 -1.11620e-04
  3   1  12 162 -4.74321e-04
  3   1  12 163 -8.06192e-05
  3   1  12 164 -4.06567e-05
  3   1  12 165  1.51598e-05
  3   1  12 170 -1.22114e-05
  3   1  12 186 -1.93702e-05
  3   1  12 187  1.83171e-05
  3   1  13  10  6.33662e-04
  3   1  13  11 -1.93271e-04
  3   1  13  12 -5.73293e-04
  3   1  13  14 -6.33486e-04
  3   1  13  15  6.33576e-04
  3   1  13  19  2.24075e-05
  3   1  13  25  2.74693e-04
  3   1  13  27  2.54972e-05
  3   1  13  28 -1.86466e-05
  3   1  13  30  1.30930e-04
  3   1  13  31 -1.38268e-04
  3   1  13  35  4.00763e-04
  3   1  13  36 -3.97084e-04
  3   1  13  39 -2.07843e-04
  3   1  13  43 -1.31123e-04
  3   1  13  45  1.26458e-04
  3   1  13  48 -4.08421e-05
  3   1  13  49 -3.86001e-05
  3   1  13  52  1.08100e-05
  3   1  13  56  3.78021e-04
  3   1  13  57 -3.72971e-04
  3   1  13  64 -1.00693e-03
  3   1  13  65 -8.33906e-04
  3   1  13  66  8.55569e-04
  3   1  13  68 -1.11890e-05
  3   1  13  73  1.57190e-04
  3   1  13  74  1.59157e-04
  3   1  13  76  4.75088e-04
  3   1  13  77  4.75235e-04
  3   1  13  78 -2.69254e-04
  3   1  13  79  2.71254e-04
  3   1  13  83  3.71477e-04
  3   1  13  88  4.85764e-04
  3   1  13  89 -4.84471e-04
  3   1  13  91  7.41001e-05
  3   1  13  92 -3.15740e-05
  3   1  13  93  2.78546e-05
  3   1  13  98 -1.59006e-04
  3   1  13  99  1.60096e-04
  3   1  13 105 -1.61446e-04
  3   1  13 106 -1.51369e-04
  3   1  13 110 -5.80594e-05
  3   1  13 114  1.05013e-05
  3   1  13 115 -2.81870e-05
  3   1  13 117  1.36608e-05
  3   1  13 119  3.65286e-05
  3   1  13 124 -2.33748e-05
  3   1  13 127  8.28859e-05
  3   1  13 129  1.59421e-04
  3   1  13 130 -1.59455e-04
  3   1  13 136  1.61956e-04
  3   1  13 137 -1.60746e-04
  3   1  13 142 -9.44417e-05
  3   1  13 147 -2.42966e-04
  3   1  13 150 -1.50106e-04
  3   1  13 151  1.50228e-04
  3   1  13 155 -1.61183e-05
  3   1  13 156  8.34415e-05
  3   1  13 164 -3.07626e-05
  3   1  13 171  1.09586e-05
  3   1  13 186 -2.35376e-05
  3   1  13 187 -2.38622e-05
  3   1  14   9 -1.12569e-05
  3   1  14  10 -1.47870e-05
  3   1  14  11  1.26194e-05
  3   1  14  12 -4.64817e-05
  3   1  14  25 -4.03335e-05
  3   1  14  27 -3.78223e-05
  3   1  14  28 -3.65205e-05
  3   1  14  30  2.62070e-05
  3   1  14  31  1.83463e-05
  3   1  14  35  7.22114e-05
  3   1  14  36  7.05783e-05
  3   1  14  39  1.33067e-05
  3   1  14  43 -4.05769e-05
  3   1  14  48 -1.93814e-04
  3   1  14  49  1.93665e-04
  3   1  14  56 -1.30969e-04
  3   1  14  57 -1.28009e-04
  3   1  14  64  1.66253e-05
  3   1  14  65 -1.46693e-04
  3   1  14  66 -1.42345e-04
  3   1  14  68  3.96889e-05
  3   1  14  69  4.00797e-05
  3   1  14  73 -4.59170e-05
  3   1  14  74  5.54877e-05
  3   1  14  78  7.41095e-05
  3   1  14  79  7.65691e-05
  3   1  14  83  1.98406e-05
  3   1  14  92 -1.11798e-05
  3   1  14  93 -1.91187e-05
  3   1  14 105  3.08722e-05
  3   1  14 106 -3.17328e-05
  3   1  14 114  1.07209e-04
  3   1  14 115  1.77653e-05
  3   1  14 116  7.78341e-05
  3   1  14 117 -7.60504e-05
  3   1  14 127 -2.73275e-05
  3   1  14 142  2.26193e-05
  3   1  14 147  1.29443e-05
  3   1  14 150  1.50842e-05
  3   1  14 151  1.34990e-05
  3   1  14 153 -4.87781e-04
  3   1  14 158  6.63923e-05
  3   1  14 161 -2.83070e-04
  3   1  14 165  1.15427e-05
  3   1  14 173  1.02004e-05
  3   1  14 179  2.29711e-05
  3   1  15   8  3.59698e-05
  3   1  15   9 -9.90439e-05
  3   1  15  13  5.89046e-04
  3   1  15  17  5.20840e-04
  3   1  15  18 -2.26067e-05
  3   1  15  19  5.03512e-04
  3   1  15  20  2.72330e-04
  3   1  15  21 -2.01133e-04
  3   1  15  22  6.42672e-04
  3   1  15  23  9.55925e-05
  3   1  15  24 -1.14631e-04
  3   1  15  25  4.86358e-04
  3   1  15  26 -4.25091e-04
  3   1  15  28  1.18810e-05
  3   1  15  29 -2.65214e-05
  3   1  15  32  1.04036e-04
  3   1  15  34 -3.02950e-04
  3   1  15  35 -2.21311e-04
  3   1  15  37 -8.25045e-05
  3   1  15  38 -2.23227e-05
  3   1  15  39  6.79921e-05
  3   1  15  40  2.65286e-05
  3   1  15  41 -6.51212e-04
  3   1  15  42  2.44235e-05
  3   1  15  44  9.18656e-04
  3   1  15  48 -5.35381e-05
  3   1  15  50 -8.14729e-04
  3   1  15  51  8.49781e-05
  3   1  15  53 -2.47592e-04
  3   1  15  54 -6.29233e-04
  3   1  15  56  3.70885e-04
  3   1  15  57  3.56074e-04
  3   1  15  58  2.63357e-04
  3   1  15  60  2.38841e-04
  3   1  15  61  1.25509e-04
  3   1  15  62  8.44395e-05
  3   1  15  67  9.24975e-04
  3   1  15  69  2.81813e-05
  3   1  15  70  1.86889e-04
  3   1  15  71  5.37967e-04
  3   1  15  75 -9.29826e-04
  3   1  15  78  1.00264e-05
  3   1  15  79  3.34018e-04
  3   1  15  83  4.70462e-04
  3   1  15  85 -1.55289e-04
  3   1  15  86 -4.79810e-05
  3   1  15  91  9.87039e-05
  3   1  15  92 -3.26272e-04
  3   1  15  93  2.78383e-05
  3   1  15  94 -4.07001e-05
  3   1  15  97  2.66700e-04
  3   1  15 100  5.96887e-04
  3   1  15 102 -7.90590e-04
  3   1  15 103  1.23078e-04
  3   1  15 104 -8.25419e-05
  3   1  15 107 -3.45055e-04
  3   1  15 108 -5.55810e-04
  3   1  15 113 -5.66737e-04
  3   1  15 114  2.19750e-04
  3   1  15 119  1.84353e-05
  3   1  15 120 -1.44396e-05
  3   1  15 121  3.68506e-04
  3   1  15 122  8.65644e-05
  3   1  15 123  5.08869e-04
  3   1  15 125 -2.24362e-05
  3   1  15 128 -8.57378e-05
  3   1  15 130 -3.24118e-05
  3   1  15 131  6.01515e-04
  3   1  15 132 -2.92389e-05
  3   1  15 133 -2.10042e-04
  3   1  15 135  1.22094e-04
  3   1  15 138 -8.39785e-05
  3   1  15 139 -3.18392e-04
  3   1  15 140  2.37589e-04
  3   1  15 141 -1.35028e-05
  3   1  15 142  1.05258e-05
  3   1  15 144 -2.49260e-04
  3   1  15 145 -3.16323e-04
  3   1  15 146  3.12760e-05
  3   1  15 147 -1.05842e-04
  3   1  15 148 -4.00095e-05
  3   1  15 149  3.23107e-04
  3   1  15 153  3.55296e-04
  3   1  15 160  7.65352e-05
  3   1  15 161 -1.15891e-05
  3   1  15 163  8.50464e-05
  3   1  15 164 -1.54307e-04
  3   1  15 166  5.56337e-04
  3   1  15 167  8.91674e-04
  3   1  15 168 -1.10038e-04
  3   1  15 169 -1.13865e-05
  3   1  15 170  1.08140e-04
  3   1  15 171  2.45094e-05
  3   1  15 172  5.21014e-04
  3   1  15 173  1.07437e-05
  3   1  15 175  4.16737e-04
  3   1  15 176  8.25765e-05
  3   1  15 177  2.08135e-04
  3   1  15 181  6.47276e-05
  3   1  15 184  2.82209e-04
  3   1  15 187  5.07994e-05
  3   1  15 188  8.16190e-05
  3   1  15 189  5.48338e-04
  3   1  16   8  1.08383e-03
  3   1  16   9 -2.42717e-05
  3   1  16  14  1.15323e-05
  3   1  16  17  2.77602e-04
  3   1  16  19  8.32636e-04
  3   1  16  20 -2.00841e-04
  3   1  16  21 -1.44368e-04
  3   1  16  24 -6.14763e-04
  3   1  16  25 -6.19471e-05
  3   1  16  26 -4.15144e-04
  3   1  16  27  1.23156e-05
  3   1  16  29 -1.53533e-04
  3   1  16  30 -1.21448e-05
  3   1  16  32 -7.15225e-05
  3   1  16  33 -7.98371e-05
  3   1  16  35  5.07800e-04
  3   1  16  38 -1.21439e-05
  3   1  16  39 -5.51218e-05
  3   1  16  40 -2.94797e-04
  3   1  16  41 -7.91917e-05
  3   1  16  42 -6.28886e-05
  3   1  16  44 -2.00174e-05
  3   1  16  47  5.52812e-04
  3   1  16  48  8.64278e-04
  3   1  16  50 -1.55681e-04
  3   1  16  52 -3.30041e-05
  3   1  16  53 -1.31355e-04
  3   1  16  54 -8.46517e-05
  3   1  16  55  4.01603e-04
  3   1  16  56  2.38685e-04
  3   1  16  57 -1.21175e-05
  3   1  16  58 -4.13828e-04
  3   1  16  60 -1.00645e-04
  3   1  16  61 -8.58276e-05
  3   1  16  70  4.05114e-04
  3   1  16  71 -6.44124e-05
  3   1  16  72 -8.60295e-04
  3   1  16  74  1.44345e-05
  3   1  16  76  1.02087e-04
  3   1  16  77  2.02045e-05
  3   1  16  79 -9.70261e-04
  3   1  16  80  1.63794e-04
  3   1  16  81  9.07626e-05
  3   1  16  83  3.62042e-05
  3   1  16  85  3.28910e-04
  3   1  16  86  1.43926e-05
  3   1  16  87  7.53409e-04
  3   1  16  88  1.14077e-05
  3   1  16  89 -1.52484e-05
  3   1  16  90 -1.54314e-04
  3   1  16  91 -1.41416e-04
  3   1  16  92 -8.87810e-05
  3   1  16  93 -7.02553e-04
  3   1  16  94 -1.59570e-04
  3   1  16  95 -7.97233e-05
  3   1  16  96 -8.02380e-05
  3   1  16  97  1.01602e-03
  3   1  16 100 -2.54961e-04
  3   1  16 101 -7.96613e-04
  3   1  16 103  3.35574e-04
  3   1  16 107 -7.29354e-05
  3   1  16 108 -1.24524e-04
  3   1  16 109 -6.01651e-04
  3   1  16 110  3.04495e-05
  3   1  16 111  4.47452e-05
  3   1  16 112 -8.19354e-05
  3   1  16 115 -1.18534e-04
  3   1  16 116 -1.73079e-04
  3   1  16 118 -2.53276e-04
  3   1  16 119 -8.04214e-05
  3   1  16 120 -3.26193e-04
  3   1  16 121 -2.33094e-04
  3   1  16 123 -3.64987e-05
  3   1  16 130  1.74516e-04
  3   1  16 131 -1.70275e-04
  3   1  16 133 -1.94753e-04
  3   1  16 135  4.43509e-04
  3   1  16 139  1.74893e-04
  3   1  16 140 -5.30095e-05
  3   1  16 141  1.30935e-05
  3   1  16 143  8.14045e-05
  3   1  16 144 -2.45207e-04
  3   1  16 146  1.58970e-04
  3   1  16 148  8.20323e-05
  3   1  16 152  8.09567e-05
  3   1  16 153 -2.50003e-04
  3   1  16 156  2.71370e-05
  3   1  16 158 -3.43951e-05
  3   1  16 159  1.06512e-03
  3   1  16 160  1.46285e-04
  3   1  16 162  1.06448e-03
  3   1  16 163 -1.38979e-04
  3   1  16 164 -7.08910e-05
  3   1  16 165  2.76529e-05
  3   1  16 166  4.25977e-04
  3   1  16 167  8.19993e-05
  3   1  16 168 -2.80135e-05
  3   1  16 170  3.73224e-04
  3   1  16 171  4.59321e-04
  3   1  16 172 -2.01733e-05
  3   1  16 173 -1.41719e-05
  3   1  16 174  1.03381e-04
  3   1  16 175 -1.27400e-04
  3   1  16 177  3.94405e-04
  3   1  16 178  1.08965e-04
  3   1  16 180 -8.98918e-04
  3   1  16 181 -1.01532e-05
  3   1  16 184 -1.94141e-04
  3   1  16 185 -3.89294e-05
  3   1  16 186  1.81009e-04
  3   1  16 187  1.75038e-04
  3   1  16 189 -1.24411e-04
  3   1  17   8 -4.79839e-04
  3   1  17   9  5.24269e-05
  3   1  17  10  1.06946e-05
  3   1  17  14 -6.04204e-05
  3   1  17  16 -2.30428e-04
  3   1  17  17  6.61789e-05
  3   1  17  19  1.24741e-04
  3   1  17  21 -2.35940e-04
  3   1  17  22  1.39334e-04
  3   1  17  23  3.66838e-04
  3   1  17  24 -3.69049e-05
  3   1  17  29 -1.60242e-04
  3   1  17  31 -5.84064e-05
  3   1  17  32  2.60989e-04
  3   1  17  33 -4.78966e-04
  3   1  17  34 -5.01736e-05
  3   1  17  38 -5.51231e-05
  3   1  17  39 -3.95932e-05
  3   1  17  40 -3.70737e-05
  3   1  17  47  5.78567e-05
  3   1  17  48 -6.54316e-05
  3   1  17  50  3.50691e-05
  3   1  17  54  1.36592e-04
  3   1  17  55 -4.30054e-04
  3   1  17  58  2.82180e-04
  3   1  17  60 -2.35455e-04
  3   1  17  61 -2.62838e-05
  3   1  17  63  4.09866e-05
  3   1  17  64 -3.90682e-05
  3   1  17  67 -6.56609e-05
  3   1  17  68  6.48260e-05
  3   1  17  70  3.79399e-05
  3   1  17  71  1.39966e-05
  3   1  17  72 -5.95564e-05
  3   1  17  75  6.37200e-05
  3   1  17  78 -3.35654e-05
  3   1  17  80  6.60469e-05
  3   1  17  81 -6.94585e-05
  3   1  17  82  6.23672e-05
  3   1  17  83  6.66839e-05
  3   1  17  84  5.45243e-05
  3   1  17  85 -1.14539e-03
  3   1  17  86  2.26033e-05
  3   1  17  87  6.03427e-05
  3   1  17  90  3.21763e-05
  3   1  17  91  3.69859e-05
  3   1  17  92  2.14486e-05
  3   1  17  94 -4.53157e-05
  3   1  17  96 -2.83417e-04
  3   1  17  97  5.73018e-05
  3   1  17 100  3.95341e-05
  3   1  17 103  2.65239e-05
  3   1  17 104  6.06187e-05
  3   1  17 107 -6.01020e-05
  3   1  17 108 -5.52935e-05
  3   1  17 109  1.36913e-04
  3   1  17 111 -5.55789e-05
  3   1  17 112 -1.11461e-05
  3   1  17 113  6.51867e-05
  3   1  17 114  1.69114e-05
  3   1  17 115 -2.57933e-05
  3   1  17 118  5.67391e-05
  3   1  17 120 -3.81799e-05
  3   1  17 121 -6.59875e-05
  3   1  17 123 -5.08012e-05
  3   1  17 130 -9.47145e-05
  3   1  17 131 -6.54643e-05
  3   1  17 132  2.09559e-05
  3   1  17 134  2.12503e-04
  3   1  17 135 -6.80213e-05
  3   1  17 138  6.10510e-05
  3   1  17 139  1.83673e-05
  3   1  17 140 -1.89190e-05
  3   1  17 141  7.38405e-05
  3   1  17 142 -7.43643e-05
  3   1  17 143 -3.25847e-05
  3   1  17 144  1.72768e-04
  3   1  17 146 -6.67385e-05
  3   1  17 147  7.51338e-05
  3   1  17 149 -2.59673e-05
  3   1  17 152 -2.23161e-04
  3   1  17 153  1.02244e-05
  3   1  17 156 -1.01001e-04
  3   1  17 157  9.65932e-05
  3   1  17 158  3.81358e-05
  3   1  17 163  9.35629e-05
  3   1  17 164 -1.11098e-05
  3   1  17 166 -3.87057e-05
  3   1  17 168  3.42280e-04
  3   1  17 170  9.48874e-05
  3   1  17 171  4.93356e-05
  3   1  17 172  5.81826e-05
  3   1  17 173 -1.14136e-05
  3   1  17 178  6.33610e-05
  3   1  17 179  7.40636e-05
  3   1  17 182  1.17264e-05
  3   1  17 184 -7.69609e-05
  3   1  17 187 -2.80127e-05
  3   1  17 188 -7.44067e-05
  3   1  17 189 -5.38352e-05
  3   1  18   8  3.80829e-04
  3   1  18  16 -6.79277e-05
  3   1  18  17 -1.06697e-04
  3   1  18  19 -3.94613e-05
  3   1  18  20 -1.36080e-05
  3   1  18  21 -1.81140e-04
  3   1  18  22  2.05149e-05
  3   1  18  23 -5.77600e-05
  3   1  18  24 -2.18533e-05
  3   1  18  29  5.52062e-04
  3   1  18  32  3.55912e-04
  3   1  18  33  6.61706e-05
  3   1  18  38  1.29421e-04
  3   1  18  39 -2.87751e-05
  3   1  18  40  6.90373e-05
  3   1  18  42 -3.54783e-05
  3   1  18  47 -2.75584e-04
  3   1  18  48 -2.93871e-05
  3   1  18  54  1.46544e-04
  3   1  18  55  5.63801e-05
  3   1  18  58 -1.81119e-04
  3   1  18  60 -2.78940e-04
  3   1  18  61  8.48594e-05
  3   1  18  62 -5.98463e-05
  3   1  18  63 -1.66341e-05
  3   1  18  64 -1.58340e-05
  3   1  18  70 -5.10776e-05
  3   1  18  71 -2.22400e-05
  3   1  18  72 -1.64998e-04
  3   1  18  80  1.58952e-05
  3   1  18  85  1.57584e-04
  3   1  18  86 -1.70555e-05
  3   1  18  87 -1.86104e-04
  3   1  18  90  1.37689e-05
  3   1  18  91 -1.60564e-05
  3   1  18  92 -4.46490e-05
  3   1  18  93  4.51191e-05
  3   1  18  94 -1.71362e-05
  3   1  18  95 -9.76146e-05
  3   1  18  96 -5.90719e-05
  3   1  18 100 -3.79699e-05
  3   1  18 103 -1.77736e-05
  3   1  18 104 -3.12276e-04
  3   1  18 107 -1.42794e-04
  3   1  18 108 -3.27271e-05
  3   1  18 109 -6.04357e-05
  3   1  18 110 -1.78181e-05
  3   1  18 111 -1.50768e-05
  3   1  18 112 -6.05435e-05
  3   1  18 113 -2.68810e-05
  3   1  18 114  6.25047e-05
  3   1  18 116  1.09254e-05
  3   1  18 118 -2.44655e-04
  3   1  18 121  1.65028e-05
  3   1  18 123  7.53226e-05
  3   1  18 128 -4.78852e-05
  3   1  18 130 -1.66881e-05
  3   1  18 131  1.83131e-05
  3   1  18 132 -2.85224e-05
  3   1  18 133 -3.76128e-05
  3   1  18 135  3.77421e-05
  3   1  18 140  2.94477e-05
  3   1  18 141 -7.11842e-05
  3   1  18 142 -7.35632e-05
  3   1  18 143  5.70747e-05
  3   1  18 144 -6.01698e-05
  3   1  18 146 -1.60857e-05
  3   1  18 149 -4.17980e-05
  3   1  18 152  5.96912e-05
  3   1  18 153  7.14666e-05
  3   1  18 156 -1.04205e-04
  3   1  18 157 -1.05354e-04
  3   1  18 158 -8.05629e-05
  3   1  18 163 -3.52818e-05
  3   1  18 166 -3.32371e-05
  3   1  18 168 -3.55724e-04
  3   1  18 172  2.23940e-05
  3   1  18 174  5.83941e-05
  3   1  18 177  6.67950e-05
  3   1  18 178  1.54575e-05
  3   1  18 179  1.47120e-05
  3   1  18 180 -6.04312e-05
  3   1  18 181 -1.02001e-04
  3   1  18 182 -2.68792e-05
  3   1  18 184  1.33773e-05
  3   1  18 189  1.17489e-04
  3   2   3  12 -1.21623e-05
  3   2   3  25  2.83580e-05
  3   2   3  27 -5.36374e-05
  3   2   3  28  5.09742e-05
  3   2   3  30 -4.91184e-05
  3   2   3  31  4.92573e-05
  3   2   3  35  1.39824e-04
  3   2   3  36  1.37739e-04
  3   2   3  39 -2.74452e-05
  3   2   3  43  2.87989e-04
  3   2   3  45 -7.20498e-05
  3   2   3  48 -2.21291e-04
  3   2   3  49  2.22286e-04
  3   2   3  52  1.08938e-05
  3   2   3  56  2.68168e-05
  3   2   3  57  3.11645e-05
  3   2   3  68 -9.14189e-05
  3   2   3  69 -9.16899e-05
  3   2   3  78  9.05667e-05
  3   2   3  79  8.98468e-05
  3   2   3 105  1.02015e-05
  3   2   3 114 -7.52205e-05
  3   2   3 116 -3.53406e-05
  3   2   3 117 -3.54178e-05
  3   2   3 119 -1.11176e-05
  3   2   3 142 -2.10185e-05
  3   2   3 155  3.47843e-05
  3   2   3 156  3.98104e-05
  3   2   4  10  4.04164e-05
  3   2   4  12 -2.95464e-04
  3   2   4  14  1.88163e-04
  3   2   4  15  1.88205e-04
  3   2   4  25 -6.08978e-05
  3   2   4  27  2.49107e-05
  3   2   4  28  2.29179e-05
  3   2   4  30 -1.80774e-05
  3   2   4  31 -1.82300e-05
  3   2   4  35  8.58056e-05
  3   2   4  36 -8.55120e-05
  3   2   4  39 -5.54485e-05
  3   2   4  40 -1.73917e-05
  3   2   4  43 -1.98714e-05
  3   2   4  45  4.54592e-05
  3   2   4  52 -1.45825e-05
  3   2   4  56  1.37019e-04
  3   2   4  57 -1.34151e-04
  3   2   4  62 -1.49767e-05
  3   2   4  65 -2.04629e-04
  3   2   4  66  2.05979e-04
  3   2   4  69  1.07977e-05
  3   2   4  73  3.04378e-05
  3   2   4  74  3.38503e-05
  3   2   4  77  2.27904e-04
  3   2   4  78 -1.09668e-04
  3   2   4  79  9.82180e-05
  3   2   4  82 -1.53639e-04
  3   2   4  83  1.54015e-04
  3   2   4  87  1.47202e-05
  3   2   4  88  2.42498e-04
  3   2   4  89  2.42479e-04
  3   2   4  92 -5.18099e-05
  3   2   4  94  1.54094e-05
  3   2   4  96  1.25260e-05
  3   2   4  98  4.95737e-05
  3   2   4  99  4.97603e-05
  3   2   4 105  2.25449e-05
  3   2   4 106 -2.30330e-05
  3   2   4 110 -1.44514e-05
  3   2   4 113 -2.80704e-05
  3   2   4 114  3.47638e-05
  3   2   4 115 -5.40086e-05
  3   2   4 124 -1.82725e-05
  3   2   4 127  6.28045e-05
  3   2   4 128 -9.47689e-05
  3   2   4 131 -1.17692e-05
  3   2   4 134 -7.12529e-05
  3   2   4 136  7.25525e-05
  3   2   4 137 -7.34893e-05
  3   2   4 138 -1.44828e-05
  3   2   4 140  1.44982e-05
  3   2   4 142 -4.41407e-05
  3   2   4 143  5.77166e-05
  3   2   4 146 -9.74558e-05
  3   2   4 147 -9.72157e-05
  3   2   4 150  4.71368e-05
  3   2   4 151  4.58926e-05
  3   2   4 155  4.49297e-05
  3   2   4 156  4.36192e-05
  3   2   4 158 -1.06465e-05
  3   2   4 159 -1.37020e-05
  3   2   4 164 -1.58360e-05
  3   2   4 171 -6.59617e-05
  3   2   4 186 -1.35152e-05
  3   2   4 187 -1.58103e-05
  3   2   5   8 -2.89855e-05
  3   2   5  11 -3.38729e-05
  3   2   5  13 -1.34485e-05
  3   2   5  20  3.50695e-05
  3   2   5  21  2.95246e-05
  3   2   5  22 -1.40927e-05
  3   2   5  24  2.18653e-05
  3   2   5  29 -1.52623e-05
  3   2   5  32  1.13250e-05
  3   2   5  33  5.87140e-05
  3   2   5  37  1.08973e-04
  3   2   5  40 -3.64103e-05
  3   2   5  46 -2.23535e-05
  3   2   5  47 -1.21874e-05
  3   2   5  50  1.09215e-05
  3   2   5  51 -1.47353e-05
  3   2   5  54  2.68184e-05
  3   2   5  58 -1.91299e-05
  3   2   5  59 -1.19887e-04
  3   2   5  61 -3.92040e-05
  3   2   5  63  1.41543e-05
  3   2   5  67  2.59359e-04
  3   2   5  70  1.62506e-05
  3   2   5  72  5.02396e-05
  3   2   5  75 -2.81924e-04
  3   2   5  76 -1.74421e-05
  3   2   5  81 -8.91470e-05
  3   2   5  83 -1.09900e-05
  3   2   5  84 -3.63265e-05
  3   2   5  88  1.56925e-05
  3   2   5  90  4.03575e-05
  3   2   5  91  4.06038e-05
  3   2   5  93 -2.14730e-05
  3   2   5  95  1.42521e-05
  3   2   5  97 -3.14534e-05
  3   2   5 107  1.06288e-05
  3   2   5 108  1.19629e-05
  3   2   5 109 -1.49790e-05
  3   2   5 110 -1.75946e-05
  3   2   5 111  1.58845e-05
  3   2   5 113 -1.08376e-05
  3   2   5 114 -1.14844e-05
  3   2   5 115  1.57205e-05
  3   2   5 116  1.01498e-05
  3   2   5 118  8.34914e-05
  3   2   5 124 -2.07483e-05
  3   2   5 126 -2.19722e-05
  3   2   5 127 -2.22121e-05
  3   2   5 130  2.32741e-05
  3   2   5 131 -3.67099e-05
  3   2   5 133 -2.51464e-05
  3   2   5 135  2.19965e-05
  3   2   5 149 -1.30601e-05
  3   2   5 153  5.04689e-05
  3   2   5 156 -3.39091e-05
  3   2   5 157  2.97240e-05
  3   2   5 158 -2.30744e-05
  3   2   5 163 -2.56338e-05
  3   2   5 166  2.99564e-05
  3   2   5 167  1.50986e-05
  3   2   5 170 -1.34426e-05
  3   2   5 171  2.72425e-05
  3   2   5 172  1.59250e-05
  3   2   5 174  1.66697e-05
  3   2   5 177 -1.80204e-05
  3   2   5 184 -2.61332e-05
  3   2   5 185 -1.91690e-05
  3   2   6  13  1.47299e-04
  3   2   6  17 -1.14670e-05
  3   2   6  18  1.99663e-05
  3   2   6  19 -2.05794e-05
  3   2   6  20 -3.47473e-05
  3   2   6  21  1.94407e-05
  3   2   6  22 -2.51145e-04
  3   2   6  28  1.97801e-05
  3   2   6  29 -1.22334e-05
  3   2   6  32 -1.90782e-05
  3   2   6  35  5.53820e-05
  3   2   6  37 -1.56385e-05
  3   2   6  47 -3.50877e-04
  3   2   6  55 -4.56256e-05
  3   2   6  60  1.11686e-05
  3   2   6  62 -9.04931e-05
  3   2   6  63 -1.17255e-04
  3   2   6  67 -1.51511e-05
  3   2   6  72 -1.56756e-05
  3   2   6  74  1.02217e-05
  3   2   6  75  1.51412e-05
  3   2   6  80  1.61627e-05
  3   2   6  81 -1.36274e-05
  3   2   6  84  1.30988e-05
  3   2   6  85 -1.18056e-05
  3   2   6  92 -3.46060e-05
  3   2   6  93 -2.93059e-05
  3   2   6  95  2.77842e-05
  3   2   6  96  1.26597e-04
  3   2   6 100 -1.13283e-05
  3   2   6 107  1.28307e-05
  3   2   6 109  4.74135e-05
  3   2   6 112  1.78181e-05
  3   2   6 115  4.71121e-05
  3   2   6 118 -1.38051e-05
  3   2   6 122  1.68002e-05
  3   2   6 123 -3.41128e-05
  3   2   6 126 -3.67261e-05
  3   2   6 127  3.70852e-05
  3   2   6 128  1.72496e-05
  3   2   6 130  1.22399e-05
  3   2   6 133 -1.41125e-05
  3   2   6 135 -2.00151e-05
  3   2   6 138 -3.87792e-05
  3   2   6 142  2.18908e-05
  3   2   6 143 -1.76555e-05
  3   2   6 153  1.03514e-05
  3   2   6 155  5.00481e-05
  3   2   6 156  5.15020e-05
  3   2   6 163 -2.57427e-05
  3   2   6 167 -2.00516e-05
  3   2   6 168  1.72173e-05
  3   2   6 169 -1.71008e-05
  3   2   6 174  1.29563e-05
  3   2   6 180  1.46431e-05
  3   2   6 184  1.22948e-05
  3   2   6 185  2.50657e-05
  3   2   6 188 -1.51584e-05
  3   2   7  12 -2.29852e-05
  3   2   7  27 -3.48330e-05
  3   2   7  28 -3.46895e-05
  3   2   7  30 -3.17374e-05
  3   2   7  31 -3.17929e-05
  3   2   7  35 -3.92480e-05
  3   2   7  36  3.53561e-05
  3   2   7  48  5.30426e-05
  3   2   7  49  5.29228e-05
  3   2   7  56 -2.60467e-05
  3   2   7  57  2.47240e-05
  3   2   7  65  6.35324e-05
  3   2   7  66 -6.35910e-05
  3   2   7  68 -4.15646e-05
  3   2   7  69  4.13113e-05
  3   2   7  73 -1.54808e-05
  3   2   7  74 -1.51833e-05
  3   2   7 114 -2.46030e-05
  3   2   7 116 -2.12194e-05
  3   2   7 117  2.11782e-05
  3   2   7 127 -1.52502e-05
  3   2   7 129 -1.23230e-05
  3   2   7 130  1.25311e-05
  3   2   7 142 -3.02847e-05
  3   2   7 155 -3.49955e-05
  3   2   7 161 -3.37417e-05
  3   2   8  10 -2.59099e-04
  3   2   8  12  1.91941e-04
  3   2   8  14 -1.71945e-04
  3   2   8  15  1.71782e-04
  3   2   8  25 -1.09546e-04
  3   2   8  27 -1.95207e-04
  3   2   8  28  2.05683e-04
  3   2   8  30 -1.60941e-05
  3   2   8  31  1.60351e-05
  3   2   8  35  1.74989e-04
  3   2   8  36  1.74220e-04
  3   2   8  43  7.27323e-05
  3   2   8  45 -5.68813e-05
  3   2   8  48  1.13212e-05
  3   2   8  52 -4.40608e-05
  3   2   8  56  1.28368e-04
  3   2   8  57  1.24524e-04
  3   2   8  65  4.95814e-04
  3   2   8  66  4.95432e-04
  3   2   8  68 -1.11658e-05
  3   2   8  69 -1.25810e-05
  3   2   8  73  4.54631e-04
  3   2   8  74 -4.51266e-04
  3   2   8  77 -2.17780e-04
  3   2   8  78 -1.45907e-04
  3   2   8  79 -1.49053e-04
  3   2   8  82 -1.46333e-04
  3   2   8  83 -1.46478e-04
  3   2   8  88 -2.61961e-04
  3   2   8  89  2.62055e-04
  3   2   8  91 -1.01725e-05
  3   2   8  92  5.75861e-05
  3   2   8  98  6.18157e-05
  3   2   8  99 -6.74495e-05
  3   2   8 105  4.42342e-05
  3   2   8 106  4.49960e-05
  3   2   8 110  2.44493e-05
  3   2   8 115  2.00364e-05
  3   2   8 127 -5.24086e-05
  3   2   8 129  4.45136e-05
  3   2   8 130  4.47904e-05
  3   2   8 136  1.05991e-04
  3   2   8 137  1.01709e-04
  3   2   8 142  1.04168e-04
  3   2   8 146 -1.03759e-04
  3   2   8 147  1.03556e-04
  3   2   8 150  2.57494e-05
  3   2   8 151 -2.89133e-05
  3   2   8 155 -1.33759e-05
  3   2   8 156 -9.83924e-05
  3   2   8 164  1.31023e-05
  3   2   8 171 -7.27552e-05
  3   2   9  10  6.06930e-05
  3   2   9  12  1.01458e-04
  3   2   9  27 -1.36648e-05
  3   2   9  28 -1.24688e-05
  3   2   9  35 -1.46313e-04
  3   2   9  36  1.38634e-04
  3   2   9  39  3.06500e-05
  3   2   9  43  9.35072e-05
  3   2   9  45 -1.56126e-05
  3   2   9  52  1.26386e-05
  3   2   9  56 -5.00478e-05
  3   2   9  57  5.19265e-05
  3   2   9  65  9.77839e-05
  3   2   9  66 -9.74744e-05
  3   2   9  73 -1.32707e-04
  3   2   9  74 -1.33151e-04
  3   2   9  77 -4.97284e-05
  3   2   9  78  2.82940e-05
  3   2   9  79 -2.88177e-05
  3   2   9  82  1.97692e-05
  3   2   9  83 -2.04640e-05
  3   2   9  88 -1.13193e-04
  3   2   9  89 -1.12899e-04
  3   2   9  91 -1.02845e-05
  3   2   9  92  3.01981e-05
  3   2   9  98 -2.68397e-05
  3   2   9  99 -2.73582e-05
  3   2   9 105 -7.98285e-05
  3   2   9 106  8.07914e-05
  3   2   9 114  1.00080e-05
  3   2   9 115 -1.74612e-05
  3   2   9 124  1.44207e-05
  3   2   9 127 -4.78943e-05
  3   2   9 129 -7.54220e-05
  3   2   9 130  7.59357e-05
  3   2   9 136 -3.23012e-05
  3   2   9 137  3.31125e-05
  3   2   9 142  2.04923e-05
  3   2   9 146  3.41686e-05
  3   2   9 147  3.55751e-05
  3   2   9 150 -1.84814e-05
  3   2   9 151 -1.76604e-05
  3   2   9 155  3.33620e-05
  3   2   9 156 -5.91220e-05
  3   2  10   9  1.44533e-04
  3   2  10  10 -1.49897e-05
  3   2  10  14  3.53871e-05
  3   2  10  15  1.84357e-05
  3   2  10  17  2.73901e-04
  3   2  10  18  5.50517e-04
  3   2  10  19  1.03491e-05
  3   2  10  20 -3.10204e-04
  3   2  10  21  3.36513e-04
  3   2  10  22 -2.03427e-03
  3   2  10  24 -1.74729e-05
  3   2  10  25 -1.37635e-04
  3   2  10  26 -3.89883e-05
  3   2  10  29 -4.24399e-04
  3   2  10  31  4.24969e-04
  3   2  10  32 -4.45106e-05
  3   2  10  38 -4.01243e-05
  3   2  10  39  3.85080e-05
  3   2  10  40  2.10290e-04
  3   2  10  41  1.08224e-05
  3   2  10  42  8.67955e-05
  3   2  10  46 -5.00992e-04
  3   2  10  47  2.15616e-03
  3   2  10  50 -3.44705e-05
  3   2  10  51 -4.78471e-04
  3   2  10  54  2.78270e-04
  3   2  10  58  1.48776e-04
  3   2  10  59  4.78208e-04
  3   2  10  60 -1.87629e-04
  3   2  10  61 -3.16737e-04
  3   2  10  62  4.82865e-04
  3   2  10  63  3.76428e-04
  3   2  10  68 -4.32538e-05
  3   2  10  70 -5.95749e-05
  3   2  10  71  2.06419e-04
  3   2  10  73 -1.46659e-05
  3   2  10  76 -5.22032e-04
  3   2  10  77 -6.13134e-05
  3   2  10  79  4.38934e-04
  3   2  10  80 -8.82695e-05
  3   2  10  81 -2.00674e-05
  3   2  10  82 -2.05274e-05
  3   2  10  83 -1.57070e-04
  3   2  10  85 -2.40950e-04
  3   2  10  86 -3.50398e-04
  3   2  10  87 -4.82587e-04
  3   2  10  88 -3.26841e-05
  3   2  10  89 -4.85494e-05
  3   2  10  90  7.58655e-04
  3   2  10  91  7.03271e-04
  3   2  10  92  1.95550e-04
  3   2  10  93 -5.21710e-04
  3   2  10  94  1.12634e-04
  3   2  10  97  1.31871e-04
  3   2  10  99  3.83740e-05
  3   2  10 100 -2.52971e-05
  3   2  10 101 -7.63972e-04
  3   2  10 103 -3.83289e-05
  3   2  10 104  1.26523e-05
  3   2  10 106 -1.03409e-05
  3   2  10 107 -1.30554e-04
  3   2  10 108 -4.84989e-05
  3   2  10 109 -4.28587e-05
  3   2  10 110 -5.31715e-04
  3   2  10 111  5.24779e-04
  3   2  10 113  2.00526e-04
  3   2  10 114 -1.44107e-04
  3   2  10 115 -4.85453e-04
  3   2  10 118 -4.82486e-04
  3   2  10 119  1.62476e-05
  3   2  10 120 -3.92007e-05
  3   2  10 121 -9.42882e-05
  3   2  10 123 -6.78209e-05
  3   2  10 124 -2.61555e-04
  3   2  10 125 -8.11925e-05
  3   2  10 126 -4.65087e-04
  3   2  10 127 -4.68914e-04
  3   2  10 130  3.28536e-05
  3   2  10 131  5.95799e-05
  3   2  10 132  1.17836e-04
  3   2  10 134 -5.75386e-04
  3   2  10 135 -1.62171e-04
  3   2  10 137 -1.99200e-05
  3   2  10 139  1.40451e-04
  3   2  10 141 -4.72080e-04
  3   2  10 142 -4.53313e-04
  3   2  10 144  2.35155e-05
  3   2  10 146  1.47395e-04
  3   2  10 147  2.17459e-04
  3   2  10 149  5.48738e-05
  3   2  10 150 -1.60059e-05
  3   2  10 151 -6.79823e-04
  3   2  10 152  4.88530e-04
  3   2  10 153  3.24232e-04
  3   2  10 155 -1.76594e-04
  3   2  10 156 -2.44462e-04
  3   2  10 157  1.76313e-04
  3   2  10 158  6.66619e-05
  3   2  10 163 -2.09024e-04
  3   2  10 164 -5.73518e-05
  3   2  10 165 -3.09108e-05
  3   2  10 166  2.09625e-04
  3   2  10 167 -8.37271e-05
  3   2  10 168  7.54690e-05
  3   2  10 170 -5.39392e-04
  3   2  10 171  5.32784e-04
  3   2  10 172  8.13192e-04
  3   2  10 173  2.74827e-04
  3   2  10 175 -5.51896e-05
  3   2  10 176  2.94034e-05
  3   2  10 177 -6.46444e-04
  3   2  10 178  5.44227e-04
  3   2  10 179  1.72743e-04
  3   2  10 180  2.81030e-05
  3   2  10 181 -1.75120e-04
  3   2  10 183 -2.99469e-05
  3   2  10 184 -4.61467e-04
  3   2  10 185 -5.77565e-04
  3   2  10 186  1.48809e-04
  3   2  10 187  1.66172e-04
  3   2  10 189 -3.92638e-04
  3   2  11   8  1.94604e-04
  3   2  11   9  1.40047e-05
  3   2  11  12  4.66866e-04
  3   2  11  13  4.78881e-04
  3   2  11  14 -7.23823e-05
  3   2  11  16 -4.80092e-04
  3   2  11  17  3.88157e-04
  3   2  11  18  2.62051e-04
  3   2  11  20 -2.70298e-04
  3   2  11  21 -2.26978e-05
  3   2  11  22 -2.81421e-05
  3   2  11  23  1.03345e-04
  3   2  11  24 -3.74860e-04
  3   2  11  25  1.62963e-05
  3   2  11  26  3.14095e-05
  3   2  11  29 -2.85121e-04
  3   2  11  31  1.28713e-04
  3   2  11  32 -7.39802e-04
  3   2  11  33  4.75747e-04
  3   2  11  37 -5.78626e-04
  3   2  11  38 -6.00780e-05
  3   2  11  39  5.35614e-05
  3   2  11  40  3.07645e-04
  3   2  11  42  1.41510e-04
  3   2  11  46  1.83050e-04
  3   2  11  50 -3.81722e-04
  3   2  11  51  2.99677e-04
  3   2  11  52  2.66266e-05
  3   2  11  53 -2.42071e-05
  3   2  11  54  1.39175e-04
  3   2  11  55 -4.81165e-04
  3   2  11  56 -1.23737e-05
  3   2  11  58  3.07646e-04
  3   2  11  60  9.04273e-05
  3   2  11  61  4.19713e-04
  3   2  11  63 -2.82438e-04
  3   2  11  68  3.07040e-05
  3   2  11  69  9.02688e-05
  3   2  11  71  7.17367e-05
  3   2  11  74 -2.73201e-05
  3   2  11  75  4.81378e-04
  3   2  11  76 -4.46733e-05
  3   2  11  79 -2.63300e-04
  3   2  11  80 -2.28368e-04
  3   2  11  81 -3.62121e-04
  3   2  11  82 -4.42553e-05
  3   2  11  83  5.63847e-05
  3   2  11  84 -1.64765e-05
  3   2  11  85 -3.42193e-04
  3   2  11  86  9.26437e-05
  3   2  11  88 -1.69113e-04
  3   2  11  90 -3.57419e-05
  3   2  11  91 -3.36953e-05
  3   2  11  92 -2.18438e-05
  3   2  11  93  1.37217e-04
  3   2  11  94  9.49633e-05
  3   2  11  95  4.84598e-04
  3   2  11  97  3.09837e-04
  3   2  11 100  5.63135e-05
  3   2  11 102  4.81586e-04
  3   2  11 103 -1.80704e-04
  3   2  11 105 -4.41300e-05
  3   2  11 107  1.46575e-04
  3   2  11 108  2.20873e-04
  3   2  11 109 -3.12911e-04
  3   2  11 110  6.43911e-05
  3   2  11 111 -7.88807e-05
  3   2  11 112  4.79811e-04
  3   2  11 113 -2.16494e-05
  3   2  11 114  2.14917e-04
  3   2  11 115 -7.50436e-05
  3   2  11 116  1.63376e-04
  3   2  11 117  2.95179e-05
  3   2  11 120 -7.55479e-05
  3   2  11 121  1.03739e-04
  3   2  11 122  2.88975e-04
  3   2  11 123  1.10063e-05
  3   2  11 124 -1.00883e-05
  3   2  11 125 -1.21929e-05
  3   2  11 126  1.40099e-04
  3   2  11 127 -1.38858e-04
  3   2  11 128 -6.21260e-04
  3   2  11 130 -1.11244e-05
  3   2  11 131  7.77146e-05
  3   2  11 132  1.03991e-03
  3   2  11 133 -1.77156e-05
  3   2  11 135 -9.98271e-05
  3   2  11 137  5.00272e-05
  3   2  11 139  4.81237e-05
  3   2  11 140 -5.69182e-05
  3   2  11 141  3.19537e-04
  3   2  11 142  3.22791e-04
  3   2  11 144  1.87212e-05
  3   2  11 145 -4.79530e-04
  3   2  11 146 -1.32470e-05
  3   2  11 147  1.22532e-05
  3   2  11 149  8.23602e-05
  3   2  11 151  6.77992e-05
  3   2  11 152 -7.72281e-05
  3   2  11 153 -3.15304e-04
  3   2  11 156 -7.59792e-05
  3   2  11 157  1.31847e-04
  3   2  11 158  1.20473e-04
  3   2  11 159  5.44783e-04
  3   2  11 160 -5.54876e-05
  3   2  11 161 -3.30998e-05
  3   2  11 162  4.79264e-04
  3   2  11 163 -2.65799e-05
  3   2  11 164  4.09138e-05
  3   2  11 165  9.40146e-05
  3   2  11 166  4.98055e-04
  3   2  11 168  1.12675e-04
  3   2  11 169 -1.49844e-05
  3   2  11 170  1.94059e-04
  3   2  11 171  1.13187e-04
  3   2  11 172 -1.03022e-04
  3   2  11 173 -1.34282e-04
  3   2  11 174 -5.08273e-04
  3   2  11 175  5.79176e-05
  3   2  11 178 -1.26521e-04
  3   2  11 179  1.26554e-04
  3   2  11 180  4.68740e-04
  3   2  11 181  1.11292e-04
  3   2  11 182 -3.04696e-05
  3   2  11 183 -4.82830e-05
  3   2  11 184 -4.44599e-04
  3   2  11 186  1.25046e-04
  3   2  11 187 -2.55753e-04
  3   2  11 188 -4.76734e-04
  3   2  11 189 -4.62753e-04
  3   2  12   9  6.60665e-05
  3   2  12  10  1.22750e-04
  3   2  12  12 -5.01894e-04
  3   2  12  14 -2.20667e-04
  3   2  12  15  2.22991e-04
  3   2  12  19 -1.22454e-05
  3   2  12  20 -2.59294e-04
  3   2  12  22 -4.89830e-04
  3   2  12  24 -3.41009e-04
  3   2  12  25  4.75252e-04
  3   2  12  26 -1.80586e-05
  3   2  12  27 -3.40685e-04
  3   2  12  28  3.36840e-04
  3   2  12  30  3.91031e-05
  3   2  12  31 -3.87293e-05
  3   2  12  35  4.53012e-04
  3   2  12  36  4.46964e-04
  3   2  12  38  1.81750e-04
  3   2  12  39  5.88059e-04
  3   2  12  40  3.12110e-04
  3   2  12  42 -1.31886e-04
  3   2  12  43  4.59842e-04
  3   2  12  45 -5.62487e-04
  3   2  12  47 -2.35799e-05
  3   2  12  48 -1.03614e-03
  3   2  12  49  1.03517e-03
  3   2  12  50  2.84851e-04
  3   2  12  52  4.56981e-04
  3   2  12  56  3.14312e-05
  3   2  12  57 -5.51529e-05
  3   2  12  61  3.19458e-04
  3   2  12  62  7.38786e-04
  3   2  12  65  5.48952e-04
  3   2  12  66  5.50812e-04
  3   2  12  68  1.22573e-03
  3   2  12  69  1.23669e-03
  3   2  12  73  4.51605e-04
  3   2  12  74 -4.54524e-04
  3   2  12  77 -1.31633e-04
  3   2  12  78 -3.33715e-04
  3   2  12  79 -4.99619e-04
  3   2  12  83  1.61370e-05
  3   2  12  87  5.97473e-04
  3   2  12  88  1.13670e-04
  3   2  12  89 -9.74047e-05
  3   2  12  91  1.25558e-04
  3   2  12  92  1.88935e-04
  3   2  12  93  8.92047e-05
  3   2  12  94  5.23019e-04
  3   2  12  97 -4.19102e-04
  3   2  12  98  2.24686e-04
  3   2  12  99 -1.95788e-04
  3   2  12 100  2.07206e-04
  3   2  12 103 -4.21001e-04
  3   2  12 104 -7.19645e-04
  3   2  12 105  6.29569e-05
  3   2  12 106  5.26604e-05
  3   2  12 110  8.29736e-05
  3   2  12 111 -2.37952e-05
  3   2  12 113  4.68472e-04
  3   2  12 114  6.52677e-04
  3   2  12 115  8.95678e-05
  3   2  12 116  3.59996e-04
  3   2  12 117  3.59646e-04
  3   2  12 119  3.41950e-05
  3   2  12 120 -1.40142e-04
  3   2  12 123  9.04124e-05
  3   2  12 127 -2.07861e-04
  3   2  12 129 -1.62340e-05
  3   2  12 130 -2.16931e-05
  3   2  12 131  2.50733e-04
  3   2  12 134 -4.80273e-04
  3   2  12 135  2.09264e-04
  3   2  12 136  1.38741e-04
  3   2  12 137  1.07192e-04
  3   2  12 139  2.66955e-04
  3   2  12 140 -1.44230e-04
  3   2  12 142 -7.99740e-05
  3   2  12 143  4.82163e-04
  3   2  12 146 -4.45884e-05
  3   2  12 147  3.43044e-05
  3   2  12 148  5.65735e-04
  3   2  12 149 -1.29395e-04
  3   2  12 150 -1.07376e-04
  3   2  12 151  9.71900e-05
  3   2  12 155 -9.40070e-05
  3   2  12 156 -5.23106e-05
  3   2  12 158 -2.02106e-04
  3   2  12 161  1.60816e-05
  3   2  12 162  2.47108e-04
  3   2  12 163 -2.21141e-04
  3   2  12 164 -7.16967e-05
  3   2  12 165  7.64054e-05
  3   2  12 170  4.42804e-05
  3   2  12 171  2.97126e-05
  3   2  12 173  5.97174e-05
  3   2  12 182  1.61297e-05
  3   2  12 183 -1.56069e-05
  3   2  12 186  2.04274e-05
  3   2  12 187  2.78552e-05
  3   2  13   9  2.54250e-05
  3   2  13  10  1.14647e-04
  3   2  13  12 -8.85709e-05
  3   2  13  14 -2.09589e-05
  3   2  13  15 -1.67659e-05
  3   2  13  25 -1.45538e-04
  3   2  13  27  4.32199e-04
  3   2  13  28  4.33962e-04
  3   2  13  30 -8.31914e-05
  3   2  13  31 -8.32857e-05
  3   2  13  35 -3.74231e-04
  3   2  13  36  3.63164e-04
  3   2  13  39  1.59424e-04
  3   2  13  43  1.75814e-04
  3   2  13  45  1.33365e-05
  3   2  13  48  7.00143e-04
  3   2  13  49  7.01027e-04
  3   2  13  52 -2.96736e-05
  3   2  13  57 -2.48305e-05
  3   2  13  65 -2.57755e-04
  3   2  13  66  2.51493e-04
  3   2  13  68 -1.72270e-04
  3   2  13  69  1.73096e-04
  3   2  13  73 -7.28548e-05
  3   2  13  74 -8.63729e-05
  3   2  13  78 -2.05619e-04
  3   2  13  79  2.04139e-04
  3   2  13  82  9.10953e-05
  3   2  13  83 -9.01317e-05
  3   2  13  91  3.44586e-05
  3   2  13  98 -4.08441e-05
  3   2  13  99 -4.76225e-05
  3   2  13 105 -2.71588e-05
  3   2  13 106  2.82161e-05
  3   2  13 114 -2.41795e-05
  3   2  13 116  1.62505e-04
  3   2  13 117 -1.61798e-04
  3   2  13 124  6.76895e-05
  3   2  13 127 -1.38745e-05
  3   2  13 129  1.57605e-05
  3   2  13 130 -1.64138e-05
  3   2  13 136  1.53821e-05
  3   2  13 137 -2.05635e-05
  3   2  13 142 -2.25970e-04
  3   2  13 146 -3.47140e-05
  3   2  13 147 -4.76535e-05
  3   2  13 150  4.83806e-05
  3   2  13 151  4.82247e-05
  3   2  13 155 -5.93448e-05
  3   2  13 156  4.11665e-05
  3   2  13 161 -1.53496e-04
  3   2  13 164 -8.70352e-05
  3   2  13 165 -8.76526e-05
  3   2  13 170  5.44692e-05
  3   2  13 171  4.88377e-05
  3   2  13 173 -6.48239e-05
  3   2  13 179  1.81548e-05
  3   2  13 182 -1.42076e-05
  3   2  13 183 -1.36804e-05
  3   2  13 186  2.53518e-05
  3   2  13 187 -1.95867e-05
  3   2  14  10 -2.09651e-04
  3   2  14  12  1.17589e-04
  3   2  14  14 -1.63833e-04
  3   2  14  15  1.63478e-04
  3   2  14  25 -1.66901e-04
  3   2  14  27 -2.02938e-05
  3   2  14  28  1.91128e-05
  3   2  14  30 -1.09471e-04
  3   2  14  31  1.08759e-04
  3   2  14  35  4.50548e-05
  3   2  14  36  5.34554e-05
  3   2  14  39 -1.48244e-05
  3   2  14  43 -7.50116e-05
  3   2  14  45  2.12201e-05
  3   2  14  52 -4.69507e-05
  3   2  14  56  1.17175e-04
  3   2  14  57  1.12455e-04
  3   2  14  65  3.79043e-04
  3   2  14  66  3.85719e-04
  3   2  14  73  5.52799e-04
  3   2  14  74 -5.52709e-04
  3   2  14  77 -1.71021e-04
  3   2  14  78 -3.05069e-05
  3   2  14  79 -3.15117e-05
  3   2  14  82 -3.14904e-04
  3   2  14  83 -3.14766e-04
  3   2  14  88 -3.86787e-05
  3   2  14  89  3.85886e-05
  3   2  14  91 -6.14795e-05
  3   2  14  92 -3.70861e-05
  3   2  14  98  4.87044e-05
  3   2  14  99 -4.93778e-05
  3   2  14 110  1.15034e-05
  3   2  14 114  8.49840e-05
  3   2  14 115  1.10447e-04
  3   2  14 117  1.18240e-05
  3   2  14 119 -5.36459e-05
  3   2  14 120  5.18712e-05
  3   2  14 124 -1.42636e-05
  3   2  14 127 -9.18617e-05
  3   2  14 129  3.82333e-05
  3   2  14 130  3.82823e-05
  3   2  14 136  1.77034e-05
  3   2  14 137  1.70766e-05
  3   2  14 142  4.08511e-05
  3   2  14 146 -3.29839e-05
  3   2  14 147  3.26641e-05
  3   2  14 153 -1.45537e-04
  3   2  14 155  1.13225e-04
  3   2  14 156  3.37771e-04
  3   2  14 158  2.41604e-04
  3   2  14 164  1.24047e-05
  3   2  14 171 -5.85446e-05
  3   2  15   8 -2.13915e-04
  3   2  15   9 -3.35257e-05
  3   2  15  14  1.14260e-05
  3   2  15  16 -2.14291e-05
  3   2  15  17 -2.77734e-04
  3   2  15  19 -8.28903e-04
  3   2  15  20  2.01203e-04
  3   2  15  21 -1.44245e-04
  3   2  15  22  8.95993e-05
  3   2  15  24  6.14810e-04
  3   2  15  25 -6.14979e-05
  3   2  15  26 -4.07125e-04
  3   2  15  29  1.53741e-04
  3   2  15  30  1.15522e-05
  3   2  15  32  1.37490e-05
  3   2  15  33  8.97825e-05
  3   2  15  34 -7.71036e-05
  3   2  15  35 -4.87263e-04
  3   2  15  37 -9.52579e-04
  3   2  15  38 -1.30004e-05
  3   2  15  39  2.54653e-05
  3   2  15  40  2.94843e-04
  3   2  15  41  8.75619e-05
  3   2  15  42  6.27750e-05
  3   2  15  44  3.62434e-05
  3   2  15  48 -3.60165e-04
  3   2  15  50 -5.34874e-04
  3   2  15  52  3.33927e-05
  3   2  15  53  1.22739e-04
  3   2  15  54  4.25028e-04
  3   2  15  55 -1.19602e-03
  3   2  15  56 -2.75210e-04
  3   2  15  57 -2.15274e-04
  3   2  15  58 -3.95417e-04
  3   2  15  59 -7.85916e-05
  3   2  15  60  9.29295e-05
  3   2  15  61  8.58271e-05
  3   2  15  62  7.75016e-04
  3   2  15  64  9.30380e-05
  3   2  15  67 -7.64552e-05
  3   2  15  70  8.84947e-04
  3   2  15  71  6.45189e-05
  3   2  15  74 -1.83845e-05
  3   2  15  75  7.78394e-05
  3   2  15  76  1.04622e-04
  3   2  15  77 -2.04035e-05
  3   2  15  79  9.69570e-04
  3   2  15  80 -1.43981e-04
  3   2  15  81 -2.69699e-05
  3   2  15  82 -8.38905e-05
  3   2  15  83 -4.18275e-05
  3   2  15  85 -5.37774e-04
  3   2  15  86  1.41525e-05
  3   2  15  88 -1.03720e-05
  3   2  15  89  1.55092e-05
  3   2  15  90 -1.50101e-04
  3   2  15  91  1.38478e-04
  3   2  15  92  8.12105e-05
  3   2  15  93 -6.00305e-04
  3   2  15  94 -1.59341e-04
  3   2  15  95  8.75411e-05
  3   2  15  96  8.51095e-05
  3   2  15  97 -3.92994e-05
  3   2  15 100 -3.97025e-04
  3   2  15 102  8.32980e-05
  3   2  15 103 -2.37968e-04
  3   2  15 107  1.73367e-04
  3   2  15 108  3.33646e-04
  3   2  15 109 -5.75439e-04
  3   2  15 110 -4.16420e-05
  3   2  15 111  4.22078e-05
  3   2  15 112  8.26061e-05
  3   2  15 113  8.54619e-05
  3   2  15 114  8.70157e-05
  3   2  15 115  1.21404e-04
  3   2  15 116 -1.71337e-04
  3   2  15 119  7.85971e-05
  3   2  15 120 -3.89985e-05
  3   2  15 121  2.33043e-04
  3   2  15 122 -6.93450e-05
  3   2  15 123 -3.68926e-05
  3   2  15 124 -1.35133e-05
  3   2  15 126 -1.18386e-05
  3   2  15 128  9.54630e-05
  3   2  15 130 -1.75313e-04
  3   2  15 131  1.70464e-04
  3   2  15 133  1.92116e-04
  3   2  15 134 -1.48095e-04
  3   2  15 135  3.62030e-04
  3   2  15 138 -9.00024e-04
  3   2  15 139 -1.75019e-04
  3   2  15 140  5.31171e-05
  3   2  15 141  1.84973e-05
  3   2  15 143 -8.57092e-05
  3   2  15 144  2.45229e-04
  3   2  15 148 -8.50633e-05
  3   2  15 152 -8.47215e-05
  3   2  15 153 -2.40727e-04
  3   2  15 156 -2.88895e-05
  3   2  15 158 -3.33061e-05
  3   2  15 160 -1.87078e-04
  3   2  15 163  1.39040e-04
  3   2  15 164 -7.23804e-05
  3   2  15 165 -2.79555e-05
  3   2  15 166  7.52716e-05
  3   2  15 167 -8.21044e-05
  3   2  15 168  2.84783e-05
  3   2  15 170 -1.76281e-04
  3   2  15 171 -4.77202e-05
  3   2  15 172 -2.05539e-05
  3   2  15 173  1.42491e-05
  3   2  15 174 -1.03374e-04
  3   2  15 175  1.27397e-04
  3   2  15 176  8.45504e-04
  3   2  15 177 -3.93781e-04
  3   2  15 178  5.38063e-05
  3   2  15 181  1.07634e-05
  3   2  15 184 -4.61890e-04
  3   2  15 185  2.48941e-05
  3   2  15 186  1.72777e-04
  3   2  15 187 -1.69179e-04
  3   2  15 188  8.94629e-04
  3   2  15 189 -4.71433e-04
  3   2  16   8 -5.69935e-05
  3   2  16   9  1.26144e-04
  3   2  16  13 -8.05602e-04
  3   2  16  16 -8.53487e-05
  3   2  16  17  5.20732e-04
  3   2  16  18 -2.25319e-05
  3   2  16  19  5.09324e-04
  3   2  16  20  2.72185e-04
  3   2  16  21  2.01019e-04
  3   2  16  23 -7.36525e-05
  3   2  16  24 -1.14820e-04
  3   2  16  25 -4.92495e-04
  3   2  16  26  4.15861e-04
  3   2  16  27 -5.35748e-05
  3   2  16  28 -1.01291e-05
  3   2  16  29 -2.64057e-05
  3   2  16  32 -1.89240e-04
  3   2  16  35 -2.14628e-04
  3   2  16  38  2.33271e-05
  3   2  16  39 -1.35465e-05
  3   2  16  40  2.66265e-05
  3   2  16  41 -1.04102e-03
  3   2  16  42  2.44819e-05
  3   2  16  44  9.30494e-04
  3   2  16  47 -8.79316e-05
  3   2  16  48 -5.60025e-05
  3   2  16  51 -7.94080e-05
  3   2  16  53 -2.74721e-04
  3   2  16  54  1.09249e-05
  3   2  16  56  3.23456e-04
  3   2  16  58 -2.08066e-04
  3   2  16  59  1.02637e-03
  3   2  16  60 -2.67455e-04
  3   2  16  61  1.25506e-04
  3   2  16  64 -8.58835e-04
  3   2  16  69  2.39667e-05
  3   2  16  70 -1.45347e-04
  3   2  16  71  5.37949e-04
  3   2  16  72  8.10926e-05
  3   2  16  78  1.09194e-05
  3   2  16  79  3.29519e-04
  3   2  16  81 -4.21005e-04
  3   2  16  82  8.76626e-04
  3   2  16  83  4.79390e-04
  3   2  16  85  1.57594e-04
  3   2  16  86  4.80287e-05
  3   2  16  87 -8.30040e-05
  3   2  16  91  9.62467e-05
  3   2  16  92  4.19028e-04
  3   2  16  93 -5.33748e-04
  3   2  16  94  4.06694e-05
  3   2  16  97  2.54774e-04
  3   2  16 100 -4.50001e-05
  3   2  16 101  8.38242e-05
  3   2  16 103  9.28517e-05
  3   2  16 104  8.53334e-05
  3   2  16 107 -5.66463e-04
  3   2  16 108 -7.68695e-05
  3   2  16 113 -4.81643e-04
  3   2  16 114 -3.83691e-04
  3   2  16 118 -8.45424e-05
  3   2  16 119  1.85638e-05
  3   2  16 120  5.44587e-05
  3   2  16 121  3.68460e-04
  3   2  16 123  7.01062e-04
  3   2  16 125 -2.24658e-05
  3   2  16 130 -4.76068e-05
  3   2  16 131  6.01761e-04
  3   2  16 132  4.52259e-05
  3   2  16 133 -2.07003e-04
  3   2  16 134  8.09383e-05
  3   2  16 135  2.50175e-04
  3   2  16 139 -3.18313e-04
  3   2  16 140  2.37723e-04
  3   2  16 141  1.64752e-05
  3   2  16 142  1.15774e-05
  3   2  16 144 -2.48964e-04
  3   2  16 145  4.54591e-04
  3   2  16 146  7.34010e-05
  3   2  16 147 -1.05680e-04
  3   2  16 148  7.60809e-04
  3   2  16 149  3.23053e-04
  3   2  16 153  2.05917e-04
  3   2  16 158 -2.52050e-04
  3   2  16 159 -7.77852e-05
  3   2  16 160  7.06542e-05
  3   2  16 161 -1.09226e-05
  3   2  16 162 -7.83009e-05
  3   2  16 163  8.52572e-05
  3   2  16 164  1.58670e-04
  3   2  16 166 -3.34524e-04
  3   2  16 167  8.49702e-04
  3   2  16 168 -1.09673e-04
  3   2  16 169 -1.31402e-04
  3   2  16 170  5.62349e-04
  3   2  16 171  7.64491e-05
  3   2  16 172 -5.21024e-04
  3   2  16 173  1.07661e-05
  3   2  16 175  4.16676e-04
  3   2  16 177  2.08152e-04
  3   2  16 178  5.22065e-04
  3   2  16 180  8.09780e-05
  3   2  16 181  6.48256e-05
  3   2  16 184  9.26227e-04
  3   2  16 185  5.22365e-04
  3   2  16 187  5.11557e-05
  3   2  16 189  5.02691e-04
  3   2  17   8  3.81087e-04
  3   2  17  13 -6.96235e-04
  3   2  17  14  2.44255e-05
  3   2  17  17 -1.06593e-04
  3   2  17  19 -4.76397e-05
  3   2  17  20 -1.34065e-05
  3   2  17  21  1.81215e-04
  3   2  17  22 -1.06144e-04
  3   2  17  24 -2.17104e-05
  3   2  17  29  5.52101e-04
  3   2  17  31 -3.26988e-05
  3   2  17  32  3.75209e-05
  3   2  17  34 -8.60903e-05
  3   2  17  38 -1.31946e-04
  3   2  17  40  6.91713e-05
  3   2  17  42 -3.55673e-05
  3   2  17  47  2.87920e-04
  3   2  17  50 -3.79037e-05
  3   2  17  51 -1.75383e-04
  3   2  17  54 -2.70328e-04
  3   2  17  58  2.49973e-04
  3   2  17  59  6.68773e-04
  3   2  17  60 -1.11937e-04
  3   2  17  61  8.48355e-05
  3   2  17  63 -3.08140e-05
  3   2  17  67 -1.27629e-03
  3   2  17  70 -1.94937e-05
  3   2  17  71 -2.21967e-05
  3   2  17  72  1.43967e-04
  3   2  17  75  1.35858e-03
  3   2  17  76  5.17153e-05
  3   2  17  81  5.15525e-04
  3   2  17  83  3.60474e-05
  3   2  17  84  5.64561e-05
  3   2  17  85  1.57771e-04
  3   2  17  86  1.74939e-05
  3   2  17  87  2.13691e-04
  3   2  17  89 -6.15211e-05
  3   2  17  90 -1.76696e-05
  3   2  17  91  1.99324e-05
  3   2  17  92 -4.68598e-05
  3   2  17  93 -4.76050e-05
  3   2  17  94 -2.32135e-05
  3   2  17  95 -1.18561e-04
  3   2  17  97  5.72982e-05
  3   2  17 100 -3.78510e-05
  3   2  17 103  1.54847e-05
  3   2  17 107 -9.60094e-05
  3   2  17 108 -2.50377e-04
  3   2  17 111 -1.78058e-05
  3   2  17 113 -3.02623e-05
  3   2  17 114  7.90719e-05
  3   2  17 116  1.14053e-05
  3   2  17 118  2.55983e-04
  3   2  17 121  1.63863e-05
  3   2  17 123  3.11084e-05
  3   2  17 130 -1.81599e-05
  3   2  17 131  1.84003e-05
  3   2  17 132 -3.03801e-05
  3   2  17 135  8.30522e-05
  3   2  17 138 -1.52941e-05
  3   2  17 139  1.28595e-05
  3   2  17 140  2.95825e-05
  3   2  17 141  1.27603e-05
  3   2  17 142  1.28998e-05
  3   2  17 144 -6.00600e-05
  3   2  17 145 -2.18327e-04
  3   2  17 147  1.73459e-05
  3   2  17 149  5.19153e-05
  3   2  17 153 -2.83135e-05
  3   2  17 156 -9.51373e-05
  3   2  17 157  9.52094e-05
  3   2  17 158 -8.04953e-05
  3   2  17 163 -4.98656e-05
  3   2  17 166 -1.75545e-05
  3   2  17 168 -3.55386e-04
  3   2  17 169  2.51201e-04
  3   2  17 172 -2.47359e-05
  3   2  17 177  6.73635e-05
  3   2  17 178 -2.58065e-05
  3   2  17 179  2.34215e-05
  3   2  17 184 -4.44667e-05
  3   2  17 186 -5.88408e-05
  3   2  17 187  6.27258e-05
  3   2  17 188  6.05364e-05
  3   2  18   8  4.79339e-04
  3   2  18   9  5.11941e-05
  3   2  18  10  1.19343e-05
  3   2  18  13 -5.44134e-05
  3   2  18  17 -6.61461e-05
  3   2  18  19 -1.28512e-04
  3   2  18  21 -2.35913e-04
  3   2  18  22 -1.40776e-04
  3   2  18  24  3.70340e-05
  3   2  18  29  1.60370e-04
  3   2  18  31 -4.05598e-05
  3   2  18  32  9.27294e-04
  3   2  18  38 -3.45229e-05
  3   2  18  40  3.70571e-05
  3   2  18  47 -5.96077e-05
  3   2  18  48  5.95614e-05
  3   2  18  50 -2.64375e-05
  3   2  18  51 -6.17024e-05
  3   2  18  54 -3.08041e-04
  3   2  18  58 -7.88220e-05
  3   2  18  59  5.35467e-05
  3   2  18  60 -1.64376e-04
  3   2  18  61  2.62815e-05
  3   2  18  62  1.36405e-04
  3   2  18  63  7.44688e-05
  3   2  18  70  1.48226e-04
  3   2  18  71 -1.39482e-05
  3   2  18  72  6.13756e-05
  3   2  18  76 -5.55974e-05
  3   2  18  80 -8.04406e-04
  3   2  18  81 -2.11039e-04
  3   2  18  85  1.14531e-03
  3   2  18  86  2.26009e-05
  3   2  18  87 -5.79101e-05
  3   2  18  90  3.26715e-05
  3   2  18  91  3.74417e-05
  3   2  18  92 -1.98841e-05
  3   2  18  94  3.19375e-05
  3   2  18  97 -2.76187e-05
  3   2  18 100 -3.94833e-05
  3   2  18 103 -3.19895e-05
  3   2  18 107 -1.66092e-05
  3   2  18 108  3.52766e-05
  3   2  18 110  5.42154e-05
  3   2  18 111  5.28910e-05
  3   2  18 113 -6.34146e-05
  3   2  18 114 -1.93379e-05
  3   2  18 115 -2.75401e-05
  3   2  18 118 -6.30978e-05
  3   2  18 120 -1.55560e-05
  3   2  18 121  6.59621e-05
  3   2  18 123  8.52797e-05
  3   2  18 128 -5.85341e-05
  3   2  18 130  9.57229e-05
  3   2  18 131  6.54625e-05
  3   2  18 134  2.02938e-04
  3   2  18 135  6.74256e-05
  3   2  18 139 -2.22924e-05
  3   2  18 140  1.89576e-05
  3   2  18 144 -1.72769e-04
  3   2  18 145  6.58629e-05
  3   2  18 146 -1.33139e-05
  3   2  18 147  2.39281e-05
  3   2  18 149 -1.65672e-05
  3   2  18 153  1.05968e-04
  3   2  18 156 -9.45666e-05
  3   2  18 157 -9.02551e-05
  3   2  18 158 -3.80665e-05
  3   2  18 163 -8.44334e-05
  3   2  18 164  1.10900e-05
  3   2  18 166  3.55024e-05
  3   2  18 168 -3.42412e-04
  3   2  18 169  5.89320e-05
  3   2  18 170 -4.64075e-05
  3   2  18 171 -3.60405e-05
  3   2  18 172  5.84583e-05
  3   2  18 173 -1.14580e-05
  3   2  18 178  6.65384e-05
  3   2  18 179 -7.46339e-05
  3   2  18 180  1.15738e-04
  3   2  18 181 -2.40285e-05
  3   2  18 182 -1.56498e-05
  3   2  18 184 -1.40779e-04
  3   2  18 189  5.38854e-05
  3   3   4  13  2.47992e-04
  3   3   4  16  1.39429e-04
  3   3   4  22 -2.84737e-05
  3   3   4  23 -3.17399e-04
  3   3   4  33 -1.38516e-04
  3   3   4  34  1.90054e-04
  3   3   4  37 -7.79183e-05
  3   3   4  41 -5.75022e-05
  3   3   4  47  9.85726e-05
  3   3   4  51  3.48088e-05
  3   3   4  55 -2.01704e-04
  3   3   4  58 -1.05629e-04
  3   3   4  59 -2.23872e-04
  3   3   4  67  6.75104e-04
  3   3   4  70  1.23228e-04
  3   3   4  72 -8.60366e-05
  3   3   4  75 -7.16956e-04
  3   3   4  80  7.08904e-05
  3   3   4  81 -3.94222e-05
  3   3   4  84  2.94506e-05
  3   3   4  95 -3.50885e-05
  3   3   4 101  1.57953e-05
  3   3   4 109  5.15835e-05
  3   3   4 118 -3.75128e-05
  3   3   4 145  7.58901e-05
  3   3   4 149 -1.12608e-04
  3   3   4 152  7.18248e-05
  3   3   4 169 -1.52086e-04
  3   3   5  10  2.43934e-05
  3   3   5  11 -2.18156e-04
  3   3   5  12  2.17035e-04
  3   3   5  14 -2.05091e-04
  3   3   5  15 -2.04272e-04
  3   3   5  18  6.57382e-04
  3   3   5  25  2.33038e-04
  3   3   5  27 -8.33862e-05
  3   3   5  30  9.50719e-05
  3   3   5  35  5.59498e-04
  3   3   5  36  5.80486e-04
  3   3   5  39 -8.34045e-05
  3   3   5  43  1.03922e-03
  3   3   5  45  1.75369e-05
  3   3   5  46  1.77063e-05
  3   3   5  48 -1.65730e-03
  3   3   5  49  1.66084e-03
  3   3   5  56  1.89692e-04
  3   3   5  57  1.91756e-04
  3   3   5  63  6.94265e-05
  3   3   5  65  7.69454e-04
  3   3   5  66  7.51128e-04
  3   3   5  68  1.43428e-03
  3   3   5  69  1.44671e-03
  3   3   5  73  6.53790e-04
  3   3   5  74  6.65507e-04
  3   3   5  76 -2.78329e-04
  3   3   5  77 -2.79629e-04
  3   3   5  78 -1.93162e-04
  3   3   5  82 -2.45655e-04
  3   3   5  89  5.36499e-05
  3   3   5  90 -4.65054e-05
  3   3   5  92 -2.48873e-05
  3   3   5  93 -2.50781e-05
  3   3   5  98  3.19562e-05
  3   3   5  99  3.22990e-05
  3   3   5 111 -4.13727e-05
  3   3   5 114  6.27940e-05
  3   3   5 119  1.34649e-05
  3   3   5 120  1.38251e-05
  3   3   5 124 -3.42459e-05
  3   3   5 126  8.53097e-05
  3   3   5 129 -1.91031e-05
  3   3   5 133 -2.25667e-05
  3   3   5 136  1.03744e-04
  3   3   5 137  1.04075e-04
  3   3   5 138  5.81789e-05
  3   3   5 146 -1.39067e-04
  3   3   5 148 -1.03521e-04
  3   3   5 150 -7.65512e-05
  3   3   5 151  7.72042e-05
  3   3   5 155  4.33072e-05
  3   3   5 157  5.14053e-05
  3   3   5 159 -4.34442e-05
  3   3   5 170  7.73304e-05
  3   3   5 171 -7.78890e-05
  3   3   5 186  1.14388e-05
  3   3   5 187  1.44325e-05
  3   3   6  10 -2.73124e-05
  3   3   6  12 -4.07375e-04
  3   3   6  18  1.42528e-04
  3   3   6  25  1.23523e-05
  3   3   6  27 -8.07641e-05
  3   3   6  30  8.44847e-05
  3   3   6  36  3.57913e-04
  3   3   6  38  1.06298e-04
  3   3   6  39 -8.59536e-05
  3   3   6  43  6.36700e-05
  3   3   6  45 -3.13922e-05
  3   3   6  46  2.65301e-05
  3   3   6  48 -3.80471e-05
  3   3   6  49 -3.96682e-05
  3   3   6  52  1.64836e-05
  3   3   6  56 -8.51720e-05
  3   3   6  57 -8.55651e-05
  3   3   6  63  1.32398e-05
  3   3   6  65  2.49998e-04
  3   3   6  66 -2.54047e-04
  3   3   6  69 -1.15624e-05
  3   3   6  73 -6.26791e-05
  3   3   6  74 -6.33826e-05
  3   3   6  78 -1.86498e-05
  3   3   6  82  5.15606e-05
  3   3   6  83 -5.20022e-05
  3   3   6 105 -1.29394e-05
  3   3   6 106 -1.27928e-05
  3   3   6 116  5.45831e-05
  3   3   6 117  5.47532e-05
  3   3   6 124  1.59193e-05
  3   3   6 129 -1.33942e-05
  3   3   6 136  1.62108e-05
  3   3   6 137 -1.61807e-05
  3   3   6 146 -1.55768e-05
  3   3   6 147  1.88109e-05
  3   3   6 164 -4.72867e-05
  3   3   6 165 -4.81108e-05
  3   3   6 171  1.81329e-05
  3   3   6 172 -6.18719e-05
  3   3   6 186 -1.32831e-05
  3   3   6 187  1.04538e-05
  3   3   7  13 -1.77870e-05
  3   3   7  16 -1.66576e-05
  3   3   7  20 -3.64512e-05
  3   3   7  22  2.15838e-03
  3   3   7  24  4.59911e-04
  3   3   7  33  1.66191e-05
  3   3   7  34  1.25577e-05
  3   3   7  37 -9.62437e-04
  3   3   7  40  1.06883e-04
  3   3   7  41  2.03873e-03
  3   3   7  42 -1.02393e-04
  3   3   7  47  2.60725e-03
  3   3   7  50  1.93093e-04
  3   3   7  51  1.65771e-04
  3   3   7  55  1.45984e-05
  3   3   7  59 -1.84676e-05
  3   3   7  62 -8.01499e-04
  3   3   7  72 -4.66458e-04
  3   3   7  75  1.30111e-05
  3   3   7  87 -1.02359e-03
  3   3   7  94 -3.13637e-04
  3   3   7  95  1.43143e-04
  3   3   7  96 -1.08865e-03
  3   3   7  97 -5.68450e-05
  3   3   7 100 -6.49937e-05
  3   3   7 101  1.06577e-03
  3   3   7 102  9.70541e-04
  3   3   7 103  4.31973e-04
  3   3   7 104  9.25185e-04
  3   3   7 112  4.66604e-04
  3   3   7 113  1.57618e-04
  3   3   7 118 -8.63774e-04
  3   3   7 122  6.57349e-04
  3   3   7 128  9.79072e-04
  3   3   7 134  8.95159e-04
  3   3   7 135  2.45283e-04
  3   3   7 138 -3.00575e-04
  3   3   7 140  1.12317e-04
  3   3   7 143 -6.92058e-04
  3   3   7 148  8.49965e-04
  3   3   7 149 -3.19312e-04
  3   3   7 152  1.51147e-04
  3   3   7 153  2.87305e-04
  3   3   7 159 -8.19796e-04
  3   3   7 162  2.04480e-04
  3   3   7 163 -2.51638e-04
  3   3   7 167  3.22655e-04
  3   3   7 174 -8.71531e-05
  3   3   7 176  1.20311e-04
  3   3   7 180  9.07515e-05
  3   3   7 185  4.13841e-04
  3   3   7 186  8.99858e-05
  3   3   7 187 -6.80581e-05
  3   3   7 188 -2.87162e-04
  3   3   8   8 -3.64383e-04
  3   3   8   9 -1.63257e-05
  3   3   8  17 -1.65975e-04
  3   3   8  20 -4.53511e-04
  3   3   8  21  3.33383e-04
  3   3   8  24 -2.21814e-04
  3   3   8  25 -1.45049e-05
  3   3   8  26 -1.05255e-05
  3   3   8  29 -2.25590e-04
  3   3   8  32 -1.27570e-04
  3   3   8  40  4.34205e-04
  3   3   8  42  3.16549e-04
  3   3   8  50  5.59684e-05
  3   3   8  54 -2.67213e-05
  3   3   8  57 -2.12659e-04
  3   3   8  58  3.20132e-04
  3   3   8  60 -2.21164e-04
  3   3   8  61 -3.31708e-04
  3   3   8  70 -1.18109e-04
  3   3   8  71  2.50394e-04
  3   3   8  80  2.18452e-04
  3   3   8  81  2.51846e-05
  3   3   8  83  1.68399e-05
  3   3   8  85  3.78291e-04
  3   3   8  86  5.28634e-05
  3   3   8  92  1.61589e-04
  3   3   8  93  9.26252e-05
  3   3   8  97  1.85010e-04
  3   3   8 100  2.08029e-04
  3   3   8 103  3.76992e-05
  3   3   8 107  9.50210e-05
  3   3   8 108  1.29654e-04
  3   3   8 111  1.00701e-05
  3   3   8 113  2.32233e-04
  3   3   8 114 -8.28968e-05
  3   3   8 115 -1.69432e-05
  3   3   8 116 -2.59347e-05
  3   3   8 118 -2.84882e-05
  3   3   8 119 -1.75899e-05
  3   3   8 120  1.27074e-05
  3   3   8 121  4.47541e-05
  3   3   8 123 -1.18460e-04
  3   3   8 125  1.31825e-05
  3   3   8 131 -1.71190e-04
  3   3   8 132  1.63219e-05
  3   3   8 133  1.11796e-05
  3   3   8 135  3.36532e-05
  3   3   8 139  2.02252e-04
  3   3   8 140 -4.24782e-04
  3   3   8 144  2.17029e-04
  3   3   8 147  1.70929e-05
  3   3   8 149 -1.40597e-04
  3   3   8 153 -3.86940e-04
  3   3   8 158  3.57442e-04
  3   3   8 163  1.83901e-04
  3   3   8 164 -3.01687e-05
  3   3   8 166  1.43500e-05
  3   3   8 168  4.26369e-04
  3   3   8 170  3.56268e-04
  3   3   8 171  2.04185e-04
  3   3   8 175 -1.41899e-04
  3   3   8 177 -1.54570e-04
  3   3   8 183  2.12965e-05
  3   3   8 184  2.77850e-05
  3   3   8 185 -1.72885e-05
  3   3   8 189  2.55829e-05
  3   3   9  13  5.50167e-04
  3   3   9  16  4.03742e-04
  3   3   9  22 -1.20520e-05
  3   3   9  23 -6.97229e-04
  3   3   9  33 -4.19566e-04
  3   3   9  34  4.32667e-04
  3   3   9  37 -3.32302e-05
  3   3   9  41 -2.53635e-05
  3   3   9  47  4.04476e-05
  3   3   9  51  1.51190e-05
  3   3   9  55 -1.43871e-04
  3   3   9  58  5.95310e-05
  3   3   9  59 -4.51436e-04
  3   3   9  62 -2.73583e-05
  3   3   9  67  1.57083e-03
  3   3   9  70 -6.81004e-05
  3   3   9  72 -3.81680e-05
  3   3   9  75 -1.69070e-03
  3   3   9  80  2.00915e-04
  3   3   9  81 -1.63000e-04
  3   3   9  84  2.63172e-04
  3   3   9  95 -1.88693e-05
  3   3   9  96 -7.29483e-05
  3   3   9 104 -1.89565e-05
  3   3   9 109  9.53549e-05
  3   3   9 112  2.42602e-05
  3   3   9 118 -1.24228e-05
  3   3   9 122  2.62581e-05
  3   3   9 128  1.67389e-05
  3   3   9 134  2.80255e-05
  3   3   9 138  1.82740e-05
  3   3   9 143 -2.03648e-05
  3   3   9 145  1.79934e-04
  3   3   9 148  4.57623e-05
  3   3   9 149  6.38479e-05
  3   3   9 152  3.17711e-05
  3   3   9 159 -1.12803e-05
  3   3   9 162 -1.07302e-04
  3   3   9 169 -3.87942e-04
  3   3   9 170 -1.54445e-05
  3   3   9 176  1.01932e-05
  3   3  10  10  2.61041e-04
  3   3  10  12  1.11757e-04
  3   3  10  14 -1.51939e-04
  3   3  10  15 -1.50822e-04
  3   3  10  18  7.53420e-05
  3   3  10  20  1.84484e-04
  3   3  10  24 -7.70774e-05
  3   3  10  25 -1.31824e-04
  3   3  10  27 -1.13682e-04
  3   3  10  28  1.13093e-04
  3   3  10  30  2.57664e-04
  3   3  10  35  3.56913e-04
  3   3  10  36  3.56711e-04
  3   3  10  39 -2.97716e-04
  3   3  10  40 -1.04975e-04
  3   3  10  42 -3.58845e-04
  3   3  10  43 -5.30816e-04
  3   3  10  45 -2.49644e-04
  3   3  10  46 -2.51511e-04
  3   3  10  48  3.74554e-04
  3   3  10  49  3.74325e-04
  3   3  10  50 -4.03071e-04
  3   3  10  52 -9.55165e-05
  3   3  10  56  1.29871e-04
  3   3  10  57  1.41838e-04
  3   3  10  61  3.61307e-04
  3   3  10  63  4.07660e-04
  3   3  10  65  3.06945e-04
  3   3  10  66 -3.08752e-04
  3   3  10  68 -2.99637e-04
  3   3  10  69 -3.00273e-04
  3   3  10  73  9.84114e-05
  3   3  10  74 -1.00517e-04
  3   3  10  76  1.88838e-04
  3   3  10  77 -1.87622e-04
  3   3  10  78  1.74159e-04
  3   3  10  82  1.33886e-04
  3   3  10  83 -1.32181e-04
  3   3  10  88  8.68386e-05
  3   3  10  89 -8.62919e-05
  3   3  10  90 -2.20210e-04
  3   3  10  92 -1.13493e-04
  3   3  10  93  1.00973e-04
  3   3  10  94  1.32197e-04
  3   3  10  97 -3.93246e-04
  3   3  10  98  1.31795e-04
  3   3  10  99 -1.34750e-04
  3   3  10 100  1.35369e-04
  3   3  10 103  4.51222e-05
  3   3  10 105  2.59877e-04
  3   3  10 106  2.59551e-04
  3   3  10 111  1.26614e-04
  3   3  10 113  2.05939e-04
  3   3  10 114 -1.00354e-04
  3   3  10 116 -4.90109e-05
  3   3  10 117  4.61390e-05
  3   3  10 119 -1.18333e-04
  3   3  10 120  1.17843e-04
  3   3  10 123  2.93061e-04
  3   3  10 124  1.89544e-05
  3   3  10 126 -2.42094e-04
  3   3  10 129  1.09637e-04
  3   3  10 131 -1.53981e-04
  3   3  10 132  4.97692e-05
  3   3  10 135  3.53151e-04
  3   3  10 136 -1.07211e-04
  3   3  10 137 -1.10355e-04
  3   3  10 139 -3.30620e-04
  3   3  10 140  3.93257e-04
  3   3  10 141  3.10307e-05
  3   3  10 146  5.00677e-05
  3   3  10 147 -4.97666e-05
  3   3  10 149 -2.55376e-04
  3   3  10 150 -9.96981e-05
  3   3  10 157 -2.16240e-04
  3   3  10 158 -2.27659e-04
  3   3  10 161 -1.20555e-04
  3   3  10 162 -3.74322e-04
  3   3  10 163  4.11269e-04
  3   3  10 165  2.38686e-05
  3   3  11  10  1.36620e-05
  3   3  11  15 -1.32602e-05
  3   3  11  18  1.63681e-05
  3   3  11  25  3.92204e-05
  3   3  11  27 -6.48181e-05
  3   3  11  28  6.36531e-05
  3   3  11  30 -2.13490e-05
  3   3  11  35  1.26689e-05
  3   3  11  36  1.37217e-05
  3   3  11  39 -2.31629e-05
  3   3  11  43  2.68488e-05
  3   3  11  45  6.80986e-05
  3   3  11  46  6.76075e-05
  3   3  11  48 -1.60410e-05
  3   3  11  49  1.48279e-05
  3   3  11  65 -3.77846e-05
  3   3  11  66  3.90352e-05
  3   3  11  78 -5.82344e-05
  3   3  11  87  3.03978e-04
  3   3  11 105 -3.96881e-05
  3   3  11 106  3.73764e-05
  3   3  11 126  1.33356e-05
  3   3  11 129  1.27215e-05
  3   3  11 132  1.29203e-04
  3   3  11 141 -2.59325e-05
  3   3  11 143  3.52738e-04
  3   3  11 148 -4.08282e-04
  3   3  11 155  1.02871e-05
  3   3  11 157 -2.31383e-05
  3   3  11 164  2.02437e-05
  3   3  12   8 -3.25029e-04
  3   3  12  17 -1.38488e-04
  3   3  12  20  9.46663e-05
  3   3  12  21  2.53983e-04
  3   3  12  22 -1.24024e-05
  3   3  12  24 -3.73800e-04
  3   3  12  29  2.94436e-04
  3   3  12  32  3.14682e-04
  3   3  12  38  1.48560e-05
  3   3  12  40  9.86728e-05
  3   3  12  42  1.05617e-04
  3   3  12  50  2.01226e-05
  3   3  12  54  1.38009e-04
  3   3  12  57  1.81856e-04
  3   3  12  60  2.64800e-05
  3   3  12  61 -1.86075e-04
  3   3  12  70 -3.38034e-04
  3   3  12  71  3.87073e-04
  3   3  12  81  1.25043e-05
  3   3  12  85  3.35268e-04
  3   3  12  92  7.52814e-05
  3   3  12  93  2.43173e-05
  3   3  12  94  1.59813e-04
  3   3  12  97  6.79508e-05
  3   3  12 100  1.32137e-04
  3   3  12 103 -5.88566e-05
  3   3  12 107 -2.00223e-04
  3   3  12 108 -1.76911e-04
  3   3  12 111  1.69614e-04
  3   3  12 113  2.95994e-04
  3   3  12 114  2.46397e-05
  3   3  12 118 -1.13671e-05
  3   3  12 121 -1.34766e-04
  3   3  12 123 -3.02797e-05
  3   3  12 125  1.70492e-05
  3   3  12 131  1.43691e-04
  3   3  12 135  1.29868e-05
  3   3  12 139 -2.59999e-04
  3   3  12 140  5.34077e-05
  3   3  12 144  2.20007e-04
  3   3  12 149 -2.45170e-04
  3   3  12 153  3.84307e-04
  3   3  12 158  6.42435e-05
  3   3  12 163  9.55639e-05
  3   3  12 168 -5.66470e-05
  3   3  12 170  5.37743e-05
  3   3  12 171  1.55186e-04
  3   3  12 175 -2.46858e-04
  3   3  12 177  1.36963e-05
  3   3  12 184 -5.00911e-05
  3   3  12 189 -7.03560e-05
  3   3  13  22 -3.37353e-04
  3   3  13  37  2.06906e-04
  3   3  13  41 -3.97589e-04
  3   3  13  47 -3.44808e-04
  3   3  13  51  8.57143e-05
  3   3  13  54  1.70313e-05
  3   3  13  58  1.30082e-04
  3   3  13  62  3.29634e-04
  3   3  13  67  1.69163e-05
  3   3  13  70  2.43078e-05
  3   3  13  72  1.42914e-04
  3   3  13  75 -1.99401e-05
  3   3  13  87  3.62804e-05
  3   3  13  96  4.33849e-04
  3   3  13 101 -2.46982e-04
  3   3  13 102 -1.78130e-04
  3   3  13 104 -3.40168e-05
  3   3  13 112 -2.69334e-04
  3   3  13 118  1.67355e-04
  3   3  13 122 -1.41232e-04
  3   3  13 128 -2.53883e-04
  3   3  13 134 -3.78209e-04
  3   3  13 138 -9.44870e-05
  3   3  13 143  2.92827e-04
  3   3  13 148 -4.38111e-04
  3   3  13 152 -1.48099e-04
  3   3  13 159  2.70900e-04
  3   3  13 162  3.41153e-04
  3   3  13 167 -7.88996e-05
  3   3  13 174  1.43748e-05
  3   3  13 176 -9.83746e-05
  3   3  13 185 -8.81820e-05
  3   3  13 186 -1.86782e-05
  3   3  13 187  1.36032e-05
  3   3  13 188  9.38067e-05
  3   3  14   8  1.96477e-04
  3   3  14   9 -1.81550e-05
  3   3  14  17  4.22722e-05
  3   3  14  20 -4.95732e-05
  3   3  14  21 -3.76830e-04
  3   3  14  24  1.21536e-05
  3   3  14  29  3.85396e-04
  3   3  14  32 -7.70748e-04
  3   3  14  40  4.08810e-05
  3   3  14  42  3.86240e-05
  3   3  14  50 -3.48856e-05
  3   3  14  54  4.34679e-04
  3   3  14  57 -1.99496e-05
  3   3  14  58  1.61749e-04
  3   3  14  60  3.28514e-04
  3   3  14  61 -5.32525e-05
  3   3  14  70 -1.06593e-05
  3   3  14  71  5.64385e-05
  3   3  14  80  5.37669e-04
  3   3  14  81  1.19818e-04
  3   3  14  85 -6.26173e-04
  3   3  14  92  3.33659e-05
  3   3  14  93  1.82838e-05
  3   3  14  94 -4.11185e-05
  3   3  14  97  2.39586e-05
  3   3  14 100  2.93042e-05
  3   3  14 103  4.75073e-05
  3   3  14 107 -1.17361e-05
  3   3  14 108  1.47160e-04
  3   3  14 114 -1.46830e-05
  3   3  14 121  1.28744e-05
  3   3  14 123  1.02136e-05
  3   3  14 135  3.34116e-05
  3   3  14 139  4.55877e-05
  3   3  14 140 -4.71106e-05
  3   3  14 144  1.18736e-04
  3   3  14 149  2.56512e-05
  3   3  14 153 -7.13837e-05
  3   3  14 158  6.86602e-05
  3   3  14 163 -1.84375e-05
  3   3  14 168  1.52923e-04
  3   3  14 170  7.61122e-05
  3   3  14 171  3.86109e-05
  3   3  14 175 -1.01771e-05
  3   3  14 177 -2.83724e-05
  3   3  14 189 -1.54428e-05
  3   3  15   9  2.09342e-05
  3   3  15  10  2.07709e-05
  3   3  15  12 -9.15885e-05
  3   3  15  14 -1.24579e-05
  3   3  15  15  1.24826e-05
  3   3  15  19 -1.08142e-04
  3   3  15  25 -5.36222e-05
  3   3  15  26 -5.45411e-05
  3   3  15  27 -2.71273e-05
  3   3  15  28 -2.64654e-05
  3   3  15  30 -2.52694e-05
  3   3  15  31  2.47935e-05
  3   3  15  36 -1.10357e-04
  3   3  15  39 -2.43953e-05
  3   3  15  43  1.33086e-04
  3   3  15  44 -1.32988e-04
  3   3  15  45  5.69437e-05
  3   3  15  49 -1.80418e-04
  3   3  15  65  1.16203e-04
  3   3  15  66  1.16599e-04
  3   3  15  68  1.93190e-04
  3   3  15  69 -1.92979e-04
  3   3  15  73  1.00732e-04
  3   3  15  74  1.00921e-04
  3   3  15  76  1.41070e-05
  3   3  15  77  1.40729e-05
  3   3  15  78 -2.73406e-05
  3   3  15  88  3.57759e-05
  3   3  15  89  3.57861e-05
  3   3  15  98 -4.68922e-05
  3   3  15  99  4.69599e-05
  3   3  15 105  1.65323e-05
  3   3  15 106 -1.71167e-05
  3   3  15 115  7.58167e-05
  3   3  15 117  5.90114e-05
  3   3  15 119 -1.08189e-05
  3   3  15 120  1.05047e-05
  3   3  15 124 -1.67311e-05
  3   3  15 127 -7.27026e-05
  3   3  15 142 -5.22752e-05
  3   3  15 150  1.88670e-05
  3   3  15 151 -1.97375e-05
  3   3  15 155  8.03217e-05
  3   3  15 156  2.68233e-04
  3   3  15 160 -2.26796e-04
  3   3  15 161 -2.27592e-04
  3   3  16  12 -4.04946e-05
  3   3  16  19  5.13748e-05
  3   3  16  25 -1.92814e-05
  3   3  16  26 -1.74936e-05
  3   3  16  27  1.28375e-05
  3   3  16  28 -1.29953e-05
  3   3  16  30 -2.86363e-05
  3   3  16  31 -2.47978e-05
  3   3  16  35 -1.79190e-05
  3   3  16  36 -4.45027e-05
  3   3  16  39 -2.79209e-05
  3   3  16  49  1.28716e-05
  3   3  16  56 -1.18582e-05
  3   3  16  65 -3.05358e-05
  3   3  16  66  3.22218e-05
  3   3  16  78  2.49633e-05
  3   3  16  90 -2.19995e-05
  3   3  16  92 -2.92706e-05
  3   3  16  93  2.26240e-05
  3   3  16 105  1.28796e-04
  3   3  16 106 -1.28831e-04
  3   3  16 115 -1.05418e-05
  3   3  16 124  4.96796e-05
  3   3  16 129 -1.31780e-04
  3   3  16 133  1.32754e-04
  3   3  16 136  5.34390e-05
  3   3  16 137 -5.33109e-05
  3   3  16 150  6.91695e-05
  3   3  16 151 -6.85342e-05
  3   3  16 153 -6.89392e-05
  3   3  16 155 -2.32205e-04
  3   3  16 179 -2.47964e-05
  3   3  17  10 -7.29144e-05
  3   3  17  12  2.68983e-04
  3   3  17  19 -5.02181e-04
  3   3  17  27 -1.83251e-04
  3   3  17  28 -1.84623e-04
  3   3  17  30 -6.22492e-05
  3   3  17  35 -1.01262e-04
  3   3  17  36  1.01029e-04
  3   3  17  38  1.22483e-04
  3   3  17  39 -1.20928e-04
  3   3  17  43  2.85697e-04
  3   3  17  45 -2.42622e-04
  3   3  17  49 -5.56447e-04
  3   3  17  52  1.71919e-04
  3   3  17  56 -3.53176e-04
  3   3  17  57 -3.59530e-04
  3   3  17  63 -1.98882e-05
  3   3  17  65 -6.05765e-05
  3   3  17  66  6.03032e-05
  3   3  17  69  1.55233e-04
  3   3  17  73  8.20760e-05
  3   3  17  74  8.23914e-05
  3   3  17  77  1.12853e-05
  3   3  17  79  3.78837e-04
  3   3  17  82  9.44656e-05
  3   3  17  88  2.58235e-04
  3   3  17  90 -1.24202e-05
  3   3  17  92  8.53447e-05
  3   3  17  93  6.22483e-05
  3   3  17  98 -2.68100e-05
  3   3  17  99 -3.79690e-05
  3   3  17 105 -5.33570e-05
  3   3  17 106 -5.37600e-05
  3   3  17 116  2.25692e-05
  3   3  17 117 -2.10041e-05
  3   3  17 119 -2.10162e-05
  3   3  17 120 -2.11198e-05
  3   3  17 124  3.60453e-05
  3   3  17 127  4.78204e-05
  3   3  17 132 -6.08611e-05
  3   3  17 141  5.48269e-05
  3   3  17 146 -2.87785e-05
  3   3  17 150 -1.39483e-05
  3   3  17 151  1.52723e-05
  3   3  17 161 -1.25895e-05
  3   3  17 164 -8.06945e-05
  3   3  17 165 -8.03099e-05
  3   3  17 170  1.62467e-05
  3   3  17 171  3.54778e-05
  3   3  17 172 -1.21275e-04
  3   3  17 173  1.21032e-04
  3   3  17 178  5.34790e-05
  3   3  17 182  1.43072e-05
  3   3  17 183 -1.66198e-05
  3   3  17 186 -1.22529e-05
  3   3  17 187 -2.48771e-05
  3   3  18  10 -5.15860e-04
  3   3  18  12  1.62430e-04
  3   3  18  14  3.69368e-04
  3   3  18  15  3.69722e-04
  3   3  18  19  8.77820e-05
  3   3  18  25 -5.01781e-04
  3   3  18  27  6.26285e-05
  3   3  18  28 -6.21748e-05
  3   3  18  30 -3.96661e-04
  3   3  18  35  9.22507e-05
  3   3  18  36 -9.21368e-05
  3   3  18  38  1.23594e-04
  3   3  18  39  1.30965e-04
  3   3  18  43 -8.36994e-05
  3   3  18  45 -1.17914e-05
  3   3  18  49 -2.58315e-05
  3   3  18  52 -6.53474e-05
  3   3  18  56 -5.57417e-04
  3   3  18  57  5.52485e-04
  3   3  18  63 -7.99937e-04
  3   3  18  65  1.00186e-03
  3   3  18  66 -1.00273e-03
  3   3  18  73 -1.02324e-03
  3   3  18  74 -1.02313e-03
  3   3  18  76  5.31198e-04
  3   3  18  77  5.31161e-04
  3   3  18  78 -3.15599e-05
  3   3  18  79  3.44494e-05
  3   3  18  82  6.05357e-04
  3   3  18  83 -6.05204e-04
  3   3  18  90  1.41959e-04
  3   3  18  93 -3.26142e-05
  3   3  18  98  5.10035e-05
  3   3  18  99 -5.22917e-05
  3   3  18 105  1.50543e-04
  3   3  18 106 -1.50969e-04
  3   3  18 111  1.06551e-04
  3   3  18 114  1.47656e-04
  3   3  18 115 -1.48663e-04
  3   3  18 116  1.91126e-04
  3   3  18 117 -1.90383e-04
  3   3  18 119 -5.27586e-05
  3   3  18 120 -5.27628e-05
  3   3  18 124  5.32958e-05
  3   3  18 127 -1.08716e-05
  3   3  18 129  1.77042e-05
  3   3  18 132  1.67952e-05
  3   3  18 133 -1.71518e-05
  3   3  18 136 -9.25543e-05
  3   3  18 137 -9.24681e-05
  3   3  18 141 -4.44006e-05
  3   3  18 146  2.75185e-04
  3   3  18 147  2.74838e-04
  3   3  18 150  1.67369e-04
  3   3  18 151  1.67359e-04
  3   3  18 155  1.17846e-04
  3   3  18 157  2.23619e-04
  3   3  18 161 -3.67917e-04
  3   3  18 170 -8.18462e-05
  3   3  18 171  8.47784e-05
  3   3  18 172  2.40995e-05
  3   3  18 173  2.53024e-05
  3   3  18 186  2.65607e-05
  3   3  18 187 -2.69890e-05
  3   4   5  10 -2.57110e-05
  3   4   5  11  1.08467e-05
  3   4   5  12 -1.78530e-05
  3   4   5  18 -5.05908e-05
  3   4   5  30 -8.92912e-05
  3   4   5  35 -3.09977e-04
  3   4   5  36 -2.55115e-04
  3   4   5  43  1.26412e-04
  3   4   5  46  1.33568e-05
  3   4   5  50 -8.31221e-05
  3   4   5  52 -2.10265e-05
  3   4   5  63 -4.08513e-05
  3   4   5  65  1.92281e-05
  3   4   5  66  5.06868e-05
  3   4   5  68 -1.38785e-05
  3   4   5  69 -1.26444e-05
  3   4   5  73 -2.48117e-05
  3   4   5  74 -1.42274e-05
  3   4   5  92 -1.48807e-05
  3   4   5  93 -1.50325e-05
  3   4   5  97 -8.85550e-05
  3   4   5 105 -5.10524e-05
  3   4   5 106 -4.71834e-05
  3   4   5 114  2.81763e-05
  3   4   5 116 -1.58246e-04
  3   4   5 117  1.47511e-04
  3   4   5 118  5.69609e-05
  3   4   5 124  1.71640e-05
  3   4   5 126  2.96504e-05
  3   4   5 129  2.98102e-05
  3   4   5 131  2.04400e-05
  3   4   5 133 -2.65257e-05
  3   4   5 136 -1.35737e-05
  3   4   5 137 -1.58727e-05
  3   4   5 150 -3.58570e-05
  3   4   5 151  3.00230e-05
  3   4   5 155 -1.39118e-04
  3   4   5 158 -2.24029e-05
  3   4   5 164  3.99656e-05
  3   4   5 165  4.00538e-05
  3   4   5 182 -1.97186e-05
  3   4   5 183 -1.90340e-05
  3   4   5 186  1.16892e-05
  3   4   5 187  1.21993e-05
  3   4   6  10  2.39745e-04
  3   4   6  12  1.71950e-04
  3   4   6  15 -7.90063e-05
  3   4   6  18  3.82337e-04
  3   4   6  25  1.22831e-04
  3   4   6  27  1.47212e-04
  3   4   6  30  5.66171e-04
  3   4   6  36 -5.54255e-04
  3   4   6  39  9.15119e-05
  3   4   6  43 -4.28869e-04
  3   4   6  45 -4.64019e-05
  3   4   6  46 -5.43171e-05
  3   4   6  48  5.47332e-05
  3   4   6  49 -4.72738e-05
  3   4   6  52  2.31061e-04
  3   4   6  56  1.49511e-04
  3   4   6  57 -1.34598e-04
  3   4   6  62  2.13594e-04
  3   4   6  63  4.24848e-04
  3   4   6  65  3.38901e-04
  3   4   6  66  6.82574e-04
  3   4   6  68  2.15322e-04
  3   4   6  69  1.33135e-04
  3   4   6  73  6.10153e-04
  3   4   6  74 -3.31933e-04
  3   4   6  76 -1.12282e-04
  3   4   6  77 -8.15032e-05
  3   4   6  78 -3.85268e-05
  3   4   6  82  2.08489e-05
  3   4   6  83  1.91810e-05
  3   4   6  89  2.78840e-05
  3   4   6  90  6.54691e-05
  3   4   6  91  6.09004e-05
  3   4   6  93  3.99483e-04
  3   4   6  96  3.95157e-04
  3   4   6  98  2.05593e-04
  3   4   6  99 -1.72398e-04
  3   4   6 104 -2.03179e-04
  3   4   6 105  5.44621e-04
  3   4   6 106 -3.95399e-04
  3   4   6 111 -2.14210e-05
  3   4   6 114 -6.11355e-04
  3   4   6 119  1.10819e-04
  3   4   6 120 -1.15772e-04
  3   4   6 124  3.77915e-04
  3   4   6 126 -3.16985e-04
  3   4   6 128  2.04540e-04
  3   4   6 129 -8.56540e-04
  3   4   6 133  8.23432e-04
  3   4   6 136  2.97366e-04
  3   4   6 137  2.40191e-04
  3   4   6 138  1.94867e-04
  3   4   6 143 -2.53755e-04
  3   4   6 146 -1.50478e-05
  3   4   6 147 -1.49322e-05
  3   4   6 148 -3.61963e-04
  3   4   6 150  5.10737e-04
  3   4   6 151  3.74674e-04
  3   4   6 179 -1.01338e-04
  3   4   6 186  1.07444e-05
  3   4   6 187 -1.05978e-05
  3   4   7   8 -1.39395e-04
  3   4   7  17  1.71443e-04
  3   4   7  18 -1.32254e-05
  3   4   7  20  1.07400e-05
  3   4   7  21 -8.64451e-04
  3   4   7  24  1.46349e-05
  3   4   7  29  4.91142e-04
  3   4   7  32 -7.63247e-05
  3   4   7  54 -2.08354e-04
  3   4   7  58  3.83817e-04
  3   4   7  60 -8.34519e-04
  3   4   7  70  1.47407e-05
  3   4   7  71  2.47504e-04
  3   4   7  73 -1.03072e-05
  3   4   7  80 -1.14228e-04
  3   4   7  81  1.10666e-05
  3   4   7  85  5.25179e-05
  3   4   7  93 -2.78159e-05
  3   4   7 100  2.74392e-05
  3   4   7 103 -3.17966e-05
  3   4   7 107  1.17412e-05
  3   4   7 108 -8.24410e-05
  3   4   7 114  2.41088e-05
  3   4   7 139  4.21905e-05
  3   4   7 144 -2.86544e-05
  3   4   7 161  1.50117e-05
  3   4   7 163  2.56780e-05
  3   4   7 164  1.05273e-05
  3   4   7 166 -3.81113e-05
  3   4   7 168  6.51684e-05
  3   4   7 171 -6.32422e-05
  3   4   7 172  1.35510e-05
  3   4   7 175 -3.32193e-05
  3   4   7 177  4.99212e-05
  3   4   7 184  3.49359e-05
  3   4   7 189 -3.86653e-05
  3   4   8  20 -1.24961e-05
  3   4   8  22  4.63420e-04
  3   4   8  24  5.46659e-05
  3   4   8  37  1.44196e-03
  3   4   8  41  9.97747e-04
  3   4   8  42 -3.93217e-05
  3   4   8  47 -1.91594e-03
  3   4   8  51 -6.02261e-04
  3   4   8  72  1.60284e-03
  3   4   8  75 -1.04029e-05
  3   4   8  94  3.95078e-05
  3   4   8  95  6.00734e-04
  3   4   8 100  2.53541e-05
  3   4   8 101 -2.70056e-04
  3   4   8 102 -6.62341e-05
  3   4   8 103 -1.07859e-05
  3   4   8 118  6.26524e-04
  3   4   8 133 -2.07568e-05
  3   4   8 135  1.16866e-05
  3   4   8 140 -1.04448e-05
  3   4   8 149  1.93793e-05
  3   4   8 152 -1.34035e-03
  3   4   8 153  1.00705e-05
  3   4   8 161  2.11757e-04
  3   4   8 163 -3.00097e-05
  3   4   8 167 -7.70263e-05
  3   4   8 174 -8.34977e-05
  3   4   8 180 -1.02528e-04
  3   4   8 185 -6.70455e-05
  3   4   8 188  2.90577e-05
  3   4   9  20 -7.95951e-05
  3   4   9  24  3.03504e-05
  3   4   9  40  3.89119e-04
  3   4   9  42  7.43508e-05
  3   4   9  50 -4.18933e-04
  3   4   9  61 -6.80549e-04
  3   4   9  70 -6.88956e-05
  3   4   9  86  5.57908e-05
  3   4   9  94 -2.26995e-04
  3   4   9  97 -4.14272e-04
  3   4   9 100  3.00104e-05
  3   4   9 103  4.15759e-05
  3   4   9 107  9.21279e-04
  3   4   9 113 -2.46177e-04
  3   4   9 121  1.06736e-04
  3   4   9 123  7.40283e-05
  3   4   9 131  3.44521e-04
  3   4   9 135 -6.48649e-04
  3   4   9 139  7.34911e-04
  3   4   9 140  2.80669e-04
  3   4   9 149  1.16500e-04
  3   4   9 153  4.39387e-04
  3   4   9 158 -3.54100e-04
  3   4   9 161 -1.13668e-03
  3   4   9 163 -2.56883e-03
  3   4   9 166 -1.78674e-05
  3   4   9 175 -4.31759e-05
  3   4   9 177 -2.55684e-04
  3   4   9 181  5.67714e-05
  3   4   9 184 -5.11700e-05
  3   4   9 189 -3.63355e-05
  3   4  10   9  7.00061e-05
  3   4  10  10  6.44214e-05
  3   4  10  12 -9.44689e-05
  3   4  10  18  6.19078e-05
  3   4  10  25  6.17736e-05
  3   4  10  27  3.38295e-05
  3   4  10  28  3.48820e-05
  3   4  10  30 -3.48003e-05
  3   4  10  35  3.49589e-04
  3   4  10  36 -3.77131e-04
  3   4  10  39  1.94471e-04
  3   4  10  43 -1.57658e-04
  3   4  10  45  1.09407e-04
  3   4  10  46 -1.10856e-04
  3   4  10  48  1.94794e-05
  3   4  10  49 -1.76341e-05
  3   4  10  50 -3.79905e-05
  3   4  10  52  1.32813e-04
  3   4  10  56  4.65848e-05
  3   4  10  57 -5.20745e-05
  3   4  10  63  1.55151e-05
  3   4  10  65  1.33019e-04
  3   4  10  66  2.30506e-04
  3   4  10  69  1.53637e-05
  3   4  10  73 -1.41348e-04
  3   4  10  74 -1.39707e-04
  3   4  10  76  1.00179e-05
  3   4  10  78  2.86931e-05
  3   4  10  90 -2.53332e-05
  3   4  10  93 -6.80175e-05
  3   4  10  94  2.04709e-05
  3   4  10  96  8.70679e-05
  3   4  10  97  5.51087e-05
  3   4  10  98 -4.84507e-05
  3   4  10  99 -4.37126e-05
  3   4  10 105 -5.30235e-05
  3   4  10 106  5.73521e-05
  3   4  10 113  2.99862e-05
  3   4  10 114 -6.44146e-05
  3   4  10 115 -1.95315e-05
  3   4  10 116 -1.26991e-05
  3   4  10 117 -3.65823e-05
  3   4  10 119 -6.10426e-05
  3   4  10 120 -3.60314e-05
  3   4  10 121  7.41391e-05
  3   4  10 124  3.78326e-05
  3   4  10 126 -9.50812e-05
  3   4  10 129 -7.92933e-05
  3   4  10 132  3.47635e-05
  3   4  10 136 -1.17060e-04
  3   4  10 137  8.61109e-05
  3   4  10 138  3.90345e-05
  3   4  10 140  1.07253e-04
  3   4  10 141  1.70732e-04
  3   4  10 143 -9.31999e-05
  3   4  10 149 -4.86130e-05
  3   4  10 150 -8.32923e-05
  3   4  10 153  7.95224e-05
  3   4  10 157  8.93524e-05
  3   4  10 158  3.02766e-05
  3   4  10 159 -3.83019e-05
  3   4  10 164 -8.90644e-05
  3   4  10 165 -3.00160e-05
  3   4  11  10  2.06159e-04
  3   4  11  12  2.02605e-05
  3   4  11  15 -4.08231e-04
  3   4  11  18  3.72476e-04
  3   4  11  19  1.93370e-05
  3   4  11  25 -5.33219e-04
  3   4  11  27 -1.05561e-04
  3   4  11  28 -1.08845e-04
  3   4  11  35  4.52781e-04
  3   4  11  36 -4.39477e-04
  3   4  11  38 -5.27578e-05
  3   4  11  39  3.97614e-05
  3   4  11  40  1.58580e-04
  3   4  11  43 -7.17530e-04
  3   4  11  45  4.11915e-04
  3   4  11  46 -4.15006e-04
  3   4  11  47  1.35798e-05
  3   4  11  48 -6.37933e-05
  3   4  11  49 -6.32901e-05
  3   4  11  50 -6.21089e-05
  3   4  11  52  7.85083e-05
  3   4  11  63  4.48850e-04
  3   4  11  65  6.25370e-04
  3   4  11  66  6.40668e-04
  3   4  11  68  4.40362e-04
  3   4  11  69 -4.39201e-04
  3   4  11  73  6.52088e-04
  3   4  11  74  6.50099e-04
  3   4  11  76 -6.15319e-05
  3   4  11  77 -6.12684e-05
  3   4  11  78  3.51048e-05
  3   4  11  82 -6.35639e-05
  3   4  11  83 -6.33489e-05
  3   4  11  89 -4.00546e-05
  3   4  11  90  5.94816e-05
  3   4  11  92 -6.01897e-05
  3   4  11  93 -7.36282e-05
  3   4  11  97  2.90354e-05
  3   4  11  98  1.19005e-04
  3   4  11  99  1.17918e-04
  3   4  11 105  2.00872e-04
  3   4  11 106  1.96449e-04
  3   4  11 111  5.31448e-05
  3   4  11 113  8.31849e-05
  3   4  11 114  5.40454e-05
  3   4  11 116 -1.88716e-05
  3   4  11 117  1.70870e-05
  3   4  11 118  4.19605e-05
  3   4  11 119  5.73586e-05
  3   4  11 120 -5.54635e-05
  3   4  11 121 -2.73297e-05
  3   4  11 122  1.13671e-04
  3   4  11 124  1.14318e-05
  3   4  11 129 -1.66119e-05
  3   4  11 131  1.25334e-04
  3   4  11 132  1.37840e-05
  3   4  11 136  6.31473e-05
  3   4  11 137  6.65546e-05
  3   4  11 140 -4.80201e-05
  3   4  11 141  1.48764e-05
  3   4  11 146  4.27351e-05
  3   4  11 147 -4.30294e-05
  3   4  11 149  1.94095e-05
  3   4  11 150  5.58249e-05
  3   4  11 153 -5.64278e-05
  3   4  11 157 -8.61851e-05
  3   4  11 162  3.82082e-05
  3   4  11 164  5.88768e-05
  3   4  11 165 -1.01673e-04
  3   4  11 178  1.78324e-05
  3   4  11 179  1.61647e-05
  3   4  11 182  6.37064e-05
  3   4  11 183 -6.34329e-05
  3   4  11 186  6.53441e-05
  3   4  11 187  6.57647e-05
  3   4  12  10 -8.01752e-05
  3   4  12  13  5.83231e-04
  3   4  12  16  5.11979e-04
  3   4  12  23  1.97808e-04
  3   4  12  33 -1.49546e-04
  3   4  12  34 -2.71131e-04
  3   4  12  40 -1.66595e-04
  3   4  12  55  2.20129e-04
  3   4  12  59 -1.67643e-05
  3   4  12  67 -1.15816e-04
  3   4  12  73  1.06347e-05
  3   4  12  74  1.22678e-05
  3   4  12  75  4.86629e-05
  3   4  12  80 -1.44909e-05
  3   4  12  81  9.15207e-05
  3   4  12  84 -1.54485e-05
  3   4  12  92 -1.00357e-05
  3   4  12  93  1.80370e-05
  3   4  12 109  1.27881e-05
  3   4  12 118 -6.07548e-05
  3   4  12 131 -4.51283e-05
  3   4  12 145  4.42203e-05
  3   4  12 161  1.84088e-05
  3   4  12 162  1.72869e-05
  3   4  13   8 -5.62597e-05
  3   4  13   9 -2.59346e-04
  3   4  13  10  1.02802e-05
  3   4  13  14 -4.43068e-05
  3   4  13  17 -1.50903e-04
  3   4  13  20  2.14219e-05
  3   4  13  21 -2.07662e-04
  3   4  13  28 -1.12469e-05
  3   4  13  29  9.19981e-05
  3   4  13  32 -1.28979e-04
  3   4  13  48 -2.00279e-05
  3   4  13  49  2.15756e-05
  3   4  13  50  5.28907e-05
  3   4  13  54  2.99914e-04
  3   4  13  58 -7.16210e-05
  3   4  13  60 -1.12624e-04
  3   4  13  61 -3.10139e-04
  3   4  13  68  1.25879e-04
  3   4  13  69  1.84241e-04
  3   4  13  70  2.24362e-05
  3   4  13  71 -5.52019e-05
  3   4  13  77 -1.38787e-04
  3   4  13  79  1.26357e-05
  3   4  13  80  1.45655e-05
  3   4  13  81  4.25831e-04
  3   4  13  82  8.52891e-05
  3   4  13  83 -1.63727e-04
  3   4  13  85 -2.89981e-05
  3   4  13  86  6.11606e-04
  3   4  13  88 -7.15954e-05
  3   4  13  89 -1.05890e-04
  3   4  13  90 -1.46623e-04
  3   4  13  91 -1.57450e-04
  3   4  13  92 -2.29072e-04
  3   4  13  93 -2.06242e-05
  3   4  13  95  1.77280e-05
  3   4  13  97  7.74201e-05
  3   4  13  98 -1.18337e-04
  3   4  13  99  1.96068e-04
  3   4  13 103  1.16785e-05
  3   4  13 106  4.77899e-05
  3   4  13 107 -1.73944e-05
  3   4  13 108 -1.56004e-05
  3   4  13 109 -2.08476e-05
  3   4  13 110 -1.47564e-04
  3   4  13 111 -3.93918e-04
  3   4  13 113  4.27596e-05
  3   4  13 114 -2.96851e-05
  3   4  13 115  2.96287e-04
  3   4  13 116 -8.35292e-05
  3   4  13 118 -4.91017e-04
  3   4  13 119  5.20195e-05
  3   4  13 120  1.90046e-05
  3   4  13 121  1.81981e-05
  3   4  13 123 -1.24975e-05
  3   4  13 132 -2.12923e-04
  3   4  13 133 -1.47114e-04
  3   4  13 135  1.54937e-05
  3   4  13 137 -9.64562e-05
  3   4  13 139  5.95702e-05
  3   4  13 144  2.72970e-05
  3   4  13 146 -2.31279e-04
  3   4  13 147 -1.93155e-04
  3   4  13 149  2.47920e-04
  3   4  13 151 -1.08059e-04
  3   4  13 153  1.40662e-05
  3   4  13 158  2.32488e-05
  3   4  13 160  1.15355e-04
  3   4  13 161 -3.01876e-04
  3   4  13 163 -4.37776e-05
  3   4  13 164 -1.93750e-04
  3   4  13 165 -1.92106e-04
  3   4  13 167 -2.54324e-05
  3   4  13 168 -2.49431e-05
  3   4  13 169 -1.02835e-04
  3   4  13 170 -4.01700e-05
  3   4  13 171 -2.94196e-05
  3   4  13 172  7.36156e-04
  3   4  13 173  2.70208e-04
  3   4  13 174 -2.57554e-05
  3   4  13 178  9.24092e-05
  3   4  13 179 -1.09150e-04
  3   4  13 181 -1.31448e-04
  3   4  13 182  2.68632e-04
  3   4  13 184  5.08220e-05
  3   4  13 185  3.50299e-04
  3   4  13 186 -2.08750e-04
  3   4  13 187  2.15591e-04
  3   4  13 188  3.25682e-05
  3   4  13 189  2.45239e-05
  3   4  14  22  1.67075e-05
  3   4  14  37  4.34432e-04
  3   4  14  41  4.93673e-05
  3   4  14  47  1.51806e-04
  3   4  14  51 -2.92676e-04
  3   4  14  72  1.31675e-04
  3   4  14  93 -1.07024e-05
  3   4  14  95  6.42028e-04
  3   4  14 101 -6.36330e-04
  3   4  14 102 -1.83237e-04
  3   4  14 118  9.25526e-05
  3   4  14 152  2.26352e-04
  3   4  14 161  1.53150e-03
  3   4  14 167 -1.32417e-04
  3   4  14 174 -1.22783e-04
  3   4  14 180 -7.25274e-05
  3   4  14 181 -4.90869e-05
  3   4  14 185 -1.91904e-04
  3   4  14 186 -1.09735e-04
  3   4  14 187  7.93445e-05
  3   4  14 188  3.12626e-04
  3   4  15   9  1.17226e-04
  3   4  15  10 -1.01470e-04
  3   4  15  12 -1.21011e-04
  3   4  15  14  1.04975e-05
  3   4  15  19 -1.13778e-05
  3   4  15  25  6.52979e-05
  3   4  15  26 -6.01690e-05
  3   4  15  27 -1.58596e-04
  3   4  15  28  1.54162e-04
  3   4  15  31 -2.03907e-05
  3   4  15  35  1.54429e-04
  3   4  15  36 -1.87408e-04
  3   4  15  39  3.35058e-04
  3   4  15  40  1.67291e-04
  3   4  15  43  3.12504e-04
  3   4  15  44  3.07031e-04
  3   4  15  45 -1.16125e-04
  3   4  15  50  1.61610e-04
  3   4  15  52 -2.20821e-05
  3   4  15  53  1.33888e-05
  3   4  15  56  9.08025e-05
  3   4  15  57  7.18906e-05
  3   4  15  64  5.17111e-05
  3   4  15  66 -1.80921e-05
  3   4  15  68  1.48133e-05
  3   4  15  69  2.12267e-05
  3   4  15  73  1.57035e-04
  3   4  15  74 -1.77847e-04
  3   4  15  76  1.33091e-05
  3   4  15  78  2.01173e-04
  3   4  15  87 -4.21171e-05
  3   4  15  90  7.57778e-05
  3   4  15  93 -3.92148e-04
  3   4  15  97 -9.33456e-05
  3   4  15  98 -7.30760e-05
  3   4  15  99 -8.26160e-05
  3   4  15 105 -2.75187e-04
  3   4  15 106 -2.75467e-04
  3   4  15 112 -5.56169e-05
  3   4  15 113 -1.15665e-04
  3   4  15 114 -1.01622e-04
  3   4  15 115 -1.97115e-05
  3   4  15 116  2.22823e-05
  3   4  15 117  2.90788e-05
  3   4  15 118 -7.59778e-05
  3   4  15 119 -2.24559e-05
  3   4  15 122  6.53313e-05
  3   4  15 124 -4.69217e-04
  3   4  15 126 -1.44320e-05
  3   4  15 127 -3.30724e-05
  3   4  15 129  6.96933e-04
  3   4  15 131  2.33556e-05
  3   4  15 133 -4.28070e-04
  3   4  15 136 -3.58001e-04
  3   4  15 137 -3.55098e-04
  3   4  15 141 -1.41031e-05
  3   4  15 142 -3.56301e-04
  3   4  15 146 -3.17223e-05
  3   4  15 147  3.18306e-05
  3   4  15 148 -3.04262e-05
  3   4  15 149  2.79474e-05
  3   4  15 150 -5.40074e-04
  3   4  15 151 -5.11715e-04
  3   4  15 153 -9.59699e-05
  3   4  15 155  1.62477e-03
  3   4  15 156 -2.03785e-05
  3   4  15 158 -1.90588e-05
  3   4  15 159 -4.15552e-05
  3   4  15 160 -5.73428e-05
  3   4  15 162 -3.26852e-05
  3   4  15 165  1.84692e-04
  3   4  15 176  5.73031e-05
  3   4  15 179  2.84780e-04
  3   4  15 182 -1.24840e-04
  3   4  15 183 -1.23948e-04
  3   4  15 186  4.43257e-05
  3   4  15 187 -5.11070e-05
  3   4  16   9 -2.34583e-04
  3   4  16  10  2.27552e-04
  3   4  16  12  4.35771e-05
  3   4  16  14 -1.47524e-04
  3   4  16  15  1.47610e-04
  3   4  16  19  1.52197e-04
  3   4  16  25  5.60531e-05
  3   4  16  26 -6.36265e-05
  3   4  16  27  3.67730e-05
  3   4  16  28  5.00721e-05
  3   4  16  30 -3.66364e-04
  3   4  16  31  3.61869e-04
  3   4  16  35 -1.08274e-05
  3   4  16  36  1.89049e-04
  3   4  16  39  2.10291e-04
  3   4  16  40  2.27769e-05
  3   4  16  43  2.97295e-04
  3   4  16  44  2.95048e-04
  3   4  16  45  9.25416e-05
  3   4  16  49  2.01411e-04
  3   4  16  50 -6.43271e-05
  3   4  16  52 -3.21744e-04
  3   4  16  53  3.22298e-04
  3   4  16  56 -6.57078e-05
  3   4  16  57  8.05731e-05
  3   4  16  62 -5.14264e-05
  3   4  16  65 -2.03757e-04
  3   4  16  66 -2.04187e-04
  3   4  16  68 -1.72184e-04
  3   4  16  69  1.72833e-04
  3   4  16  73  1.96896e-04
  3   4  16  74 -1.94084e-04
  3   4  16  77  2.48202e-05
  3   4  16  78  3.69820e-05
  3   4  16  83 -1.58315e-04
  3   4  16  88 -1.51363e-04
  3   4  16  89 -1.51195e-04
  3   4  16  90 -3.72098e-05
  3   4  16  92 -1.56299e-05
  3   4  16  93  1.39513e-04
  3   4  16  94 -1.34403e-05
  3   4  16  96 -4.90295e-05
  3   4  16  97  2.01638e-04
  3   4  16  98 -2.10654e-04
  3   4  16  99 -2.11608e-04
  3   4  16 104  8.14797e-05
  3   4  16 105  5.37003e-05
  3   4  16 106  4.79309e-05
  3   4  16 110 -6.96179e-05
  3   4  16 113  9.84356e-05
  3   4  16 114 -1.28544e-03
  3   4  16 115 -1.30968e-03
  3   4  16 117 -9.74376e-04
  3   4  16 119  5.12028e-05
  3   4  16 120  4.43137e-05
  3   4  16 121 -8.10350e-05
  3   4  16 124 -1.14841e-04
  3   4  16 125 -2.86246e-05
  3   4  16 127  4.60746e-04
  3   4  16 128  5.94706e-05
  3   4  16 132 -4.01457e-05
  3   4  16 133  3.21597e-05
  3   4  16 136  1.21882e-04
  3   4  16 137  7.45711e-05
  3   4  16 138 -8.44896e-05
  3   4  16 142  3.08592e-05
  3   4  16 143  7.10025e-05
  3   4  16 147 -1.29519e-05
  3   4  16 148  5.69472e-05
  3   4  16 150 -3.04047e-05
  3   4  16 151 -7.03572e-05
  3   4  16 153 -8.50541e-05
  3   4  16 155 -6.18093e-04
  3   4  16 156  1.90810e-03
  3   4  16 158 -9.20517e-05
  3   4  16 160  1.83848e-03
  3   4  16 162  1.93722e-05
  3   4  16 171 -1.92923e-05
  3   4  16 179 -2.34362e-05
  3   4  16 183  2.40359e-05
  3   4  16 186  4.49125e-05
  3   4  16 187  4.14748e-05
  3   4  17  10  2.55471e-04
  3   4  17  12  7.21659e-05
  3   4  17  15  1.60172e-04
  3   4  17  19 -8.54957e-05
  3   4  17  25 -1.81294e-04
  3   4  17  27  3.14985e-05
  3   4  17  30  3.56601e-04
  3   4  17  35  5.70773e-04
  3   4  17  36  5.73877e-04
  3   4  17  38  2.81200e-05
  3   4  17  39  3.84613e-05
  3   4  17  40  8.26978e-05
  3   4  17  43  1.06003e-04
  3   4  17  44 -2.54320e-05
  3   4  17  45 -6.68558e-05
  3   4  17  50  8.85853e-05
  3   4  17  52  7.33771e-05
  3   4  17  56  1.96064e-04
  3   4  17  57 -2.00298e-04
  3   4  17  62  6.74714e-04
  3   4  17  63 -7.50617e-05
  3   4  17  65  1.54961e-04
  3   4  17  66  1.49000e-04
  3   4  17  73  3.35262e-04
  3   4  17  74 -3.39213e-04
  3   4  17  76  2.80331e-04
  3   4  17  77  2.80095e-04
  3   4  17  78 -1.39124e-05
  3   4  17  79  1.82110e-05
  3   4  17  82  3.22882e-04
  3   4  17  90  1.32739e-04
  3   4  17  92 -1.30217e-05
  3   4  17  93  1.06580e-04
  3   4  17  94 -9.81657e-05
  3   4  17  96 -1.06305e-03
  3   4  17  97  2.82390e-04
  3   4  17  98  1.49404e-04
  3   4  17  99 -1.47803e-04
  3   4  17 110 -1.41972e-05
  3   4  17 111 -1.36909e-05
  3   4  17 113  2.29252e-05
  3   4  17 114 -1.45475e-03
  3   4  17 115  1.45129e-03
  3   4  17 116 -1.30364e-03
  3   4  17 117 -1.30421e-03
  3   4  17 118 -9.70757e-05
  3   4  17 119  1.98757e-04
  3   4  17 120 -2.00621e-04
  3   4  17 121 -6.27239e-05
  3   4  17 122  1.00109e-05
  3   4  17 124  5.47607e-04
  3   4  17 126 -1.59519e-05
  3   4  17 127 -2.23150e-04
  3   4  17 128  7.34873e-04
  3   4  17 129 -4.19304e-04
  3   4  17 132 -3.24311e-05
  3   4  17 133 -1.46859e-05
  3   4  17 134  1.47222e-05
  3   4  17 136  2.07542e-04
  3   4  17 137  2.03837e-04
  3   4  17 140 -2.56935e-05
  3   4  17 141  2.80064e-04
  3   4  17 146 -3.57025e-05
  3   4  17 148 -1.66324e-05
  3   4  17 149 -2.33353e-05
  3   4  17 150  3.75930e-04
  3   4  17 151  3.40068e-04
  3   4  17 153 -8.87882e-05
  3   4  17 155 -1.81175e-03
  3   4  17 157  2.39526e-03
  3   4  17 158  1.42346e-04
  3   4  17 159  7.93262e-04
  3   4  17 162  4.29737e-04
  3   4  17 164  1.79619e-05
  3   4  17 171 -5.38608e-05
  3   4  17 186 -1.14062e-04
  3   4  17 187 -1.34026e-04
  3   4  18   9 -1.81498e-05
  3   4  18  10  8.14413e-05
  3   4  18  19 -1.72174e-04
  3   4  18  25 -6.05540e-05
  3   4  18  27  9.32168e-05
  3   4  18  28  1.02639e-04
  3   4  18  30  2.58701e-05
  3   4  18  35 -9.67124e-05
  3   4  18  36 -9.79823e-05
  3   4  18  38 -3.33936e-04
  3   4  18  39  3.34515e-04
  3   4  18  40  8.87287e-05
  3   4  18  43  1.08900e-04
  3   4  18  44  2.92256e-05
  3   4  18  45 -1.01789e-04
  3   4  18  49 -1.87515e-04
  3   4  18  50 -1.29161e-05
  3   4  18  52  6.73726e-05
  3   4  18  56  3.33700e-05
  3   4  18  57  3.04704e-05
  3   4  18  63 -1.87006e-05
  3   4  18  65  3.36125e-04
  3   4  18  66  3.38254e-04
  3   4  18  73 -1.89420e-04
  3   4  18  74  2.00987e-04
  3   4  18  77  1.49047e-05
  3   4  18  78 -2.09859e-04
  3   4  18  79 -2.07038e-04
  3   4  18  87 -1.23228e-05
  3   4  18  88  1.23864e-04
  3   4  18  89  1.23828e-04
  3   4  18  90 -2.97033e-05
  3   4  18  92 -8.33616e-05
  3   4  18  93 -1.42617e-05
  3   4  18  94 -5.87724e-05
  3   4  18  97 -1.95498e-04
  3   4  18  98 -6.74565e-05
  3   4  18  99 -7.27971e-05
  3   4  18 104 -2.01321e-05
  3   4  18 105 -6.12292e-05
  3   4  18 106 -4.15259e-05
  3   4  18 113 -1.02646e-04
  3   4  18 114 -5.19813e-05
  3   4  18 116 -4.65855e-05
  3   4  18 117 -5.62231e-05
  3   4  18 119  6.72818e-05
  3   4  18 120 -5.42055e-05
  3   4  18 124  1.97536e-04
  3   4  18 127  8.25738e-04
  3   4  18 129 -1.21165e-04
  3   4  18 132 -4.52338e-04
  3   4  18 133 -4.52048e-04
  3   4  18 134  1.61938e-05
  3   4  18 136 -1.08938e-04
  3   4  18 137  9.05900e-05
  3   4  18 138 -5.75891e-05
  3   4  18 140  4.15621e-05
  3   4  18 141 -9.64373e-05
  3   4  18 143 -8.56186e-05
  3   4  18 149  2.20144e-05
  3   4  18 150 -7.95391e-05
  3   4  18 151  1.03372e-04
  3   4  18 153  3.03111e-04
  3   4  18 155 -3.69823e-04
  3   4  18 156 -1.21051e-05
  3   4  18 157  2.37397e-04
  3   4  18 158 -2.42351e-04
  3   4  18 164 -1.39890e-04
  3   4  18 165 -1.40913e-04
  3   4  18 172  1.56116e-05
  3   4  18 173 -1.56196e-05
  3   4  18 178 -6.27720e-04
  3   4  18 183 -2.73121e-05
  3   4  18 186 -1.35704e-04
  3   4  18 187 -1.40438e-04
  3   5   6  11 -4.58118e-05
  3   5   6  13  3.46304e-04
  3   5   6  14  1.74798e-05
  3   5   6  16  2.04794e-04
  3   5   6  22 -3.85739e-05
  3   5   6  23 -1.17995e-04
  3   5   6  34 -4.17248e-05
  3   5   6  35  3.77874e-04
  3   5   6  37 -1.30499e-04
  3   5   6  47 -4.93923e-05
  3   5   6  51 -4.14237e-05
  3   5   6  67  1.69776e-04
  3   5   6  72 -1.81424e-04
  3   5   6  75 -2.20622e-04
  3   5   6  81  9.62852e-05
  3   5   6  84 -1.43929e-05
  3   5   6  92  2.65315e-05
  3   5   6  95 -1.19800e-04
  3   5   6 101  8.75979e-05
  3   5   6 102  9.81990e-05
  3   5   6 109  4.21994e-05
  3   5   6 118 -1.22374e-04
  3   5   6 145  5.37151e-05
  3   5   6 152  1.50901e-04
  3   5   6 155  7.44259e-05
  3   5   6 157  1.02816e-05
  3   5   6 167  1.63907e-05
  3   5   6 174  2.67057e-05
  3   5   6 185  1.48558e-05
  3   5   7  10 -3.38119e-04
  3   5   7  11 -1.34088e-04
  3   5   7  12 -1.32145e-04
  3   5   7  14  6.12988e-04
  3   5   7  15 -6.25048e-04
  3   5   7  18  5.24973e-04
  3   5   7  25 -5.32513e-04
  3   5   7  27 -1.70555e-05
  3   5   7  30 -1.66284e-04
  3   5   7  35  1.16185e-03
  3   5   7  36 -1.08585e-03
  3   5   7  39  3.08704e-04
  3   5   7  43 -1.51325e-03
  3   5   7  45  7.15727e-04
  3   5   7  46 -7.23221e-04
  3   5   7  48  4.34093e-04
  3   5   7  49  4.29254e-04
  3   5   7  56 -5.65665e-05
  3   5   7  57  8.73762e-05
  3   5   7  62  2.19240e-05
  3   5   7  63  7.72995e-04
  3   5   7  65 -1.05449e-03
  3   5   7  66  1.19204e-03
  3   5   7  68  3.17031e-04
  3   5   7  69 -3.03536e-04
  3   5   7  73  1.01947e-03
  3   5   7  74 -9.21630e-04
  3   5   7  76 -2.21371e-04
  3   5   7  77  2.16015e-04
  3   5   7  82 -2.01762e-04
  3   5   7  89  7.63336e-05
  3   5   7  90  2.44779e-04
  3   5   7  92  2.44468e-04
  3   5   7  93 -2.53176e-04
  3   5   7  96  2.51487e-05
  3   5   7  98  3.32378e-04
  3   5   7  99 -3.27291e-04
  3   5   7 104  2.02586e-05
  3   5   7 105  5.40409e-04
  3   5   7 106 -5.11491e-04
  3   5   7 111 -8.48559e-05
  3   5   7 112 -2.23874e-05
  3   5   7 114  1.07479e-05
  3   5   7 119  7.32488e-05
  3   5   7 120 -7.00714e-05
  3   5   7 122 -2.08239e-05
  3   5   7 126  1.16514e-05
  3   5   7 128 -2.22724e-05
  3   5   7 129 -2.69170e-04
  3   5   7 133  1.78574e-04
  3   5   7 134 -2.44362e-05
  3   5   7 136  1.77790e-04
  3   5   7 137 -1.72951e-04
  3   5   7 143 -2.26435e-05
  3   5   7 150  1.89024e-04
  3   5   7 151  1.79987e-04
  3   5   7 155  2.08990e-05
  3   5   7 161 -1.87549e-04
  3   5   7 162  2.38857e-05
  3   5   7 176 -1.95439e-05
  3   5   8   9 -2.80841e-05
  3   5   8  10 -6.32069e-05
  3   5   8  11 -1.61763e-04
  3   5   8  12  1.40140e-04
  3   5   8  18  8.23779e-05
  3   5   8  27 -4.66009e-05
  3   5   8  30  1.13300e-04
  3   5   8  31  1.14829e-05
  3   5   8  35  4.47355e-04
  3   5   8  36  4.68006e-04
  3   5   8  39  2.76384e-05
  3   5   8  43 -2.85584e-05
  3   5   8  45  2.02167e-05
  3   5   8  46  1.99061e-05
  3   5   8  48 -2.21252e-05
  3   5   8  49  2.18256e-05
  3   5   8  56 -2.92364e-05
  3   5   8  57 -2.82948e-05
  3   5   8  63  1.70566e-05
  3   5   8  65 -1.25196e-04
  3   5   8  66 -1.33206e-04
  3   5   8  68  1.92807e-05
  3   5   8  69  2.05291e-05
  3   5   8  73 -1.83872e-05
  3   5   8  74 -1.43791e-05
  3   5   8  87  4.19188e-05
  3   5   8 116 -6.13502e-05
  3   5   8 117 -5.60958e-05
  3   5   8 118  1.98088e-05
  3   5   8 138 -1.07435e-03
  3   5   8 148  2.16329e-03
  3   5   8 157 -3.34657e-05
  3   5   8 159  8.30214e-04
  3   5   8 161 -1.59680e-05
  3   5   9   9  2.16952e-05
  3   5   9  10 -3.27955e-05
  3   5   9  18 -3.26899e-05
  3   5   9  30 -1.08404e-05
  3   5   9  31  1.09159e-05
  3   5   9  35 -1.84185e-05
  3   5   9  36  1.93536e-05
  3   5   9  43  1.01011e-04
  3   5   9  65 -2.55523e-05
  3   5   9  66  2.63649e-05
  3   5   9  96 -1.47355e-04
  3   5   9 104 -1.53726e-05
  3   5   9 105 -2.49783e-05
  3   5   9 106  3.33338e-05
  3   5   9 112  2.71573e-05
  3   5   9 116 -5.07631e-04
  3   5   9 117  5.30138e-04
  3   5   9 118  9.94433e-05
  3   5   9 122  2.33939e-05
  3   5   9 128  6.55563e-05
  3   5   9 129 -3.17437e-05
  3   5   9 133  2.80946e-05
  3   5   9 134  8.84534e-05
  3   5   9 143  2.24908e-05
  3   5   9 151 -1.74643e-05
  3   5   9 155 -1.93786e-04
  3   5   9 157 -4.51859e-05
  3   5   9 161 -2.37942e-05
  3   5   9 162 -8.18624e-04
  3   5   9 164  5.58789e-05
  3   5   9 165  5.66118e-05
  3   5   9 182 -1.18332e-04
  3   5   9 183 -1.17747e-04
  3   5   9 186  6.95800e-05
  3   5   9 187  7.19047e-05
  3   5  10   8 -4.83072e-05
  3   5  10  11 -1.00986e-04
  3   5  10  17 -2.01128e-05
  3   5  10  20  2.25552e-04
  3   5  10  21  1.25875e-04
  3   5  10  24  1.23010e-04
  3   5  10  29 -7.63724e-05
  3   5  10  30 -1.60156e-05
  3   5  10  32 -2.10934e-05
  3   5  10  33 -4.31823e-05
  3   5  10  40 -2.47796e-04
  3   5  10  42 -5.09068e-05
  3   5  10  50  6.15533e-05
  3   5  10  54  8.29290e-05
  3   5  10  57 -2.28747e-05
  3   5  10  58  1.11500e-04
  3   5  10  60 -1.00027e-04
  3   5  10  61 -5.48801e-05
  3   5  10  67  2.96469e-05
  3   5  10  70 -8.13768e-05
  3   5  10  71  2.24147e-05
  3   5  10  72 -3.61750e-05
  3   5  10  75 -3.15320e-05
  3   5  10  84 -1.79222e-05
  3   5  10  88  4.20376e-05
  3   5  10  93 -2.14560e-05
  3   5  10  97 -3.02728e-05
  3   5  10 100 -6.76405e-05
  3   5  10 103  7.51983e-05
  3   5  10 107 -1.32883e-05
  3   5  10 108  1.96910e-05
  3   5  10 109 -3.57495e-05
  3   5  10 113 -8.33832e-05
  3   5  10 114 -1.68787e-05
  3   5  10 116  3.54471e-05
  3   5  10 117  1.52519e-05
  3   5  10 118  5.21481e-05
  3   5  10 121 -2.51866e-05
  3   5  10 123  5.72576e-05
  3   5  10 131 -1.29628e-04
  3   5  10 132 -1.88093e-05
  3   5  10 133 -2.13963e-05
  3   5  10 135  1.09695e-04
  3   5  10 140  4.78760e-05
  3   5  10 141  1.75794e-05
  3   5  10 149 -1.94142e-05
  3   5  10 151 -2.61450e-05
  3   5  10 152  2.51238e-05
  3   5  10 153 -2.25698e-05
  3   5  10 155 -2.34078e-05
  3   5  10 156 -2.69801e-05
  3   5  10 163 -1.78806e-04
  3   5  10 164 -1.12546e-05
  3   5  10 166 -5.87242e-05
  3   5  10 171 -2.33163e-05
  3   5  10 175 -2.49399e-05
  3   5  10 177 -8.56014e-05
  3   5  10 178 -4.55957e-05
  3   5  10 179 -5.39851e-05
  3   5  10 182 -2.39620e-05
  3   5  10 186  2.69443e-05
  3   5  10 187 -2.98409e-05
  3   5  11   8 -1.27608e-05
  3   5  11   9 -4.13640e-05
  3   5  11  17 -1.91295e-05
  3   5  11  20  1.43194e-04
  3   5  11  21 -1.10814e-04
  3   5  11  22 -2.46486e-05
  3   5  11  24 -8.44265e-05
  3   5  11  25 -1.59597e-05
  3   5  11  26 -1.70051e-05
  3   5  11  28  1.26015e-05
  3   5  11  29  7.41070e-05
  3   5  11  31  1.06368e-05
  3   5  11  38  1.34920e-05
  3   5  11  40  1.02631e-04
  3   5  11  42 -5.87059e-05
  3   5  11  50 -4.85643e-05
  3   5  11  55 -5.72098e-05
  3   5  11  56 -2.35925e-05
  3   5  11  57 -6.59839e-05
  3   5  11  58  1.44494e-04
  3   5  11  59  4.81140e-05
  3   5  11  60 -9.02946e-05
  3   5  11  61  9.74926e-05
  3   5  11  68 -1.28227e-05
  3   5  11  69 -1.80254e-05
  3   5  11  70  1.21537e-04
  3   5  11  71  3.02682e-05
  3   5  11  73 -2.54392e-05
  3   5  11  74 -4.35534e-05
  3   5  11  77 -1.22109e-05
  3   5  11  80 -7.00393e-05
  3   5  11  85  1.75673e-05
  3   5  11  92 -2.19072e-05
  3   5  11  93  1.25042e-04
  3   5  11  97 -1.83211e-05
  3   5  11  99 -1.20368e-05
  3   5  11 100 -4.35330e-05
  3   5  11 103 -1.39580e-04
  3   5  11 106 -8.48707e-05
  3   5  11 107 -2.97671e-05
  3   5  11 110  1.30483e-05
  3   5  11 111  2.16164e-05
  3   5  11 113  1.09163e-04
  3   5  11 114 -9.67213e-05
  3   5  11 115 -3.19302e-05
  3   5  11 118 -9.03559e-05
  3   5  11 121  4.59836e-05
  3   5  11 123  6.10660e-05
  3   5  11 131  4.41368e-05
  3   5  11 132  1.16403e-05
  3   5  11 133  1.12959e-05
  3   5  11 135  8.45706e-05
  3   5  11 137  1.25639e-05
  3   5  11 139 -1.18567e-04
  3   5  11 140  2.33491e-04
  3   5  11 141  3.27178e-05
  3   5  11 144 -1.10251e-05
  3   5  11 146  2.05610e-05
  3   5  11 147  4.20190e-05
  3   5  11 149 -1.05251e-04
  3   5  11 150  1.20940e-05
  3   5  11 151  1.20532e-04
  3   5  11 163  1.18198e-04
  3   5  11 164 -1.36350e-05
  3   5  11 166  3.79561e-05
  3   5  11 168 -1.06534e-05
  3   5  11 170 -4.63763e-05
  3   5  11 171  6.50112e-05
  3   5  11 172 -5.14231e-05
  3   5  11 173  5.08527e-05
  3   5  11 177 -2.48596e-04
  3   5  11 179  1.28590e-05
  3   5  11 184  1.19424e-05
  3   5  11 185 -2.59317e-05
  3   5  11 189  1.66975e-05
  3   5  12  10  1.68760e-04
  3   5  12  11 -2.47823e-05
  3   5  12  14  1.71128e-04
  3   5  12  15  1.71912e-04
  3   5  12  18  1.63405e-04
  3   5  12  24  8.75508e-05
  3   5  12  25  9.27199e-05
  3   5  12  27  7.70841e-05
  3   5  12  30  5.75135e-04
  3   5  12  31  6.83515e-05
  3   5  12  35  1.81195e-04
  3   5  12  36  1.64459e-04
  3   5  12  39  1.46008e-04
  3   5  12  40  1.85976e-04
  3   5  12  42  1.26082e-05
  3   5  12  43  7.86473e-05
  3   5  12  45  1.40425e-04
  3   5  12  46  1.21026e-04
  3   5  12  47 -1.53086e-04
  3   5  12  48 -8.51543e-05
  3   5  12  49  8.47507e-05
  3   5  12  50  1.50351e-05
  3   5  12  52 -1.52094e-04
  3   5  12  56  2.01866e-04
  3   5  12  57  2.01142e-04
  3   5  12  61  3.39845e-05
  3   5  12  63  1.41303e-04
  3   5  12  65  3.70384e-05
  3   5  12  66  4.27720e-05
  3   5  12  68  1.57657e-04
  3   5  12  69  1.56029e-04
  3   5  12  73  1.38083e-04
  3   5  12  74  1.33216e-04
  3   5  12  76 -4.20265e-05
  3   5  12  77 -4.18267e-05
  3   5  12  82  3.28457e-04
  3   5  12  89 -2.31557e-04
  3   5  12  90 -1.13647e-04
  3   5  12  92  1.27332e-04
  3   5  12  93  1.35912e-04
  3   5  12  97  1.34589e-05
  3   5  12  98  6.57715e-05
  3   5  12  99  6.46461e-05
  3   5  12 100 -2.06920e-05
  3   5  12 103  7.01146e-05
  3   5  12 105 -7.97798e-05
  3   5  12 106 -7.75313e-05
  3   5  12 111  2.68989e-04
  3   5  12 114 -8.07134e-05
  3   5  12 116  1.44522e-05
  3   5  12 117  3.23737e-05
  3   5  12 119  2.12652e-04
  3   5  12 120  2.13450e-04
  3   5  12 123  1.27840e-04
  3   5  12 126 -7.74706e-05
  3   5  12 129 -1.75289e-04
  3   5  12 131  1.25372e-04
  3   5  12 133 -9.14539e-05
  3   5  12 135 -1.32444e-04
  3   5  12 136 -1.67634e-04
  3   5  12 137 -1.66346e-04
  3   5  12 139 -5.74614e-05
  3   5  12 146  1.04575e-04
  3   5  12 150  1.28073e-04
  3   5  12 151 -1.26906e-04
  3   5  12 155 -5.67980e-05
  3   5  12 156  9.42765e-05
  3   5  12 157  8.56218e-05
  3   5  12 158  1.53065e-05
  3   5  12 161  4.23543e-05
  3   5  12 163  6.54801e-05
  3   5  12 178 -1.11878e-05
  3   5  12 179  1.11724e-05
  3   5  13  10 -7.20807e-05
  3   5  13  11 -3.06922e-04
  3   5  13  12 -2.07213e-04
  3   5  13  14  5.86458e-05
  3   5  13  15 -5.89926e-05
  3   5  13  18 -2.82150e-04
  3   5  13  25  5.09103e-05
  3   5  13  27 -1.39484e-04
  3   5  13  30 -4.49487e-04
  3   5  13  31  7.58325e-05
  3   5  13  35 -2.03528e-04
  3   5  13  36  2.00366e-04
  3   5  13  39 -1.35188e-04
  3   5  13  43  7.27291e-05
  3   5  13  46 -1.06464e-05
  3   5  13  48 -5.05003e-05
  3   5  13  49 -5.04333e-05
  3   5  13  52 -5.78777e-05
  3   5  13  56 -1.91470e-04
  3   5  13  57  1.89963e-04
  3   5  13  62 -4.11232e-05
  3   5  13  63 -3.75793e-04
  3   5  13  65  2.94898e-04
  3   5  13  66 -3.06187e-04
  3   5  13  68 -2.30814e-04
  3   5  13  69  2.28736e-04
  3   5  13  73 -4.61789e-04
  3   5  13  74  4.60651e-04
  3   5  13  76  1.40197e-04
  3   5  13  77 -1.39447e-04
  3   5  13  78  2.38613e-04
  3   5  13  82 -2.20893e-05
  3   5  13  89 -1.14052e-05
  3   5  13  90  1.37276e-04
  3   5  13  92  1.69242e-04
  3   5  13  93 -1.71293e-04
  3   5  13  96 -4.14309e-05
  3   5  13  98 -2.19840e-04
  3   5  13  99  2.18965e-04
  3   5  13 104 -4.01848e-05
  3   5  13 105 -1.45796e-04
  3   5  13 106  1.15902e-04
  3   5  13 111 -1.19404e-05
  3   5  13 112  4.08763e-05
  3   5  13 114  2.16682e-05
  3   5  13 116  1.61859e-04
  3   5  13 117 -3.76301e-04
  3   5  13 122  4.16940e-05
  3   5  13 124 -1.03517e-04
  3   5  13 126 -2.26372e-04
  3   5  13 128  3.83766e-05
  3   5  13 129  4.90170e-04
  3   5  13 133 -1.49480e-04
  3   5  13 134  3.54622e-05
  3   5  13 136 -2.62809e-04
  3   5  13 137  2.62430e-04
  3   5  13 143  4.11578e-05
  3   5  13 146  2.22745e-05
  3   5  13 150 -3.08345e-04
  3   5  13 151 -3.06375e-04
  3   5  13 155 -2.12232e-04
  3   5  13 156 -1.19165e-04
  3   5  13 157 -3.72777e-05
  3   5  13 161 -2.69912e-04
  3   5  13 162 -3.23340e-05
  3   5  13 164 -1.01426e-04
  3   5  13 165  1.09935e-04
  3   5  13 176  4.08244e-05
  3   5  13 178  4.83877e-05
  3   5  13 179  4.81571e-05
  3   5  13 182 -4.99047e-05
  3   5  13 183  5.86174e-05
  3   5  14   9 -1.34024e-05
  3   5  14  10 -3.62975e-05
  3   5  14  11 -2.06911e-05
  3   5  14  12  1.28553e-05
  3   5  14  18 -1.38626e-05
  3   5  14  25  2.61468e-05
  3   5  14  27  8.90829e-05
  3   5  14  30  1.84739e-04
  3   5  14  35  4.67975e-05
  3   5  14  36  5.28388e-05
  3   5  14  39 -4.21156e-04
  3   5  14  43  9.19655e-05
  3   5  14  45  1.50040e-05
  3   5  14  46  1.43319e-05
  3   5  14  52  7.69065e-05
  3   5  14  56 -1.76463e-04
  3   5  14  57 -1.76224e-04
  3   5  14  63 -5.91663e-05
  3   5  14  65  1.53262e-04
  3   5  14  66  1.54681e-04
  3   5  14  73 -3.30663e-05
  3   5  14  78 -1.04185e-04
  3   5  14  87  1.44756e-04
  3   5  14  90  2.63539e-05
  3   5  14  98 -1.61421e-05
  3   5  14  99 -1.47292e-05
  3   5  14 105  3.75918e-05
  3   5  14 106  3.82313e-05
  3   5  14 114  2.34049e-05
  3   5  14 116  1.13667e-03
  3   5  14 117  1.09394e-03
  3   5  14 118 -7.66780e-05
  3   5  14 119  6.89754e-05
  3   5  14 120  6.56307e-05
  3   5  14 124 -3.76900e-04
  3   5  14 126  1.32327e-05
  3   5  14 129  6.51363e-05
  3   5  14 132 -1.24842e-05
  3   5  14 136  5.70326e-05
  3   5  14 137  6.03785e-05
  3   5  14 138  1.00486e-04
  3   5  14 148  2.25274e-04
  3   5  14 150  2.75324e-05
  3   5  14 151 -3.34142e-05
  3   5  14 153 -1.61465e-04
  3   5  14 155  1.22999e-03
  3   5  14 157  3.15040e-04
  3   5  14 158  3.83219e-05
  3   5  14 159 -5.72573e-04
  3   5  14 161  2.55933e-04
  3   5  14 172 -1.86873e-05
  3   5  14 182 -5.43363e-05
  3   5  14 183  5.43050e-05
  3   5  14 186  5.99627e-05
  3   5  14 187 -4.45594e-05
  3   5  14 188  1.95889e-05
  3   5  15   8 -6.68713e-05
  3   5  15   9 -3.80828e-05
  3   5  15  11  9.34384e-05
  3   5  15  12 -1.26367e-05
  3   5  15  16  7.63309e-05
  3   5  15  17  1.61590e-05
  3   5  15  18 -1.72465e-05
  3   5  15  19 -1.00938e-05
  3   5  15  20  8.50800e-05
  3   5  15  21 -2.85619e-04
  3   5  15  24 -9.28917e-05
  3   5  15  25 -1.91837e-05
  3   5  15  26 -5.01701e-05
  3   5  15  27  1.03908e-05
  3   5  15  28 -1.51092e-04
  3   5  15  29  4.07606e-04
  3   5  15  31  1.81357e-05
  3   5  15  32 -3.46392e-04
  3   5  15  34  4.66653e-05
  3   5  15  35 -9.82827e-05
  3   5  15  40  5.86441e-05
  3   5  15  41  4.43012e-05
  3   5  15  42 -1.89022e-05
  3   5  15  44  1.41891e-04
  3   5  15  46  9.94909e-05
  3   5  15  47 -3.47818e-05
  3   5  15  50 -2.85203e-05
  3   5  15  51 -5.52464e-05
  3   5  15  53 -1.25574e-04
  3   5  15  54 -7.34129e-05
  3   5  15  55  4.20946e-05
  3   5  15  56 -4.84836e-05
  3   5  15  57 -2.17472e-05
  3   5  15  58  1.74148e-04
  3   5  15  60 -8.61045e-05
  3   5  15  61  3.58007e-05
  3   5  15  64 -1.05143e-05
  3   5  15  70 -3.42237e-04
  3   5  15  71  8.92003e-05
  3   5  15  72  1.49323e-04
  3   5  15  74  2.04431e-05
  3   5  15  78 -1.38797e-05
  3   5  15  79  1.19906e-05
  3   5  15  80  1.11566e-04
  3   5  15  81 -6.12154e-05
  3   5  15  82  2.39349e-05
  3   5  15  83 -2.48562e-05
  3   5  15  84  3.85304e-05
  3   5  15  85  4.04634e-05
  3   5  15  86 -1.52776e-04
  3   5  15  88 -2.03002e-05
  3   5  15  90 -2.50320e-04
  3   5  15  92  4.18566e-05
  3   5  15  97  1.83050e-04
  3   5  15 100 -3.97123e-05
  3   5  15 102  5.76065e-05
  3   5  15 103 -7.73621e-05
  3   5  15 107  6.43184e-05
  3   5  15 108 -8.45344e-05
  3   5  15 110 -1.20331e-05
  3   5  15 111 -1.13657e-05
  3   5  15 113  2.00513e-04
  3   5  15 114 -2.72854e-05
  3   5  15 115  1.51190e-05
  3   5  15 116 -1.86853e-05
  3   5  15 117 -2.58575e-05
  3   5  15 118 -5.50476e-05
  3   5  15 121  8.46801e-05
  3   5  15 123 -3.69628e-05
  3   5  15 124 -1.45001e-05
  3   5  15 125 -5.03824e-05
  3   5  15 126  5.49726e-05
  3   5  15 127 -3.04490e-05
  3   5  15 131 -4.53338e-05
  3   5  15 132  4.18129e-05
  3   5  15 133 -1.53336e-05
  3   5  15 135  2.02764e-04
  3   5  15 137 -2.20653e-05
  3   5  15 140  1.91601e-05
  3   5  15 144  4.42975e-05
  3   5  15 146 -1.18498e-04
  3   5  15 147 -2.73695e-04
  3   5  15 149  1.22989e-05
  3   5  15 150 -4.10941e-05
  3   5  15 151 -1.41335e-05
  3   5  15 152 -6.63279e-05
  3   5  15 153 -1.39324e-04
  3   5  15 156  1.25635e-05
  3   5  15 157  1.13707e-05
  3   5  15 158 -6.87546e-05
  3   5  15 160  3.74556e-05
  3   5  15 163  3.20363e-04
  3   5  15 164  1.20902e-05
  3   5  15 166  7.30823e-05
  3   5  15 168 -2.02302e-05
  3   5  15 169 -1.54943e-05
  3   5  15 170 -1.10801e-05
  3   5  15 171 -4.18282e-05
  3   5  15 172  1.39442e-05
  3   5  15 173 -1.13323e-05
  3   5  15 175 -2.57360e-05
  3   5  15 177  3.93707e-04
  3   5  15 178 -1.66312e-04
  3   5  15 179 -2.18158e-05
  3   5  15 181 -1.19771e-05
  3   5  15 184 -1.59918e-04
  3   5  15 185 -3.79645e-05
  3   5  15 186  2.03689e-05
  3   5  15 187 -1.75464e-05
  3   5  15 188 -5.71574e-05
  3   5  16   8 -7.02524e-05
  3   5  16   9 -1.48513e-04
  3   5  16  11 -3.80221e-04
  3   5  16  14  1.16247e-05
  3   5  16  16 -4.04494e-05
  3   5  16  17  1.65343e-05
  3   5  16  18 -6.49632e-05
  3   5  16  19 -8.95240e-05
  3   5  16  20 -2.49568e-05
  3   5  16  21  2.18372e-05
  3   5  16  22  4.34347e-05
  3   5  16  23 -4.47284e-05
  3   5  16  24  2.07142e-05
  3   5  16  25 -1.38198e-05
  3   5  16  26 -2.95882e-04
  3   5  16  27  1.51579e-05
  3   5  16  28 -8.62042e-05
  3   5  16  29 -4.21622e-04
  3   5  16  31  6.87631e-05
  3   5  16  32  3.05812e-05
  3   5  16  33  5.19872e-05
  3   5  16  35  8.68736e-05
  3   5  16  37  4.31095e-05
  3   5  16  40 -2.25469e-04
  3   5  16  41 -8.93788e-05
  3   5  16  42 -2.63641e-05
  3   5  16  44 -6.26000e-04
  3   5  16  46  2.26497e-04
  3   5  16  48 -8.07952e-05
  3   5  16  50 -1.66574e-04
  3   5  16  53 -1.77165e-04
  3   5  16  54 -6.75796e-05
  3   5  16  56  3.79865e-05
  3   5  16  57  7.10834e-05
  3   5  16  58  3.96220e-05
  3   5  16  60 -3.34808e-05
  3   5  16  61  2.31492e-04
  3   5  16  63  7.77130e-05
  3   5  16  64  9.34015e-05
  3   5  16  67 -2.94289e-05
  3   5  16  68  2.88091e-05
  3   5  16  69  3.73034e-05
  3   5  16  70  6.70850e-05
  3   5  16  71  1.44202e-05
  3   5  16  73 -5.59376e-05
  3   5  16  74  8.41302e-05
  3   5  16  75 -5.56516e-05
  3   5  16  76  6.65269e-05
  3   5  16  77 -2.13178e-05
  3   5  16  80  1.21193e-05
  3   5  16  82 -3.11143e-05
  3   5  16  83  2.22767e-05
  3   5  16  84  3.55212e-05
  3   5  16  85  5.93704e-05
  3   5  16  88 -6.10014e-05
  3   5  16  89  1.67050e-05
  3   5  16  90 -1.20246e-05
  3   5  16  92 -2.37045e-05
  3   5  16  94 -1.69914e-04
  3   5  16  95 -4.48571e-05
  3   5  16  97  1.29067e-04
  3   5  16  99 -3.26085e-05
  3   5  16 100  1.08639e-04
  3   5  16 101  4.51349e-05
  3   5  16 103 -5.21252e-05
  3   5  16 107 -1.65673e-04
  3   5  16 110  9.23576e-05
  3   5  16 111  1.77373e-05
  3   5  16 113  1.00152e-04
  3   5  16 114 -1.90278e-04
  3   5  16 115 -2.84421e-05
  3   5  16 116  6.66495e-05
  3   5  16 117  1.06186e-05
  3   5  16 118 -8.39218e-05
  3   5  16 119  2.43115e-05
  3   5  16 121 -6.95888e-05
  3   5  16 123 -1.91532e-04
  3   5  16 125 -1.07733e-05
  3   5  16 126 -3.99943e-05
  3   5  16 127  3.65701e-05
  3   5  16 131 -2.01579e-05
  3   5  16 135  3.73176e-05
  3   5  16 139 -1.07660e-04
  3   5  16 140  1.29211e-05
  3   5  16 141 -2.69503e-05
  3   5  16 142 -7.56460e-05
  3   5  16 144  5.70769e-05
  3   5  16 149 -5.23954e-05
  3   5  16 153  9.41379e-05
  3   5  16 156  3.07878e-04
  3   5  16 157 -3.07283e-04
  3   5  16 158  1.92641e-05
  3   5  16 160 -1.17114e-04
  3   5  16 163  7.25349e-04
  3   5  16 164 -3.56189e-04
  3   5  16 165 -3.17374e-05
  3   5  16 166  2.42273e-04
  3   5  16 168 -1.70281e-05
  3   5  16 169 -1.53777e-05
  3   5  16 170  3.62827e-05
  3   5  16 171  1.20294e-04
  3   5  16 172 -1.78541e-04
  3   5  16 173  4.72861e-04
  3   5  16 174 -4.08944e-05
  3   5  16 177  1.31179e-04
  3   5  16 178 -1.15383e-05
  3   5  16 180  4.47283e-05
  3   5  16 182  4.24571e-05
  3   5  16 183 -2.00498e-05
  3   5  16 184  1.34710e-04
  3   5  16 185  8.92066e-05
  3   5  16 186 -3.15186e-05
  3   5  16 187  7.99332e-05
  3   5  16 189  4.75442e-05
  3   5  17   8  4.28402e-05
  3   5  17   9  4.58968e-05
  3   5  17  10 -2.21666e-05
  3   5  17  11  1.26066e-04
  3   5  17  14  1.09339e-05
  3   5  17  17 -2.04205e-05
  3   5  17  18 -2.62562e-05
  3   5  17  19 -2.40693e-05
  3   5  17  20 -1.00954e-04
  3   5  17  21 -7.27976e-05
  3   5  17  22  1.65444e-05
  3   5  17  24 -9.36843e-05
  3   5  17  25  1.73855e-05
  3   5  17  26  1.77563e-05
  3   5  17  28  3.09383e-05
  3   5  17  29 -4.17203e-05
  3   5  17  32  9.61687e-05
  3   5  17  34 -1.12687e-05
  3   5  17  37  1.30953e-04
  3   5  17  38  7.66374e-04
  3   5  17  40 -1.83972e-04
  3   5  17  42  8.28274e-05
  3   5  17  46 -7.26813e-04
  3   5  17  47 -1.35143e-05
  3   5  17  48 -2.87639e-05
  3   5  17  50 -3.48992e-05
  3   5  17  54 -1.95865e-05
  3   5  17  56  1.02597e-04
  3   5  17  57 -1.68220e-04
  3   5  17  60  6.57831e-05
  3   5  17  61  9.75117e-05
  3   5  17  68 -7.56726e-05
  3   5  17  70 -3.40774e-05
  3   5  17  71  4.36218e-05
  3   5  17  73  3.16923e-05
  3   5  17  74 -5.50673e-05
  3   5  17  77  1.35199e-05
  3   5  17  78 -2.32821e-05
  3   5  17  79 -1.30022e-05
  3   5  17  80  3.13897e-05
  3   5  17  83 -2.15734e-05
  3   5  17  86  6.12081e-05
  3   5  17  88 -2.16127e-05
  3   5  17  89 -2.02337e-05
  3   5  17  94  4.65412e-05
  3   5  17  97  3.07256e-04
  3   5  17  99 -1.53904e-05
  3   5  17 100 -3.31856e-05
  3   5  17 103 -7.56826e-05
  3   5  17 105  1.40852e-05
  3   5  17 107 -2.56142e-05
  3   5  17 109 -6.54328e-05
  3   5  17 110  4.05334e-05
  3   5  17 111 -1.88875e-05
  3   5  17 113  1.26304e-04
  3   5  17 114  9.42401e-05
  3   5  17 117 -1.21478e-05
  3   5  17 118 -1.02873e-05
  3   5  17 121 -3.45370e-04
  3   5  17 123  3.48900e-05
  3   5  17 126  3.81964e-05
  3   5  17 127  5.92732e-05
  3   5  17 132 -5.77705e-05
  3   5  17 133  5.73820e-05
  3   5  17 135  1.41643e-04
  3   5  17 137 -1.12135e-05
  3   5  17 139  2.36128e-04
  3   5  17 140  5.46920e-05
  3   5  17 141 -2.89801e-04
  3   5  17 144  5.23985e-05
  3   5  17 145 -5.44073e-05
  3   5  17 146 -5.28871e-05
  3   5  17 147  7.04725e-05
  3   5  17 149  3.34446e-05
  3   5  17 152 -1.15822e-05
  3   5  17 153 -2.27144e-04
  3   5  17 156  4.67432e-05
  3   5  17 157  4.89861e-05
  3   5  17 158  2.51884e-04
  3   5  17 160  1.69831e-05
  3   5  17 163 -4.92669e-04
  3   5  17 164  3.80679e-05
  3   5  17 165 -2.96300e-05
  3   5  17 166 -1.20112e-04
  3   5  17 168 -2.00218e-05
  3   5  17 169 -1.88015e-05
  3   5  17 171 -9.35466e-05
  3   5  17 172  6.12698e-05
  3   5  17 173 -3.74871e-05
  3   5  17 175  4.71182e-05
  3   5  17 177 -3.13225e-05
  3   5  17 179  3.59639e-05
  3   5  17 181 -1.87001e-05
  3   5  17 182  2.65621e-05
  3   5  17 183  4.85542e-05
  3   5  17 184  3.43106e-04
  3   5  17 185  9.95525e-05
  3   5  17 187 -3.26461e-05
  3   5  17 188 -1.01685e-05
  3   5  17 189  5.02684e-05
  3   5  18   8 -1.44744e-05
  3   5  18  11 -7.29808e-04
  3   5  18  17 -1.40333e-05
  3   5  18  19  4.58228e-05
  3   5  18  20 -1.71478e-05
  3   5  18  21 -3.72726e-05
  3   5  18  22  1.45885e-04
  3   5  18  24 -6.87797e-05
  3   5  18  28 -3.90997e-05
  3   5  18  29  4.10862e-05
  3   5  18  32  5.48628e-05
  3   5  18  33 -8.05338e-05
  3   5  18  38  3.53694e-05
  3   5  18  39 -3.86126e-05
  3   5  18  40  5.40413e-05
  3   5  18  42 -2.05037e-05
  3   5  18  46  1.19501e-04
  3   5  18  47 -3.23281e-05
  3   5  18  48 -2.93758e-05
  3   5  18  50  4.85850e-05
  3   5  18  54 -2.34318e-05
  3   5  18  56 -3.65732e-04
  3   5  18  57 -3.61046e-04
  3   5  18  60  9.03754e-05
  3   5  18  61 -1.30917e-04
  3   5  18  69 -1.88083e-05
  3   5  18  70 -9.22332e-05
  3   5  18  71 -1.09872e-05
  3   5  18  78  2.55969e-05
  3   5  18  79 -1.63712e-05
  3   5  18  80 -2.72425e-05
  3   5  18  83 -1.80401e-05
  3   5  18  86 -5.19733e-05
  3   5  18  88  1.87384e-05
  3   5  18  89 -1.05036e-05
  3   5  18  93  4.50452e-05
  3   5  18  94 -1.40566e-04
  3   5  18  95 -2.17152e-04
  3   5  18  97  2.42511e-04
  3   5  18 100 -2.56649e-05
  3   5  18 103 -4.71930e-05
  3   5  18 108  2.64773e-05
  3   5  18 113 -6.63200e-05
  3   5  18 114 -1.01049e-05
  3   5  18 116  7.13387e-05
  3   5  18 118  4.55198e-05
  3   5  18 121  1.28058e-04
  3   5  18 123  9.17897e-05
  3   5  18 126  3.74626e-05
  3   5  18 132 -1.57238e-05
  3   5  18 133  2.20166e-05
  3   5  18 135 -2.65845e-05
  3   5  18 139 -2.66973e-04
  3   5  18 140 -8.49701e-05
  3   5  18 141 -7.85432e-04
  3   5  18 144  2.98037e-05
  3   5  18 147 -3.90312e-05
  3   5  18 149 -2.67277e-05
  3   5  18 153  1.00673e-05
  3   5  18 156  4.15325e-05
  3   5  18 158  4.09855e-05
  3   5  18 163  9.11814e-05
  3   5  18 166 -1.37817e-04
  3   5  18 167  2.92221e-05
  3   5  18 169 -1.96880e-05
  3   5  18 170 -1.25678e-05
  3   5  18 171 -2.03489e-05
  3   5  18 173  3.65550e-05
  3   5  18 175 -2.75283e-05
  3   5  18 177  4.08522e-05
  3   5  18 178  1.01786e-05
  3   5  18 179  1.24400e-05
  3   5  18 180  4.05083e-04
  3   5  18 181  1.45346e-05
  3   5  18 182  3.74871e-05
  3   5  18 184 -3.04094e-04
  3   5  18 185 -3.91799e-05
  3   5  18 189 -5.56189e-05
  3   6   7  12 -2.21249e-05
  3   6   7  18  4.57146e-05
  3   6   7  25  3.85130e-05
  3   6   7  30 -1.63960e-05
  3   6   7  36  2.37119e-05
  3   6   7  43 -6.51952e-05
  3   6   7  45 -4.22101e-05
  3   6   7  46 -5.11466e-05
  3   6   7  57 -1.40006e-05
  3   6   7  63  3.46265e-05
  3   6   7  65  2.09181e-05
  3   6   7  73  1.55132e-05
  3   6   7  90  1.23714e-05
  3   6   7  91  1.16540e-05
  3   6   7  93  2.69054e-05
  3   6   7  98  1.97770e-05
  3   6   7  99 -1.76113e-05
  3   6   7 105  2.03260e-05
  3   6   7 113 -1.86474e-05
  3   6   7 121  1.99458e-05
  3   6   7 124  1.00575e-05
  3   6   7 126 -1.12871e-05
  3   6   7 131 -1.24906e-05
  3   6   7 133  1.26995e-05
  3   6   7 136  2.38549e-05
  3   6   7 137  2.17738e-05
  3   6   7 140  2.72006e-05
  3   6   7 149  2.62692e-05
  3   6   7 150  2.17733e-05
  3   6   7 151  1.94602e-05
  3   6   7 153 -1.08887e-05
  3   6   7 158 -1.56807e-05
  3   6   8  10 -2.78107e-04
  3   6   8  12  5.94168e-05
  3   6   8  15 -9.71007e-05
  3   6   8  18 -1.28659e-04
  3   6   8  25 -2.12919e-04
  3   6   8  27 -2.98775e-05
  3   6   8  30 -3.56780e-04
  3   6   8  36 -3.69469e-04
  3   6   8  39 -3.75113e-05
  3   6   8  40 -1.10773e-05
  3   6   8  43  1.65871e-04
  3   6   8  45  1.97180e-04
  3   6   8  46 -1.95175e-04
  3   6   8  48  1.46170e-05
  3   6   8  49  1.50137e-05
  3   6   8  56 -9.85373e-05
  3   6   8  57 -9.96795e-05
  3   6   8  63 -2.62120e-04
  3   6   8  65  3.51370e-04
  3   6   8  66 -3.20830e-04
  3   6   8  68 -1.07367e-04
  3   6   8  69  1.10164e-04
  3   6   8  73 -2.87469e-04
  3   6   8  74 -3.08774e-04
  3   6   8  76  4.28312e-05
  3   6   8  77 -4.35757e-05
  3   6   8  78  6.09514e-05
  3   6   8  82 -5.11222e-05
  3   6   8  83  5.11438e-05
  3   6   8  90  7.55693e-05
  3   6   8  91 -7.76083e-05
  3   6   8  93 -1.63590e-04
  3   6   8  98 -2.87306e-05
  3   6   8  99 -2.96947e-05
  3   6   8 105  2.74218e-05
  3   6   8 106  2.91103e-05
  3   6   8 111 -1.49145e-05
  3   6   8 114 -6.40130e-05
  3   6   8 119 -1.76783e-05
  3   6   8 120 -1.83672e-05
  3   6   8 124 -2.39382e-05
  3   6   8 129  1.52615e-04
  3   6   8 133 -5.49297e-05
  3   6   8 136 -4.20509e-05
  3   6   8 137  4.01727e-05
  3   6   8 150 -5.97776e-05
  3   6   8 151  5.95693e-05
  3   6   8 161  2.10786e-04
  3   6   8 179  1.24899e-05
  3   6   9  12 -1.08902e-04
  3   6   9  15 -3.06815e-04
  3   6   9  18 -1.49894e-05
  3   6   9  27 -9.10246e-05
  3   6   9  36 -2.75586e-05
  3   6   9  39 -2.11849e-04
  3   6   9  40 -3.94507e-04
  3   6   9  43 -2.02305e-05
  3   6   9  45 -2.87488e-04
  3   6   9  46 -2.87637e-04
  3   6   9  48  1.28464e-04
  3   6   9  49 -1.29037e-04
  3   6   9  50 -4.41962e-04
  3   6   9  52  2.25071e-04
  3   6   9  56 -7.10648e-05
  3   6   9  57  7.13185e-05
  3   6   9  63 -1.07775e-04
  3   6   9  65  1.55022e-05
  3   6   9  66  1.48639e-05
  3   6   9  68  1.91782e-05
  3   6   9  69  1.98365e-05
  3   6   9  73  2.45831e-05
  3   6   9  74 -2.56581e-05
  3   6   9  78 -1.38063e-05
  3   6   9  82  3.25890e-05
  3   6   9  83  3.21885e-05
  3   6   9  89  1.14879e-04
  3   6   9  90  1.59785e-04
  3   6   9  91  1.59275e-04
  3   6   9  93  2.80962e-04
  3   6   9  94 -2.41127e-04
  3   6   9  97  4.36383e-04
  3   6   9  98  1.42383e-04
  3   6   9  99 -1.42650e-04
  3   6   9 105  7.49799e-04
  3   6   9 106 -7.68029e-04
  3   6   9 111 -1.62435e-04
  3   6   9 113  2.55477e-04
  3   6   9 114 -1.01504e-03
  3   6   9 116 -1.57928e-05
  3   6   9 117  1.46876e-05
  3   6   9 119  1.28101e-04
  3   6   9 120 -1.31018e-04
  3   6   9 121  1.17770e-04
  3   6   9 124  5.56589e-04
  3   6   9 126 -6.74625e-04
  3   6   9 129 -8.48682e-04
  3   6   9 131  3.72807e-04
  3   6   9 133  9.42049e-04
  3   6   9 136  2.46078e-04
  3   6   9 137  2.39114e-04
  3   6   9 140 -2.88184e-04
  3   6   9 146 -1.00556e-04
  3   6   9 147 -1.01161e-04
  3   6   9 149 -1.25576e-04
  3   6   9 150  5.80500e-04
  3   6   9 151  5.89568e-04
  3   6   9 153  4.85386e-04
  3   6   9 158  3.62852e-04
  3   6   9 161  1.45869e-03
  3   6   9 179 -1.61583e-04
  3   6   9 186  6.73378e-05
  3   6   9 187 -6.56170e-05
  3   6  10   8  1.28117e-04
  3   6  10   9 -3.09131e-05
  3   6  10  12 -1.50103e-05
  3   6  10  13 -2.90055e-05
  3   6  10  17 -7.45468e-05
  3   6  10  18  6.88861e-05
  3   6  10  19  6.21234e-05
  3   6  10  20  6.34823e-05
  3   6  10  21  1.03127e-04
  3   6  10  25 -7.02504e-05
  3   6  10  26  1.56054e-05
  3   6  10  28 -5.46086e-05
  3   6  10  29 -7.40951e-05
  3   6  10  35  4.76485e-04
  3   6  10  37 -3.15378e-05
  3   6  10  38  1.47232e-05
  3   6  10  40  7.24059e-05
  3   6  10  55  3.27788e-05
  3   6  10  56  2.26633e-05
  3   6  10  57 -6.46627e-05
  3   6  10  58 -1.44486e-04
  3   6  10  59 -2.09616e-05
  3   6  10  60  9.03272e-05
  3   6  10  69 -1.44326e-05
  3   6  10  70 -1.21497e-04
  3   6  10  71 -3.02827e-05
  3   6  10  73  1.57680e-05
  3   6  10  74  2.52408e-05
  3   6  10  77 -1.09910e-05
  3   6  10  83 -1.48133e-05
  3   6  10  85 -1.75313e-05
  3   6  10  88 -1.17750e-05
  3   6  10  91  1.82962e-04
  3   6  10  95  5.06869e-05
  3   6  10 100 -2.42915e-05
  3   6  10 103  1.92888e-05
  3   6  10 107  2.97511e-05
  3   6  10 110 -1.27502e-05
  3   6  10 111 -2.07840e-05
  3   6  10 114  7.37295e-05
  3   6  10 115 -2.70946e-05
  3   6  10 121  2.77136e-05
  3   6  10 122  1.05798e-04
  3   6  10 123  3.78608e-05
  3   6  10 128 -9.93351e-05
  3   6  10 129 -3.95519e-05
  3   6  10 132  2.13768e-05
  3   6  10 133 -2.19007e-05
  3   6  10 135  1.65159e-05
  3   6  10 139  1.14928e-05
  3   6  10 141 -1.16234e-04
  3   6  10 144  1.10328e-05
  3   6  10 146 -2.04423e-05
  3   6  10 147 -1.21939e-05
  3   6  10 151 -9.68846e-05
  3   6  10 153  7.09085e-05
  3   6  10 157 -1.51881e-04
  3   6  10 163  1.27936e-04
  3   6  10 164  1.39298e-05
  3   6  10 166 -3.80430e-05
  3   6  10 168  1.06524e-05
  3   6  10 169 -2.05446e-05
  3   6  10 170 -4.65151e-05
  3   6  10 171 -6.52931e-05
  3   6  10 172  5.19210e-05
  3   6  10 173  5.02429e-05
  3   6  10 177 -1.08494e-04
  3   6  10 179 -1.63190e-05
  3   6  10 184 -1.19721e-05
  3   6  10 185  3.07940e-05
  3   6  10 189 -1.66859e-05
  3   6  11   8 -8.34295e-05
  3   6  11  16 -6.22006e-05
  3   6  11  17  8.04487e-05
  3   6  11  18 -3.87777e-05
  3   6  11  19  2.37343e-05
  3   6  11  20  2.07602e-04
  3   6  11  21 -2.06883e-04
  3   6  11  23  2.22856e-05
  3   6  11  24  3.41618e-05
  3   6  11  25 -1.95722e-05
  3   6  11  29 -7.63897e-05
  3   6  11  33  7.19122e-05
  3   6  11  35  5.01553e-04
  3   6  11  38 -1.68949e-05
  3   6  11  40 -2.47785e-04
  3   6  11  42 -6.33505e-05
  3   6  11  50  1.47901e-05
  3   6  11  54 -8.28929e-05
  3   6  11  57  2.35260e-05
  3   6  11  58  1.11515e-04
  3   6  11  60 -9.99880e-05
  3   6  11  61 -8.79914e-05
  3   6  11  67 -6.49350e-05
  3   6  11  70 -8.13618e-05
  3   6  11  71  2.24315e-05
  3   6  11  72  4.00839e-05
  3   6  11  74  1.48339e-05
  3   6  11  81 -4.25327e-05
  3   6  11  84  1.91693e-05
  3   6  11  91  1.92384e-05
  3   6  11  92 -3.98983e-05
  3   6  11  93 -1.61781e-05
  3   6  11  97 -1.12307e-05
  3   6  11 100 -4.93503e-05
  3   6  11 102 -5.47573e-05
  3   6  11 103  1.43612e-04
  3   6  11 107 -1.33101e-05
  3   6  11 108 -2.62894e-05
  3   6  11 109 -3.47561e-05
  3   6  11 113 -1.19133e-05
  3   6  11 114 -1.40952e-05
  3   6  11 116  3.71974e-05
  3   6  11 121 -5.23589e-05
  3   6  11 123 -7.04678e-05
  3   6  11 125  1.53447e-05
  3   6  11 131 -1.29609e-04
  3   6  11 132 -1.37297e-05
  3   6  11 133  1.72562e-05
  3   6  11 135  2.36771e-04
  3   6  11 139  6.10493e-05
  3   6  11 145 -1.37997e-05
  3   6  11 151 -5.84216e-05
  3   6  11 152 -2.49683e-05
  3   6  11 153 -7.70256e-05
  3   6  11 157 -1.79304e-05
  3   6  11 158 -1.54168e-05
  3   6  11 159  4.57902e-05
  3   6  11 163 -9.70027e-05
  3   6  11 164 -1.15435e-05
  3   6  11 166 -5.87512e-05
  3   6  11 171 -2.33202e-05
  3   6  11 175 -2.49301e-05
  3   6  11 176 -4.91743e-05
  3   6  11 177  3.02738e-05
  3   6  11 178 -8.61037e-05
  3   6  11 179 -5.27930e-05
  3   6  11 182  1.27198e-04
  3   6  11 186  2.70142e-05
  3   6  11 187 -2.85934e-05
  3   6  12   9 -1.28978e-05
  3   6  12  10  1.34798e-05
  3   6  12  12  1.69863e-04
  3   6  12  18  5.65362e-05
  3   6  12  19 -3.21764e-05
  3   6  12  20 -2.34248e-04
  3   6  12  24 -9.05767e-05
  3   6  12  25  1.44223e-05
  3   6  12  27 -2.82512e-04
  3   6  12  30  2.16446e-04
  3   6  12  36 -6.58830e-05
  3   6  12  39 -8.86645e-05
  3   6  12  42 -5.69370e-05
  3   6  12  43  1.86161e-04
  3   6  12  45 -9.40413e-05
  3   6  12  46  2.91947e-04
  3   6  12  48 -1.84260e-05
  3   6  12  49 -2.12034e-05
  3   6  12  50  1.32084e-05
  3   6  12  52 -5.41474e-05
  3   6  12  56 -1.54879e-04
  3   6  12  57 -1.52195e-04
  3   6  12  61  9.34413e-05
  3   6  12  63 -5.93849e-05
  3   6  12  65 -6.41337e-05
  3   6  12  66  7.46508e-05
  3   6  12  73  3.78662e-05
  3   6  12  74  2.76584e-05
  3   6  12  78  1.68575e-05
  3   6  12  87  2.73323e-05
  3   6  12  90 -5.47683e-05
  3   6  12  91  6.23957e-05
  3   6  12  94  2.77221e-05
  3   6  12  96  9.14480e-05
  3   6  12  97 -7.28002e-05
  3   6  12  98 -3.94744e-05
  3   6  12  99 -3.93266e-05
  3   6  12 100 -6.81150e-05
  3   6  12 103  1.23840e-04
  3   6  12 104 -8.43461e-05
  3   6  12 105 -1.22649e-04
  3   6  12 106 -1.25267e-04
  3   6  12 113 -8.30901e-05
  3   6  12 114  2.41734e-05
  3   6  12 116  1.78823e-05
  3   6  12 117  1.78018e-05
  3   6  12 119 -6.02139e-05
  3   6  12 120 -5.36252e-05
  3   6  12 123  9.91069e-05
  3   6  12 124 -1.34771e-05
  3   6  12 126 -1.89636e-05
  3   6  12 129 -5.20830e-05
  3   6  12 132  6.53715e-05
  3   6  12 134  1.61939e-04
  3   6  12 135  1.04534e-04
  3   6  12 136 -5.12891e-05
  3   6  12 137  5.66356e-05
  3   6  12 138  3.34688e-05
  3   6  12 139 -1.07251e-04
  3   6  12 140 -1.40017e-04
  3   6  12 141  1.19142e-05
  3   6  12 148 -1.29328e-04
  3   6  12 149  5.68416e-05
  3   6  12 150 -2.38350e-05
  3   6  12 151  2.16718e-05
  3   6  12 158 -3.82652e-05
  3   6  12 162  3.71561e-04
  3   6  12 163 -2.82085e-04
  3   6  12 183  1.09246e-05
  3   6  13   9  5.46010e-05
  3   6  13  10 -3.37043e-04
  3   6  13  12 -1.10077e-05
  3   6  13  15  2.29649e-05
  3   6  13  18 -9.43953e-05
  3   6  13  30 -4.06005e-05
  3   6  13  36  7.54408e-05
  3   6  13  40 -5.66672e-05
  3   6  13  43  1.24791e-04
  3   6  13  45 -3.38418e-04
  3   6  13  46 -2.98223e-04
  3   6  13  48 -2.84375e-05
  3   6  13  49  2.14127e-05
  3   6  13  50  2.03416e-05
  3   6  13  57  1.28793e-05
  3   6  13  63 -2.24622e-05
  3   6  13  65 -3.30114e-05
  3   6  13  66 -3.49328e-05
  3   6  13  68 -1.17261e-05
  3   6  13  69  2.88403e-05
  3   6  13  73  5.32078e-05
  3   6  13  74 -5.32241e-05
  3   6  13  76 -2.76223e-05
  3   6  13  77  3.36290e-05
  3   6  13  78 -2.90061e-05
  3   6  13  90  1.23327e-04
  3   6  13  91  1.31935e-04
  3   6  13  92 -2.55344e-04
  3   6  13  94 -3.29035e-05
  3   6  13  98  3.01327e-04
  3   6  13  99 -2.93708e-04
  3   6  13 105 -4.05428e-04
  3   6  13 106  3.62099e-04
  3   6  13 111  1.69207e-05
  3   6  13 113  5.35294e-05
  3   6  13 114  6.59132e-05
  3   6  13 115 -2.26029e-04
  3   6  13 116  6.89353e-05
  3   6  13 117 -6.87097e-05
  3   6  13 119 -1.40903e-04
  3   6  13 120 -1.88303e-04
  3   6  13 121  6.89339e-05
  3   6  13 124 -3.05642e-05
  3   6  13 126 -2.65503e-04
  3   6  13 129  4.87533e-05
  3   6  13 131  5.90057e-05
  3   6  13 132 -2.51597e-04
  3   6  13 133  9.61483e-05
  3   6  13 137  3.34524e-04
  3   6  13 140 -4.60609e-05
  3   6  13 149 -1.05057e-05
  3   6  13 151  3.39525e-04
  3   6  13 153  6.78670e-05
  3   6  13 160  1.17196e-04
  3   6  13 161 -2.94138e-04
  3   6  13 178  7.45350e-05
  3   6  13 179 -8.91161e-05
  3   6  14  10 -3.29212e-04
  3   6  14  11  1.03222e-05
  3   6  14  12  3.25270e-05
  3   6  14  15 -2.38119e-04
  3   6  14  18  8.50537e-05
  3   6  14  25  1.71099e-04
  3   6  14  27  5.41334e-05
  3   6  14  30 -3.28881e-04
  3   6  14  36 -2.45116e-04
  3   6  14  39  3.59728e-04
  3   6  14  43 -2.50794e-04
  3   6  14  45  4.93831e-05
  3   6  14  46 -4.88089e-05
  3   6  14  52 -1.14855e-04
  3   6  14  56 -2.18462e-04
  3   6  14  57 -2.19461e-04
  3   6  14  63  2.51446e-04
  3   6  14  65 -2.34462e-04
  3   6  14  66  2.30439e-04
  3   6  14  68 -5.35825e-05
  3   6  14  69  5.35988e-05
  3   6  14  73  1.11062e-04
  3   6  14  74  1.14840e-04
  3   6  14  76 -1.58627e-04
  3   6  14  77  1.59356e-04
  3   6  14  78  3.24374e-04
  3   6  14  82 -2.52697e-04
  3   6  14  83  2.52840e-04
  3   6  14  89 -4.33722e-05
  3   6  14  90 -9.76926e-05
  3   6  14  91  9.47712e-05
  3   6  14  93 -2.33990e-04
  3   6  14  98 -1.12886e-05
  3   6  14  99 -1.06964e-05
  3   6  14 105 -1.09689e-04
  3   6  14 106 -1.10890e-04
  3   6  14 114  1.44692e-03
  3   6  14 116 -3.67123e-05
  3   6  14 117 -7.62145e-05
  3   6  14 119  2.35798e-04
  3   6  14 120  2.36496e-04
  3   6  14 124 -4.41137e-04
  3   6  14 126  6.17172e-04
  3   6  14 129  5.92634e-04
  3   6  14 131  1.16569e-05
  3   6  14 133 -5.64143e-05
  3   6  14 136 -3.71431e-04
  3   6  14 137  3.74125e-04
  3   6  14 140 -3.61194e-05
  3   6  14 150 -4.29075e-04
  3   6  14 151  4.23699e-04
  3   6  14 153  6.13831e-05
  3   6  14 161 -2.25574e-03
  3   6  14 171  2.40294e-05
  3   6  14 179  5.42804e-04
  3   6  14 186  4.84908e-05
  3   6  14 187  6.23012e-05
  3   6  14 188 -1.75174e-05
  3   6  15   8 -7.03164e-05
  3   6  15   9 -9.94394e-05
  3   6  15  10  1.84954e-05
  3   6  15  11 -1.42060e-04
  3   6  15  12 -1.01391e-05
  3   6  15  13  4.25412e-05
  3   6  15  14  4.67148e-05
  3   6  15  16 -4.35156e-05
  3   6  15  17  1.65228e-05
  3   6  15  18 -2.92204e-05
  3   6  15  19 -4.76080e-05
  3   6  15  20 -2.47359e-05
  3   6  15  21  2.18381e-05
  3   6  15  24  2.07707e-05
  3   6  15  25 -2.01355e-05
  3   6  15  26 -2.88302e-04
  3   6  15  27  1.08245e-05
  3   6  15  28  1.32306e-04
  3   6  15  29 -4.21612e-04
  3   6  15  30 -1.28209e-05
  3   6  15  31 -1.40767e-05
  3   6  15  32  3.05668e-05
  3   6  15  33 -2.87161e-05
  3   6  15  34 -4.20518e-05
  3   6  15  35 -1.90023e-04
  3   6  15  40 -5.86774e-05
  3   6  15  41  1.02317e-04
  3   6  15  42 -2.64158e-05
  3   6  15  44 -4.79047e-04
  3   6  15  46 -2.20206e-04
  3   6  15  47 -3.21146e-04
  3   6  15  48 -7.93874e-05
  3   6  15  51 -2.70862e-04
  3   6  15  53  2.30676e-04
  3   6  15  54  2.57734e-05
  3   6  15  56 -3.80645e-05
  3   6  15  57  3.41874e-05
  3   6  15  58  3.96030e-05
  3   6  15  60 -3.34970e-05
  3   6  15  61  2.31562e-04
  3   6  15  63  7.29000e-05
  3   6  15  64  8.74334e-05
  3   6  15  68 -2.60745e-05
  3   6  15  69 -3.62190e-05
  3   6  15  70  6.71187e-05
  3   6  15  71  1.44583e-05
  3   6  15  72 -5.67589e-05
  3   6  15  73 -4.66463e-05
  3   6  15  74  7.22418e-05
  3   6  15  77  2.14193e-05
  3   6  15  80  7.14969e-05
  3   6  15  81 -4.45478e-05
  3   6  15  82 -3.09219e-05
  3   6  15  83  3.01446e-05
  3   6  15  84  1.61083e-05
  3   6  15  85 -2.58567e-05
  3   6  15  88  6.07515e-05
  3   6  15  89 -1.65059e-05
  3   6  15  90 -1.22317e-05
  3   6  15  91  1.07740e-04
  3   6  15  92  1.02582e-05
  3   6  15  93 -2.86166e-05
  3   6  15  94 -1.71413e-04
  3   6  15  97  3.69211e-05
  3   6  15  99 -3.01070e-05
  3   6  15 100  1.66845e-04
  3   6  15 102  8.43102e-05
  3   6  15 103 -5.21328e-05
  3   6  15 107 -1.65651e-04
  3   6  15 108  2.27737e-05
  3   6  15 110  9.26826e-05
  3   6  15 111 -1.73825e-05
  3   6  15 113 -1.58141e-05
  3   6  15 114 -3.58419e-05
  3   6  15 115 -2.84515e-05
  3   6  15 116  1.59384e-05
  3   6  15 118  2.97664e-05
  3   6  15 119  2.13683e-04
  3   6  15 120 -1.16198e-05
  3   6  15 121 -7.86503e-05
  3   6  15 123 -1.91560e-04
  3   6  15 125  1.46721e-05
  3   6  15 126 -1.36677e-04
  3   6  15 127 -1.62226e-04
  3   6  15 134  5.22822e-05
  3   6  15 135  3.73633e-05
  3   6  15 139  6.20183e-05
  3   6  15 141 -2.22070e-05
  3   6  15 142  1.50184e-04
  3   6  15 144  5.70643e-05
  3   6  15 148 -4.37838e-05
  3   6  15 149  2.44855e-05
  3   6  15 152  4.52244e-05
  3   6  15 153 -1.64717e-04
  3   6  15 155  1.46866e-03
  3   6  15 156  2.83202e-04
  3   6  15 157 -1.49040e-04
  3   6  15 158  3.88188e-05
  3   6  15 160 -2.45227e-04
  3   6  15 162  4.63331e-05
  3   6  15 163  1.86648e-04
  3   6  15 164  3.56839e-04
  3   6  15 165  3.18841e-05
  3   6  15 166  2.42335e-04
  3   6  15 168 -1.70349e-05
  3   6  15 170 -1.61154e-05
  3   6  15 171 -1.20060e-04
  3   6  15 172 -1.78493e-04
  3   6  15 173  4.72998e-04
  3   6  15 177 -4.31403e-05
  3   6  15 180 -5.57941e-05
  3   6  15 182 -1.21624e-04
  3   6  15 183 -2.00776e-05
  3   6  15 184  1.34694e-04
  3   6  15 185  8.87081e-05
  3   6  15 186 -3.43794e-05
  3   6  15 187  7.90235e-05
  3   6  15 189  4.76774e-05
  3   6  16   8  6.68256e-05
  3   6  16   9  4.84856e-05
  3   6  16  10  1.01573e-05
  3   6  16  11 -9.05757e-05
  3   6  16  14 -2.48458e-05
  3   6  16  16  5.56580e-05
  3   6  16  17 -1.61835e-05
  3   6  16  19 -1.28140e-05
  3   6  16  20 -8.54096e-05
  3   6  16  21  2.85676e-04
  3   6  16  22  7.29716e-05
  3   6  16  23 -4.27542e-05
  3   6  16  24  9.28599e-05
  3   6  16  25  2.28167e-05
  3   6  16  28 -1.10955e-04
  3   6  16  29 -4.07616e-04
  3   6  16  31  2.17551e-04
  3   6  16  32  3.46406e-04
  3   6  16  35  1.46063e-05
  3   6  16  37  4.12388e-05
  3   6  16  40 -3.62975e-05
  3   6  16  41 -4.06132e-05
  3   6  16  42  1.88914e-05
  3   6  16  44  5.30143e-05
  3   6  16  46  1.59713e-05
  3   6  16  48 -1.81513e-05
  3   6  16  50 -3.65122e-05
  3   6  16  54  2.53229e-05
  3   6  16  55 -4.29073e-05
  3   6  16  56 -3.26148e-05
  3   6  16  57 -1.52806e-05
  3   6  16  58 -1.74153e-04
  3   6  16  59  4.24779e-05
  3   6  16  60  8.60199e-05
  3   6  16  61 -3.57993e-05
  3   6  16  62  4.24385e-05
  3   6  16  67  4.39786e-05
  3   6  16  70  3.42156e-04
  3   6  16  71 -8.91669e-05
  3   6  16  74 -1.70958e-05
  3   6  16  75 -4.42927e-05
  3   6  16  76  8.70127e-05
  3   6  16  78  1.42991e-05
  3   6  16  79 -1.19446e-05
  3   6  16  80 -5.29540e-05
  3   6  16  81 -1.39113e-04
  3   6  16  84 -3.80872e-05
  3   6  16  85 -5.39484e-05
  3   6  16  86  1.52723e-04
  3   6  16  87 -5.80527e-05
  3   6  16  90  2.48350e-04
  3   6  16  91  2.00207e-04
  3   6  16  92  8.96980e-05
  3   6  16  94  1.82433e-05
  3   6  16  95 -9.60322e-05
  3   6  16  96  1.94282e-04
  3   6  16  97  2.05150e-05
  3   6  16 100  2.15754e-05
  3   6  16 101  4.82855e-05
  3   6  16 103  7.74850e-05
  3   6  16 104  5.53665e-05
  3   6  16 106  1.06005e-05
  3   6  16 107 -6.43369e-05
  3   6  16 108 -1.13909e-05
  3   6  16 109  4.26075e-05
  3   6  16 110  1.09267e-05
  3   6  16 111 -1.01716e-05
  3   6  16 112 -4.20160e-05
  3   6  16 113 -1.02090e-04
  3   6  16 115  6.42832e-04
  3   6  16 116 -5.43322e-05
  3   6  16 119 -7.32938e-05
  3   6  16 121 -1.65461e-04
  3   6  16 122 -1.37139e-04
  3   6  16 123  3.70623e-05
  3   6  16 125 -5.78739e-05
  3   6  16 126  3.32383e-05
  3   6  16 127  4.13852e-05
  3   6  16 128  4.28075e-05
  3   6  16 131  5.15472e-05
  3   6  16 132  7.34539e-05
  3   6  16 133  1.68039e-05
  3   6  16 134  2.12887e-04
  3   6  16 135 -2.02771e-04
  3   6  16 137 -1.97483e-05
  3   6  16 138 -4.60919e-05
  3   6  16 139 -4.28003e-04
  3   6  16 140  1.60758e-05
  3   6  16 142 -3.92753e-05
  3   6  16 143  4.34814e-05
  3   6  16 144 -4.43201e-05
  3   6  16 145  4.29292e-05
  3   6  16 146  1.18595e-04
  3   6  16 147 -1.95689e-04
  3   6  16 148 -1.92907e-04
  3   6  16 149  1.88726e-05
  3   6  16 150  1.41039e-05
  3   6  16 151  1.26741e-05
  3   6  16 155 -1.35068e-05
  3   6  16 156  1.06070e-03
  3   6  16 159  4.67821e-05
  3   6  16 160  8.12161e-04
  3   6  16 161 -1.20893e-05
  3   6  16 162  4.76439e-05
  3   6  16 163  2.24367e-04
  3   6  16 164  1.66442e-05
  3   6  16 166 -7.30713e-05
  3   6  16 168  2.02297e-05
  3   6  16 169  4.62285e-05
  3   6  16 170 -2.76633e-05
  3   6  16 171 -4.26773e-05
  3   6  16 172 -1.28829e-05
  3   6  16 173  1.04425e-05
  3   6  16 175  2.57329e-05
  3   6  16 176 -4.36448e-05
  3   6  16 177  2.28163e-04
  3   6  16 178 -6.21616e-05
  3   6  16 179  2.04491e-05
  3   6  16 184  1.59965e-04
  3   6  16 185 -1.98578e-05
  3   6  16 188 -1.15484e-04
  3   6  17   9 -1.28324e-05
  3   6  17  10 -1.02057e-05
  3   6  17  11 -1.99703e-05
  3   6  17  17  1.40436e-05
  3   6  17  18 -5.83090e-05
  3   6  17  19 -1.23338e-04
  3   6  17  20  1.71789e-05
  3   6  17  21  3.73159e-05
  3   6  17  22 -1.84662e-04
  3   6  17  24  6.86857e-05
  3   6  17  28 -3.64541e-04
  3   6  17  29 -4.10312e-05
  3   6  17  32 -5.47630e-05
  3   6  17  34 -6.50525e-05
  3   6  17  35 -4.27575e-04
  3   6  17  38  3.32201e-05
  3   6  17  39 -4.00391e-05
  3   6  17  40  2.85723e-05
  3   6  17  42  2.05107e-05
  3   6  17  46 -9.12889e-05
  3   6  17  47 -1.20379e-05
  3   6  17  48  2.77922e-05
  3   6  17  50  3.96245e-05
  3   6  17  54  7.14108e-05
  3   6  17  57  1.67562e-05
  3   6  17  59  1.07758e-05
  3   6  17  60 -9.03221e-05
  3   6  17  61  1.30845e-04
  3   6  17  69 -1.80841e-05
  3   6  17  70  9.22356e-05
  3   6  17  71  1.09080e-05
  3   6  17  78  3.17696e-05
  3   6  17  79  1.26071e-05
  3   6  17  80  6.72368e-05
  3   6  17  83 -9.78308e-05
  3   6  17  86  5.19809e-05
  3   6  17  87 -5.89306e-04
  3   6  17  88  1.93050e-05
  3   6  17  91 -3.84926e-05
  3   6  17  92  7.70212e-05
  3   6  17  93  1.49860e-04
  3   6  17  94  4.24465e-05
  3   6  17  96  1.43026e-05
  3   6  17  97  4.12308e-05
  3   6  17 100  2.57991e-05
  3   6  17 103  4.71882e-05
  3   6  17 104 -1.00219e-05
  3   6  17 108 -3.56948e-05
  3   6  17 110  3.79156e-05
  3   6  17 112  5.41238e-05
  3   6  17 113  8.92926e-05
  3   6  17 114 -1.77936e-05
  3   6  17 115 -1.93696e-04
  3   6  17 116 -5.67886e-05
  3   6  17 117 -1.00627e-05
  3   6  17 118 -4.92934e-05
  3   6  17 121 -1.90646e-04
  3   6  17 123 -9.16856e-05
  3   6  17 125  1.70972e-05
  3   6  17 126  8.70881e-05
  3   6  17 127  2.24656e-05
  3   6  17 133  2.21183e-05
  3   6  17 135  2.68150e-05
  3   6  17 139  2.67029e-04
  3   6  17 140 -5.92382e-05
  3   6  17 141  5.37923e-04
  3   6  17 143 -1.50570e-04
  3   6  17 144 -2.98333e-05
  3   6  17 147  4.35054e-05
  3   6  17 153 -9.78412e-05
  3   6  17 155 -8.88851e-04
  3   6  17 157  9.89808e-04
  3   6  17 158  1.01759e-04
  3   6  17 161 -1.16434e-05
  3   6  17 163 -9.12753e-05
  3   6  17 166  1.38063e-04
  3   6  17 167  9.51822e-05
  3   6  17 169  1.79117e-05
  3   6  17 171  2.04176e-05
  3   6  17 173  4.25668e-05
  3   6  17 175  2.74926e-05
  3   6  17 177  2.83815e-04
  3   6  17 178  6.65956e-05
  3   6  17 179 -2.33429e-05
  3   6  17 180 -6.28791e-04
  3   6  17 181  5.20678e-05
  3   6  17 182 -3.19644e-05
  3   6  17 184  3.04505e-04
  3   6  17 185  4.00312e-05
  3   6  17 186  7.43689e-05
  3   6  17 187 -6.30915e-05
  3   6  17 189  5.50142e-05
  3   6  18   8  1.83216e-05
  3   6  18   9  4.96048e-05
  3   6  18  10 -1.75658e-05
  3   6  18  11  5.06861e-05
  3   6  18  14 -1.19751e-05
  3   6  18  17 -2.04665e-05
  3   6  18  18  6.05580e-04
  3   6  18  19  6.03904e-04
  3   6  18  20 -1.00934e-04
  3   6  18  21 -7.27640e-05
  3   6  18  22  4.18762e-05
  3   6  18  24 -9.36851e-05
  3   6  18  25  2.41893e-05
  3   6  18  26  2.06095e-05
  3   6  18  27  1.29465e-05
  3   6  18  28 -1.09388e-04
  3   6  18  29 -4.18200e-05
  3   6  18  32  9.60514e-05
  3   6  18  35  1.69111e-04
  3   6  18  37  7.14700e-04
  3   6  18  38 -8.06050e-04
  3   6  18  40 -9.54110e-05
  3   6  18  42  8.28160e-05
  3   6  18  46  1.96821e-05
  3   6  18  48 -6.38052e-05
  3   6  18  50 -4.75189e-05
  3   6  18  54 -6.60465e-05
  3   6  18  56  2.53446e-05
  3   6  18  57  5.86296e-05
  3   6  18  59 -8.75769e-05
  3   6  18  60  6.56454e-05
  3   6  18  61  9.75061e-05
  3   6  18  67  9.31609e-05
  3   6  18  70 -3.40602e-05
  3   6  18  71  4.36132e-05
  3   6  18  72 -1.14419e-05
  3   6  18  73  2.71152e-05
  3   6  18  74 -4.67412e-05
  3   6  18  75 -7.48703e-05
  3   6  18  77  1.36806e-05
  3   6  18  79 -1.83300e-05
  3   6  18  80  2.60444e-05
  3   6  18  81 -2.01511e-05
  3   6  18  83 -2.14637e-05
  3   6  18  84  2.88032e-05
  3   6  18  86  6.13014e-05
  3   6  18  88 -6.85714e-05
  3   6  18  91  2.20148e-04
  3   6  18  92  5.71390e-04
  3   6  18  93 -2.80472e-04
  3   6  18  94 -1.24917e-05
  3   6  18  96  4.36392e-04
  3   6  18  97  1.12295e-04
  3   6  18  99  1.84986e-05
  3   6  18 100 -3.30094e-05
  3   6  18 103 -7.56682e-05
  3   6  18 105  1.38960e-05
  3   6  18 107 -2.56399e-05
  3   6  18 110  1.56380e-05
  3   6  18 111 -1.85204e-05
  3   6  18 112  1.08393e-05
  3   6  18 113  2.35921e-05
  3   6  18 114  1.07164e-04
  3   6  18 118  1.10576e-05
  3   6  18 119 -1.47125e-05
  3   6  18 121 -3.47883e-04
  3   6  18 122 -7.07295e-04
  3   6  18 123  3.48622e-05
  3   6  18 125  2.31919e-05
  3   6  18 126 -3.68919e-04
  3   6  18 127 -3.74881e-04
  3   6  18 132  1.26503e-04
  3   6  18 135  1.41641e-04
  3   6  18 138  1.87550e-05
  3   6  18 139  2.36046e-04
  3   6  18 140 -9.61691e-05
  3   6  18 141 -1.66936e-04
  3   6  18 144  5.23884e-05
  3   6  18 145 -1.52055e-05
  3   6  18 146 -5.29650e-05
  3   6  18 147  7.05875e-05
  3   6  18 149  5.54657e-05
  3   6  18 153  7.26104e-05
  3   6  18 155 -2.78470e-05
  3   6  18 156 -1.39829e-05
  3   6  18 157 -1.70553e-04
  3   6  18 160  1.42716e-05
  3   6  18 162 -6.94091e-05
  3   6  18 163 -4.93071e-04
  3   6  18 164  3.81901e-05
  3   6  18 165 -2.97530e-05
  3   6  18 166 -1.20286e-04
  3   6  18 168 -2.00350e-05
  3   6  18 170  2.75001e-05
  3   6  18 171 -9.25139e-05
  3   6  18 172  6.11988e-05
  3   6  18 173  3.75911e-05
  3   6  18 174  7.52326e-05
  3   6  18 175  4.71003e-05
  3   6  18 176 -2.36936e-04
  3   6  18 177 -6.43558e-05
  3   6  18 178  6.73167e-04
  3   6  18 179 -6.74781e-04
  3   6  18 181 -1.48921e-05
  3   6  18 182  2.91597e-05
  3   6  18 183  5.00699e-05
  3   6  18 184  3.42831e-04
  3   6  18 185 -1.62315e-04
  3   6  18 187  2.97193e-05
  3   6  18 189  5.03173e-05
  3   7   8  13  3.73503e-05
  3   7   8  16  3.33542e-05
  3   7   8  22  2.65394e-05
  3   7   8  33 -3.31287e-05
  3   7   8  34 -2.87727e-05
  3   7   8  41  2.70820e-05
  3   7   8  47  2.24256e-05
  3   7   8  55 -2.85427e-05
  3   7   8  59  3.53167e-05
  3   7   8  75 -2.10614e-05
  3   7   8  87 -1.19836e-05
  3   7   8 101  1.15528e-05
  3   7   8 102  1.09940e-05
  3   7   8 104  1.32687e-05
  3   7   8 162  1.85315e-05
  3   7   9   8 -2.43423e-04
  3   7   9  17  3.77374e-04
  3   7   9  20  1.79930e-05
  3   7   9  21 -1.94437e-03
  3   7   9  29  1.07081e-03
  3   7   9  32 -2.31172e-04
  3   7   9  50  1.06337e-05
  3   7   9  54 -4.43009e-04
  3   7   9  58  9.22308e-04
  3   7   9  60 -1.81727e-03
  3   7   9  70  1.34241e-05
  3   7   9  71  4.89797e-04
  3   7   9  80 -3.22595e-04
  3   7   9  93 -1.45047e-05
  3   7   9 100  2.11061e-05
  3   7   9 103 -2.58492e-05
  3   7   9 107  2.77345e-05
  3   7   9 108 -1.06731e-04
  3   7   9 113  2.03751e-05
  3   7   9 114  1.22028e-05
  3   7   9 121  1.30866e-05
  3   7   9 135 -1.24335e-05
  3   7   9 139  2.68488e-05
  3   7   9 140 -2.72025e-05
  3   7   9 144 -2.32543e-05
  3   7   9 149 -2.70430e-05
  3   7   9 158  2.17747e-05
  3   7   9 166 -2.42496e-05
  3   7   9 171 -2.85035e-05
  3   7   9 175 -1.42029e-05
  3   7   9 177  2.98658e-05
  3   7   9 184  1.51437e-05
  3   7   9 189 -1.87631e-05
  3   7  10  10 -1.10888e-05
  3   7  10  12  4.66544e-05
  3   7  10  18 -1.28601e-04
  3   7  10  24 -1.89519e-05
  3   7  10  25 -1.71537e-04
  3   7  10  27 -3.68352e-05
  3   7  10  28 -3.61861e-05
  3   7  10  30 -2.46047e-04
  3   7  10  35 -1.68115e-04
  3   7  10  36  1.77735e-04
  3   7  10  40 -1.34693e-05
  3   7  10  43 -1.64861e-04
  3   7  10  45  3.33728e-04
  3   7  10  46 -3.30551e-04
  3   7  10  48  2.36885e-04
  3   7  10  49 -2.38506e-04
  3   7  10  50 -2.07091e-05
  3   7  10  56 -1.75686e-04
  3   7  10  57  1.83656e-04
  3   7  10  63 -7.59129e-05
  3   7  10  65  1.68968e-04
  3   7  10  66  1.53576e-04
  3   7  10  68 -6.50447e-05
  3   7  10  69  6.52365e-05
  3   7  10  73 -1.12115e-04
  3   7  10  74 -1.20175e-04
  3   7  10  76  2.36193e-05
  3   7  10  77  2.37039e-05
  3   7  10  78  1.63085e-04
  3   7  10  82 -1.03975e-04
  3   7  10  83 -1.04066e-04
  3   7  10  88  1.27537e-05
  3   7  10  89  1.27260e-05
  3   7  10  90  1.43038e-04
  3   7  10  92 -1.30088e-04
  3   7  10  93 -1.30039e-04
  3   7  10  97  2.85831e-05
  3   7  10  98 -9.66332e-05
  3   7  10  99 -9.70460e-05
  3   7  10 100 -4.04152e-05
  3   7  10 103  2.01951e-05
  3   7  10 105  5.62189e-04
  3   7  10 106 -5.65441e-04
  3   7  10 111 -3.88468e-05
  3   7  10 113  2.40599e-05
  3   7  10 114 -1.05024e-04
  3   7  10 116 -5.45544e-05
  3   7  10 117 -5.44881e-05
  3   7  10 119 -9.88708e-05
  3   7  10 120 -9.90141e-05
  3   7  10 124  2.14774e-05
  3   7  10 126 -2.57758e-04
  3   7  10 129 -1.80961e-04
  3   7  10 136 -7.84191e-05
  3   7  10 137  7.86779e-05
  3   7  10 140 -1.53065e-05
  3   7  10 141 -3.06908e-05
  3   7  10 150  3.73174e-05
  3   7  10 157 -2.39377e-04
  3   7  10 158 -3.99094e-05
  3   7  10 161 -2.66313e-05
  3   7  11  10  2.05639e-05
  3   7  11  18  5.73976e-05
  3   7  11  22  8.59991e-05
  3   7  11  27  1.71497e-04
  3   7  11  28  1.68631e-04
  3   7  11  30  9.82808e-05
  3   7  11  35  3.21583e-04
  3   7  11  36 -3.05080e-04
  3   7  11  43  8.66446e-05
  3   7  11  45 -6.92071e-05
  3   7  11  46  7.17727e-05
  3   7  11  47 -1.72106e-04
  3   7  11  56 -8.85326e-05
  3   7  11  57 -9.58222e-05
  3   7  11  62 -3.66632e-05
  3   7  11  63  1.09138e-05
  3   7  11  65 -1.89149e-04
  3   7  11  66 -1.82361e-04
  3   7  11  73 -4.72106e-05
  3   7  11  74 -5.07336e-05
  3   7  11  78 -7.78832e-05
  3   7  11  90 -1.63047e-05
  3   7  11  96 -2.22527e-04
  3   7  11 104 -1.56430e-04
  3   7  11 105 -6.03875e-05
  3   7  11 106 -5.07912e-05
  3   7  11 119  1.99333e-05
  3   7  11 120 -1.76411e-05
  3   7  11 126 -3.18940e-05
  3   7  11 129  2.21038e-05
  3   7  11 132 -4.98225e-04
  3   7  11 134 -2.30411e-04
  3   7  11 138 -9.16837e-05
  3   7  11 141  8.37498e-05
  3   7  11 155 -1.13762e-04
  3   7  11 178  1.08126e-05
  3   7  12  37 -3.95609e-05
  3   7  12  41  5.89406e-05
  3   7  12  51  5.48230e-05
  3   7  12  73 -5.25413e-05
  3   7  12  74 -5.51137e-05
  3   7  12 101  2.58180e-05
  3   7  12 112 -7.44317e-05
  3   7  12 118 -4.16281e-05
  3   7  12 121  3.31197e-05
  3   7  12 122  2.77353e-05
  3   7  12 128  1.47280e-05
  3   7  12 149 -9.20156e-05
  3   7  12 152 -2.80915e-05
  3   7  12 159  4.67940e-05
  3   7  12 176 -3.56860e-05
  3   7  13   8  5.27825e-05
  3   7  13  17  9.44380e-05
  3   7  13  20 -3.39257e-04
  3   7  13  24 -2.31805e-04
  3   7  13  28  4.75692e-05
  3   7  13  29  2.48756e-05
  3   7  13  40  2.53708e-04
  3   7  13  42  8.35936e-05
  3   7  13  50  1.45534e-04
  3   7  13  54 -1.74158e-05
  3   7  13  58  2.25185e-05
  3   7  13  60 -7.37611e-05
  3   7  13  61  6.62519e-05
  3   7  13  70 -9.78221e-05
  3   7  13  71 -3.10333e-05
  3   7  13  74  4.48868e-05
  3   7  13  86  3.97014e-05
  3   7  13  93 -2.85156e-05
  3   7  13  94  1.10275e-04
  3   7  13  97  1.14789e-04
  3   7  13 100  1.16131e-04
  3   7  13 103 -1.55864e-04
  3   7  13 107  5.43825e-05
  3   7  13 113  1.82368e-04
  3   7  13 114 -2.17920e-05
  3   7  13 123 -6.45808e-05
  3   7  13 131  7.52257e-05
  3   7  13 135 -1.63757e-04
  3   7  13 140 -2.46096e-04
  3   7  13 144 -2.02222e-05
  3   7  13 149 -1.97472e-04
  3   7  13 153 -9.71307e-05
  3   7  13 158  1.53843e-04
  3   7  13 163  1.87042e-04
  3   7  13 168 -8.49953e-05
  3   7  13 171  1.29465e-05
  3   7  13 175  2.67631e-05
  3   7  13 177  1.20284e-05
  3   7  13 184 -1.16328e-05
  3   7  13 189 -5.40322e-05
  3   7  14  13 -1.85802e-05
  3   7  14  16  2.98536e-05
  3   7  14  20  1.38798e-04
  3   7  14  23  1.07652e-04
  3   7  14  24 -7.48941e-05
  3   7  14  33 -8.17003e-05
  3   7  14  34 -7.29208e-05
  3   7  14  40  7.98610e-05
  3   7  14  42 -1.38923e-04
  3   7  14  50 -6.20711e-05
  3   7  14  55 -1.94319e-05
  3   7  14  67  6.57478e-04
  3   7  14  75 -6.55549e-04
  3   7  14  81 -9.29112e-05
  3   7  14  84  3.57470e-05
  3   7  14  94  5.54626e-05
  3   7  14  97 -1.67630e-04
  3   7  14 100  8.08779e-05
  3   7  14 103 -5.11858e-05
  3   7  14 109 -1.40475e-05
  3   7  14 113 -2.64927e-05
  3   7  14 135  1.00904e-04
  3   7  14 140 -7.04582e-05
  3   7  14 145 -1.43710e-05
  3   7  14 149  5.35312e-05
  3   7  14 163  1.70496e-04
  3   7  14 169  1.47315e-05
  3   7  15   9 -1.20000e-04
  3   7  15  10  1.20504e-04
  3   7  15  12 -3.74967e-05
  3   7  15  14 -2.67073e-04
  3   7  15  15 -2.67169e-04
  3   7  15  18 -1.07612e-05
  3   7  15  19 -1.84324e-04
  3   7  15  25  1.69390e-04
  3   7  15  26 -1.68662e-04
  3   7  15  30  2.77374e-05
  3   7  15  31  3.14796e-05
  3   7  15  35  2.06419e-05
  3   7  15  36 -8.58712e-05
  3   7  15  39  4.63797e-05
  3   7  15  43  3.71925e-05
  3   7  15  44  3.73545e-05
  3   7  15  45  2.26704e-04
  3   7  15  49  1.22460e-04
  3   7  15  52  1.72178e-05
  3   7  15  53 -1.76359e-05
  3   7  15  56 -1.11176e-05
  3   7  15  57  1.27907e-05
  3   7  15  64 -2.70572e-04
  3   7  15  65  1.77297e-04
  3   7  15  66 -1.73860e-04
  3   7  15  68 -1.25676e-04
  3   7  15  69 -1.25367e-04
  3   7  15  73 -2.90037e-05
  3   7  15  74  2.96467e-05
  3   7  15  76 -9.45819e-05
  3   7  15  77  9.43906e-05
  3   7  15  83  7.69580e-05
  3   7  15  88 -5.00060e-05
  3   7  15  89  5.00312e-05
  3   7  15  90 -3.12186e-05
  3   7  15  98  1.44127e-04
  3   7  15  99  1.43945e-04
  3   7  15 105 -1.01514e-05
  3   7  15 110 -6.21252e-05
  3   7  15 115  1.15266e-04
  3   7  15 117  6.95560e-05
  3   7  15 119 -5.08260e-05
  3   7  15 120 -4.62641e-05
  3   7  15 127 -5.29484e-05
  3   7  15 142 -2.20495e-05
  3   7  15 150 -1.88843e-05
  3   7  15 151 -2.91807e-05
  3   7  15 155  1.29969e-05
  3   7  15 156  2.92127e-04
  3   7  15 160 -2.07771e-04
  3   7  15 161  2.08348e-04
  3   7  16  12  4.11612e-05
  3   7  16  18 -1.79734e-05
  3   7  16  19  8.98739e-05
  3   7  16  30  2.32070e-05
  3   7  16  31 -1.79310e-05
  3   7  16  36  1.62684e-05
  3   7  16  39 -6.97979e-05
  3   7  16  43 -1.38865e-04
  3   7  16  44 -1.33571e-04
  3   7  16  45  5.01330e-05
  3   7  16  52 -1.19569e-05
  3   7  16  53  1.15085e-05
  3   7  16  64 -1.69043e-05
  3   7  16  65  8.35054e-05
  3   7  16  66  7.68739e-05
  3   7  16  73 -6.87476e-05
  3   7  16  74  7.62692e-05
  3   7  16  78  3.36235e-05
  3   7  16  90 -6.88388e-05
  3   7  16  92  3.78815e-05
  3   7  16  93  3.76445e-05
  3   7  16  98  1.06780e-05
  3   7  16  99  1.84998e-05
  3   7  16 105 -2.46471e-04
  3   7  16 106 -2.46595e-04
  3   7  16 119  2.14778e-05
  3   7  16 120  2.95942e-05
  3   7  16 124 -5.47557e-05
  3   7  16 129  2.16509e-04
  3   7  16 133 -1.68505e-04
  3   7  16 136 -1.02049e-04
  3   7  16 137 -1.02045e-04
  3   7  16 142 -1.47530e-04
  3   7  16 150 -1.28724e-04
  3   7  16 151 -1.28208e-04
  3   7  16 153 -1.13136e-04
  3   7  16 155  2.83720e-04
  3   7  16 156  1.48540e-05
  3   7  16 158  1.50590e-04
  3   7  16 161  1.29208e-05
  3   7  16 179  3.26123e-05
  3   7  17  12 -1.99442e-05
  3   7  17  19 -1.42023e-04
  3   7  17  27  2.07551e-05
  3   7  17  28 -2.33765e-05
  3   7  17  30  4.11809e-05
  3   7  17  43  6.38912e-05
[truncated: 241,742 more chars]
