# Supplementary material for: Simulation of Ultrafast Excited-State Dynamics in Fe(II) Complexes: Assessment of Electronic Structure Descriptions
Source: J Chem Theory Comput. 2025 Jan 3;21(2):560–74. doi: 10.1021/acs.jctc.4c01331 (PMC11780750; doi:10.1021/acs.jctc.4c01331)
Supplement: Supplementary file 2 — ct4c01331_si_002.zip [file ct4c01331_si_002.zip › for_SI/Fe-CAB/Fe-CAB-LC-BLYP_opt-TZVP-opt.xyz]

63
Coordinates from ORCA-job Fe-CAB-LC-BLYP2-TZVP-opt
  H   -5.22659288447892     -0.00000997512915      0.49623693729292
  H   -0.00000582174226     -4.02679605642413     -2.96749931505511
  C   -4.18488376174677     -0.00000618658076      0.76849689010242
  H   -0.00000766995425     -5.22659826092367     -0.49624414163515
  C   -0.00000559152096     -3.60009270851888     -1.98010286444138
  C   -0.00000511724845     -4.18488908253232     -0.76850354652994
  H   -0.00001111903964     -2.15355825920384     -4.53052998695833
  C   -0.00000620511452     -1.21121186035334     -4.00113141790213
  H   -0.00001622684427      0.00000611884248     -5.76824377978443
  C   -3.60008810962882     -0.00000283122518      1.98009646565669
  H   -4.02679211693086     -0.00000514413466      2.96749240184543
  C   -0.00000886740674      0.00000476097324     -4.68608295817943
  C   0.00000138381833     -1.15839201222744     -2.61743589178305
  C   -0.00000936656748      1.21121987771520     -4.00112863201032
  N   0.00000699506540      0.00000196763433     -1.94701534682622
  H   -0.00001417405993      2.15356723394375     -4.53052543573763
  H   -2.15355900374340      0.00000981003809      4.53052344957855
  C   0.00000217133979      1.15839746430220     -2.61743346836454
  C   -1.15838869356666      0.00000541960578      2.61743139373350
  C   -1.21121160744150      0.00000749261348      4.00112680656594
  N   0.00000662632405      0.00000364058660      1.94701302957008
  H   -0.00000940558105      4.02680207657177     -2.96749136822593
  C   0.00000317515515      0.00000812212313      4.68608130642382
  C   -0.00000597545209      3.60009705421759     -1.98009580980018
  H   0.00000185792176      0.00001040659060      5.76824211479787
  C   1.15840057331607      0.00000381375314      2.61743425733904
  C   1.21121977946463      0.00000702571100      4.00112998119140
  C   -0.00001026985679      4.18489103875295     -0.76849536452538
  H   2.15356574512982      0.00000725627153      4.53052922167512
  C   4.18489850126160      0.00000124239317      0.76850513892627
  H   -0.00001715718114      5.22659967047551     -0.49623378840821
  C   3.60010096007343      0.00000392032462      1.98010375292358
  H   5.22660798931786      0.00000204553254      0.49624695190149
  H   4.02680317846406      0.00000938337645      2.96750058026415
  Fe  0.00000807872186     -0.00000011970641     -0.00000121950003
  N   -2.23177857460315      0.00000368461448      1.73396060133700
  N   2.23179205024119      0.00000066609852      1.73396578541171
  C   1.95074153093787     -0.00000545910437      0.37879528564977
  C   -1.95072618673465      0.00000415559738      0.37879062212029
  C   -0.00000057037237     -1.95073177946081     -0.37879643009376
  C   0.00000622349913      1.95073299693701     -0.37879247950289
  N   -0.00000179505457     -2.23178322288792     -1.73396641691364
  N   0.00000222112205      2.23178710907785     -1.73396209232749
  C   -3.44129461446590     -0.00001007445695     -1.61810607897496
  H   -2.49604010464601      0.00000427556707     -2.15157498413246
  H   -4.01038710172344     -0.88880174735818     -1.89041159688727
  H   -4.01041436149276      0.88876367032882     -1.89041278156631
  C   3.44131268982437     -0.00001412736269     -1.61809909425619
  H   2.49605887300618      0.00000639172357     -2.15156921408383
  H   4.01044046370956      0.88875411250101     -1.89040660608543
  H   4.01039864879231     -0.88881095185097     -1.89040192903422
  C   -0.00001460638693     -3.44129718919932      1.61810028484689
  H   0.88875146207951     -4.01042796188599      1.89040880365691
  H   0.00001128801381     -2.49604134593297      2.15156695058320
  H   -0.88881430445990     -4.01037668686075      1.89040692396828
  C   -0.00000684293747      3.44129786760655      1.61810657404939
  H   -0.88880830860070      4.01037305161498      1.89041637171391
  H   0.00002744328883      2.49604256312247      2.15157390994495
  H   0.88875719847507      4.01043391888351      1.89041075587999
  N   -0.00000118080093      3.17024264853166      0.18789951798256
  N   -0.00000458155964     -3.17024237513064      0.18789313633957
  N   -3.17023689209471     -0.00000427849844     -0.18789928088256
  N   3.17025306267597     -0.00000325760429     -0.18789288286428
