# Supplementary material for: Simulation of Ultrafast Excited-State Dynamics in Fe(II) Complexes: Assessment of Electronic Structure Descriptions
Source: J Chem Theory Comput. 2025 Jan 3;21(2):560–74. doi: 10.1021/acs.jctc.4c01331 (PMC11780750; doi:10.1021/acs.jctc.4c01331)
Supplement: Supplementary file 2 — ct4c01331_si_002.zip [file ct4c01331_si_002.zip › for_SI/Fe-CAB/Fe-CAB-OPBE-LVC.dat]

12 0 15
epsilon
27
  1   1  0.0000000000  1GS
  1   2  0.0871880000  1MLCT
  1   3  0.0871880000  1MLCT
  1   4  0.0930880000  1MLCT
  1   5  0.0967790000  1MLCT
  1   6  0.0991800000  1MLCT
  1   7  0.0998220000  1MLCT
  1   8  0.1057280000  1MLCT
  1   9  0.1057280000  1MLCT
  1  10  0.1093700000  1MLCT
  1  11  0.1093700000  1MLCT
  1  12  0.1167180000  1MLCT
  3   1  0.0791250000  1MC
  3   2  0.0820280000  1MC
  3   3  0.0820280000  3MLCT
  3   4  0.0844750000  3MLCT
  3   5  0.0880230000  3MLCT
  3   6  0.0896180000  3MLCT
  3   7  0.0926590000  3MLCT
  3   8  0.0958920000  3MLCT
  3   9  0.0999540000  3MC
  3  10  0.1004970000  3MLCT
  3  11  0.1004970000  3MLCT
  3  12  0.1038930000  3MC
  3  13  0.1038930000  3MC
  3  14  0.1046510000  3MLCT
  3  15  0.1046510000  3MLCT
kappa                  
1306                   
  1   1    20  2.65667e-05
  1   1    24 -1.03456e-05
  1   1    86  2.33425e-05
  1   1    93 -1.59039e-05
  1   1    97 -2.92721e-05
  1   1   101 -1.59305e-05
  1   1   111  1.59922e-05
  1   1   112  2.29864e-05
  1   1   121 -2.31446e-05
  1   1   123  2.51786e-05
  1   1   129  1.91891e-05
  1   1   134 -4.38144e-05
  1   1   139 -2.62702e-05
  1   1   140  1.62277e-05
  1   1   149 -3.79147e-05
  1   1   163 -2.52875e-05
  1   1   181  1.53113e-05
  1   2    13 -3.17890e-05
  1   2    14  3.65781e-04
  1   2    20 -2.20532e-04
  1   2    22 -8.75573e-05
  1   2    23  3.43771e-04
  1   2    24 -1.16408e-04
  1   2    31  2.58639e-04
  1   2    34  6.32675e-05
  1   2    37 -4.32558e-05
  1   2    40 -6.48229e-04
  1   2    41 -1.65326e-05
  1   2    42 -1.25257e-03
  1   2    47 -6.57564e-04
  1   2    50  1.11059e-03
  1   2    51 -2.31242e-04
  1   2    53 -2.87820e-04
  1   2    59  1.59837e-04
  1   2    61 -4.49525e-05
  1   2    62  2.14400e-04
  1   2    67 -2.69966e-04
  1   2    73  2.01006e-04
  1   2    74  2.93500e-04
  1   2    75 -4.67710e-05
  1   2    80  1.09129e-04
  1   2    84  5.45541e-05
  1   2    86 -1.07105e-03
  1   2    89 -3.03251e-04
  1   2    92 -3.43764e-05
  1   2    93  8.63078e-04
  1   2    96  1.85620e-05
  1   2    97 -5.94353e-05
  1   2   100 -1.19115e-04
  1   2   101 -4.69517e-04
  1   2   102 -1.38127e-04
  1   2   103 -5.29688e-05
  1   2   106  6.16430e-04
  1   2   108 -4.40121e-05
  1   2   111  2.65602e-03
  1   2   112  5.18255e-04
  1   2   113 -3.92570e-04
  1   2   120  1.34121e-04
  1   2   121  3.59622e-04
  1   2   122  3.93647e-05
  1   2   123  5.16087e-04
  1   2   129  3.07693e-04
  1   2   134  1.32335e-05
  1   2   135 -3.47794e-04
  1   2   138 -1.65557e-04
  1   2   139 -4.19870e-05
  1   2   140 -3.36929e-04
  1   2   141 -2.90088e-04
  1   2   144  3.40857e-05
  1   2   148 -1.42947e-04
  1   2   149 -3.73966e-04
  1   2   152 -2.24007e-04
  1   2   153 -1.41934e-04
  1   2   158 -5.09146e-04
  1   2   159  2.46469e-04
  1   2   162 -9.65216e-04
  1   2   163 -3.49043e-03
  1   2   166  1.30534e-05
  1   2   167 -4.01242e-05
  1   2   172  1.53165e-04
  1   2   173 -4.84184e-04
  1   2   176 -3.63568e-05
  1   2   177 -4.67087e-05
  1   2   180 -2.73414e-05
  1   2   181  1.28287e-04
  1   2   184  2.95425e-05
  1   2   185  3.10492e-05
  1   2   189 -7.66706e-05
  1   3    13  3.17475e-05
  1   3    14 -3.65736e-04
  1   3    20 -2.20529e-04
  1   3    22  8.75448e-05
  1   3    23 -3.43789e-04
  1   3    24 -1.16410e-04
  1   3    31 -2.58644e-04
  1   3    34 -6.32770e-05
  1   3    37  4.32290e-05
  1   3    40 -6.48239e-04
  1   3    41  1.65380e-05
  1   3    42 -1.25256e-03
  1   3    47  6.57560e-04
  1   3    50  1.11059e-03
  1   3    51  2.31272e-04
  1   3    53  2.87810e-04
  1   3    59 -1.59832e-04
  1   3    61  4.49350e-05
  1   3    62  2.14414e-04
  1   3    67  2.69982e-04
  1   3    73 -2.01040e-04
  1   3    74  2.93497e-04
  1   3    75  4.67770e-05
  1   3    80 -1.09120e-04
  1   3    84 -5.45561e-05
  1   3    86 -1.07106e-03
  1   3    89  3.03198e-04
  1   3    92  3.42509e-05
  1   3    93  8.63079e-04
  1   3    96 -1.85295e-05
  1   3    97 -5.94369e-05
  1   3   100  1.19087e-04
  1   3   101 -4.69518e-04
  1   3   102  1.38135e-04
  1   3   103 -5.29696e-05
  1   3   106 -6.16467e-04
  1   3   108  3.72437e-05
  1   3   111  2.65611e-03
  1   3   112  5.18409e-04
  1   3   113  3.92426e-04
  1   3   120 -1.34244e-04
  1   3   121  3.59582e-04
  1   3   122 -3.93570e-05
  1   3   123  5.16087e-04
  1   3   129  3.07696e-04
  1   3   134  1.31605e-05
  1   3   135  3.47740e-04
  1   3   138  1.65541e-04
  1   3   139 -4.19843e-05
  1   3   140 -3.36932e-04
  1   3   141  2.90074e-04
  1   3   144 -3.41144e-05
  1   3   148  1.42989e-04
  1   3   149 -3.73960e-04
  1   3   152  2.24066e-04
  1   3   153 -1.41931e-04
  1   3   158 -5.09154e-04
  1   3   159 -2.46495e-04
  1   3   162  9.65182e-04
  1   3   163 -3.49045e-03
  1   3   166 -1.30018e-05
  1   3   167 -4.01206e-05
  1   3   172 -1.50089e-04
  1   3   173 -4.85143e-04
  1   3   176  3.63044e-05
  1   3   177 -4.68121e-05
  1   3   180  2.69261e-05
  1   3   181  1.28363e-04
  1   3   184  2.94376e-05
  1   3   185 -3.10816e-05
  1   3   189 -7.66740e-05
  1   4    20 -3.97500e-04
  1   4    24 -1.31639e-04
  1   4    40 -8.27991e-04
  1   4    42 -1.61611e-03
  1   4    50  7.98345e-04
  1   4    62 -7.59059e-04
  1   4    74 -1.50315e-04
  1   4    86 -3.97377e-04
  1   4    93  1.90774e-04
  1   4    97  3.34666e-04
  1   4   101 -9.74842e-04
  1   4   103 -3.72008e-04
  1   4   111  2.66347e-03
  1   4   112  5.11122e-04
  1   4   121  5.52874e-04
  1   4   123 -1.12374e-04
  1   4   129 -9.54606e-04
  1   4   134  2.74953e-04
  1   4   139 -2.41910e-04
  1   4   140 -1.52181e-04
  1   4   149 -1.61509e-05
  1   4   153 -1.24816e-03
  1   4   158  3.25952e-04
  1   4   163 -2.48848e-03
  1   4   167 -2.30581e-05
  1   4   173 -3.52831e-04
  1   4   177 -1.17987e-04
  1   4   181  9.22851e-05
  1   4   184  2.90876e-05
  1   5    20 -5.29748e-04
  1   5    40 -7.14071e-04
  1   5    42 -1.69573e-03
  1   5    50  9.25454e-04
  1   5    62 -9.66160e-04
  1   5    74 -1.53112e-04
  1   5    86 -3.98065e-04
  1   5    93  1.66144e-04
  1   5    97  5.50100e-04
  1   5   101 -9.76509e-04
  1   5   103 -4.44136e-04
  1   5   111  2.54799e-03
  1   5   112  5.77201e-04
  1   5   121  5.09419e-04
  1   5   123 -1.73163e-04
  1   5   129 -8.70877e-04
  1   5   134  2.65134e-04
  1   5   139 -1.15676e-04
  1   5   140 -1.88888e-05
  1   5   149  3.02860e-05
  1   5   153 -9.26928e-04
  1   5   158  2.51422e-04
  1   5   163 -2.37285e-03
  1   5   167 -2.09928e-05
  1   5   173 -3.35110e-04
  1   5   177 -1.05629e-04
  1   5   181  9.03361e-05
  1   5   184  2.68200e-05
  1   5   189 -1.37987e-05
  1   6    20 -1.04658e-04
  1   6    24 -4.70796e-04
  1   6    40 -5.58815e-04
  1   6    42 -1.14850e-03
  1   6    50  1.69143e-03
  1   6    62 -5.73817e-04
  1   6    74  3.68945e-04
  1   6    86 -1.08643e-03
  1   6    93  7.90176e-04
  1   6    97 -4.86296e-04
  1   6   101 -3.89586e-04
  1   6   103  7.96054e-04
  1   6   111  2.34183e-03
  1   6   112  1.42047e-03
  1   6   121  7.65040e-04
  1   6   123 -9.20117e-04
  1   6   129 -3.62691e-04
  1   6   134  4.22381e-04
  1   6   139  4.39762e-04
  1   6   140  9.02489e-04
  1   6   149  1.89595e-04
  1   6   153  1.53279e-03
  1   6   158 -2.53392e-03
  1   6   163  1.86563e-03
  1   6   167 -8.35446e-05
  1   6   173  2.23854e-04
  1   6   177 -4.15578e-04
  1   6   181  1.15732e-04
  1   6   184  1.18877e-04
  1   6   189  9.32589e-05
  1   7    20 -1.97503e-04
  1   7    24 -4.57066e-04
  1   7    40 -5.76417e-04
  1   7    42 -1.13395e-03
  1   7    50  1.50329e-03
  1   7    62 -4.87613e-04
  1   7    74  2.70494e-04
  1   7    86 -1.01351e-03
  1   7    93  7.41894e-04
  1   7    97 -3.58249e-04
  1   7   101 -3.90197e-04
  1   7   103  6.52137e-04
  1   7   111  2.21561e-03
  1   7   112  1.22809e-03
  1   7   121  6.42611e-04
  1   7   123 -6.71051e-04
  1   7   129 -2.81592e-04
  1   7   134  2.78445e-04
  1   7   139  4.33328e-04
  1   7   140  7.35910e-04
  1   7   149  1.01657e-04
  1   7   153  1.23368e-03
  1   7   158 -2.18892e-03
  1   7   163  1.34226e-03
  1   7   167 -6.26951e-05
  1   7   173  1.48868e-04
  1   7   177 -3.52329e-04
  1   7   181  9.46583e-05
  1   7   184  1.05894e-04
  1   7   189  7.54028e-05
  1   8    20 -2.86686e-04
  1   8    22  7.62680e-04
  1   8    24 -5.24771e-04
  1   8    37  3.61094e-04
  1   8    40 -6.23376e-04
  1   8    41  2.29247e-04
  1   8    42 -1.37854e-03
  1   8    47  2.44261e-03
  1   8    50  1.46585e-03
  1   8    51  2.50010e-04
  1   8    61  1.67550e-04
  1   8    62 -1.47377e-03
  1   8    74 -6.98943e-05
  1   8    75  1.49044e-04
  1   8    86 -4.43849e-04
  1   8    89  1.74017e-03
  1   8    92 -2.32569e-04
  1   8    93  2.59526e-04
  1   8    96  3.42511e-04
  1   8    97 -1.73244e-04
  1   8   100  6.09295e-04
  1   8   101 -7.68764e-04
  1   8   102 -9.77475e-04
  1   8   103  6.09202e-04
  1   8   106 -2.32266e-03
  1   8   111  2.10560e-03
  1   8   112  1.47492e-03
  1   8   113  2.45182e-04
  1   8   120 -1.01412e-03
  1   8   121  8.52381e-04
  1   8   122 -2.14819e-03
  1   8   123 -1.43677e-03
  1   8   126  6.74168e-04
  1   8   129 -1.39230e-03
  1   8   134  5.72621e-04
  1   8   135  9.48693e-04
  1   8   138  4.74489e-05
  1   8   139  4.78646e-04
  1   8   140  1.22271e-03
  1   8   141  3.85571e-05
  1   8   148 -3.36849e-04
  1   8   149  5.05997e-04
  1   8   152 -1.19458e-03
  1   8   153  7.53013e-04
  1   8   158 -2.09011e-03
  1   8   159  1.65395e-03
  1   8   162 -2.86012e-03
  1   8   163  3.51447e-03
  1   8   166 -3.69552e-05
  1   8   167 -6.28159e-05
  1   8   172  2.34031e-04
  1   8   173  4.31954e-04
  1   8   176  4.80565e-04
  1   8   177 -5.11256e-04
  1   8   180  4.86264e-05
  1   8   181  6.90594e-05
  1   8   184  1.14990e-04
  1   8   185 -1.74687e-04
  1   8   188 -2.10153e-04
  1   8   189  1.79189e-04
  1   9    20 -2.86689e-04
  1   9    22 -7.62668e-04
  1   9    24 -5.24792e-04
  1   9    37 -3.61118e-04
  1   9    40 -6.23395e-04
  1   9    41 -2.29229e-04
  1   9    42 -1.37854e-03
  1   9    47 -2.44261e-03
  1   9    50  1.46586e-03
  1   9    51 -2.49972e-04
  1   9    61 -1.67236e-04
  1   9    62 -1.47379e-03
  1   9    74 -6.98913e-05
  1   9    75 -1.49039e-04
  1   9    86 -4.43820e-04
  1   9    89 -1.74020e-03
  1   9    92  2.32515e-04
  1   9    93  2.59558e-04
  1   9    96 -3.42495e-04
  1   9    97 -1.73231e-04
  1   9   100 -6.09320e-04
  1   9   101 -7.68796e-04
  1   9   102  9.77497e-04
  1   9   103  6.09149e-04
  1   9   106  2.32262e-03
  1   9   111  2.10566e-03
  1   9   112  1.47482e-03
  1   9   113 -2.45691e-04
  1   9   120  1.01387e-03
  1   9   121  8.52663e-04
  1   9   122  2.14820e-03
  1   9   123 -1.43678e-03
  1   9   126 -6.74175e-04
  1   9   129 -1.39230e-03
  1   9   134  5.72833e-04
  1   9   135 -9.48636e-04
  1   9   138 -4.74669e-05
  1   9   139  4.78648e-04
  1   9   140  1.22269e-03
  1   9   141 -3.85634e-05
  1   9   148  3.36901e-04
  1   9   149  5.06005e-04
  1   9   152  1.19463e-03
  1   9   153  7.53018e-04
  1   9   158 -2.09017e-03
  1   9   159 -1.65390e-03
  1   9   162  2.86015e-03
  1   9   163  3.51443e-03
  1   9   166  3.69990e-05
  1   9   167 -6.28257e-05
  1   9   172 -2.36734e-04
  1   9   173  4.30472e-04
  1   9   176 -4.81956e-04
  1   9   177 -5.09881e-04
  1   9   180 -4.88818e-05
  1   9   181  6.89301e-05
  1   9   184  1.15583e-04
  1   9   185  1.74366e-04
  1   9   188  2.10119e-04
  1   9   189  1.79264e-04
  1  10    20 -3.43758e-04
  1  10    22  3.90789e-04
  1  10    23  2.67903e-05
  1  10    24 -4.52662e-04
  1  10    31 -2.30363e-05
  1  10    37 -4.64633e-04
  1  10    40 -5.21014e-04
  1  10    41  1.82447e-04
  1  10    42 -1.43441e-03
  1  10    47  1.06481e-03
  1  10    50  1.60981e-03
  1  10    51 -9.67269e-04
  1  10    59 -1.02972e-05
  1  10    61  1.43842e-03
  1  10    62 -1.59012e-03
  1  10    67 -2.18296e-05
  1  10    73  2.80568e-05
  1  10    74 -2.72361e-05
  1  10    75 -5.49141e-04
  1  10    80  1.56785e-05
  1  10    84 -1.99771e-05
  1  10    86 -3.18636e-04
  1  10    89  6.04916e-05
  1  10    92 -2.44344e-04
  1  10    93  2.19292e-04
  1  10    96  6.56769e-05
  1  10    97  1.48323e-04
  1  10   100  2.82267e-04
  1  10   101 -8.51420e-04
  1  10   102 -1.79669e-04
  1  10   103  4.69798e-04
  1  10   106 -8.42722e-04
  1  10   111  2.02689e-03
  1  10   112  1.56324e-03
  1  10   113 -3.33711e-04
  1  10   120 -3.82570e-04
  1  10   121  7.73542e-04
  1  10   122 -7.38437e-04
  1  10   123 -1.39464e-03
  1  10   126  1.14120e-04
  1  10   129 -1.36253e-03
  1  10   134  5.53407e-04
  1  10   135  2.08953e-04
  1  10   138 -8.61237e-04
  1  10   139  6.67578e-04
  1  10   140  1.34280e-03
  1  10   141 -6.37573e-04
  1  10   148 -4.24438e-04
  1  10   149  5.47695e-04
  1  10   152 -1.21679e-03
  1  10   153  8.58569e-04
  1  10   158 -2.08969e-03
  1  10   159  2.00288e-03
  1  10   162 -3.08106e-03
  1  10   163  3.51519e-03
  1  10   166 -3.27568e-05
  1  10   167 -5.37442e-05
  1  10   172  3.34067e-04
  1  10   173  3.85215e-04
  1  10   176  4.89122e-04
  1  10   177 -4.90714e-04
  1  10   180  5.01636e-05
  1  10   181  6.78380e-05
  1  10   184  1.14279e-04
  1  10   185 -1.55250e-04
  1  10   188 -2.12361e-04
  1  10   189  1.83829e-04
  1  11    20 -3.43756e-04
  1  11    22 -3.90779e-04
  1  11    23 -2.67797e-05
  1  11    24 -4.52682e-04
  1  11    31  2.30216e-05
  1  11    37  4.64611e-04
  1  11    40 -5.21042e-04
  1  11    41 -1.82424e-04
  1  11    42 -1.43441e-03
  1  11    47 -1.06482e-03
  1  11    50  1.60981e-03
  1  11    51  9.67309e-04
  1  11    59  1.02746e-05
  1  11    61 -1.43809e-03
  1  11    62 -1.59042e-03
  1  11    67  2.18546e-05
  1  11    73 -2.80760e-05
  1  11    74 -2.72412e-05
  1  11    75  5.49143e-04
  1  11    80 -1.56819e-05
  1  11    84  1.99689e-05
  1  11    86 -3.18651e-04
  1  11    89 -6.05296e-05
  1  11    92  2.44293e-04
  1  11    93  2.19312e-04
  1  11    96 -6.56505e-05
  1  11    97  1.48334e-04
  1  11   100 -2.82291e-04
  1  11   101 -8.51440e-04
  1  11   102  1.79687e-04
  1  11   103  4.69782e-04
  1  11   106  8.42688e-04
  1  11   111  2.02692e-03
  1  11   112  1.56337e-03
  1  11   113  3.33167e-04
  1  11   120  3.82345e-04
  1  11   121  7.73642e-04
  1  11   122  7.38445e-04
  1  11   123 -1.39466e-03
  1  11   126 -1.14124e-04
  1  11   129 -1.36252e-03
  1  11   134  5.53454e-04
  1  11   135 -2.08905e-04
  1  11   138  8.61217e-04
  1  11   139  6.67575e-04
  1  11   140  1.34278e-03
  1  11   141  6.37567e-04
  1  11   148  4.24493e-04
  1  11   149  5.47712e-04
  1  11   152  1.21683e-03
  1  11   153  8.58572e-04
  1  11   158 -2.08976e-03
  1  11   159 -2.00283e-03
  1  11   162  3.08110e-03
  1  11   163  3.51515e-03
  1  11   166  3.28024e-05
  1  11   167 -5.37518e-05
  1  11   172 -3.36472e-04
  1  11   173  3.83101e-04
  1  11   176 -4.90456e-04
  1  11   177 -4.89316e-04
  1  11   180 -5.04187e-05
  1  11   181  6.77053e-05
  1  11   184  1.14803e-04
  1  11   185  1.54932e-04
  1  11   188  2.12326e-04
  1  11   189  1.83906e-04
  1  12    20 -3.28649e-04
  1  12    24 -3.84058e-04
  1  12    40 -5.62918e-04
  1  12    42 -1.50226e-03
  1  12    50  1.43143e-03
  1  12    62 -1.54185e-03
  1  12    74  6.98049e-05
  1  12    86  7.74037e-05
  1  12    93  1.39282e-04
  1  12    97  9.23759e-04
  1  12   101 -1.05295e-03
  1  12   103 -3.55148e-04
  1  12   111  1.61054e-03
  1  12   112  9.51211e-04
  1  12   121  1.40510e-04
  1  12   123  1.77855e-05
  1  12   129 -6.22030e-04
  1  12   134  1.72738e-04
  1  12   139  5.61589e-04
  1  12   140  5.38996e-04
  1  12   149  1.86661e-04
  1  12   153 -3.62608e-04
  1  12   158 -4.28600e-04
  1  12   163 -3.53986e-04
  1  12   167  6.95695e-05
  1  12   173 -1.00005e-04
  1  12   177 -1.38353e-04
  1  12   181  1.04057e-04
  1  12   184  5.97209e-05
  1  12   189  4.40993e-05
  3   1    20 -3.21260e-04
  3   1    24 -2.24742e-04
  3   1    40 -1.00007e-03
  3   1    42 -1.47365e-03
  3   1    50  5.84622e-04
  3   1    62 -2.16802e-04
  3   1    74 -2.13181e-04
  3   1    86 -6.64244e-04
  3   1    93  3.96287e-04
  3   1    97 -1.66495e-04
  3   1   101 -8.20074e-04
  3   1   103 -4.93954e-05
  3   1   111  2.83519e-03
  3   1   112  4.28244e-04
  3   1   121  6.36796e-04
  3   1   123 -1.17085e-04
  3   1   129 -9.55147e-04
  3   1   134  2.43325e-04
  3   1   139 -4.51177e-04
  3   1   140 -4.01064e-04
  3   1   149 -1.39129e-04
  3   1   153 -1.52566e-03
  3   1   158  2.44548e-04
  3   1   163 -2.48666e-03
  3   1   167 -1.58291e-05
  3   1   173 -3.54133e-04
  3   1   177 -1.51107e-04
  3   1   181  1.02271e-04
  3   1   184  1.95284e-05
  3   1   189 -2.65601e-05
  3   2    13 -1.67894e-04
  3   2    14  2.23915e-04
  3   2    20 -2.21348e-04
  3   2    22 -1.26161e-04
  3   2    23  2.53129e-04
  3   2    24 -1.23879e-04
  3   2    31  1.46760e-04
  3   2    37 -2.71667e-05
  3   2    40 -7.12308e-04
  3   2    42 -1.22240e-03
  3   2    47 -7.91857e-04
  3   2    50  9.82973e-04
  3   2    51 -3.04849e-04
  3   2    53 -1.95071e-04
  3   2    59  1.10264e-04
  3   2    61  3.29191e-05
  3   2    62  3.46275e-04
  3   2    67 -2.13132e-04
  3   2    73  2.00906e-04
  3   2    74  2.09566e-04
  3   2    75 -2.39246e-05
  3   2    80  1.06864e-04
  3   2    84  1.82417e-05
  3   2    86 -1.14678e-03
  3   2    89 -4.48276e-04
  3   2    92  2.04524e-05
  3   2    93  8.70222e-04
  3   2    96 -5.55028e-05
  3   2    97 -1.46536e-04
  3   2   100 -7.91009e-05
  3   2   101 -4.29570e-04
  3   2   102 -1.70956e-04
  3   2   103  4.54524e-05
  3   2   106  8.07167e-04
  3   2   108 -4.05263e-05
  3   2   111  2.68857e-03
  3   2   112  4.73944e-04
  3   2   113 -5.98356e-04
  3   2   120  1.57043e-04
  3   2   121  4.19519e-04
  3   2   122 -5.77778e-05
  3   2   123  4.65060e-04
  3   2   126  1.35402e-04
  3   2   129  2.55925e-04
  3   2   135 -5.56557e-04
  3   2   138 -2.19626e-04
  3   2   139 -1.05621e-04
  3   2   140 -4.48391e-04
  3   2   141 -4.85803e-04
  3   2   144  3.52612e-05
  3   2   148 -2.80154e-04
  3   2   149 -4.23470e-04
  3   2   152 -3.74155e-04
  3   2   153 -3.46600e-04
  3   2   158 -4.87616e-04
  3   2   159  3.38264e-04
  3   2   162 -1.42041e-03
  3   2   163 -3.41714e-03
  3   2   166  1.34173e-05
  3   2   167 -3.35024e-05
  3   2   172  2.46344e-04
  3   2   173 -5.07989e-04
  3   2   176 -8.36368e-05
  3   2   177 -8.67277e-05
  3   2   180 -5.04753e-05
  3   2   181  1.31447e-04
  3   2   184  2.15445e-05
  3   2   185  4.85913e-05
  3   2   188  1.76704e-05
  3   2   189 -1.01828e-04
  3   3    13  1.67868e-04
  3   3    14 -2.23860e-04
  3   3    20 -2.21343e-04
  3   3    22  1.26148e-04
  3   3    23 -2.53143e-04
  3   3    24 -1.23879e-04
  3   3    31 -1.46756e-04
  3   3    37  2.71381e-05
  3   3    40 -7.12323e-04
  3   3    42 -1.22240e-03
  3   3    47  7.91853e-04
  3   3    50  9.82968e-04
  3   3    51  3.04878e-04
  3   3    53  1.95058e-04
  3   3    59 -1.10268e-04
  3   3    61 -3.29647e-05
  3   3    62  3.46272e-04
  3   3    67  2.13148e-04
  3   3    73 -2.00936e-04
  3   3    74  2.09560e-04
  3   3    75  2.39318e-05
  3   3    80 -1.06856e-04
  3   3    84 -1.82438e-05
  3   3    86 -1.14679e-03
  3   3    89  4.48222e-04
  3   3    92 -2.05797e-05
  3   3    93  8.70208e-04
  3   3    96  5.55336e-05
  3   3    97 -1.46537e-04
  3   3   100  7.90733e-05
  3   3   101 -4.29571e-04
  3   3   102  1.70965e-04
  3   3   103  4.54501e-05
  3   3   106 -8.07204e-04
  3   3   108  3.36757e-05
  3   3   111  2.68866e-03
  3   3   112  4.74174e-04
  3   3   113  5.98229e-04
  3   3   120 -1.57183e-04
  3   3   121  4.19476e-04
  3   3   122  5.77851e-05
  3   3   123  4.65055e-04
  3   3   126 -1.35444e-04
  3   3   129  2.55925e-04
  3   3   135  5.56501e-04
  3   3   138  2.19610e-04
  3   3   139 -1.05623e-04
  3   3   140 -4.48397e-04
  3   3   141  4.85789e-04
  3   3   144 -3.52939e-05
  3   3   148  2.80196e-04
  3   3   149 -4.23461e-04
  3   3   152  3.74215e-04
  3   3   153 -3.46598e-04
  3   3   158 -4.87624e-04
  3   3   159 -3.38289e-04
  3   3   162  1.42038e-03
  3   3   163 -3.41716e-03
  3   3   166 -1.33646e-05
  3   3   167 -3.34986e-05
  3   3   172 -2.43115e-04
  3   3   173 -5.09537e-04
  3   3   176  8.34695e-05
  3   3   177 -8.69656e-05
  3   3   180  5.00528e-05
  3   3   181  1.31589e-04
  3   3   184  2.13804e-05
  3   3   185 -4.85965e-05
  3   3   188 -1.76218e-05
  3   3   189 -1.01833e-04
  3   4    20 -3.07846e-04
  3   4    24 -1.76282e-04
  3   4    40 -9.66086e-04
  3   4    42 -1.50549e-03
  3   4    50  5.50560e-04
  3   4    62 -3.71202e-04
  3   4    74 -1.79983e-04
  3   4    86 -5.16959e-04
  3   4    93  2.46595e-04
  3   4    97 -8.94514e-05
  3   4   101 -8.74960e-04
  3   4   103 -2.66056e-04
  3   4   111  2.81335e-03
  3   4   112  3.52172e-04
  3   4   121  6.10114e-04
  3   4   123 -6.67978e-05
  3   4   129 -1.02364e-03
  3   4   134  2.76832e-04
  3   4   139 -4.51799e-04
  3   4   140 -3.79161e-04
  3   4   149 -8.08627e-05
  3   4   153 -1.50589e-03
  3   4   158  4.41921e-04
  3   4   163 -2.89493e-03
  3   4   167 -1.58708e-05
  3   4   173 -4.01823e-04
  3   4   177 -1.43952e-04
  3   4   181  1.03214e-04
  3   4   184  2.91368e-05
  3   4   189 -2.94587e-05
  3   5    20 -3.70639e-04
  3   5    24 -1.74160e-04
  3   5    40 -9.26784e-04
  3   5    42 -1.56542e-03
  3   5    50  6.78205e-04
  3   5    62 -5.38523e-04
  3   5    74 -1.91912e-04
  3   5    86 -4.83023e-04
  3   5    93  2.38308e-04
  3   5    97  1.76311e-04
  3   5   101 -9.19565e-04
  3   5   103 -2.21666e-04
  3   5   111  2.72230e-03
  3   5   112  4.56935e-04
  3   5   121  5.81702e-04
  3   5   123 -1.01333e-04
  3   5   129 -9.90635e-04
  3   5   134  2.77723e-04
  3   5   139 -3.71479e-04
  3   5   140 -2.77204e-04
  3   5   149 -5.74468e-05
  3   5   153 -1.42648e-03
  3   5   158  3.44575e-04
  3   5   163 -2.54616e-03
  3   5   167 -1.09271e-05
  3   5   173 -3.75140e-04
  3   5   177 -1.29403e-04
  3   5   181  9.85497e-05
  3   5   184  2.66846e-05
  3   5   189 -2.54322e-05
  3   6    20 -1.37446e-04
  3   6    24 -5.58488e-04
  3   6    40 -3.43711e-04
  3   6    42 -9.22829e-04
  3   6    50  1.66616e-03
  3   6    62 -3.77233e-04
  3   6    74  1.28171e-04
  3   6    86 -9.95105e-04
  3   6    93  1.18472e-03
  3   6    97 -3.48397e-04
  3   6   101 -2.85564e-04
  3   6   103  7.32364e-04
  3   6   111  1.76601e-03
  3   6   112  1.25683e-03
  3   6   121  5.27643e-04
  3   6   123 -4.74397e-04
  3   6   129  2.02568e-04
  3   6   134 -4.17982e-05
  3   6   139  8.36150e-04
  3   6   140  6.49632e-04
  3   6   149 -1.81455e-04
  3   6   153  7.76678e-04
  3   6   158 -2.26021e-03
  3   6   163  2.15819e-03
  3   6   167 -3.34624e-05
  3   6   173  2.15194e-04
  3   6   177 -4.17066e-04
  3   6   181  8.21081e-05
  3   6   189  6.52077e-05
  3   7    20 -3.60334e-04
  3   7    24 -1.58723e-04
  3   7    40 -8.30928e-04
  3   7    42 -1.54775e-03
  3   7    50  7.44087e-04
  3   7    62 -6.98655e-04
  3   7    74 -1.73345e-04
  3   7    86 -4.00395e-04
  3   7    93  1.98270e-04
  3   7    97  2.80832e-04
  3   7   101 -9.18512e-04
  3   7   103 -3.30967e-04
  3   7   111  2.57716e-03
  3   7   112  4.65496e-04
  3   7   121  5.32558e-04
  3   7   123 -8.42978e-05
  3   7   129 -9.13199e-04
  3   7   134  2.43620e-04
  3   7   139 -2.48962e-04
  3   7   140 -2.01984e-04
  3   7   149 -4.27601e-05
  3   7   153 -1.26865e-03
  3   7   158  3.27050e-04
  3   7   163 -2.44648e-03
  3   7   173 -3.60581e-04
  3   7   177 -1.38784e-04
  3   7   181  9.50913e-05
  3   7   184  2.62133e-05
  3   7   189 -2.15591e-05
  3   8    20  4.84993e-05
  3   8    24 -4.79314e-04
  3   8    40 -3.33719e-04
  3   8    42 -9.33358e-04
  3   8    50  1.74790e-03
  3   8    62 -4.38485e-04
  3   8    74  3.78860e-04
  3   8    86 -1.03608e-03
  3   8    93  8.90488e-04
  3   8    97 -6.39926e-04
  3   8   101 -2.14044e-04
  3   8   103  9.32091e-04
  3   8   111  2.04855e-03
  3   8   112  1.46936e-03
  3   8   121  6.37715e-04
  3   8   123 -7.40075e-04
  3   8   129 -1.26974e-04
  3   8   134  2.92896e-04
  3   8   139  7.45642e-04
  3   8   140  1.01527e-03
  3   8   149  1.19853e-04
  3   8   153  1.86091e-03
  3   8   158 -3.10443e-03
  3   8   163  2.73523e-03
  3   8   167 -7.52882e-05
  3   8   173  3.15207e-04
  3   8   177 -5.17835e-04
  3   8   181  1.15770e-04
  3   8   184  1.23726e-04
  3   8   189  1.23672e-04
  3   9    20 -3.14403e-03
  3   9    24  2.19211e-03
  3   9    42 -3.37217e-03
  3   9    50  2.32452e-03
  3   9    62 -2.52952e-03
  3   9    74 -5.04942e-04
  3   9    86 -1.56207e-03
  3   9    93  2.72481e-04
  3   9    97  3.17589e-03
  3   9   101 -1.00614e-03
  3   9   103 -1.23329e-04
  3   9   111  2.34015e-03
  3   9   112  1.69981e-03
  3   9   121  4.37222e-04
  3   9   123 -1.65287e-03
  3   9   129 -3.69966e-04
  3   9   134  5.30603e-04
  3   9   139  4.89234e-04
  3   9   140  1.44100e-03
  3   9   149  6.67176e-04
  3   9   153  2.87148e-03
  3   9   158 -9.72900e-04
  3   9   163 -1.27886e-03
  3   9   167 -1.30142e-05
  3   9   173 -1.58517e-04
  3   9   177  2.61266e-04
  3   9   181  8.87118e-05
  3   9   184 -2.28577e-05
  3   9   189 -1.78141e-04
  3  10    13 -6.62789e-05
  3  10    14  3.79657e-04
  3  10    20 -2.16065e-04
  3  10    22  4.01524e-05
  3  10    23  1.19272e-04
  3  10    24 -6.35381e-04
  3  10    31  2.55227e-04
  3  10    34 -1.58175e-04
  3  10    37 -1.15367e-04
  3  10    40 -5.54286e-04
  3  10    41  5.74615e-05
  3  10    42 -1.21924e-03
  3  10    47 -3.22977e-05
  3  10    50  1.40679e-03
  3  10    51 -1.83762e-04
  3  10    53  6.13319e-05
  3  10    59 -1.32710e-05
  3  10    61  1.82916e-04
  3  10    62 -1.27340e-03
  3  10    67  8.47646e-05
  3  10    73 -2.32317e-04
  3  10    74 -1.57936e-04
  3  10    75 -1.16739e-04
  3  10    86 -4.15838e-04
  3  10    89 -7.76879e-05
  3  10    92 -7.08575e-05
  3  10    93  4.89712e-04
  3  10    96  6.45293e-05
  3  10    97 -2.05070e-04
  3  10   101 -6.77761e-04
  3  10   103  5.85593e-04
  3  10   108  1.67769e-05
  3  10   111  1.82055e-03
  3  10   112  1.29669e-03
  3  10   113 -5.19807e-05
  3  10   120 -1.47958e-05
  3  10   121  7.48874e-04
  3  10   122  1.20112e-05
  3  10   123 -1.19459e-03
  3  10   126 -3.73944e-05
  3  10   129 -1.04462e-03
  3  10   134  3.37438e-04
  3  10   135 -1.86315e-05
  3  10   138 -9.91991e-05
  3  10   139  5.24170e-04
  3  10   140  9.77216e-04
  3  10   141 -8.16004e-05
  3  10   144 -2.11466e-05
  3  10   148 -3.57403e-05
  3  10   149  2.81478e-04
  3  10   152 -9.61774e-05
  3  10   153  3.03219e-04
  3  10   158 -1.81272e-03
  3  10   159  2.20219e-04
  3  10   162 -3.27766e-04
  3  10   163  3.40983e-03
  3  10   167 -2.48161e-05
  3  10   172  4.81834e-05
  3  10   173  4.25965e-04
  3  10   176  6.05523e-05
  3  10   177 -5.12597e-04
  3  10   181  5.76084e-05
  3  10   184  5.15785e-05
  3  10   185 -1.38469e-05
  3  10   188 -2.22672e-05
  3  10   189  1.46681e-04
  3  11    13  6.62821e-05
  3  11    14 -3.79591e-04
  3  11    20 -2.16063e-04
  3  11    22 -4.01435e-05
  3  11    23 -1.19244e-04
  3  11    24 -6.35381e-04
  3  11    31 -2.55254e-04
  3  11    34  1.58163e-04
  3  11    37  1.15348e-04
  3  11    40 -5.54291e-04
  3  11    41 -5.74383e-05
  3  11    42 -1.21924e-03
  3  11    47  3.23097e-05
  3  11    50  1.40678e-03
  3  11    51  1.83790e-04
  3  11    53 -6.13243e-05
  3  11    59  1.32475e-05
  3  11    61 -1.82636e-04
  3  11    62 -1.27343e-03
  3  11    67 -8.47471e-05
  3  11    73  2.32319e-04
  3  11    74 -1.57932e-04
  3  11    75  1.16738e-04
  3  11    86 -4.15841e-04
  3  11    89  7.76620e-05
  3  11    92  7.07655e-05
  3  11    93  4.89720e-04
  3  11    96 -6.45056e-05
  3  11    97 -2.05069e-04
  3  11   101 -6.77762e-04
  3  11   103  5.85593e-04
  3  11   108 -2.14628e-05
  3  11   111  1.82050e-03
  3  11   112  1.29671e-03
  3  11   113  5.15382e-05
  3  11   120  1.45691e-05
  3  11   121  7.48877e-04
  3  11   122 -1.20171e-05
  3  11   123 -1.19459e-03
  3  11   126  3.73865e-05
  3  11   129 -1.04462e-03
  3  11   134  3.37435e-04
  3  11   135  1.86450e-05
  3  11   138  9.91789e-05
  3  11   139  5.24171e-04
  3  11   140  9.77213e-04
  3  11   141  8.15939e-05
  3  11   144  2.11389e-05
  3  11   148  3.57902e-05
  3  11   149  2.81479e-04
  3  11   152  9.62160e-05
  3  11   153  3.03219e-04
  3  11   158 -1.81273e-03
  3  11   159 -2.20167e-04
  3  11   162  3.27768e-04
  3  11   163  3.40982e-03
  3  11   167 -2.48168e-05
  3  11   172 -5.08501e-05
  3  11   173  4.25653e-04
  3  11   176 -6.19444e-05
  3  11   177 -5.12422e-04
  3  11   181  5.75914e-05
  3  11   184  5.16236e-05
  3  11   185  1.37380e-05
  3  11   188  2.22419e-05
  3  11   189  1.46691e-04
  3  12    14  1.66848e-04
  3  12    20 -3.20848e-03
  3  12    22  2.94641e-04
  3  12    23  1.32142e-05
  3  12    24  2.13243e-03
  3  12    31  1.36527e-04
  3  12    34 -7.47470e-05
  3  12    37  3.51648e-04
  3  12    40  8.08749e-05
  3  12    41  1.35510e-04
  3  12    42 -3.71015e-03
  3  12    47  5.99298e-04
  3  12    50  2.34121e-03
  3  12    51  4.47412e-04
  3  12    53 -1.70967e-05
  3  12    59  1.33825e-05
  3  12    61 -6.53979e-04
  3  12    62 -3.79766e-03
  3  12    67  6.31715e-05
  3  12    73 -1.23727e-04
  3  12    74 -8.79321e-04
  3  12    75  2.19358e-04
  3  12    80 -1.47511e-05
  3  12    84  2.76498e-05
  3  12    86 -6.49377e-04
  3  12    89  7.85033e-04
  3  12    92 -2.77072e-05
  3  12    93 -3.45766e-04
  3  12    96  7.79328e-05
  3  12    97  3.86540e-03
  3  12   100  2.20583e-04
  3  12   101 -1.53128e-03
  3  12   102 -3.61566e-04
  3  12   103 -5.41919e-04
  3  12   106 -7.12980e-04
  3  12   111  1.99200e-03
  3  12   112  1.80150e-03
  3  12   113  2.13716e-04
  3  12   120 -2.83839e-04
  3  12   121  3.82642e-04
  3  12   122 -6.08205e-04
  3  12   123 -2.00551e-03
  3  12   126  2.44344e-04
  3  12   129 -1.36641e-03
  3  12   134  6.94288e-04
  3  12   135  3.25420e-04
  3  12   138  4.16424e-04
  3  12   139  5.64790e-04
  3  12   140  1.81912e-03
  3  12   141  2.81702e-04
  3  12   144 -1.15424e-05
  3  12   148  6.62717e-05
  3  12   149  1.01596e-03
  3  12   152  1.34229e-04
  3  12   153  2.00752e-03
  3  12   158 -2.85579e-04
  3  12   159 -1.72341e-04
  3  12   162  2.79206e-04
  3  12   163  3.02467e-05
  3  12   167  1.58229e-05
  3  12   172 -9.55678e-05
  3  12   173  1.36548e-05
  3  12   177  1.88706e-04
  3  12   181  4.69642e-05
  3  12   184 -2.62281e-05
  3  12   189 -8.25686e-05
  3  13    14 -1.66809e-04
  3  13    20 -3.20847e-03
  3  13    22 -2.94594e-04
  3  13    23 -1.32268e-05
  3  13    24  2.13243e-03
  3  13    31 -1.36521e-04
  3  13    34  7.47456e-05
  3  13    37 -3.51648e-04
  3  13    40  8.08780e-05
  3  13    41 -1.35493e-04
  3  13    42 -3.71015e-03
  3  13    47 -5.99293e-04
  3  13    50  2.34122e-03
  3  13    51 -4.47360e-04
  3  13    53  1.70820e-05
  3  13    59 -1.33846e-05
  3  13    61  6.54791e-04
  3  13    62 -3.79753e-03
  3  13    67 -6.31434e-05
  3  13    73  1.23707e-04
  3  13    74 -8.79320e-04
  3  13    75 -2.19346e-04
  3  13    80  1.47417e-05
  3  13    84 -2.76426e-05
  3  13    86 -6.49356e-04
  3  13    89 -7.85075e-04
  3  13    92  2.77388e-05
  3  13    93 -3.45756e-04
  3  13    96 -7.79026e-05
  3  13    97  3.86540e-03
  3  13   100 -2.20603e-04
  3  13   101 -1.53129e-03
  3  13   102  3.61553e-04
  3  13   103 -5.41934e-04
  3  13   106  7.12948e-04
  3  13   111  1.99200e-03
  3  13   112  1.80142e-03
  3  13   113 -2.14346e-04
  3  13   120  2.83716e-04
  3  13   121  3.82723e-04
  3  13   122  6.08207e-04
  3  13   123 -2.00551e-03
  3  13   126 -2.44361e-04
  3  13   129 -1.36641e-03
  3  13   134  6.94362e-04
  3  13   135 -3.25331e-04
  3  13   138 -4.16444e-04
  3  13   139  5.64794e-04
  3  13   140  1.81912e-03
  3  13   141 -2.81717e-04
  3  13   144  1.15662e-05
  3  13   148 -6.62038e-05
  3  13   149  1.01595e-03
  3  13   152 -1.34197e-04
  3  13   153  2.00752e-03
  3  13   158 -2.85575e-04
  3  13   159  1.72318e-04
  3  13   162 -2.79204e-04
  3  13   163  3.02514e-05
  3  13   167  1.58239e-05
  3  13   172  9.55078e-05
  3  13   173  1.42585e-05
  3  13   177  1.88711e-04
  3  13   181  4.69420e-05
  3  13   184 -2.61941e-05
  3  13   185  1.00876e-05
  3  13   189 -8.25695e-05
  3  14    13 -1.24613e-05
  3  14    14  6.20332e-05
  3  14    20 -1.34458e-04
  3  14    22  4.17453e-04
  3  14    24 -5.67547e-04
  3  14    31  4.98595e-05
  3  14    34 -2.50321e-05
  3  14    37  4.52097e-04
  3  14    40 -5.94558e-04
  3  14    41 -6.94256e-05
  3  14    42 -1.30237e-03
  3  14    47  1.58918e-03
  3  14    50  1.45342e-03
  3  14    51  4.74214e-04
  3  14    53  1.17817e-05
  3  14    61 -1.87893e-04
  3  14    62 -1.40715e-03
  3  14    67  2.20180e-05
  3  14    73 -4.90891e-05
  3  14    74 -2.90712e-05
  3  14    75  3.30501e-04
  3  14    86 -4.27298e-04
  3  14    89  1.24177e-03
  3  14    92 -9.41668e-05
  3  14    93  2.57310e-04
  3  14    96  3.56104e-05
  3  14    97 -3.01705e-04
  3  14   100  2.87172e-04
  3  14   101 -7.20568e-04
  3  14   102 -5.69849e-04
  3  14   103  6.48166e-04
  3  14   106 -1.40111e-03
  3  14   111  2.10547e-03
  3  14   112  1.45481e-03
  3  14   113  2.64718e-04
  3  14   120 -5.95907e-04
  3  14   121  8.71038e-04
  3  14   122 -1.33483e-03
  3  14   123 -1.46330e-03
  3  14   126  3.36646e-04
  3  14   129 -1.38776e-03
  3  14   134  6.02046e-04
  3  14   135  7.05755e-04
  3  14   138  1.45365e-04
  3  14   139  4.16318e-04
  3  14   140  1.20130e-03
  3  14   141  2.19427e-04
  3  14   148 -7.48573e-05
  3  14   149  5.10129e-04
  3  14   152 -5.04405e-04
  3  14   153  8.43304e-04
  3  14   158 -2.17773e-03
  3  14   159  6.17991e-04
  3  14   162 -1.34081e-03
  3  14   163  3.63856e-03
  3  14   167 -5.12177e-05
  3  14   172  5.90001e-05
  3  14   173  4.73986e-04
  3  14   176  2.69656e-04
  3  14   177 -5.72064e-04
  3  14   180  3.51709e-05
  3  14   181  8.09964e-05
  3  14   184  1.22634e-04
  3  14   185 -8.20633e-05
  3  14   188 -1.14175e-04
  3  14   189  1.81346e-04
  3  15    13  1.24588e-05
  3  15    14 -6.19687e-05
  3  15    20 -1.34461e-04
  3  15    22 -4.17449e-04
  3  15    23 -1.00018e-05
  3  15    24 -5.67560e-04
  3  15    31 -4.98473e-05
  3  15    34  2.50298e-05
  3  15    37 -4.52119e-04
  3  15    40 -5.94556e-04
  3  15    41  6.94425e-05
  3  15    42 -1.30237e-03
  3  15    47 -1.58920e-03
  3  15    50  1.45343e-03
  3  15    51 -4.74171e-04
  3  15    53 -1.17971e-05
  3  15    61  1.88185e-04
  3  15    62 -1.40710e-03
  3  15    67 -2.19942e-05
  3  15    73  4.90755e-05
  3  15    74 -2.90677e-05
  3  15    75 -3.30494e-04
  3  15    86 -4.27275e-04
  3  15    89 -1.24182e-03
  3  15    92  9.41185e-05
  3  15    93  2.57326e-04
  3  15    96 -3.55969e-05
  3  15    97 -3.01696e-04
  3  15   100 -2.87200e-04
  3  15   101 -7.20583e-04
  3  15   102  5.69880e-04
  3  15   103  6.48133e-04
  3  15   106  1.40109e-03
  3  15   111  2.10549e-03
  3  15   112  1.45470e-03
  3  15   113 -2.65222e-04
  3  15   120  5.95659e-04
  3  15   121  8.71202e-04
  3  15   122  1.33485e-03
  3  15   123 -1.46330e-03
  3  15   126 -3.36654e-04
  3  15   129 -1.38776e-03
  3  15   134  6.02201e-04
  3  15   135 -7.05698e-04
  3  15   138 -1.45379e-04
  3  15   139  4.16320e-04
  3  15   140  1.20129e-03
  3  15   141 -2.19432e-04
  3  15   148  7.49126e-05
  3  15   149  5.10129e-04
  3  15   152  5.04457e-04
  3  15   153  8.43305e-04
  3  15   158 -2.17775e-03
  3  15   159 -6.17957e-04
  3  15   162  1.34087e-03
  3  15   163  3.63854e-03
  3  15   167 -5.12196e-05
  3  15   172 -6.19753e-05
  3  15   173  4.73605e-04
  3  15   176 -2.71227e-04
  3  15   177 -5.71293e-04
  3  15   180 -3.54575e-05
  3  15   181  8.09011e-05
  3  15   184  1.22913e-04
  3  15   185  8.17203e-05
  3  15   188  1.14142e-04
  3  15   189  1.81386e-04
lambda
6700
  1   2   3  14 -1.30999e-04
  1   2   3  23 -1.22986e-04
  1   2   3  31 -9.25895e-05
  1   2   3  33 -1.04015e-05
  1   2   3  37 -1.19675e-04
  1   2   3  41 -4.33382e-05
  1   2   3  51 -6.54025e-04
  1   2   3  61 -1.29728e-04
  1   2   3  71 -1.25418e-05
  1   2   3  75 -1.33870e-04
  1   2   3  80 -3.88903e-05
  1   2   3  82  1.81895e-05
  1   2   3  84 -1.94723e-05
  1   2   3  96  5.26413e-05
  1   2   3 113 -1.10670e-03
  1   2   3 122  1.33521e-05
  1   2   3 135 -9.82889e-04
  1   2   3 138 -4.67844e-04
  1   2   3 141 -8.18354e-04
  1   2   3 144 -1.21641e-05
  1   2   3 159 -1.93140e-05
  1   2   3 162  5.73072e-05
  1   2   3 166  3.57419e-05
  1   2   3 172  4.26545e-04
  1   2   3 176 -1.04159e-04
  1   2   3 180 -7.99350e-05
  1   2   4  11 -1.20432e-04
  1   2   4  15  1.26296e-05
  1   2   4  18  1.23917e-04
  1   2   4  26  1.45834e-04
  1   2   4  27  8.42258e-05
  1   2   4  28  8.39993e-05
  1   2   4  32  1.54531e-04
  1   2   4  35  2.47476e-04
  1   2   4  36 -2.47385e-04
  1   2   4  38  6.49464e-05
  1   2   4  43 -2.37497e-05
  1   2   4  45  2.81358e-04
  1   2   4  46  2.80887e-04
  1   2   4  48 -1.37774e-04
  1   2   4  49  1.36925e-04
  1   2   4  56  1.71807e-04
  1   2   4  57 -1.71674e-04
  1   2   4  63  2.05405e-04
  1   2   4  65  7.96681e-05
  1   2   4  66 -7.92774e-05
  1   2   4  68 -4.50432e-05
  1   2   4  71 -1.06349e-04
  1   2   4  72 -1.06428e-04
  1   2   4  77 -8.65949e-05
  1   2   4  78 -2.21485e-04
  1   2   4  79 -2.21389e-04
  1   2   4  82  9.09464e-05
  1   2   4  83  9.10623e-05
  1   2   4  87 -1.81723e-05
  1   2   4  94  1.40463e-04
  1   2   4  98 -1.19951e-04
  1   2   4  99  1.19871e-04
  1   2   4 104  2.76953e-04
  1   2   4 105  2.76744e-04
  1   2   4 109  3.11175e-05
  1   2   4 110 -3.11840e-05
  1   2   4 115  6.17444e-05
  1   2   4 118 -6.85831e-05
  1   2   4 119 -6.86064e-05
  1   2   4 124 -1.23078e-04
  1   2   4 127  2.54311e-05
  1   2   4 130  1.36510e-04
  1   2   4 131  1.37051e-04
  1   2   4 132  3.19419e-04
  1   2   4 133 -3.18581e-04
  1   2   4 142  3.30222e-05
  1   2   4 143 -3.29747e-05
  1   2   4 146  1.04111e-05
  1   2   4 147 -1.04317e-05
  1   2   4 150 -3.31046e-05
  1   2   4 151 -3.29579e-05
  1   2   4 155  2.48425e-05
  1   2   4 156  2.74292e-05
  1   2   4 157 -4.51061e-05
  1   2   4 160 -9.51353e-05
  1   2   4 186  1.80647e-05
  1   2   4 187 -1.79615e-05
  1   2   5  11 -2.20726e-04
  1   2   5  15  1.01094e-05
  1   2   5  18  1.21620e-04
  1   2   5  26  2.19478e-04
  1   2   5  27  8.77434e-05
  1   2   5  28 -8.78664e-05
  1   2   5  32  2.12585e-04
  1   2   5  35 -3.36059e-04
  1   2   5  36 -3.37419e-04
  1   2   5  38  5.57943e-05
  1   2   5  43 -9.27655e-05
  1   2   5  45  2.64399e-04
  1   2   5  46 -2.64397e-04
  1   2   5  48 -7.69273e-05
  1   2   5  49 -7.65099e-05
  1   2   5  56  2.58444e-04
  1   2   5  57  2.58576e-04
  1   2   5  63  2.76020e-04
  1   2   5  65  2.14966e-05
  1   2   5  66  2.14303e-05
  1   2   5  68  1.46130e-05
  1   2   5  71  1.37361e-04
  1   2   5  72 -1.37357e-04
  1   2   5  77 -1.43094e-04
  1   2   5  78 -3.39379e-04
  1   2   5  79  3.39385e-04
  1   2   5  82 -1.56474e-04
  1   2   5  83  1.56584e-04
  1   2   5  87 -8.48741e-05
  1   2   5  94  2.11843e-04
  1   2   5  98 -1.54697e-04
  1   2   5  99 -1.54649e-04
  1   2   5 104  4.20638e-04
  1   2   5 105 -4.20399e-04
  1   2   5 109 -5.61395e-05
  1   2   5 110 -5.59521e-05
  1   2   5 115  7.46051e-05
  1   2   5 117  1.51379e-05
  1   2   5 118 -1.05600e-04
  1   2   5 119  1.05598e-04
  1   2   5 124 -1.69252e-04
  1   2   5 127  7.93209e-05
  1   2   5 130 -2.28118e-04
  1   2   5 131  2.28396e-04
  1   2   5 132  5.06458e-04
  1   2   5 133  5.05703e-04
  1   2   5 142  2.13482e-05
  1   2   5 143  2.13373e-05
  1   2   5 146 -1.54214e-05
  1   2   5 147 -1.54518e-05
  1   2   5 150 -2.25365e-05
  1   2   5 151  2.24965e-05
  1   2   5 155  4.12136e-05
  1   2   5 156  7.40263e-05
  1   2   5 157  5.61739e-05
  1   2   5 160 -4.13127e-05
  1   2   5 186  2.50691e-05
  1   2   5 187  2.50442e-05
  1   2   6  11  1.53118e-05
  1   2   6  15 -1.20226e-04
  1   2   6  26 -1.37929e-05
  1   2   6  27 -4.69320e-05
  1   2   6  28  4.67438e-05
  1   2   6  35 -2.19953e-05
  1   2   6  36 -2.16515e-05
  1   2   6  38  8.64298e-05
  1   2   6  45 -1.08494e-04
  1   2   6  46  1.08346e-04
  1   2   6  54  1.23104e-04
  1   2   6  55  1.23104e-04
  1   2   6  56 -1.72736e-05
  1   2   6  57 -1.72389e-05
  1   2   6  63 -4.28745e-05
  1   2   6  77  2.16601e-05
  1   2   6  78  2.01306e-05
  1   2   6  79 -2.07856e-05
  1   2   6  91  1.30162e-04
  1   2   6 104 -1.06277e-05
  1   2   6 105  1.04097e-05
  1   2   6 115  9.40118e-04
  1   2   6 117  6.67202e-04
  1   2   6 124  3.58630e-05
  1   2   6 130  2.49330e-05
  1   2   6 131 -2.58603e-05
  1   2   6 137  2.83282e-04
  1   2   6 142 -3.91736e-05
  1   2   6 143 -3.81252e-05
  1   2   6 155  1.68392e-03
  1   2   6 156  2.04145e-03
  1   2   6 157  2.02298e-03
  1   2   6 160 -1.41200e-03
  1   2   6 164  1.20505e-05
  1   2   6 165  1.20439e-05
  1   2   6 174  2.45364e-04
  1   2   6 175 -2.45416e-04
  1   2   6 178 -1.01692e-05
  1   2   6 179  1.01636e-05
  1   2   6 182 -2.37014e-05
  1   2   6 183  2.36916e-05
  1   2   7  15  2.89120e-04
  1   2   7  18  1.60560e-05
  1   2   7  26  1.26038e-05
  1   2   7  27 -7.80105e-05
  1   2   7  28 -7.83544e-05
  1   2   7  32  1.87751e-05
  1   2   7  35  1.28368e-04
  1   2   7  36 -1.29695e-04
  1   2   7  38  1.56207e-04
  1   2   7  43 -3.57117e-05
  1   2   7  45  3.29156e-05
  1   2   7  46  3.27769e-05
  1   2   7  54 -2.02072e-04
  1   2   7  55  2.02093e-04
  1   2   7  56  1.08845e-05
  1   2   7  57 -1.07576e-05
  1   2   7  71 -1.97294e-05
  1   2   7  72 -1.98994e-05
  1   2   7  77 -1.20803e-05
  1   2   7  78 -1.20476e-05
  1   2   7  79 -1.20574e-05
  1   2   7  82  1.44174e-05
  1   2   7  83  1.47687e-05
  1   2   7  91  1.50079e-04
  1   2   7  98 -2.07208e-05
  1   2   7  99  2.04669e-05
  1   2   7 104  3.83333e-05
  1   2   7 105  3.78251e-05
  1   2   7 115  1.10503e-03
  1   2   7 117  7.26486e-04
  1   2   7 124 -1.21675e-05
  1   2   7 125 -1.28787e-05
  1   2   7 132  4.56090e-05
  1   2   7 133 -4.49527e-05
  1   2   7 137  2.99942e-04
  1   2   7 142 -1.89821e-05
  1   2   7 143  2.00942e-05
  1   2   7 150 -2.58587e-05
  1   2   7 151 -2.39957e-05
  1   2   7 155  2.31898e-03
  1   2   7 156  3.93210e-03
  1   2   7 157 -3.89614e-03
  1   2   7 160 -1.72657e-03
  1   2   7 164  3.59186e-05
  1   2   7 165 -3.59192e-05
  1   2   7 174 -2.72577e-04
  1   2   7 175 -2.72588e-04
  1   2   7 182 -1.56848e-05
  1   2   7 183 -1.56704e-05
  1   2   8  11 -4.05898e-04
  1   2   8  12  4.24096e-04
  1   2   8  13  4.76971e-04
  1   2   8  17  1.37791e-04
  1   2   8  18  5.07590e-04
  1   2   8  19 -5.05922e-04
  1   2   8  20  4.21286e-05
  1   2   8  21  6.98060e-05
  1   2   8  22  4.78209e-04
  1   2   8  24 -4.99288e-04
  1   2   8  25 -1.63344e-04
  1   2   8  29 -2.55306e-05
  1   2   8  30  6.86398e-05
  1   2   8  31 -4.46233e-04
  1   2   8  32 -4.73033e-04
  1   2   8  33  4.75120e-04
  1   2   8  34  5.12861e-04
  1   2   8  36  4.16429e-04
  1   2   8  39  2.23847e-04
  1   2   8  40 -6.89604e-05
  1   2   8  41 -4.80799e-04
  1   2   8  42 -1.05704e-04
  1   2   8  43  1.17577e-04
  1   2   8  44 -1.13383e-04
  1   2   8  47  4.71195e-04
  1   2   8  50 -1.35332e-04
  1   2   8  51 -4.86642e-04
  1   2   8  52 -1.58144e-05
  1   2   8  53  4.99103e-04
  1   2   8  56  3.13553e-04
  1   2   8  58 -6.91332e-05
  1   2   8  59  4.90021e-04
  1   2   8  60 -2.84015e-05
  1   2   8  62  2.58506e-04
  1   2   8  64  3.20274e-04
  1   2   8  67  1.79017e-04
  1   2   8  68  4.62731e-04
  1   2   8  69 -4.56399e-04
  1   2   8  70  6.70531e-05
  1   2   8  71  1.48839e-05
  1   2   8  72  5.17117e-04
  1   2   8  73 -1.87596e-04
  1   2   8  74 -7.85423e-04
  1   2   8  75 -4.87544e-04
  1   2   8  76  4.61661e-04
  1   2   8  77 -4.65857e-04
  1   2   8  81 -3.65591e-04
  1   2   8  83 -4.83647e-04
  1   2   8  84  4.91268e-04
  1   2   8  85  7.16986e-05
  1   2   8  86  1.82453e-05
  1   2   8  87 -4.86553e-04
  1   2   8  88  4.82605e-04
  1   2   8  89  3.81937e-05
  1   2   8  90 -4.91826e-04
  1   2   8  91 -4.20553e-04
  1   2   8  92  3.19663e-04
  1   2   8  93  5.58936e-04
  1   2   8  97 -1.39350e-04
  1   2   8 100  1.27650e-05
  1   2   8 101 -6.79549e-04
  1   2   8 102  3.73413e-04
  1   2   8 103  7.42808e-04
  1   2   8 106  4.66935e-04
  1   2   8 107 -5.33403e-04
  1   2   8 108  2.13830e-04
  1   2   8 109  8.77133e-05
  1   2   8 110 -5.55569e-05
  1   2   8 111 -1.52909e-04
  1   2   8 112  8.08877e-04
  1   2   8 113  4.81364e-04
  1   2   8 120 -4.75526e-04
  1   2   8 121 -4.55087e-04
  1   2   8 122  4.70238e-04
  1   2   8 123  1.35788e-04
  1   2   8 124  4.26959e-04
  1   2   8 125  4.50412e-04
  1   2   8 127 -4.82439e-04
  1   2   8 128  4.83365e-04
  1   2   8 129  1.03223e-04
  1   2   8 132  4.91490e-04
  1   2   8 134 -4.56570e-04
  1   2   8 135  2.83261e-05
  1   2   8 136  4.71985e-04
  1   2   8 137 -4.75411e-04
  1   2   8 138 -4.86207e-04
  1   2   8 139  4.93148e-04
  1   2   8 140 -9.93122e-04
  1   2   8 145 -1.63279e-04
  1   2   8 147  4.79647e-04
  1   2   8 149 -2.80134e-05
  1   2   8 152 -1.99050e-05
  1   2   8 158 -9.81610e-05
  1   2   8 159 -4.70574e-04
  1   2   8 162 -5.52882e-05
  1   2   8 163 -2.97523e-04
  1   2   8 166 -4.82885e-04
  1   2   8 167  4.55806e-05
  1   2   8 168  3.93837e-05
  1   2   8 170  4.79811e-04
  1   2   8 173 -1.80595e-05
  1   2   8 177 -4.45350e-04
  1   2   8 181 -4.94157e-05
  1   2   8 182  4.85049e-04
  1   2   8 184 -3.91010e-04
  1   2   8 185  4.80427e-04
  1   2   8 188  4.80087e-04
  1   2   8 189 -7.04055e-04
  1   2   9  11  1.35197e-03
  1   2   9  12  1.72344e-04
  1   2   9  13 -2.26440e-04
  1   2   9  14 -4.04903e-04
  1   2   9  17  1.83136e-04
  1   2   9  18 -2.29447e-04
  1   2   9  19 -2.28281e-04
  1   2   9  20  2.25996e-04
  1   2   9  21  2.86791e-04
  1   2   9  24 -5.04519e-04
  1   2   9  25 -1.27258e-04
  1   2   9  30  1.96999e-04
  1   2   9  31  2.32040e-04
  1   2   9  32  2.07479e-04
  1   2   9  33  2.09199e-04
  1   2   9  34 -2.23150e-04
  1   2   9  36 -2.58679e-04
  1   2   9  39  4.41313e-04
  1   2   9  40 -2.43299e-04
  1   2   9  41 -1.31194e-04
  1   2   9  42 -2.48116e-04
  1   2   9  43 -9.30047e-05
  1   2   9  44 -9.09320e-05
  1   2   9  47 -3.66604e-04
  1   2   9  50 -1.25310e-04
  1   2   9  51 -2.99919e-04
  1   2   9  52  1.30757e-05
  1   2   9  56 -1.34483e-03
  1   2   9  58 -2.72877e-04
  1   2   9  60  2.45941e-05
  1   2   9  62  3.43577e-04
  1   2   9  64  1.80298e-04
  1   2   9  67  4.86120e-04
  1   2   9  68 -1.86493e-04
  1   2   9  69 -1.85261e-04
  1   2   9  70  1.96799e-04
  1   2   9  71  1.09161e-05
  1   2   9  72 -2.26106e-04
  1   2   9  74 -5.20069e-05
  1   2   9  75 -2.76444e-04
  1   2   9  76  1.58669e-04
  1   2   9  77  1.55736e-04
  1   2   9  80  4.76195e-04
  1   2   9  81 -3.07679e-04
  1   2   9  85 -1.17782e-04
  1   2   9  86 -5.97348e-04
  1   2   9  87 -1.91189e-04
  1   2   9  88  1.95293e-04
  1   2   9  89  1.41206e-04
  1   2   9  90 -2.18510e-04
  1   2   9  91  1.87405e-04
  1   2   9  92 -4.86841e-04
  1   2   9  93 -7.24204e-04
  1   2   9  97 -8.03345e-05
  1   2   9 100 -4.95860e-05
  1   2   9 101  7.65741e-04
  1   2   9 102 -4.93882e-04
  1   2   9 103  6.08784e-04
  1   2   9 106 -3.60719e-04
  1   2   9 107 -3.30458e-04
  1   2   9 108  4.85717e-04
  1   2   9 109 -5.45186e-04
  1   2   9 110  5.87134e-04
  1   2   9 111 -1.49180e-04
  1   2   9 112  6.63433e-05
  1   2   9 113  1.83380e-04
  1   2   9 120  5.57960e-05
  1   2   9 121  5.21566e-04
  1   2   9 122 -2.85019e-04
  1   2   9 123  3.18385e-04
  1   2   9 124  1.85692e-04
  1   2   9 125  1.95762e-04
  1   2   9 127 -2.02589e-04
  1   2   9 128  2.04498e-04
  1   2   9 129 -4.11597e-05
  1   2   9 134 -4.03550e-05
  1   2   9 135 -1.26821e-05
  1   2   9 136  2.05143e-04
  1   2   9 137 -2.07340e-04
  1   2   9 138 -3.01069e-04
  1   2   9 139 -6.40758e-05
  1   2   9 140 -3.03627e-04
  1   2   9 145  1.52378e-04
  1   2   9 147 -2.13108e-04
  1   2   9 148 -4.88044e-04
  1   2   9 149  1.70155e-05
  1   2   9 152 -5.04018e-04
  1   2   9 153 -5.00860e-05
  1   2   9 158 -1.05962e-04
  1   2   9 159  1.57405e-05
  1   2   9 162 -1.01556e-04
  1   2   9 163  7.48644e-05
  1   2   9 166 -2.03678e-04
  1   2   9 167 -1.01732e-05
  1   2   9 168  2.24896e-04
  1   2   9 170  2.12393e-04
  1   2   9 173 -3.24111e-05
  1   2   9 177  5.99495e-04
  1   2   9 184 -2.11939e-04
  1   2   9 185  1.60890e-04
  1   2   9 188  1.45156e-04
  1   2   9 189  5.04879e-04
  1   2  10  11 -6.70736e-04
  1   2  10  12  6.85145e-04
  1   2  10  13 -7.06416e-04
  1   2  10  17  3.76883e-04
  1   2  10  18 -6.89528e-04
  1   2  10  19 -6.90233e-04
  1   2  10  20  1.80008e-04
  1   2  10  21  2.16143e-05
  1   2  10  22  9.02337e-04
  1   2  10  23  5.15033e-04
  1   2  10  24 -3.01856e-04
  1   2  10  25 -6.04738e-04
  1   2  10  29 -4.11719e-04
  1   2  10  30  5.28842e-04
  1   2  10  31  1.13994e-03
  1   2  10  33  1.12093e-03
  1   2  10  34  1.11489e-03
  1   2  10  36  7.17209e-04
  1   2  10  37 -1.12947e-03
  1   2  10  39  1.13508e-03
  1   2  10  40 -2.15743e-04
  1   2  10  41 -8.12738e-04
  1   2  10  42 -5.62847e-04
  1   2  10  43  5.66134e-04
  1   2  10  44 -5.63805e-04
  1   2  10  47  9.02442e-04
  1   2  10  48 -6.64738e-04
  1   2  10  50  1.61023e-05
  1   2  10  52  1.18799e-05
  1   2  10  53  1.11904e-03
  1   2  10  56  6.80752e-04
  1   2  10  58 -2.43030e-04
  1   2  10  60  1.10799e-04
  1   2  10  61 -2.68767e-05
  1   2  10  62  1.14155e-03
  1   2  10  64  6.79574e-04
  1   2  10  67 -5.98185e-04
  1   2  10  68  6.83448e-04
  1   2  10  69 -6.84141e-04
  1   2  10  70  5.18939e-04
  1   2  10  73  6.28319e-04
  1   2  10  74 -3.00627e-04
  1   2  10  75  1.13726e-05
  1   2  10  76  7.26787e-04
  1   2  10  77  7.27648e-04
  1   2  10  80  6.26779e-04
  1   2  10  81 -2.95280e-04
  1   2  10  83 -7.09608e-04
  1   2  10  85 -5.30018e-04
  1   2  10  86 -5.44534e-04
  1   2  10  87  6.56348e-04
  1   2  10  88  6.62083e-04
  1   2  10  89 -8.99868e-04
  1   2  10  90 -6.86839e-04
  1   2  10  91  6.10597e-04
  1   2  10  92 -1.12938e-03
  1   2  10  93 -1.40657e-03
  1   2  10  97  1.11950e-04
  1   2  10 100 -7.51792e-04
  1   2  10 101  1.40300e-03
  1   2  10 102 -1.12793e-03
  1   2  10 103  7.75121e-04
  1   2  10 106  8.15221e-04
  1   2  10 107 -6.85977e-04
  1   2  10 108 -6.80782e-04
  1   2  10 109  2.70773e-05
  1   2  10 111 -2.58705e-04
  1   2  10 112  5.93474e-05
  1   2  10 113 -1.13210e-03
  1   2  10 116 -6.66329e-04
  1   2  10 120 -9.01821e-04
  1   2  10 121 -2.20513e-05
  1   2  10 122  1.02280e-03
  1   2  10 123  2.76479e-04
  1   2  10 125  1.87705e-05
  1   2  10 126  1.12724e-03
  1   2  10 129  2.62025e-04
  1   2  10 132 -6.91747e-04
  1   2  10 134  1.14843e-04
  1   2  10 135 -1.50408e-05
  1   2  10 136  6.82982e-04
  1   2  10 137 -6.82613e-04
  1   2  10 138 -1.13144e-03
  1   2  10 139  3.32249e-05
  1   2  10 140 -2.04670e-04
  1   2  10 141 -1.12996e-03
  1   2  10 145 -7.27315e-05
  1   2  10 148 -1.12778e-03
  1   2  10 149  4.68671e-05
  1   2  10 152 -1.11935e-03
  1   2  10 153 -7.92392e-05
  1   2  10 156 -2.44476e-05
  1   2  10 158 -3.78301e-04
  1   2  10 159 -2.74994e-05
  1   2  10 161 -2.55527e-04
  1   2  10 162 -3.18831e-05
  1   2  10 163  7.07771e-04
  1   2  10 166 -7.04112e-04
  1   2  10 167 -4.60799e-04
  1   2  10 168  2.14805e-04
  1   2  10 169 -8.65096e-05
  1   2  10 173  1.12900e-03
  1   2  10 177 -1.98235e-05
  1   2  10 181  1.20559e-05
  1   2  10 182  6.78271e-04
  1   2  10 184 -6.62785e-04
  1   2  10 185  7.35868e-04
  1   2  10 188  7.70977e-04
  1   2  10 189 -1.44093e-04
  1   2  11  12  1.10051e-03
  1   2  11  13 -1.13240e-03
  1   2  11  14 -5.59699e-04
  1   2  11  17  3.65850e-04
  1   2  11  18  1.15205e-03
  1   2  11  19 -1.15234e-03
  1   2  11  20  9.81243e-05
  1   2  11  21  7.08223e-05
  1   2  11  22  1.13275e-03
  1   2  11  24  5.11356e-04
  1   2  11  25 -7.90577e-04
  1   2  11  29 -7.88765e-05
  1   2  11  30  2.02183e-04
  1   2  11  31 -6.96752e-04
  1   2  11  33 -6.77020e-04
  1   2  11  36  1.10826e-03
  1   2  11  37  6.06110e-04
  1   2  11  39  7.63486e-04
  1   2  11  40 -1.03678e-04
  1   2  11  42 -6.71775e-04
  1   2  11  43 -7.37107e-04
  1   2  11  44 -7.33054e-04
  1   2  11  47  1.13522e-03
  1   2  11  48  1.12664e-03
  1   2  11  50 -2.56717e-04
  1   2  11  51  4.29052e-04
  1   2  11  52 -4.58484e-04
  1   2  11  53 -7.19797e-04
  1   2  11  56 -1.09072e-03
  1   2  11  58 -1.47677e-04
  1   2  11  60 -2.55317e-05
  1   2  11  61  1.13138e-03
  1   2  11  62  2.43156e-04
  1   2  11  64  9.52835e-04
  1   2  11  67 -1.12976e-03
  1   2  11  68  1.11648e-03
  1   2  11  69 -1.11284e-03
  1   2  11  70  2.32625e-04
  1   2  11  74 -7.68628e-04
  1   2  11  75  5.66807e-04
  1   2  11  76  1.12160e-03
  1   2  11  77 -1.11673e-03
  1   2  11  81 -1.08395e-03
  1   2  11  84 -7.68173e-04
  1   2  11  85 -9.42148e-05
  1   2  11  86 -3.45708e-05
  1   2  11  87  1.13741e-03
  1   2  11  88  1.13162e-03
  1   2  11  89  1.26544e-05
  1   2  11  90 -1.13223e-03
  1   2  11  91  1.07338e-03
  1   2  11  93 -1.88509e-04
  1   2  11  96 -5.72546e-04
  1   2  11  97 -3.09300e-04
  1   2  11 100 -1.13427e-03
  1   2  11 101  1.22312e-05
  1   2  11 103  1.07396e-04
  1   2  11 106  1.14064e-03
  1   2  11 107 -1.20771e-03
  1   2  11 108 -1.12933e-03
  1   2  11 109  5.55667e-05
  1   2  11 111 -2.46499e-04
  1   2  11 112  6.70905e-04
  1   2  11 113 -1.99887e-05
  1   2  11 114  1.32367e-03
  1   2  11 115  1.32510e-03
  1   2  11 116 -1.16093e-03
  1   2  11 121 -1.16815e-03
  1   2  11 122  2.02837e-05
  1   2  11 123  2.60705e-04
  1   2  11 125  2.61654e-05
  1   2  11 129  6.23896e-04
  1   2  11 132  1.13343e-03
  1   2  11 134 -8.75248e-04
  1   2  11 135 -1.13318e-03
  1   2  11 136  1.12331e-03
  1   2  11 137  1.12363e-03
  1   2  11 139  1.07267e-03
  1   2  11 140 -5.92987e-04
  1   2  11 141 -1.14567e-05
  1   2  11 144  1.12859e-03
  1   2  11 145 -1.32136e-04
  1   2  11 147 -1.12691e-03
  1   2  11 149 -2.76612e-05
  1   2  11 152 -1.25427e-05
  1   2  11 153  2.05593e-05
  1   2  11 156  1.09477e-03
  1   2  11 158 -6.69080e-04
  1   2  11 159  9.04196e-05
  1   2  11 161 -1.05263e-03
  1   2  11 162 -5.46146e-04
  1   2  11 163 -1.01842e-03
  1   2  11 167  5.24118e-05
  1   2  11 168  8.90623e-05
  1   2  11 169  1.59066e-04
  1   2  11 170  1.12690e-03
  1   2  11 173 -6.76531e-05
  1   2  11 176 -1.16332e-05
  1   2  11 177 -1.05955e-03
  1   2  11 180  1.13061e-03
  1   2  11 181 -1.40260e-03
  1   2  11 182  1.12267e-03
  1   2  11 184 -2.31033e-04
  1   2  11 189 -1.34202e-03
  1   2  12  11 -2.11496e-05
  1   2  12  15 -2.82994e-04
  1   2  12  27  1.98095e-04
  1   2  12  28 -1.97254e-04
  1   2  12  35  4.74151e-04
  1   2  12  36  4.73212e-04
  1   2  12  43 -2.64804e-05
  1   2  12  45  6.95131e-04
  1   2  12  46 -6.94590e-04
  1   2  12  54 -3.89489e-05
  1   2  12  55 -3.89570e-05
  1   2  12  56  2.90621e-05
  1   2  12  57  2.54160e-05
  1   2  12  63  4.51936e-05
  1   2  12  71 -1.18440e-05
  1   2  12  72  1.29110e-05
  1   2  12  77 -2.12306e-05
  1   2  12  78  3.65301e-05
  1   2  12  79 -3.87996e-05
  1   2  12  91 -3.80420e-04
  1   2  12  94  1.95786e-05
  1   2  12 104 -2.20838e-05
  1   2  12 105  2.36986e-05
  1   2  12 115  2.42150e-04
  1   2  12 117  4.39772e-04
  1   2  12 127  1.28668e-05
  1   2  12 130 -4.84397e-05
  1   2  12 131  4.94641e-05
  1   2  12 132  5.50802e-05
  1   2  12 133  5.30757e-05
  1   2  12 137  2.24346e-04
  1   2  12 155 -4.06069e-04
  1   2  12 156  1.05370e-03
  1   2  12 157  1.05232e-03
  1   2  12 160 -1.72335e-03
  1   2  12 164 -4.75660e-05
  1   2  12 165 -4.75730e-05
  1   2  12 174  2.65604e-04
  1   2  12 175 -2.65608e-04
  1   2  12 182 -1.14585e-04
  1   2  12 183  1.14542e-04
  1   3   4  11 -2.30503e-05
  1   3   4  15 -3.66963e-05
  1   3   4  27  5.83127e-05
  1   3   4  28  5.84090e-05
  1   3   4  35 -8.88662e-05
  1   3   4  36  8.63834e-05
  1   3   4  38 -1.67588e-05
  1   3   4  48  1.14215e-05
  1   3   4  49 -1.39860e-05
  1   3   4  54  3.44885e-05
  1   3   4  55 -3.44915e-05
  1   3   4  56  1.98415e-05
  1   3   4  57  1.90320e-05
  1   3   4  63  4.33773e-05
  1   3   4  91 -9.65297e-05
  1   3   4 115 -1.36553e-04
  1   3   4 117 -4.55544e-05
  1   3   4 124 -1.99534e-05
  1   3   4 127 -1.36018e-05
  1   3   4 130  1.34842e-05
  1   3   4 131  1.47734e-05
  1   3   4 136  1.01838e-05
  1   3   4 137 -1.01677e-05
  1   3   4 142  1.07909e-05
  1   3   4 143  1.03968e-05
  1   3   4 155 -4.94747e-04
  1   3   4 156 -2.24232e-04
  1   3   4 157 -2.36064e-04
  1   3   4 160 -1.77100e-04
  1   3   4 164 -1.15349e-05
  1   3   4 182 -1.58468e-05
  1   3   5  11  3.07010e-05
  1   3   5  15  4.88506e-05
  1   3   5  27 -5.32169e-05
  1   3   5  28  5.30774e-05
  1   3   5  35 -1.24822e-04
  1   3   5  36 -1.26370e-04
  1   3   5  45 -3.15923e-04
  1   3   5  46  3.16323e-04
  1   3   5  48 -1.59552e-05
  1   3   5  49 -1.48929e-05
  1   3   5  54  7.70756e-05
  1   3   5  55  7.70629e-05
  1   3   5  56 -3.95265e-05
  1   3   5  57  3.85427e-05
  1   3   5  63 -3.06036e-05
  1   3   5  78  3.12540e-05
  1   3   5  79  3.31554e-05
  1   3   5  91  1.46158e-04
  1   3   5 115  1.76028e-04
  1   3   5 117  3.92441e-05
  1   3   5 124  1.59763e-05
  1   3   5 127  1.21750e-05
  1   3   5 130  3.53350e-05
  1   3   5 131 -3.44842e-05
  1   3   5 155  7.42261e-04
  1   3   5 156  5.15754e-04
  1   3   5 157 -5.17557e-04
  1   3   5 160  2.49228e-04
  1   3   5 164  1.81341e-05
  1   3   5 174 -1.77706e-05
  1   3   5 175  1.78506e-05
  1   3   5 182  2.80740e-05
  1   3   6  11  2.50980e-05
  1   3   6  18 -1.43875e-04
  1   3   6  26 -2.18935e-04
  1   3   6  27 -6.81324e-05
  1   3   6  28  6.82019e-05
  1   3   6  32  1.13600e-04
  1   3   6  33  1.13637e-04
  1   3   6  35  8.86784e-05
  1   3   6  36  8.84285e-05
  1   3   6  38 -3.42780e-04
  1   3   6  43  1.53351e-04
  1   3   6  45 -6.37873e-05
  1   3   6  46  6.39057e-05
  1   3   6  48  1.07872e-04
  1   3   6  49  1.08222e-04
  1   3   6  63 -2.90053e-04
  1   3   6  65 -2.84272e-05
  1   3   6  66 -2.84291e-05
  1   3   6  68 -1.13201e-05
  1   3   6  72  1.62343e-04
  1   3   6  77  2.00452e-04
  1   3   6  78 -1.67310e-05
  1   3   6  79 -1.68344e-05
  1   3   6  83  5.88545e-05
  1   3   6  87  5.25924e-05
  1   3   6  91 -1.36905e-05
  1   3   6  94  8.11540e-05
  1   3   6  98  1.87939e-04
  1   3   6  99 -1.87965e-04
  1   3   6 104 -1.18637e-04
  1   3   6 105 -1.19149e-04
  1   3   6 109 -3.32083e-05
  1   3   6 110  3.31221e-05
  1   3   6 115 -2.43097e-04
  1   3   6 117 -2.31811e-05
  1   3   6 118  1.68468e-05
  1   3   6 119  1.67817e-05
  1   3   6 124  3.89688e-04
  1   3   6 127  4.40910e-04
  1   3   6 130  1.73833e-04
  1   3   6 131 -1.73634e-04
  1   3   6 132 -3.88288e-05
  1   3   6 133  3.88571e-05
  1   3   6 136 -1.34415e-05
  1   3   6 137 -1.36440e-05
  1   3   6 142 -2.89883e-04
  1   3   6 143  2.90041e-04
  1   3   6 147  2.92431e-05
  1   3   6 150  3.50317e-04
  1   3   6 151 -3.50377e-04
  1   3   6 155 -4.36265e-05
  1   3   6 156 -1.08801e-04
  1   3   6 157  1.67728e-04
  1   3   6 160 -1.26265e-04
  1   3   6 170 -1.80037e-05
  1   3   6 186 -7.54552e-05
  1   3   6 187  7.54485e-05
  1   3   7  11 -4.74080e-04
  1   3   7  18  1.86228e-04
  1   3   7  26  4.41689e-05
  1   3   7  27  1.39982e-04
  1   3   7  28  1.39829e-04
  1   3   7  32  1.56897e-04
  1   3   7  33 -1.56966e-04
  1   3   7  35  2.75594e-04
  1   3   7  36 -2.75665e-04
  1   3   7  38  3.66703e-04
  1   3   7  43 -5.44866e-04
  1   3   7  45  1.13320e-04
  1   3   7  46  1.13441e-04
  1   3   7  48  2.64798e-04
  1   3   7  49 -2.65691e-04
  1   3   7  56  2.49571e-04
  1   3   7  57  2.49674e-04
  1   3   7  63  3.71375e-04
  1   3   7  68 -7.94813e-05
  1   3   7  72 -1.54611e-04
  1   3   7  83  2.08545e-04
  1   3   7  87  1.22792e-05
  1   3   7  91 -2.61940e-05
  1   3   7  94 -1.85339e-04
  1   3   7  98 -1.98935e-04
  1   3   7  99 -1.98966e-04
  1   3   7 104  1.73056e-04
  1   3   7 105 -1.73195e-04
  1   3   7 109 -1.08469e-04
  1   3   7 110 -1.08373e-04
  1   3   7 115  2.00172e-04
  1   3   7 118 -4.65200e-05
  1   3   7 119  4.63628e-05
  1   3   7 124 -5.14990e-04
  1   3   7 127 -5.11551e-04
  1   3   7 130  1.63570e-04
  1   3   7 131  1.63358e-04
  1   3   7 132  1.85281e-04
  1   3   7 133  1.85418e-04
  1   3   7 142  3.05536e-04
  1   3   7 143  3.05533e-04
  1   3   7 150 -4.02245e-04
  1   3   7 151 -4.02421e-04
  1   3   7 155 -7.93464e-05
  1   3   7 156 -1.85615e-05
  1   3   7 157 -1.23055e-04
  1   3   7 160  1.53852e-04
  1   3   7 170  2.61543e-05
  1   3   7 174  1.33199e-05
  1   3   7 175  1.35109e-05
  1   3   7 186  8.52063e-05
  1   3   7 187  8.52787e-05
  1   3   8  11 -1.36342e-03
  1   3   8  12  1.35326e-03
  1   3   8  17  1.83141e-04
  1   3   8  18  2.29220e-04
  1   3   8  19 -2.27747e-04
  1   3   8  20  2.26000e-04
  1   3   8  21  2.86796e-04
  1   3   8  22  1.05919e-05
  1   3   8  24 -5.04511e-04
  1   3   8  25  1.38621e-04
  1   3   8  30  1.97003e-04
  1   3   8  31 -2.00625e-04
  1   3   8  32 -2.08714e-04
  1   3   8  36  1.44221e-03
  1   3   8  39  4.41588e-04
  1   3   8  40 -2.43305e-04
  1   3   8  41 -2.85785e-04
  1   3   8  42 -2.48121e-04
  1   3   8  43  1.15055e-04
  1   3   8  44 -1.12247e-04
  1   3   8  47  5.46192e-05
  1   3   8  50 -1.25315e-04
  1   3   8  51 -9.81873e-05
  1   3   8  52  1.30765e-05
  1   3   8  56  1.35771e-03
  1   3   8  58 -2.72883e-04
  1   3   8  60  2.45894e-05
  1   3   8  62  1.24848e-05
  1   3   8  64  2.07303e-04
  1   3   8  68  2.14601e-04
  1   3   8  69 -2.10113e-04
  1   3   8  70  1.96803e-04
  1   3   8  71 -2.50924e-04
  1   3   8  72  2.50528e-04
  1   3   8  74 -5.20007e-05
  1   3   8  75 -1.41943e-04
  1   3   8  76  2.51753e-04
  1   3   8  77 -2.54537e-04
  1   3   8  81  3.07713e-04
  1   3   8  82  2.37424e-04
  1   3   8  83 -2.37843e-04
  1   3   8  84  1.90646e-04
  1   3   8  85 -1.17753e-04
  1   3   8  86 -8.74443e-04
  1   3   8  87 -2.29087e-04
  1   3   8  88 -2.25582e-04
  1   3   8  89  4.92957e-04
  1   3   8  90 -2.25398e-04
  1   3   8  91 -1.94512e-04
  1   3   8  93  3.44148e-04
  1   3   8  97 -8.03384e-05
  1   3   8 100  3.59349e-04
  1   3   8 101  7.65749e-04
  1   3   8 102  1.85089e-05
  1   3   8 103  6.08815e-04
  1   3   8 106  5.06863e-05
  1   3   8 107 -3.30472e-04
  1   3   8 109  5.45328e-04
  1   3   8 110  5.87544e-04
  1   3   8 111 -4.57367e-04
  1   3   8 112  6.63619e-05
  1   3   8 113  2.50685e-04
  1   3   8 120 -1.53271e-05
  1   3   8 121 -5.21568e-04
  1   3   8 122  3.11271e-05
  1   3   8 123  3.18391e-04
  1   3   8 124  1.85097e-04
  1   3   8 125  1.61042e-04
  1   3   8 126  4.77401e-04
  1   3   8 127 -2.21554e-04
  1   3   8 128  2.21809e-04
  1   3   8 129 -4.11613e-05
  1   3   8 132  2.30784e-04
  1   3   8 134  4.03617e-05
  1   3   8 135  1.98911e-05
  1   3   8 137 -2.13409e-04
  1   3   8 138 -1.07925e-04
  1   3   8 139 -6.40693e-05
  1   3   8 140 -3.03614e-04
  1   3   8 145  2.06591e-04
  1   3   8 146  2.19239e-04
  1   3   8 147  2.15130e-04
  1   3   8 148 -4.78548e-04
  1   3   8 149  1.70002e-05
  1   3   8 152 -4.70183e-04
  1   3   8 153 -5.00827e-05
  1   3   8 158 -1.05965e-04
  1   3   8 159 -3.47476e-05
  1   3   8 162 -4.68217e-04
  1   3   8 163  7.48671e-05
  1   3   8 165  2.20252e-04
  1   3   8 166 -2.28028e-04
  1   3   8 167 -1.01737e-05
  1   3   8 168  2.24901e-04
  1   3   8 169  4.83809e-04
  1   3   8 170  2.15372e-04
  1   3   8 171 -2.19362e-04
  1   3   8 173  4.81784e-04
  1   3   8 177 -5.99496e-04
  1   3   8 181  1.59346e-04
  1   3   8 182  2.19648e-04
  1   3   8 183  2.10197e-04
  1   3   8 184  7.43854e-05
  1   3   8 189 -7.62714e-04
  1   3   9  11 -4.06094e-04
  1   3   9  12 -4.17809e-04
  1   3   9  14 -2.49194e-04
  1   3   9  17 -1.37790e-04
  1   3   9  18  5.07383e-04
  1   3   9  19  5.06056e-04
  1   3   9  20 -4.21277e-05
  1   3   9  21 -6.98063e-05
  1   3   9  22  1.09688e-05
  1   3   9  24  4.99269e-04
  1   3   9  25 -1.66691e-04
  1   3   9  29  2.55308e-05
  1   3   9  30 -6.86390e-05
  1   3   9  31 -5.20625e-04
  1   3   9  32 -4.73304e-04
  1   3   9  36  4.19307e-04
  1   3   9  39 -2.23826e-04
  1   3   9  40  6.89609e-05
  1   3   9  41  4.86290e-04
  1   3   9  42  1.05701e-04
  1   3   9  43  1.21856e-04
  1   3   9  44  1.18716e-04
  1   3   9  47  2.07031e-05
  1   3   9  50  1.35335e-04
  1   3   9  51  4.79637e-04
  1   3   9  52  1.58144e-05
  1   3   9  53 -4.62922e-04
  1   3   9  56  3.15291e-04
  1   3   9  58  6.91330e-05
  1   3   9  59  4.74546e-04
  1   3   9  60  2.84028e-05
  1   3   9  62  3.41577e-04
  1   3   9  64 -3.25134e-04
  1   3   9  68  4.61720e-04
  1   3   9  69  4.59368e-04
  1   3   9  70 -6.70505e-05
  1   3   9  71  5.20172e-04
  1   3   9  72  5.16685e-04
  1   3   9  73  2.52138e-04
  1   3   9  74  7.85429e-04
  1   3   9  75  4.79003e-04
  1   3   9  76 -4.70090e-04
  1   3   9  77 -4.64824e-04
  1   3   9  80  2.36436e-04
  1   3   9  81 -3.65617e-04
  1   3   9  82 -4.87379e-04
  1   3   9  85 -7.16071e-05
  1   3   9  86  9.11003e-04
  1   3   9  87  4.83646e-04
  1   3   9  88  4.88246e-04
  1   3   9  89 -2.29579e-05
  1   3   9  90  4.92252e-04
  1   3   9  91 -4.20488e-04
  1   3   9  93 -7.28689e-04
  1   3   9  97  1.39349e-04
  1   3   9 101  6.79536e-04
  1   3   9 103 -7.42810e-04
  1   3   9 106  2.01853e-05
  1   3   9 107  5.33393e-04
  1   3   9 109  8.76324e-05
  1   3   9 110  5.56008e-05
  1   3   9 111  2.75075e-04
  1   3   9 112 -8.08844e-04
  1   3   9 113 -4.84150e-04
  1   3   9 120 -1.41346e-05
  1   3   9 121 -4.55088e-04
  1   3   9 122  2.69250e-05
  1   3   9 123 -1.35784e-04
  1   3   9 124 -4.26216e-04
  1   3   9 125 -4.41603e-04
  1   3   9 126  8.58180e-05
  1   3   9 127  4.81569e-04
  1   3   9 128 -4.85228e-04
  1   3   9 129 -1.03221e-04
  1   3   9 134 -4.56572e-04
  1   3   9 135  1.60864e-05
  1   3   9 137  4.75488e-04
  1   3   9 138  4.81311e-04
  1   3   9 139 -4.93144e-04
  1   3   9 140  9.93108e-04
  1   3   9 141  1.02757e-05
  1   3   9 145 -4.37697e-04
  1   3   9 146 -4.86827e-04
  1   3   9 147  4.79544e-04
  1   3   9 149  2.80104e-05
  1   3   9 158  9.81569e-05
  1   3   9 159 -3.62132e-04
  1   3   9 162 -8.66729e-04
  1   3   9 163  2.97517e-04
  1   3   9 165 -4.89210e-04
  1   3   9 166  4.83576e-04
  1   3   9 167 -4.55796e-05
  1   3   9 168 -3.93823e-05
  1   3   9 169  2.16408e-04
  1   3   9 170 -4.79701e-04
  1   3   9 171  4.86898e-04
  1   3   9 173  2.14046e-04
  1   3   9 177 -4.45358e-04
  1   3   9 181 -7.30453e-04
  1   3   9 183 -4.76197e-04
  1   3   9 184 -2.04347e-04
  1   3   9 189  2.23084e-04
  1   3  10  11  1.09668e-03
  1   3  10  12 -1.10190e-03
  1   3  10  14 -1.00541e-05
  1   3  10  17 -3.65844e-04
  1   3  10  18  1.15231e-03
  1   3  10  19  1.15260e-03
  1   3  10  20 -9.81261e-05
  1   3  10  21 -7.08276e-05
  1   3  10  23 -1.10535e-03
  1   3  10  24 -5.11348e-04
  1   3  10  25 -7.87290e-04
  1   3  10  29  7.88757e-05
  1   3  10  30 -2.02184e-04
  1   3  10  31  6.63861e-04
  1   3  10  36 -1.11123e-03
  1   3  10  37 -7.58804e-04
  1   3  10  39 -7.64630e-04
  1   3  10  40  1.03677e-04
  1   3  10  41  1.12943e-03
  1   3  10  42  6.71777e-04
  1   3  10  43 -7.28838e-04
  1   3  10  44  7.25183e-04
  1   3  10  47  2.59656e-05
  1   3  10  48  1.12445e-03
  1   3  10  50  2.56713e-04
  1   3  10  52  4.58488e-04
  1   3  10  56 -1.09057e-03
  1   3  10  58  1.47678e-04
  1   3  10  59  6.46068e-04
  1   3  10  60  2.55335e-05
  1   3  10  61  3.33605e-05
  1   3  10  62 -2.43150e-04
  1   3  10  64 -9.48994e-04
  1   3  10  68 -1.11509e-03
  1   3  10  69  1.11317e-03
  1   3  10  70 -2.32625e-04
  1   3  10  71  1.15828e-03
  1   3  10  74  7.68634e-04
  1   3  10  76 -1.11575e-03
  1   3  10  77 -1.11898e-03
  1   3  10  80 -1.12499e-03
  1   3  10  81 -1.08392e-03
  1   3  10  82 -1.13062e-03
  1   3  10  83  1.13105e-03
  1   3  10  85  9.41847e-05
  1   3  10  86  1.60565e-03
  1   3  10  87 -1.13025e-03
  1   3  10  88  1.13676e-03
  1   3  10  89 -2.32107e-05
  1   3  10  90  1.13150e-03
  1   3  10  91 -1.07377e-03
  1   3  10  93 -6.12932e-04
  1   3  10  97  3.09301e-04
  1   3  10 101 -1.22178e-05
  1   3  10 103 -1.47499e-03
  1   3  10 106  2.46715e-05
  1   3  10 107  1.20772e-03
  1   3  10 109  5.57800e-05
  1   3  10 111  1.22457e-03
  1   3  10 112 -6.71059e-04
  1   3  10 113 -8.11633e-04
  1   3  10 114 -1.32207e-03
  1   3  10 115 -1.32363e-03
  1   3  10 116 -1.16263e-03
  1   3  10 121 -1.16812e-03
  1   3  10 122 -1.53948e-05
  1   3  10 123 -2.60709e-04
  1   3  10 125  7.89313e-05
  1   3  10 129 -6.23900e-04
  1   3  10 132  1.13377e-03
  1   3  10 134 -3.51939e-04
  1   3  10 135  2.18413e-05
  1   3  10 137  1.12409e-03
  1   3  10 138 -8.65392e-04
  1   3  10 139 -1.07267e-03
  1   3  10 140 -4.75087e-04
  1   3  10 141 -8.06327e-04
  1   3  10 145  1.32259e-04
  1   3  10 146 -1.13442e-03
  1   3  10 149  2.76614e-05
  1   3  10 152  1.01320e-05
  1   3  10 153 -2.05574e-05
  1   3  10 156  1.09186e-03
  1   3  10 158  6.69084e-04
  1   3  10 159  1.12064e-03
  1   3  10 161 -1.08587e-03
  1   3  10 162 -1.45392e-03
  1   3  10 163  1.01842e-03
  1   3  10 165 -1.13695e-03
  1   3  10 166  1.13059e-03
  1   3  10 167 -5.24110e-05
  1   3  10 168 -8.90636e-05
  1   3  10 169  6.74743e-04
  1   3  10 171  1.13449e-03
  1   3  10 173  6.77219e-05
  1   3  10 176 -1.03063e-05
  1   3  10 177 -1.05952e-03
  1   3  10 181 -1.40261e-03
  1   3  10 182 -1.12277e-03
  1   3  10 183 -1.13389e-03
  1   3  10 184 -2.31044e-04
  1   3  10 189  4.44567e-04
  1   3  11  12  6.73554e-04
  1   3  11  14  1.09648e-03
  1   3  11  17  3.76909e-04
  1   3  11  18  6.89626e-04
  1   3  11  19 -6.90096e-04
  1   3  11  20  1.80003e-04
  1   3  11  21  2.16078e-05
  1   3  11  24 -3.01867e-04
  1   3  11  25  5.94192e-04
  1   3  11  29 -4.11724e-04
  1   3  11  30  5.28839e-04
  1   3  11  31  1.11593e-03
  1   3  11  34 -1.14117e-03
  1   3  11  36  7.19842e-04
  1   3  11  37 -1.13116e-03
  1   3  11  39  1.13633e-03
  1   3  11  40 -2.15738e-04
  1   3  11  42 -5.62844e-04
  1   3  11  43 -5.45042e-04
  1   3  11  44 -5.42257e-04
  1   3  11  47  4.70682e-05
  1   3  11  48  6.71711e-04
  1   3  11  50  1.61074e-05
  1   3  11  51 -1.13072e-03
  1   3  11  52  1.18793e-05
  1   3  11  56 -6.62836e-04
  1   3  11  58 -2.43023e-04
  1   3  11  59  1.13374e-03
  1   3  11  60  1.10795e-04
  1   3  11  61  2.33185e-04
  1   3  11  62  1.14155e-03
  1   3  11  64  6.37874e-04
  1   3  11  68  6.67152e-04
  1   3  11  69 -6.64905e-04
  1   3  11  70  5.18937e-04
  1   3  11  71 -6.76518e-04
  1   3  11  73  7.46196e-04
  1   3  11  74 -3.00627e-04
  1   3  11  75 -1.13320e-03
  1   3  11  76  6.29945e-04
  1   3  11  77 -6.29160e-04
  1   3  11  81  2.95273e-04
  1   3  11  82  6.61502e-04
  1   3  11  84  1.13386e-03
  1   3  11  85 -5.30027e-04
  1   3  11  86 -3.24487e-04
  1   3  11  87  6.76320e-04
  1   3  11  88 -6.70929e-04
  1   3  11  89  3.26175e-04
  1   3  11  90 -6.77937e-04
  1   3  11  91  6.01279e-04
  1   3  11  92 -1.13154e-03
  1   3  11  93  6.60395e-04
  1   3  11  96  1.13504e-03
  1   3  11  97  1.11953e-04
  1   3  11 101  1.40300e-03
  1   3  11 102 -1.13297e-03
  1   3  11 103  2.12818e-04
  1   3  11 106  4.16106e-05
  1   3  11 107 -6.85968e-04
  1   3  11 109 -2.70967e-05
  1   3  11 111 -9.34472e-04
  1   3  11 112  5.93491e-05
  1   3  11 113  1.50044e-05
  1   3  11 114  1.40862e-04
  1   3  11 115  1.37028e-04
  1   3  11 116  6.99826e-04
  1   3  11 120  3.71461e-04
  1   3  11 121  2.20607e-05
  1   3  11 122 -5.43632e-05
  1   3  11 123  2.76475e-04
  1   3  11 125 -2.68881e-05
  1   3  11 126  1.13578e-03
  1   3  11 129  2.62028e-04
  1   3  11 132  6.13035e-04
  1   3  11 134  8.43015e-04
  1   3  11 135 -4.66532e-04
  1   3  11 137  6.77687e-04
  1   3  11 138 -1.47360e-05
  1   3  11 139  3.32211e-05
  1   3  11 140  1.56409e-03
  1   3  11 144  6.84724e-04
  1   3  11 145 -7.27133e-05
  1   3  11 146  6.84620e-04
  1   3  11 147 -6.81333e-04
  1   3  11 148 -1.13298e-03
  1   3  11 149  4.68668e-05
  1   3  11 152 -1.13523e-03
  1   3  11 153 -7.92407e-05
  1   3  11 156  7.77645e-04
  1   3  11 158 -3.78301e-04
  1   3  11 159  5.22636e-05
  1   3  11 161  7.74894e-04
  1   3  11 162 -9.99256e-05
  1   3  11 163  7.07770e-04
  1   3  11 165  6.84995e-04
  1   3  11 167 -4.60800e-04
  1   3  11 168  2.14800e-04
  1   3  11 169  1.11512e-03
  1   3  11 170  6.79918e-04
  1   3  11 171 -6.83301e-04
  1   3  11 173  1.12902e-03
  1   3  11 177  1.98075e-05
  1   3  11 180  6.68682e-04
  1   3  11 181 -1.20566e-05
  1   3  11 182  6.75936e-04
  1   3  11 183  6.86453e-04
  1   3  11 184  6.62557e-04
  1   3  11 185 -6.25326e-04
  1   3  11 188 -5.87921e-04
  1   3  11 189 -6.79163e-04
  1   3  12  11 -5.49645e-04
  1   3  12  18  5.00734e-04
  1   3  12  26  5.43004e-04
  1   3  12  27  3.45128e-04
  1   3  12  28 -3.45534e-04
  1   3  12  32  4.28548e-04
  1   3  12  33  4.28601e-04
  1   3  12  35 -5.73843e-04
  1   3  12  36 -5.72681e-04
  1   3  12  38 -1.43948e-05
  1   3  12  43  1.15720e-04
  1   3  12  45  8.12652e-04
  1   3  12  46 -8.12955e-04
  1   3  12  48 -6.82966e-04
  1   3  12  49 -6.83938e-04
  1   3  12  56  8.66859e-04
  1   3  12  57 -8.67002e-04
  1   3  12  63  2.90455e-04
  1   3  12  65  3.98448e-04
  1   3  12  66  3.98886e-04
  1   3  12  68 -2.67498e-04
  1   3  12  72 -3.67316e-04
  1   3  12  77 -2.63213e-04
  1   3  12  78 -1.16452e-03
  1   3  12  79 -1.16450e-03
  1   3  12  83  5.01168e-04
  1   3  12  87 -3.26274e-05
  1   3  12  91  1.96173e-05
  1   3  12  94  8.05633e-04
  1   3  12  98 -4.45363e-04
  1   3  12  99  4.45402e-04
  1   3  12 104  9.38168e-04
  1   3  12 105  9.38270e-04
  1   3  12 109  1.20444e-04
  1   3  12 110 -1.20313e-04
  1   3  12 115 -1.43336e-04
  1   3  12 117 -3.94787e-05
  1   3  12 118 -3.55745e-04
  1   3  12 119 -3.55837e-04
  1   3  12 124 -2.74378e-04
  1   3  12 127  5.70458e-04
  1   3  12 130 -4.90233e-04
  1   3  12 131  4.90062e-04
  1   3  12 132  1.19767e-03
  1   3  12 133 -1.19839e-03
  1   3  12 142 -1.42044e-04
  1   3  12 143  1.42100e-04
  1   3  12 147 -2.97127e-05
  1   3  12 150  1.69338e-04
  1   3  12 151 -1.69377e-04
  1   3  12 155 -7.75099e-05
  1   3  12 156 -2.39118e-04
  1   3  12 157  2.51774e-04
  1   3  12 160 -1.02476e-04
  1   3  12 170  1.18031e-05
  1   4   5  22  3.66282e-04
  1   4   5  37  5.99683e-04
  1   4   5  41 -1.12794e-04
  1   4   5  47  2.78302e-03
  1   4   5  51  1.33112e-03
  1   4   5  61 -4.20004e-04
  1   4   5  75  5.75586e-04
  1   4   5  89  1.67750e-03
  1   4   5  92  1.74849e-04
  1   4   5  93  2.62736e-05
  1   4   5  96 -1.32790e-04
  1   4   5 100  4.66457e-04
  1   4   5 102  1.19796e-04
  1   4   5 106 -2.49689e-03
  1   4   5 113  1.41719e-03
  1   4   5 120 -6.54202e-04
  1   4   5 121  1.58711e-05
  1   4   5 122 -7.59784e-04
  1   4   5 126  2.13150e-04
  1   4   5 135  1.41683e-03
  1   4   5 138  7.57555e-04
  1   4   5 141  1.14023e-03
  1   4   5 148  4.83717e-04
  1   4   5 152  5.82910e-04
  1   4   5 159 -8.69945e-04
  1   4   5 162  2.85351e-03
  1   4   5 166 -3.62769e-05
  1   4   5 172 -5.12554e-04
  1   4   5 176  9.37232e-05
  1   4   5 177 -1.29370e-05
  1   4   5 180  7.93999e-05
  1   4   5 185 -9.19461e-05
  1   4   5 188 -1.90169e-05
  1   4   6  17  1.31010e-04
  1   4   6  23  8.17887e-05
  1   4   6  24 -9.21212e-05
  1   4   6  31 -1.31054e-05
  1   4   6  34  5.98765e-05
  1   4   6  53 -9.47902e-05
  1   4   6  59  2.50905e-05
  1   4   6  62 -5.91323e-05
  1   4   6  67 -1.19838e-04
  1   4   6  73  1.50463e-04
  1   4   6  74 -9.04320e-05
  1   4   6  80  4.56460e-05
  1   4   6  86 -9.30585e-05
  1   4   6  93 -7.35222e-05
  1   4   6 101 -9.82219e-05
  1   4   6 108 -2.13124e-05
  1   4   6 121  7.91895e-05
  1   4   6 144  1.74229e-05
  1   4   6 177  5.37194e-05
  1   4   6 181  1.20753e-04
  1   4   6 184  9.41921e-05
  1   4   7  12  1.33187e-05
  1   4   7  17  3.60881e-05
  1   4   7  21 -4.96903e-05
  1   4   7  24  7.60343e-05
  1   4   7  29  1.63840e-05
  1   4   7  30  3.53027e-05
  1   4   7  52 -2.55186e-05
  1   4   7  58 -1.71413e-05
  1   4   7  60 -2.75528e-05
  1   4   7  62 -2.69567e-04
  1   4   7  70 -1.20478e-05
  1   4   7  71 -4.95458e-05
  1   4   7  81 -9.36774e-05
  1   4   7  91 -1.25991e-05
  1   4   7  93  3.01800e-04
  1   4   7 101 -4.63247e-05
  1   4   7 107 -2.69200e-04
  1   4   7 109 -2.95836e-04
  1   4   7 110  1.43590e-04
  1   4   7 112  3.52399e-04
  1   4   7 119  1.89159e-05
  1   4   7 121 -2.11484e-04
  1   4   7 134 -4.05881e-04
  1   4   7 139  8.70701e-05
  1   4   7 145 -4.29797e-04
  1   4   7 146  1.44995e-05
  1   4   7 171  2.77979e-05
  1   4   7 173 -6.44289e-05
  1   4   7 177  2.99445e-04
  1   4   7 180 -2.52121e-05
  1   4   7 181 -1.11235e-04
  1   4   7 184 -2.44462e-04
  1   4   7 187 -1.02768e-05
  1   4   7 189 -1.94220e-04
  1   4   8  12 -1.63008e-05
  1   4   8  27 -6.46672e-05
  1   4   8  28 -6.47714e-05
  1   4   8  38 -3.53494e-04
  1   4   8  39  3.53357e-04
  1   4   8  44  1.60904e-05
  1   4   8  45  1.32361e-04
  1   4   8  46  1.32490e-04
  1   4   8  48 -1.91948e-04
  1   4   8  49  1.92051e-04
  1   4   8  54  1.48785e-04
  1   4   8  55 -1.48883e-04
  1   4   8  63  1.02865e-05
  1   4   8  64 -1.03999e-05
  1   4   8  78 -2.06044e-04
  1   4   8  79 -2.06317e-04
  1   4   8  90 -7.09115e-05
  1   4   8  94  2.93297e-04
  1   4   8 104 -1.07449e-05
  1   4   8 105 -1.08456e-05
  1   4   8 115 -2.80294e-04
  1   4   8 117 -1.91877e-05
  1   4   8 118 -2.86315e-05
  1   4   8 119 -2.86396e-05
  1   4   8 125  1.99010e-05
  1   4   8 133  1.16936e-05
  1   4   8 136 -3.31584e-04
  1   4   8 142  3.53028e-05
  1   4   8 143  3.53310e-05
  1   4   8 155 -3.38292e-05
  1   4   8 156 -9.50760e-05
  1   4   8 157 -9.69216e-05
  1   4   8 160 -2.76336e-04
  1   4   8 164  1.76975e-05
  1   4   8 165  1.76926e-05
  1   4   8 174 -3.06742e-04
  1   4   8 175 -3.06849e-04
  1   4   8 183  3.82781e-05
  1   4   8 186 -7.53714e-05
  1   4   8 187  7.53782e-05
  1   4   9  12 -1.64946e-04
  1   4   9  15 -7.49072e-05
  1   4   9  19  9.04389e-05
  1   4   9  27  1.02450e-05
  1   4   9  33  1.10763e-04
  1   4   9  38 -1.39200e-04
  1   4   9  39 -1.39741e-04
  1   4   9  44 -3.72681e-04
  1   4   9  45 -2.70919e-05
  1   4   9  46  2.68299e-05
  1   4   9  48 -1.16601e-05
  1   4   9  49  1.15999e-05
  1   4   9  63 -1.92947e-04
  1   4   9  64 -1.93730e-04
  1   4   9  65  2.77847e-05
  1   4   9  66  2.79636e-05
  1   4   9  69  2.36981e-05
  1   4   9  71  8.65076e-05
  1   4   9  76  1.84878e-05
  1   4   9  78 -2.39767e-05
  1   4   9  79 -2.41769e-05
  1   4   9  88  1.34950e-05
  1   4   9  98  1.16208e-04
  1   4   9  99  1.16323e-04
  1   4   9 104 -9.15383e-05
  1   4   9 105  9.15387e-05
  1   4   9 109 -5.03118e-05
  1   4   9 110  5.01688e-05
  1   4   9 115 -1.05747e-03
  1   4   9 117 -7.79245e-04
  1   4   9 125  4.16069e-04
  1   4   9 128  5.94240e-04
  1   4   9 130  5.64604e-05
  1   4   9 131 -5.64687e-05
  1   4   9 132  1.79027e-04
  1   4   9 133 -1.79276e-04
  1   4   9 142  3.19411e-04
  1   4   9 143  3.19680e-04
  1   4   9 150  4.11608e-04
  1   4   9 151 -4.12270e-04
  1   4   9 155 -1.89221e-03
  1   4   9 156 -3.51413e-03
  1   4   9 157 -3.39877e-03
  1   4   9 160  1.99783e-03
  1   4   9 171 -1.94350e-05
  1   4  10  12 -2.74877e-04
  1   4  10  15 -2.84598e-04
  1   4  10  19  4.55308e-05
  1   4  10  25  1.66399e-04
  1   4  10  26 -1.66661e-04
  1   4  10  27 -5.19404e-05
  1   4  10  28  5.19566e-05
  1   4  10  32  1.49330e-05
  1   4  10  33 -1.49195e-05
  1   4  10  35 -9.36270e-05
  1   4  10  44 -2.15163e-04
  1   4  10  49 -1.95140e-04
  1   4  10  57 -1.44136e-04
  1   4  10  65 -1.38799e-05
  1   4  10  66 -1.38691e-05
  1   4  10  69  9.85092e-05
  1   4  10  71 -1.65211e-05
  1   4  10  72  1.65883e-05
  1   4  10  76 -1.61311e-04
  1   4  10  78 -2.53241e-05
  1   4  10  79  2.52302e-05
  1   4  10  82 -1.67375e-04
  1   4  10  88  7.56088e-05
  1   4  10  94  1.14097e-05
  1   4  10  98 -1.27188e-05
  1   4  10  99 -1.28173e-05
  1   4  10 104  1.22281e-05
  1   4  10 105  1.23535e-05
  1   4  10 109 -3.88871e-05
  1   4  10 110 -3.88843e-05
  1   4  10 114  1.10810e-04
  1   4  10 116 -1.41440e-05
  1   4  10 117 -1.30427e-05
  1   4  10 124  1.07162e-05
  1   4  10 130 -7.04528e-05
  1   4  10 131 -7.06728e-05
  1   4  10 133  2.76738e-05
  1   4  10 146  2.79241e-05
  1   4  10 147 -2.79309e-05
  1   4  10 150 -2.45553e-05
  1   4  10 151 -2.46028e-05
  1   4  10 155 -6.09775e-05
  1   4  10 157 -1.13555e-04
  1   4  10 160  2.16128e-04
  1   4  10 161  2.10529e-04
  1   4  11  11  2.26783e-05
  1   4  11  12 -1.86779e-05
  1   4  11  19  1.51980e-05
  1   4  11  27 -4.36199e-05
  1   4  11  28  4.36133e-05
  1   4  11  32 -1.88872e-04
  1   4  11  33  1.88868e-04
  1   4  11  45  4.37355e-05
  1   4  11  46 -4.34702e-05
  1   4  11  49  1.93052e-05
  1   4  11  54  2.65216e-05
  1   4  11  55 -2.65218e-05
  1   4  11  57 -1.77669e-05
  1   4  11  65  1.13801e-05
  1   4  11  66 -1.13901e-05
  1   4  11  71  1.18116e-05
  1   4  11  72  1.17628e-05
  1   4  11  78 -2.59621e-05
  1   4  11  79  2.59211e-05
  1   4  11  90  1.10856e-05
  1   4  11  94  8.39689e-05
  1   4  11 104 -3.86439e-05
  1   4  11 105 -3.81753e-05
  1   4  11 124  4.00510e-05
  1   4  11 127  5.24167e-05
  1   4  11 130  1.09843e-05
  1   4  11 133  2.86676e-05
  1   4  11 155 -7.49141e-05
  1   4  11 157 -1.95541e-05
  1   4  11 160  2.55256e-05
  1   4  11 161 -2.49475e-05
  1   4  11 164 -1.45471e-05
  1   4  11 165  1.45569e-05
  1   4  12  13  1.13262e-04
  1   4  12  14  1.81338e-04
  1   4  12  23 -2.86490e-04
  1   4  12  31  1.69947e-04
  1   4  12  34 -2.73314e-04
  1   4  12  53  2.67775e-04
  1   4  12  59 -6.58398e-05
  1   4  12  62  6.46473e-04
  1   4  12  67  4.47006e-04
  1   4  12  73 -6.62438e-04
  1   4  12  80 -1.66124e-04
  1   4  12  84  4.65923e-05
  1   4  12  93  6.30096e-04
  1   4  12 108  8.62719e-05
  1   4  12 121 -7.15951e-04
  1   4  12 144 -7.23570e-05
  1   4  12 145 -1.35081e-05
  1   4  12 177 -5.57324e-04
  1   5   6  17 -6.61973e-05
  1   5   6  21 -1.21672e-04
  1   5   6  24  3.47383e-05
  1   5   6  29 -4.56668e-05
  1   5   6  30 -1.06938e-04
  1   5   6  52  7.31939e-05
  1   5   6  58  5.32809e-05
  1   5   6  60 -7.30703e-05
  1   5   6  62  1.20804e-04
  1   5   6  70  2.88075e-05
  1   5   6  71 -2.18578e-05
  1   5   6  74  4.66030e-05
  1   5   6  81  1.32962e-04
  1   5   6  85  2.59382e-05
  1   5   6  86  3.37127e-05
  1   5   6  93 -6.16158e-05
  1   5   6 101  3.42248e-05
  1   5   6 103 -5.31811e-05
  1   5   6 109 -8.73330e-05
  1   5   6 110  3.98248e-05
  1   5   6 111  7.39371e-05
  1   5   6 112  4.28582e-05
  1   5   6 121  6.00937e-05
  1   5   6 145  1.64064e-04
  1   5   6 177  1.39941e-04
  1   5   6 181  2.63909e-05
  1   5   6 184 -4.25846e-05
  1   5   6 189  8.26447e-05
  1   5   7  13  2.01794e-05
  1   5   7  14 -2.81272e-04
  1   5   7  23 -2.63202e-04
  1   5   7  31 -9.09458e-05
  1   5   7  34  6.31286e-05
  1   5   7  53  4.05311e-05
  1   5   7  59 -2.41687e-05
  1   5   7  62  3.82795e-05
  1   5   7  67  1.21516e-04
  1   5   7  73 -3.80144e-05
  1   5   7  80 -7.29371e-05
  1   5   7  84  5.21290e-05
  1   5   7  93 -2.61230e-05
  1   5   7 121 -4.75546e-05
  1   5   7 145  1.36730e-05
  1   5   7 181 -4.84566e-05
  1   5   8  27  1.01319e-05
  1   5   8  35  1.25977e-05
  1   5   8  38  2.45971e-04
  1   5   8  39  2.46176e-04
  1   5   8  45 -6.82142e-05
  1   5   8  46  6.82238e-05
  1   5   8  48  1.92367e-04
  1   5   8  49  1.92562e-04
  1   5   8  54 -1.18881e-04
  1   5   8  55 -1.19014e-04
  1   5   8  63  1.39303e-05
  1   5   8  64  1.39128e-05
  1   5   8  78  1.35352e-04
  1   5   8  79 -1.35466e-04
  1   5   8  90  5.70327e-05
  1   5   8  94 -1.96585e-04
  1   5   8 104 -1.83369e-05
  1   5   8 105  1.81029e-05
  1   5   8 115  1.56134e-04
  1   5   8 117  1.37057e-05
  1   5   8 118  1.39316e-05
  1   5   8 119 -1.39587e-05
  1   5   8 125 -1.35089e-05
  1   5   8 133 -1.15331e-05
  1   5   8 136  2.24939e-04
  1   5   8 142  2.28667e-05
  1   5   8 143 -2.27290e-05
  1   5   8 155  2.46434e-05
  1   5   8 156  7.78332e-05
  1   5   8 157 -8.37853e-05
  1   5   8 160  4.47312e-05
  1   5   8 164  1.37903e-05
  1   5   8 165 -1.37763e-05
  1   5   8 174  2.10994e-04
  1   5   8 175 -2.11093e-04
  1   5   8 183 -2.37614e-05
  1   5   8 186  5.34609e-05
  1   5   8 187  5.34323e-05
  1   5   9  12 -1.42089e-04
  1   5   9  15 -5.49150e-05
  1   5   9  19  4.19038e-05
  1   5   9  25 -1.29860e-05
  1   5   9  26 -1.30289e-05
  1   5   9  27  3.28912e-05
  1   5   9  28  3.37752e-05
  1   5   9  33  7.45697e-05
  1   5   9  38 -6.45153e-05
  1   5   9  39  6.41267e-05
  1   5   9  44 -2.98052e-04
  1   5   9  45 -3.59234e-05
  1   5   9  46 -3.60288e-05
  1   5   9  63  1.46029e-04
  1   5   9  64 -1.46769e-04
  1   5   9  65 -6.04379e-05
  1   5   9  66  6.08827e-05
  1   5   9  69 -1.82640e-05
  1   5   9  71  5.79732e-05
  1   5   9  76  2.58853e-05
  1   5   9  82 -1.80656e-05
  1   5   9  83  1.79499e-05
  1   5   9  88 -1.99580e-05
  1   5   9  98 -7.87648e-05
  1   5   9  99  7.88546e-05
  1   5   9 104  4.17725e-05
  1   5   9 105  4.18437e-05
  1   5   9 109 -4.05330e-05
  1   5   9 110 -4.06656e-05
  1   5   9 115 -7.52945e-04
  1   5   9 117 -5.32036e-04
  1   5   9 125  2.96391e-04
  1   5   9 128  4.00757e-04
  1   5   9 130  5.23144e-05
  1   5   9 131  5.23886e-05
  1   5   9 132 -8.97104e-05
  1   5   9 133 -8.99113e-05
  1   5   9 142 -2.14478e-04
  1   5   9 143  2.14726e-04
  1   5   9 150 -2.80408e-04
  1   5   9 151 -2.81014e-04
  1   5   9 155 -1.31547e-03
  1   5   9 156 -2.18580e-03
  1   5   9 157  2.08421e-03
  1   5   9 160  1.33230e-03
  1   5   9 171 -1.44627e-05
  1   5  10  12 -2.41664e-04
  1   5  10  15 -2.24039e-04
  1   5  10  19 -1.52261e-05
  1   5  10  25  9.59814e-05
  1   5  10  26  9.60411e-05
  1   5  10  32  1.14744e-05
  1   5  10  33  1.13758e-05
  1   5  10  35 -1.17510e-04
  1   5  10  44 -2.38745e-04
  1   5  10  45  1.77474e-04
  1   5  10  46  1.76685e-04
  1   5  10  49 -2.66374e-04
  1   5  10  57 -1.15621e-04
  1   5  10  63  2.66971e-05
  1   5  10  64 -2.66262e-05
  1   5  10  65 -5.00331e-05
  1   5  10  66  4.98443e-05
  1   5  10  69  1.90639e-05
  1   5  10  71 -2.61842e-05
  1   5  10  72 -2.61982e-05
  1   5  10  76 -1.22769e-04
  1   5  10  78 -1.90796e-05
  1   5  10  79 -1.90985e-05
  1   5  10  82 -1.45623e-04
  1   5  10  88  1.83130e-05
  1   5  10  94  1.11756e-05
  1   5  10 104  3.74512e-05
  1   5  10 105 -3.75111e-05
  1   5  10 109 -4.33711e-05
  1   5  10 110  4.33357e-05
  1   5  10 114  7.51125e-05
  1   5  10 116  1.91770e-05
  1   5  10 117 -1.78958e-05
  1   5  10 124  1.15203e-05
  1   5  10 133  9.37268e-05
  1   5  10 146  1.88447e-05
  1   5  10 147  1.88425e-05
  1   5  10 155 -1.63468e-04
  1   5  10 157  1.75219e-04
  1   5  10 160  3.16980e-04
  1   5  10 161 -3.08563e-04
  1   5  11  27 -1.53348e-05
  1   5  11  28 -1.52943e-05
  1   5  11  32  1.38859e-04
  1   5  11  33  1.38813e-04
  1   5  11  35 -1.84233e-05
  1   5  11  54 -5.15331e-05
  1   5  11  55 -5.15332e-05
  1   5  11  57  1.21409e-05
  1   5  11  63  2.84054e-05
  1   5  11  64  2.83394e-05
  1   5  11  78 -2.93643e-05
  1   5  11  79 -2.92074e-05
  1   5  11  90  1.52817e-05
  1   5  11  94 -4.65465e-05
  1   5  11  98  1.02057e-05
  1   5  11  99  1.02165e-05
  1   5  11 104 -1.60173e-05
  1   5  11 105  1.60053e-05
  1   5  11 114 -4.96482e-05
  1   5  11 118 -2.15324e-05
  1   5  11 119 -2.16569e-05
  1   5  11 124 -5.49872e-05
  1   5  11 133 -3.60230e-05
  1   5  11 142 -1.63589e-05
  1   5  11 143  1.63662e-05
  1   5  11 157 -5.90007e-05
  1   5  11 160  4.83261e-05
  1   5  11 161  4.82035e-05
  1   5  11 164 -1.37073e-05
  1   5  11 165 -1.37101e-05
  1   5  12  11  1.70529e-05
  1   5  12  12 -1.83243e-05
  1   5  12  15  4.60462e-05
  1   5  12  16 -5.69580e-05
  1   5  12  17  1.68397e-05
  1   5  12  19  1.49462e-05
  1   5  12  21  7.15534e-04
  1   5  12  29 -9.66673e-05
  1   5  12  30  2.18134e-04
  1   5  12  41  1.04931e-05
  1   5  12  52 -1.94500e-04
  1   5  12  56 -3.14804e-05
  1   5  12  58 -2.37595e-04
  1   5  12  59  5.55858e-05
  1   5  12  60  4.51575e-04
  1   5  12  62 -9.99901e-04
  1   5  12  65  1.45875e-05
  1   5  12  68  3.54563e-05
  1   5  12  70 -1.19961e-04
  1   5  12  71  2.06306e-04
  1   5  12  72 -8.35417e-05
  1   5  12  80 -5.33008e-05
  1   5  12  81 -1.65302e-04
  1   5  12  82 -9.65812e-05
  1   5  12  84  2.22306e-05
  1   5  12  85 -1.76510e-04
  1   5  12  91  1.55004e-04
  1   5  12  93  5.00418e-04
  1   5  12  96  1.21985e-05
  1   5  12 107  2.56733e-05
  1   5  12 109  8.91395e-04
  1   5  12 110 -4.10356e-04
  1   5  12 112 -4.82648e-04
  1   5  12 118  1.21817e-04
  1   5  12 119  9.72081e-05
  1   5  12 121 -5.62196e-04
  1   5  12 122 -1.17595e-05
  1   5  12 124  1.41432e-04
  1   5  12 134  1.83335e-04
  1   5  12 143 -1.00416e-05
  1   5  12 144 -1.20356e-04
  1   5  12 145 -1.15727e-03
  1   5  12 146 -1.87173e-04
  1   5  12 151 -1.22943e-05
  1   5  12 165  1.00190e-05
  1   5  12 166  4.34523e-05
  1   5  12 169  9.38919e-05
  1   5  12 170 -1.59961e-05
  1   5  12 171 -1.26201e-04
  1   5  12 173  1.51319e-04
  1   5  12 174 -1.20669e-05
  1   5  12 177 -7.24939e-04
  1   5  12 178  2.42519e-05
  1   5  12 179  1.46872e-05
  1   5  12 180  1.45149e-04
  1   5  12 182 -1.78550e-05
  1   5  12 183 -1.50305e-05
  1   5  12 184  1.20256e-04
  1   5  12 186 -3.78567e-05
  1   5  12 187 -6.92899e-05
  1   5  12 188 -5.59331e-05
  1   5  12 189 -8.23186e-04
  1   6   7  22  6.11455e-04
  1   6   7  37 -1.33083e-04
  1   6   7  41  3.97248e-04
  1   6   7  47  1.64040e-03
  1   6   7  51 -3.06017e-04
  1   6   7  61  8.45672e-04
  1   6   7  75 -2.75463e-04
  1   6   7  89  8.36103e-04
  1   6   7  92 -1.63226e-04
  1   6   7  96  2.44720e-04
  1   6   7 100  5.10982e-04
  1   6   7 102 -4.36353e-04
  1   6   7 106 -1.63585e-03
  1   6   7 113  1.06775e-04
  1   6   7 120 -7.18412e-04
  1   6   7 122 -1.35816e-03
  1   6   7 126  4.39193e-04
  1   6   7 135  5.31292e-04
  1   6   7 138 -1.26445e-04
  1   6   7 141 -1.46228e-04
  1   6   7 148 -3.44881e-04
  1   6   7 152 -8.90557e-04
  1   6   7 159  1.41056e-03
  1   6   7 162 -2.02357e-03
  1   6   7 172  2.02282e-04
  1   6   7 176  4.38713e-04
  1   6   7 180  2.94982e-05
  1   6   7 185 -1.68484e-04
  1   6   7 188 -1.75653e-04
  1   6   8  12 -8.15210e-05
  1   6   8  19  1.17182e-04
  1   6   8  25 -1.61953e-04
  1   6   8  26  1.62295e-04
  1   6   8  27  7.83333e-05
  1   6   8  28 -8.09307e-05
  1   6   8  33 -1.29271e-04
  1   6   8  35 -2.26712e-04
  1   6   8  38 -2.01648e-05
  1   6   8  39 -2.01114e-05
  1   6   8  44  2.96024e-05
  1   6   8  45  1.60910e-04
  1   6   8  46 -1.61416e-04
  1   6   8  57 -1.51735e-04
  1   6   8  63 -1.82404e-04
  1   6   8  64 -1.81098e-04
  1   6   8  65 -7.91489e-05
  1   6   8  66 -7.84406e-05
  1   6   8  69  3.08091e-05
  1   6   8  71  1.01641e-04
  1   6   8  76  1.12028e-04
  1   6   8  78 -1.22803e-05
  1   6   8  79  1.29025e-05
  1   6   8  82 -6.89416e-05
  1   6   8  88 -2.65547e-05
  1   6   8  98  1.18005e-04
  1   6   8  99  1.17762e-04
  1   6   8 104  2.72342e-04
  1   6   8 105 -2.72023e-04
  1   6   8 109 -2.46405e-05
  1   6   8 110 -2.45894e-05
  1   6   8 115 -8.89406e-05
  1   6   8 117 -2.07406e-05
  1   6   8 125  9.51017e-05
  1   6   8 128 -4.27532e-05
  1   6   8 130  1.36551e-04
  1   6   8 131  1.36982e-04
  1   6   8 133  3.04256e-04
  1   6   8 142 -2.52279e-05
  1   6   8 143  2.52470e-05
  1   6   8 146 -1.37695e-05
  1   6   8 150 -1.86763e-05
  1   6   8 151 -1.86272e-05
  1   6   8 155 -4.86603e-04
  1   6   8 156 -3.64627e-04
  1   6   8 157  3.85145e-04
  1   6   8 160 -1.63762e-04
  1   6   9  27 -3.46665e-05
  1   6   9  28 -2.84015e-05
  1   6   9  35  5.98235e-05
  1   6   9  38 -4.79810e-05
  1   6   9  39  4.79942e-05
  1   6   9  45 -2.36230e-04
  1   6   9  46 -2.35667e-04
  1   6   9  48  1.76010e-04
  1   6   9  49  1.75775e-04
  1   6   9  54  2.45235e-05
  1   6   9  55 -2.44802e-05
  1   6   9  57 -1.16529e-05
  1   6   9  78  2.15420e-04
  1   6   9  79 -2.14883e-04
  1   6   9  90 -8.93078e-05
  1   6   9  94 -1.55186e-04
  1   6   9 115  1.24517e-05
  1   6   9 117  1.50459e-05
  1   6   9 118  6.39969e-05
  1   6   9 119  6.39630e-05
  1   6   9 130  1.45237e-05
  1   6   9 131  1.22095e-05
  1   6   9 155  2.59220e-05
  1   6   9 156  4.13233e-05
  1   6   9 157 -3.94030e-05
  1   6   9 160 -4.38188e-05
  1   6   9 174  1.57894e-05
  1   6   9 175 -1.58426e-05
  1   6   9 182 -1.56278e-05
  1   6   9 183 -1.56475e-05
  1   6   9 186 -1.49559e-05
  1   6   9 187 -1.49683e-05
  1   6  10  12  1.32864e-05
  1   6  10  25  1.65622e-05
  1   6  10  26  1.64878e-05
  1   6  10  27 -1.08147e-04
  1   6  10  28 -1.08288e-04
  1   6  10  32  2.15630e-04
  1   6  10  33  2.15697e-04
  1   6  10  35 -1.39578e-04
  1   6  10  38  2.29204e-04
  1   6  10  39 -2.29366e-04
  1   6  10  45  4.50382e-04
  1   6  10  46  4.49429e-04
  1   6  10  54 -1.09608e-04
  1   6  10  55 -1.09656e-04
  1   6  10  57  1.27869e-05
  1   6  10  63 -3.86553e-05
  1   6  10  64  3.87186e-05
  1   6  10  76 -2.40644e-05
  1   6  10  78 -2.99113e-04
  1   6  10  79 -2.99573e-04
  1   6  10  90  1.91300e-04
  1   6  10  94  1.46651e-04
  1   6  10  98 -2.34873e-04
  1   6  10  99  2.34855e-04
  1   6  10 105 -1.20943e-05
  1   6  10 114 -2.73631e-04
  1   6  10 116 -1.39638e-04
  1   6  10 117  1.39809e-04
  1   6  10 118 -1.02825e-04
  1   6  10 119 -1.02923e-04
  1   6  10 124 -2.33045e-04
  1   6  10 127 -1.67196e-05
  1   6  10 130 -3.66649e-05
  1   6  10 131  3.43403e-05
  1   6  10 136  1.05650e-04
  1   6  10 142  1.40864e-04
  1   6  10 143 -1.40878e-04
  1   6  10 150 -1.21881e-05
  1   6  10 151  1.22800e-05
  1   6  10 155  1.33004e-04
  1   6  10 157 -1.00041e-03
  1   6  10 160  2.99074e-04
  1   6  10 161 -2.96307e-04
  1   6  10 164  2.37726e-05
  1   6  10 165 -2.37644e-05
  1   6  10 174  7.57221e-05
  1   6  10 175  7.58021e-05
  1   6  10 183  1.65812e-05
  1   6  10 186  5.49541e-05
  1   6  10 187 -5.49329e-05
  1   6  11  11  2.46435e-04
  1   6  11  12  2.46529e-04
  1   6  11  15  6.84535e-05
  1   6  11  19 -2.36833e-04
  1   6  11  25  2.54142e-04
  1   6  11  26 -2.53779e-04
  1   6  11  27 -1.33363e-04
  1   6  11  28 -1.33249e-04
  1   6  11  35  4.10523e-04
  1   6  11  38  3.22118e-05
  1   6  11  39  3.15459e-05
  1   6  11  44  1.32535e-04
  1   6  11  45  1.38809e-04
  1   6  11  46  1.41379e-04
  1   6  11  49 -1.94882e-04
  1   6  11  57  2.71672e-04
  1   6  11  63  3.93477e-04
  1   6  11  64  3.94873e-04
  1   6  11  65  1.33723e-04
  1   6  11  66  1.34333e-04
  1   6  11  69 -8.62512e-05
  1   6  11  71 -2.08346e-04
  1   6  11  72  2.07666e-04
  1   6  11  76 -1.43010e-04
  1   6  11  82  1.38194e-04
  1   6  11  83  1.37444e-04
  1   6  11  88  2.22663e-05
  1   6  11 104 -4.41031e-04
  1   6  11 105  4.40923e-04
  1   6  11 109  6.53178e-05
  1   6  11 110 -6.51394e-05
  1   6  11 114  4.81135e-05
  1   6  11 116  3.65608e-05
  1   6  11 117 -3.66503e-05
  1   6  11 124  3.21792e-05
  1   6  11 127  2.03140e-05
  1   6  11 130 -2.25888e-04
  1   6  11 131  2.26070e-04
  1   6  11 133 -3.13636e-04
  1   6  11 136 -1.48499e-05
  1   6  11 142 -2.77882e-05
  1   6  11 143  2.78226e-05
  1   6  11 146  2.06314e-05
  1   6  11 150 -1.76039e-04
  1   6  11 151  1.76101e-04
  1   6  11 155  9.37410e-04
  1   6  11 157  9.65253e-05
  1   6  11 160  4.97373e-05
  1   6  11 161  4.88149e-05
  1   6  11 171  1.62607e-05
  1   6  12  17  9.11714e-05
  1   6  12  20 -2.38817e-04
  1   6  12  24  1.92578e-04
  1   6  12  40  2.96558e-05
  1   6  12  42 -2.83730e-04
  1   6  12  50  3.78567e-05
  1   6  12  62 -3.64302e-04
  1   6  12  74 -1.86319e-04
  1   6  12  86  4.03203e-04
  1   6  12  93 -2.32818e-04
  1   6  12  97  6.99843e-04
  1   6  12 101 -3.88913e-04
  1   6  12 103 -6.75388e-04
  1   6  12 110  1.66375e-05
  1   6  12 111 -1.76080e-04
  1   6  12 112 -1.32329e-04
  1   6  12 123  2.24229e-04
  1   6  12 129 -1.11039e-04
  1   6  12 134 -5.12543e-05
  1   6  12 139 -8.69031e-05
  1   6  12 140 -3.61334e-04
  1   6  12 149 -4.28364e-05
  1   6  12 153 -1.16639e-03
  1   6  12 158  1.07273e-03
  1   6  12 163 -1.19955e-03
  1   6  12 167  1.89548e-05
  1   6  12 173 -2.62417e-04
  1   6  12 177  1.42924e-04
  1   6  12 181 -5.26811e-05
  1   6  12 184 -1.19030e-04
  1   7   8  12  1.57883e-04
  1   7   8  15  8.54218e-05
  1   7   8  19 -1.13879e-04
  1   7   8  25  1.07843e-04
  1   7   8  26  1.08207e-04
  1   7   8  28  1.06998e-05
  1   7   8  33  1.71076e-04
  1   7   8  35  2.20525e-04
  1   7   8  38  3.09273e-05
  1   7   8  39 -3.10307e-05
  1   7   8  44  7.86162e-05
  1   7   8  45 -7.42230e-05
  1   7   8  46 -7.39697e-05
  1   7   8  57  1.75751e-04
  1   7   8  63 -1.93577e-04
  1   7   8  64  1.92017e-04
  1   7   8  65 -5.98279e-05
  1   7   8  66  5.92205e-05
  1   7   8  69 -4.65808e-05
  1   7   8  71 -9.29624e-05
  1   7   8  76 -3.96375e-05
  1   7   8  82  1.13119e-04
  1   7   8  88  1.02919e-05
  1   7   8  94 -1.06275e-05
  1   7   8  98  1.08978e-04
  1   7   8  99 -1.08712e-04
  1   7   8 104  2.54820e-04
  1   7   8 105  2.54543e-04
  1   7   8 109  3.72930e-05
  1   7   8 110 -3.74590e-05
  1   7   8 115  1.61242e-04
  1   7   8 117  5.48528e-05
  1   7   8 125 -1.29619e-04
  1   7   8 128  1.02460e-05
  1   7   8 130 -1.14374e-04
  1   7   8 131  1.14987e-04
  1   7   8 133 -3.01473e-04
  1   7   8 142 -3.42978e-05
  1   7   8 143 -3.41709e-05
  1   7   8 150 -3.86299e-05
  1   7   8 151  3.84942e-05
  1   7   8 155  4.30670e-04
  1   7   8 156  1.98633e-04
  1   7   8 157  2.24005e-04
  1   7   8 160  1.42423e-04
  1   7   9  27 -9.31737e-05
  1   7   9  28  9.27176e-05
  1   7   9  35  1.21413e-04
  1   7   9  38 -5.90437e-05
  1   7   9  39 -5.89821e-05
  1   7   9  45 -2.40809e-04
  1   7   9  46  2.40707e-04
  1   7   9  48  6.61951e-05
  1   7   9  49 -6.60772e-05
  1   7   9  54  4.38548e-05
  1   7   9  55  4.37940e-05
  1   7   9  78  1.95198e-04
  1   7   9  79  1.94698e-04
  1   7   9  90 -9.03647e-05
  1   7   9  94 -1.09765e-04
  1   7   9 117  1.14417e-05
  1   7   9 118  6.54232e-05
  1   7   9 119 -6.54052e-05
  1   7   9 125 -1.02636e-05
  1   7   9 130  1.26213e-05
  1   7   9 131 -1.08459e-05
  1   7   9 136 -1.32700e-05
  1   7   9 155  3.06217e-05
  1   7   9 156  4.93465e-05
  1   7   9 157  4.51416e-05
  1   7   9 160 -1.00415e-04
  1   7   9 164  1.37697e-05
  1   7   9 165  1.37595e-05
  1   7   9 182  1.53055e-05
  1   7   9 183 -1.52966e-05
  1   7   9 186 -1.78578e-05
  1   7   9 187  1.78257e-05
  1   7  10  12  1.30330e-05
  1   7  10  15  1.39724e-05
  1   7  10  27 -5.71254e-05
  1   7  10  28  5.71021e-05
  1   7  10  32 -1.68206e-04
  1   7  10  33  1.68241e-04
  1   7  10  35  1.42959e-04
  1   7  10  38 -2.04671e-04
  1   7  10  39 -2.04485e-04
  1   7  10  44  2.89838e-05
  1   7  10  45 -1.76954e-04
  1   7  10  46  1.74940e-04
  1   7  10  49  1.15364e-05
  1   7  10  54  1.20183e-04
  1   7  10  55 -1.20242e-04
  1   7  10  71 -1.39411e-05
  1   7  10  72  1.38192e-05
  1   7  10  78  2.26118e-04
  1   7  10  79 -2.26474e-04
  1   7  10  90 -1.60031e-04
  1   7  10  94 -6.94578e-05
  1   7  10  98  2.03086e-04
  1   7  10  99  2.03058e-04
  1   7  10 114  3.84518e-04
  1   7  10 116  1.39630e-04
  1   7  10 117  1.39815e-04
  1   7  10 118  9.27848e-05
  1   7  10 119 -9.28539e-05
  1   7  10 124  2.11412e-04
  1   7  10 127  5.39468e-05
  1   7  10 136 -1.29877e-04
  1   7  10 142 -1.56910e-04
  1   7  10 143 -1.56936e-04
  1   7  10 150  2.28844e-05
  1   7  10 151  2.29723e-05
  1   7  10 155  1.38175e-04
  1   7  10 157  1.84152e-03
  1   7  10 160  5.09464e-04
  1   7  10 161  5.04405e-04
  1   7  10 164  2.64412e-05
  1   7  10 165  2.64258e-05
  1   7  10 174 -9.63518e-05
  1   7  10 175  9.64663e-05
  1   7  10 186 -5.07030e-05
  1   7  10 187 -5.06702e-05
  1   7  11  11 -2.46857e-04
  1   7  11  12  2.47002e-04
  1   7  11  15  7.93450e-05
  1   7  11  19 -1.87680e-04
  1   7  11  25  1.96588e-04
  1   7  11  26  1.96309e-04
  1   7  11  27  1.22290e-04
  1   7  11  28 -1.22329e-04
  1   7  11  35  3.17862e-04
  1   7  11  38  1.12279e-04
  1   7  11  39 -1.12809e-04
  1   7  11  44  1.90458e-04
  1   7  11  45 -3.10926e-04
  1   7  11  46  3.11605e-04
  1   7  11  49 -7.57710e-05
  1   7  11  57  2.25289e-04
  1   7  11  63 -3.60732e-04
  1   7  11  64  3.61993e-04
  1   7  11  65 -7.58485e-05
  1   7  11  66  7.61953e-05
  1   7  11  69 -4.78430e-05
  1   7  11  71 -1.79328e-04
  1   7  11  72 -1.78703e-04
  1   7  11  76 -1.42874e-04
  1   7  11  82  1.32216e-04
  1   7  11  83 -1.31431e-04
  1   7  11  88  3.30609e-05
  1   7  11  90  1.03084e-05
  1   7  11  94 -1.35501e-05
  1   7  11  98 -1.26483e-05
  1   7  11  99  1.27152e-05
  1   7  11 104  3.57367e-04
  1   7  11 105  3.57323e-04
  1   7  11 109  6.47777e-05
  1   7  11 110  6.48111e-05
  1   7  11 114  2.00306e-04
  1   7  11 116 -2.58282e-05
  1   7  11 117 -2.57534e-05
  1   7  11 124 -1.09849e-05
  1   7  11 127 -2.56633e-05
  1   7  11 130 -1.77526e-04
  1   7  11 131 -1.77479e-04
  1   7  11 133 -5.32509e-04
  1   7  11 136  1.04008e-05
  1   7  11 146  1.74980e-05
  1   7  11 150  1.94693e-04
  1   7  11 151  1.94767e-04
  1   7  11 155  1.18278e-03
  1   7  11 157 -7.37430e-05
  1   7  11 160  1.47003e-04
  1   7  11 161 -1.46131e-04
  1   7  11 171  1.45895e-05
  1   7  11 174  1.43797e-05
  1   7  11 175  1.43779e-05
  1   7  12  22  4.03894e-04
  1   7  12  37 -1.34757e-04
  1   7  12  41  7.44085e-04
  1   7  12  47 -2.17046e-04
  1   7  12  51 -1.33489e-04
  1   7  12  61 -2.16069e-04
  1   7  12  75 -4.20639e-04
  1   7  12  89  3.11287e-04
  1   7  12  92  1.64168e-05
  1   7  12  96  6.12553e-04
  1   7  12 100  4.09267e-04
  1   7  12 102 -6.20674e-04
  1   7  12 106 -2.93250e-04
  1   7  12 113 -1.87266e-04
  1   7  12 120 -3.58196e-04
  1   7  12 121 -2.01453e-05
  1   7  12 122 -8.59215e-04
  1   7  12 126  7.71092e-04
  1   7  12 135 -1.53385e-04
  1   7  12 138  3.31093e-04
  1   7  12 141 -3.04426e-04
  1   7  12 148 -5.15477e-04
  1   7  12 152 -4.78661e-04
  1   7  12 159  4.94936e-04
  1   7  12 162 -1.20754e-03
  1   7  12 166 -2.96967e-04
  1   7  12 172  2.23515e-04
  1   7  12 176  1.41554e-04
  1   7  12 180  8.62227e-05
  1   7  12 181  5.55826e-05
  1   7  12 185 -1.00005e-04
  1   7  12 188 -8.70256e-05
  1   8   9  22 -1.75426e-05
  1   8   9  23 -1.35001e-04
  1   8   9  31  1.11460e-04
  1   8   9  34  4.39688e-05
  1   8   9  47 -5.49763e-05
  1   8   9  67  4.29250e-05
  1   8   9 102  2.22498e-05
  1   8   9 106  5.21807e-05
  1   8   9 120  2.31788e-05
  1   8   9 122  4.88028e-05
  1   8   9 126 -1.54603e-05
  1   8   9 135 -2.16670e-05
  1   8   9 159 -1.12187e-05
  1   8   9 162  6.29581e-05
  1   8   9 176 -1.10582e-05
  1   8  10  12  1.14097e-05
  1   8  10  17 -2.57835e-05
  1   8  10  21 -2.34159e-04
  1   8  10  23  2.91039e-04
  1   8  10  24 -2.21160e-05
  1   8  10  29 -4.73015e-05
  1   8  10  30 -1.16343e-04
  1   8  10  32 -1.44984e-05
  1   8  10  42  1.06267e-05
  1   8  10  48  2.34003e-05
  1   8  10  52  1.00145e-04
  1   8  10  58  9.42359e-05
  1   8  10  59 -4.05775e-05
  1   8  10  60 -1.45588e-04
  1   8  10  62 -1.50977e-04
  1   8  10  71 -7.26060e-05
  1   8  10  72  1.28733e-04
  1   8  10  74  1.29200e-04
  1   8  10  75  1.22630e-05
  1   8  10  80  2.06283e-05
  1   8  10  82  1.02471e-05
  1   8  10  84  7.24074e-05
  1   8  10  85  1.24694e-04
  1   8  10  86 -1.05300e-04
  1   8  10  93 -5.99074e-05
  1   8  10 101  5.49053e-05
  1   8  10 103  1.06490e-04
  1   8  10 109 -3.06453e-04
  1   8  10 110 -4.63626e-05
  1   8  10 111 -3.27382e-05
  1   8  10 112  3.85552e-05
  1   8  10 114  2.77008e-05
  1   8  10 115 -2.77295e-05
  1   8  10 116  1.88208e-05
  1   8  10 121  4.57987e-05
  1   8  10 124  1.53789e-05
  1   8  10 125  1.53642e-05
  1   8  10 127 -2.18655e-05
  1   8  10 128  2.20294e-05
  1   8  10 129  3.23479e-05
  1   8  10 134 -1.18031e-04
  1   8  10 139  4.51211e-05
  1   8  10 145 -4.28905e-05
  1   8  10 146  2.68626e-05
  1   8  10 156  2.31722e-05
  1   8  10 162 -1.47131e-05
  1   8  10 167 -3.78097e-05
  1   8  10 168  3.71450e-05
  1   8  10 171  2.82214e-05
  1   8  10 177 -1.19000e-04
  1   8  10 180 -2.86497e-05
  1   8  10 184 -1.43146e-04
  1   8  10 189 -5.84095e-05
  1   8  11  11  2.33905e-05
  1   8  11  14 -4.68879e-04
  1   8  11  20  8.72346e-05
  1   8  11  21 -1.45649e-05
  1   8  11  24  4.37627e-05
  1   8  11  29 -1.28772e-05
  1   8  11  32 -2.08621e-05
  1   8  11  40  2.01985e-05
  1   8  11  41  3.16095e-05
  1   8  11  42 -2.10464e-05
  1   8  11  47  3.57658e-05
  1   8  11  48 -1.40010e-05
  1   8  11  50  6.15766e-05
  1   8  11  60 -1.06964e-05
  1   8  11  61  3.49962e-05
  1   8  11  62 -1.04972e-04
  1   8  11  72 -1.87450e-05
  1   8  11  74  4.23486e-05
  1   8  11  83 -2.95260e-05
  1   8  11  89  1.61375e-05
  1   8  11  92 -3.84189e-05
  1   8  11  93 -2.31848e-05
  1   8  11  96  6.80765e-05
  1   8  11  97 -4.51882e-05
  1   8  11 100  5.39173e-05
  1   8  11 101 -1.43227e-05
  1   8  11 102 -6.56747e-05
  1   8  11 103  4.52482e-05
  1   8  11 106 -4.57927e-05
  1   8  11 107 -2.31318e-05
  1   8  11 111  4.90723e-05
  1   8  11 112  7.89075e-05
  1   8  11 115 -1.00118e-05
  1   8  11 116 -2.01249e-04
  1   8  11 120 -6.75009e-05
  1   8  11 121  4.97827e-05
  1   8  11 122 -1.01609e-04
  1   8  11 123 -8.81956e-05
  1   8  11 124  8.68943e-05
  1   8  11 125 -7.90123e-05
  1   8  11 129 -7.09752e-05
  1   8  11 134 -5.36003e-05
  1   8  11 135  6.40553e-05
  1   8  11 139  1.22880e-05
  1   8  11 149  5.37480e-05
  1   8  11 152 -2.68221e-05
  1   8  11 153  1.36317e-04
  1   8  11 156  5.74435e-05
  1   8  11 158 -1.54125e-04
  1   8  11 159  4.91236e-05
  1   8  11 161  1.96638e-04
  1   8  11 162 -1.16747e-04
  1   8  11 163  2.01537e-04
  1   8  11 166 -2.01120e-05
  1   8  11 167 -2.17392e-05
  1   8  11 173  2.97111e-05
  1   8  11 177 -2.78320e-05
  1   8  11 180  2.39060e-05
  1   8  11 181  2.95661e-05
  1   8  11 184 -1.56204e-05
  1   8  11 185 -3.50666e-05
  1   8  11 188 -3.59433e-05
  1   8  11 189 -1.09506e-05
  1   8  12  12  2.00417e-04
  1   8  12  15  7.33037e-05
  1   8  12  19 -1.38445e-04
  1   8  12  27 -1.06923e-04
  1   8  12  28  1.10326e-04
  1   8  12  33  7.96181e-05
  1   8  12  35 -6.10875e-05
  1   8  12  38 -3.24010e-05
  1   8  12  39 -3.22262e-05
  1   8  12  44 -2.67892e-05
  1   8  12  45 -5.83603e-05
  1   8  12  46  5.82899e-05
  1   8  12  48 -1.53234e-05
  1   8  12  49 -1.52965e-05
  1   8  12  57  1.22778e-04
  1   8  12  63 -3.32426e-05
  1   8  12  64 -3.34882e-05
  1   8  12  65  7.78216e-05
  1   8  12  66  7.82096e-05
  1   8  12  69 -1.05194e-04
  1   8  12  71 -6.68643e-05
  1   8  12  76  3.35673e-05
  1   8  12  78  1.13056e-05
  1   8  12  79 -1.19733e-05
  1   8  12  82  7.65000e-05
  1   8  12  88 -3.05785e-05
  1   8  12  98 -1.08354e-04
  1   8  12  99 -1.08481e-04
  1   8  12 109  5.72938e-05
  1   8  12 110  5.72420e-05
  1   8  12 115  1.13793e-05
  1   8  12 125 -1.35881e-05
  1   8  12 128 -7.54819e-05
  1   8  12 133 -8.12366e-05
  1   8  12 142  4.46564e-05
  1   8  12 143 -4.47392e-05
  1   8  12 146 -1.00949e-05
  1   8  12 150  5.18670e-05
  1   8  12 151  5.19381e-05
  1   8  12 155  8.87735e-05
  1   8  12 160  4.93671e-05
  1   9  10  14 -5.12379e-04
  1   9  10  20  8.72366e-05
  1   9  10  21 -1.45655e-05
  1   9  10  24  4.37629e-05
  1   9  10  29 -1.28759e-05
  1   9  10  32  2.09213e-05
  1   9  10  40  2.01994e-05
  1   9  10  42 -2.10452e-05
  1   9  10  47  1.12235e-04
  1   9  10  48  1.51038e-05
  1   9  10  50  6.15793e-05
  1   9  10  59 -1.08558e-05
  1   9  10  60 -1.06955e-05
  1   9  10  62  3.71514e-05
  1   9  10  72 -1.39695e-05
  1   9  10  74  4.23453e-05
  1   9  10  83  1.66629e-05
  1   9  10  89  2.80581e-05
  1   9  10  93 -2.31868e-05
  1   9  10  97 -4.51890e-05
  1   9  10 101 -1.43224e-05
  1   9  10 102 -1.07023e-05
  1   9  10 103  5.94838e-05
  1   9  10 106 -1.12454e-04
  1   9  10 107 -2.31332e-05
  1   9  10 111  4.90794e-05
  1   9  10 112  7.89086e-05
  1   9  10 116 -2.00654e-04
  1   9  10 120 -1.37065e-05
  1   9  10 121  4.97846e-05
  1   9  10 122 -7.57570e-05
  1   9  10 123 -8.81971e-05
  1   9  10 124  8.62943e-05
  1   9  10 125  8.06468e-05
  1   9  10 126 -3.22010e-05
  1   9  10 129 -7.09779e-05
  1   9  10 132  1.33442e-05
  1   9  10 134  1.10942e-04
  1   9  10 135  1.06911e-05
  1   9  10 139  1.22840e-05
  1   9  10 140  1.19545e-04
  1   9  10 147  1.79918e-05
  1   9  10 149  5.37426e-05
  1   9  10 152 -4.53781e-05
  1   9  10 153  1.36320e-04
  1   9  10 156 -2.33971e-05
  1   9  10 158 -1.54128e-04
  1   9  10 159  1.40986e-04
  1   9  10 161  1.47164e-04
  1   9  10 162 -9.24180e-04
  1   9  10 163  2.01540e-04
  1   9  10 167 -2.17380e-05
  1   9  10 170 -1.72756e-05
  1   9  10 173  1.84907e-05
  1   9  10 177 -2.78359e-05
  1   9  10 181  1.53381e-05
  1   9  10 182 -1.83604e-05
  1   9  10 189 -1.09510e-05
  1   9  11  11 -2.85054e-04
  1   9  11  12  2.90204e-05
  1   9  11  17  2.57909e-05
  1   9  11  21  2.34156e-04
  1   9  11  24  2.21151e-05
  1   9  11  29  4.73010e-05
  1   9  11  30  1.16348e-04
  1   9  11  32 -1.04190e-05
  1   9  11  34 -1.92568e-04
  1   9  11  37  3.20798e-05
  1   9  11  42 -1.06263e-05
  1   9  11  48  1.32422e-05
  1   9  11  52 -1.00145e-04
  1   9  11  53  1.46370e-04
  1   9  11  58 -9.42503e-05
  1   9  11  60  1.45589e-04
  1   9  11  62  4.61015e-05
  1   9  11  71  7.23927e-05
  1   9  11  72 -1.29102e-04
  1   9  11  74 -1.29206e-04
  1   9  11  80  6.31792e-05
  1   9  11  82 -1.02062e-05
  1   9  11  84  1.13107e-04
  1   9  11  85 -1.24607e-04
  1   9  11  86  1.05305e-04
  1   9  11  89 -1.17157e-05
  1   9  11  93  5.98974e-05
  1   9  11 101 -5.48969e-05
  1   9  11 103 -1.07816e-04
  1   9  11 109  3.06088e-04
  1   9  11 110  4.63334e-05
  1   9  11 111  3.27475e-05
  1   9  11 112 -3.84882e-05
  1   9  11 114  2.77446e-05
  1   9  11 115  2.79373e-05
  1   9  11 116 -1.65098e-05
  1   9  11 121 -4.57655e-05
  1   9  11 122  1.35347e-05
  1   9  11 124 -1.81704e-05
  1   9  11 125  1.89204e-05
  1   9  11 127  1.64169e-05
  1   9  11 128  1.66054e-05
  1   9  11 129 -3.23534e-05
  1   9  11 132  3.89467e-05
  1   9  11 134  5.12026e-05
  1   9  11 138  3.08289e-05
  1   9  11 139 -4.51268e-05
  1   9  11 140  2.53644e-05
  1   9  11 146 -2.68402e-05
  1   9  11 152  1.25146e-05
  1   9  11 156 -1.84311e-05
  1   9  11 159 -1.46566e-05
  1   9  11 162 -2.88070e-05
  1   9  11 167  3.78145e-05
  1   9  11 168 -3.71508e-05
  1   9  11 171 -2.81981e-05
  1   9  11 173  5.16827e-05
  1   9  11 177  1.18938e-04
  1   9  11 182  4.53991e-05
  1   9  11 184  1.57324e-04
  1   9  11 189  5.84114e-05
  1   9  12  27  5.38247e-05
  1   9  12  28  4.56434e-05
  1   9  12  35  4.98619e-05
  1   9  12  38 -1.17105e-04
  1   9  12  39  1.17206e-04
  1   9  12  44 -4.80654e-05
  1   9  12  45  6.25058e-05
  1   9  12  46  6.24950e-05
  1   9  12  48 -1.44004e-05
  1   9  12  49 -1.43767e-05
  1   9  12  54  3.82081e-05
  1   9  12  55 -3.82495e-05
  1   9  12  57  1.24906e-05
  1   9  12  63  2.23171e-05
  1   9  12  64 -2.19849e-05
  1   9  12  78  1.21281e-05
  1   9  12  79 -1.21640e-05
  1   9  12  90  6.07120e-05
  1   9  12 104 -5.84926e-05
  1   9  12 105 -5.72207e-05
  1   9  12 115  5.49835e-05
  1   9  12 117  2.86515e-05
  1   9  12 118 -5.05525e-05
  1   9  12 119 -5.06298e-05
  1   9  12 130 -1.65887e-05
  1   9  12 131 -2.09354e-05
  1   9  12 155  4.71384e-05
  1   9  12 156  1.83204e-04
  1   9  12 157 -1.88694e-04
  1   9  12 160  8.31717e-05
  1   9  12 164  1.85018e-05
  1   9  12 165 -1.85036e-05
  1   9  12 182  1.26273e-05
  1   9  12 183  1.25953e-05
  1   9  12 186  1.57072e-05
  1   9  12 187  1.57055e-05
  1  10  11  13 -5.10297e-05
  1  10  11  22 -5.18226e-05
  1  10  11  31 -1.71538e-04
  1  10  11  37  6.05972e-05
  1  10  11  47 -1.40382e-04
  1  10  11  51 -1.26679e-05
  1  10  11  53  5.47378e-05
  1  10  11  59 -7.65863e-05
  1  10  11  61  2.08095e-05
  1  10  11  67 -1.62700e-04
  1  10  11  89  1.48551e-05
  1  10  11 100 -3.67907e-05
  1  10  11 102 -1.43169e-05
  1  10  11 106  1.10389e-04
  1  10  11 108 -1.73650e-05
  1  10  11 120 -1.37098e-05
  1  10  11 122 -2.50355e-05
  1  10  11 152 -1.78168e-05
  1  10  11 159  3.12430e-05
  1  10  11 162 -5.03404e-05
  1  10  11 172 -4.40254e-05
  1  10  11 176 -6.46699e-05
  1  10  12  12 -2.70018e-05
  1  10  12  19  1.08109e-05
  1  10  12  35 -1.23344e-05
  1  10  12  38  6.67546e-05
  1  10  12  39 -6.67586e-05
  1  10  12  44 -3.02613e-05
  1  10  12  45  2.14852e-04
  1  10  12  46  2.14002e-04
  1  10  12  49  1.81460e-05
  1  10  12  54 -1.27521e-04
  1  10  12  55 -1.27452e-04
  1  10  12  57 -2.97141e-05
  1  10  12  63  1.69710e-05
  1  10  12  64 -1.68258e-05
  1  10  12  65  1.13586e-05
  1  10  12  66 -1.13676e-05
  1  10  12  78  4.82284e-05
  1  10  12  79  4.81352e-05
  1  10  12  90 -1.50851e-05
  1  10  12  98 -4.39244e-05
  1  10  12  99  4.39170e-05
  1  10  12 114  5.52633e-04
  1  10  12 116  3.05289e-04
  1  10  12 117 -3.04976e-04
  1  10  12 118  4.31865e-05
  1  10  12 119  4.33064e-05
  1  10  12 124  3.26994e-04
  1  10  12 127  2.18739e-04
  1  10  12 133  2.30495e-05
  1  10  12 136  1.95493e-05
  1  10  12 142  1.57679e-04
  1  10  12 143 -1.57653e-04
  1  10  12 157  2.23532e-03
  1  10  12 160 -1.44039e-03
  1  10  12 161  1.45872e-03
  1  10  12 174 -4.39793e-05
  1  10  12 175 -4.39292e-05
  1  10  12 183 -2.48673e-05
  1  10  12 186  3.08283e-05
  1  10  12 187 -3.08239e-05
  1  11  12  11  1.44181e-04
  1  11  12  12  1.44381e-04
  1  11  12  15 -5.72584e-05
  1  11  12  19 -3.04366e-05
  1  11  12  25 -3.07335e-05
  1  11  12  26  3.10016e-05
  1  11  12  27 -2.03797e-05
  1  11  12  28 -2.04639e-05
  1  11  12  35 -9.82641e-05
  1  11  12  38  1.49224e-05
  1  11  12  39  1.47798e-05
  1  11  12  44  4.71073e-05
  1  11  12  45  1.08449e-04
  1  11  12  46  1.09018e-04
  1  11  12  49 -4.89942e-05
  1  11  12  57  6.45376e-05
  1  11  12  63 -7.79698e-05
  1  11  12  64 -7.76043e-05
  1  11  12  65 -1.83569e-05
  1  11  12  66 -1.82521e-05
  1  11  12  69 -1.25131e-05
  1  11  12  71 -1.24826e-05
  1  11  12  72  1.24636e-05
  1  11  12  76  1.01602e-05
  1  11  12  78 -2.46427e-05
  1  11  12  79 -2.50358e-05
  1  11  12  82  5.74389e-05
  1  11  12  83  5.78361e-05
  1  11  12  88 -1.17789e-05
  1  11  12  94  1.76467e-05
  1  11  12 104  1.64696e-05
  1  11  12 105 -1.59020e-05
  1  11  12 109  1.97138e-05
  1  11  12 110 -1.99385e-05
  1  11  12 114 -2.65343e-05
  1  11  12 116  1.72534e-05
  1  11  12 117 -1.72417e-05
  1  11  12 130 -1.81122e-04
  1  11  12 131  1.81038e-04
  1  11  12 133 -5.72263e-04
  1  11  12 142 -1.85601e-05
  1  11  12 143  1.86788e-05
  1  11  12 150 -3.41646e-05
  1  11  12 151  3.41428e-05
  1  11  12 155 -8.66980e-04
  1  11  12 157  7.43871e-05
  1  11  12 160  6.13568e-05
  1  11  12 161  5.42928e-05
  3   1   2  27 -2.68732e-05
  3   1   2  35  3.46340e-05
  3   1   2  36  2.81683e-05
  3   1   2  43  1.27745e-05
  3   1   2  56  1.03205e-05
  3   1   2  78 -2.42523e-05
  3   1   2  79  2.37258e-05
  3   1   2  91  3.83698e-05
  3   1   2 114 -1.36540e-04
  3   1   2 115  1.35794e-04
  3   1   2 118  2.91776e-05
  3   1   2 119 -2.91775e-05
  3   1   2 124  3.54998e-05
  3   1   2 125 -3.54393e-05
  3   1   2 154  1.13674e-04
  3   1   2 155  1.11137e-04
  3   1   2 156  6.00160e-04
  3   1   2 157 -6.40031e-04
  3   1   2 160 -5.30600e-04
  3   1   2 175  1.27663e-05
  3   1   3  11  3.81555e-05
  3   1   3  12 -3.80878e-05
  3   1   3  18  7.08004e-05
  3   1   3  19 -7.06559e-05
  3   1   3  25 -1.10008e-04
  3   1   3  26  1.10099e-04
  3   1   3  27 -2.67646e-05
  3   1   3  32  1.09390e-04
  3   1   3  33 -1.09208e-04
  3   1   3  35  3.03977e-04
  3   1   3  36 -3.04045e-04
  3   1   3  43 -1.75391e-05
  3   1   3  45  2.67304e-04
  3   1   3  46  2.65133e-04
  3   1   3  48 -1.07091e-04
  3   1   3  49  1.04911e-04
  3   1   3  56  7.32629e-05
  3   1   3  57  7.34283e-05
  3   1   3  63  2.66396e-04
  3   1   3  64  2.65084e-04
  3   1   3  65  7.80461e-05
  3   1   3  68  1.76214e-05
  3   1   3  69  1.74334e-05
  3   1   3  72 -9.62511e-05
  3   1   3  76 -5.35258e-05
  3   1   3  77 -5.38584e-05
  3   1   3  78 -2.03032e-04
  3   1   3  79 -2.02653e-04
  3   1   3  83 -3.46311e-05
  3   1   3  94  2.81256e-04
  3   1   3  98  4.69154e-05
  3   1   3  99 -4.68809e-05
  3   1   3 104  5.30196e-05
  3   1   3 109 -1.03919e-05
  3   1   3 110  1.04295e-05
  3   1   3 114 -1.11018e-05
  3   1   3 115  1.24154e-05
  3   1   3 127  1.50940e-04
  3   1   3 131  3.96152e-05
  3   1   3 132  2.91792e-05
  3   1   3 133 -2.90751e-05
  3   1   3 156  4.65378e-05
  3   1   3 157 -4.42070e-05
  3   1   3 160  1.57648e-05
  3   1   4  22 -1.32683e-04
  3   1   4  37  5.03703e-04
  3   1   4  41 -2.52350e-04
  3   1   4  47 -2.92991e-04
  3   1   4  51  9.26727e-05
  3   1   4  56  1.09862e-05
  3   1   4  61 -9.35695e-05
  3   1   4  75  5.13880e-04
  3   1   4  89 -9.63625e-05
  3   1   4  92  2.42307e-04
  3   1   4  93 -1.33739e-05
  3   1   4  96 -5.75277e-04
  3   1   4 100  2.17117e-05
  3   1   4 102 -5.50893e-04
  3   1   4 106  7.92890e-04
  3   1   4 110 -1.13127e-05
  3   1   4 113 -9.31381e-04
  3   1   4 120  4.15167e-05
  3   1   4 122 -8.05092e-04
  3   1   4 126  4.98974e-04
  3   1   4 135 -7.10636e-04
  3   1   4 138 -2.82552e-04
  3   1   4 141 -7.24676e-04
  3   1   4 148 -5.42747e-04
  3   1   4 152 -9.15388e-04
  3   1   4 159  5.90379e-04
  3   1   4 162 -3.09458e-03
  3   1   4 166  3.91079e-05
  3   1   4 172  3.79405e-04
  3   1   4 176 -9.88361e-05
  3   1   4 180 -8.40691e-05
  3   1   4 185  6.87113e-05
  3   1   4 188  1.79053e-05
  3   1   5  13  3.19092e-04
  3   1   5  14 -3.08411e-04
  3   1   5  23 -5.65197e-05
  3   1   5  31 -2.74673e-04
  3   1   5  34  1.82503e-04
  3   1   5  53  4.64984e-05
  3   1   5  59 -7.28790e-05
  3   1   5  62  2.12253e-04
  3   1   5  67 -7.54657e-05
  3   1   5  73  1.45604e-04
  3   1   5  80 -3.69240e-05
  3   1   5  84 -5.72236e-05
  3   1   5  93 -1.98170e-04
  3   1   5 112 -9.60117e-05
  3   1   5 163 -8.00074e-04
  3   1   5 177 -1.74773e-04
  3   1   5 189  1.84096e-04
  3   1   6  20 -2.27313e-05
  3   1   6  24  1.25111e-04
  3   1   6  40 -1.93589e-04
  3   1   6  42 -1.68530e-04
  3   1   6  50 -2.89909e-04
  3   1   6  62  2.23654e-05
  3   1   6  86  1.78915e-04
  3   1   6  93 -3.59320e-04
  3   1   6  97  5.33903e-05
  3   1   6 101 -1.73540e-04
  3   1   6 103 -3.50477e-04
  3   1   6 107  1.36380e-05
  3   1   6 111  3.25224e-04
  3   1   6 112 -2.99438e-04
  3   1   6 121  3.19112e-05
  3   1   6 123  1.22495e-04
  3   1   6 129 -4.21538e-04
  3   1   6 134  1.38875e-04
  3   1   6 139 -4.02039e-04
  3   1   6 140 -2.58803e-04
  3   1   6 149  8.13615e-05
  3   1   6 153 -5.41232e-04
  3   1   6 158  8.30189e-04
  3   1   6 163 -7.71969e-04
  3   1   6 173 -1.82717e-04
  3   1   6 177  5.20930e-05
  3   1   6 181  2.34360e-05
  3   1   6 184  4.86724e-05
  3   1   6 189 -2.07097e-05
  3   1   7  11 -1.01507e-05
  3   1   7  12  5.51157e-05
  3   1   7  15  1.16051e-05
  3   1   7  16 -3.77892e-05
  3   1   7  17  1.50134e-04
  3   1   7  21 -2.28053e-04
  3   1   7  24  3.05784e-04
  3   1   7  29  7.98595e-05
  3   1   7  30  1.47186e-04
  3   1   7  52 -9.33696e-05
  3   1   7  58 -4.46236e-05
  3   1   7  59 -4.02155e-05
  3   1   7  60 -1.25596e-04
  3   1   7  62 -3.88651e-04
  3   1   7  68 -2.59507e-05
  3   1   7  70 -4.03285e-05
  3   1   7  71 -2.05116e-04
  3   1   7  72  3.70267e-05
  3   1   7  81 -3.88407e-04
  3   1   7  85 -3.39239e-05
  3   1   7  90  1.31597e-05
  3   1   7  91 -5.21239e-05
  3   1   7  93  3.95222e-04
  3   1   7 101 -2.01443e-04
  3   1   7 107 -5.56255e-04
  3   1   7 109 -8.49480e-04
  3   1   7 110  1.02652e-04
  3   1   7 112  8.66842e-04
  3   1   7 118 -2.55786e-05
  3   1   7 119  7.82712e-05
  3   1   7 121 -4.31576e-04
  3   1   7 134 -8.39718e-04
  3   1   7 139  3.46962e-04
  3   1   7 144 -3.04908e-05
  3   1   7 145 -8.88526e-04
  3   1   7 146  5.99660e-05
  3   1   7 151 -1.12043e-05
  3   1   7 158  1.12748e-05
  3   1   7 166 -3.75579e-05
  3   1   7 169  2.50111e-05
  3   1   7 171  1.14952e-04
  3   1   7 173 -2.67668e-04
  3   1   7 177  5.73859e-04
  3   1   7 180 -1.04263e-04
  3   1   7 182 -3.29572e-05
  3   1   7 184 -5.01001e-04
  3   1   7 186 -1.72098e-05
  3   1   7 187 -4.24966e-05
  3   1   7 188  3.13260e-05
  3   1   7 189 -4.04626e-04
  3   1   8  22 -2.12571e-04
  3   1   8  37  2.99598e-04
  3   1   8  41 -3.01740e-04
  3   1   8  47 -7.34432e-04
  3   1   8  51  6.96848e-04
  3   1   8  61 -3.87543e-04
  3   1   8  75  6.29620e-04
  3   1   8  89 -3.90978e-04
  3   1   8  92  8.79717e-04
  3   1   8  96 -5.63257e-04
  3   1   8 100 -5.26161e-04
  3   1   8 102  2.49495e-04
  3   1   8 106  5.44594e-04
  3   1   8 113  9.41731e-05
  3   1   8 120  2.67024e-04
  3   1   8 122  5.09053e-04
  3   1   8 126 -3.42240e-04
  3   1   8 135 -3.60195e-04
  3   1   8 138  8.93524e-04
  3   1   8 141  6.17252e-04
  3   1   8 148  4.31867e-04
  3   1   8 152  3.91600e-04
  3   1   8 159 -8.95920e-04
  3   1   8 162  1.46371e-03
  3   1   8 166  9.14382e-05
  3   1   8 172 -7.66966e-04
  3   1   8 176 -2.39485e-04
  3   1   8 180 -1.27296e-04
  3   1   8 185  3.83189e-04
  3   1   8 188  5.18344e-04
  3   1   9  13  4.41073e-05
  3   1   9  14 -8.62077e-05
  3   1   9  23 -4.81100e-04
  3   1   9  31  4.06371e-04
  3   1   9  34  1.61048e-04
  3   1   9  53 -1.83994e-04
  3   1   9  59  1.64264e-04
  3   1   9  67  2.56649e-04
  3   1   9  73 -3.07183e-04
  3   1   9  80 -2.26004e-04
  3   1   9  84  4.00423e-04
  3   1   9 108  2.46718e-05
  3   1   9 144 -1.71484e-05
  3   1  10  12 -1.29113e-05
  3   1  10  25 -1.11655e-05
  3   1  10  27  1.69117e-05
  3   1  10  32 -1.79050e-04
  3   1  10  33  1.79017e-04
  3   1  10  35  2.57912e-05
  3   1  10  38 -3.40755e-04
  3   1  10  39 -3.40144e-04
  3   1  10  44  1.52571e-05
  3   1  10  45  4.58540e-05
  3   1  10  46  4.59125e-05
  3   1  10  49 -2.61820e-05
  3   1  10  54 -2.08430e-04
  3   1  10  57  1.58469e-05
  3   1  10  64 -2.13730e-05
  3   1  10  65 -1.26925e-05
  3   1  10  66  1.27334e-05
  3   1  10  71 -2.07764e-05
  3   1  10  72 -2.07959e-05
  3   1  10  78  5.49570e-04
  3   1  10  79  5.49599e-04
  3   1  10  87  5.08722e-05
  3   1  10  88  5.09355e-05
  3   1  10  90 -6.03713e-05
  3   1  10  91  6.03838e-05
  3   1  10  94 -5.87836e-04
  3   1  10  98  4.55996e-05
  3   1  10  99  4.56332e-05
  3   1  10 114 -3.24310e-04
  3   1  10 115  3.23953e-04
  3   1  10 117  1.11598e-05
  3   1  10 118  1.48941e-04
  3   1  10 119  1.48987e-04
  3   1  10 124 -4.49391e-04
  3   1  10 125 -4.49378e-04
  3   1  10 127 -7.93583e-04
  3   1  10 133 -2.03313e-05
  3   1  10 136  4.67911e-04
  3   1  10 137  4.67896e-04
  3   1  10 142  4.02497e-04
  3   1  10 143  4.02483e-04
  3   1  10 146 -3.05014e-05
  3   1  10 147  3.03303e-05
  3   1  10 150  1.59763e-05
  3   1  10 151 -1.54445e-05
  3   1  10 156  8.74396e-05
  3   1  10 157  1.16569e-04
  3   1  10 160  4.38714e-04
  3   1  10 165 -1.77094e-05
  3   1  10 174  4.71268e-04
  3   1  10 175 -4.71338e-04
  3   1  10 183 -7.75913e-05
  3   1  10 186  8.21760e-05
  3   1  10 187 -8.21409e-05
  3   1  11  12 -2.46395e-04
  3   1  11  15  2.36861e-04
  3   1  11  16  2.36845e-04
  3   1  11  18 -1.57748e-05
  3   1  11  19 -1.55582e-05
  3   1  11  25 -1.97239e-04
  3   1  11  27  5.63672e-05
  3   1  11  32 -2.65829e-05
  3   1  11  33  2.65815e-05
  3   1  11  35 -1.90567e-04
  3   1  11  38 -2.87657e-04
  3   1  11  39 -2.88378e-04
  3   1  11  44  7.29010e-04
  3   1  11  45  5.16391e-04
  3   1  11  46 -5.16272e-04
  3   1  11  49  6.23867e-04
  3   1  11  54  2.43424e-05
  3   1  11  57 -1.05363e-04
  3   1  11  64  1.04625e-04
  3   1  11  65  1.48953e-04
  3   1  11  66 -1.49057e-04
  3   1  11  68  4.18886e-05
  3   1  11  69  4.21385e-05
  3   1  11  71 -3.22168e-05
  3   1  11  72  3.21901e-05
  3   1  11  76  1.47707e-04
  3   1  11  77  1.47634e-04
  3   1  11  78  3.37212e-05
  3   1  11  79 -3.35579e-05
  3   1  11  82 -2.89351e-05
  3   1  11  94  1.13690e-05
  3   1  11 104 -4.65104e-04
  3   1  11 105 -4.65073e-04
  3   1  11 109  5.61195e-05
  3   1  11 114  1.27255e-03
  3   1  11 115  1.27219e-03
  3   1  11 117  1.07059e-03
  3   1  11 124  1.44038e-05
  3   1  11 125  1.36940e-05
  3   1  11 127 -3.38452e-05
  3   1  11 130  1.00515e-04
  3   1  11 131 -1.00526e-04
  3   1  11 133  6.24212e-04
  3   1  11 136 -1.00691e-05
  3   1  11 142 -4.02992e-05
  3   1  11 143 -4.06274e-05
  3   1  11 150 -5.63536e-04
  3   1  11 151  5.63556e-04
  3   1  11 154  2.01244e-03
  3   1  11 155  2.01319e-03
  3   1  11 156  3.68465e-03
  3   1  11 157 -3.68065e-03
  3   1  11 160 -2.78666e-03
  3   1  11 170  2.17600e-05
  3   1  11 171  2.17502e-05
  3   1  11 174  1.42354e-05
  3   1  11 175  1.34721e-05
  3   1  12  11  2.26942e-04
  3   1  12  12  2.27075e-04
  3   1  12  15 -1.05009e-05
  3   1  12  16  1.05426e-05
  3   1  12  18  5.80750e-04
  3   1  12  19  5.81011e-04
  3   1  12  25 -1.08452e-04
  3   1  12  26  1.08412e-04
  3   1  12  27  3.04096e-04
  3   1  12  35  3.10525e-04
  3   1  12  36 -3.10418e-04
  3   1  12  38  2.70510e-04
  3   1  12  39  2.70362e-04
  3   1  12  43  6.21649e-04
  3   1  12  45  1.66602e-04
  3   1  12  46 -1.66865e-04
  3   1  12  48 -1.22756e-03
  3   1  12  49 -1.23112e-03
  3   1  12  54  2.22108e-04
  3   1  12  56  7.89236e-05
  3   1  12  57  7.89740e-05
  3   1  12  64 -5.87805e-05
  3   1  12  65  8.48448e-04
  3   1  12  68 -6.79468e-04
  3   1  12  69  6.79804e-04
  3   1  12  78 -3.76073e-05
  3   1  12  79  3.76071e-05
  3   1  12  94  1.75856e-04
  3   1  12  98 -2.52397e-04
  3   1  12  99  2.52416e-04
  3   1  12 104  1.71356e-04
  3   1  12 114  4.70135e-05
  3   1  12 116 -9.00991e-05
  3   1  12 117 -9.01189e-05
  3   1  12 118 -3.02413e-05
  3   1  12 119  3.02434e-05
  3   1  12 124  1.44840e-05
  3   1  12 125  1.36405e-05
  3   1  12 154  4.19906e-05
  3   1  12 156 -9.56354e-05
  3   1  12 157 -9.55475e-05
  3   1  12 161  4.36903e-05
  3   1  12 183 -1.49713e-05
  3   1  13  11  2.73309e-05
  3   1  13  12 -2.62017e-05
  3   1  13  25  1.09326e-05
  3   1  13  26  1.09729e-05
  3   1  13  27  1.50248e-04
  3   1  13  33 -2.52854e-04
  3   1  13  35 -2.60821e-04
  3   1  13  36  2.60512e-04
  3   1  13  38 -1.31253e-04
  3   1  13  39 -1.31680e-04
  3   1  13  43 -6.69266e-05
  3   1  13  45  1.99114e-04
  3   1  13  46 -1.99011e-04
  3   1  13  64 -2.14801e-04
  3   1  13  71  2.28856e-04
  3   1  13  72 -2.28838e-04
  3   1  13  76 -5.68920e-05
  3   1  13  77  5.68814e-05
  3   1  13  82  1.30509e-04
  3   1  13  83  1.30493e-04
  3   1  13  88  4.68981e-04
  3   1  13  91 -4.07999e-05
  3   1  13  94  1.43107e-05
  3   1  13  98  1.02174e-05
  3   1  13  99 -1.05669e-05
  3   1  13 109  6.00261e-05
  3   1  13 114  2.40841e-05
  3   1  13 124 -7.35457e-05
  3   1  13 125  7.37097e-05
  3   1  13 127  1.55535e-04
  3   1  13 128  1.55594e-04
  3   1  13 130 -1.01852e-04
  3   1  13 131 -1.01828e-04
  3   1  13 137 -7.62051e-05
  3   1  13 142  1.71879e-04
  3   1  13 143  1.71896e-04
  3   1  13 146 -1.19627e-05
  3   1  13 150 -1.29334e-04
  3   1  13 151 -1.29335e-04
  3   1  14  12 -1.73312e-04
  3   1  14  25  2.51104e-04
  3   1  14  27 -1.62253e-05
  3   1  14  33 -2.98546e-04
  3   1  14  35 -8.02172e-05
  3   1  14  38  2.23756e-04
  3   1  14  39 -2.26583e-04
  3   1  14  44  2.12876e-05
  3   1  14  45 -1.03357e-05
  3   1  14  46 -1.03609e-05
  3   1  14  57 -1.37282e-04
  3   1  14  64  2.08257e-04
  3   1  14  68  6.13480e-05
  3   1  14  69  6.14742e-05
  3   1  14  71 -1.40435e-04
  3   1  14  76 -2.72211e-04
  3   1  14  77  2.73000e-04
  3   1  14  78  2.21242e-05
  3   1  14  79  2.29932e-05
  3   1  14  82 -1.83747e-04
  3   1  14  83  1.83947e-04
  3   1  14  88  8.06453e-05
  3   1  14  94  1.98032e-05
  3   1  14  98 -1.71202e-04
  3   1  14  99 -1.71106e-04
  3   1  14 104  1.89517e-05
  3   1  14 105  1.93792e-05
  3   1  14 114 -1.02167e-03
  3   1  14 115  1.02127e-03
  3   1  14 117  7.22770e-04
  3   1  14 124  3.63937e-04
  3   1  14 125 -3.63765e-04
  3   1  14 127  4.98052e-04
  3   1  14 128 -4.97515e-04
  3   1  14 130 -1.69389e-04
  3   1  14 131 -1.69448e-04
  3   1  14 142 -3.13514e-04
  3   1  14 143 -3.13498e-04
  3   1  14 146  4.29659e-05
  3   1  14 147  4.30986e-05
  3   1  14 150  3.63297e-04
  3   1  14 151  3.63092e-04
  3   1  14 154 -1.80177e-03
  3   1  14 155  1.79896e-03
  3   1  14 156  2.43686e-03
  3   1  14 157  2.45545e-03
  3   1  14 160 -1.83025e-03
  3   1  14 171  1.55023e-05
  3   1  14 186 -3.81940e-05
  3   1  14 187 -3.77182e-05
  3   1  15  15 -3.02881e-04
  3   1  15  16  3.02920e-04
  3   1  15  18 -9.45011e-05
  3   1  15  19 -9.45155e-05
  3   1  15  25 -1.84357e-05
  3   1  15  27 -3.44885e-05
  3   1  15  35  2.92467e-05
  3   1  15  38 -2.85485e-04
  3   1  15  39 -2.83365e-04
  3   1  15  44  1.39207e-05
  3   1  15  45 -1.34470e-05
  3   1  15  46  1.34170e-05
  3   1  15  48  2.02527e-04
  3   1  15  49  2.02355e-04
  3   1  15  54  9.82204e-05
  3   1  15  64 -2.16788e-05
  3   1  15  76  2.02298e-05
  3   1  15  77  2.00462e-05
  3   1  15  78 -1.15018e-04
  3   1  15  79  1.14948e-04
  3   1  15  90 -1.12604e-04
  3   1  15  91 -1.12607e-04
  3   1  15  94  1.29556e-04
  3   1  15 104  2.87690e-05
  3   1  15 105  2.78807e-05
  3   1  15 114 -1.72213e-04
  3   1  15 115 -1.73419e-04
  3   1  15 117 -3.82220e-05
  3   1  15 118 -1.17050e-05
  3   1  15 119  1.17167e-05
  3   1  15 124  1.60291e-05
  3   1  15 125  1.71965e-05
  3   1  15 132  9.89071e-05
  3   1  15 133  9.88975e-05
  3   1  15 136 -3.12403e-04
  3   1  15 137  3.12310e-04
  3   1  15 142 -3.40952e-05
  3   1  15 143  3.34632e-05
  3   1  15 154 -3.67646e-05
  3   1  15 155 -3.71716e-05
  3   1  15 156 -1.49970e-04
  3   1  15 157  1.46182e-04
  3   1  15 160 -8.40849e-05
  3   1  15 174 -2.68843e-04
  3   1  15 175 -2.68826e-04
  3   1  15 178  1.23199e-05
  3   1  15 183  3.49692e-05
  3   1  15 186 -3.84707e-05
  3   1  15 187 -3.87264e-05
  3   2   3  22  2.11612e-04
  3   2   3  37  2.55137e-05
  3   2   3  47  1.49438e-03
  3   2   3  51  5.45859e-04
  3   2   3  61 -7.31831e-05
  3   2   3  75  2.86888e-05
  3   2   3  80  5.18598e-05
  3   2   3  82 -1.73535e-05
  3   2   3  92 -4.18216e-05
  3   2   3  96  1.32625e-04
  3   2   3 100  1.63924e-04
  3   2   3 106 -1.50262e-03
  3   2   3 120 -2.93333e-04
  3   2   3 135  1.02888e-03
  3   2   3 141  8.74592e-04
  3   2   3 166 -3.72402e-05
  3   2   3 176  9.44787e-05
  3   2   3 185 -7.58415e-05
  3   2   3 188 -2.22531e-05
  3   2   4  15  1.57066e-05
  3   2   4  16  1.56915e-05
  3   2   4  27 -1.39182e-05
  3   2   4  35  5.76590e-05
  3   2   4  36 -5.22858e-05
  3   2   4  45 -1.02098e-04
  3   2   4  46  1.01304e-04
  3   2   4  55  1.45213e-05
  3   2   4  56 -1.24229e-05
  3   2   4  57 -1.63287e-05
  3   2   4  63 -2.41054e-05
  3   2   4  64 -2.07272e-05
  3   2   4  91  4.04089e-05
  3   2   4 114  6.90112e-05
  3   2   4 115  6.93591e-05
  3   2   4 117  2.05696e-05
  3   2   4 118 -2.86517e-05
  3   2   4 119 -2.86605e-05
  3   2   4 124 -5.12912e-05
  3   2   4 125 -5.13912e-05
  3   2   4 131 -1.48500e-05
  3   2   4 154 -2.22596e-04
  3   2   4 155  2.28311e-04
  3   2   4 156  3.17926e-04
  3   2   4 157  3.05518e-04
  3   2   4 160  2.60411e-04
  3   2   5  11  1.36722e-04
  3   2   5  12  1.36642e-04
  3   2   5  18 -1.29291e-04
  3   2   5  19 -1.29152e-04
  3   2   5  25  1.44758e-04
  3   2   5  26 -1.44981e-04
  3   2   5  27 -8.62471e-05
  3   2   5  32 -1.59769e-04
  3   2   5  33 -1.59634e-04
  3   2   5  35 -2.31512e-04
  3   2   5  36  2.35205e-04
  3   2   5  38 -7.80137e-05
  3   2   5  39  7.79173e-05
  3   2   5  43  3.49637e-05
  3   2   5  45 -1.33633e-04
  3   2   5  46  1.32840e-04
  3   2   5  48  1.35615e-04
  3   2   5  49 -1.34263e-04
  3   2   5  56 -1.76999e-04
  3   2   5  57 -1.76902e-04
  3   2   5  63 -2.11029e-04
  3   2   5  64 -2.10374e-04
  3   2   5  65 -8.25313e-05
  3   2   5  68  4.91500e-05
  3   2   5  69  4.88981e-05
  3   2   5  72  1.09890e-04
  3   2   5  76 -8.44422e-05
  3   2   5  77  8.47054e-05
  3   2   5  78  2.13749e-04
  3   2   5  79  2.13552e-04
  3   2   5  82 -9.60112e-05
  3   2   5  83 -9.61480e-05
  3   2   5  87  1.56448e-05
  3   2   5  88  1.54883e-05
  3   2   5  94 -1.36813e-04
  3   2   5  98  1.24245e-04
  3   2   5  99  1.24171e-04
  3   2   5 104 -2.81192e-04
  3   2   5 110  3.41681e-05
  3   2   5 114 -1.67074e-05
  3   2   5 115 -1.74604e-05
  3   2   5 127 -1.51399e-05
  3   2   5 131 -1.40433e-04
  3   2   5 132 -3.23352e-04
  3   2   5 133 -3.22452e-04
  3   2   5 142 -3.95793e-05
  3   2   5 143 -3.95932e-05
  3   2   5 147  1.00980e-05
  3   2   5 150  4.06096e-05
  3   2   5 154 -1.51432e-05
  3   2   5 157  3.02450e-05
  3   2   5 160  1.01429e-04
  3   2   5 186 -1.95144e-05
  3   2   6  11  1.09620e-05
  3   2   6  12 -1.16230e-05
  3   2   6  15  1.96060e-04
  3   2   6  16 -1.96033e-04
  3   2   6  27 -5.87787e-05
  3   2   6  35 -4.68077e-05
  3   2   6  36 -4.74202e-05
  3   2   6  38  9.23469e-05
  3   2   6  39  9.15843e-05
  3   2   6  43 -1.68851e-05
  3   2   6  45  1.43146e-05
  3   2   6  46  1.43388e-05
  3   2   6  55  1.36800e-04
  3   2   6  63 -2.02693e-05
  3   2   6  64  2.07887e-05
  3   2   6  78  1.15196e-05
  3   2   6  79 -1.15529e-05
  3   2   6  91  9.71091e-05
  3   2   6 114 -7.30309e-04
  3   2   6 115  7.32259e-04
  3   2   6 117  4.89515e-04
  3   2   6 118  2.82223e-05
  3   2   6 119 -2.82259e-05
  3   2   6 124  3.43270e-04
  3   2   6 125 -3.43420e-04
  3   2   6 131 -1.04141e-05
  3   2   6 137  2.01243e-04
  3   2   6 142 -2.08743e-05
  3   2   6 143  2.16717e-05
  3   2   6 154  1.43875e-03
  3   2   6 155  1.45024e-03
  3   2   6 156  2.49501e-03
  3   2   6 157 -2.44186e-03
  3   2   6 160 -1.25262e-03
  3   2   6 164  2.57230e-05
  3   2   6 165  2.57144e-05
  3   2   6 175 -1.83512e-04
  3   2   7  11 -1.96921e-04
  3   2   7  12  1.96883e-04
  3   2   7  18  2.19534e-04
  3   2   7  19 -2.19395e-04
  3   2   7  25  2.67972e-04
  3   2   7  26  2.68141e-04
  3   2   7  27  1.29808e-04
  3   2   7  32  2.75564e-04
  3   2   7  33 -2.75440e-04
  3   2   7  35 -4.51027e-04
  3   2   7  36 -4.52710e-04
  3   2   7  38  8.51770e-05
  3   2   7  39  8.50885e-05
  3   2   7  45  5.12806e-04
  3   2   7  46  5.11663e-04
  3   2   7  48 -2.79163e-04
  3   2   7  49 -2.77515e-04
  3   2   7  56  3.00877e-04
  3   2   7  57 -3.00694e-04
  3   2   7  63  3.41618e-04
  3   2   7  64 -3.40893e-04
  3   2   7  65  1.49386e-04
  3   2   7  68 -7.98773e-05
  3   2   7  69  7.96536e-05
  3   2   7  72 -1.87326e-04
  3   2   7  76 -1.58022e-04
  3   2   7  77 -1.58443e-04
  3   2   7  78 -3.99028e-04
  3   2   7  79  3.98945e-04
  3   2   7  82 -1.52541e-04
  3   2   7  83  1.52649e-04
  3   2   7  87 -3.01037e-05
  3   2   7  88  2.99465e-05
  3   2   7  94  2.76871e-04
  3   2   7  98 -2.08868e-04
  3   2   7  99  2.08807e-04
  3   2   7 104  5.03319e-04
  3   2   7 110 -5.09487e-05
  3   2   7 114 -1.62093e-05
  3   2   7 115  1.56726e-05
  3   2   7 127  8.66641e-05
  3   2   7 131  2.42209e-04
  3   2   7 132  5.77648e-04
  3   2   7 133 -5.76783e-04
  3   2   7 142  4.02978e-05
  3   2   7 143 -4.03198e-05
  3   2   7 147 -1.99662e-05
  3   2   7 150 -3.06961e-05
  3   2   7 155 -1.43486e-05
  3   2   7 156  6.11515e-05
  3   2   7 157 -7.62470e-05
  3   2   7 160  1.86327e-04
  3   2   7 186  2.72029e-05
  3   2   8  15  1.76384e-04
  3   2   8  16  1.76398e-04
  3   2   8  27  1.01771e-05
  3   2   8  35  5.30083e-05
  3   2   8  36 -5.26329e-05
  3   2   8  38 -1.09832e-04
  3   2   8  39  1.10396e-04
  3   2   8  45 -8.23669e-05
  3   2   8  46  8.22524e-05
  3   2   8  55 -1.27499e-04
  3   2   8  63  1.29376e-05
  3   2   8  64  1.23790e-05
  3   2   8  76  1.45181e-05
  3   2   8  77 -1.52242e-05
  3   2   8  91 -8.02781e-05
  3   2   8 114 -1.09627e-03
  3   2   8 115 -1.09676e-03
  3   2   8 117 -8.14735e-04
  3   2   8 118 -3.85908e-05
  3   2   8 119 -3.86252e-05
  3   2   8 124  3.95517e-04
  3   2   8 125  3.95429e-04
  3   2   8 137 -3.51573e-04
  3   2   8 142  3.68702e-05
  3   2   8 143  3.56615e-05
  3   2   8 154  1.91706e-03
  3   2   8 155 -1.92516e-03
  3   2   8 156 -3.62237e-03
  3   2   8 157 -3.58416e-03
  3   2   8 160  2.11522e-03
  3   2   8 175  3.17676e-04
  3   2   8 178 -1.00133e-05
  3   2   8 179 -1.00106e-05
  3   2   8 182  4.40025e-05
  3   2   8 183  4.39956e-05
  3   2   9  11 -2.42561e-04
  3   2   9  12 -2.42467e-04
  3   2   9  18 -7.95946e-04
  3   2   9  19 -7.95671e-04
  3   2   9  20 -1.76270e-04
  3   2   9  24 -7.51935e-04
  3   2   9  25  1.15626e-04
  3   2   9  26 -1.15658e-04
  3   2   9  27 -3.23338e-04
  3   2   9  32 -2.68820e-04
  3   2   9  33 -2.68738e-04
  3   2   9  35 -4.73777e-04
  3   2   9  36  4.74679e-04
  3   2   9  38 -4.13014e-04
  3   2   9  39  4.14681e-04
  3   2   9  42 -1.39719e-04
  3   2   9  43 -7.98165e-04
  3   2   9  45 -1.27050e-04
  3   2   9  46  1.26814e-04
  3   2   9  48  1.63437e-03
  3   2   9  49 -1.62853e-03
  3   2   9  56 -8.43346e-05
  3   2   9  57 -8.43388e-05
  3   2   9  63 -2.36712e-04
  3   2   9  64 -2.36556e-04
  3   2   9  65 -1.17280e-03
  3   2   9  68  9.34661e-04
  3   2   9  69  9.33218e-04
  3   2   9  72  2.43270e-04
  3   2   9  76  6.02785e-05
  3   2   9  77 -6.03564e-05
  3   2   9  78  4.01774e-05
  3   2   9  79  4.01615e-05
  3   2   9  82  1.38675e-04
  3   2   9  83  1.38745e-04
  3   2   9  86 -7.11995e-05
  3   2   9  87 -6.17414e-04
  3   2   9  88 -6.14954e-04
  3   2   9  94 -1.87879e-04
  3   2   9  97  1.37493e-04
  3   2   9  98  2.68605e-04
  3   2   9  99  2.68549e-04
  3   2   9 104 -1.81970e-04
  3   2   9 110 -6.37462e-05
  3   2   9 114  1.37231e-05
  3   2   9 115  1.38332e-05
  3   2   9 127  1.65607e-04
  3   2   9 131  1.07772e-04
  3   2   9 142 -1.81834e-04
  3   2   9 143 -1.81900e-04
  3   2   9 147  1.27156e-05
  3   2   9 150  1.37630e-04
  3   2   9 153 -2.52408e-04
  3   2   9 159 -1.55792e-05
  3   2   9 162  9.01544e-05
  3   2   9 163  1.52771e-04
  3   2  10  11 -4.63610e-04
  3   2  10  13  4.92500e-04
  3   2  10  14 -4.59810e-04
  3   2  10  17 -4.19992e-04
  3   2  10  20 -2.02476e-05
  3   2  10  21  9.19722e-05
  3   2  10  23 -5.21834e-04
  3   2  10  24 -1.10683e-04
  3   2  10  26  3.12899e-04
  3   2  10  29 -1.42847e-05
  3   2  10  30 -5.89299e-05
  3   2  10  31 -4.40999e-04
  3   2  10  34  1.00082e-04
  3   2  10  36 -2.35697e-04
  3   2  10  37  1.00178e-04
  3   2  10  40 -1.29828e-04
  3   2  10  42 -4.63572e-04
  3   2  10  43 -3.85103e-04
  3   2  10  44 -3.79667e-04
  3   2  10  47  9.38621e-05
  3   2  10  48 -7.78177e-04
  3   2  10  50 -3.80517e-04
  3   2  10  51  1.00527e-04
  3   2  10  52  6.77802e-05
  3   2  10  54 -4.38018e-04
  3   2  10  55  4.39351e-04
  3   2  10  56  4.50302e-04
  3   2  10  58  4.26080e-05
  3   2  10  60  2.82462e-04
  3   2  10  61 -1.02781e-04
  3   2  10  62 -1.20500e-04
  3   2  10  63 -4.27022e-04
  3   2  10  66  6.34347e-04
  3   2  10  70 -5.73153e-05
  3   2  10  71  4.75197e-04
  3   2  10  74  1.59263e-04
  3   2  10  75  1.00487e-04
  3   2  10  80  9.97204e-05
  3   2  10  81  3.50304e-04
  3   2  10  84 -9.59187e-05
  3   2  10  85  1.07135e-04
  3   2  10  86 -3.64798e-04
  3   2  10  89  9.53086e-05
  3   2  10  90  4.62867e-04
  3   2  10  93 -1.36967e-03
  3   2  10  96 -5.42165e-04
  3   2  10  97 -1.83445e-05
  3   2  10 100  9.73228e-05
  3   2  10 101  7.55675e-04
  3   2  10 103 -2.82692e-05
  3   2  10 105  3.16083e-04
  3   2  10 106 -9.35247e-05
  3   2  10 107 -1.85884e-04
  3   2  10 108  1.00223e-04
  3   2  10 109  4.65076e-04
  3   2  10 110 -4.55991e-04
  3   2  10 111 -3.86024e-04
  3   2  10 112  5.33155e-05
  3   2  10 113  9.98881e-05
  3   2  10 120  4.83920e-04
  3   2  10 121 -4.16195e-05
  3   2  10 123  6.78164e-05
  3   2  10 126  4.39459e-04
  3   2  10 129  1.29518e-04
  3   2  10 130 -4.54615e-04
  3   2  10 132 -4.57319e-04
  3   2  10 134 -1.31816e-04
  3   2  10 135  9.70147e-05
  3   2  10 136  4.58284e-04
  3   2  10 138  1.01494e-04
  3   2  10 139  2.06777e-04
  3   2  10 140  2.54141e-04
  3   2  10 141  1.01171e-04
  3   2  10 145  9.95011e-05
  3   2  10 146  1.09726e-04
  3   2  10 149  1.31385e-05
  3   2  10 151  4.57967e-04
  3   2  10 152  1.14499e-05
  3   2  10 153  5.63566e-04
  3   2  10 158  1.15886e-05
  3   2  10 163 -1.13264e-03
  3   2  10 164 -4.59831e-04
  3   2  10 166  4.63439e-04
  3   2  10 167  1.38614e-04
  3   2  10 168  5.10200e-05
  3   2  10 169 -4.60814e-04
  3   2  10 173  3.99409e-05
  3   2  10 174  4.60224e-04
  3   2  10 177 -4.50846e-04
  3   2  10 180 -4.60168e-04
  3   2  10 181  6.04228e-05
  3   2  10 182  4.60241e-04
  3   2  10 184  4.16119e-04
  3   2  10 187 -1.47449e-04
  3   2  10 188  4.96801e-04
  3   2  10 189 -1.00677e-04
  3   2  11  11 -2.41990e-05
  3   2  11  13 -9.93750e-05
  3   2  11  14  9.76475e-05
  3   2  11  17  2.65623e-04
  3   2  11  20  3.34230e-04
  3   2  11  21 -4.31456e-05
  3   2  11  23  9.57134e-05
  3   2  11  24 -1.83479e-04
  3   2  11  26  4.10503e-04
  3   2  11  29 -3.51493e-04
  3   2  11  30  1.99421e-04
  3   2  11  31  9.63233e-05
  3   2  11  34  4.14768e-04
  3   2  11  36 -5.76013e-04
  3   2  11  37  3.65007e-04
  3   2  11  40 -4.74575e-04
  3   2  11  42  1.57280e-04
  3   2  11  43  6.04416e-04
  3   2  11  44 -6.10772e-04
  3   2  11  47  2.59133e-04
  3   2  11  48  8.60760e-05
  3   2  11  50  5.73694e-04
  3   2  11  51  2.21447e-04
  3   2  11  52 -2.75214e-04
  3   2  11  54 -4.48889e-05
  3   2  11  55 -4.43383e-05
  3   2  11  56  4.49511e-05
  3   2  11  58 -3.08673e-04
  3   2  11  60 -3.55812e-04
  3   2  11  61 -2.45435e-04
  3   2  11  62 -4.58186e-04
  3   2  11  63 -1.09734e-04
  3   2  11  66 -9.45068e-05
  3   2  11  70  3.99079e-05
  3   2  11  71 -1.81194e-04
  3   2  11  73 -4.70287e-04
  3   2  11  74 -2.05222e-04
  3   2  11  75  3.38252e-04
  3   2  11  81  3.07694e-04
  3   2  11  83 -1.03662e-04
  3   2  11  84 -4.47183e-04
  3   2  11  85 -8.18743e-04
  3   2  11  86 -4.87718e-04
  3   2  11  89  4.01717e-04
  3   2  11  90 -1.13371e-04
  3   2  11  92  9.90231e-05
  3   2  11  93  7.92336e-05
  3   2  11  97 -2.61149e-04
  3   2  11 100  4.35356e-04
  3   2  11 101 -1.02078e-04
  3   2  11 103  2.22445e-04
  3   2  11 105 -3.64129e-04
  3   2  11 106 -2.54900e-04
  3   2  11 107 -1.43228e-04
  3   2  11 108  4.54579e-04
  3   2  11 109 -6.16293e-05
  3   2  11 110 -2.37593e-05
  3   2  11 112  4.61877e-04
  3   2  11 113  2.94374e-04
  3   2  11 119  1.15765e-05
  3   2  11 120 -9.63181e-05
  3   2  11 121 -1.70213e-04
  3   2  11 123  1.87767e-04
  3   2  11 126 -1.02688e-04
  3   2  11 129 -9.15734e-04
  3   2  11 132 -1.16652e-04
  3   2  11 134 -4.59766e-04
  3   2  11 135  4.08467e-04
  3   2  11 136 -7.77296e-05
  3   2  11 139  7.11887e-04
  3   2  11 140  1.99498e-04
  3   2  11 141  2.99573e-04
  3   2  11 145  4.58252e-04
  3   2  11 148  3.47945e-04
  3   2  11 151 -9.76506e-05
  3   2  11 153 -4.52151e-05
  3   2  11 158  5.47575e-04
  3   2  11 163  2.78194e-04
  3   2  11 164  8.35098e-05
  3   2  11 166 -1.00227e-04
  3   2  11 167 -2.77085e-04
  3   2  11 168 -4.02715e-05
  3   2  11 169  9.74733e-05
  3   2  11 171  1.60471e-05
  3   2  11 172 -3.32544e-04
  3   2  11 173 -4.58498e-04
  3   2  11 174 -1.11563e-04
  3   2  11 177 -1.14682e-04
  3   2  11 180 -1.52937e-05
  3   2  11 181  4.89482e-04
  3   2  11 182  9.28533e-05
  3   2  11 187  4.60514e-04
  3   2  11 188 -9.84821e-05
  3   2  11 189 -6.73029e-04
  3   2  12  20 -1.71206e-05
  3   2  12  21  6.11275e-05
  3   2  12  24  1.95281e-04
  3   2  12  29  5.89552e-05
  3   2  12  30  7.63614e-05
  3   2  12  42  3.03173e-05
  3   2  12  52 -6.24940e-05
  3   2  12  58 -3.78487e-05
  3   2  12  60  5.20381e-05
  3   2  12  67 -2.34912e-05
  3   2  12  70 -1.76140e-05
  3   2  12  81  1.66398e-05
  3   2  12  97  3.14767e-05
  3   2  12 158  1.29902e-05
  3   2  12 163  8.02030e-05
  3   2  13  20  8.58523e-05
  3   2  13  21  5.54617e-05
  3   2  13  23 -2.81888e-05
  3   2  13  24  5.02672e-05
  3   2  13  29  6.86269e-05
  3   2  13  30  8.97517e-05
  3   2  13  31  1.72811e-05
  3   2  13  34 -4.11927e-05
  3   2  13  47 -5.17309e-05
  3   2  13  52 -8.84359e-05
  3   2  13  58 -3.51186e-05
  3   2  13  59  2.33554e-05
  3   2  13  60  1.24731e-05
  3   2  13  70  1.94200e-05
  3   2  13  81  5.35180e-05
  3   2  13  84  2.81587e-05
  3   2  13  89 -5.54949e-05
  3   2  13  97 -8.70394e-05
  3   2  13 106 -4.04259e-05
  3   2  13 108  1.25287e-05
  3   2  13 122 -2.90722e-05
  3   2  13 158 -1.07635e-04
  3   2  13 163 -4.28949e-05
  3   2  14  11  1.45280e-05
  3   2  14  13 -6.50959e-05
  3   2  14  14  6.69405e-05
  3   2  14  20 -1.60622e-05
  3   2  14  22  5.71861e-05
  3   2  14  24  3.54156e-05
  3   2  14  26 -2.71814e-04
  3   2  14  29  3.59916e-05
  3   2  14  30 -1.18965e-05
  3   2  14  32 -5.62059e-05
  3   2  14  34 -3.36636e-05
  3   2  14  36 -6.71163e-05
  3   2  14  37  6.82211e-05
  3   2  14  40  3.35838e-05
  3   2  14  41  1.68174e-04
  3   2  14  42  1.51897e-05
  3   2  14  43 -2.65580e-04
  3   2  14  44  2.69323e-04
  3   2  14  52  1.82240e-05
  3   2  14  53  1.85619e-05
  3   2  14  54 -1.06871e-04
  3   2  14  55 -1.04289e-04
  3   2  14  56  7.77167e-05
  3   2  14  58  2.21963e-05
  3   2  14  60  3.55421e-05
  3   2  14  62  8.19387e-05
  3   2  14  63  9.75226e-05
  3   2  14  66  5.97906e-05
  3   2  14  71  9.97051e-05
  3   2  14  72 -9.81314e-05
  3   2  14  74  6.03843e-05
  3   2  14  75 -7.03522e-05
  3   2  14  80 -2.37554e-05
  3   2  14  81 -1.00171e-05
  3   2  14  84 -6.55797e-05
  3   2  14  85 -2.69293e-05
  3   2  14  86  1.04641e-05
  3   2  14  87  6.54502e-05
  3   2  14  90  7.67522e-05
  3   2  14  93 -8.28773e-05
  3   2  14  96 -5.83454e-05
  3   2  14  97  4.42502e-05
  3   2  14 100 -6.09032e-05
  3   2  14 101 -3.86764e-05
  3   2  14 102 -5.97276e-04
  3   2  14 103 -1.20383e-04
  3   2  14 105  3.25329e-04
  3   2  14 107  1.07937e-04
  3   2  14 109  4.36288e-05
  3   2  14 110  3.19355e-05
  3   2  14 112  8.46112e-05
  3   2  14 113  6.66206e-05
  3   2  14 121  3.70850e-05
  3   2  14 123 -3.78216e-05
  3   2  14 126  2.92538e-04
  3   2  14 128  6.56937e-05
  3   2  14 130  5.40128e-05
  3   2  14 134 -4.39043e-05
  3   2  14 135 -1.42200e-05
  3   2  14 136  5.38388e-05
  3   2  14 138 -7.17452e-05
  3   2  14 139 -2.40130e-04
  3   2  14 140  1.38365e-04
  3   2  14 145 -5.68142e-05
  3   2  14 146 -6.85921e-05
  3   2  14 151  6.59325e-05
  3   2  14 153 -3.16180e-05
  3   2  14 158  2.74906e-05
  3   2  14 162 -1.25968e-05
  3   2  14 163  6.25122e-05
  3   2  14 164 -5.91608e-05
  3   2  14 167  2.43745e-05
  3   2  14 168 -2.49133e-05
  3   2  14 169 -6.48741e-05
  3   2  14 170 -6.22860e-05
  3   2  14 172  3.22642e-04
  3   2  14 173  1.10827e-05
  3   2  14 174  6.96370e-05
  3   2  14 177 -3.29986e-05
  3   2  14 181 -1.31668e-04
  3   2  14 182 -7.13633e-05
  3   2  14 184 -2.06789e-05
  3   2  14 185 -6.30792e-05
  3   2  14 186  5.77162e-05
  3   2  14 189  2.08743e-04
  3   2  15  11  3.79097e-05
  3   2  15  14  1.04141e-04
  3   2  15  17  5.76560e-05
  3   2  15  20 -1.62444e-05
  3   2  15  22 -4.72412e-04
  3   2  15  24 -9.89422e-05
  3   2  15  29 -3.21148e-05
  3   2  15  30  5.52491e-05
  3   2  15  32  5.48032e-05
  3   2  15  40 -8.64460e-05
  3   2  15  41  6.13479e-05
  3   2  15  42 -7.50275e-05
  3   2  15  44  1.05943e-05
  3   2  15  47  1.06215e-03
  3   2  15  50 -8.16411e-05
  3   2  15  51  4.24171e-04
  3   2  15  52 -5.23979e-05
  3   2  15  53 -6.54928e-05
  3   2  15  54 -6.72498e-05
  3   2  15  55 -6.64717e-05
  3   2  15  56 -2.34867e-05
  3   2  15  58 -6.45544e-05
  3   2  15  60  1.19440e-04
  3   2  15  61 -6.76936e-04
  3   2  15  62  5.39089e-05
  3   2  15  63  1.06459e-05
  3   2  15  66  2.56775e-05
  3   2  15  67 -6.46589e-05
  3   2  15  71  2.53232e-05
  3   2  15  73 -6.40038e-05
  3   2  15  74  1.05398e-04
  3   2  15  75 -2.77368e-04
  3   2  15  81  1.09775e-04
  3   2  15  85  4.67494e-05
  3   2  15  86  2.96870e-05
  3   2  15  87 -2.81651e-05
  3   2  15  89 -7.24524e-04
  3   2  15  90  4.86807e-05
  3   2  15  92  2.87479e-04
  3   2  15  93  3.12390e-04
  3   2  15  96  2.82878e-04
  3   2  15  97 -6.29824e-05
  3   2  15 101 -3.28819e-04
  3   2  15 103  2.60089e-05
  3   2  15 105  9.55860e-05
  3   2  15 107  1.32080e-04
  3   2  15 109  5.16783e-05
  3   2  15 110  4.54841e-05
  3   2  15 111  7.46882e-05
  3   2  15 112  2.62402e-05
  3   2  15 121  4.01401e-05
  3   2  15 122  8.44287e-05
  3   2  15 123  3.59273e-05
  3   2  15 126 -6.91018e-05
  3   2  15 128  3.20749e-05
  3   2  15 129  5.35200e-05
  3   2  15 130 -2.64777e-05
  3   2  15 134 -2.30692e-05
  3   2  15 136  5.02726e-05
  3   2  15 139 -4.82931e-05
  3   2  15 140 -7.64221e-05
  3   2  15 144 -6.49822e-05
  3   2  15 145  6.47206e-05
  3   2  15 146 -5.56097e-05
  3   2  15 147  5.53414e-05
  3   2  15 148  7.03797e-05
  3   2  15 149  3.35393e-05
  3   2  15 151  4.23753e-05
  3   2  15 152  4.33413e-05
  3   2  15 153  2.11059e-04
  3   2  15 158 -6.20186e-05
  3   2  15 159 -9.50003e-05
  3   2  15 162  1.12788e-04
  3   2  15 163 -1.26848e-04
  3   2  15 164  5.52731e-05
  3   2  15 167 -1.66141e-05
  3   2  15 168  4.93719e-05
  3   2  15 172 -7.09880e-05
  3   2  15 173 -6.36112e-05
  3   2  15 174  5.36977e-05
  3   2  15 176  3.87843e-04
  3   2  15 179  5.51726e-05
  3   2  15 181 -8.18004e-05
  3   2  15 182 -5.49577e-05
  3   2  15 184  1.13514e-05
  3   2  15 185  7.68264e-05
  3   2  15 187  6.83896e-05
  3   2  15 189  2.92052e-05
  3   3   4  11 -5.29017e-05
  3   3   4  12 -5.29617e-05
  3   3   4  18  5.27122e-05
  3   3   4  19  5.28439e-05
  3   3   4  25  6.09462e-05
  3   3   4  26  6.06279e-05
  3   3   4  27  3.26724e-05
  3   3   4  32  6.52428e-05
  3   3   4  33  6.53768e-05
  3   3   4  35 -2.21979e-04
  3   3   4  36 -2.20210e-04
  3   3   4  38  3.47376e-05
  3   3   4  39  3.50635e-05
  3   3   4  43 -1.18403e-05
  3   3   4  45  1.41528e-04
  3   3   4  46 -1.42937e-04
  3   3   4  48 -6.14842e-05
  3   3   4  49 -6.28361e-05
  3   3   4  56  7.20393e-05
  3   3   4  57 -7.24385e-05
  3   3   4  63  2.24053e-04
  3   3   4  64 -2.25283e-04
  3   3   4  65  3.49120e-05
  3   3   4  68 -1.91224e-05
  3   3   4  69  1.93566e-05
  3   3   4  72 -4.48662e-05
  3   3   4  76  3.62676e-05
  3   3   4  77 -3.59975e-05
  3   3   4  78 -2.06528e-04
  3   3   4  79  2.06872e-04
  3   3   4  83  3.76162e-05
  3   3   4  94  1.89208e-04
  3   3   4  98 -5.03418e-05
  3   3   4  99 -5.03960e-05
  3   3   4 104  1.15695e-04
  3   3   4 109 -1.33519e-05
  3   3   4 110 -1.33078e-05
  3   3   4 131  5.73970e-05
  3   3   4 132  1.34047e-04
  3   3   4 133  1.34986e-04
  3   3   4 142  1.43792e-05
  3   3   4 143 -1.43902e-05
  3   3   4 150 -1.40965e-05
  3   3   4 155 -1.73064e-05
  3   3   4 156 -3.93501e-05
  3   3   4 157  1.17012e-05
  3   3   5  15  4.44797e-05
  3   3   5  16  4.45009e-05
  3   3   5  27 -4.37560e-05
  3   3   5  35 -3.32302e-04
  3   3   5  36 -3.34089e-04
  3   3   5  38  2.04361e-05
  3   3   5  39  2.03018e-05
  3   3   5  45 -4.89942e-04
  3   3   5  46  4.91866e-04
  3   3   5  55  3.81741e-05
  3   3   5  78 -4.82793e-05
  3   3   5  79  5.07037e-05
  3   3   5  90 -9.95557e-05
  3   3   5  91  9.95361e-05
  3   3   5 114  1.61166e-04
  3   3   5 115  1.61027e-04
  3   3   5 117  6.03975e-05
  3   3   5 118 -6.96031e-05
  3   3   5 119 -6.96066e-05
  3   3   5 124 -1.31847e-04
  3   3   5 125 -1.31772e-04
  3   3   5 131 -1.04907e-05
  3   3   5 137  1.56878e-05
  3   3   5 154  5.46827e-04
  3   3   5 155  5.41206e-04
  3   3   5 156  4.29085e-04
  3   3   5 157 -4.40880e-04
  3   3   5 160  9.51196e-05
  3   3   5 164  1.23216e-05
  3   3   5 165  1.23222e-05
  3   3   5 182  1.56123e-05
  3   3   5 183 -1.56079e-05
  3   3   6  11  3.08153e-04
  3   3   6  12 -3.08172e-04
  3   3   6  18 -1.13736e-04
  3   3   6  19  1.13845e-04
  3   3   6  25  1.08414e-05
  3   3   6  26 -1.10200e-05
  3   3   6  27 -7.82288e-05
  3   3   6  32 -9.49393e-05
  3   3   6  33  9.50102e-05
  3   3   6  35 -7.51152e-05
  3   3   6  36  7.52258e-05
  3   3   6  38 -2.48219e-04
  3   3   6  39  2.48435e-04
  3   3   6  43  3.69957e-04
  3   3   6  45  6.07522e-05
  3   3   6  46  6.08970e-05
  3   3   6  48 -1.95000e-04
  3   3   6  49  1.96524e-04
  3   3   6  56 -1.47093e-04
  3   3   6  57 -1.47258e-04
  3   3   6  63 -1.11985e-04
  3   3   6  64 -1.12381e-04
  3   3   6  68  5.33980e-05
  3   3   6  69  5.35194e-05
  3   3   6  72  9.44279e-05
  3   3   6  76 -1.75693e-05
  3   3   6  77 -1.75433e-05
  3   3   6  78 -1.14428e-04
  3   3   6  79 -1.14497e-04
  3   3   6  83 -1.32331e-04
  3   3   6  87 -1.01221e-05
  3   3   6  88 -1.02096e-05
  3   3   6  94  2.59220e-04
  3   3   6  98  1.28364e-04
  3   3   6  99 -1.28387e-04
  3   3   6 104 -1.03103e-04
  3   3   6 109 -6.98509e-05
  3   3   6 110  6.98238e-05
  3   3   6 114  1.61030e-04
  3   3   6 115 -1.63143e-04
  3   3   6 117 -1.23020e-05
  3   3   6 127  3.55746e-04
  3   3   6 131 -8.68855e-05
  3   3   6 132 -1.06621e-04
  3   3   6 133  1.06889e-04
  3   3   6 142 -2.05315e-04
  3   3   6 143 -2.05256e-04
  3   3   6 150  2.72504e-04
  3   3   6 155 -2.66986e-05
  3   3   6 156 -1.18968e-04
  3   3   6 160 -9.80894e-05
  3   3   6 170 -1.70165e-05
  3   3   6 171  1.70156e-05
  3   3   6 186 -5.46180e-05
  3   3   7  15  4.55257e-05
  3   3   7  16 -4.55548e-05
  3   3   7  25  1.01911e-05
  3   3   7  26 -1.05689e-05
  3   3   7  27 -1.00890e-04
  3   3   7  35 -2.50413e-04
  3   3   7  36  2.52606e-04
  3   3   7  38  3.03217e-05
  3   3   7  39 -3.04176e-05
  3   3   7  45  1.43694e-05
  3   3   7  46  1.46492e-05
  3   3   7  55  4.83175e-05
  3   3   7  56 -4.01837e-05
  3   3   7  57 -3.67050e-05
  3   3   7  63 -1.47202e-04
  3   3   7  64 -1.44713e-04
  3   3   7  72 -1.77716e-05
  3   3   7  76  1.60565e-05
  3   3   7  77  1.69466e-05
  3   3   7  78  8.44786e-05
  3   3   7  79  8.52375e-05
  3   3   7  90  1.68883e-04
  3   3   7  91  1.68846e-04
  3   3   7  94 -4.76801e-05
  3   3   7 114 -1.67092e-04
  3   3   7 115  1.66818e-04
  3   3   7 117  3.25724e-05
  3   3   7 118  1.24205e-04
  3   3   7 119 -1.24209e-04
  3   3   7 124  1.87728e-04
  3   3   7 125 -1.87681e-04
  3   3   7 131 -3.49919e-05
  3   3   7 154 -7.82341e-04
  3   3   7 155  7.78130e-04
  3   3   7 156  3.93222e-04
  3   3   7 157  3.99143e-04
  3   3   7 160  3.84974e-04
  3   3   7 164  1.86092e-05
  3   3   7 165 -1.86122e-05
  3   3   7 175  3.15349e-05
  3   3   7 182  3.05309e-05
  3   3   7 183  3.05227e-05
  3   3   8  11 -6.60925e-05
  3   3   8  12 -6.62646e-05
  3   3   8  18 -7.09324e-05
  3   3   8  19 -7.09781e-05
  3   3   8  25 -1.45696e-04
  3   3   8  26 -1.45484e-04
  3   3   8  27 -2.08620e-05
  3   3   8  32  2.76875e-04
  3   3   8  33  2.76978e-04
  3   3   8  35 -8.63506e-05
  3   3   8  36 -8.60506e-05
  3   3   8  38 -3.72875e-04
  3   3   8  39 -3.73234e-04
  3   3   8  43  1.85720e-04
  3   3   8  45  4.44193e-05
  3   3   8  46 -4.45051e-05
  3   3   8  56  1.31370e-04
  3   3   8  57 -1.31387e-04
  3   3   8  63 -1.96434e-04
  3   3   8  64  1.96624e-04
  3   3   8  65  3.66743e-05
  3   3   8  68 -5.35517e-05
  3   3   8  69  5.38590e-05
  3   3   8  72  1.10681e-04
  3   3   8  76 -1.71460e-04
  3   3   8  77  1.71209e-04
  3   3   8  78 -2.01139e-04
  3   3   8  79  2.01181e-04
  3   3   8  83  1.40333e-04
  3   3   8  87  5.24047e-05
  3   3   8  88 -5.26332e-05
  3   3   8  94  2.29118e-04
  3   3   8  98  1.31432e-04
  3   3   8  99  1.31431e-04
  3   3   8 104  8.28406e-05
  3   3   8 109  1.61102e-05
  3   3   8 110  1.61075e-05
  3   3   8 114 -2.79617e-04
  3   3   8 115 -2.77611e-04
  3   3   8 117 -1.91178e-05
  3   3   8 124  2.75202e-05
  3   3   8 125  2.93964e-05
  3   3   8 127  5.88339e-04
  3   3   8 131 -1.09326e-04
  3   3   8 132  2.14357e-04
  3   3   8 133  2.14677e-04
  3   3   8 142 -3.39221e-04
  3   3   8 143  3.39377e-04
  3   3   8 146  2.69732e-05
  3   3   8 147  2.71109e-05
  3   3   8 150  4.15795e-04
  3   3   8 154 -2.60753e-05
  3   3   8 156 -3.89836e-05
  3   3   8 157  1.29585e-04
  3   3   8 160 -1.80919e-04
  3   3   8 170 -1.75812e-05
  3   3   8 171 -1.75775e-05
  3   3   8 186 -7.99097e-05
  3   3   9  15  1.11674e-05
  3   3   9  16  1.12136e-05
  3   3   9  18  1.69381e-05
  3   3   9  19  1.68076e-05
  3   3   9  20  6.92429e-05
  3   3   9  24  2.33682e-04
  3   3   9  27 -1.60109e-04
  3   3   9  35 -2.74150e-04
  3   3   9  36 -2.75607e-04
  3   3   9  38  1.33372e-04
  3   3   9  39  1.33530e-04
  3   3   9  42 -3.08192e-04
  3   3   9  43 -5.55750e-05
  3   3   9  45 -2.44224e-04
  3   3   9  46  2.44547e-04
  3   3   9  48 -3.09780e-05
  3   3   9  49 -1.88241e-05
  3   3   9  55 -2.36513e-04
  3   3   9  63 -1.54088e-05
  3   3   9  64  1.57820e-05
  3   3   9  65  1.51329e-05
  3   3   9  68 -1.14850e-05
  3   3   9  86 -4.92770e-04
  3   3   9  87  1.54241e-05
  3   3   9  88 -1.05848e-05
  3   3   9  90 -4.34964e-05
  3   3   9  91  4.34965e-05
  3   3   9  97  4.07939e-05
  3   3   9 114 -5.45967e-05
  3   3   9 115 -5.45673e-05
  3   3   9 117  9.74289e-05
  3   3   9 118 -3.21745e-05
  3   3   9 119 -3.21755e-05
  3   3   9 124 -7.95933e-05
  3   3   9 125 -7.95610e-05
  3   3   9 137  8.11145e-05
  3   3   9 142 -1.96472e-05
  3   3   9 143  1.90098e-05
  3   3   9 153 -2.72255e-04
  3   3   9 154  4.48684e-05
  3   3   9 155  4.47277e-05
  3   3   9 156  1.05759e-04
  3   3   9 157 -1.06665e-04
  3   3   9 159  7.17929e-04
  3   3   9 160  4.73092e-05
  3   3   9 162 -1.17621e-03
  3   3   9 163 -5.63300e-04
  3   3   9 175  1.05676e-05
  3   3   9 182 -1.59142e-05
  3   3   9 183  1.59309e-05
  3   3  10  11  2.47896e-05
  3   3  10  17 -2.65623e-04
  3   3  10  20 -1.48820e-04
  3   3  10  21  4.31458e-05
  3   3  10  24 -5.56851e-04
  3   3  10  26 -3.99337e-04
  3   3  10  29  3.51491e-04
  3   3  10  30 -1.99421e-04
  3   3  10  36  1.72989e-03
  3   3  10  37 -5.57588e-04
  3   3  10  40  4.74576e-04
  3   3  10  41  1.01049e-04
  3   3  10  42 -1.96130e-05
  3   3  10  43  6.00236e-04
  3   3  10  44 -6.06310e-04
  3   3  10  47 -5.27083e-04
  3   3  10  48 -7.99469e-05
  3   3  10  50 -5.73688e-04
  3   3  10  51 -7.12697e-04
  3   3  10  52  2.75214e-04
  3   3  10  53 -5.47723e-04
  3   3  10  54 -4.39785e-05
  3   3  10  55 -4.36738e-05
  3   3  10  56 -4.22658e-05
  3   3  10  58  3.08673e-04
  3   3  10  59  5.04482e-04
  3   3  10  60  3.55810e-04
  3   3  10  61  6.22928e-04
  3   3  10  62  4.58247e-04
  3   3  10  63  1.06251e-04
  3   3  10  66  9.71623e-05
  3   3  10  67 -5.16571e-04
  3   3  10  70 -3.99081e-05
  3   3  10  71  1.82046e-04
  3   3  10  73 -5.35668e-04
  3   3  10  74  2.05223e-04
  3   3  10  75 -5.79247e-04
  3   3  10  80 -4.63248e-04
  3   3  10  81  3.07667e-04
  3   3  10  82  1.08502e-04
  3   3  10  85  8.18698e-04
  3   3  10  86  5.60084e-04
  3   3  10  93 -7.92357e-05
  3   3  10  96 -1.00061e-04
  3   3  10  97  1.16167e-04
  3   3  10 100 -4.50917e-04
  3   3  10 101  3.15750e-04
  3   3  10 102  9.70566e-05
  3   3  10 103 -2.22445e-04
  3   3  10 105  3.67529e-04
  3   3  10 106  4.80505e-04
  3   3  10 107 -1.43231e-04
  3   3  10 109 -1.70043e-04
  3   3  10 110  2.35747e-05
  3   3  10 111 -3.39482e-04
  3   3  10 112  1.07192e-04
  3   3  10 119 -1.15853e-05
  3   3  10 120  1.02518e-04
  3   3  10 121  1.70214e-04
  3   3  10 122 -9.32344e-05
  3   3  10 123 -1.87767e-04
  3   3  10 129  9.15734e-04
  3   3  10 132 -1.19212e-04
  3   3  10 134  4.59783e-04
  3   3  10 135 -4.99392e-04
  3   3  10 136  7.78416e-05
  3   3  10 139 -7.11881e-04
  3   3  10 140 -1.99499e-04
  3   3  10 141 -6.18214e-04
  3   3  10 144 -4.67428e-04
  3   3  10 145 -4.58552e-04
  3   3  10 148 -5.52566e-04
  3   3  10 151 -9.78325e-05
  3   3  10 152 -6.19042e-04
  3   3  10 153 -2.10873e-04
  3   3  10 158 -5.47573e-04
  3   3  10 163 -4.89222e-04
  3   3  10 164 -8.34810e-05
  3   3  10 166  1.00597e-04
  3   3  10 167  2.77083e-04
  3   3  10 168  4.02713e-05
  3   3  10 171 -1.60524e-05
  3   3  10 172  5.80451e-04
  3   3  10 173  4.59282e-04
  3   3  10 174 -1.11516e-04
  3   3  10 177 -4.36446e-05
  3   3  10 180 -1.36475e-05
  3   3  10 181 -3.63374e-05
  3   3  10 182  9.28795e-05
  3   3  10 187 -4.61316e-04
  3   3  10 188  1.00614e-04
  3   3  10 189  6.73013e-04
  3   3  11  11 -4.51530e-04
  3   3  11  17 -4.19994e-04
  3   3  11  20 -8.99270e-05
  3   3  11  21  9.19721e-05
  3   3  11  24  1.54955e-04
  3   3  11  26  3.00990e-04
  3   3  11  29 -1.42841e-05
  3   3  11  30 -5.89304e-05
  3   3  11  36 -3.97022e-04
  3   3  11  37  1.00242e-04
  3   3  11  40 -1.29829e-04
  3   3  11  41  4.02583e-04
  3   3  11  42 -1.46933e-04
  3   3  11  43  3.23784e-04
  3   3  11  44  3.22880e-04
  3   3  11  47  1.06831e-04
  3   3  11  48 -4.45958e-04
  3   3  11  50 -3.80518e-04
  3   3  11  51  9.82853e-05
  3   3  11  52  6.77812e-05
  3   3  11  53  9.88782e-05
  3   3  11  54  4.40485e-04
  3   3  11  55 -4.41649e-04
  3   3  11  56  4.41416e-04
  3   3  11  58  4.26092e-05
  3   3  11  59 -9.92430e-05
  3   3  11  60  2.82461e-04
  3   3  11  61 -9.57246e-05
  3   3  11  62 -1.20500e-04
  3   3  11  63 -4.17008e-04
  3   3  11  66  4.51382e-04
  3   3  11  67  9.70475e-05
  3   3  11  70 -5.73144e-05
  3   3  11  71  4.61396e-04
  3   3  11  74  1.59261e-04
  3   3  11  75  9.91125e-05
  3   3  11  81 -3.50188e-04
  3   3  11  82  4.52592e-04
  3   3  11  83  4.52374e-04
  3   3  11  85  1.07154e-04
  3   3  11  86  1.28099e-04
  3   3  11  92 -3.65123e-04
  3   3  11  93 -1.36968e-03
  3   3  11  97 -6.31991e-05
  3   3  11 100  1.02580e-04
  3   3  11 101 -5.36960e-04
  3   3  11 102  5.74199e-04
  3   3  11 103 -2.82677e-05
  3   3  11 105  3.13392e-04
  3   3  11 106 -1.06585e-04
  3   3  11 107  1.85883e-04
  3   3  11 110 -4.54510e-04
  3   3  11 111 -3.21409e-04
  3   3  11 112 -1.99079e-04
  3   3  11 120  3.86286e-04
  3   3  11 121 -4.16192e-05
  3   3  11 122 -4.53217e-04
  3   3  11 123  6.78151e-05
  3   3  11 129  1.29516e-04
  3   3  11 130  4.59019e-04
  3   3  11 132  4.45927e-04
  3   3  11 134 -1.31816e-04
  3   3  11 135  1.02477e-04
  3   3  11 136  4.57484e-04
  3   3  11 138  9.82097e-05
  3   3  11 139  2.06773e-04
  3   3  11 140  2.54147e-04
  3   3  11 141  9.84826e-05
  3   3  11 144  9.97341e-05
  3   3  11 145  9.94608e-05
  3   3  11 146  1.09837e-04
  3   3  11 149  1.31378e-05
  3   3  11 151 -4.53375e-04
  3   3  11 152  9.30013e-05
  3   3  11 153  2.77330e-04
  3   3  11 158  1.15897e-05
  3   3  11 159 -9.36373e-05
  3   3  11 162  2.15067e-05
  3   3  11 163 -5.34646e-04
  3   3  11 164 -4.59477e-04
  3   3  11 166  4.56650e-04
  3   3  11 167  1.38616e-04
  3   3  11 168  5.10183e-05
  3   3  11 173  3.99487e-05
  3   3  11 174 -4.59211e-04
  3   3  11 177 -2.45181e-05
  3   3  11 180  4.59085e-04
  3   3  11 181 -3.85344e-04
  3   3  11 182 -4.59294e-04
  3   3  11 184  4.16047e-04
  3   3  11 187 -1.47439e-04
  3   3  11 188  4.18479e-04
  3   3  11 189 -1.00671e-04
  3   3  12  20 -8.59976e-05
  3   3  12  21  5.54538e-05
  3   3  12  24 -5.04161e-05
  3   3  12  29  6.86253e-05
  3   3  12  30  8.97548e-05
  3   3  12  34 -4.13526e-05
  3   3  12  52 -8.84354e-05
  3   3  12  58 -3.51177e-05
  3   3  12  60  1.24690e-05
  3   3  12  70  1.94313e-05
  3   3  12  81  5.15969e-05
  3   3  12  84 -1.98233e-05
  3   3  12  97  8.72074e-05
  3   3  12 108  1.25341e-05
  3   3  12 158  1.07638e-04
  3   3  12 163  4.26283e-05
  3   3  13  13 -2.82228e-05
  3   3  13  20 -1.70711e-05
  3   3  13  21 -6.11478e-05
  3   3  13  24  1.94745e-04
  3   3  13  29 -5.89593e-05
  3   3  13  30 -7.63618e-05
  3   3  13  42  3.01576e-05
  3   3  13  47  1.34440e-03
  3   3  13  52  6.25024e-05
  3   3  13  58  3.78562e-05
  3   3  13  60 -5.20423e-05
  3   3  13  63  1.77046e-05
  3   3  13  67  2.63946e-05
  3   3  13  70  1.76325e-05
  3   3  13  73  1.83912e-05
  3   3  13  81 -1.57741e-05
  3   3  13  89  1.34398e-05
  3   3  13  97  3.16086e-05
  3   3  13 106  1.63984e-05
  3   3  13 122  5.13290e-05
  3   3  13 158  1.29931e-05
  3   3  13 163  7.89367e-05
  3   3  14  11  7.16491e-05
  3   3  14  17 -5.76565e-05
  3   3  14  20  1.62430e-05
  3   3  14  22 -5.83813e-04
  3   3  14  23 -8.78573e-05
  3   3  14  24  9.89532e-05
  3   3  14  26 -4.90290e-05
  3   3  14  29  3.21186e-05
  3   3  14  30 -5.52480e-05
  3   3  14  31  1.45046e-04
  3   3  14  32  6.65825e-05
  3   3  14  36 -5.31947e-05
  3   3  14  37  4.95365e-05
  3   3  14  40  8.64473e-05
  3   3  14  42  7.50253e-05
  3   3  14  43 -4.26296e-05
  3   3  14  44 -4.27533e-05
  3   3  14  50  8.16373e-05
  3   3  14  52  5.23983e-05
  3   3  14  54 -7.78870e-05
  3   3  14  55  7.71381e-05
  3   3  14  56  6.35749e-05
  3   3  14  58  6.45551e-05
  3   3  14  59  2.92282e-05
  3   3  14  60 -1.19445e-04
  3   3  14  62 -5.38352e-05
  3   3  14  63  7.79270e-05
  3   3  14  66 -1.02277e-04
  3   3  14  67 -6.59624e-05
  3   3  14  71 -9.06394e-05
  3   3  14  72  9.06937e-05
  3   3  14  73 -6.58940e-05
  3   3  14  74 -1.05408e-04
  3   3  14  75 -1.67435e-04
  3   3  14  80 -6.53437e-05
  3   3  14  81 -6.29747e-05
  3   3  14  82 -1.08771e-04
  3   3  14  85 -3.01559e-05
  3   3  14  86 -4.32907e-05
  3   3  14  87 -8.55730e-05
  3   3  14  93 -3.12382e-04
  3   3  14  96  3.95590e-04
  3   3  14  97  6.29857e-05
  3   3  14 100  3.94917e-04
  3   3  14 101  3.28837e-04
  3   3  14 103 -2.59862e-05
  3   3  14 105 -1.07190e-04
  3   3  14 107 -1.13774e-04
  3   3  14 108  6.55789e-05
  3   3  14 110  5.62666e-05
  3   3  14 111 -1.12101e-04
  3   3  14 112  5.93962e-05
  3   3  14 121 -4.95335e-05
  3   3  14 123 -3.59354e-05
  3   3  14 128 -9.32577e-05
  3   3  14 129 -5.35239e-05
  3   3  14 130 -6.82170e-05
  3   3  14 134  5.44668e-05
  3   3  14 136 -6.37029e-05
  3   3  14 139  4.83099e-05
  3   3  14 140  7.64482e-05
  3   3  14 144 -6.54543e-05
  3   3  14 145 -6.47276e-05
  3   3  14 148 -6.09044e-05
  3   3  14 149 -3.35400e-05
  3   3  14 151  6.94586e-05
  3   3  14 152 -5.32494e-05
  3   3  14 153 -2.11225e-04
  3   3  14 158  6.20251e-05
  3   3  14 159  4.47776e-05
  3   3  14 162 -3.08258e-05
  3   3  14 163  1.26851e-04
  3   3  14 164  5.96657e-05
  3   3  14 167  1.66166e-05
  3   3  14 168 -4.93771e-05
  3   3  14 170  6.13522e-05
  3   3  14 173  6.35757e-05
  3   3  14 174  6.08108e-05
  3   3  14 177  5.55682e-05
  3   3  14 180 -1.04149e-04
  3   3  14 181  1.97607e-05
  3   3  14 182  5.88656e-05
  3   3  14 184 -5.90321e-05
  3   3  14 185  1.91009e-04
  3   3  14 187  6.78337e-05
  3   3  14 189 -2.92391e-05
  3   3  15  11 -1.33174e-05
  3   3  15  13  6.55436e-05
  3   3  15  20 -1.60567e-05
  3   3  15  22  7.55746e-05
  3   3  15  23 -6.61796e-05
  3   3  15  24  3.53778e-05
  3   3  15  26  2.57609e-04
  3   3  15  29  3.59906e-05
  3   3  15  30 -1.18988e-05
  3   3  15  31 -6.33121e-05
  3   3  15  32  5.67279e-05
  3   3  15  34  8.67785e-05
  3   3  15  36 -4.47627e-05
  3   3  15  40  3.35868e-05
  3   3  15  42  1.51911e-05
  3   3  15  43 -2.41016e-04
  3   3  15  44 -2.45102e-04
  3   3  15  47 -8.80167e-05
  3   3  15  51  5.69263e-05
  3   3  15  52  1.82221e-05
  3   3  15  54  1.07398e-04
  3   3  15  55 -1.04708e-04
  3   3  15  56  7.77074e-05
  3   3  15  58  2.21949e-05
  3   3  15  59 -6.70748e-05
  3   3  15  60  3.55426e-05
  3   3  15  61 -5.54303e-05
  3   3  15  62  8.19289e-05
  3   3  15  63 -9.06817e-05
  3   3  15  66  6.50479e-05
  3   3  15  71  1.02389e-04
  3   3  15  74  6.03815e-05
  3   3  15  75 -6.04218e-05
  3   3  15  81 -6.97262e-05
  3   3  15  82  7.03449e-05
  3   3  15  84 -6.46515e-05
  3   3  15  85  6.20578e-05
  3   3  15  86  3.36850e-04
  3   3  15  87 -6.62591e-05
  3   3  15  92 -7.25875e-05
  3   3  15  93 -8.26950e-05
  3   3  15  96 -7.26712e-05
  3   3  15  97  4.42462e-05
  3   3  15 101 -3.86887e-05
  3   3  15 102  4.94386e-04
  3   3  15 103 -1.20417e-04
  3   3  15 105  3.24595e-04
  3   3  15 106 -2.52644e-05
  3   3  15 107  7.56379e-05
  3   3  15 108  6.34793e-05
  3   3  15 109 -8.75667e-05
  3   3  15 110 -3.19594e-05
  3   3  15 111  2.38287e-05
  3   3  15 112 -1.20426e-04
  3   3  15 113 -6.36996e-05
  3   3  15 121  1.52669e-04
  3   3  15 122  2.38188e-05
  3   3  15 123 -3.78136e-05
  3   3  15 128  6.62025e-05
  3   3  15 130 -5.48643e-05
  3   3  15 134 -8.00260e-05
  3   3  15 136  5.42003e-05
  3   3  15 138  5.95529e-05
  3   3  15 139 -2.40134e-04
  3   3  15 140  1.38337e-04
  3   3  15 145 -5.70865e-05
  3   3  15 147  6.23583e-05
  3   3  15 151 -6.64441e-05
  3   3  15 153 -3.14517e-05
  3   3  15 158  2.74818e-05
  3   3  15 163  6.25129e-05
  3   3  15 164  5.92195e-05
  3   3  15 167  2.43769e-05
  3   3  15 168 -2.49115e-05
  3   3  15 169 -6.48036e-05
  3   3  15 173  1.10388e-05
  3   3  15 174 -6.98415e-05
  3   3  15 176 -7.39636e-05
  3   3  15 177  1.04600e-04
  3   3  15 179  5.71067e-05
  3   3  15 180  6.55539e-05
  3   3  15 181 -2.15232e-04
  3   3  15 182 -7.14400e-05
  3   3  15 184  1.82556e-04
  3   3  15 185 -6.75114e-05
  3   3  15 186  5.65202e-05
  3   3  15 189  2.08780e-04
  3   4   5  16  1.14856e-05
  3   4   5  17  1.89561e-05
  3   4   5  21 -5.82583e-05
  3   4   5  29  3.32418e-05
  3   4   5  30  1.91622e-05
  3   4   5  52 -2.34111e-05
  3   4   5  56 -5.62670e-05
  3   4   5  58 -1.16287e-05
  3   4   5  59 -1.12269e-05
  3   4   5  60 -3.17197e-05
  3   4   5  62  2.58360e-04
  3   4   5  71 -9.00849e-05
  3   4   5  72  1.68311e-05
  3   4   5  80  1.07048e-05
  3   4   5  82  1.94939e-05
  3   4   5  93 -1.02236e-04
  3   4   5 109 -3.01955e-04
  3   4   5 110  9.74454e-05
  3   4   5 112  1.55889e-04
  3   4   5 119 -1.96082e-05
  3   4   5 121  1.70182e-04
  3   4   5 134 -3.69077e-05
  3   4   5 144  2.42548e-05
  3   4   5 146  3.77605e-05
  3   4   5 169 -1.89458e-05
  3   4   5 171  2.54630e-05
  3   4   5 173 -3.04693e-05
  3   4   5 177  1.46906e-04
  3   4   5 180 -2.92792e-05
  3   4   5 184 -2.43455e-05
  3   4   5 187  1.39814e-05
  3   4   5 188  1.12859e-05
  3   4   5 189  8.29201e-05
  3   4   6  37 -1.18751e-05
  3   4   6  47  5.98781e-05
  3   4   6  61  2.85868e-05
  3   4   6  74  3.23456e-05
  3   4   6  92 -1.27129e-05
  3   4   6 100  2.54034e-05
  3   4   6 102  3.05519e-05
  3   4   6 106 -6.03966e-05
  3   4   6 113  2.77454e-05
  3   4   6 120 -1.09831e-05
  3   4   6 122  1.82872e-05
  3   4   6 135  1.93521e-05
  3   4   6 138 -2.33878e-05
  3   4   6 162  9.74095e-04
  3   4   6 172 -1.16509e-05
  3   4   6 176  1.34284e-05
  3   4   6 181  1.50270e-05
  3   4   6 184 -1.50316e-05
  3   4   7  13 -1.09175e-04
  3   4   7  14 -1.77053e-04
  3   4   7  23  2.24134e-04
  3   4   7  31 -1.75413e-04
  3   4   7  34  1.99117e-04
  3   4   7  53 -3.10264e-04
  3   4   7  56  1.44184e-04
  3   4   7  59  1.65834e-04
  3   4   7  62 -1.18797e-04
  3   4   7  67 -4.08748e-04
  3   4   7  73  5.71846e-04
  3   4   7  80  1.50024e-04
  3   4   7  93 -2.42726e-04
  3   4   7 108 -6.91299e-05
  3   4   7 109 -1.32696e-04
  3   4   7 110 -1.56835e-04
  3   4   7 121  1.46385e-04
  3   4   7 144  7.03969e-05
  3   4   7 177  3.82232e-04
  3   4  10  18  5.38256e-05
  3   4  10  19  5.38503e-05
  3   4  10  27  3.98069e-05
  3   4  10  32 -8.15311e-05
  3   4  10  33 -8.15318e-05
  3   4  10  35  6.06341e-05
  3   4  10  38 -3.99074e-04
  3   4  10  39  3.98903e-04
  3   4  10  44 -5.59048e-05
  3   4  10  45 -1.58270e-04
  3   4  10  46  1.58261e-04
  3   4  10  54 -1.90137e-04
  3   4  10  78  2.75124e-04
  3   4  10  79 -2.75094e-04
  3   4  10  87  2.12299e-05
  3   4  10  88 -2.12638e-05
  3   4  10  90  5.76416e-05
  3   4  10  91  5.76279e-05
  3   4  10  94 -3.89829e-04
  3   4  10  98 -8.87288e-05
  3   4  10  99  8.87037e-05
  3   4  10 104  1.54714e-05
  3   4  10 105  1.62733e-05
  3   4  10 114  2.40453e-04
  3   4  10 115  2.40832e-04
  3   4  10 117  2.39432e-05
  3   4  10 118  4.05579e-05
  3   4  10 119 -4.05898e-05
  3   4  10 124 -4.63497e-04
  3   4  10 125  4.63462e-04
  3   4  10 127 -6.78792e-04
  3   4  10 136  3.62205e-04
  3   4  10 137 -3.62177e-04
  3   4  10 142  3.39376e-04
  3   4  10 143 -3.39347e-04
  3   4  10 146  1.25133e-05
  3   4  10 147  1.23657e-05
  3   4  10 150 -1.01378e-05
  3   4  10 154  1.53972e-05
  3   4  10 155  2.11968e-05
  3   4  10 156  1.34850e-04
  3   4  10 157 -9.77565e-05
  3   4  10 160 -1.88031e-05
  3   4  10 165 -2.51766e-05
  3   4  10 174  3.47045e-04
  3   4  10 175  3.47072e-04
  3   4  10 183 -4.23606e-05
  3   4  10 186  8.05054e-05
  3   4  10 187  8.05013e-05
  3   4  11  12  3.09252e-04
  3   4  11  15 -2.12524e-04
  3   4  11  16  2.12510e-04
  3   4  11  25  1.05162e-04
  3   4  11  27 -3.80135e-05
  3   4  11  35  1.09586e-05
  3   4  11  38 -2.44614e-05
  3   4  11  39  2.53391e-05
  3   4  11  44 -5.67073e-04
  3   4  11  45  1.69131e-04
  3   4  11  46  1.69241e-04
  3   4  11  49 -4.45282e-04
  3   4  11  54  1.75375e-05
  3   4  11  57 -1.22383e-05
  3   4  11  64 -1.91655e-04
  3   4  11  65  1.01604e-04
  3   4  11  66  1.01689e-04
  3   4  11  68 -1.49931e-05
  3   4  11  69  1.48062e-05
  3   4  11  71  5.18237e-05
  3   4  11  72  5.18149e-05
  3   4  11  76 -7.52029e-05
  3   4  11  77  7.51264e-05
  3   4  11  78  1.99093e-05
  3   4  11  79  2.06891e-05
  3   4  11  82 -7.17371e-05
  3   4  11  94 -1.86078e-05
  3   4  11 104 -1.66288e-04
  3   4  11 105  1.66135e-04
  3   4  11 109 -7.39168e-05
  3   4  11 114  1.17693e-03
  3   4  11 115 -1.17730e-03
  3   4  11 117 -8.51907e-04
  3   4  11 124 -1.08329e-05
  3   4  11 130  1.51254e-05
  3   4  11 131  1.51093e-05
  3   4  11 133 -2.42255e-04
  3   4  11 136  1.00426e-05
  3   4  11 137 -1.00007e-05
  3   4  11 142  3.57638e-05
  3   4  11 143 -3.63755e-05
  3   4  11 150 -4.56477e-04
  3   4  11 151 -4.56518e-04
  3   4  11 154  2.00972e-03
  3   4  11 155 -2.01086e-03
  3   4  11 156 -3.43200e-03
  3   4  11 157 -3.42465e-03
  3   4  11 160  2.19181e-03
  3   4  11 170  2.27228e-05
  3   4  11 171 -2.27152e-05
  3   4  12  11 -1.85098e-04
  3   4  12  12  1.85203e-04
  3   4  12  18 -4.75088e-04
  3   4  12  19  4.75357e-04
  3   4  12  25 -8.89148e-05
  3   4  12  26 -8.88782e-05
  3   4  12  27 -2.21156e-04
  3   4  12  35  3.29377e-04
  3   4  12  36  3.29229e-04
  3   4  12  38 -2.41476e-04
  3   4  12  39  2.41587e-04
  3   4  12  43 -5.08080e-04
  3   4  12  45 -2.12434e-04
  3   4  12  46 -2.12762e-04
  3   4  12  48  9.78824e-04
  3   4  12  49 -9.82436e-04
  3   4  12  54 -1.82230e-04
  3   4  12  56 -6.46416e-05
  3   4  12  57  6.45414e-05
  3   4  12  64 -6.10540e-05
  3   4  12  65 -6.85179e-04
  3   4  12  68  5.50539e-04
  3   4  12  69  5.50932e-04
  3   4  12  78  3.08585e-05
  3   4  12  79  3.08632e-05
  3   4  12  94 -1.44164e-04
  3   4  12  98  2.06980e-04
  3   4  12  99  2.07017e-04
  3   4  12 104 -1.40184e-04
  3   4  12 114 -4.34232e-05
  3   4  12 116  7.52813e-05
  3   4  12 117 -7.52936e-05
  3   4  12 118  2.47870e-05
  3   4  12 119  2.47901e-05
  3   4  12 124 -1.77658e-05
  3   4  12 125  1.74456e-05
  3   4  12 142  3.03558e-05
  3   4  12 143  2.94226e-05
  3   4  12 154 -3.49710e-05
  3   4  12 156 -8.41574e-05
  3   4  12 157  8.40562e-05
  3   4  12 161 -3.65261e-05
  3   4  12 183  1.22749e-05
  3   4  13  11 -2.22732e-05
  3   4  13  12 -2.14311e-05
  3   4  13  27  1.74335e-04
  3   4  13  33 -2.06851e-04
  3   4  13  36  1.03722e-05
  3   4  13  38 -4.62262e-05
  3   4  13  39  4.58013e-05
  3   4  13  43  1.52035e-05
  3   4  13  64 -1.70570e-04
  3   4  13  71  1.87095e-04
  3   4  13  72  1.87067e-04
  3   4  13  76 -4.62381e-05
  3   4  13  77 -4.62210e-05
  3   4  13  82  1.06720e-04
  3   4  13  83 -1.06699e-04
  3   4  13  88  3.74840e-04
  3   4  13  91 -3.34280e-05
  3   4  13 109  4.90418e-05
  3   4  13 124  5.88597e-05
  3   4  13 125  5.89578e-05
  3   4  13 127 -1.27527e-04
  3   4  13 128  1.27587e-04
  3   4  13 130 -8.22817e-05
  3   4  13 131  8.22485e-05
  3   4  13 137 -6.25508e-05
  3   4  13 142 -1.37620e-04
  3   4  13 143  1.37830e-04
  3   4  13 150  1.06043e-04
  3   4  13 151 -1.06037e-04
  3   4  14  12  1.83733e-04
  3   4  14  25 -1.75143e-04
  3   4  14  33  2.83914e-04
  3   4  14  35  4.13042e-05
  3   4  14  44 -1.66596e-05
  3   4  14  57  1.59437e-04
  3   4  14  64 -1.52640e-04
  3   4  14  65  1.20786e-05
  3   4  14  66  1.21107e-05
  3   4  14  68  6.73870e-05
  3   4  14  69 -6.74817e-05
  3   4  14  71  9.31452e-05
  3   4  14  76  2.03902e-04
  3   4  14  77  2.04667e-04
  3   4  14  82  1.83799e-04
  3   4  14  83  1.84072e-04
  3   4  14  88 -6.22362e-05
  3   4  14  94  2.78685e-05
  3   4  14  98 -1.00443e-04
  3   4  14  99  1.00370e-04
  3   4  14 104 -6.21456e-05
  3   4  14 105  6.20624e-05
  3   4  14 114 -7.75505e-04
  3   4  14 115 -7.75324e-04
  3   4  14 117 -5.85176e-04
  3   4  14 124  2.61260e-04
  3   4  14 125  2.61013e-04
  3   4  14 127  4.07886e-04
  3   4  14 128  4.07319e-04
  3   4  14 130  1.00288e-04
  3   4  14 131 -1.00342e-04
  3   4  14 142 -2.49501e-04
  3   4  14 143  2.49548e-04
  3   4  14 146 -3.19520e-05
  3   4  14 147  3.20575e-05
  3   4  14 150  2.92536e-04
  3   4  14 151 -2.92319e-04
  3   4  14 154 -1.30163e-03
  3   4  14 155 -1.29901e-03
  3   4  14 156 -2.46612e-03
  3   4  14 157  2.49008e-03
  3   4  14 160  1.47321e-03
  3   4  14 171 -1.08468e-05
  3   4  14 186 -2.91540e-05
  3   4  14 187  2.99789e-05
  3   4  15  15  2.61018e-04
  3   4  15  16  2.61045e-04
  3   4  15  18 -4.70560e-05
  3   4  15  19  4.70589e-05
  3   4  15  35 -1.11294e-04
  3   4  15  38 -2.82180e-04
  3   4  15  39  2.82179e-04
  3   4  15  45  4.16066e-05
  3   4  15  46  4.16020e-05
  3   4  15  48  1.37224e-04
  3   4  15  49 -1.37080e-04
  3   4  15  54  7.12503e-05
  3   4  15  64 -1.61300e-05
  3   4  15  76  1.80222e-05
  3   4  15  77 -1.80900e-05
  3   4  15  78 -1.30800e-04
  3   4  15  79 -1.30775e-04
  3   4  15  90 -5.85235e-05
  3   4  15  91  5.85225e-05
  3   4  15  94  1.13976e-04
  3   4  15 104  1.18166e-05
  3   4  15 105 -1.15099e-05
  3   4  15 114  2.16297e-04
  3   4  15 115 -2.15647e-04
  3   4  15 118 -3.43361e-05
  3   4  15 119 -3.43406e-05
  3   4  15 124 -2.01051e-05
  3   4  15 125  2.22908e-05
  3   4  15 132  1.81227e-04
  3   4  15 133 -1.81235e-04
  3   4  15 136 -2.57290e-04
  3   4  15 137 -2.57208e-04
  3   4  15 142  2.49910e-05
  3   4  15 143  2.37009e-05
  3   4  15 156 -3.00671e-05
  3   4  15 157 -3.35796e-05
  3   4  15 160 -2.21126e-04
  3   4  15 174 -2.27165e-04
  3   4  15 175  2.27181e-04
  3   4  15 183  3.47310e-05
  3   4  15 186 -2.84211e-05
  3   4  15 187  2.77787e-05
  3   5   6  13 -3.19210e-05
  3   5   6  14  1.04699e-04
  3   5   6  23  9.50320e-05
  3   5   6  31  4.62627e-05
  3   5   6  34 -1.92526e-05
  3   5   6  59 -1.18256e-05
  3   5   6  62  1.30922e-05
  3   5   6  67 -4.89787e-05
  3   5   6  73  2.54334e-05
  3   5   6  74  2.24650e-05
  3   5   6  80  2.54497e-05
  3   5   6  84 -2.10268e-05
  3   5   6 177 -1.11526e-05
  3   5   6 181  2.70776e-05
  3   5   6 184  2.64817e-05
  3   5   6 189  1.04178e-05
  3   5   7  22 -4.24529e-04
  3   5   7  37 -4.85541e-04
  3   5   7  47 -2.47499e-03
  3   5   7  51 -1.27798e-03
  3   5   7  61  7.47682e-04
  3   5   7  62  1.65441e-05
  3   5   7  75 -4.14482e-04
  3   5   7  89 -1.76437e-03
  3   5   7  92 -2.79649e-05
  3   5   7  93 -3.36870e-05
  3   5   7  96 -1.86418e-04
  3   5   7 100 -3.82159e-04
  3   5   7 102 -2.31056e-05
  3   5   7 106  2.47283e-03
  3   5   7 113 -1.53331e-03
  3   5   7 120  6.56230e-04
  3   5   7 122  6.39617e-04
  3   5   7 126 -7.16789e-05
  3   5   7 135 -1.55101e-03
  3   5   7 138 -9.03786e-04
  3   5   7 141 -1.32504e-03
  3   5   7 148 -6.27301e-04
  3   5   7 152 -8.30110e-04
  3   5   7 159  9.57477e-04
  3   5   7 162 -3.15145e-03
  3   5   7 166  4.72227e-05
  3   5   7 172  5.54673e-04
  3   5   7 176 -8.38589e-05
  3   5   7 177  1.74791e-05
  3   5   7 180 -8.94871e-05
  3   5   7 185  9.46581e-05
  3   5   7 188  2.15592e-05
  3   5   7 189  4.22736e-05
  3   5  10  12 -2.65156e-04
  3   5  10  15  2.23413e-04
  3   5  10  16  2.23433e-04
  3   5  10  25 -1.21824e-04
  3   5  10  27  2.65631e-05
  3   5  10  35  3.60336e-05
  3   5  10  44  3.78181e-04
  3   5  10  45 -1.20513e-04
  3   5  10  46  1.20609e-04
  3   5  10  49  3.27438e-04
  3   5  10  54 -1.55027e-05
  3   5  10  57  5.53974e-05
  3   5  10  64  7.52849e-05
  3   5  10  65 -6.32198e-05
  3   5  10  66 -6.32560e-05
  3   5  10  68 -3.00909e-05
  3   5  10  69 -3.00012e-05
  3   5  10  76  1.11911e-04
  3   5  10  77  1.12038e-04
  3   5  10  78  1.38395e-05
  3   5  10  79 -1.41802e-05
  3   5  10  82  1.03768e-04
  3   5  10  83  1.03811e-04
  3   5  10 104 -9.63587e-05
  3   5  10 105 -9.61841e-05
  3   5  10 109  5.30901e-05
  3   5  10 114  5.69096e-04
  3   5  10 115  5.68902e-04
  3   5  10 117  4.04222e-04
  3   5  10 125  1.10698e-05
  3   5  10 130  1.98796e-05
  3   5  10 131 -1.98745e-05
  3   5  10 133  1.09104e-04
  3   5  10 142 -1.16650e-05
  3   5  10 143  1.28384e-05
  3   5  10 150  2.21306e-04
  3   5  10 151  2.21348e-04
  3   5  10 154  9.79755e-04
  3   5  10 155  9.78702e-04
  3   5  10 156  1.62281e-03
  3   5  10 157 -1.63045e-03
  3   5  10 160 -1.06418e-03
  3   5  10 170 -1.21287e-05
  3   5  10 171  1.21251e-05
  3   5  11  18  2.17675e-05
  3   5  11  19 -2.17740e-05
  3   5  11  25 -1.18420e-05
  3   5  11  27  2.58676e-05
  3   5  11  32  2.95266e-05
  3   5  11  33  2.95285e-05
  3   5  11  35 -1.35789e-05
  3   5  11  38 -1.87021e-04
  3   5  11  39  1.87134e-04
  3   5  11  44 -4.87124e-05
  3   5  11  45 -8.98457e-05
  3   5  11  46 -8.96463e-05
  3   5  11  54 -1.07573e-04
  3   5  11  76  1.04390e-05
  3   5  11  77 -1.08999e-05
  3   5  11  78  1.55789e-04
  3   5  11  79  1.55906e-04
  3   5  11  87  3.22721e-05
  3   5  11  88  3.22891e-05
  3   5  11  90  2.09774e-05
  3   5  11  91 -2.09672e-05
  3   5  11  94 -2.36447e-04
  3   5  11  98 -2.91942e-05
  3   5  11  99 -2.91781e-05
  3   5  11 104 -1.12618e-05
  3   5  11 105  1.19315e-05
  3   5  11 114 -1.49405e-04
  3   5  11 115  1.49118e-04
  3   5  11 118  1.75501e-05
  3   5  11 119 -1.75827e-05
  3   5  11 124 -2.35689e-04
  3   5  11 125  2.35693e-04
  3   5  11 127 -3.37345e-04
  3   5  11 136  1.68749e-04
  3   5  11 137 -1.68736e-04
  3   5  11 142  1.55564e-04
  3   5  11 143 -1.55430e-04
  3   5  11 147  1.81613e-05
  3   5  11 150 -1.19816e-05
  3   5  11 154  1.75648e-05
  3   5  11 155 -2.15246e-05
  3   5  11 156 -1.71086e-05
  3   5  11 160  1.02170e-04
  3   5  11 165 -1.80604e-05
  3   5  11 174  1.67370e-04
  3   5  11 175 -1.67348e-04
  3   5  11 183 -1.83807e-05
  3   5  11 186  3.71895e-05
  3   5  11 187 -3.71985e-05
  3   5  12  11  1.97566e-05
  3   5  12  12 -1.90045e-05
  3   5  12  27 -1.39768e-04
  3   5  12  33  1.69458e-04
  3   5  12  38  3.74052e-05
  3   5  12  39 -3.71436e-05
  3   5  12  43 -1.29475e-05
  3   5  12  64  1.39947e-04
  3   5  12  71 -1.53449e-04
  3   5  12  72 -1.53466e-04
  3   5  12  76  3.81771e-05
  3   5  12  77 -3.82094e-05
  3   5  12  82 -8.74892e-05
  3   5  12  83  8.75205e-05
  3   5  12  88 -3.15435e-04
  3   5  12  91  2.73324e-05
  3   5  12 109 -4.01772e-05
  3   5  12 124  4.80009e-05
  3   5  12 125 -4.80504e-05
  3   5  12 127 -1.04444e-04
  3   5  12 128 -1.04373e-04
  3   5  12 130  6.81540e-05
  3   5  12 131  6.81644e-05
  3   5  12 137  5.10510e-05
  3   5  12 142 -1.12565e-04
  3   5  12 143 -1.12753e-04
  3   5  12 150 -8.67108e-05
  3   5  12 151  8.66960e-05
  3   5  13  11 -1.51665e-04
  3   5  13  12 -1.51725e-04
  3   5  13  18 -3.89750e-04
  3   5  13  19 -3.89468e-04
  3   5  13  25  7.29494e-05
  3   5  13  26 -7.29596e-05
  3   5  13  27 -1.78460e-04
  3   5  13  35  2.72675e-04
  3   5  13  36  2.72812e-04
  3   5  13  38 -1.98062e-04
  3   5  13  39  1.98075e-04
  3   5  13  43 -4.19179e-04
  3   5  13  45 -1.74878e-04
  3   5  13  46 -1.74564e-04
  3   5  13  48  1.31879e-03
  3   5  13  49 -1.31285e-03
  3   5  13  54 -1.48806e-04
  3   5  13  56 -5.29162e-05
  3   5  13  57 -5.28735e-05
  3   5  13  64 -5.75613e-05
  3   5  13  65 -5.71735e-04
  3   5  13  68  4.56601e-04
  3   5  13  69  4.56388e-04
  3   5  13  78  2.53917e-05
  3   5  13  79 -2.53776e-05
  3   5  13  94 -1.18161e-04
  3   5  13  98  1.69449e-04
  3   5  13  99  1.69414e-04
  3   5  13 104 -1.14856e-04
  3   5  13 114 -3.53674e-05
  3   5  13 116  6.12185e-05
  3   5  13 117  6.12135e-05
  3   5  13 118  2.02596e-05
  3   5  13 119  2.02577e-05
  3   5  13 124  1.48678e-05
  3   5  13 125  1.47260e-05
  3   5  13 142 -2.46050e-05
  3   5  13 143  2.37116e-05
  3   5  13 154 -2.81222e-05
  3   5  13 156  6.48452e-05
  3   5  13 157  6.49455e-05
  3   5  13 161 -2.97802e-05
  3   5  13 183  1.00305e-05
  3   5  14  15  7.88008e-05
  3   5  14  16  7.88166e-05
  3   5  14  18 -6.96983e-05
  3   5  14  19 -6.97221e-05
  3   5  14  27 -2.60406e-05
  3   5  14  35 -8.25078e-05
  3   5  14  38 -4.06246e-04
  3   5  14  39 -4.06225e-04
  3   5  14  44  3.78012e-05
  3   5  14  45  1.39239e-04
  3   5  14  46 -1.39336e-04
  3   5  14  48 -1.08600e-04
  3   5  14  49  1.08732e-04
  3   5  14  54  1.49598e-04
  3   5  14  78 -2.31339e-04
  3   5  14  79  2.31416e-04
  3   5  14  90 -7.79739e-05
  3   5  14  91 -7.79857e-05
  3   5  14  94  2.83482e-04
  3   5  14 114 -4.03303e-04
  3   5  14 115 -4.03123e-04
  3   5  14 117 -2.46207e-05
  3   5  14 118 -4.01435e-05
  3   5  14 119  4.01882e-05
  3   5  14 124  2.61622e-05
  3   5  14 125  2.75331e-05
  3   5  14 132  2.26864e-04
  3   5  14 133  2.26944e-04
  3   5  14 136 -3.67959e-04
  3   5  14 137 -3.67997e-04
  3   5  14 142 -3.89498e-05
  3   5  14 143  3.80923e-05
  3   5  14 154 -2.13510e-05
  3   5  14 155 -2.19394e-05
  3   5  14 156 -1.17801e-04
  3   5  14 157  1.14651e-04
  3   5  14 160 -2.46442e-04
  3   5  14 165  1.11198e-05
  3   5  14 174 -3.37707e-04
  3   5  14 175 -3.37722e-04
  3   5  14 183  4.51146e-05
  3   5  14 186 -4.13279e-05
  3   5  14 187  4.08969e-05
  3   5  15  12  3.11905e-05
  3   5  15  25  8.79582e-05
  3   5  15  27 -1.93912e-05
  3   5  15  33 -2.33985e-04
  3   5  15  35 -3.72905e-05
  3   5  15  44  2.88170e-04
  3   5  15  45  2.12627e-05
  3   5  15  46  2.11033e-05
  3   5  15  57 -9.71349e-05
  3   5  15  64  1.99826e-04
  3   5  15  65  5.24982e-05
  3   5  15  66 -5.26655e-05
  3   5  15  68 -3.71449e-05
  3   5  15  69  3.73706e-05
  3   5  15  71 -1.00533e-04
  3   5  15  72 -1.00394e-04
  3   5  15  76 -1.15232e-04
  3   5  15  77  1.14653e-04
  3   5  15  82 -8.99654e-05
  3   5  15  83  8.97462e-05
  3   5  15  88  3.44651e-05
  3   5  15  94 -2.07837e-05
  3   5  15  98  1.25209e-04
  3   5  15  99 -1.25259e-04
  3   5  15 104  1.06060e-04
  3   5  15 105 -1.06115e-04
  3   5  15 109  3.22385e-05
  3   5  15 114 -1.11878e-03
  3   5  15 115  1.11986e-03
  3   5  15 117  8.57812e-04
  3   5  15 124  4.29199e-04
  3   5  15 125 -4.29224e-04
  3   5  15 127 -6.31275e-04
  3   5  15 128 -6.32303e-04
  3   5  15 130 -8.89791e-05
  3   5  15 131 -8.89067e-05
  3   5  15 136 -1.02975e-05
  3   5  15 137 -1.06600e-05
  3   5  15 142 -3.51659e-04
  3   5  15 143 -3.51922e-04
  3   5  15 146  1.74656e-05
  3   5  15 150 -4.41827e-04
  3   5  15 151  4.42140e-04
  3   5  15 154 -2.02602e-03
  3   5  15 155  2.03066e-03
  3   5  15 156  3.78805e-03
  3   5  15 157  3.74475e-03
  3   5  15 160 -2.20603e-03
  3   5  15 170  1.96335e-05
  3   5  15 171  1.96304e-05
  3   5  15 186  4.18060e-05
  3   5  15 187 -4.23510e-05
  3   6   7  24 -1.72674e-05
  3   6   7  50  1.07085e-04
  3   6   7  58  1.68357e-05
  3   6   7  62  1.37378e-04
  3   6   7  71  1.39539e-05
  3   6   7  74  5.25408e-05
  3   6   7  81  2.61607e-05
  3   6   7  93 -5.77199e-05
  3   6   7  97  6.25004e-05
  3   6   7 101  1.66493e-05
  3   6   7 103  5.16337e-05
  3   6   7 107  7.36365e-05
  3   6   7 109  8.20496e-05
  3   6   7 110 -3.95739e-05
  3   6   7 111  1.44145e-04
  3   6   7 112 -9.43298e-05
  3   6   7 121  1.48679e-04
  3   6   7 134  1.11017e-04
  3   6   7 139 -1.26681e-05
  3   6   7 145  1.19107e-04
  3   6   7 158  4.83067e-05
  3   6   7 173  1.85050e-05
  3   6   7 177 -8.69364e-05
  3   6   7 181  1.17418e-05
  3   6   7 184  1.17195e-04
  3   6   7 189  5.54221e-05
  3   6   8  22 -4.28824e-04
  3   6   8  37  3.81346e-04
  3   6   8  41  1.91624e-05
  3   6   8  47 -1.38183e-03
  3   6   8  51  4.68156e-04
  3   6   8  61 -6.64977e-04
  3   6   8  75  7.98003e-04
  3   6   8  89 -7.40889e-04
  3   6   8  92  8.26967e-04
  3   6   8  96 -3.01638e-04
  3   6   8 100 -1.39167e-04
  3   6   8 102  4.98988e-04
  3   6   8 106  1.12214e-03
  3   6   8 113  1.17718e-04
  3   6   8 120  5.23910e-04
  3   6   8 122  9.84304e-04
  3   6   8 126  7.98942e-05
  3   6   8 135 -6.53524e-04
  3   6   8 138  1.13614e-03
  3   6   8 141  7.81629e-04
  3   6   8 148  8.73138e-05
  3   6   8 152  8.36466e-04
  3   6   8 159 -1.72959e-03
  3   6   8 162  2.90051e-03
  3   6   8 166  1.16755e-04
  3   6   8 172 -6.33523e-04
  3   6   8 176 -4.58229e-04
  3   6   8 180 -1.61317e-04
  3   6   8 185  4.81999e-04
  3   6   8 188  6.53947e-04
  3   6   9  13  1.05428e-04
  3   6   9  14 -1.30402e-04
  3   6   9  23 -8.44235e-04
  3   6   9  31  6.68239e-04
  3   6   9  34  2.05500e-04
  3   6   9  53 -3.29178e-04
  3   6   9  59  2.97081e-04
  3   6   9  67  5.06771e-04
  3   6   9  73 -5.97383e-04
  3   6   9  80 -3.49618e-04
  3   6   9  84  6.80125e-04
  3   6   9 108  4.94879e-05
  3   6   9 144 -3.31072e-05
  3   6  10  12  2.07540e-05
  3   6  10  18 -3.04416e-04
  3   6  10  19  3.04412e-04
  3   6  10  27  7.43046e-05
  3   6  10  32 -3.55796e-04
  3   6  10  33  3.55839e-04
  3   6  10  35 -1.21622e-04
  3   6  10  38  1.51003e-04
  3   6  10  39  1.50708e-04
  3   6  10  45  1.10439e-04
  3   6  10  46  1.10407e-04
  3   6  10  54  9.89652e-05
  3   6  10  64 -1.15587e-05
  3   6  10  71 -1.01472e-05
  3   6  10  76  1.78958e-05
  3   6  10  77 -1.89652e-05
  3   6  10  78  4.77645e-04
  3   6  10  79  4.77748e-04
  3   6  10  87  3.63517e-05
  3   6  10  88  3.63858e-05
  3   6  10  90 -2.36268e-04
  3   6  10  91  2.36304e-04
  3   6  10  94 -2.92685e-04
  3   6  10  98  2.95504e-04
  3   6  10  99  2.95511e-04
  3   6  10 104  4.21688e-05
  3   6  10 105 -4.59375e-05
  3   6  10 114  1.19326e-04
  3   6  10 115 -1.18952e-04
  3   6  10 118  1.58665e-04
  3   6  10 119  1.58676e-04
  3   6  10 124  3.36440e-04
  3   6  10 125  3.36477e-04
  3   6  10 130  1.74950e-05
  3   6  10 131  1.77232e-05
  3   6  10 136 -6.24606e-05
  3   6  10 137 -6.24491e-05
  3   6  10 142 -1.15793e-04
  3   6  10 143 -1.15784e-04
  3   6  10 146 -2.41423e-05
  3   6  10 147  2.42004e-05
  3   6  10 154  1.17839e-05
  3   6  10 156 -3.36569e-05
  3   6  10 157 -5.11018e-05
  3   6  10 165  2.94822e-05
  3   6  10 174 -2.17097e-05
  3   6  10 175  2.17003e-05
  3   6  10 183 -3.29570e-05
  3   6  10 186 -5.13210e-05
  3   6  10 187  5.13050e-05
  3   6  11  12  3.23177e-04
  3   6  11  15 -1.02507e-04
  3   6  11  16 -1.02529e-04
  3   6  11  25 -3.40459e-04
  3   6  11  27  2.17473e-04
  3   6  11  35 -5.99338e-04
  3   6  11  38  1.23238e-04
  3   6  11  39  1.23484e-04
  3   6  11  44 -9.76987e-05
  3   6  11  45  6.41148e-04
  3   6  11  46 -6.40774e-04
  3   6  11  49  2.95238e-04
  3   6  11  54 -1.20444e-05
  3   6  11  57 -4.07031e-04
  3   6  11  64 -4.90108e-04
  3   6  11  65  1.82903e-04
  3   6  11  66 -1.82909e-04
  3   6  11  68  1.10534e-04
  3   6  11  69  1.10534e-04
  3   6  11  71  2.60265e-04
  3   6  11  72 -2.60213e-04
  3   6  11  76  1.97109e-04
  3   6  11  77  1.96954e-04
  3   6  11  78  1.84592e-05
  3   6  11  79 -1.90248e-05
  3   6  11  82 -2.19500e-04
  3   6  11 104 -6.43061e-04
  3   6  11 105 -6.42672e-04
  3   6  11 109 -8.22727e-05
  3   6  11 114 -4.24749e-04
  3   6  11 115 -4.24590e-04
  3   6  11 117 -1.98982e-04
  3   6  11 124 -1.52176e-05
  3   6  11 125 -1.43193e-05
  3   6  11 130  3.28932e-04
  3   6  11 131 -3.28918e-04
  3   6  11 133  7.28306e-04
  3   6  11 142  1.30999e-05
  3   6  11 143  1.32768e-05
  3   6  11 150  1.24945e-04
  3   6  11 151 -1.24948e-04
  3   6  11 154 -1.39723e-03
  3   6  11 155 -1.39850e-03
  3   6  11 156 -1.21568e-03
  3   6  11 157  1.21287e-03
  3   6  11 160 -1.21647e-04
  3   6  11 170 -1.68852e-05
  3   6  11 171 -1.68827e-05
  3   6  12  11 -3.90591e-05
  3   6  12  12 -3.90956e-05
  3   6  12  18 -1.00088e-04
  3   6  12  19 -1.00162e-04
  3   6  12  25  1.87126e-05
  3   6  12  26 -1.87030e-05
  3   6  12  27 -5.33270e-05
  3   6  12  35 -5.31715e-05
  3   6  12  36  5.31182e-05
  3   6  12  38 -4.65382e-05
  3   6  12  39 -4.65205e-05
  3   6  12  43 -1.06336e-04
  3   6  12  45 -2.61772e-05
  3   6  12  46  2.62715e-05
  3   6  12  48  2.05615e-04
  3   6  12  49  2.06656e-04
  3   6  12  54 -3.82717e-05
  3   6  12  56 -1.35350e-05
  3   6  12  57 -1.35604e-05
  3   6  12  65 -1.44399e-04
  3   6  12  68  1.15919e-04
  3   6  12  69 -1.16014e-04
  3   6  12  94 -3.02855e-05
  3   6  12  98  4.35309e-05
  3   6  12  99 -4.35379e-05
  3   6  12 104 -2.84745e-05
  3   6  12 116  1.57245e-05
  3   6  12 117  1.57287e-05
  3   6  12 156  1.57599e-05
  3   6  12 157  1.57343e-05
  3   6  13  27 -2.29640e-05
  3   6  13  33  4.38048e-05
  3   6  13  35  4.49848e-05
  3   6  13  36 -4.49186e-05
  3   6  13  38  2.26226e-05
  3   6  13  39  2.26978e-05
  3   6  13  43  1.14946e-05
  3   6  13  45 -3.52619e-05
  3   6  13  46  3.52176e-05
  3   6  13  64  3.71567e-05
  3   6  13  71 -3.96495e-05
  3   6  13  72  3.96428e-05
  3   6  13  82 -2.24962e-05
  3   6  13  83 -2.24893e-05
  3   6  13  88 -7.88686e-05
  3   6  13 109 -1.03252e-05
  3   6  13 124  1.27285e-05
  3   6  13 125 -1.27559e-05
  3   6  13 127 -2.69321e-05
  3   6  13 128 -2.69514e-05
  3   6  13 130  1.74953e-05
  3   6  13 131  1.74874e-05
  3   6  13 137  1.31455e-05
  3   6  13 142 -2.96209e-05
  3   6  13 143 -2.96246e-05
  3   6  13 150  2.22977e-05
  3   6  13 151  2.22971e-05
  3   6  14  12  1.39156e-04
  3   6  14  25  8.32634e-05
  3   6  14  27 -3.47677e-05
  3   6  14  33  1.93097e-04
  3   6  14  35  2.37831e-04
  3   6  14  45 -1.84773e-04
  3   6  14  46 -1.84935e-04
  3   6  14  57  1.79518e-04
  3   6  14  64  1.42974e-04
  3   6  14  65 -7.45882e-05
  3   6  14  66  7.44535e-05
  3   6  14  68 -5.36636e-05
  3   6  14  69 -5.36449e-05
  3   6  14  71 -7.09494e-05
  3   6  14  76 -3.32593e-05
  3   6  14  77  3.34199e-05
  3   6  14  78 -1.36355e-05
  3   6  14  79 -1.37510e-05
  3   6  14  82  1.15888e-04
  3   6  14  83 -1.16122e-04
  3   6  14  94 -1.15123e-05
  3   6  14  98 -7.92947e-05
  3   6  14  99 -7.92509e-05
  3   6  14 104  2.47760e-04
  3   6  14 105  2.48170e-04
  3   6  14 109  2.75587e-05
  3   6  14 114  7.48715e-05
  3   6  14 115 -7.48653e-05
  3   6  14 117 -1.00757e-04
  3   6  14 124  3.85136e-05
  3   6  14 125 -3.85523e-05
  3   6  14 127 -1.22046e-04
  3   6  14 128  1.21826e-04
  3   6  14 130 -9.49738e-05
  3   6  14 131 -9.50200e-05
  3   6  14 142  3.08265e-05
  3   6  14 143  3.08360e-05
  3   6  14 150 -4.32469e-05
  3   6  14 151 -4.31920e-05
  3   6  14 154 -1.32026e-04
  3   6  14 155  1.31781e-04
  3   6  14 156 -2.26514e-04
  3   6  14 157 -2.29888e-04
  3   6  14 160  4.83168e-04
  3   6  15  15  8.15772e-05
  3   6  15  16 -8.16006e-05
  3   6  15  18 -9.58064e-05
  3   6  15  19 -9.57850e-05
  3   6  15  25 -1.92804e-05
  3   6  15  27 -6.93390e-05
  3   6  15  35 -7.37340e-05
  3   6  15  45 -1.82220e-04
  3   6  15  46  1.81928e-04
  3   6  15  48  1.00834e-04
  3   6  15  49  1.00696e-04
  3   6  15  78  2.18877e-04
  3   6  15  79 -2.18743e-04
  3   6  15  90 -6.83433e-05
  3   6  15  91 -6.83449e-05
  3   6  15  94 -1.57258e-04
  3   6  15 104  3.79384e-05
  3   6  15 105  3.64279e-05
  3   6  15 114  1.99570e-05
  3   6  15 115  2.01510e-05
  3   6  15 118  6.63362e-05
  3   6  15 119 -6.63490e-05
  3   6  15 132 -3.15145e-04
  3   6  15 133 -3.15243e-04
  3   6  15 136  5.32131e-05
  3   6  15 137 -5.31986e-05
  3   6  15 154  1.11382e-05
  3   6  15 155  1.13035e-05
  3   6  15 174  6.04238e-05
  3   6  15 175  6.04237e-05
  3   6  15 183 -2.16296e-05
  3   7  10  12  1.98038e-04
  3   7  10  15 -1.49420e-04
  3   7  10  16  1.49407e-04
  3   7  10  25  3.97530e-05
  3   7  10  27  4.17519e-05
  3   7  10  35 -5.67191e-05
  3   7  10  38  7.77936e-05
  3   7  10  39  7.78093e-05
  3   7  10  44 -2.46647e-04
  3   7  10  45 -1.96055e-05
  3   7  10  46 -1.96125e-05
  3   7  10  49 -1.79750e-04
  3   7  10  54 -1.48434e-05
  3   7  10  57 -7.79658e-05
  3   7  10  64 -1.00813e-04
  3   7  10  65 -2.14528e-05
  3   7  10  66  2.14715e-05
  3   7  10  68 -3.06836e-05
  3   7  10  69  3.06245e-05
  3   7  10  71  2.99138e-05
  3   7  10  72  2.99585e-05
  3   7  10  76 -5.10532e-05
  3   7  10  77  5.10925e-05
  3   7  10  82 -8.80326e-05
  3   7  10  83  8.80920e-05
  3   7  10 109 -4.11871e-05
  3   7  10 114  3.94052e-04
  3   7  10 115 -3.94242e-04
  3   7  10 117 -2.61570e-04
  3   7  10 130  2.11214e-05
  3   7  10 131  2.11288e-05
  3   7  10 133  1.03320e-05
  3   7  10 143  1.17206e-05
  3   7  10 150  1.46581e-04
  3   7  10 151 -1.46653e-04
  3   7  10 154  7.17081e-04
  3   7  10 155 -7.15964e-04
  3   7  10 156 -1.00458e-03
  3   7  10 157 -1.01072e-03
  3   7  10 160  5.77246e-04
  3   7  11  18  4.39955e-05
  3   7  11  19  4.40072e-05
  3   7  11  27 -1.69237e-05
  3   7  11  32  5.75496e-05
  3   7  11  33 -5.75096e-05
  3   7  11  35  1.87737e-05
  3   7  11  38 -1.13458e-04
  3   7  11  39 -1.13536e-04
  3   7  11  44  1.44574e-05
  3   7  11  54 -7.50391e-05
  3   7  11  78  4.18564e-05
  3   7  11  79 -4.18404e-05
  3   7  11  87  1.73208e-05
  3   7  11  88 -1.73261e-05
  3   7  11  90  3.70485e-05
  3   7  11  91  3.70414e-05
  3   7  11  94 -1.13175e-04
  3   7  11  98 -4.80664e-05
  3   7  11  99  4.80477e-05
  3   7  11 114  7.61072e-05
  3   7  11 115  7.67028e-05
  3   7  11 117  2.66582e-05
  3   7  11 124 -1.77414e-04
  3   7  11 125 -1.77410e-04
  3   7  11 127 -2.05393e-04
  3   7  11 136  1.07628e-04
  3   7  11 137  1.07609e-04
  3   7  11 142  1.05406e-04
  3   7  11 143  1.05234e-04
  3   7  11 154  2.46768e-05
  3   7  11 155  2.92918e-05
  3   7  11 156  1.24687e-04
  3   7  11 157 -9.91465e-05
  3   7  11 160  1.73684e-04
  3   7  11 165 -1.41643e-05
  3   7  11 174  1.02928e-04
  3   7  11 175  1.02854e-04
  3   7  11 186  2.76717e-05
  3   7  11 187  2.76958e-05
  3   7  12  11 -2.20527e-05
  3   7  12  12 -2.03851e-05
  3   7  12  27 -5.70506e-05
  3   7  12  33  1.19549e-04
  3   7  12  35  1.23611e-04
  3   7  12  36 -1.23626e-04
  3   7  12  38  6.23463e-05
  3   7  12  39  6.25292e-05
  3   7  12  43  3.17151e-05
  3   7  12  45 -9.54072e-05
  3   7  12  46  9.55800e-05
  3   7  12  64  1.04581e-04
  3   7  12  71 -1.08035e-04
  3   7  12  72  1.08049e-04
  3   7  12  76  2.65960e-05
  3   7  12  77  2.66237e-05
  3   7  12  82 -6.15947e-05
  3   7  12  83 -6.16225e-05
  3   7  12  88 -2.14467e-04
  3   7  12  91  1.93519e-05
  3   7  12  94 -1.09243e-05
  3   7  12 109 -2.84697e-05
  3   7  12 114 -1.14232e-05
  3   7  12 124 -3.51473e-05
  3   7  12 125 -3.52352e-05
  3   7  12 127  7.36487e-05
  3   7  12 128 -7.35781e-05
  3   7  12 130  4.77014e-05
  3   7  12 131 -4.77178e-05
  3   7  12 137  3.61839e-05
  3   7  12 142  8.14625e-05
  3   7  12 143 -8.14502e-05
  3   7  12 150  6.13113e-05
  3   7  12 151  6.12916e-05
  3   7  13  11  1.06124e-04
  3   7  13  12 -1.06320e-04
  3   7  13  18  2.75270e-04
  3   7  13  19 -2.74981e-04
  3   7  13  25  5.12137e-05
  3   7  13  26  5.12260e-05
  3   7  13  27  1.44758e-04
  3   7  13  35  1.45499e-04
  3   7  13  36 -1.45864e-04
  3   7  13  38  1.27793e-04
  3   7  13  39  1.27634e-04
  3   7  13  43  2.92170e-04
  3   7  13  45  7.86046e-05
  3   7  13  46 -7.82575e-05
  3   7  13  48 -9.11936e-04
  3   7  13  49 -9.06148e-04
  3   7  13  54  1.05640e-04
  3   7  13  56  3.71458e-05
  3   7  13  57 -3.71195e-05
  3   7  13  64 -1.41030e-05
  3   7  13  65  3.94735e-04
  3   7  13  68 -3.18105e-04
  3   7  13  69  3.17881e-04
  3   7  13  78 -1.80261e-05
  3   7  13  79 -1.80096e-05
  3   7  13  94  8.32483e-05
  3   7  13  98 -1.19470e-04
  3   7  13  99  1.19413e-04
  3   7  13 104  8.11700e-05
  3   7  13 114  2.24674e-05
  3   7  13 116 -4.37479e-05
  3   7  13 117  4.37339e-05
  3   7  13 118 -1.43403e-05
  3   7  13 119  1.43392e-05
  3   7  13 154  2.06219e-05
  3   7  13 156  5.05936e-05
  3   7  13 157 -5.06979e-05
  3   7  13 161  2.17657e-05
  3   7  14  15 -5.51127e-05
  3   7  14  16  5.51167e-05
  3   7  14  18 -5.66997e-05
  3   7  14  19  5.67177e-05
  3   7  14  27 -2.47775e-05
  3   7  14  35  1.68436e-05
  3   7  14  38 -2.38984e-04
  3   7  14  39  2.37472e-04
  3   7  14  45  5.25972e-05
  3   7  14  46  5.26509e-05
  3   7  14  48 -7.33866e-05
  3   7  14  49 -7.35214e-05
  3   7  14  54  1.09188e-04
  3   7  14  78 -1.55797e-04
  3   7  14  79 -1.55881e-04
  3   7  14  90 -6.09832e-05
  3   7  14  91  6.09993e-05
  3   7  14  94  1.96311e-04
  3   7  14 114  8.53215e-05
  3   7  14 115 -8.49195e-05
  3   7  14 118 -2.54873e-05
  3   7  14 119 -2.55004e-05
  3   7  14 124 -1.30133e-05
  3   7  14 125  1.38600e-05
  3   7  14 132  1.47580e-04
  3   7  14 133 -1.47651e-04
  3   7  14 136 -2.65330e-04
  3   7  14 137  2.65386e-04
  3   7  14 142  2.71233e-05
  3   7  14 143  2.58660e-05
  3   7  14 154 -1.38188e-05
  3   7  14 155  1.40306e-05
  3   7  14 156 -2.06239e-05
  3   7  14 157 -2.50711e-05
  3   7  14 174 -2.42493e-04
  3   7  14 175  2.42522e-04
  3   7  14 183  3.17090e-05
  3   7  14 186 -3.08521e-05
  3   7  14 187 -3.14746e-05
  3   7  15  12 -2.89160e-05
  3   7  15  25 -7.06957e-05
  3   7  15  27  1.32285e-05
  3   7  15  33  1.61536e-04
  3   7  15  35  4.41468e-05
  3   7  15  38 -1.77566e-04
  3   7  15  39 -1.79607e-04
  3   7  15  44 -2.12461e-04
  3   7  15  45 -6.18923e-05
  3   7  15  46  6.18904e-05
  3   7  15  57  6.10314e-05
  3   7  15  64 -1.58462e-04
  3   7  15  65  3.45106e-05
  3   7  15  66  3.46534e-05
  3   7  15  68 -2.48796e-05
  3   7  15  69 -2.50555e-05
  3   7  15  71  7.84593e-05
  3   7  15  72 -7.83100e-05
  3   7  15  76  8.96246e-05
  3   7  15  77  8.90401e-05
  3   7  15  82  6.04023e-05
  3   7  15  83  6.02043e-05
  3   7  15  88 -2.68322e-05
  3   7  15  94 -2.49655e-05
  3   7  15  98  9.66620e-05
  3   7  15  99  9.67255e-05
  3   7  15 104  6.35427e-05
  3   7  15 105  6.35711e-05
  3   7  15 109 -2.48806e-05
  3   7  15 114 -8.54645e-04
  3   7  15 115 -8.55571e-04
  3   7  15 117 -6.17013e-04
  3   7  15 124  3.15701e-04
  3   7  15 125  3.15776e-04
  3   7  15 127 -4.55430e-04
  3   7  15 128  4.56487e-04
  3   7  15 130  7.22613e-05
  3   7  15 131 -7.21866e-05
  3   7  15 142 -2.55598e-04
  3   7  15 143  2.55912e-04
  3   7  15 146 -1.31552e-05
  3   7  15 150 -3.20343e-04
  3   7  15 151 -3.20680e-04
  3   7  15 154 -1.44387e-03
  3   7  15 155 -1.44838e-03
  3   7  15 156 -2.54727e-03
  3   7  15 157  2.50735e-03
  3   7  15 160  1.55212e-03
  3   7  15 170  1.44678e-05
  3   7  15 171 -1.44676e-05
  3   7  15 186  3.00374e-05
  3   7  15 187  2.92152e-05
  3   8   9  17  2.25395e-05
  3   8   9  21  1.32217e-03
  3   8   9  29  4.52360e-04
  3   8   9  30  1.19606e-03
  3   8   9  52 -7.58763e-04
  3   8   9  58 -1.63239e-04
  3   8   9  60  8.15601e-04
  3   8   9  70 -8.54526e-05
  3   8   9  81 -1.76574e-04
  3   8   9  85 -1.06491e-03
  3   8   9 107  1.83326e-05
  3   8   9 145 -1.28798e-05
  3   8  10  18 -3.43837e-05
  3   8  10  19 -3.43910e-05
  3   8  10  25 -2.56061e-05
  3   8  10  27 -2.05814e-05
  3   8  10  32 -5.10212e-05
  3   8  10  33 -5.10264e-05
  3   8  10  35  6.60620e-05
  3   8  10  45 -6.21154e-05
  3   8  10  46  6.22645e-05
  3   8  10  57 -1.57662e-05
  3   8  10  64 -2.23458e-05
  3   8  10  78  6.42899e-05
  3   8  10  79 -6.42400e-05
  3   8  10  90 -2.54225e-05
  3   8  10  91 -2.54195e-05
  3   8  10  94 -4.57071e-05
  3   8  10  98  3.18168e-05
  3   8  10  99 -3.18148e-05
  3   8  10 104  2.29324e-05
  3   8  10 105  2.22443e-05
  3   8  10 114  2.39958e-05
  3   8  10 115  2.42596e-05
  3   8  10 118  2.05630e-05
  3   8  10 119 -2.05532e-05
  3   8  10 124  2.49085e-05
  3   8  10 125 -2.48952e-05
  3   8  10 127 -2.33291e-05
  3   8  10 130  1.30956e-05
  3   8  10 131 -1.31904e-05
  3   8  10 133  1.10993e-05
  3   8  10 156  1.62177e-05
  3   8  10 157 -3.57331e-05
  3   8  10 160 -1.35994e-05
  3   8  11  12 -3.78304e-05
  3   8  11  15  1.41390e-05
  3   8  11  16 -1.41318e-05
  3   8  11  25  3.35376e-05
  3   8  11  27  1.47654e-05
  3   8  11  35  4.31260e-05
  3   8  11  45  5.79295e-05
  3   8  11  46  5.79491e-05
  3   8  11  49 -4.30284e-05
  3   8  11  57  5.30805e-05
  3   8  11  64  5.17075e-05
  3   8  11  65  2.64314e-05
  3   8  11  66  2.64344e-05
  3   8  11  68  1.53458e-05
  3   8  11  69 -1.53573e-05
  3   8  11  71 -2.94717e-05
  3   8  11  72 -2.94750e-05
  3   8  11  76 -2.61707e-05
  3   8  11  77  2.61282e-05
  3   8  11  78  1.85920e-05
  3   8  11  79  1.90963e-05
  3   8  11  82  3.16869e-05
  3   8  11 104 -7.62011e-05
  3   8  11 105  7.65806e-05
  3   8  11 130 -3.65129e-05
  3   8  11 131 -3.64749e-05
  3   8  11 133 -1.01382e-04
  3   8  11 154 -1.01357e-04
  3   8  11 155  1.01396e-04
  3   8  11 156  5.16396e-04
  3   8  11 157  5.13198e-04
  3   8  11 160  1.20707e-04
  3   8  14  12  2.49830e-04
  3   8  14  25  2.96548e-04
  3   8  14  27 -1.14970e-04
  3   8  14  33  3.14249e-04
  3   8  14  35  2.31806e-04
  3   8  14  44  3.36732e-05
  3   8  14  45 -5.16106e-05
  3   8  14  46  5.17702e-05
  3   8  14  57  3.46290e-04
  3   8  14  64  4.02253e-04
  3   8  14  65  1.64722e-04
  3   8  14  66  1.64157e-04
  3   8  14  68  9.38219e-05
  3   8  14  69 -9.36672e-05
  3   8  14  71 -2.15773e-04
  3   8  14  76 -1.69117e-04
  3   8  14  77 -1.70621e-04
  3   8  14  78  1.81936e-05
  3   8  14  79 -1.90579e-05
  3   8  14  82  1.81797e-04
  3   8  14  83  1.82481e-04
  3   8  14  88  3.21298e-05
  3   8  14  94  2.58098e-05
  3   8  14  98  2.44100e-04
  3   8  14  99 -2.43799e-04
  3   8  14 104 -5.66341e-04
  3   8  14 105  5.66048e-04
  3   8  14 109  6.37148e-05
  3   8  14 114  2.45052e-04
  3   8  14 115  2.44563e-04
  3   8  14 117  8.77049e-05
  3   8  14 124 -2.43880e-04
  3   8  14 125 -2.43724e-04
  3   8  14 127  5.75547e-05
  3   8  14 128  5.73758e-05
  3   8  14 130 -2.75750e-04
  3   8  14 131  2.76141e-04
  3   8  14 142  6.61099e-05
  3   8  14 143 -6.60574e-05
  3   8  14 146  2.14625e-05
  3   8  14 147 -2.15046e-05
  3   8  14 150 -6.29317e-05
  3   8  14 151  6.28291e-05
  3   8  14 154  9.98484e-04
  3   8  14 155  9.94060e-04
  3   8  14 156  3.77193e-04
  3   8  14 157 -3.87732e-04
  3   8  14 160  3.04185e-04
  3   8  14 171  1.22631e-05
  3   8  14 186  1.81844e-05
  3   8  14 187 -1.82230e-05
  3   8  15  12  1.30527e-05
  3   8  15  15  7.10677e-05
  3   8  15  16  7.10942e-05
  3   8  15  18  2.54927e-04
  3   8  15  19 -2.54854e-04
  3   8  15  27  1.52686e-04
  3   8  15  35 -4.77062e-04
  3   8  15  38  1.34609e-04
  3   8  15  39 -1.34592e-04
  3   8  15  45  5.77158e-04
  3   8  15  46  5.76658e-04
  3   8  15  48 -2.88654e-04
  3   8  15  49  2.87856e-04
  3   8  15  54 -6.76717e-05
  3   8  15  57  2.73654e-05
  3   8  15  64  2.84531e-05
  3   8  15  71  1.01288e-05
  3   8  15  76 -1.57182e-05
  3   8  15  77  1.58783e-05
  3   8  15  78 -4.39335e-04
  3   8  15  79 -4.38918e-04
  3   8  15  90  1.96819e-04
  3   8  15  91 -1.96762e-04
  3   8  15  94  2.89959e-04
  3   8  15 104  1.29266e-05
  3   8  15 105 -1.32927e-05
  3   8  15 114 -9.61473e-05
  3   8  15 115  9.61349e-05
  3   8  15 118 -1.39951e-04
  3   8  15 119 -1.39959e-04
  3   8  15 124  1.20658e-05
  3   8  15 125 -1.18287e-05
  3   8  15 130 -3.26166e-05
  3   8  15 131 -3.30335e-05
  3   8  15 132  6.46024e-04
  3   8  15 133 -6.45987e-04
  3   8  15 136  1.83306e-05
  3   8  15 137  1.83146e-05
  3   8  15 160 -3.76164e-05
  3   8  15 165 -2.31392e-05
  3   8  15 174 -1.49961e-05
  3   8  15 175  1.49995e-05
  3   8  15 183  3.25015e-05
  3   8  15 186  1.77965e-05
  3   8  15 187 -1.77352e-05
  3   9  10  20 -1.39494e-04
  3   9  10  24  4.01588e-04
  3   9  10  35  5.10018e-05
  3   9  10  38 -1.80462e-05
  3   9  10  39  1.83543e-05
  3   9  10  42 -1.45758e-04
  3   9  10  44 -9.34797e-05
  3   9  10  49 -2.52391e-04
  3   9  10  65  1.85860e-04
  3   9  10  66  1.85340e-04
  3   9  10  68 -1.45889e-04
  3   9  10  69 -1.45332e-04
  3   9  10  86  2.07148e-05
  3   9  10  97  1.12808e-04
  3   9  10 153 -1.70534e-04
  3   9  10 163 -5.94416e-04
  3   9  11  18  1.24546e-04
  3   9  11  19 -1.24491e-04
  3   9  11  35 -8.42318e-05
  3   9  11  38 -5.61440e-05
  3   9  11  39  5.65938e-05
  3   9  11  44 -1.78496e-05
  3   9  11  49  1.57151e-05
  3   9  11  87  8.50617e-05
  3   9  11  88  8.50019e-05
  3   9  11 159  8.56227e-04
  3   9  11 162  1.87434e-04
  3   9  12  20 -2.20897e-05
  3   9  12  27 -5.45861e-05
  3   9  12  33  1.46873e-04
  3   9  12  38  1.10134e-05
  3   9  12  39 -1.09789e-05
  3   9  12  42 -1.61703e-04
  3   9  12  46 -1.09428e-05
  3   9  12  64  1.73854e-04
  3   9  12  71 -9.96410e-05
  3   9  12  72 -9.97164e-05
  3   9  12  76 -8.01133e-05
  3   9  12  77  8.03201e-05
  3   9  12  78  1.06796e-05
  3   9  12  79  1.09041e-05
  3   9  12  82  8.51999e-05
  3   9  12  83 -8.53009e-05
  3   9  12  88  1.48651e-05
  3   9  12  91  9.07239e-05
  3   9  12  97 -2.27337e-05
  3   9  12 109  2.95568e-05
  3   9  12 124  1.08106e-04
  3   9  12 125 -1.08410e-04
  3   9  12 127  3.00960e-05
  3   9  12 128  3.00177e-05
  3   9  12 130 -1.27979e-04
  3   9  12 131 -1.28085e-04
  3   9  12 142 -2.86402e-05
  3   9  12 143 -2.86631e-05
  3   9  12 150 -2.72342e-05
  3   9  12 151  2.72255e-05
  3   9  12 163 -8.38668e-05
  3   9  12 187 -1.64371e-05
  3   9  13  11  1.16836e-04
  3   9  13  12  1.16827e-04
  3   9  13  15  3.35500e-05
  3   9  13  16 -3.35756e-05
  3   9  13  18 -1.18035e-04
  3   9  13  19 -1.17697e-04
  3   9  13  20 -7.90235e-05
  3   9  13  24 -7.07375e-05
  3   9  13  25  1.36995e-04
  3   9  13  26 -1.37152e-04
  3   9  13  27 -7.04021e-05
  3   9  13  35  2.45741e-04
  3   9  13  36  2.46255e-04
  3   9  13  38 -5.89783e-05
  3   9  13  39  5.89368e-05
  3   9  13  42 -4.80821e-05
  3   9  13  43  1.54832e-05
  3   9  13  45 -4.78666e-04
  3   9  13  46 -4.75139e-04
  3   9  13  48  1.35101e-04
  3   9  13  49 -1.32713e-04
  3   9  13  54  3.08313e-05
  3   9  13  56 -1.62177e-04
  3   9  13  57 -1.62108e-04
  3   9  13  64 -7.02932e-05
  3   9  13  65 -7.60490e-05
  3   9  13  68  4.37835e-05
  3   9  13  69  4.36700e-05
  3   9  13  78  2.05439e-04
  3   9  13  79 -2.04315e-04
  3   9  13  94 -1.35929e-04
  3   9  13  97  1.31866e-04
  3   9  13  98  1.12323e-04
  3   9  13  99  1.12229e-04
  3   9  13 104 -2.65391e-04
  3   9  13 114  1.20316e-04
  3   9  13 116  3.84804e-05
  3   9  13 117  3.84584e-05
  3   9  13 118  6.51400e-05
  3   9  13 119  6.51273e-05
  3   9  13 124  3.09799e-05
  3   9  13 125  2.98422e-05
  3   9  13 130  1.62464e-05
  3   9  13 131 -1.64825e-05
  3   9  13 132 -5.24218e-04
  3   9  13 133 -5.19422e-04
  3   9  13 154 -9.99141e-04
  3   9  13 156  3.08212e-04
  3   9  13 157  3.10041e-04
  3   9  13 161 -1.48558e-04
  3   9  13 163 -4.31955e-05
  3   9  13 165  1.07255e-05
  3   9  13 183 -1.52391e-05
  3   9  14  18 -1.18680e-04
  3   9  14  19 -1.18629e-04
  3   9  14  35  9.94284e-05
  3   9  14  38 -5.00204e-05
  3   9  14  39 -5.06964e-05
  3   9  14  44  6.40121e-05
  3   9  14  48  2.26831e-04
  3   9  14  49 -2.27692e-04
  3   9  14  65 -4.52340e-05
  3   9  14  66 -4.47210e-05
  3   9  14  68 -3.92575e-05
  3   9  14  69  4.06048e-05
  3   9  14  86  1.38171e-04
  3   9  14  88  1.79774e-05
  3   9  14 153  6.03083e-05
  3   9  14 159  1.55599e-04
  3   9  14 162 -2.18478e-04
  3   9  15  18 -2.19477e-05
  3   9  15  19  2.26332e-05
  3   9  15  35 -1.34919e-05
  3   9  15  38  2.50597e-05
  3   9  15  39 -2.43832e-05
  3   9  15  44 -7.52442e-05
  3   9  15  48  5.68930e-05
  3   9  15  49 -5.68432e-05
  3   9  15  65 -1.67444e-04
  3   9  15  66  1.68493e-04
  3   9  15  68  1.32956e-04
  3   9  15  69 -1.33077e-04
  3   9  15  86 -3.27798e-05
  3   9  15  88 -7.56327e-05
  3   9  15 153 -3.47031e-05
  3   9  15 159  1.16006e-03
  3   9  15 162 -2.27656e-03
  3  10  11  13  1.15080e-05
  3  10  11  14 -7.97626e-05
  3  10  11  22  1.28755e-04
  3  10  11  23 -2.40660e-05
  3  10  11  31 -4.56326e-05
  3  10  11  34  2.91702e-05
  3  10  11  37 -5.42186e-04
  3  10  11  41  2.10009e-04
  3  10  11  47 -1.71848e-04
  3  10  11  51 -8.67859e-04
  3  10  11  53 -1.41556e-05
  3  10  11  61  8.85042e-04
  3  10  11  67 -1.47228e-05
  3  10  11  73 -1.06508e-05
  3  10  11  75 -5.43891e-04
  3  10  11  83  2.27366e-05
  3  10  11  89 -3.94586e-04
  3  10  11  92  2.71373e-05
  3  10  11  96 -2.70364e-05
  3  10  11 106  8.05268e-05
  3  10  11 113 -2.51273e-04
  3  10  11 120 -5.10737e-05
  3  10  11 122  9.03795e-05
  3  10  11 126 -1.82639e-04
  3  10  11 135 -9.39920e-05
  3  10  11 138  2.03216e-05
  3  10  11 141 -3.83080e-04
  3  10  11 148  1.48257e-05
  3  10  11 152 -4.45550e-04
  3  10  11 166 -1.56750e-05
  3  10  11 172 -1.91512e-05
  3  10  11 176  2.58360e-04
  3  10  11 185 -5.66921e-05
  3  10  11 188 -9.01332e-05
  3  10  12  13 -9.12758e-05
  3  10  12  14  4.07541e-05
  3  10  12  17 -1.09707e-05
  3  10  12  20 -6.41532e-05
  3  10  12  21 -4.94709e-05
  3  10  12  23  1.49215e-03
  3  10  12  24  7.04543e-05
  3  10  12  29  1.41878e-05
  3  10  12  30  4.36849e-05
  3  10  12  31 -9.43370e-04
  3  10  12  34 -5.74894e-05
  3  10  12  42 -3.41490e-05
  3  10  12  52 -2.63427e-05
  3  10  12  60  4.45679e-05
  3  10  12  62 -1.76376e-04
  3  10  12  67 -6.70074e-04
  3  10  12  70  4.07995e-05
  3  10  12  73  1.02166e-03
  3  10  12  80  1.89751e-04
  3  10  12  81 -9.12420e-05
  3  10  12  84 -5.15731e-05
  3  10  12  85  1.10827e-04
  3  10  12  97  1.06815e-04
  3  10  12 108 -1.74612e-05
  3  10  12 144  1.15176e-05
  3  10  12 158  4.26335e-05
  3  10  12 163 -1.38312e-05
  3  10  13  17 -3.86694e-05
  3  10  13  20  2.23469e-05
  3  10  13  21  1.90391e-04
  3  10  13  23 -1.10820e-05
  3  10  13  24  1.79955e-05
  3  10  13  29  1.18966e-04
  3  10  13  30  1.94816e-04
  3  10  13  31  5.22019e-05
  3  10  13  42  1.50965e-04
  3  10  13  47 -2.39074e-04
  3  10  13  48 -2.25976e-05
  3  10  13  52 -1.16956e-04
  3  10  13  53 -7.14280e-04
  3  10  13  58 -8.88614e-05
  3  10  13  59  5.26275e-04
  3  10  13  60  9.55017e-05
  3  10  13  62  7.36367e-05
  3  10  13  66  1.19948e-05
  3  10  13  67  1.77766e-05
  3  10  13  70 -4.64720e-05
  3  10  13  73 -4.76051e-05
  3  10  13  80  3.16542e-05
  3  10  13  81 -1.32400e-05
  3  10  13  85 -1.59097e-04
  3  10  13  89 -9.19050e-05
  3  10  13  97  1.33902e-05
  3  10  13 106 -1.39553e-03
  3  10  13 122  1.80269e-04
  3  10  13 158 -6.43650e-05
  3  10  13 163  6.72556e-05
  3  10  14  17 -5.61264e-05
  3  10  14  20 -4.14035e-05
  3  10  14  21  3.79982e-05
  3  10  14  22  2.74488e-04
  3  10  14  23  2.67775e-04
  3  10  14  24  1.37654e-05
  3  10  14  26 -1.20871e-04
  3  10  14  29  1.00316e-04
  3  10  14  31 -2.58114e-04
  3  10  14  32  6.82813e-05
  3  10  14  37 -2.99620e-05
  3  10  14  41  2.82170e-04
  3  10  14  42 -1.88911e-05
  3  10  14  48 -1.04991e-04
  3  10  14  50 -1.04031e-04
  3  10  14  51  4.66108e-04
  3  10  14  52  3.82439e-05
  3  10  14  53  2.73799e-04
  3  10  14  58  7.74963e-05
  3  10  14  60  1.57509e-05
  3  10  14  61 -6.20643e-04
  3  10  14  62  1.92616e-05
  3  10  14  70  3.82601e-05
  3  10  14  71  4.00275e-05
  3  10  14  72 -2.06879e-04
  3  10  14  73 -2.80632e-05
  3  10  14  74 -4.23879e-05
  3  10  14  75  3.34722e-05
  3  10  14  81 -6.27769e-05
  3  10  14  85 -2.34483e-04
  3  10  14  86 -6.75820e-05
  3  10  14  87 -4.88503e-05
  3  10  14  92 -1.10791e-05
  3  10  14  93 -7.15509e-05
  3  10  14  96  1.10286e-05
  3  10  14  97  5.08458e-05
  3  10  14 101  4.82228e-05
  3  10  14 102 -5.20210e-04
  3  10  14 103 -2.47503e-05
  3  10  14 107  6.68495e-05
  3  10  14 108  2.75135e-04
  3  10  14 109  1.88309e-04
  3  10  14 110 -5.21794e-05
  3  10  14 111  3.60162e-05
  3  10  14 112 -2.23846e-04
  3  10  14 113 -1.03034e-05
  3  10  14 120 -2.74261e-04
  3  10  14 121 -3.13905e-04
  3  10  14 123 -3.77142e-05
  3  10  14 128  4.00180e-05
  3  10  14 129  5.17952e-05
  3  10  14 132 -9.70488e-05
  3  10  14 134  1.03751e-04
  3  10  14 135 -5.02007e-04
  3  10  14 138  2.63615e-05
  3  10  14 139 -1.35715e-04
  3  10  14 140  1.20402e-04
  3  10  14 141 -2.37935e-04
  3  10  14 145 -1.20376e-04
  3  10  14 149 -1.91233e-05
  3  10  14 152 -2.98443e-05
  3  10  14 158  3.70610e-05
  3  10  14 163 -2.86731e-05
  3  10  14 166 -2.74590e-04
  3  10  14 167  1.15866e-04
  3  10  14 168 -1.06637e-04
  3  10  14 170 -2.79973e-04
  3  10  14 171 -1.55081e-05
  3  10  14 172  2.74919e-04
  3  10  14 173  2.68916e-05
  3  10  14 177 -2.27230e-04
  3  10  14 180  2.75811e-04
  3  10  14 181 -1.16493e-04
  3  10  14 184  2.77357e-04
  3  10  14 185 -2.75001e-04
  3  10  14 186  1.02439e-04
  3  10  14 187  9.44536e-05
  3  10  14 188 -2.75337e-04
  3  10  14 189  4.19894e-05
  3  10  15  13 -5.81751e-05
  3  10  15  17  4.34751e-05
  3  10  15  20 -1.39433e-05
  3  10  15  22  5.48999e-04
  3  10  15  23  3.77521e-04
  3  10  15  24  2.88940e-05
  3  10  15  26 -3.65407e-05
  3  10  15  29  1.96981e-05
  3  10  15  30  1.94587e-05
  3  10  15  32  2.88758e-04
  3  10  15  37 -2.75038e-04
  3  10  15  40 -5.36130e-05
  3  10  15  41 -2.74962e-04
  3  10  15  42 -3.94277e-05
  3  10  15  47  2.68793e-05
  3  10  15  48  2.78876e-04
  3  10  15  50 -3.37131e-05
  3  10  15  51  2.47803e-05
  3  10  15  52 -2.34765e-05
  3  10  15  53  1.12543e-04
  3  10  15  58 -1.89011e-05
  3  10  15  60  1.81680e-05
  3  10  15  61 -5.83672e-05
  3  10  15  62 -9.79233e-05
  3  10  15  67  1.11194e-04
  3  10  15  70 -4.74375e-05
  3  10  15  73 -2.83512e-05
  3  10  15  74  1.05636e-04
  3  10  15  80 -6.62462e-05
  3  10  15  81 -2.17213e-04
  3  10  15  84 -2.72304e-04
  3  10  15  85  1.47796e-04
  3  10  15  86  8.71434e-05
  3  10  15  87 -2.73599e-04
  3  10  15  89 -5.27701e-05
  3  10  15  92 -4.51667e-04
  3  10  15  93 -6.45555e-05
  3  10  15  96  1.75204e-05
  3  10  15  97 -4.34937e-05
  3  10  15 100  2.74986e-04
  3  10  15 101  2.76803e-05
  3  10  15 102 -1.40336e-05
  3  10  15 103 -1.91447e-05
  3  10  15 106 -2.85018e-04
  3  10  15 107  7.06920e-05
  3  10  15 108  5.86480e-05
  3  10  15 109  2.69228e-05
  3  10  15 111 -2.96309e-05
  3  10  15 112 -7.95781e-05
  3  10  15 113 -2.75261e-04
  3  10  15 120 -6.30922e-04
  3  10  15 121  1.49028e-05
  3  10  15 122  2.82473e-04
  3  10  15 123 -5.97577e-05
  3  10  15 126 -1.52399e-05
  3  10  15 128 -2.74374e-04
  3  10  15 129 -5.13130e-05
  3  10  15 132  2.55335e-04
  3  10  15 134  2.75041e-04
  3  10  15 135 -2.75378e-04
  3  10  15 138  2.74962e-04
  3  10  15 139 -1.56780e-04
  3  10  15 140  6.10522e-05
  3  10  15 141  2.75135e-04
  3  10  15 144 -5.89343e-05
  3  10  15 145 -1.53129e-05
  3  10  15 146 -1.47922e-05
  3  10  15 147  2.79799e-04
  3  10  15 148 -2.82003e-04
  3  10  15 149  5.98882e-05
  3  10  15 152 -4.86706e-04
  3  10  15 153  1.40401e-04
  3  10  15 158 -4.00312e-05
  3  10  15 163 -5.21520e-05
  3  10  15 166 -1.06060e-04
  3  10  15 169  7.02622e-05
  3  10  15 172  3.33194e-04
  3  10  15 173  7.60569e-05
  3  10  15 176  4.80538e-04
  3  10  15 177 -4.71767e-05
  3  10  15 179  2.82025e-04
  3  10  15 180  1.16445e-04
  3  10  15 181  1.76446e-05
  3  10  15 184 -2.06559e-05
  3  10  15 185 -1.88641e-04
  3  10  15 186  1.79419e-04
  3  10  15 187  1.67568e-04
  3  10  15 188 -2.40695e-04
  3  10  15 189  8.75610e-05
  3  11  12  17 -3.86654e-05
  3  11  12  21  1.90369e-04
  3  11  12  23 -7.25664e-05
  3  11  12  29  1.18962e-04
  3  11  12  30  1.94820e-04
  3  11  12  31  2.69201e-05
  3  11  12  52 -1.16948e-04
  3  11  12  58 -8.88552e-05
  3  11  12  60  9.54974e-05
  3  11  12  62 -7.37345e-05
  3  11  12  67  4.46454e-05
  3  11  12  70 -4.64475e-05
  3  11  12  73 -5.96983e-05
  3  11  12  81  1.32129e-05
  3  11  12  84 -7.42385e-04
  3  11  12  85 -1.58348e-04
  3  11  12 158  6.43659e-05
  3  11  13  13 -3.93910e-05
  3  11  13  17  1.09728e-05
  3  11  13  21  4.94488e-05
  3  11  13  23 -1.54311e-05
  3  11  13  29 -1.41952e-05
  3  11  13  30 -4.36821e-05
  3  11  13  36  2.08569e-05
  3  11  13  47  3.70199e-05
  3  11  13  52  2.63516e-05
  3  11  13  53  2.93294e-05
  3  11  13  59 -3.55811e-05
  3  11  13  60 -4.45702e-05
  3  11  13  62 -1.76338e-04
  3  11  13  70 -4.07867e-05
  3  11  13  73  9.81547e-04
  3  11  13  81 -9.11034e-05
  3  11  13  85 -1.10787e-04
  3  11  13 106  2.83194e-04
  3  11  13 122 -3.79029e-05
  3  11  13 158  4.26365e-05
  3  11  14  14 -2.38912e-05
  3  11  14  17 -4.34769e-05
  3  11  14  20  1.39366e-05
  3  11  14  22  4.71378e-04
  3  11  14  23 -4.51724e-04
  3  11  14  24 -2.88672e-05
  3  11  14  29 -1.96968e-05
  3  11  14  30 -1.94577e-05
  3  11  14  31  6.35983e-04
  3  11  14  32  2.89022e-04
  3  11  14  37 -2.40553e-05
  3  11  14  40  5.36109e-05
  3  11  14  41  2.75050e-04
  3  11  14  42  3.94250e-05
  3  11  14  48 -2.83179e-04
  3  11  14  50  3.37000e-05
  3  11  14  51  2.74832e-04
  3  11  14  52  2.34765e-05
  3  11  14  53 -1.37537e-04
  3  11  14  58  1.89007e-05
  3  11  14  60 -1.81693e-05
  3  11  14  61 -2.74867e-04
  3  11  14  62  9.79255e-05
  3  11  14  70  4.74378e-05
  3  11  14  72 -3.11624e-05
  3  11  14  73  6.91471e-04
  3  11  14  74 -1.05645e-04
  3  11  14  75  2.69133e-05
  3  11  14  80  1.64649e-04
  3  11  14  81  1.50260e-04
  3  11  14  83  2.99102e-05
  3  11  14  85  4.76497e-05
  3  11  14  86  5.03395e-05
  3  11  14  87 -2.75108e-04
  3  11  14  92 -3.45468e-04
  3  11  14  93  6.43672e-05
  3  11  14  96  3.40305e-04
  3  11  14  97  4.34974e-05
  3  11  14 100  1.23402e-05
  3  11  14 101 -5.07660e-05
  3  11  14 102  2.74486e-04
  3  11  14 103  1.91851e-05
  3  11  14 107 -8.27631e-05
  3  11  14 108 -9.09497e-05
  3  11  14 109 -2.68633e-05
  3  11  14 111 -2.96216e-05
  3  11  14 112  7.94490e-05
  3  11  14 120 -5.81431e-04
  3  11  14 121  5.65337e-05
  3  11  14 123  5.97354e-05
  3  11  14 126 -1.04389e-05
  3  11  14 128 -2.72359e-04
  3  11  14 129  5.13111e-05
  3  11  14 132  2.55221e-04
  3  11  14 134  1.63667e-04
  3  11  14 135  2.74358e-04
  3  11  14 138  2.74886e-04
  3  11  14 139  1.56801e-04
  3  11  14 140 -6.10344e-05
  3  11  14 141 -2.74741e-04
  3  11  14 145  1.53752e-05
  3  11  14 146  2.69006e-04
  3  11  14 148 -1.45037e-04
  3  11  14 149 -5.98897e-05
  3  11  14 152  4.58184e-05
  3  11  14 153 -9.20036e-05
  3  11  14 158  4.00417e-05
  3  11  14 159 -1.30333e-04
  3  11  14 162 -3.23300e-03
  3  11  14 163  5.21510e-05
  3  11  14 166  4.14492e-05
  3  11  14 170  7.08406e-05
  3  11  14 173 -7.43427e-05
  3  11  14 177  4.58689e-05
  3  11  14 181 -1.75299e-05
  3  11  14 184  2.23216e-05
  3  11  14 185 -4.34479e-05
  3  11  14 186 -1.78448e-04
  3  11  14 187  1.66112e-04
  3  11  14 188 -1.00088e-04
  3  11  14 189 -8.76081e-05
  3  11  15  13 -2.75234e-04
  3  11  15  14  2.19422e-05
  3  11  15  17 -5.61300e-05
  3  11  15  20 -4.13993e-05
  3  11  15  21  3.80031e-05
  3  11  15  22  2.75000e-04
  3  11  15  23  2.74007e-04
  3  11  15  24  1.37502e-05
  3  11  15  29  1.00310e-04
  3  11  15  31  2.77248e-04
  3  11  15  32 -7.54663e-05
  3  11  15  34 -2.75747e-04
  3  11  15  37 -6.73677e-05
  3  11  15  41 -1.43305e-04
  3  11  15  42 -1.88888e-05
  3  11  15  47 -1.41971e-04
  3  11  15  48 -6.10513e-05
  3  11  15  50 -1.04015e-04
  3  11  15  52  3.82335e-05
  3  11  15  53  2.74603e-04
  3  11  15  58  7.74870e-05
  3  11  15  60  1.57527e-05
  3  11  15  62  1.91928e-05
  3  11  15  67  2.74796e-04
  3  11  15  70  3.82809e-05
  3  11  15  71  4.02274e-05
  3  11  15  73  1.99600e-05
  3  11  15  74 -4.23792e-05
  3  11  15  81 -1.34673e-04
  3  11  15  83  2.67462e-04
  3  11  15  84  2.12030e-04
  3  11  15  85 -5.49991e-05
  3  11  15  86 -1.01603e-04
  3  11  15  87  1.01169e-04
  3  11  15  89  1.06817e-04
  3  11  15  92 -1.79977e-05
  3  11  15  93 -7.15534e-05
  3  11  15  96  2.75359e-04
  3  11  15  97  5.08446e-05
  3  11  15 100 -3.39328e-04
  3  11  15 101  2.35602e-05
  3  11  15 102  3.88917e-05
  3  11  15 103 -2.47763e-05
  3  11  15 106  7.89448e-04
  3  11  15 107  1.98403e-04
  3  11  15 108  2.74921e-04
  3  11  15 109  1.88395e-04
  3  11  15 110  5.28168e-05
  3  11  15 111 -3.59836e-05
  3  11  15 112 -2.23942e-04
  3  11  15 113  6.32617e-05
  3  11  15 120 -2.75005e-04
  3  11  15 122 -6.22207e-04
  3  11  15 123 -3.77229e-05
  3  11  15 126  1.53205e-05
  3  11  15 128 -1.10417e-04
  3  11  15 129  5.17895e-05
  3  11  15 132  4.34995e-05
  3  11  15 134 -6.78590e-05
  3  11  15 135  5.69031e-04
  3  11  15 139 -1.35719e-04
  3  11  15 140  1.20408e-04
  3  11  15 141  9.73169e-05
  3  11  15 144 -2.74946e-04
  3  11  15 145 -1.20130e-04
  3  11  15 146  7.53319e-05
  3  11  15 147 -7.65740e-05
  3  11  15 149 -1.91221e-05
  3  11  15 152 -2.74625e-04
  3  11  15 153 -2.52354e-05
  3  11  15 158  3.70497e-05
  3  11  15 159  2.72754e-04
  3  11  15 162 -1.67522e-04
  3  11  15 163 -2.86720e-05
  3  11  15 166 -2.74606e-04
  3  11  15 167  1.15863e-04
  3  11  15 168 -1.06628e-04
  3  11  15 169  2.75064e-04
  3  11  15 171 -1.55161e-05
  3  11  15 173  2.69297e-05
  3  11  15 176  2.74978e-04
  3  11  15 177 -2.27207e-04
  3  11  15 179 -7.66800e-05
  3  11  15 180  1.66021e-05
  3  11  15 181 -1.16531e-04
  3  11  15 184 -3.89524e-04
  3  11  15 185 -2.75033e-04
  3  11  15 186  1.03327e-04
  3  11  15 187 -9.47052e-05
  3  11  15 188 -2.75481e-04
  3  11  15 189  4.20148e-05
  3  12  13  31  1.06827e-05
  3  12  13  37 -1.37647e-04
  3  12  13  51 -1.82761e-04
  3  12  13  73 -1.18293e-05
  3  12  13  80 -4.40261e-05
  3  12  13 100 -1.01939e-04
  3  12  13 113 -8.83089e-05
  3  12  13 141 -1.11730e-04
  3  12  13 162 -1.18257e-04
  3  12  13 172  3.53237e-05
  3  12  14  17  3.56329e-05
  3  12  14  21  1.29343e-03
  3  12  14  29  6.56032e-04
  3  12  14  30  1.14140e-03
  3  12  14  31 -1.20365e-04
  3  12  14  47  1.60492e-04
  3  12  14  52 -7.54572e-04
  3  12  14  53  1.48216e-04
  3  12  14  58 -6.37919e-04
  3  12  14  60  7.82400e-04
  3  12  14  67 -2.74514e-05
  3  12  14  70 -3.01314e-04
  3  12  14  73  4.09419e-05
  3  12  14  81 -3.69668e-04
  3  12  14  84 -2.97860e-05
  3  12  14  85 -6.70785e-05
  3  12  14  89 -2.23460e-04
  3  12  14 106 -2.07334e-04
  3  12  15  21 -1.03772e-04
  3  12  15  29 -1.83553e-05
  3  12  15  30  1.09995e-05
  3  12  15  31 -2.11737e-05
  3  12  15  67 -1.46050e-05
  3  12  15  70 -1.23944e-05
  3  12  15  73  2.51697e-05
  3  12  15  85 -1.22754e-04
  3  13  14  21 -1.03771e-04
  3  13  14  23 -4.85083e-04
  3  13  14  29 -1.83549e-05
  3  13  14  30  1.09998e-05
  3  13  14  31 -6.09155e-04
  3  13  14  59  1.93067e-04
  3  13  14  67 -2.44725e-05
  3  13  14  70 -1.23964e-05
  3  13  14  73  6.66651e-05
  3  13  14  80 -1.80391e-04
  3  13  14  81  4.36469e-04
  3  13  14  85  4.25146e-04
  3  13  15  14  1.24717e-05
  3  13  15  17 -3.56354e-05
  3  13  15  21 -1.29343e-03
  3  13  15  23  4.41933e-05
  3  13  15  29 -6.56025e-04
  3  13  15  30 -1.14139e-03
  3  13  15  31 -3.76902e-05
  3  13  15  47  2.04301e-04
  3  13  15  52  7.54564e-04
  3  13  15  58  6.37912e-04
  3  13  15  59 -2.05569e-05
  3  13  15  60 -7.82393e-04
  3  13  15  67 -3.44098e-05
  3  13  15  70  3.01298e-04
  3  13  15  73  4.06960e-05
  3  13  15  84 -3.57441e-05
  3  13  15  85  9.01414e-04
  3  13  15  89 -1.46686e-04
  3  13  15 106 -1.71585e-04
  3  13  15 122  6.02856e-05
  3  14  15  14 -3.43977e-04
  3  14  15  22  6.16822e-05
  3  14  15  23 -5.21637e-05
  3  14  15  31  2.28296e-04
  3  14  15  51 -2.66572e-05
  3  14  15  53 -7.37492e-05
  3  14  15  61  3.81183e-05
  3  14  15  67 -1.09039e-05
  3  14  15  73  2.44889e-05
  3  14  15  75  4.91810e-05
  3  14  15  92 -2.55997e-05
  3  14  15  96  1.35367e-05
  3  14  15 100  1.74625e-05
  3  14  15 102 -3.53284e-05
  3  14  15 108 -2.76785e-05
  3  14  15 120 -8.89350e-05
  3  14  15 126  5.27546e-05
  3  14  15 135  1.03713e-04
  3  14  15 138 -1.86576e-05
  3  14  15 141  3.03958e-05
  3  14  15 148 -1.35486e-05
  3  14  15 152 -4.35555e-05
  3  14  15 159  9.33090e-05
  3  14  15 162 -1.77922e-04
  3  14  15 172  1.02928e-05
  3  14  15 176  2.75643e-05
  3  14  15 185 -1.00515e-05
  3  14  15 188 -1.44446e-05
SOC R
  0.0000000e+00  0.0000000e+00  0.0000000e+00  0.0000000e+00  0.0000000e+00  0.0000000e+00  0.0000000e+00  0.0000000e+00  0.0000000e+00  0.0000000e+00  0.0000000e+00  0.0000000e+00 -3.3134900e-10  9.9611140e-05 -1.7160200e-04  4.5874590e-10 -5.8039780e-11  7.4984930e-11 -2.2936780e-10  8.6724920e-11 -1.5503270e-10 -2.3083510e-04  1.8608910e-04  1.2175910e-03  1.8220450e-04 -5.8078250e-06 -6.5415470e-05  0.0000000e+00  0.0000000e+00  0.0000000e+00  0.0000000e+00  0.0000000e+00  0.0000000e+00  0.0000000e+00  0.0000000e+00  0.0000000e+00  0.0000000e+00  0.0000000e+00  0.0000000e+00  0.0000000e+00  0.0000000e+00  0.0000000e+00 -3.3134900e-10  9.9611140e-05 -1.7160200e-04  4.5874590e-10 -5.8039780e-11  7.4984930e-11 -2.2936780e-10  8.6724920e-11 -1.5503270e-10 -2.3083510e-04  1.8608910e-04  1.2175910e-03  1.8220450e-04 -5.8078250e-06 -6.5415470e-05
  0.0000000e+00  0.0000000e+00  0.0000000e+00  0.0000000e+00  0.0000000e+00  0.0000000e+00  0.0000000e+00  0.0000000e+00  0.0000000e+00  0.0000000e+00  0.0000000e+00  0.0000000e+00  1.5018810e-04 -9.4561280e-11  1.7942790e-10  1.6004580e-04  2.6344280e-04 -6.8867000e-05 -2.5658190e-04  1.2932430e-06 -2.7713720e-04 -2.4123460e-11 -6.6260110e-11  1.3135240e-11 -1.2159060e-10  3.1347250e-11 -2.2802970e-11  0.0000000e+00  0.0000000e+00  0.0000000e+00  0.0000000e+00  0.0000000e+00  0.0000000e+00  0.0000000e+00  0.0000000e+00  0.0000000e+00  0.0000000e+00  0.0000000e+00  0.0000000e+00  0.0000000e+00  0.0000000e+00  0.0000000e+00  1.5018810e-04 -9.4561280e-11  1.7942790e-10  1.6004580e-04  2.6344280e-04 -6.8867000e-05 -2.5658190e-04  1.2932430e-06 -2.7713720e-04 -2.4123460e-11 -6.6260110e-11  1.3135240e-11 -1.2159060e-10  3.1347250e-11 -2.2802970e-11
  0.0000000e+00  0.0000000e+00  0.0000000e+00  0.0000000e+00  0.0000000e+00  0.0000000e+00  0.0000000e+00  0.0000000e+00  0.0000000e+00  0.0000000e+00  0.0000000e+00  0.0000000e+00  2.1249380e-04 -1.9693130e-11  1.0636520e-10  2.2644100e-04 -1.8619780e-04 -9.7437010e-05  1.8134870e-04  1.8294290e-06  1.9587680e-04  3.8901550e-11 -2.4932180e-12 -9.6947830e-11  7.4869760e-11 -2.1028600e-11  4.7233310e-11  0.0000000e+00  0.0000000e+00  0.0000000e+00  0.0000000e+00  0.0000000e+00  0.0000000e+00  0.0000000e+00  0.0000000e+00  0.0000000e+00  0.0000000e+00  0.0000000e+00  0.0000000e+00  0.0000000e+00  0.0000000e+00  0.0000000e+00  2.1249380e-04 -1.9693130e-11  1.0636520e-10  2.2644100e-04 -1.8619780e-04 -9.7437010e-05  1.8134870e-04  1.8294290e-06  1.9587680e-04  3.8901550e-11 -2.4932180e-12 -9.6947830e-11  7.4869760e-11 -2.1028600e-11  4.7233310e-11
  0.0000000e+00  0.0000000e+00  0.0000000e+00  0.0000000e+00  0.0000000e+00  0.0000000e+00  0.0000000e+00  0.0000000e+00  0.0000000e+00  0.0000000e+00  0.0000000e+00  0.0000000e+00 -1.0283840e-10  2.4886310e-04  1.4445950e-04  2.7951460e-11  8.1354010e-12  5.6904350e-11 -1.3084050e-11  4.4773510e-11 -6.4119250e-11 -4.8617210e-05 -6.0306920e-05 -3.3560130e-05  2.2426650e-04  2.1531930e-05 -1.9132800e-06  0.0000000e+00  0.0000000e+00  0.0000000e+00  0.0000000e+00  0.0000000e+00  0.0000000e+00  0.0000000e+00  0.0000000e+00  0.0000000e+00  0.0000000e+00  0.0000000e+00  0.0000000e+00  0.0000000e+00  0.0000000e+00  0.0000000e+00 -1.0283840e-10  2.4886310e-04  1.4445950e-04  2.7951460e-11  8.1354010e-12  5.6904350e-11 -1.3084050e-11  4.4773510e-11 -6.4119250e-11 -4.8617210e-05 -6.0306920e-05 -3.3560130e-05  2.2426650e-04  2.1531930e-05 -1.9132800e-06
  0.0000000e+00  0.0000000e+00  0.0000000e+00  0.0000000e+00  0.0000000e+00  0.0000000e+00  0.0000000e+00  0.0000000e+00  0.0000000e+00  0.0000000e+00  0.0000000e+00  0.0000000e+00 -2.5403640e-11  3.2435940e-04  1.8828310e-04  2.5191650e-10  4.2635800e-11  1.5221440e-11 -2.8273710e-11  4.8906500e-11 -1.5948840e-10  1.3383210e-05  1.6598710e-05 -4.8631980e-05  3.2498510e-04 -4.0492590e-06  3.5735800e-07  0.0000000e+00  0.0000000e+00  0.0000000e+00  0.0000000e+00  0.0000000e+00  0.0000000e+00  0.0000000e+00  0.0000000e+00  0.0000000e+00  0.0000000e+00  0.0000000e+00  0.0000000e+00  0.0000000e+00  0.0000000e+00  0.0000000e+00 -2.5403640e-11  3.2435940e-04  1.8828310e-04  2.5191650e-10  4.2635800e-11  1.5221440e-11 -2.8273710e-11  4.8906500e-11 -1.5948840e-10  1.3383210e-05  1.6598710e-05 -4.8631980e-05  3.2498510e-04 -4.0492590e-06  3.5735800e-07
  0.0000000e+00  0.0000000e+00  0.0000000e+00  0.0000000e+00  0.0000000e+00  0.0000000e+00  0.0000000e+00  0.0000000e+00  0.0000000e+00  0.0000000e+00  0.0000000e+00  0.0000000e+00  8.5749100e-11 -5.8129460e-05  1.0014050e-04 -1.9513070e-10  1.4681840e-10  1.0486910e-10 -3.7518500e-11  8.9890640e-11 -1.7914710e-10 -7.9739200e-05  6.4284300e-05 -9.9511930e-05 -1.4888380e-05  3.3064890e-05  3.7243450e-04  0.0000000e+00  0.0000000e+00  0.0000000e+00  0.0000000e+00  0.0000000e+00  0.0000000e+00  0.0000000e+00  0.0000000e+00  0.0000000e+00  0.0000000e+00  0.0000000e+00  0.0000000e+00  0.0000000e+00  0.0000000e+00  0.0000000e+00  8.5749100e-11 -5.8129460e-05  1.0014050e-04 -1.9513070e-10  1.4681840e-10  1.0486910e-10 -3.7518500e-11  8.9890640e-11 -1.7914710e-10 -7.9739200e-05  6.4284300e-05 -9.9511930e-05 -1.4888380e-05  3.3064890e-05  3.7243450e-04
  0.0000000e+00  0.0000000e+00  0.0000000e+00  0.0000000e+00  0.0000000e+00  0.0000000e+00  0.0000000e+00  0.0000000e+00  0.0000000e+00  0.0000000e+00  0.0000000e+00  0.0000000e+00 -2.6707930e-10  1.2153030e-04 -2.0936340e-04  2.7629180e-10  8.6809520e-11  2.8124410e-11 -6.7304770e-11 -9.1419490e-11 -2.3105410e-10  2.7690790e-04 -2.2323600e-04 -1.1480640e-04 -1.7180700e-05  8.3457850e-06  9.4003560e-05  0.0000000e+00  0.0000000e+00  0.0000000e+00  0.0000000e+00  0.0000000e+00  0.0000000e+00  0.0000000e+00  0.0000000e+00  0.0000000e+00  0.0000000e+00  0.0000000e+00  0.0000000e+00  0.0000000e+00  0.0000000e+00  0.0000000e+00 -2.6707930e-10  1.2153030e-04 -2.0936340e-04  2.7629180e-10  8.6809520e-11  2.8124410e-11 -6.7304770e-11 -9.1419490e-11 -2.3105410e-10  2.7690790e-04 -2.2323600e-04 -1.1480640e-04 -1.7180700e-05  8.3457850e-06  9.4003560e-05
  0.0000000e+00  0.0000000e+00  0.0000000e+00  0.0000000e+00  0.0000000e+00  0.0000000e+00  0.0000000e+00  0.0000000e+00  0.0000000e+00  0.0000000e+00  0.0000000e+00  0.0000000e+00  3.1078720e-07  1.5512050e-10 -1.5159670e-10 -4.8128600e-07 -8.6119750e-05  3.6366640e-06  3.4379770e-06 -3.2741800e-06  5.4481350e-05  9.6034150e-11 -3.0871460e-11  8.5840930e-11  8.3780300e-11  2.5454970e-12 -9.4028600e-11  0.0000000e+00  0.0000000e+00  0.0000000e+00  0.0000000e+00  0.0000000e+00  0.0000000e+00  0.0000000e+00  0.0000000e+00  0.0000000e+00  0.0000000e+00  0.0000000e+00  0.0000000e+00  0.0000000e+00  0.0000000e+00  0.0000000e+00  3.1078720e-07  1.5512050e-10 -1.5159670e-10 -4.8128600e-07 -8.6119750e-05  3.6366640e-06  3.4379770e-06 -3.2741800e-06  5.4481350e-05  9.6034150e-11 -3.0871460e-11  8.5840930e-11  8.3780300e-11  2.5454970e-12 -9.4028600e-11
  0.0000000e+00  0.0000000e+00  0.0000000e+00  0.0000000e+00  0.0000000e+00  0.0000000e+00  0.0000000e+00  0.0000000e+00  0.0000000e+00  0.0000000e+00  0.0000000e+00  0.0000000e+00 -2.6418920e-05 -2.1220250e-10  2.0807270e-10  4.0902580e-05 -1.0127750e-06 -3.0901980e-04  4.0333010e-08  2.7825280e-04  6.4133210e-07  2.5570150e-10 -9.1490370e-13 -1.0947290e-10 -3.0437870e-10  5.7155450e-11 -1.0633090e-10  0.0000000e+00  0.0000000e+00  0.0000000e+00  0.0000000e+00  0.0000000e+00  0.0000000e+00  0.0000000e+00  0.0000000e+00  0.0000000e+00  0.0000000e+00  0.0000000e+00  0.0000000e+00  0.0000000e+00  0.0000000e+00  0.0000000e+00 -2.6418920e-05 -2.1220250e-10  2.0807270e-10  4.0902580e-05 -1.0127750e-06 -3.0901980e-04  4.0333010e-08  2.7825280e-04  6.4133210e-07  2.5570150e-10 -9.1490370e-13 -1.0947290e-10 -3.0437870e-10  5.7155450e-11 -1.0633090e-10
  0.0000000e+00  0.0000000e+00  0.0000000e+00  0.0000000e+00  0.0000000e+00  0.0000000e+00  0.0000000e+00  0.0000000e+00  0.0000000e+00  0.0000000e+00  0.0000000e+00  0.0000000e+00 -2.3644570e-05  6.5508230e-11  8.1527570e-11  2.7798390e-05  5.0513510e-06 -2.8118040e-04 -2.3827850e-07 -2.9835820e-04 -3.6276590e-06 -9.0462050e-11  7.4106750e-11 -2.7156070e-11  6.7120620e-11 -7.6173850e-11  6.3663730e-11  0.0000000e+00  0.0000000e+00  0.0000000e+00  0.0000000e+00  0.0000000e+00  0.0000000e+00  0.0000000e+00  0.0000000e+00  0.0000000e+00  0.0000000e+00  0.0000000e+00  0.0000000e+00  0.0000000e+00  0.0000000e+00  0.0000000e+00 -2.3644570e-05  6.5508230e-11  8.1527570e-11  2.7798390e-05  5.0513510e-06 -2.8118040e-04 -2.3827850e-07 -2.9835820e-04 -3.6276590e-06 -9.0462050e-11  7.4106750e-11 -2.7156070e-11  6.7120620e-11 -7.6173850e-11  6.3663730e-11
  0.0000000e+00  0.0000000e+00  0.0000000e+00  0.0000000e+00  0.0000000e+00  0.0000000e+00  0.0000000e+00  0.0000000e+00  0.0000000e+00  0.0000000e+00  0.0000000e+00  0.0000000e+00 -1.5828840e-06  1.2362940e-10 -2.6534860e-10  1.8608910e-06 -7.5450420e-05 -1.8823240e-05  3.5599360e-06 -1.9972430e-05  5.4193620e-05  1.1397680e-10 -8.5406940e-11  1.2597450e-10 -7.7172770e-12  4.6518090e-11  3.6317120e-10  0.0000000e+00  0.0000000e+00  0.0000000e+00  0.0000000e+00  0.0000000e+00  0.0000000e+00  0.0000000e+00  0.0000000e+00  0.0000000e+00  0.0000000e+00  0.0000000e+00  0.0000000e+00  0.0000000e+00  0.0000000e+00  0.0000000e+00 -1.5828840e-06  1.2362940e-10 -2.6534860e-10  1.8608910e-06 -7.5450420e-05 -1.8823240e-05  3.5599360e-06 -1.9972430e-05  5.4193620e-05  1.1397680e-10 -8.5406940e-11  1.2597450e-10 -7.7172770e-12  4.6518090e-11  3.6317120e-10
  0.0000000e+00  0.0000000e+00  0.0000000e+00  0.0000000e+00  0.0000000e+00  0.0000000e+00  0.0000000e+00  0.0000000e+00  0.0000000e+00  0.0000000e+00  0.0000000e+00  0.0000000e+00 -2.0157120e-10  1.3847700e-04 -2.3855690e-04  4.5447710e-10  2.3785260e-12 -2.2381120e-10 -2.3962480e-11  2.9048440e-10 -1.6841540e-10 -1.7395860e-05  1.4023330e-05  2.3184530e-04  3.4695160e-05  1.3242930e-05  1.4916550e-04  0.0000000e+00  0.0000000e+00  0.0000000e+00  0.0000000e+00  0.0000000e+00  0.0000000e+00  0.0000000e+00  0.0000000e+00  0.0000000e+00  0.0000000e+00  0.0000000e+00  0.0000000e+00  0.0000000e+00  0.0000000e+00  0.0000000e+00 -2.0157120e-10  1.3847700e-04 -2.3855690e-04  4.5447710e-10  2.3785260e-12 -2.2381120e-10 -2.3962480e-11  2.9048440e-10 -1.6841540e-10 -1.7395860e-05  1.4023330e-05  2.3184530e-04  3.4695160e-05  1.3242930e-05  1.4916550e-04
 -3.3134900e-10  1.5018810e-04  2.1249380e-04 -1.0283840e-10 -2.5403640e-11  8.5749100e-11 -2.6707930e-10  3.1078720e-07 -2.6418920e-05 -2.3644570e-05 -1.5828840e-06 -2.0157120e-10  0.0000000e+00  0.0000000e+00  0.0000000e+00  0.0000000e+00  0.0000000e+00  0.0000000e+00  0.0000000e+00  0.0000000e+00  0.0000000e+00  0.0000000e+00  0.0000000e+00  0.0000000e+00  0.0000000e+00  0.0000000e+00  0.0000000e+00  0.0000000e+00  1.4284470e-04 -2.4608050e-04  7.0228330e-10  4.0219600e-11 -6.5845190e-11 -2.1400320e-10  5.9943850e-11  3.1905920e-11 -1.6309080e-04  1.3147880e-04  2.5397400e-04  3.8005390e-05 -4.4808400e-06 -5.0470260e-05  0.0000000e+00  0.0000000e+00  0.0000000e+00  0.0000000e+00  0.0000000e+00  0.0000000e+00  0.0000000e+00  0.0000000e+00  0.0000000e+00  0.0000000e+00  0.0000000e+00  0.0000000e+00  0.0000000e+00  0.0000000e+00  0.0000000e+00
  9.9611140e-05 -9.4561280e-11 -1.9693130e-11  2.4886310e-04  3.2435940e-04 -5.8129460e-05  1.2153030e-04  1.5512050e-10 -2.1220250e-10  6.5508230e-11  1.2362940e-10  1.3847700e-04  0.0000000e+00  0.0000000e+00  0.0000000e+00  0.0000000e+00  0.0000000e+00  0.0000000e+00  0.0000000e+00  0.0000000e+00  0.0000000e+00  0.0000000e+00  0.0000000e+00  0.0000000e+00  0.0000000e+00  0.0000000e+00  0.0000000e+00 -1.4284470e-04  0.0000000e+00  3.9895650e-11 -1.4267710e-04 -2.3113960e-04  2.4715650e-05  2.5891370e-04  1.6964540e-07 -3.0416210e-04 -1.2819890e-10 -6.3840120e-12  3.8073630e-10 -3.9642340e-11 -1.9083570e-11 -5.0732130e-11  0.0000000e+00  0.0000000e+00  0.0000000e+00  0.0000000e+00  0.0000000e+00  0.0000000e+00  0.0000000e+00  0.0000000e+00  0.0000000e+00  0.0000000e+00  0.0000000e+00  0.0000000e+00  0.0000000e+00  0.0000000e+00  0.0000000e+00
 -1.7160200e-04  1.7942790e-10  1.0636520e-10  1.4445950e-04  1.8828310e-04  1.0014050e-04 -2.0936340e-04 -1.5159670e-10  2.0807270e-10  8.1527570e-11 -2.6534860e-10 -2.3855690e-04  0.0000000e+00  0.0000000e+00  0.0000000e+00  0.0000000e+00  0.0000000e+00  0.0000000e+00  0.0000000e+00  0.0000000e+00  0.0000000e+00  0.0000000e+00  0.0000000e+00  0.0000000e+00  0.0000000e+00  0.0000000e+00  0.0000000e+00  2.4608050e-04 -3.9895650e-11  0.0000000e+00  2.4579220e-04 -1.3417170e-04 -4.2579620e-05  1.5029390e-04 -2.9186350e-07 -1.7655960e-04  8.6112160e-11 -1.1596470e-10 -4.6004680e-10 -1.3606480e-10 -1.7051410e-11  8.8818060e-11  0.0000000e+00  0.0000000e+00  0.0000000e+00  0.0000000e+00  0.0000000e+00  0.0000000e+00  0.0000000e+00  0.0000000e+00  0.0000000e+00  0.0000000e+00  0.0000000e+00  0.0000000e+00  0.0000000e+00  0.0000000e+00  0.0000000e+00
  4.5874590e-10  1.6004580e-04  2.2644100e-04  2.7951460e-11  2.5191650e-10 -1.9513070e-10  2.7629180e-10 -4.8128600e-07  4.0902580e-05  2.7798390e-05  1.8608910e-06  4.5447710e-10  0.0000000e+00  0.0000000e+00  0.0000000e+00  0.0000000e+00  0.0000000e+00  0.0000000e+00  0.0000000e+00  0.0000000e+00  0.0000000e+00  0.0000000e+00  0.0000000e+00  0.0000000e+00  0.0000000e+00  0.0000000e+00  0.0000000e+00 -7.0228330e-10  1.4267710e-04 -2.4579220e-04  0.0000000e+00 -8.2268820e-11  3.2763220e-11  2.7711920e-11  3.9226970e-11 -4.9215570e-11 -6.3154150e-05  5.0914230e-05 -2.3657750e-04 -3.5402270e-05 -2.0442500e-06 -2.3025890e-05  0.0000000e+00  0.0000000e+00  0.0000000e+00  0.0000000e+00  0.0000000e+00  0.0000000e+00  0.0000000e+00  0.0000000e+00  0.0000000e+00  0.0000000e+00  0.0000000e+00  0.0000000e+00  0.0000000e+00  0.0000000e+00  0.0000000e+00
 -5.8039780e-11  2.6344280e-04 -1.8619780e-04  8.1354010e-12  4.2635800e-11  1.4681840e-10  8.6809520e-11 -8.6119750e-05 -1.0127750e-06  5.0513510e-06 -7.5450420e-05  2.3785260e-12  0.0000000e+00  0.0000000e+00  0.0000000e+00  0.0000000e+00  0.0000000e+00  0.0000000e+00  0.0000000e+00  0.0000000e+00  0.0000000e+00  0.0000000e+00  0.0000000e+00  0.0000000e+00  0.0000000e+00  0.0000000e+00  0.0000000e+00 -4.0219600e-11  2.3113960e-04  1.3417170e-04  8.2268820e-11  0.0000000e+00  5.9927870e-12  2.8680900e-11  1.8145920e-11  8.4186900e-11 -5.5377720e-05 -6.8692120e-05  3.2029730e-05 -2.1404270e-04  1.9794210e-05 -1.7555420e-06  0.0000000e+00  0.0000000e+00  0.0000000e+00  0.0000000e+00  0.0000000e+00  0.0000000e+00  0.0000000e+00  0.0000000e+00  0.0000000e+00  0.0000000e+00  0.0000000e+00  0.0000000e+00  0.0000000e+00  0.0000000e+00  0.0000000e+00
  7.4984930e-11 -6.8867000e-05 -9.7437010e-05  5.6904350e-11  1.5221440e-11  1.0486910e-10  2.8124410e-11  3.6366640e-06 -3.0901980e-04 -2.8118040e-04 -1.8823240e-05 -2.2381120e-10  0.0000000e+00  0.0000000e+00  0.0000000e+00  0.0000000e+00  0.0000000e+00  0.0000000e+00  0.0000000e+00  0.0000000e+00  0.0000000e+00  0.0000000e+00  0.0000000e+00  0.0000000e+00  0.0000000e+00  0.0000000e+00  0.0000000e+00  6.5845190e-11 -2.4715650e-05  4.2579620e-05 -3.2763220e-11 -5.9927870e-12  0.0000000e+00  5.9248880e-11  1.1997220e-12 -9.8720900e-11 -2.8517580e-04  2.2990170e-04 -6.6383020e-05 -9.9343240e-06 -8.6204070e-06 -9.7097470e-05  0.0000000e+00  0.0000000e+00  0.0000000e+00  0.0000000e+00  0.0000000e+00  0.0000000e+00  0.0000000e+00  0.0000000e+00  0.0000000e+00  0.0000000e+00  0.0000000e+00  0.0000000e+00  0.0000000e+00  0.0000000e+00  0.0000000e+00
 -2.2936780e-10 -2.5658190e-04  1.8134870e-04 -1.3084050e-11 -2.8273710e-11 -3.7518500e-11 -6.7304770e-11  3.4379770e-06  4.0333010e-08 -2.3827850e-07  3.5599360e-06 -2.3962480e-11  0.0000000e+00  0.0000000e+00  0.0000000e+00  0.0000000e+00  0.0000000e+00  0.0000000e+00  0.0000000e+00  0.0000000e+00  0.0000000e+00  0.0000000e+00  0.0000000e+00  0.0000000e+00  0.0000000e+00  0.0000000e+00  0.0000000e+00  2.1400320e-10 -2.5891370e-04 -1.5029390e-04 -2.7711920e-11 -2.8680900e-11 -5.9248880e-11  0.0000000e+00 -3.4735620e-11 -1.1746980e-10 -9.0818830e-06 -1.1266360e-05 -3.7090810e-05  2.4786070e-04  1.0657730e-05 -9.4804350e-07  0.0000000e+00  0.0000000e+00  0.0000000e+00  0.0000000e+00  0.0000000e+00  0.0000000e+00  0.0000000e+00  0.0000000e+00  0.0000000e+00  0.0000000e+00  0.0000000e+00  0.0000000e+00  0.0000000e+00  0.0000000e+00  0.0000000e+00
  8.6724920e-11  1.2932430e-06  1.8294290e-06  4.4773510e-11  4.8906500e-11  8.9890640e-11 -9.1419490e-11 -3.2741800e-06  2.7825280e-04 -2.9835820e-04 -1.9972430e-05  2.9048440e-10  0.0000000e+00  0.0000000e+00  0.0000000e+00  0.0000000e+00  0.0000000e+00  0.0000000e+00  0.0000000e+00  0.0000000e+00  0.0000000e+00  0.0000000e+00  0.0000000e+00  0.0000000e+00  0.0000000e+00  0.0000000e+00  0.0000000e+00 -5.9943850e-11 -1.6964540e-07  2.9186350e-07 -3.9226970e-11 -1.8145920e-11 -1.1997220e-12  3.4735620e-11  0.0000000e+00  1.1816780e-10 -7.9957970e-05  6.4460390e-05 -8.6924420e-06 -1.2973650e-06  3.4877410e-05  3.9285050e-04  0.0000000e+00  0.0000000e+00  0.0000000e+00  0.0000000e+00  0.0000000e+00  0.0000000e+00  0.0000000e+00  0.0000000e+00  0.0000000e+00  0.0000000e+00  0.0000000e+00  0.0000000e+00  0.0000000e+00  0.0000000e+00  0.0000000e+00
 -1.5503270e-10 -2.7713720e-04  1.9587680e-04 -6.4119250e-11 -1.5948840e-10 -1.7914710e-10 -2.3105410e-10  5.4481350e-05  6.4133210e-07 -3.6276590e-06  5.4193620e-05 -1.6841540e-10  0.0000000e+00  0.0000000e+00  0.0000000e+00  0.0000000e+00  0.0000000e+00  0.0000000e+00  0.0000000e+00  0.0000000e+00  0.0000000e+00  0.0000000e+00  0.0000000e+00  0.0000000e+00  0.0000000e+00  0.0000000e+00  0.0000000e+00 -3.1905920e-11  3.0416210e-04  1.7655960e-04  4.9215570e-11 -8.4186900e-11  9.8720900e-11  1.1746980e-10 -1.1816780e-10  0.0000000e+00 -3.6303160e-05 -4.5030030e-05  6.6892310e-05 -4.4701280e-04  5.1219380e-06 -4.5113050e-07  0.0000000e+00  0.0000000e+00  0.0000000e+00  0.0000000e+00  0.0000000e+00  0.0000000e+00  0.0000000e+00  0.0000000e+00  0.0000000e+00  0.0000000e+00  0.0000000e+00  0.0000000e+00  0.0000000e+00  0.0000000e+00  0.0000000e+00
 -2.3083510e-04 -2.4123460e-11  3.8901550e-11 -4.8617210e-05  1.3383210e-05 -7.9739200e-05  2.7690790e-04  9.6034150e-11  2.5570150e-10 -9.0462050e-11  1.1397680e-10 -1.7395860e-05  0.0000000e+00  0.0000000e+00  0.0000000e+00  0.0000000e+00  0.0000000e+00  0.0000000e+00  0.0000000e+00  0.0000000e+00  0.0000000e+00  0.0000000e+00  0.0000000e+00  0.0000000e+00  0.0000000e+00  0.0000000e+00  0.0000000e+00  1.6309080e-04  1.2819890e-10 -8.6112160e-11  6.3154150e-05  5.5377720e-05  2.8517580e-04  9.0818830e-06  7.9957970e-05  3.6303160e-05  0.0000000e+00 -1.0183600e-10  8.0140550e-11 -1.6866990e-10  1.5702190e-11  6.0712380e-11  0.0000000e+00  0.0000000e+00  0.0000000e+00  0.0000000e+00  0.0000000e+00  0.0000000e+00  0.0000000e+00  0.0000000e+00  0.0000000e+00  0.0000000e+00  0.0000000e+00  0.0000000e+00  0.0000000e+00  0.0000000e+00  0.0000000e+00
  1.8608910e-04 -6.6260110e-11 -2.4932180e-12 -6.0306920e-05  1.6598710e-05  6.4284300e-05 -2.2323600e-04 -3.0871460e-11 -9.1490370e-13  7.4106750e-11 -8.5406940e-11  1.4023330e-05  0.0000000e+00  0.0000000e+00  0.0000000e+00  0.0000000e+00  0.0000000e+00  0.0000000e+00  0.0000000e+00  0.0000000e+00  0.0000000e+00  0.0000000e+00  0.0000000e+00  0.0000000e+00  0.0000000e+00  0.0000000e+00  0.0000000e+00 -1.3147880e-04  6.3840120e-12  1.1596470e-10 -5.0914230e-05  6.8692120e-05 -2.2990170e-04  1.1266360e-05 -6.4460390e-05  4.5030030e-05  1.0183600e-10  0.0000000e+00  8.3980560e-11  3.5254740e-11 -3.4050180e-11  1.2863770e-10  0.0000000e+00  0.0000000e+00  0.0000000e+00  0.0000000e+00  0.0000000e+00  0.0000000e+00  0.0000000e+00  0.0000000e+00  0.0000000e+00  0.0000000e+00  0.0000000e+00  0.0000000e+00  0.0000000e+00  0.0000000e+00  0.0000000e+00
  1.2175910e-03  1.3135240e-11 -9.6947830e-11 -3.3560130e-05 -4.8631980e-05 -9.9511930e-05 -1.1480640e-04  8.5840930e-11 -1.0947290e-10 -2.7156070e-11  1.2597450e-10  2.3184530e-04  0.0000000e+00  0.0000000e+00  0.0000000e+00  0.0000000e+00  0.0000000e+00  0.0000000e+00  0.0000000e+00  0.0000000e+00  0.0000000e+00  0.0000000e+00  0.0000000e+00  0.0000000e+00  0.0000000e+00  0.0000000e+00  0.0000000e+00 -2.5397400e-04 -3.8073630e-10  4.6004680e-10  2.3657750e-04 -3.2029730e-05  6.6383020e-05  3.7090810e-05  8.6924420e-06 -6.6892310e-05 -8.0140550e-11 -8.3980560e-11  0.0000000e+00 -1.0258740e-10 -7.1198620e-11 -2.4506460e-11  0.0000000e+00  0.0000000e+00  0.0000000e+00  0.0000000e+00  0.0000000e+00  0.0000000e+00  0.0000000e+00  0.0000000e+00  0.0000000e+00  0.0000000e+00  0.0000000e+00  0.0000000e+00  0.0000000e+00  0.0000000e+00  0.0000000e+00
  1.8220450e-04 -1.2159060e-10  7.4869760e-11  2.2426650e-04  3.2498510e-04 -1.4888380e-05 -1.7180700e-05  8.3780300e-11 -3.0437870e-10  6.7120620e-11 -7.7172770e-12  3.4695160e-05  0.0000000e+00  0.0000000e+00  0.0000000e+00  0.0000000e+00  0.0000000e+00  0.0000000e+00  0.0000000e+00  0.0000000e+00  0.0000000e+00  0.0000000e+00  0.0000000e+00  0.0000000e+00  0.0000000e+00  0.0000000e+00  0.0000000e+00 -3.8005390e-05  3.9642340e-11  1.3606480e-10  3.5402270e-05  2.1404270e-04  9.9343240e-06 -2.4786070e-04  1.2973650e-06  4.4701280e-04  1.6866990e-10 -3.5254740e-11  1.0258740e-10  0.0000000e+00  2.2179630e-11  1.7859320e-10  0.0000000e+00  0.0000000e+00  0.0000000e+00  0.0000000e+00  0.0000000e+00  0.0000000e+00  0.0000000e+00  0.0000000e+00  0.0000000e+00  0.0000000e+00  0.0000000e+00  0.0000000e+00  0.0000000e+00  0.0000000e+00  0.0000000e+00
 -5.8078250e-06  3.1347250e-11 -2.1028600e-11  2.1531930e-05 -4.0492590e-06  3.3064890e-05  8.3457850e-06  2.5454970e-12  5.7155450e-11 -7.6173850e-11  4.6518090e-11  1.3242930e-05  0.0000000e+00  0.0000000e+00  0.0000000e+00  0.0000000e+00  0.0000000e+00  0.0000000e+00  0.0000000e+00  0.0000000e+00  0.0000000e+00  0.0000000e+00  0.0000000e+00  0.0000000e+00  0.0000000e+00  0.0000000e+00  0.0000000e+00  4.4808400e-06  1.9083570e-11  1.7051410e-11  2.0442500e-06 -1.9794210e-05  8.6204070e-06 -1.0657730e-05 -3.4877410e-05 -5.1219380e-06 -1.5702190e-11  3.4050180e-11  7.1198620e-11 -2.2179630e-11  0.0000000e+00  1.0505450e-10  0.0000000e+00  0.0000000e+00  0.0000000e+00  0.0000000e+00  0.0000000e+00  0.0000000e+00  0.0000000e+00  0.0000000e+00  0.0000000e+00  0.0000000e+00  0.0000000e+00  0.0000000e+00  0.0000000e+00  0.0000000e+00  0.0000000e+00
 -6.5415470e-05 -2.2802970e-11  4.7233310e-11 -1.9132800e-06  3.5735800e-07  3.7243450e-04  9.4003560e-05 -9.4028600e-11 -1.0633090e-10  6.3663730e-11  3.6317120e-10  1.4916550e-04  0.0000000e+00  0.0000000e+00  0.0000000e+00  0.0000000e+00  0.0000000e+00  0.0000000e+00  0.0000000e+00  0.0000000e+00  0.0000000e+00  0.0000000e+00  0.0000000e+00  0.0000000e+00  0.0000000e+00  0.0000000e+00  0.0000000e+00  5.0470260e-05  5.0732130e-11 -8.8818060e-11  2.3025890e-05  1.7555420e-06  9.7097470e-05  9.4804350e-07 -3.9285050e-04  4.5113050e-07 -6.0712380e-11 -1.2863770e-10  2.4506460e-11 -1.7859320e-10 -1.0505450e-10  0.0000000e+00  0.0000000e+00  0.0000000e+00  0.0000000e+00  0.0000000e+00  0.0000000e+00  0.0000000e+00  0.0000000e+00  0.0000000e+00  0.0000000e+00  0.0000000e+00  0.0000000e+00  0.0000000e+00  0.0000000e+00  0.0000000e+00  0.0000000e+00
  0.0000000e+00  0.0000000e+00  0.0000000e+00  0.0000000e+00  0.0000000e+00  0.0000000e+00  0.0000000e+00  0.0000000e+00  0.0000000e+00  0.0000000e+00  0.0000000e+00  0.0000000e+00  0.0000000e+00 -1.4284470e-04  2.4608050e-04 -7.0228330e-10 -4.0219600e-11  6.5845190e-11  2.1400320e-10 -5.9943850e-11 -3.1905920e-11  1.6309080e-04 -1.3147880e-04 -2.5397400e-04 -3.8005390e-05  4.4808400e-06  5.0470260e-05  0.0000000e+00  0.0000000e+00  0.0000000e+00  0.0000000e+00  0.0000000e+00  0.0000000e+00  0.0000000e+00  0.0000000e+00  0.0000000e+00  0.0000000e+00  0.0000000e+00  0.0000000e+00  0.0000000e+00  0.0000000e+00  0.0000000e+00  0.0000000e+00  1.4284470e-04 -2.4608050e-04  7.0228330e-10  4.0219600e-11 -6.5845190e-11 -2.1400320e-10  5.9943850e-11  3.1905920e-11 -1.6309080e-04  1.3147880e-04  2.5397400e-04  3.8005390e-05 -4.4808400e-06 -5.0470260e-05
  0.0000000e+00  0.0000000e+00  0.0000000e+00  0.0000000e+00  0.0000000e+00  0.0000000e+00  0.0000000e+00  0.0000000e+00  0.0000000e+00  0.0000000e+00  0.0000000e+00  0.0000000e+00  1.4284470e-04  0.0000000e+00 -3.9895650e-11  1.4267710e-04  2.3113960e-04 -2.4715650e-05 -2.5891370e-04 -1.6964540e-07  3.0416210e-04  1.2819890e-10  6.3840120e-12 -3.8073630e-10  3.9642340e-11  1.9083570e-11  5.0732130e-11  0.0000000e+00  0.0000000e+00  0.0000000e+00  0.0000000e+00  0.0000000e+00  0.0000000e+00  0.0000000e+00  0.0000000e+00  0.0000000e+00  0.0000000e+00  0.0000000e+00  0.0000000e+00  0.0000000e+00  0.0000000e+00  0.0000000e+00 -1.4284470e-04  0.0000000e+00  3.9895650e-11 -1.4267710e-04 -2.3113960e-04  2.4715650e-05  2.5891370e-04  1.6964540e-07 -3.0416210e-04 -1.2819890e-10 -6.3840120e-12  3.8073630e-10 -3.9642340e-11 -1.9083570e-11 -5.0732130e-11
  0.0000000e+00  0.0000000e+00  0.0000000e+00  0.0000000e+00  0.0000000e+00  0.0000000e+00  0.0000000e+00  0.0000000e+00  0.0000000e+00  0.0000000e+00  0.0000000e+00  0.0000000e+00 -2.4608050e-04  3.9895650e-11  0.0000000e+00 -2.4579220e-04  1.3417170e-04  4.2579620e-05 -1.5029390e-04  2.9186350e-07  1.7655960e-04 -8.6112160e-11  1.1596470e-10  4.6004680e-10  1.3606480e-10  1.7051410e-11 -8.8818060e-11  0.0000000e+00  0.0000000e+00  0.0000000e+00  0.0000000e+00  0.0000000e+00  0.0000000e+00  0.0000000e+00  0.0000000e+00  0.0000000e+00  0.0000000e+00  0.0000000e+00  0.0000000e+00  0.0000000e+00  0.0000000e+00  0.0000000e+00  2.4608050e-04 -3.9895650e-11  0.0000000e+00  2.4579220e-04 -1.3417170e-04 -4.2579620e-05  1.5029390e-04 -2.9186350e-07 -1.7655960e-04  8.6112160e-11 -1.1596470e-10 -4.6004680e-10 -1.3606480e-10 -1.7051410e-11  8.8818060e-11
  0.0000000e+00  0.0000000e+00  0.0000000e+00  0.0000000e+00  0.0000000e+00  0.0000000e+00  0.0000000e+00  0.0000000e+00  0.0000000e+00  0.0000000e+00  0.0000000e+00  0.0000000e+00  7.0228330e-10 -1.4267710e-04  2.4579220e-04  0.0000000e+00  8.2268820e-11 -3.2763220e-11 -2.7711920e-11 -3.9226970e-11  4.9215570e-11  6.3154150e-05 -5.0914230e-05  2.3657750e-04  3.5402270e-05  2.0442500e-06  2.3025890e-05  0.0000000e+00  0.0000000e+00  0.0000000e+00  0.0000000e+00  0.0000000e+00  0.0000000e+00  0.0000000e+00  0.0000000e+00  0.0000000e+00  0.0000000e+00  0.0000000e+00  0.0000000e+00  0.0000000e+00  0.0000000e+00  0.0000000e+00 -7.0228330e-10  1.4267710e-04 -2.4579220e-04  0.0000000e+00 -8.2268820e-11  3.2763220e-11  2.7711920e-11  3.9226970e-11 -4.9215570e-11 -6.3154150e-05  5.0914230e-05 -2.3657750e-04 -3.5402270e-05 -2.0442500e-06 -2.3025890e-05
  0.0000000e+00  0.0000000e+00  0.0000000e+00  0.0000000e+00  0.0000000e+00  0.0000000e+00  0.0000000e+00  0.0000000e+00  0.0000000e+00  0.0000000e+00  0.0000000e+00  0.0000000e+00  4.0219600e-11 -2.3113960e-04 -1.3417170e-04 -8.2268820e-11  0.0000000e+00 -5.9927870e-12 -2.8680900e-11 -1.8145920e-11 -8.4186900e-11  5.5377720e-05  6.8692120e-05 -3.2029730e-05  2.1404270e-04 -1.9794210e-05  1.7555420e-06  0.0000000e+00  0.0000000e+00  0.0000000e+00  0.0000000e+00  0.0000000e+00  0.0000000e+00  0.0000000e+00  0.0000000e+00  0.0000000e+00  0.0000000e+00  0.0000000e+00  0.0000000e+00  0.0000000e+00  0.0000000e+00  0.0000000e+00 -4.0219600e-11  2.3113960e-04  1.3417170e-04  8.2268820e-11  0.0000000e+00  5.9927870e-12  2.8680900e-11  1.8145920e-11  8.4186900e-11 -5.5377720e-05 -6.8692120e-05  3.2029730e-05 -2.1404270e-04  1.9794210e-05 -1.7555420e-06
  0.0000000e+00  0.0000000e+00  0.0000000e+00  0.0000000e+00  0.0000000e+00  0.0000000e+00  0.0000000e+00  0.0000000e+00  0.0000000e+00  0.0000000e+00  0.0000000e+00  0.0000000e+00 -6.5845190e-11  2.4715650e-05 -4.2579620e-05  3.2763220e-11  5.9927870e-12  0.0000000e+00 -5.9248880e-11 -1.1997220e-12  9.8720900e-11  2.8517580e-04 -2.2990170e-04  6.6383020e-05  9.9343240e-06  8.6204070e-06  9.7097470e-05  0.0000000e+00  0.0000000e+00  0.0000000e+00  0.0000000e+00  0.0000000e+00  0.0000000e+00  0.0000000e+00  0.0000000e+00  0.0000000e+00  0.0000000e+00  0.0000000e+00  0.0000000e+00  0.0000000e+00  0.0000000e+00  0.0000000e+00  6.5845190e-11 -2.4715650e-05  4.2579620e-05 -3.2763220e-11 -5.9927870e-12  0.0000000e+00  5.9248880e-11  1.1997220e-12 -9.8720900e-11 -2.8517580e-04  2.2990170e-04 -6.6383020e-05 -9.9343240e-06 -8.6204070e-06 -9.7097470e-05
  0.0000000e+00  0.0000000e+00  0.0000000e+00  0.0000000e+00  0.0000000e+00  0.0000000e+00  0.0000000e+00  0.0000000e+00  0.0000000e+00  0.0000000e+00  0.0000000e+00  0.0000000e+00 -2.1400320e-10  2.5891370e-04  1.5029390e-04  2.7711920e-11  2.8680900e-11  5.9248880e-11  0.0000000e+00  3.4735620e-11  1.1746980e-10  9.0818830e-06  1.1266360e-05  3.7090810e-05 -2.4786070e-04 -1.0657730e-05  9.4804350e-07  0.0000000e+00  0.0000000e+00  0.0000000e+00  0.0000000e+00  0.0000000e+00  0.0000000e+00  0.0000000e+00  0.0000000e+00  0.0000000e+00  0.0000000e+00  0.0000000e+00  0.0000000e+00  0.0000000e+00  0.0000000e+00  0.0000000e+00  2.1400320e-10 -2.5891370e-04 -1.5029390e-04 -2.7711920e-11 -2.8680900e-11 -5.9248880e-11  0.0000000e+00 -3.4735620e-11 -1.1746980e-10 -9.0818830e-06 -1.1266360e-05 -3.7090810e-05  2.4786070e-04  1.0657730e-05 -9.4804350e-07
  0.0000000e+00  0.0000000e+00  0.0000000e+00  0.0000000e+00  0.0000000e+00  0.0000000e+00  0.0000000e+00  0.0000000e+00  0.0000000e+00  0.0000000e+00  0.0000000e+00  0.0000000e+00  5.9943850e-11  1.6964540e-07 -2.9186350e-07  3.9226970e-11  1.8145920e-11  1.1997220e-12 -3.4735620e-11  0.0000000e+00 -1.1816780e-10  7.9957970e-05 -6.4460390e-05  8.6924420e-06  1.2973650e-06 -3.4877410e-05 -3.9285050e-04  0.0000000e+00  0.0000000e+00  0.0000000e+00  0.0000000e+00  0.0000000e+00  0.0000000e+00  0.0000000e+00  0.0000000e+00  0.0000000e+00  0.0000000e+00  0.0000000e+00  0.0000000e+00  0.0000000e+00  0.0000000e+00  0.0000000e+00 -5.9943850e-11 -1.6964540e-07  2.9186350e-07 -3.9226970e-11 -1.8145920e-11 -1.1997220e-12  3.4735620e-11  0.0000000e+00  1.1816780e-10 -7.9957970e-05  6.4460390e-05 -8.6924420e-06 -1.2973650e-06  3.4877410e-05  3.9285050e-04
  0.0000000e+00  0.0000000e+00  0.0000000e+00  0.0000000e+00  0.0000000e+00  0.0000000e+00  0.0000000e+00  0.0000000e+00  0.0000000e+00  0.0000000e+00  0.0000000e+00  0.0000000e+00  3.1905920e-11 -3.0416210e-04 -1.7655960e-04 -4.9215570e-11  8.4186900e-11 -9.8720900e-11 -1.1746980e-10  1.1816780e-10  0.0000000e+00  3.6303160e-05  4.5030030e-05 -6.6892310e-05  4.4701280e-04 -5.1219380e-06  4.5113050e-07  0.0000000e+00  0.0000000e+00  0.0000000e+00  0.0000000e+00  0.0000000e+00  0.0000000e+00  0.0000000e+00  0.0000000e+00  0.0000000e+00  0.0000000e+00  0.0000000e+00  0.0000000e+00  0.0000000e+00  0.0000000e+00  0.0000000e+00 -3.1905920e-11  3.0416210e-04  1.7655960e-04  4.9215570e-11 -8.4186900e-11  9.8720900e-11  1.1746980e-10 -1.1816780e-10  0.0000000e+00 -3.6303160e-05 -4.5030030e-05  6.6892310e-05 -4.4701280e-04  5.1219380e-06 -4.5113050e-07
  0.0000000e+00  0.0000000e+00  0.0000000e+00  0.0000000e+00  0.0000000e+00  0.0000000e+00  0.0000000e+00  0.0000000e+00  0.0000000e+00  0.0000000e+00  0.0000000e+00  0.0000000e+00 -1.6309080e-04 -1.2819890e-10  8.6112160e-11 -6.3154150e-05 -5.5377720e-05 -2.8517580e-04 -9.0818830e-06 -7.9957970e-05 -3.6303160e-05  0.0000000e+00  1.0183600e-10 -8.0140550e-11  1.6866990e-10 -1.5702190e-11 -6.0712380e-11  0.0000000e+00  0.0000000e+00  0.0000000e+00  0.0000000e+00  0.0000000e+00  0.0000000e+00  0.0000000e+00  0.0000000e+00  0.0000000e+00  0.0000000e+00  0.0000000e+00  0.0000000e+00  0.0000000e+00  0.0000000e+00  0.0000000e+00  1.6309080e-04  1.2819890e-10 -8.6112160e-11  6.3154150e-05  5.5377720e-05  2.8517580e-04  9.0818830e-06  7.9957970e-05  3.6303160e-05  0.0000000e+00 -1.0183600e-10  8.0140550e-11 -1.6866990e-10  1.5702190e-11  6.0712380e-11
  0.0000000e+00  0.0000000e+00  0.0000000e+00  0.0000000e+00  0.0000000e+00  0.0000000e+00  0.0000000e+00  0.0000000e+00  0.0000000e+00  0.0000000e+00  0.0000000e+00  0.0000000e+00  1.3147880e-04 -6.3840120e-12 -1.1596470e-10  5.0914230e-05 -6.8692120e-05  2.2990170e-04 -1.1266360e-05  6.4460390e-05 -4.5030030e-05 -1.0183600e-10  0.0000000e+00 -8.3980560e-11 -3.5254740e-11  3.4050180e-11 -1.2863770e-10  0.0000000e+00  0.0000000e+00  0.0000000e+00  0.0000000e+00  0.0000000e+00  0.0000000e+00  0.0000000e+00  0.0000000e+00  0.0000000e+00  0.0000000e+00  0.0000000e+00  0.0000000e+00  0.0000000e+00  0.0000000e+00  0.0000000e+00 -1.3147880e-04  6.3840120e-12  1.1596470e-10 -5.0914230e-05  6.8692120e-05 -2.2990170e-04  1.1266360e-05 -6.4460390e-05  4.5030030e-05  1.0183600e-10  0.0000000e+00  8.3980560e-11  3.5254740e-11 -3.4050180e-11  1.2863770e-10
  0.0000000e+00  0.0000000e+00  0.0000000e+00  0.0000000e+00  0.0000000e+00  0.0000000e+00  0.0000000e+00  0.0000000e+00  0.0000000e+00  0.0000000e+00  0.0000000e+00  0.0000000e+00  2.5397400e-04  3.8073630e-10 -4.6004680e-10 -2.3657750e-04  3.2029730e-05 -6.6383020e-05 -3.7090810e-05 -8.6924420e-06  6.6892310e-05  8.0140550e-11  8.3980560e-11  0.0000000e+00  1.0258740e-10  7.1198620e-11  2.4506460e-11  0.0000000e+00  0.0000000e+00  0.0000000e+00  0.0000000e+00  0.0000000e+00  0.0000000e+00  0.0000000e+00  0.0000000e+00  0.0000000e+00  0.0000000e+00  0.0000000e+00  0.0000000e+00  0.0000000e+00  0.0000000e+00  0.0000000e+00 -2.5397400e-04 -3.8073630e-10  4.6004680e-10  2.3657750e-04 -3.2029730e-05  6.6383020e-05  3.7090810e-05  8.6924420e-06 -6.6892310e-05 -8.0140550e-11 -8.3980560e-11  0.0000000e+00 -1.0258740e-10 -7.1198620e-11 -2.4506460e-11
  0.0000000e+00  0.0000000e+00  0.0000000e+00  0.0000000e+00  0.0000000e+00  0.0000000e+00  0.0000000e+00  0.0000000e+00  0.0000000e+00  0.0000000e+00  0.0000000e+00  0.0000000e+00  3.8005390e-05 -3.9642340e-11 -1.3606480e-10 -3.5402270e-05 -2.1404270e-04 -9.9343240e-06  2.4786070e-04 -1.2973650e-06 -4.4701280e-04 -1.6866990e-10  3.5254740e-11 -1.0258740e-10  0.0000000e+00 -2.2179630e-11 -1.7859320e-10  0.0000000e+00  0.0000000e+00  0.0000000e+00  0.0000000e+00  0.0000000e+00  0.0000000e+00  0.0000000e+00  0.0000000e+00  0.0000000e+00  0.0000000e+00  0.0000000e+00  0.0000000e+00  0.0000000e+00  0.0000000e+00  0.0000000e+00 -3.8005390e-05  3.9642340e-11  1.3606480e-10  3.5402270e-05  2.1404270e-04  9.9343240e-06 -2.4786070e-04  1.2973650e-06  4.4701280e-04  1.6866990e-10 -3.5254740e-11  1.0258740e-10  0.0000000e+00  2.2179630e-11  1.7859320e-10
  0.0000000e+00  0.0000000e+00  0.0000000e+00  0.0000000e+00  0.0000000e+00  0.0000000e+00  0.0000000e+00  0.0000000e+00  0.0000000e+00  0.0000000e+00  0.0000000e+00  0.0000000e+00 -4.4808400e-06 -1.9083570e-11 -1.7051410e-11 -2.0442500e-06  1.9794210e-05 -8.6204070e-06  1.0657730e-05  3.4877410e-05  5.1219380e-06  1.5702190e-11 -3.4050180e-11 -7.1198620e-11  2.2179630e-11  0.0000000e+00 -1.0505450e-10  0.0000000e+00  0.0000000e+00  0.0000000e+00  0.0000000e+00  0.0000000e+00  0.0000000e+00  0.0000000e+00  0.0000000e+00  0.0000000e+00  0.0000000e+00  0.0000000e+00  0.0000000e+00  0.0000000e+00  0.0000000e+00  0.0000000e+00  4.4808400e-06  1.9083570e-11  1.7051410e-11  2.0442500e-06 -1.9794210e-05  8.6204070e-06 -1.0657730e-05 -3.4877410e-05 -5.1219380e-06 -1.5702190e-11  3.4050180e-11  7.1198620e-11 -2.2179630e-11  0.0000000e+00  1.0505450e-10
  0.0000000e+00  0.0000000e+00  0.0000000e+00  0.0000000e+00  0.0000000e+00  0.0000000e+00  0.0000000e+00  0.0000000e+00  0.0000000e+00  0.0000000e+00  0.0000000e+00  0.0000000e+00 -5.0470260e-05 -5.0732130e-11  8.8818060e-11 -2.3025890e-05 -1.7555420e-06 -9.7097470e-05 -9.4804350e-07  3.9285050e-04 -4.5113050e-07  6.0712380e-11  1.2863770e-10 -2.4506460e-11  1.7859320e-10  1.0505450e-10  0.0000000e+00  0.0000000e+00  0.0000000e+00  0.0000000e+00  0.0000000e+00  0.0000000e+00  0.0000000e+00  0.0000000e+00  0.0000000e+00  0.0000000e+00  0.0000000e+00  0.0000000e+00  0.0000000e+00  0.0000000e+00  0.0000000e+00  0.0000000e+00  5.0470260e-05  5.0732130e-11 -8.8818060e-11  2.3025890e-05  1.7555420e-06  9.7097470e-05  9.4804350e-07 -3.9285050e-04  4.5113050e-07 -6.0712380e-11 -1.2863770e-10  2.4506460e-11 -1.7859320e-10 -1.0505450e-10  0.0000000e+00
 -3.3134900e-10  1.5018810e-04  2.1249380e-04 -1.0283840e-10 -2.5403640e-11  8.5749100e-11 -2.6707930e-10  3.1078720e-07 -2.6418920e-05 -2.3644570e-05 -1.5828840e-06 -2.0157120e-10  0.0000000e+00  0.0000000e+00  0.0000000e+00  0.0000000e+00  0.0000000e+00  0.0000000e+00  0.0000000e+00  0.0000000e+00  0.0000000e+00  0.0000000e+00  0.0000000e+00  0.0000000e+00  0.0000000e+00  0.0000000e+00  0.0000000e+00  0.0000000e+00 -1.4284470e-04  2.4608050e-04 -7.0228330e-10 -4.0219600e-11  6.5845190e-11  2.1400320e-10 -5.9943850e-11 -3.1905920e-11  1.6309080e-04 -1.3147880e-04 -2.5397400e-04 -3.8005390e-05  4.4808400e-06  5.0470260e-05  0.0000000e+00  0.0000000e+00  0.0000000e+00  0.0000000e+00  0.0000000e+00  0.0000000e+00  0.0000000e+00  0.0000000e+00  0.0000000e+00  0.0000000e+00  0.0000000e+00  0.0000000e+00  0.0000000e+00  0.0000000e+00  0.0000000e+00
  9.9611140e-05 -9.4561280e-11 -1.9693130e-11  2.4886310e-04  3.2435940e-04 -5.8129460e-05  1.2153030e-04  1.5512050e-10 -2.1220250e-10  6.5508230e-11  1.2362940e-10  1.3847700e-04  0.0000000e+00  0.0000000e+00  0.0000000e+00  0.0000000e+00  0.0000000e+00  0.0000000e+00  0.0000000e+00  0.0000000e+00  0.0000000e+00  0.0000000e+00  0.0000000e+00  0.0000000e+00  0.0000000e+00  0.0000000e+00  0.0000000e+00  1.4284470e-04  0.0000000e+00 -3.9895650e-11  1.4267710e-04  2.3113960e-04 -2.4715650e-05 -2.5891370e-04 -1.6964540e-07  3.0416210e-04  1.2819890e-10  6.3840120e-12 -3.8073630e-10  3.9642340e-11  1.9083570e-11  5.0732130e-11  0.0000000e+00  0.0000000e+00  0.0000000e+00  0.0000000e+00  0.0000000e+00  0.0000000e+00  0.0000000e+00  0.0000000e+00  0.0000000e+00  0.0000000e+00  0.0000000e+00  0.0000000e+00  0.0000000e+00  0.0000000e+00  0.0000000e+00
 -1.7160200e-04  1.7942790e-10  1.0636520e-10  1.4445950e-04  1.8828310e-04  1.0014050e-04 -2.0936340e-04 -1.5159670e-10  2.0807270e-10  8.1527570e-11 -2.6534860e-10 -2.3855690e-04  0.0000000e+00  0.0000000e+00  0.0000000e+00  0.0000000e+00  0.0000000e+00  0.0000000e+00  0.0000000e+00  0.0000000e+00  0.0000000e+00  0.0000000e+00  0.0000000e+00  0.0000000e+00  0.0000000e+00  0.0000000e+00  0.0000000e+00 -2.4608050e-04  3.9895650e-11  0.0000000e+00 -2.4579220e-04  1.3417170e-04  4.2579620e-05 -1.5029390e-04  2.9186350e-07  1.7655960e-04 -8.6112160e-11  1.1596470e-10  4.6004680e-10  1.3606480e-10  1.7051410e-11 -8.8818060e-11  0.0000000e+00  0.0000000e+00  0.0000000e+00  0.0000000e+00  0.0000000e+00  0.0000000e+00  0.0000000e+00  0.0000000e+00  0.0000000e+00  0.0000000e+00  0.0000000e+00  0.0000000e+00  0.0000000e+00  0.0000000e+00  0.0000000e+00
  4.5874590e-10  1.6004580e-04  2.2644100e-04  2.7951460e-11  2.5191650e-10 -1.9513070e-10  2.7629180e-10 -4.8128600e-07  4.0902580e-05  2.7798390e-05  1.8608910e-06  4.5447710e-10  0.0000000e+00  0.0000000e+00  0.0000000e+00  0.0000000e+00  0.0000000e+00  0.0000000e+00  0.0000000e+00  0.0000000e+00  0.0000000e+00  0.0000000e+00  0.0000000e+00  0.0000000e+00  0.0000000e+00  0.0000000e+00  0.0000000e+00  7.0228330e-10 -1.4267710e-04  2.4579220e-04  0.0000000e+00  8.2268820e-11 -3.2763220e-11 -2.7711920e-11 -3.9226970e-11  4.9215570e-11  6.3154150e-05 -5.0914230e-05  2.3657750e-04  3.5402270e-05  2.0442500e-06  2.3025890e-05  0.0000000e+00  0.0000000e+00  0.0000000e+00  0.0000000e+00  0.0000000e+00  0.0000000e+00  0.0000000e+00  0.0000000e+00  0.0000000e+00  0.0000000e+00  0.0000000e+00  0.0000000e+00  0.0000000e+00  0.0000000e+00  0.0000000e+00
 -5.8039780e-11  2.6344280e-04 -1.8619780e-04  8.1354010e-12  4.2635800e-11  1.4681840e-10  8.6809520e-11 -8.6119750e-05 -1.0127750e-06  5.0513510e-06 -7.5450420e-05  2.3785260e-12  0.0000000e+00  0.0000000e+00  0.0000000e+00  0.0000000e+00  0.0000000e+00  0.0000000e+00  0.0000000e+00  0.0000000e+00  0.0000000e+00  0.0000000e+00  0.0000000e+00  0.0000000e+00  0.0000000e+00  0.0000000e+00  0.0000000e+00  4.0219600e-11 -2.3113960e-04 -1.3417170e-04 -8.2268820e-11  0.0000000e+00 -5.9927870e-12 -2.8680900e-11 -1.8145920e-11 -8.4186900e-11  5.5377720e-05  6.8692120e-05 -3.2029730e-05  2.1404270e-04 -1.9794210e-05  1.7555420e-06  0.0000000e+00  0.0000000e+00  0.0000000e+00  0.0000000e+00  0.0000000e+00  0.0000000e+00  0.0000000e+00  0.0000000e+00  0.0000000e+00  0.0000000e+00  0.0000000e+00  0.0000000e+00  0.0000000e+00  0.0000000e+00  0.0000000e+00
  7.4984930e-11 -6.8867000e-05 -9.7437010e-05  5.6904350e-11  1.5221440e-11  1.0486910e-10  2.8124410e-11  3.6366640e-06 -3.0901980e-04 -2.8118040e-04 -1.8823240e-05 -2.2381120e-10  0.0000000e+00  0.0000000e+00  0.0000000e+00  0.0000000e+00  0.0000000e+00  0.0000000e+00  0.0000000e+00  0.0000000e+00  0.0000000e+00  0.0000000e+00  0.0000000e+00  0.0000000e+00  0.0000000e+00  0.0000000e+00  0.0000000e+00 -6.5845190e-11  2.4715650e-05 -4.2579620e-05  3.2763220e-11  5.9927870e-12  0.0000000e+00 -5.9248880e-11 -1.1997220e-12  9.8720900e-11  2.8517580e-04 -2.2990170e-04  6.6383020e-05  9.9343240e-06  8.6204070e-06  9.7097470e-05  0.0000000e+00  0.0000000e+00  0.0000000e+00  0.0000000e+00  0.0000000e+00  0.0000000e+00  0.0000000e+00  0.0000000e+00  0.0000000e+00  0.0000000e+00  0.0000000e+00  0.0000000e+00  0.0000000e+00  0.0000000e+00  0.0000000e+00
 -2.2936780e-10 -2.5658190e-04  1.8134870e-04 -1.3084050e-11 -2.8273710e-11 -3.7518500e-11 -6.7304770e-11  3.4379770e-06  4.0333010e-08 -2.3827850e-07  3.5599360e-06 -2.3962480e-11  0.0000000e+00  0.0000000e+00  0.0000000e+00  0.0000000e+00  0.0000000e+00  0.0000000e+00  0.0000000e+00  0.0000000e+00  0.0000000e+00  0.0000000e+00  0.0000000e+00  0.0000000e+00  0.0000000e+00  0.0000000e+00  0.0000000e+00 -2.1400320e-10  2.5891370e-04  1.5029390e-04  2.7711920e-11  2.8680900e-11  5.9248880e-11  0.0000000e+00  3.4735620e-11  1.1746980e-10  9.0818830e-06  1.1266360e-05  3.7090810e-05 -2.4786070e-04 -1.0657730e-05  9.4804350e-07  0.0000000e+00  0.0000000e+00  0.0000000e+00  0.0000000e+00  0.0000000e+00  0.0000000e+00  0.0000000e+00  0.0000000e+00  0.0000000e+00  0.0000000e+00  0.0000000e+00  0.0000000e+00  0.0000000e+00  0.0000000e+00  0.0000000e+00
  8.6724920e-11  1.2932430e-06  1.8294290e-06  4.4773510e-11  4.8906500e-11  8.9890640e-11 -9.1419490e-11 -3.2741800e-06  2.7825280e-04 -2.9835820e-04 -1.9972430e-05  2.9048440e-10  0.0000000e+00  0.0000000e+00  0.0000000e+00  0.0000000e+00  0.0000000e+00  0.0000000e+00  0.0000000e+00  0.0000000e+00  0.0000000e+00  0.0000000e+00  0.0000000e+00  0.0000000e+00  0.0000000e+00  0.0000000e+00  0.0000000e+00  5.9943850e-11  1.6964540e-07 -2.9186350e-07  3.9226970e-11  1.8145920e-11  1.1997220e-12 -3.4735620e-11  0.0000000e+00 -1.1816780e-10  7.9957970e-05 -6.4460390e-05  8.6924420e-06  1.2973650e-06 -3.4877410e-05 -3.9285050e-04  0.0000000e+00  0.0000000e+00  0.0000000e+00  0.0000000e+00  0.0000000e+00  0.0000000e+00  0.0000000e+00  0.0000000e+00  0.0000000e+00  0.0000000e+00  0.0000000e+00  0.0000000e+00  0.0000000e+00  0.0000000e+00  0.0000000e+00
 -1.5503270e-10 -2.7713720e-04  1.9587680e-04 -6.4119250e-11 -1.5948840e-10 -1.7914710e-10 -2.3105410e-10  5.4481350e-05  6.4133210e-07 -3.6276590e-06  5.4193620e-05 -1.6841540e-10  0.0000000e+00  0.0000000e+00  0.0000000e+00  0.0000000e+00  0.0000000e+00  0.0000000e+00  0.0000000e+00  0.0000000e+00  0.0000000e+00  0.0000000e+00  0.0000000e+00  0.0000000e+00  0.0000000e+00  0.0000000e+00  0.0000000e+00  3.1905920e-11 -3.0416210e-04 -1.7655960e-04 -4.9215570e-11  8.4186900e-11 -9.8720900e-11 -1.1746980e-10  1.1816780e-10  0.0000000e+00  3.6303160e-05  4.5030030e-05 -6.6892310e-05  4.4701280e-04 -5.1219380e-06  4.5113050e-07  0.0000000e+00  0.0000000e+00  0.0000000e+00  0.0000000e+00  0.0000000e+00  0.0000000e+00  0.0000000e+00  0.0000000e+00  0.0000000e+00  0.0000000e+00  0.0000000e+00  0.0000000e+00  0.0000000e+00  0.0000000e+00  0.0000000e+00
 -2.3083510e-04 -2.4123460e-11  3.8901550e-11 -4.8617210e-05  1.3383210e-05 -7.9739200e-05  2.7690790e-04  9.6034150e-11  2.5570150e-10 -9.0462050e-11  1.1397680e-10 -1.7395860e-05  0.0000000e+00  0.0000000e+00  0.0000000e+00  0.0000000e+00  0.0000000e+00  0.0000000e+00  0.0000000e+00  0.0000000e+00  0.0000000e+00  0.0000000e+00  0.0000000e+00  0.0000000e+00  0.0000000e+00  0.0000000e+00  0.0000000e+00 -1.6309080e-04 -1.2819890e-10  8.6112160e-11 -6.3154150e-05 -5.5377720e-05 -2.8517580e-04 -9.0818830e-06 -7.9957970e-05 -3.6303160e-05  0.0000000e+00  1.0183600e-10 -8.0140550e-11  1.6866990e-10 -1.5702190e-11 -6.0712380e-11  0.0000000e+00  0.0000000e+00  0.0000000e+00  0.0000000e+00  0.0000000e+00  0.0000000e+00  0.0000000e+00  0.0000000e+00  0.0000000e+00  0.0000000e+00  0.0000000e+00  0.0000000e+00  0.0000000e+00  0.0000000e+00  0.0000000e+00
  1.8608910e-04 -6.6260110e-11 -2.4932180e-12 -6.0306920e-05  1.6598710e-05  6.4284300e-05 -2.2323600e-04 -3.0871460e-11 -9.1490370e-13  7.4106750e-11 -8.5406940e-11  1.4023330e-05  0.0000000e+00  0.0000000e+00  0.0000000e+00  0.0000000e+00  0.0000000e+00  0.0000000e+00  0.0000000e+00  0.0000000e+00  0.0000000e+00  0.0000000e+00  0.0000000e+00  0.0000000e+00  0.0000000e+00  0.0000000e+00  0.0000000e+00  1.3147880e-04 -6.3840120e-12 -1.1596470e-10  5.0914230e-05 -6.8692120e-05  2.2990170e-04 -1.1266360e-05  6.4460390e-05 -4.5030030e-05 -1.0183600e-10  0.0000000e+00 -8.3980560e-11 -3.5254740e-11  3.4050180e-11 -1.2863770e-10  0.0000000e+00  0.0000000e+00  0.0000000e+00  0.0000000e+00  0.0000000e+00  0.0000000e+00  0.0000000e+00  0.0000000e+00  0.0000000e+00  0.0000000e+00  0.0000000e+00  0.0000000e+00  0.0000000e+00  0.0000000e+00  0.0000000e+00
  1.2175910e-03  1.3135240e-11 -9.6947830e-11 -3.3560130e-05 -4.8631980e-05 -9.9511930e-05 -1.1480640e-04  8.5840930e-11 -1.0947290e-10 -2.7156070e-11  1.2597450e-10  2.3184530e-04  0.0000000e+00  0.0000000e+00  0.0000000e+00  0.0000000e+00  0.0000000e+00  0.0000000e+00  0.0000000e+00  0.0000000e+00  0.0000000e+00  0.0000000e+00  0.0000000e+00  0.0000000e+00  0.0000000e+00  0.0000000e+00  0.0000000e+00  2.5397400e-04  3.8073630e-10 -4.6004680e-10 -2.3657750e-04  3.2029730e-05 -6.6383020e-05 -3.7090810e-05 -8.6924420e-06  6.6892310e-05  8.0140550e-11  8.3980560e-11  0.0000000e+00  1.0258740e-10  7.1198620e-11  2.4506460e-11  0.0000000e+00  0.0000000e+00  0.0000000e+00  0.0000000e+00  0.0000000e+00  0.0000000e+00  0.0000000e+00  0.0000000e+00  0.0000000e+00  0.0000000e+00  0.0000000e+00  0.0000000e+00  0.0000000e+00  0.0000000e+00  0.0000000e+00
  1.8220450e-04 -1.2159060e-10  7.4869760e-11  2.2426650e-04  3.2498510e-04 -1.4888380e-05 -1.7180700e-05  8.3780300e-11 -3.0437870e-10  6.7120620e-11 -7.7172770e-12  3.4695160e-05  0.0000000e+00  0.0000000e+00  0.0000000e+00  0.0000000e+00  0.0000000e+00  0.0000000e+00  0.0000000e+00  0.0000000e+00  0.0000000e+00  0.0000000e+00  0.0000000e+00  0.0000000e+00  0.0000000e+00  0.0000000e+00  0.0000000e+00  3.8005390e-05 -3.9642340e-11 -1.3606480e-10 -3.5402270e-05 -2.1404270e-04 -9.9343240e-06  2.4786070e-04 -1.2973650e-06 -4.4701280e-04 -1.6866990e-10  3.5254740e-11 -1.0258740e-10  0.0000000e+00 -2.2179630e-11 -1.7859320e-10  0.0000000e+00  0.0000000e+00  0.0000000e+00  0.0000000e+00  0.0000000e+00  0.0000000e+00  0.0000000e+00  0.0000000e+00  0.0000000e+00  0.0000000e+00  0.0000000e+00  0.0000000e+00  0.0000000e+00  0.0000000e+00  0.0000000e+00
 -5.8078250e-06  3.1347250e-11 -2.1028600e-11  2.1531930e-05 -4.0492590e-06  3.3064890e-05  8.3457850e-06  2.5454970e-12  5.7155450e-11 -7.6173850e-11  4.6518090e-11  1.3242930e-05  0.0000000e+00  0.0000000e+00  0.0000000e+00  0.0000000e+00  0.0000000e+00  0.0000000e+00  0.0000000e+00  0.0000000e+00  0.0000000e+00  0.0000000e+00  0.0000000e+00  0.0000000e+00  0.0000000e+00  0.0000000e+00  0.0000000e+00 -4.4808400e-06 -1.9083570e-11 -1.7051410e-11 -2.0442500e-06  1.9794210e-05 -8.6204070e-06  1.0657730e-05  3.4877410e-05  5.1219380e-06  1.5702190e-11 -3.4050180e-11 -7.1198620e-11  2.2179630e-11  0.0000000e+00 -1.0505450e-10  0.0000000e+00  0.0000000e+00  0.0000000e+00  0.0000000e+00  0.0000000e+00  0.0000000e+00  0.0000000e+00  0.0000000e+00  0.0000000e+00  0.0000000e+00  0.0000000e+00  0.0000000e+00  0.0000000e+00  0.0000000e+00  0.0000000e+00
 -6.5415470e-05 -2.2802970e-11  4.7233310e-11 -1.9132800e-06  3.5735800e-07  3.7243450e-04  9.4003560e-05 -9.4028600e-11 -1.0633090e-10  6.3663730e-11  3.6317120e-10  1.4916550e-04  0.0000000e+00  0.0000000e+00  0.0000000e+00  0.0000000e+00  0.0000000e+00  0.0000000e+00  0.0000000e+00  0.0000000e+00  0.0000000e+00  0.0000000e+00  0.0000000e+00  0.0000000e+00  0.0000000e+00  0.0000000e+00  0.0000000e+00 -5.0470260e-05 -5.0732130e-11  8.8818060e-11 -2.3025890e-05 -1.7555420e-06 -9.7097470e-05 -9.4804350e-07  3.9285050e-04 -4.5113050e-07  6.0712380e-11  1.2863770e-10 -2.4506460e-11  1.7859320e-10  1.0505450e-10  0.0000000e+00  0.0000000e+00  0.0000000e+00  0.0000000e+00  0.0000000e+00  0.0000000e+00  0.0000000e+00  0.0000000e+00  0.0000000e+00  0.0000000e+00  0.0000000e+00  0.0000000e+00  0.0000000e+00  0.0000000e+00  0.0000000e+00  0.0000000e+00
SOC I
  0.0000000e+00  0.0000000e+00  0.0000000e+00  0.0000000e+00  0.0000000e+00  0.0000000e+00  0.0000000e+00  0.0000000e+00  0.0000000e+00  0.0000000e+00  0.0000000e+00  0.0000000e+00  1.1103410e-10  1.7160190e-04  9.9611320e-05  1.5818780e-10 -6.2359450e-11  4.0803630e-12 -1.0181950e-11 -9.9183330e-12  1.1925160e-09 -1.8609450e-04 -2.3083140e-04  1.8220350e-04 -1.2175900e-03  6.5414530e-05 -5.7988790e-06 -2.9466730e-12  1.6226920e-10 -3.6706480e-10  1.3564400e-10 -4.7077860e-10  3.1223050e-11 -5.4536140e-04  4.6638870e-10  1.3620190e-09  1.9926330e-10  2.4231750e-10  3.6908610e-11 -9.1462340e-11  1.1628630e-10  1.8638870e-10 -1.1103410e-10 -1.7160190e-04 -9.9611320e-05 -1.5818780e-10  6.2359450e-11 -4.0803630e-12  1.0181950e-11  9.9183330e-12 -1.1925160e-09  1.8609450e-04  2.3083140e-04 -1.8220350e-04  1.2175900e-03 -6.5414530e-05  5.7988790e-06
  0.0000000e+00  0.0000000e+00  0.0000000e+00  0.0000000e+00  0.0000000e+00  0.0000000e+00  0.0000000e+00  0.0000000e+00  0.0000000e+00  0.0000000e+00  0.0000000e+00  0.0000000e+00  2.1249480e-04  3.0587040e-10 -4.3254250e-10 -2.2644070e-04  1.8619820e-04 -9.7436580e-05  1.8134840e-04 -1.8290020e-06 -1.9587680e-04 -1.0489290e-10 -1.0584070e-10  5.0354180e-11 -1.6836030e-10 -1.1296420e-10  1.2502800e-12 -1.7788430e-10  9.6109740e-06  1.0730950e-04  1.0195010e-10 -1.7557110e-11  5.0019030e-11 -2.1703710e-11 -5.0686880e-11 -1.0405860e-11  1.4527070e-05 -5.1089250e-05 -2.2588590e-05 -2.1633620e-05  7.5572380e-06  8.9033850e-06 -2.1249480e-04 -3.0587040e-10  4.3254250e-10  2.2644070e-04 -1.8619820e-04  9.7436580e-05 -1.8134840e-04  1.8290020e-06  1.9587680e-04  1.0489290e-10  1.0584070e-10 -5.0354180e-11  1.6836030e-10  1.1296420e-10 -1.2502800e-12
  0.0000000e+00  0.0000000e+00  0.0000000e+00  0.0000000e+00  0.0000000e+00  0.0000000e+00  0.0000000e+00  0.0000000e+00  0.0000000e+00  0.0000000e+00  0.0000000e+00  0.0000000e+00 -1.5018830e-04 -1.6695590e-10  3.4042850e-10  1.6004510e-04  2.6344300e-04  6.8867090e-05  2.5658140e-04  1.2930380e-06 -2.7713670e-04 -6.2191230e-11 -6.2111280e-12  4.6505570e-11 -2.1757510e-10  1.4818580e-11 -4.4473290e-11  1.3063540e-11  1.0730900e-04 -9.6109270e-06 -1.4027150e-10  8.6807280e-11 -1.0310840e-10 -2.0316030e-10 -1.4869920e-11  1.9185630e-11 -5.1089400e-05 -1.4527080e-05  2.1633280e-05 -2.2588300e-05  8.9029280e-06 -7.5570340e-06  1.5018830e-04  1.6695590e-10 -3.4042850e-10 -1.6004510e-04 -2.6344300e-04 -6.8867090e-05 -2.5658140e-04 -1.2930380e-06  2.7713670e-04  6.2191230e-11  6.2111280e-12 -4.6505570e-11  2.1757510e-10 -1.4818580e-11  4.4473290e-11
  0.0000000e+00  0.0000000e+00  0.0000000e+00  0.0000000e+00  0.0000000e+00  0.0000000e+00  0.0000000e+00  0.0000000e+00  0.0000000e+00  0.0000000e+00  0.0000000e+00  0.0000000e+00  1.2735210e-10 -1.4446010e-04  2.4886370e-04 -3.2983990e-10 -1.1143050e-11  1.0626080e-10  2.1100980e-11 -2.2328690e-11 -8.5422190e-12  6.0306000e-05 -4.8618090e-05  2.2426700e-04  3.3560090e-05  1.9115550e-06  2.1532610e-05 -5.0281890e-04 -2.5845090e-10  2.2643970e-10 -1.5913160e-09  3.7190140e-11  1.4839320e-04  1.7221400e-12 -2.1888520e-10 -4.2890040e-11 -5.7204060e-12  4.2075280e-11 -9.8392310e-12 -2.2931100e-11  1.2215300e-10 -8.7485980e-11 -1.2735210e-10  1.4446010e-04 -2.4886370e-04  3.2983990e-10  1.1143050e-11 -1.0626080e-10 -2.1100980e-11  2.2328690e-11  8.5422190e-12 -6.0306000e-05  4.8618090e-05 -2.2426700e-04 -3.3560090e-05 -1.9115550e-06 -2.1532610e-05
  0.0000000e+00  0.0000000e+00  0.0000000e+00  0.0000000e+00  0.0000000e+00  0.0000000e+00  0.0000000e+00  0.0000000e+00  0.0000000e+00  0.0000000e+00  0.0000000e+00  0.0000000e+00 -4.4767940e-10  1.8828350e-04 -3.2435840e-04  7.0168560e-10  3.0319510e-11 -8.9059170e-11 -1.4205890e-11  2.4734930e-11 -2.0479870e-11  1.6600600e-05 -1.3381040e-05 -3.2498450e-04 -4.8631570e-05  3.5959160e-07  4.0492640e-06 -1.7903280e-09 -6.5819860e-10  9.2985590e-10  7.1900670e-04  5.4736540e-11 -2.6588600e-10 -2.9218300e-10  1.0163920e-05  7.2011750e-12  1.1981730e-10  1.7645000e-10  1.7268950e-11  1.2096200e-11  1.0259510e-10  3.7715030e-11  4.4767940e-10 -1.8828350e-04  3.2435840e-04 -7.0168560e-10 -3.0319510e-11  8.9059170e-11  1.4205890e-11 -2.4734930e-11  2.0479870e-11 -1.6600600e-05  1.3381040e-05  3.2498450e-04  4.8631570e-05 -3.5959160e-07 -4.0492640e-06
  0.0000000e+00  0.0000000e+00  0.0000000e+00  0.0000000e+00  0.0000000e+00  0.0000000e+00  0.0000000e+00  0.0000000e+00  0.0000000e+00  0.0000000e+00  0.0000000e+00  0.0000000e+00  8.2198180e-11  1.0013200e-04  5.8124550e-05 -5.1861200e-11  3.2639010e-11 -2.1048310e-11  6.1517710e-12  9.9089200e-11  1.8502780e-10  6.4273050e-05  7.9726390e-05  1.4892370e-05 -9.9515840e-05  3.7243920e-04 -3.3064690e-05  1.6075000e-10 -1.7265790e-10 -4.4927700e-11 -2.0269120e-10  2.7575330e-04  5.5448170e-10  4.6903270e-09 -8.6425340e-12  2.3161300e-06 -2.9130980e-11 -1.4294950e-10 -2.9217100e-11 -4.0380470e-13 -2.4940100e-10 -1.9468320e-10 -8.2198180e-11 -1.0013200e-04 -5.8124550e-05  5.1861200e-11 -3.2639010e-11  2.1048310e-11 -6.1517710e-12 -9.9089200e-11 -1.8502780e-10 -6.4273050e-05 -7.9726390e-05 -1.4892370e-05  9.9515840e-05 -3.7243920e-04  3.3064690e-05
  0.0000000e+00  0.0000000e+00  0.0000000e+00  0.0000000e+00  0.0000000e+00  0.0000000e+00  0.0000000e+00  0.0000000e+00  0.0000000e+00  0.0000000e+00  0.0000000e+00  0.0000000e+00  2.6981220e-11  2.0936730e-04  1.2153380e-04 -3.6602540e-11 -2.5925180e-11 -5.7156550e-11 -9.4245740e-11 -1.4421930e-11  3.4855680e-11  2.2323950e-04  2.7691130e-04 -1.7177910e-05  1.1480210e-04 -9.3986330e-05  8.3432280e-06  6.3584140e-12 -2.2861680e-10 -1.4334430e-10 -1.1056880e-09  5.9220400e-09  2.7617330e-11 -2.4663100e-04  8.3520580e-11  4.1493900e-10 -3.7454570e-10 -2.9168040e-10 -7.9425740e-11  6.6590170e-11 -7.9849570e-11 -1.4709500e-10 -2.6981220e-11 -2.0936730e-04 -1.2153380e-04  3.6602540e-11  2.5925180e-11  5.7156550e-11  9.4245740e-11  1.4421930e-11 -3.4855680e-11 -2.2323950e-04 -2.7691130e-04  1.7177910e-05 -1.1480210e-04  9.3986330e-05 -8.3432280e-06
  0.0000000e+00  0.0000000e+00  0.0000000e+00  0.0000000e+00  0.0000000e+00  0.0000000e+00  0.0000000e+00  0.0000000e+00  0.0000000e+00  0.0000000e+00  0.0000000e+00  0.0000000e+00  2.6418860e-05 -1.0273620e-10 -1.1166500e-10  4.0903010e-05 -1.0140480e-06  3.0902060e-04 -4.0517510e-08  2.7825190e-04  6.4121900e-07  1.5551000e-10 -1.1625680e-10 -3.2964160e-11  1.6549230e-10 -5.3202830e-11 -1.1706500e-10 -1.0657960e-10  3.7879490e-05 -6.7061020e-05  1.6950390e-10 -4.8288470e-10 -3.3236940e-10 -1.7066930e-10 -2.7658360e-10 -9.2002490e-11  4.4108250e-04 -3.6423660e-04  7.5233310e-05  1.2161610e-05 -2.9326600e-05 -2.9136910e-04 -2.6418860e-05  1.0273620e-10  1.1166500e-10 -4.0903010e-05  1.0140480e-06 -3.0902060e-04  4.0517510e-08 -2.7825190e-04 -6.4121900e-07 -1.5551000e-10  1.1625680e-10  3.2964160e-11 -1.6549230e-10  5.3202830e-11  1.1706500e-10
  0.0000000e+00  0.0000000e+00  0.0000000e+00  0.0000000e+00  0.0000000e+00  0.0000000e+00  0.0000000e+00  0.0000000e+00  0.0000000e+00  0.0000000e+00  0.0000000e+00  0.0000000e+00  3.1103310e-07  1.5567870e-10  1.9905780e-10  4.8140780e-07  8.6119840e-05  3.6362960e-06  3.4377740e-06  3.2747310e-06 -5.4481310e-05  1.5183940e-10  2.4176050e-10  1.0541410e-10 -1.2616860e-11 -7.3083310e-11  1.3232150e-11  1.2347230e-10  6.7060990e-05  3.7879610e-05 -1.5677760e-10  4.9364080e-10  3.3958440e-11  1.0801660e-10 -1.4767040e-10 -4.5365970e-11  3.6423500e-04  4.4108190e-04  1.2166150e-05 -7.5232250e-05  2.9137200e-04 -2.9327830e-05 -3.1103310e-07 -1.5567870e-10 -1.9905780e-10 -4.8140780e-07 -8.6119840e-05 -3.6362960e-06 -3.4377740e-06 -3.2747310e-06  5.4481310e-05 -1.5183940e-10 -2.4176050e-10 -1.0541410e-10  1.2616860e-11  7.3083310e-11 -1.3232150e-11
  0.0000000e+00  0.0000000e+00  0.0000000e+00  0.0000000e+00  0.0000000e+00  0.0000000e+00  0.0000000e+00  0.0000000e+00  0.0000000e+00  0.0000000e+00  0.0000000e+00  0.0000000e+00 -1.5828170e-06  2.0956490e-11 -2.3928690e-11 -1.8610210e-06  7.5450290e-05 -1.8822640e-05  3.5598470e-06  1.9973470e-05 -5.4193510e-05  6.7438400e-12 -7.6439660e-13 -5.1937680e-11  5.4823700e-12 -9.6342100e-11  1.7110380e-11  1.8556520e-11  5.1555840e-05  3.4727940e-05  1.1394790e-10  6.5211720e-13  5.4895540e-11 -9.8337480e-11 -4.2406440e-11 -2.2613740e-11  1.7447020e-04  2.4875160e-04  5.7310830e-06 -6.9982840e-05 -5.5867970e-04  1.2127730e-05  1.5828170e-06 -2.0956490e-11  2.3928690e-11  1.8610210e-06 -7.5450290e-05  1.8822640e-05 -3.5598470e-06 -1.9973470e-05  5.4193510e-05 -6.7438400e-12  7.6439660e-13  5.1937680e-11 -5.4823700e-12  9.6342100e-11 -1.7110380e-11
  0.0000000e+00  0.0000000e+00  0.0000000e+00  0.0000000e+00  0.0000000e+00  0.0000000e+00  0.0000000e+00  0.0000000e+00  0.0000000e+00  0.0000000e+00  0.0000000e+00  0.0000000e+00  2.3644450e-05 -2.9197240e-10 -1.8793630e-10  2.7798880e-05  5.0503130e-06  2.8117960e-04  2.3832680e-07 -2.9835900e-04 -3.6283930e-06  1.7618910e-10  5.6052360e-11  2.0493390e-10  2.1727200e-10  1.8308330e-10  1.9049070e-10 -1.2378090e-10  3.4727850e-05 -5.1556030e-05  2.3262540e-11 -7.8024850e-10 -2.5344900e-10  1.1570110e-10  3.1511200e-10 -9.7446320e-11  2.4875000e-04 -1.7446790e-04  6.9982790e-05  5.7334240e-06  1.2129300e-05  5.5868140e-04 -2.3644450e-05  2.9197240e-10  1.8793630e-10 -2.7798880e-05 -5.0503130e-06 -2.8117960e-04 -2.3832680e-07  2.9835900e-04  3.6283930e-06 -1.7618910e-10 -5.6052360e-11 -2.0493390e-10 -2.1727200e-10 -1.8308330e-10 -1.9049070e-10
  0.0000000e+00  0.0000000e+00  0.0000000e+00  0.0000000e+00  0.0000000e+00  0.0000000e+00  0.0000000e+00  0.0000000e+00  0.0000000e+00  0.0000000e+00  0.0000000e+00  0.0000000e+00  2.0998760e-11 -2.3855660e-04 -1.3847690e-04 -8.7659200e-11 -3.6184020e-11 -5.0853000e-10  1.5475230e-10  1.9671610e-10 -2.5465740e-10  1.4023910e-05  1.7394750e-05 -3.4694010e-05  2.3184550e-04  1.4916520e-04 -1.3244610e-05 -4.6218600e-10  2.5135500e-10  2.7899210e-10 -1.7722080e-11 -6.9596570e-04 -1.0959690e-09  3.8265200e-10  1.7856090e-11 -2.6671870e-05 -2.5990530e-10  5.8329230e-10 -1.3651050e-10 -7.9267410e-11  1.7510470e-10 -5.2199230e-10 -2.0998760e-11  2.3855660e-04  1.3847690e-04  8.7659200e-11  3.6184020e-11  5.0853000e-10 -1.5475230e-10 -1.9671610e-10  2.5465740e-10 -1.4023910e-05 -1.7394750e-05  3.4694010e-05 -2.3184550e-04 -1.4916520e-04  1.3244610e-05
 -1.1103410e-10 -2.1249480e-04  1.5018830e-04 -1.2735210e-10  4.4767940e-10 -8.2198180e-11 -2.6981220e-11 -2.6418860e-05 -3.1103310e-07  1.5828170e-06 -2.3644450e-05 -2.0998760e-11  0.0000000e+00 -3.1558150e-10 -1.8577630e-10  5.4150440e-10  2.9139000e-10  2.9384000e-11 -7.2038480e-04  3.6067900e-11  2.3429930e-10  2.0439390e-10  2.6803970e-10  2.1958300e-11 -6.7124060e-11  7.0564650e-11  1.5225990e-10  0.0000000e+00 -2.4608160e-04 -1.4284480e-04 -2.7328490e-11 -3.2250880e-10 -5.0390310e-11 -1.4997990e-10  6.2614820e-12 -6.2927610e-10  1.3148030e-04  1.6309030e-04 -3.8005050e-05  2.5397300e-04 -5.0469390e-05  4.4788590e-06  0.0000000e+00  0.0000000e+00  0.0000000e+00  0.0000000e+00  0.0000000e+00  0.0000000e+00  0.0000000e+00  0.0000000e+00  0.0000000e+00  0.0000000e+00  0.0000000e+00  0.0000000e+00  0.0000000e+00  0.0000000e+00  0.0000000e+00
 -1.7160190e-04 -3.0587040e-10  1.6695590e-10  1.4446010e-04 -1.8828350e-04 -1.0013200e-04 -2.0936730e-04  1.0273620e-10 -1.5567870e-10 -2.0956490e-11  2.9197240e-10  2.3855660e-04  3.1558150e-10  0.0000000e+00  9.8080420e-05 -3.4203120e-10  5.5688180e-10 -1.3486660e-10 -3.9047360e-10 -4.8845810e-11 -4.0423330e-12  2.8382830e-05 -7.3975310e-05  3.9349980e-06  3.1464820e-06  1.5276340e-05  2.1649740e-05  2.4608160e-04  0.0000000e+00 -6.9382060e-10 -2.4579150e-04  1.3417170e-04 -4.2578590e-05  1.5029360e-04  2.9181480e-07  1.7655940e-04  1.0400110e-10  1.3510190e-10  7.4638290e-12  7.3602330e-11 -8.9169940e-11 -4.2509710e-12  0.0000000e+00  0.0000000e+00  0.0000000e+00  0.0000000e+00  0.0000000e+00  0.0000000e+00  0.0000000e+00  0.0000000e+00  0.0000000e+00  0.0000000e+00  0.0000000e+00  0.0000000e+00  0.0000000e+00  0.0000000e+00  0.0000000e+00
 -9.9611320e-05  4.3254250e-10 -3.4042850e-10 -2.4886370e-04  3.2435840e-04 -5.8124550e-05 -1.2153380e-04  1.1166500e-10 -1.9905780e-10  2.3928690e-11  1.8793630e-10  1.3847690e-04  1.8577630e-10 -9.8080420e-05  0.0000000e+00 -2.5459590e-10 -7.3437520e-10  7.2580360e-11  4.4438640e-10  5.8973580e-12 -3.9040990e-11  7.3975320e-05  2.8382970e-05  3.1465600e-06 -3.9351220e-06 -2.1649370e-05  1.5276550e-05  1.4284480e-04  6.9382060e-10  0.0000000e+00 -1.4267650e-04 -2.3114020e-04 -2.4716820e-05 -2.5891350e-04  1.6971160e-07 -3.0416190e-04 -3.1437460e-10 -2.9556220e-10  3.2085520e-11 -1.1933700e-10  7.1136810e-11  2.2938170e-11  0.0000000e+00  0.0000000e+00  0.0000000e+00  0.0000000e+00  0.0000000e+00  0.0000000e+00  0.0000000e+00  0.0000000e+00  0.0000000e+00  0.0000000e+00  0.0000000e+00  0.0000000e+00  0.0000000e+00  0.0000000e+00  0.0000000e+00
 -1.5818780e-10  2.2644070e-04 -1.6004510e-04  3.2983990e-10 -7.0168560e-10  5.1861200e-11  3.6602540e-11 -4.0903010e-05 -4.8140780e-07  1.8610210e-06 -2.7798880e-05  8.7659200e-11 -5.4150440e-10  3.4203120e-10  2.5459590e-10  0.0000000e+00 -5.2422130e-04 -7.8578010e-10 -6.8853950e-10  1.8719420e-11 -2.0980150e-05 -1.7084240e-10 -1.4139250e-11 -1.3820180e-11 -2.2578210e-11  3.7001260e-11 -3.0822060e-11  2.7328490e-11  2.4579150e-04  1.4267650e-04  0.0000000e+00  5.6797120e-10  5.1254450e-11  3.5087460e-10 -1.2448410e-11  3.6976340e-10 -5.0912630e-05 -6.3154200e-05 -3.5402430e-05  2.3657810e-04  2.3024900e-05 -2.0457970e-06  0.0000000e+00  0.0000000e+00  0.0000000e+00  0.0000000e+00  0.0000000e+00  0.0000000e+00  0.0000000e+00  0.0000000e+00  0.0000000e+00  0.0000000e+00  0.0000000e+00  0.0000000e+00  0.0000000e+00  0.0000000e+00  0.0000000e+00
  6.2359450e-11 -1.8619820e-04 -2.6344300e-04  1.1143050e-11 -3.0319510e-11 -3.2639010e-11  2.5925180e-11  1.0140480e-06 -8.6119840e-05 -7.5450290e-05 -5.0503130e-06  3.6184020e-11 -2.9139000e-10 -5.5688180e-10  7.3437520e-10  5.2422130e-04  0.0000000e+00 -4.3511790e-10  3.0530340e-10  5.7623970e-06  1.5891220e-12  6.0840470e-11 -6.1208180e-11  3.2225890e-11 -4.1103270e-12  5.9607300e-11  5.3941940e-11  3.2250880e-10 -1.3417170e-04  2.3114020e-04 -5.6797120e-10  0.0000000e+00 -1.9959170e-11  2.1088140e-11 -1.3236620e-11 -6.8743210e-12  6.8691840e-05 -5.5377800e-05 -2.1404280e-04 -3.2030170e-05  1.7576770e-06  1.9794520e-05  0.0000000e+00  0.0000000e+00  0.0000000e+00  0.0000000e+00  0.0000000e+00  0.0000000e+00  0.0000000e+00  0.0000000e+00  0.0000000e+00  0.0000000e+00  0.0000000e+00  0.0000000e+00  0.0000000e+00  0.0000000e+00  0.0000000e+00
 -4.0803630e-12  9.7436580e-05 -6.8867090e-05 -1.0626080e-10  8.9059170e-11  2.1048310e-11  5.7156550e-11 -3.0902060e-04 -3.6362960e-06  1.8822640e-05 -2.8117960e-04  5.0853000e-10 -2.9384000e-11  1.3486660e-10 -7.2580360e-11  7.8578010e-10  4.3511790e-10  0.0000000e+00  2.1015630e-04  1.6895180e-10  4.1664070e-10  2.3881230e-10  2.0961530e-10 -3.8666940e-12  6.9019660e-12 -1.5139760e-10  7.1856190e-12  5.0390310e-11  4.2578590e-05  2.4716820e-05 -5.1254450e-11  1.9959170e-11  0.0000000e+00 -4.9847260e-11 -3.3786960e-11 -2.2267540e-10  2.2990200e-04  2.8517600e-04  9.9341070e-06 -6.6383290e-05 -9.7096740e-05  8.6206740e-06  0.0000000e+00  0.0000000e+00  0.0000000e+00  0.0000000e+00  0.0000000e+00  0.0000000e+00  0.0000000e+00  0.0000000e+00  0.0000000e+00  0.0000000e+00  0.0000000e+00  0.0000000e+00  0.0000000e+00  0.0000000e+00  0.0000000e+00
  1.0181950e-11 -1.8134840e-04 -2.5658140e-04 -2.1100980e-11  1.4205890e-11 -6.1517710e-12  9.4245740e-11  4.0517510e-08 -3.4377740e-06 -3.5598470e-06 -2.3832680e-07 -1.5475230e-10  7.2038480e-04  3.9047360e-10 -4.4438640e-10  6.8853950e-10 -3.0530340e-10 -2.1015630e-04  0.0000000e+00  2.8775180e-10  4.8766340e-11 -1.0152840e-10 -1.6502500e-10 -3.6283700e-11  3.5782030e-12 -2.8690310e-11  1.1062520e-10  1.4997990e-10 -1.5029360e-04  2.5891350e-04 -3.5087460e-10 -2.1088140e-11  4.9847260e-11  0.0000000e+00  1.5378620e-11 -1.8291020e-11 -1.1265580e-05  9.0829770e-06 -2.4786020e-04 -3.7090600e-05 -9.4610820e-07 -1.0658160e-05  0.0000000e+00  0.0000000e+00  0.0000000e+00  0.0000000e+00  0.0000000e+00  0.0000000e+00  0.0000000e+00  0.0000000e+00  0.0000000e+00  0.0000000e+00  0.0000000e+00  0.0000000e+00  0.0000000e+00  0.0000000e+00  0.0000000e+00
  9.9183330e-12  1.8290020e-06 -1.2930380e-06  2.2328690e-11 -2.4734930e-11 -9.9089200e-11  1.4421930e-11 -2.7825190e-04 -3.2747310e-06 -1.9973470e-05  2.9835900e-04 -1.9671610e-10 -3.6067900e-11  4.8845810e-11 -5.8973580e-12 -1.8719420e-11 -5.7623970e-06 -1.6895180e-10 -2.8775180e-10  0.0000000e+00  7.3474270e-07 -1.4685970e-10 -2.8909850e-11 -1.5075400e-11  8.9572660e-12 -4.1400830e-10 -7.1220250e-11 -6.2614820e-12 -2.9181480e-07 -1.6971160e-07  1.2448410e-11  1.3236620e-11  3.3786960e-11 -1.5378620e-11  0.0000000e+00  1.5124980e-10 -6.4459620e-05 -7.9957390e-05 -1.3008140e-06  8.6920100e-06 -3.9285070e-04  3.4877470e-05  0.0000000e+00  0.0000000e+00  0.0000000e+00  0.0000000e+00  0.0000000e+00  0.0000000e+00  0.0000000e+00  0.0000000e+00  0.0000000e+00  0.0000000e+00  0.0000000e+00  0.0000000e+00  0.0000000e+00  0.0000000e+00  0.0000000e+00
 -1.1925160e-09  1.9587680e-04  2.7713670e-04  8.5422190e-12  2.0479870e-11 -1.8502780e-10 -3.4855680e-11 -6.4121900e-07  5.4481310e-05  5.4193510e-05  3.6283930e-06  2.5465740e-10 -2.3429930e-10  4.0423330e-12  3.9040990e-11  2.0980150e-05 -1.5891220e-12 -4.1664070e-10 -4.8766340e-11 -7.3474270e-07  0.0000000e+00 -6.2303390e-11  1.4037730e-10 -6.6973240e-10 -5.0070450e-11 -3.3639460e-11 -6.0293420e-11  6.2927610e-10 -1.7655940e-04  3.0416190e-04 -3.6976340e-10  6.8743210e-12  2.2267540e-10  1.8291020e-11 -1.5124980e-10  0.0000000e+00  4.5030990e-05 -3.6301780e-05 -4.4701270e-04 -6.6892550e-05  4.5470020e-07  5.1218350e-06  0.0000000e+00  0.0000000e+00  0.0000000e+00  0.0000000e+00  0.0000000e+00  0.0000000e+00  0.0000000e+00  0.0000000e+00  0.0000000e+00  0.0000000e+00  0.0000000e+00  0.0000000e+00  0.0000000e+00  0.0000000e+00  0.0000000e+00
  1.8609450e-04  1.0489290e-10  6.2191230e-11 -6.0306000e-05 -1.6600600e-05 -6.4273050e-05 -2.2323950e-04 -1.5551000e-10 -1.5183940e-10 -6.7438400e-12 -1.7618910e-10 -1.4023910e-05 -2.0439390e-10 -2.8382830e-05 -7.3975320e-05  1.7084240e-10 -6.0840470e-11 -2.3881230e-10  1.0152840e-10  1.4685970e-10  6.2303390e-11  0.0000000e+00 -5.3618750e-04  4.7396340e-06  8.0927930e-06  2.5381230e-04  1.6992190e-04 -1.3148030e-04 -1.0400110e-10  3.1437460e-10  5.0912630e-05 -6.8691840e-05 -2.2990200e-04  1.1265580e-05  6.4459620e-05 -4.5030990e-05  0.0000000e+00  1.7692100e-10  2.9974580e-11 -1.1060300e-10 -1.3530360e-10 -7.0596080e-11  0.0000000e+00  0.0000000e+00  0.0000000e+00  0.0000000e+00  0.0000000e+00  0.0000000e+00  0.0000000e+00  0.0000000e+00  0.0000000e+00  0.0000000e+00  0.0000000e+00  0.0000000e+00  0.0000000e+00  0.0000000e+00  0.0000000e+00
  2.3083140e-04  1.0584070e-10  6.2111280e-12  4.8618090e-05  1.3381040e-05 -7.9726390e-05 -2.7691130e-04  1.1625680e-10 -2.4176050e-10  7.6439660e-13 -5.6052360e-11 -1.7394750e-05 -2.6803970e-10  7.3975310e-05 -2.8382970e-05  1.4139250e-11  6.1208180e-11 -2.0961530e-10  1.6502500e-10  2.8909850e-11 -1.4037730e-10  5.3618750e-04  0.0000000e+00  8.0900970e-06 -4.7382310e-06 -1.6992220e-04  2.5381250e-04 -1.6309030e-04 -1.3510190e-10  2.9556220e-10  6.3154200e-05  5.5377800e-05 -2.8517600e-04 -9.0829770e-06  7.9957390e-05  3.6301780e-05 -1.7692100e-10  0.0000000e+00  1.0371850e-10  1.0910920e-10  7.2938760e-12 -5.9851990e-11  0.0000000e+00  0.0000000e+00  0.0000000e+00  0.0000000e+00  0.0000000e+00  0.0000000e+00  0.0000000e+00  0.0000000e+00  0.0000000e+00  0.0000000e+00  0.0000000e+00  0.0000000e+00  0.0000000e+00  0.0000000e+00  0.0000000e+00
 -1.8220350e-04 -5.0354180e-11 -4.6505570e-11 -2.2426700e-04  3.2498450e-04 -1.4892370e-05  1.7177910e-05  3.2964160e-11 -1.0541410e-10  5.1937680e-11 -2.0493390e-10  3.4694010e-05 -2.1958300e-11 -3.9349980e-06 -3.1465600e-06  1.3820180e-11 -3.2225890e-11  3.8666940e-12  3.6283700e-11  1.5075400e-11  6.6973240e-10 -4.7396340e-06 -8.0900970e-06  0.0000000e+00 -6.6565570e-04  4.3189570e-07  3.1472310e-08  3.8005050e-05 -7.4638290e-12 -3.2085520e-11  3.5402430e-05  2.1404280e-04 -9.9341070e-06  2.4786020e-04  1.3008140e-06  4.4701270e-04 -2.9974580e-11 -1.0371850e-10  0.0000000e+00  4.3360280e-10 -1.0964820e-10 -3.3620000e-11  0.0000000e+00  0.0000000e+00  0.0000000e+00  0.0000000e+00  0.0000000e+00  0.0000000e+00  0.0000000e+00  0.0000000e+00  0.0000000e+00  0.0000000e+00  0.0000000e+00  0.0000000e+00  0.0000000e+00  0.0000000e+00  0.0000000e+00
  1.2175900e-03  1.6836030e-10  2.1757510e-10 -3.3560090e-05  4.8631570e-05  9.9515840e-05 -1.1480210e-04 -1.6549230e-10  1.2616860e-11 -5.4823700e-12 -2.1727200e-10 -2.3184550e-04  6.7124060e-11 -3.1464820e-06  3.9351220e-06  2.2578210e-11  4.1103270e-12 -6.9019660e-12 -3.5782030e-12 -8.9572660e-12  5.0070450e-11 -8.0927930e-06  4.7382310e-06  6.6565570e-04  0.0000000e+00  2.1176870e-08 -4.2941740e-07 -2.5397300e-04 -7.3602330e-11  1.1933700e-10 -2.3657810e-04  3.2030170e-05  6.6383290e-05  3.7090600e-05 -8.6920100e-06  6.6892550e-05  1.1060300e-10 -1.0910920e-10 -4.3360280e-10  0.0000000e+00 -9.4951720e-12  1.2751690e-10  0.0000000e+00  0.0000000e+00  0.0000000e+00  0.0000000e+00  0.0000000e+00  0.0000000e+00  0.0000000e+00  0.0000000e+00  0.0000000e+00  0.0000000e+00  0.0000000e+00  0.0000000e+00  0.0000000e+00  0.0000000e+00  0.0000000e+00
 -6.5414530e-05  1.1296420e-10 -1.4818580e-11 -1.9115550e-06 -3.5959160e-07 -3.7243920e-04  9.3986330e-05  5.3202830e-11  7.3083310e-11  9.6342100e-11 -1.8308330e-10 -1.4916520e-04 -7.0564650e-11 -1.5276340e-05  2.1649370e-05 -3.7001260e-11 -5.9607300e-11  1.5139760e-10  2.8690310e-11  4.1400830e-10  3.3639460e-11 -2.5381230e-04  1.6992220e-04 -4.3189570e-07 -2.1176870e-08  0.0000000e+00  5.4942610e-04  5.0469390e-05  8.9169940e-11 -7.1136810e-11 -2.3024900e-05 -1.7576770e-06  9.7096740e-05  9.4610820e-07  3.9285070e-04 -4.5470020e-07  1.3530360e-10 -7.2938760e-12  1.0964820e-10  9.4951720e-12  0.0000000e+00 -2.0650260e-10  0.0000000e+00  0.0000000e+00  0.0000000e+00  0.0000000e+00  0.0000000e+00  0.0000000e+00  0.0000000e+00  0.0000000e+00  0.0000000e+00  0.0000000e+00  0.0000000e+00  0.0000000e+00  0.0000000e+00  0.0000000e+00  0.0000000e+00
  5.7988790e-06 -1.2502800e-12  4.4473290e-11 -2.1532610e-05 -4.0492640e-06  3.3064690e-05 -8.3432280e-06  1.1706500e-10 -1.3232150e-11 -1.7110380e-11 -1.9049070e-10  1.3244610e-05 -1.5225990e-10 -2.1649740e-05 -1.5276550e-05  3.0822060e-11 -5.3941940e-11 -7.1856190e-12 -1.1062520e-10  7.1220250e-11  6.0293420e-11 -1.6992190e-04 -2.5381250e-04 -3.1472310e-08  4.2941740e-07 -5.4942610e-04  0.0000000e+00 -4.4788590e-06  4.2509710e-12 -2.2938170e-11  2.0457970e-06 -1.9794520e-05 -8.6206740e-06  1.0658160e-05 -3.4877470e-05 -5.1218350e-06  7.0596080e-11  5.9851990e-11  3.3620000e-11 -1.2751690e-10  2.0650260e-10  0.0000000e+00  0.0000000e+00  0.0000000e+00  0.0000000e+00  0.0000000e+00  0.0000000e+00  0.0000000e+00  0.0000000e+00  0.0000000e+00  0.0000000e+00  0.0000000e+00  0.0000000e+00  0.0000000e+00  0.0000000e+00  0.0000000e+00  0.0000000e+00
  2.9466730e-12  1.7788430e-10 -1.3063540e-11  5.0281890e-04  1.7903280e-09 -1.6075000e-10 -6.3584140e-12  1.0657960e-10 -1.2347230e-10 -1.8556520e-11  1.2378090e-10  4.6218600e-10  0.0000000e+00 -2.4608160e-04 -1.4284480e-04 -2.7328490e-11 -3.2250880e-10 -5.0390310e-11 -1.4997990e-10  6.2614820e-12 -6.2927610e-10  1.3148030e-04  1.6309030e-04 -3.8005050e-05  2.5397300e-04 -5.0469390e-05  4.4788590e-06  0.0000000e+00  0.0000000e+00  0.0000000e+00  0.0000000e+00  0.0000000e+00  0.0000000e+00  0.0000000e+00  0.0000000e+00  0.0000000e+00  0.0000000e+00  0.0000000e+00  0.0000000e+00  0.0000000e+00  0.0000000e+00  0.0000000e+00  0.0000000e+00 -2.4608160e-04 -1.4284480e-04 -2.7328490e-11 -3.2250880e-10 -5.0390310e-11 -1.4997990e-10  6.2614820e-12 -6.2927610e-10  1.3148030e-04  1.6309030e-04 -3.8005050e-05  2.5397300e-04 -5.0469390e-05  4.4788590e-06
 -1.6226920e-10 -9.6109740e-06 -1.0730900e-04  2.5845090e-10  6.5819860e-10  1.7265790e-10  2.2861680e-10 -3.7879490e-05 -6.7060990e-05 -5.1555840e-05 -3.4727850e-05 -2.5135500e-10  2.4608160e-04  0.0000000e+00 -6.9382060e-10 -2.4579150e-04  1.3417170e-04 -4.2578590e-05  1.5029360e-04  2.9181480e-07  1.7655940e-04  1.0400110e-10  1.3510190e-10  7.4638290e-12  7.3602330e-11 -8.9169940e-11 -4.2509710e-12  0.0000000e+00  0.0000000e+00  0.0000000e+00  0.0000000e+00  0.0000000e+00  0.0000000e+00  0.0000000e+00  0.0000000e+00  0.0000000e+00  0.0000000e+00  0.0000000e+00  0.0000000e+00  0.0000000e+00  0.0000000e+00  0.0000000e+00  2.4608160e-04  0.0000000e+00 -6.9382060e-10 -2.4579150e-04  1.3417170e-04 -4.2578590e-05  1.5029360e-04  2.9181480e-07  1.7655940e-04  1.0400110e-10  1.3510190e-10  7.4638290e-12  7.3602330e-11 -8.9169940e-11 -4.2509710e-12
  3.6706480e-10 -1.0730950e-04  9.6109270e-06 -2.2643970e-10 -9.2985590e-10  4.4927700e-11  1.4334430e-10  6.7061020e-05 -3.7879610e-05 -3.4727940e-05  5.1556030e-05 -2.7899210e-10  1.4284480e-04  6.9382060e-10  0.0000000e+00 -1.4267650e-04 -2.3114020e-04 -2.4716820e-05 -2.5891350e-04  1.6971160e-07 -3.0416190e-04 -3.1437460e-10 -2.9556220e-10  3.2085520e-11 -1.1933700e-10  7.1136810e-11  2.2938170e-11  0.0000000e+00  0.0000000e+00  0.0000000e+00  0.0000000e+00  0.0000000e+00  0.0000000e+00  0.0000000e+00  0.0000000e+00  0.0000000e+00  0.0000000e+00  0.0000000e+00  0.0000000e+00  0.0000000e+00  0.0000000e+00  0.0000000e+00  1.4284480e-04  6.9382060e-10  0.0000000e+00 -1.4267650e-04 -2.3114020e-04 -2.4716820e-05 -2.5891350e-04  1.6971160e-07 -3.0416190e-04 -3.1437460e-10 -2.9556220e-10  3.2085520e-11 -1.1933700e-10  7.1136810e-11  2.2938170e-11
 -1.3564400e-10 -1.0195010e-10  1.4027150e-10  1.5913160e-09 -7.1900670e-04  2.0269120e-10  1.1056880e-09 -1.6950390e-10  1.5677760e-10 -1.1394790e-10 -2.3262540e-11  1.7722080e-11  2.7328490e-11  2.4579150e-04  1.4267650e-04  0.0000000e+00  5.6797120e-10  5.1254450e-11  3.5087460e-10 -1.2448410e-11  3.6976340e-10 -5.0912630e-05 -6.3154200e-05 -3.5402430e-05  2.3657810e-04  2.3024900e-05 -2.0457970e-06  0.0000000e+00  0.0000000e+00  0.0000000e+00  0.0000000e+00  0.0000000e+00  0.0000000e+00  0.0000000e+00  0.0000000e+00  0.0000000e+00  0.0000000e+00  0.0000000e+00  0.0000000e+00  0.0000000e+00  0.0000000e+00  0.0000000e+00  2.7328490e-11  2.4579150e-04  1.4267650e-04  0.0000000e+00  5.6797120e-10  5.1254450e-11  3.5087460e-10 -1.2448410e-11  3.6976340e-10 -5.0912630e-05 -6.3154200e-05 -3.5402430e-05  2.3657810e-04  2.3024900e-05 -2.0457970e-06
  4.7077860e-10  1.7557110e-11 -8.6807280e-11 -3.7190140e-11 -5.4736540e-11 -2.7575330e-04 -5.9220400e-09  4.8288470e-10 -4.9364080e-10 -6.5211720e-13  7.8024850e-10  6.9596570e-04  3.2250880e-10 -1.3417170e-04  2.3114020e-04 -5.6797120e-10  0.0000000e+00 -1.9959170e-11  2.1088140e-11 -1.3236620e-11 -6.8743210e-12  6.8691840e-05 -5.5377800e-05 -2.1404280e-04 -3.2030170e-05  1.7576770e-06  1.9794520e-05  0.0000000e+00  0.0000000e+00  0.0000000e+00  0.0000000e+00  0.0000000e+00  0.0000000e+00  0.0000000e+00  0.0000000e+00  0.0000000e+00  0.0000000e+00  0.0000000e+00  0.0000000e+00  0.0000000e+00  0.0000000e+00  0.0000000e+00  3.2250880e-10 -1.3417170e-04  2.3114020e-04 -5.6797120e-10  0.0000000e+00 -1.9959170e-11  2.1088140e-11 -1.3236620e-11 -6.8743210e-12  6.8691840e-05 -5.5377800e-05 -2.1404280e-04 -3.2030170e-05  1.7576770e-06  1.9794520e-05
 -3.1223050e-11 -5.0019030e-11  1.0310840e-10 -1.4839320e-04  2.6588600e-10 -5.5448170e-10 -2.7617330e-11  3.3236940e-10 -3.3958440e-11 -5.4895540e-11  2.5344900e-10  1.0959690e-09  5.0390310e-11  4.2578590e-05  2.4716820e-05 -5.1254450e-11  1.9959170e-11  0.0000000e+00 -4.9847260e-11 -3.3786960e-11 -2.2267540e-10  2.2990200e-04  2.8517600e-04  9.9341070e-06 -6.6383290e-05 -9.7096740e-05  8.6206740e-06  0.0000000e+00  0.0000000e+00  0.0000000e+00  0.0000000e+00  0.0000000e+00  0.0000000e+00  0.0000000e+00  0.0000000e+00  0.0000000e+00  0.0000000e+00  0.0000000e+00  0.0000000e+00  0.0000000e+00  0.0000000e+00  0.0000000e+00  5.0390310e-11  4.2578590e-05  2.4716820e-05 -5.1254450e-11  1.9959170e-11  0.0000000e+00 -4.9847260e-11 -3.3786960e-11 -2.2267540e-10  2.2990200e-04  2.8517600e-04  9.9341070e-06 -6.6383290e-05 -9.7096740e-05  8.6206740e-06
  5.4536140e-04  2.1703710e-11  2.0316030e-10 -1.7221400e-12  2.9218300e-10 -4.6903270e-09  2.4663100e-04  1.7066930e-10 -1.0801660e-10  9.8337480e-11 -1.1570110e-10 -3.8265200e-10  1.4997990e-10 -1.5029360e-04  2.5891350e-04 -3.5087460e-10 -2.1088140e-11  4.9847260e-11  0.0000000e+00  1.5378620e-11 -1.8291020e-11 -1.1265580e-05  9.0829770e-06 -2.4786020e-04 -3.7090600e-05 -9.4610820e-07 -1.0658160e-05  0.0000000e+00  0.0000000e+00  0.0000000e+00  0.0000000e+00  0.0000000e+00  0.0000000e+00  0.0000000e+00  0.0000000e+00  0.0000000e+00  0.0000000e+00  0.0000000e+00  0.0000000e+00  0.0000000e+00  0.0000000e+00  0.0000000e+00  1.4997990e-10 -1.5029360e-04  2.5891350e-04 -3.5087460e-10 -2.1088140e-11  4.9847260e-11  0.0000000e+00  1.5378620e-11 -1.8291020e-11 -1.1265580e-05  9.0829770e-06 -2.4786020e-04 -3.7090600e-05 -9.4610820e-07 -1.0658160e-05
 -4.6638870e-10  5.0686880e-11  1.4869920e-11  2.1888520e-10 -1.0163920e-05  8.6425340e-12 -8.3520580e-11  2.7658360e-10  1.4767040e-10  4.2406440e-11 -3.1511200e-10 -1.7856090e-11 -6.2614820e-12 -2.9181480e-07 -1.6971160e-07  1.2448410e-11  1.3236620e-11  3.3786960e-11 -1.5378620e-11  0.0000000e+00  1.5124980e-10 -6.4459620e-05 -7.9957390e-05 -1.3008140e-06  8.6920100e-06 -3.9285070e-04  3.4877470e-05  0.0000000e+00  0.0000000e+00  0.0000000e+00  0.0000000e+00  0.0000000e+00  0.0000000e+00  0.0000000e+00  0.0000000e+00  0.0000000e+00  0.0000000e+00  0.0000000e+00  0.0000000e+00  0.0000000e+00  0.0000000e+00  0.0000000e+00 -6.2614820e-12 -2.9181480e-07 -1.6971160e-07  1.2448410e-11  1.3236620e-11  3.3786960e-11 -1.5378620e-11  0.0000000e+00  1.5124980e-10 -6.4459620e-05 -7.9957390e-05 -1.3008140e-06  8.6920100e-06 -3.9285070e-04  3.4877470e-05
 -1.3620190e-09  1.0405860e-11 -1.9185630e-11  4.2890040e-11 -7.2011750e-12 -2.3161300e-06 -4.1493900e-10  9.2002490e-11  4.5365970e-11  2.2613740e-11  9.7446320e-11  2.6671870e-05  6.2927610e-10 -1.7655940e-04  3.0416190e-04 -3.6976340e-10  6.8743210e-12  2.2267540e-10  1.8291020e-11 -1.5124980e-10  0.0000000e+00  4.5030990e-05 -3.6301780e-05 -4.4701270e-04 -6.6892550e-05  4.5470020e-07  5.1218350e-06  0.0000000e+00  0.0000000e+00  0.0000000e+00  0.0000000e+00  0.0000000e+00  0.0000000e+00  0.0000000e+00  0.0000000e+00  0.0000000e+00  0.0000000e+00  0.0000000e+00  0.0000000e+00  0.0000000e+00  0.0000000e+00  0.0000000e+00  6.2927610e-10 -1.7655940e-04  3.0416190e-04 -3.6976340e-10  6.8743210e-12  2.2267540e-10  1.8291020e-11 -1.5124980e-10  0.0000000e+00  4.5030990e-05 -3.6301780e-05 -4.4701270e-04 -6.6892550e-05  4.5470020e-07  5.1218350e-06
 -1.9926330e-10 -1.4527070e-05  5.1089400e-05  5.7204060e-12 -1.1981730e-10  2.9130980e-11  3.7454570e-10 -4.4108250e-04 -3.6423500e-04 -1.7447020e-04 -2.4875000e-04  2.5990530e-10 -1.3148030e-04 -1.0400110e-10  3.1437460e-10  5.0912630e-05 -6.8691840e-05 -2.2990200e-04  1.1265580e-05  6.4459620e-05 -4.5030990e-05  0.0000000e+00  1.7692100e-10  2.9974580e-11 -1.1060300e-10 -1.3530360e-10 -7.0596080e-11  0.0000000e+00  0.0000000e+00  0.0000000e+00  0.0000000e+00  0.0000000e+00  0.0000000e+00  0.0000000e+00  0.0000000e+00  0.0000000e+00  0.0000000e+00  0.0000000e+00  0.0000000e+00  0.0000000e+00  0.0000000e+00  0.0000000e+00 -1.3148030e-04 -1.0400110e-10  3.1437460e-10  5.0912630e-05 -6.8691840e-05 -2.2990200e-04  1.1265580e-05  6.4459620e-05 -4.5030990e-05  0.0000000e+00  1.7692100e-10  2.9974580e-11 -1.1060300e-10 -1.3530360e-10 -7.0596080e-11
 -2.4231750e-10  5.1089250e-05  1.4527080e-05 -4.2075280e-11 -1.7645000e-10  1.4294950e-10  2.9168040e-10  3.6423660e-04 -4.4108190e-04 -2.4875160e-04  1.7446790e-04 -5.8329230e-10 -1.6309030e-04 -1.3510190e-10  2.9556220e-10  6.3154200e-05  5.5377800e-05 -2.8517600e-04 -9.0829770e-06  7.9957390e-05  3.6301780e-05 -1.7692100e-10  0.0000000e+00  1.0371850e-10  1.0910920e-10  7.2938760e-12 -5.9851990e-11  0.0000000e+00  0.0000000e+00  0.0000000e+00  0.0000000e+00  0.0000000e+00  0.0000000e+00  0.0000000e+00  0.0000000e+00  0.0000000e+00  0.0000000e+00  0.0000000e+00  0.0000000e+00  0.0000000e+00  0.0000000e+00  0.0000000e+00 -1.6309030e-04 -1.3510190e-10  2.9556220e-10  6.3154200e-05  5.5377800e-05 -2.8517600e-04 -9.0829770e-06  7.9957390e-05  3.6301780e-05 -1.7692100e-10  0.0000000e+00  1.0371850e-10  1.0910920e-10  7.2938760e-12 -5.9851990e-11
 -3.6908610e-11  2.2588590e-05 -2.1633280e-05  9.8392310e-12 -1.7268950e-11  2.9217100e-11  7.9425740e-11 -7.5233310e-05 -1.2166150e-05 -5.7310830e-06 -6.9982790e-05  1.3651050e-10  3.8005050e-05 -7.4638290e-12 -3.2085520e-11  3.5402430e-05  2.1404280e-04 -9.9341070e-06  2.4786020e-04  1.3008140e-06  4.4701270e-04 -2.9974580e-11 -1.0371850e-10  0.0000000e+00  4.3360280e-10 -1.0964820e-10 -3.3620000e-11  0.0000000e+00  0.0000000e+00  0.0000000e+00  0.0000000e+00  0.0000000e+00  0.0000000e+00  0.0000000e+00  0.0000000e+00  0.0000000e+00  0.0000000e+00  0.0000000e+00  0.0000000e+00  0.0000000e+00  0.0000000e+00  0.0000000e+00  3.8005050e-05 -7.4638290e-12 -3.2085520e-11  3.5402430e-05  2.1404280e-04 -9.9341070e-06  2.4786020e-04  1.3008140e-06  4.4701270e-04 -2.9974580e-11 -1.0371850e-10  0.0000000e+00  4.3360280e-10 -1.0964820e-10 -3.3620000e-11
  9.1462340e-11  2.1633620e-05  2.2588300e-05  2.2931100e-11 -1.2096200e-11  4.0380470e-13 -6.6590170e-11 -1.2161610e-05  7.5232250e-05  6.9982840e-05 -5.7334240e-06  7.9267410e-11 -2.5397300e-04 -7.3602330e-11  1.1933700e-10 -2.3657810e-04  3.2030170e-05  6.6383290e-05  3.7090600e-05 -8.6920100e-06  6.6892550e-05  1.1060300e-10 -1.0910920e-10 -4.3360280e-10  0.0000000e+00 -9.4951720e-12  1.2751690e-10  0.0000000e+00  0.0000000e+00  0.0000000e+00  0.0000000e+00  0.0000000e+00  0.0000000e+00  0.0000000e+00  0.0000000e+00  0.0000000e+00  0.0000000e+00  0.0000000e+00  0.0000000e+00  0.0000000e+00  0.0000000e+00  0.0000000e+00 -2.5397300e-04 -7.3602330e-11  1.1933700e-10 -2.3657810e-04  3.2030170e-05  6.6383290e-05  3.7090600e-05 -8.6920100e-06  6.6892550e-05  1.1060300e-10 -1.0910920e-10 -4.3360280e-10  0.0000000e+00 -9.4951720e-12  1.2751690e-10
 -1.1628630e-10 -7.5572380e-06 -8.9029280e-06 -1.2215300e-10 -1.0259510e-10  2.4940100e-10  7.9849570e-11  2.9326600e-05 -2.9137200e-04  5.5867970e-04 -1.2129300e-05 -1.7510470e-10  5.0469390e-05  8.9169940e-11 -7.1136810e-11 -2.3024900e-05 -1.7576770e-06  9.7096740e-05  9.4610820e-07  3.9285070e-04 -4.5470020e-07  1.3530360e-10 -7.2938760e-12  1.0964820e-10  9.4951720e-12  0.0000000e+00 -2.0650260e-10  0.0000000e+00  0.0000000e+00  0.0000000e+00  0.0000000e+00  0.0000000e+00  0.0000000e+00  0.0000000e+00  0.0000000e+00  0.0000000e+00  0.0000000e+00  0.0000000e+00  0.0000000e+00  0.0000000e+00  0.0000000e+00  0.0000000e+00  5.0469390e-05  8.9169940e-11 -7.1136810e-11 -2.3024900e-05 -1.7576770e-06  9.7096740e-05  9.4610820e-07  3.9285070e-04 -4.5470020e-07  1.3530360e-10 -7.2938760e-12  1.0964820e-10  9.4951720e-12  0.0000000e+00 -2.0650260e-10
 -1.8638870e-10 -8.9033850e-06  7.5570340e-06  8.7485980e-11 -3.7715030e-11  1.9468320e-10  1.4709500e-10  2.9136910e-04  2.9327830e-05 -1.2127730e-05 -5.5868140e-04  5.2199230e-10 -4.4788590e-06  4.2509710e-12 -2.2938170e-11  2.0457970e-06 -1.9794520e-05 -8.6206740e-06  1.0658160e-05 -3.4877470e-05 -5.1218350e-06  7.0596080e-11  5.9851990e-11  3.3620000e-11 -1.2751690e-10  2.0650260e-10  0.0000000e+00  0.0000000e+00  0.0000000e+00  0.0000000e+00  0.0000000e+00  0.0000000e+00  0.0000000e+00  0.0000000e+00  0.0000000e+00  0.0000000e+00  0.0000000e+00  0.0000000e+00  0.0000000e+00  0.0000000e+00  0.0000000e+00  0.0000000e+00 -4.4788590e-06  4.2509710e-12 -2.2938170e-11  2.0457970e-06 -1.9794520e-05 -8.6206740e-06  1.0658160e-05 -3.4877470e-05 -5.1218350e-06  7.0596080e-11  5.9851990e-11  3.3620000e-11 -1.2751690e-10  2.0650260e-10  0.0000000e+00
  1.1103410e-10  2.1249480e-04 -1.5018830e-04  1.2735210e-10 -4.4767940e-10  8.2198180e-11  2.6981220e-11  2.6418860e-05  3.1103310e-07 -1.5828170e-06  2.3644450e-05  2.0998760e-11  0.0000000e+00  0.0000000e+00  0.0000000e+00  0.0000000e+00  0.0000000e+00  0.0000000e+00  0.0000000e+00  0.0000000e+00  0.0000000e+00  0.0000000e+00  0.0000000e+00  0.0000000e+00  0.0000000e+00  0.0000000e+00  0.0000000e+00  0.0000000e+00 -2.4608160e-04 -1.4284480e-04 -2.7328490e-11 -3.2250880e-10 -5.0390310e-11 -1.4997990e-10  6.2614820e-12 -6.2927610e-10  1.3148030e-04  1.6309030e-04 -3.8005050e-05  2.5397300e-04 -5.0469390e-05  4.4788590e-06  0.0000000e+00  3.1558150e-10  1.8577630e-10 -5.4150440e-10 -2.9139000e-10 -2.9384000e-11  7.2038480e-04 -3.6067900e-11 -2.3429930e-10 -2.0439390e-10 -2.6803970e-10 -2.1958300e-11  6.7124060e-11 -7.0564650e-11 -1.5225990e-10
  1.7160190e-04  3.0587040e-10 -1.6695590e-10 -1.4446010e-04  1.8828350e-04  1.0013200e-04  2.0936730e-04 -1.0273620e-10  1.5567870e-10  2.0956490e-11 -2.9197240e-10 -2.3855660e-04  0.0000000e+00  0.0000000e+00  0.0000000e+00  0.0000000e+00  0.0000000e+00  0.0000000e+00  0.0000000e+00  0.0000000e+00  0.0000000e+00  0.0000000e+00  0.0000000e+00  0.0000000e+00  0.0000000e+00  0.0000000e+00  0.0000000e+00  2.4608160e-04  0.0000000e+00 -6.9382060e-10 -2.4579150e-04  1.3417170e-04 -4.2578590e-05  1.5029360e-04  2.9181480e-07  1.7655940e-04  1.0400110e-10  1.3510190e-10  7.4638290e-12  7.3602330e-11 -8.9169940e-11 -4.2509710e-12 -3.1558150e-10  0.0000000e+00 -9.8080420e-05  3.4203120e-10 -5.5688180e-10  1.3486660e-10  3.9047360e-10  4.8845810e-11  4.0423330e-12 -2.8382830e-05  7.3975310e-05 -3.9349980e-06 -3.1464820e-06 -1.5276340e-05 -2.1649740e-05
  9.9611320e-05 -4.3254250e-10  3.4042850e-10  2.4886370e-04 -3.2435840e-04  5.8124550e-05  1.2153380e-04 -1.1166500e-10  1.9905780e-10 -2.3928690e-11 -1.8793630e-10 -1.3847690e-04  0.0000000e+00  0.0000000e+00  0.0000000e+00  0.0000000e+00  0.0000000e+00  0.0000000e+00  0.0000000e+00  0.0000000e+00  0.0000000e+00  0.0000000e+00  0.0000000e+00  0.0000000e+00  0.0000000e+00  0.0000000e+00  0.0000000e+00  1.4284480e-04  6.9382060e-10  0.0000000e+00 -1.4267650e-04 -2.3114020e-04 -2.4716820e-05 -2.5891350e-04  1.6971160e-07 -3.0416190e-04 -3.1437460e-10 -2.9556220e-10  3.2085520e-11 -1.1933700e-10  7.1136810e-11  2.2938170e-11 -1.8577630e-10  9.8080420e-05  0.0000000e+00  2.5459590e-10  7.3437520e-10 -7.2580360e-11 -4.4438640e-10 -5.8973580e-12  3.9040990e-11 -7.3975320e-05 -2.8382970e-05 -3.1465600e-06  3.9351220e-06  2.1649370e-05 -1.5276550e-05
  1.5818780e-10 -2.2644070e-04  1.6004510e-04 -3.2983990e-10  7.0168560e-10 -5.1861200e-11 -3.6602540e-11  4.0903010e-05  4.8140780e-07 -1.8610210e-06  2.7798880e-05 -8.7659200e-11  0.0000000e+00  0.0000000e+00  0.0000000e+00  0.0000000e+00  0.0000000e+00  0.0000000e+00  0.0000000e+00  0.0000000e+00  0.0000000e+00  0.0000000e+00  0.0000000e+00  0.0000000e+00  0.0000000e+00  0.0000000e+00  0.0000000e+00  2.7328490e-11  2.4579150e-04  1.4267650e-04  0.0000000e+00  5.6797120e-10  5.1254450e-11  3.5087460e-10 -1.2448410e-11  3.6976340e-10 -5.0912630e-05 -6.3154200e-05 -3.5402430e-05  2.3657810e-04  2.3024900e-05 -2.0457970e-06  5.4150440e-10 -3.4203120e-10 -2.5459590e-10  0.0000000e+00  5.2422130e-04  7.8578010e-10  6.8853950e-10 -1.8719420e-11  2.0980150e-05  1.7084240e-10  1.4139250e-11  1.3820180e-11  2.2578210e-11 -3.7001260e-11  3.0822060e-11
 -6.2359450e-11  1.8619820e-04  2.6344300e-04 -1.1143050e-11  3.0319510e-11  3.2639010e-11 -2.5925180e-11 -1.0140480e-06  8.6119840e-05  7.5450290e-05  5.0503130e-06 -3.6184020e-11  0.0000000e+00  0.0000000e+00  0.0000000e+00  0.0000000e+00  0.0000000e+00  0.0000000e+00  0.0000000e+00  0.0000000e+00  0.0000000e+00  0.0000000e+00  0.0000000e+00  0.0000000e+00  0.0000000e+00  0.0000000e+00  0.0000000e+00  3.2250880e-10 -1.3417170e-04  2.3114020e-04 -5.6797120e-10  0.0000000e+00 -1.9959170e-11  2.1088140e-11 -1.3236620e-11 -6.8743210e-12  6.8691840e-05 -5.5377800e-05 -2.1404280e-04 -3.2030170e-05  1.7576770e-06  1.9794520e-05  2.9139000e-10  5.5688180e-10 -7.3437520e-10 -5.2422130e-04  0.0000000e+00  4.3511790e-10 -3.0530340e-10 -5.7623970e-06 -1.5891220e-12 -6.0840470e-11  6.1208180e-11 -3.2225890e-11  4.1103270e-12 -5.9607300e-11 -5.3941940e-11
  4.0803630e-12 -9.7436580e-05  6.8867090e-05  1.0626080e-10 -8.9059170e-11 -2.1048310e-11 -5.7156550e-11  3.0902060e-04  3.6362960e-06 -1.8822640e-05  2.8117960e-04 -5.0853000e-10  0.0000000e+00  0.0000000e+00  0.0000000e+00  0.0000000e+00  0.0000000e+00  0.0000000e+00  0.0000000e+00  0.0000000e+00  0.0000000e+00  0.0000000e+00  0.0000000e+00  0.0000000e+00  0.0000000e+00  0.0000000e+00  0.0000000e+00  5.0390310e-11  4.2578590e-05  2.4716820e-05 -5.1254450e-11  1.9959170e-11  0.0000000e+00 -4.9847260e-11 -3.3786960e-11 -2.2267540e-10  2.2990200e-04  2.8517600e-04  9.9341070e-06 -6.6383290e-05 -9.7096740e-05  8.6206740e-06  2.9384000e-11 -1.3486660e-10  7.2580360e-11 -7.8578010e-10 -4.3511790e-10  0.0000000e+00 -2.1015630e-04 -1.6895180e-10 -4.1664070e-10 -2.3881230e-10 -2.0961530e-10  3.8666940e-12 -6.9019660e-12  1.5139760e-10 -7.1856190e-12
 -1.0181950e-11  1.8134840e-04  2.5658140e-04  2.1100980e-11 -1.4205890e-11  6.1517710e-12 -9.4245740e-11 -4.0517510e-08  3.4377740e-06  3.5598470e-06  2.3832680e-07  1.5475230e-10  0.0000000e+00  0.0000000e+00  0.0000000e+00  0.0000000e+00  0.0000000e+00  0.0000000e+00  0.0000000e+00  0.0000000e+00  0.0000000e+00  0.0000000e+00  0.0000000e+00  0.0000000e+00  0.0000000e+00  0.0000000e+00  0.0000000e+00  1.4997990e-10 -1.5029360e-04  2.5891350e-04 -3.5087460e-10 -2.1088140e-11  4.9847260e-11  0.0000000e+00  1.5378620e-11 -1.8291020e-11 -1.1265580e-05  9.0829770e-06 -2.4786020e-04 -3.7090600e-05 -9.4610820e-07 -1.0658160e-05 -7.2038480e-04 -3.9047360e-10  4.4438640e-10 -6.8853950e-10  3.0530340e-10  2.1015630e-04  0.0000000e+00 -2.8775180e-10 -4.8766340e-11  1.0152840e-10  1.6502500e-10  3.6283700e-11 -3.5782030e-12  2.8690310e-11 -1.1062520e-10
 -9.9183330e-12 -1.8290020e-06  1.2930380e-06 -2.2328690e-11  2.4734930e-11  9.9089200e-11 -1.4421930e-11  2.7825190e-04  3.2747310e-06  1.9973470e-05 -2.9835900e-04  1.9671610e-10  0.0000000e+00  0.0000000e+00  0.0000000e+00  0.0000000e+00  0.0000000e+00  0.0000000e+00  0.0000000e+00  0.0000000e+00  0.0000000e+00  0.0000000e+00  0.0000000e+00  0.0000000e+00  0.0000000e+00  0.0000000e+00  0.0000000e+00 -6.2614820e-12 -2.9181480e-07 -1.6971160e-07  1.2448410e-11  1.3236620e-11  3.3786960e-11 -1.5378620e-11  0.0000000e+00  1.5124980e-10 -6.4459620e-05 -7.9957390e-05 -1.3008140e-06  8.6920100e-06 -3.9285070e-04  3.4877470e-05  3.6067900e-11 -4.8845810e-11  5.8973580e-12  1.8719420e-11  5.7623970e-06  1.6895180e-10  2.8775180e-10  0.0000000e+00 -7.3474270e-07  1.4685970e-10  2.8909850e-11  1.5075400e-11 -8.9572660e-12  4.1400830e-10  7.1220250e-11
  1.1925160e-09 -1.9587680e-04 -2.7713670e-04 -8.5422190e-12 -2.0479870e-11  1.8502780e-10  3.4855680e-11  6.4121900e-07 -5.4481310e-05 -5.4193510e-05 -3.6283930e-06 -2.5465740e-10  0.0000000e+00  0.0000000e+00  0.0000000e+00  0.0000000e+00  0.0000000e+00  0.0000000e+00  0.0000000e+00  0.0000000e+00  0.0000000e+00  0.0000000e+00  0.0000000e+00  0.0000000e+00  0.0000000e+00  0.0000000e+00  0.0000000e+00  6.2927610e-10 -1.7655940e-04  3.0416190e-04 -3.6976340e-10  6.8743210e-12  2.2267540e-10  1.8291020e-11 -1.5124980e-10  0.0000000e+00  4.5030990e-05 -3.6301780e-05 -4.4701270e-04 -6.6892550e-05  4.5470020e-07  5.1218350e-06  2.3429930e-10 -4.0423330e-12 -3.9040990e-11 -2.0980150e-05  1.5891220e-12  4.1664070e-10  4.8766340e-11  7.3474270e-07  0.0000000e+00  6.2303390e-11 -1.4037730e-10  6.6973240e-10  5.0070450e-11  3.3639460e-11  6.0293420e-11
 -1.8609450e-04 -1.0489290e-10 -6.2191230e-11  6.0306000e-05  1.6600600e-05  6.4273050e-05  2.2323950e-04  1.5551000e-10  1.5183940e-10  6.7438400e-12  1.7618910e-10  1.4023910e-05  0.0000000e+00  0.0000000e+00  0.0000000e+00  0.0000000e+00  0.0000000e+00  0.0000000e+00  0.0000000e+00  0.0000000e+00  0.0000000e+00  0.0000000e+00  0.0000000e+00  0.0000000e+00  0.0000000e+00  0.0000000e+00  0.0000000e+00 -1.3148030e-04 -1.0400110e-10  3.1437460e-10  5.0912630e-05 -6.8691840e-05 -2.2990200e-04  1.1265580e-05  6.4459620e-05 -4.5030990e-05  0.0000000e+00  1.7692100e-10  2.9974580e-11 -1.1060300e-10 -1.3530360e-10 -7.0596080e-11  2.0439390e-10  2.8382830e-05  7.3975320e-05 -1.7084240e-10  6.0840470e-11  2.3881230e-10 -1.0152840e-10 -1.4685970e-10 -6.2303390e-11  0.0000000e+00  5.3618750e-04 -4.7396340e-06 -8.0927930e-06 -2.5381230e-04 -1.6992190e-04
 -2.3083140e-04 -1.0584070e-10 -6.2111280e-12 -4.8618090e-05 -1.3381040e-05  7.9726390e-05  2.7691130e-04 -1.1625680e-10  2.4176050e-10 -7.6439660e-13  5.6052360e-11  1.7394750e-05  0.0000000e+00  0.0000000e+00  0.0000000e+00  0.0000000e+00  0.0000000e+00  0.0000000e+00  0.0000000e+00  0.0000000e+00  0.0000000e+00  0.0000000e+00  0.0000000e+00  0.0000000e+00  0.0000000e+00  0.0000000e+00  0.0000000e+00 -1.6309030e-04 -1.3510190e-10  2.9556220e-10  6.3154200e-05  5.5377800e-05 -2.8517600e-04 -9.0829770e-06  7.9957390e-05  3.6301780e-05 -1.7692100e-10  0.0000000e+00  1.0371850e-10  1.0910920e-10  7.2938760e-12 -5.9851990e-11  2.6803970e-10 -7.3975310e-05  2.8382970e-05 -1.4139250e-11 -6.1208180e-11  2.0961530e-10 -1.6502500e-10 -2.8909850e-11  1.4037730e-10 -5.3618750e-04  0.0000000e+00 -8.0900970e-06  4.7382310e-06  1.6992220e-04 -2.5381250e-04
  1.8220350e-04  5.0354180e-11  4.6505570e-11  2.2426700e-04 -3.2498450e-04  1.4892370e-05 -1.7177910e-05 -3.2964160e-11  1.0541410e-10 -5.1937680e-11  2.0493390e-10 -3.4694010e-05  0.0000000e+00  0.0000000e+00  0.0000000e+00  0.0000000e+00  0.0000000e+00  0.0000000e+00  0.0000000e+00  0.0000000e+00  0.0000000e+00  0.0000000e+00  0.0000000e+00  0.0000000e+00  0.0000000e+00  0.0000000e+00  0.0000000e+00  3.8005050e-05 -7.4638290e-12 -3.2085520e-11  3.5402430e-05  2.1404280e-04 -9.9341070e-06  2.4786020e-04  1.3008140e-06  4.4701270e-04 -2.9974580e-11 -1.0371850e-10  0.0000000e+00  4.3360280e-10 -1.0964820e-10 -3.3620000e-11  2.1958300e-11  3.9349980e-06  3.1465600e-06 -1.3820180e-11  3.2225890e-11 -3.8666940e-12 -3.6283700e-11 -1.5075400e-11 -6.6973240e-10  4.7396340e-06  8.0900970e-06  0.0000000e+00  6.6565570e-04 -4.3189570e-07 -3.1472310e-08
 -1.2175900e-03 -1.6836030e-10 -2.1757510e-10  3.3560090e-05 -4.8631570e-05 -9.9515840e-05  1.1480210e-04  1.6549230e-10 -1.2616860e-11  5.4823700e-12  2.1727200e-10  2.3184550e-04  0.0000000e+00  0.0000000e+00  0.0000000e+00  0.0000000e+00  0.0000000e+00  0.0000000e+00  0.0000000e+00  0.0000000e+00  0.0000000e+00  0.0000000e+00  0.0000000e+00  0.0000000e+00  0.0000000e+00  0.0000000e+00  0.0000000e+00 -2.5397300e-04 -7.3602330e-11  1.1933700e-10 -2.3657810e-04  3.2030170e-05  6.6383290e-05  3.7090600e-05 -8.6920100e-06  6.6892550e-05  1.1060300e-10 -1.0910920e-10 -4.3360280e-10  0.0000000e+00 -9.4951720e-12  1.2751690e-10 -6.7124060e-11  3.1464820e-06 -3.9351220e-06 -2.2578210e-11 -4.1103270e-12  6.9019660e-12  3.5782030e-12  8.9572660e-12 -5.0070450e-11  8.0927930e-06 -4.7382310e-06 -6.6565570e-04  0.0000000e+00 -2.1176870e-08  4.2941740e-07
  6.5414530e-05 -1.1296420e-10  1.4818580e-11  1.9115550e-06  3.5959160e-07  3.7243920e-04 -9.3986330e-05 -5.3202830e-11 -7.3083310e-11 -9.6342100e-11  1.8308330e-10  1.4916520e-04  0.0000000e+00  0.0000000e+00  0.0000000e+00  0.0000000e+00  0.0000000e+00  0.0000000e+00  0.0000000e+00  0.0000000e+00  0.0000000e+00  0.0000000e+00  0.0000000e+00  0.0000000e+00  0.0000000e+00  0.0000000e+00  0.0000000e+00  5.0469390e-05  8.9169940e-11 -7.1136810e-11 -2.3024900e-05 -1.7576770e-06  9.7096740e-05  9.4610820e-07  3.9285070e-04 -4.5470020e-07  1.3530360e-10 -7.2938760e-12  1.0964820e-10  9.4951720e-12  0.0000000e+00 -2.0650260e-10  7.0564650e-11  1.5276340e-05 -2.1649370e-05  3.7001260e-11  5.9607300e-11 -1.5139760e-10 -2.8690310e-11 -4.1400830e-10 -3.3639460e-11  2.5381230e-04 -1.6992220e-04  4.3189570e-07  2.1176870e-08  0.0000000e+00 -5.4942610e-04
 -5.7988790e-06  1.2502800e-12 -4.4473290e-11  2.1532610e-05  4.0492640e-06 -3.3064690e-05  8.3432280e-06 -1.1706500e-10  1.3232150e-11  1.7110380e-11  1.9049070e-10 -1.3244610e-05  0.0000000e+00  0.0000000e+00  0.0000000e+00  0.0000000e+00  0.0000000e+00  0.0000000e+00  0.0000000e+00  0.0000000e+00  0.0000000e+00  0.0000000e+00  0.0000000e+00  0.0000000e+00  0.0000000e+00  0.0000000e+00  0.0000000e+00 -4.4788590e-06  4.2509710e-12 -2.2938170e-11  2.0457970e-06 -1.9794520e-05 -8.6206740e-06  1.0658160e-05 -3.4877470e-05 -5.1218350e-06  7.0596080e-11  5.9851990e-11  3.3620000e-11 -1.2751690e-10  2.0650260e-10  0.0000000e+00  1.5225990e-10  2.1649740e-05  1.5276550e-05 -3.0822060e-11  5.3941940e-11  7.1856190e-12  1.1062520e-10 -7.1220250e-11 -6.0293420e-11  1.6992190e-04  2.5381250e-04  3.1472310e-08 -4.2941740e-07  5.4942610e-04  0.0000000e+00
Frequencies
  0.0000000000  0.0000000000  0.0000000000  0.0000000000  0.0000000000  0.0000000000  0.0000000000  0.0000000000  0.0000000000  0.0000000000  0.0002053996  0.0002053996  0.0002225314  0.0002744281  0.0003170299  0.0003170299  0.0003750320  0.0004354035  0.0004354035  0.0005462135  0.0006602586  0.0007302895  0.0007750327  0.0008738141  0.0008919028  0.0008919028  0.0010157440  0.0010157440  0.0010858660  0.0011694747  0.0011833716  0.0012202779  0.0012202779  0.0013115413  0.0014485047  0.0014485047  0.0014982144  0.0015183078  0.0015183078  0.0016045137  0.0016087511  0.0017528224  0.0018256327  0.0018256327  0.0019515242  0.0019515242  0.0021341422  0.0022165663  0.0022165663  0.0023488367  0.0023893881  0.0026415357  0.0026559338  0.0026691471  0.0026691471  0.0027019072  0.0027019072  0.0027288351  0.0027643746  0.0029537359  0.0029783857  0.0029795247  0.0030688289  0.0030688289  0.0031067832  0.0031067832  0.0031196321  0.0031461955  0.0031461955  0.0031646487  0.0031926246  0.0031926246  0.0031944927  0.0032365021  0.0032509001  0.0034303286  0.0034303286  0.0035441003  0.0035441003  0.0036880350  0.0036882628  0.0036924091  0.0036924091  0.0038349312  0.0038355691  0.0042746632  0.0042822723  0.0042822723  0.0042823634  0.0045408444  0.0045408444  0.0045793454  0.0045849041  0.0046007602  0.0046007602  0.0046325634  0.0046614050  0.0048826151  0.0048826151  0.0048854400  0.0049060347  0.0049642647  0.0049728761  0.0050074587  0.0050074587  0.0050253651  0.0050738901  0.0050741635  0.0050744824  0.0050744824  0.0050753026  0.0051854748  0.0051856115  0.0052995199  0.0052995199  0.0053990758  0.0053990758  0.0056464393  0.0056464393  0.0056848036  0.0056869907  0.0058368485  0.0058717956  0.0059223254  0.0059223254  0.0061510535  0.0061679119  0.0061679119  0.0062130196  0.0062827771  0.0062827771  0.0063170408  0.0063170408  0.0063669327  0.0063679806  0.0064110836  0.0064110836  0.0064475798  0.0064637092  0.0065629007  0.0065942938  0.0066033609  0.0066033609  0.0066265982  0.0066266438  0.0066289220  0.0066289220  0.0066982238  0.0067111638  0.0067147633  0.0067147633  0.0068422952  0.0068579234  0.0069224411  0.0069224411  0.0072046606  0.0072046606  0.0073003892  0.0073029863  0.0073391181  0.0073391181  0.0074517507  0.0074625036  0.0138565009  0.0138565009  0.0138567288  0.0138569566  0.0141944899  0.0141946266  0.0141946722  0.0141946722  0.0144901506  0.0144902417  0.0145931238  0.0145931238  0.0146070206  0.0146071117  0.0146935910  0.0146935910  0.0146943200  0.0146945022  0.0148061780  0.0148061780  0.0148062692  0.0148063147  0.0149288802  0.0149288802  0.0149289713  0.0149293358
