# Supplementary material for: Simulation of Ultrafast Excited-State Dynamics in Fe(II) Complexes: Assessment of Electronic Structure Descriptions
Source: J Chem Theory Comput. 2025 Jan 3;21(2):560–74. doi: 10.1021/acs.jctc.4c01331 (PMC11780750; doi:10.1021/acs.jctc.4c01331)
Supplement: Supplementary file 2 — ct4c01331_si_002.zip [file ct4c01331_si_002.zip › for_SI/Fe-CAB/Fe-CAB-OPBE-TZVP-opt.xyz]

63
Coordinates from ORCA-job Fe-CAB-OPBE-TZVP-opt
  H   -5.20686677187906     -0.00000002774530      0.43618135274616
  H   -0.00000042958451     -4.04063329653438     -2.92583982224317
  C   -4.16155311977071     -0.00000024296501      0.71703040123626
  H   -0.00000199051956     -5.20686746181103     -0.43618041994275
  C   -0.00000053125264     -3.59186127750826     -1.94289037927384
  C   -0.00000137158435     -4.16155408822376     -0.71703039455253
  H   0.00000090656187     -2.15687093304381     -4.51424316805324
  C   0.00000076012664     -1.21049876690803     -3.98167834681095
  H   0.00000142042662      0.00000038172052     -5.76136951521373
  C   -3.59186048115421     -0.00000005143133      1.94289073906141
  H   -4.04063274853101     -0.00000013392239      2.92584002684961
  C   0.00000099429257      0.00000026192552     -4.67300934525362
  C   0.00000054847411     -1.15978001487952     -2.59297647541894
  C   0.00000078724588      1.21049971924506     -3.98167829451481
  N   0.00000008938162      0.00000009498185     -1.90085014124543
  H   0.00000092394770      2.15687141843606     -4.51424388331104
  H   -2.15687005711545      0.00000148222380      4.51424389770916
  C   0.00000063250366      1.15978025330888     -2.59297649434639
  C   -1.15977977675379      0.00000044427574      2.59297644134322
  C   -1.21049851073126      0.00000124589359      3.98167791076986
  N   0.00000083930221      0.00000018699863      1.90085009303350
  H   0.00000109296179      4.04063370553856     -2.92583949555349
  C   0.00000080897641      0.00000137744309      4.67300951131822
  C   0.00000034644828      3.59186152263606     -1.94289013040788
  H   0.00000068204620      0.00000188555365      5.76136960175174
  C   1.15978098052198      0.00000019109799      2.59297646022137
  C   1.21049976049270      0.00000101379374      3.98167800632080
  C   0.00000020003383      4.16155411522475     -0.71703013773805
  H   2.15687161751389      0.00000111954506      4.51424350637694
  C   4.16155425475100     -0.00000003546908      0.71703005111375
  H   0.00000010152104      5.20686744291822     -0.43617988498348
  C   3.59186218924624      0.00000016901965      1.94289018287324
  H   5.20686768497930     -0.00000053795010      0.43618007019628
  H   4.04063376760866      0.00000041757957      2.92583976475671
  Fe  0.00000012304544      0.00000005965484     -0.00000001442784
  N   -2.22686254311076      0.00000027626379      1.71200278588199
  N   2.22686371959700      0.00000001966069      1.71200227812283
  C   1.91708154235928      0.00000006000761      0.35997124271014
  C   -1.91708035602086     -0.00000000333197      0.35997114219976
  C   0.00000009728426     -1.91708128651087     -0.35997126878585
  C   0.00000008236282      1.91708136908006     -0.35997135642299
  N   0.00000004399838     -2.22686330305381     -1.71200302103517
  N   0.00000016247711      2.22686351061706     -1.71200294567538
  C   -3.44489722884925     -0.00000217567699     -1.64802524533982
  H   -2.52210817286875      0.00000035585746     -2.21812434947424
  H   -4.02643305984633     -0.89190304999845     -1.90616111141665
  H   -4.02643858449996      0.89189479531884     -1.90616198924290
  C   3.44489755081986      0.00000019615761     -1.64802598335311
  H   2.52210814915387      0.00000464214566     -2.21812441783537
  H   4.02644013510183      0.89189675812266     -1.90616140206623
  H   4.02643238216424     -0.89190108022424     -1.90616290088691
  C   -0.00000192580497     -3.44489709577792      1.64802563367079
  H   0.89189291049580     -4.02644235359132      1.90616089752876
  H   0.00000518042000     -2.52210774926471      2.21812411980658
  H   -0.89190482329261     -4.02642952248063      1.90616224196542
  C   -0.00000214817546      3.44489679775191      1.64802583968001
  H   -0.89190575488951      4.02642821108443      1.90616244918216
  H   0.00000568740153      2.52210739108215      2.21812424128388
  H   0.89189191491946      4.02644297873354      1.90616166008364
  N   0.00000003124253      3.14279976790900      0.22739745203317
  N   -0.00000077099150     -3.14279984424283      0.22739694200327
  N   -3.14279944589366     -0.00000046020375     -0.22739697624187
  N   3.14280050091255      0.00000015394219     -0.22739763276296
