# Supplementary material for: Simulation of Ultrafast Excited-State Dynamics in Fe(II) Complexes: Assessment of Electronic Structure Descriptions
Source: J Chem Theory Comput. 2025 Jan 3;21(2):560–74. doi: 10.1021/acs.jctc.4c01331 (PMC11780750; doi:10.1021/acs.jctc.4c01331)
Supplement: Supplementary file 2 — ct4c01331_si_002.zip [file ct4c01331_si_002.zip › for_SI/Fe-CAB/Fe-CAB-PBE0-LVC.dat]

14 0 21
epsilon
35
  1   1  0.0000000000  1GS
  1   2  0.1052100000  1MC
  1   3  0.1052100000  1MC
  1   4  0.1099450000  1MLCT
  1   5  0.1099450000  1MLCT
  1   6  0.1187490000  1MC
  1   7  0.1215960000  1MLCT
  1   8  0.1248340000  1MC
  1   9  0.1250110000  1MLCT
  1  10  0.1303510000  1MLCT
  1  11  0.1341150000  1MLCT
  1  12  0.1341150000  1MLCT
  1  13  0.1383510000  1MC
  1  14  0.1388380000  1MLCT
  3   1  0.0746950000  3MC
  3   2  0.0746950000  3MC
  3   3  0.0833710000  3MC
  3   4  0.1001210000  3MC
  3   5  0.1047760000  3MLCT
  3   6  0.1047760000  3MLCT
  3   7  0.1055780000  3MLCT
  3   8  0.1093490000  3MLCT
  3   9  0.1095710000  3MC
  3  10  0.1095710000  3MC
  3  11  0.1108640000  3MLCT
  3  12  0.1179940000  3MLCT
  3  13  0.1216050000  3MLCT
  3  14  0.1253980000  3MLCT
  3  15  0.1275920000  3MLCT
  3  16  0.1275920000  3MLCT
  3  17  0.1441160000  3MLCT
  3  18  0.1441160000  3MLCT
  3  19  0.1455260000  3LL
  3  20  0.1465860000  3LL
  3  21  0.1465860000  3LL
kappa
1677
  1   1    20  3.82498e-05
  1   1    24 -2.30959e-05
  1   1    40 -1.10861e-05
  1   1    50 -1.43855e-05
  1   1    61 -2.52492e-05
  1   1    86 -1.41150e-05
  1   1    93  1.29855e-05
  1   1    97 -3.53158e-05
  1   1    98  2.81091e-05
  1   1   103 -1.27003e-05
  1   1   107  1.33338e-05
  1   1   121  1.52109e-05
  1   1   123  2.06810e-05
  1   1   135  3.38348e-05
  1   1   139  1.53466e-05
  1   1   149  2.58214e-05
  1   2     7 -1.84926e-05
  1   2    13 -3.02581e-05
  1   2    14 -2.42598e-05
  1   2    20 -3.04169e-03
  1   2    22  1.26302e-03
  1   2    23  3.36192e-05
  1   2    24  1.73123e-03
  1   2    34  1.70241e-05
  1   2    37 -6.72208e-04
  1   2    40  4.98064e-04
  1   2    41  9.98622e-04
  1   2    42 -3.32769e-03
  1   2    47  1.61975e-03
  1   2    50  1.99393e-03
  1   2    51  2.12756e-04
  1   2    55 -1.24508e-05
  1   2    59  1.56315e-05
  1   2    61  2.89468e-03
  1   2    62  1.51511e-04
  1   2    67  1.56419e-05
  1   2    70  8.72209e-04
  1   2    72 -2.61339e-04
  1   2    75  1.09292e-05
  1   2    84 -1.19374e-05
  1   2    86  8.80026e-04
  1   2    87 -9.20421e-04
  1   2    92 -1.31421e-04
  1   2    93 -1.85156e-04
  1   2    96 -2.97146e-04
  1   2    97  3.14258e-03
  1   2    98  1.33648e-03
  1   2   101  4.66470e-04
  1   2   102 -4.30899e-04
  1   2   103  4.69941e-04
  1   2   104 -1.11921e-03
  1   2   107 -2.04540e-03
  1   2   112  1.22412e-03
  1   2   113 -1.31564e-04
  1   2   120  5.18087e-04
  1   2   121 -6.32089e-04
  1   2   122  6.81684e-04
  1   2   123 -1.32502e-03
  1   2   128  6.12990e-04
  1   2   131  1.21952e-03
  1   2   134  1.17982e-05
  1   2   135 -5.94265e-04
  1   2   138 -4.14141e-04
  1   2   139  6.52498e-05
  1   2   140 -1.30752e-03
  1   2   147 -1.22057e-04
  1   2   148  1.97345e-04
  1   2   149 -1.11177e-03
  1   2   152 -1.42797e-04
  1   2   153 -1.16803e-03
  1   2   158  3.12602e-04
  1   2   159 -1.05976e-04
  1   2   162  2.12536e-04
  1   2   163  2.04437e-04
  1   2   166 -2.00363e-05
  1   2   167  1.07665e-05
  1   2   175  1.96009e-05
  1   2   176 -5.30239e-05
  1   2   180  1.39928e-05
  1   2   181  9.29174e-05
  1   2   188 -2.16709e-05
  1   2   189 -5.48436e-05
  1   3     7  1.85737e-05
  1   3    13  3.02674e-05
  1   3    14  2.42303e-05
  1   3    20 -3.04167e-03
  1   3    22 -1.26301e-03
  1   3    23 -3.35654e-05
  1   3    24  1.73129e-03
  1   3    34 -1.70120e-05
  1   3    37  6.72184e-04
  1   3    40  4.98176e-04
  1   3    41 -9.98614e-04
  1   3    42 -3.32767e-03
  1   3    47 -1.61974e-03
  1   3    50  1.99392e-03
  1   3    51 -2.12901e-04
  1   3    55  1.25311e-05
  1   3    59 -1.55822e-05
  1   3    61  2.89470e-03
  1   3    62 -1.50889e-04
  1   3    67 -1.57631e-05
  1   3    70  8.72219e-04
  1   3    72  2.61319e-04
  1   3    75 -1.09913e-05
  1   3    84  1.19430e-05
  1   3    86  8.79499e-04
  1   3    87  9.20959e-04
  1   3    92  1.31403e-04
  1   3    93 -1.85198e-04
  1   3    96  2.96311e-04
  1   3    97  3.14265e-03
  1   3    98  1.33558e-03
  1   3   101 -4.69139e-04
  1   3   102  4.30996e-04
  1   3   103  4.69841e-04
  1   3   104  1.11916e-03
  1   3   107 -2.04541e-03
  1   3   112  1.22410e-03
  1   3   113  1.31928e-04
  1   3   120 -5.17332e-04
  1   3   121 -6.32685e-04
  1   3   122 -6.81643e-04
  1   3   123 -1.32505e-03
  1   3   128 -6.12906e-04
  1   3   131  1.21954e-03
  1   3   134 -1.11778e-05
  1   3   135 -5.94279e-04
  1   3   138  4.14119e-04
  1   3   139  6.52922e-05
  1   3   140 -1.30752e-03
  1   3   147  1.22073e-04
  1   3   148 -1.97155e-04
  1   3   149 -1.11181e-03
  1   3   152  1.42863e-04
  1   3   153 -1.16802e-03
  1   3   158  3.12577e-04
  1   3   159  1.06104e-04
  1   3   162 -2.12773e-04
  1   3   163  2.04219e-04
  1   3   166  1.99844e-05
  1   3   167  1.09667e-05
  1   3   175  1.96515e-05
  1   3   176  5.21440e-05
  1   3   177 -1.20866e-05
  1   3   180 -1.49474e-05
  1   3   181  9.27649e-05
  1   3   188  2.20723e-05
  1   3   189 -5.46462e-05
  1   4     7 -1.08544e-04
  1   4    13 -2.35604e-04
  1   4    14  8.92339e-05
  1   4    20  3.34731e-04
  1   4    22 -2.02715e-04
  1   4    23  1.39079e-04
  1   4    24 -7.66727e-05
  1   4    31  2.84971e-05
  1   4    37 -2.24341e-04
  1   4    40  4.63580e-04
  1   4    41 -1.25963e-04
  1   4    42 -9.02124e-04
  1   4    47 -3.38605e-04
  1   4    50  5.18064e-04
  1   4    51 -1.47893e-04
  1   4    55  8.98826e-05
  1   4    59 -9.76728e-05
  1   4    61 -8.78280e-04
  1   4    62 -5.84008e-04
  1   4    67  1.73645e-04
  1   4    70 -1.21055e-04
  1   4    72 -3.55813e-04
  1   4    75  1.85190e-04
  1   4    81 -7.52052e-05
  1   4    86  1.28750e-03
  1   4    87  5.46071e-04
  1   4    92  2.33919e-04
  1   4    93 -9.82011e-04
  1   4    96 -8.67591e-04
  1   4    97 -9.77303e-04
  1   4    98 -5.23958e-05
  1   4   101  1.37699e-04
  1   4   102 -1.95699e-04
  1   4   103 -3.54277e-05
  1   4   104  8.19155e-04
  1   4   107 -2.61877e-03
  1   4   109  3.69954e-05
  1   4   113 -8.53059e-04
  1   4   120  4.70257e-05
  1   4   121 -1.07362e-04
  1   4   122  3.77605e-04
  1   4   123  8.17788e-04
  1   4   128  4.33073e-04
  1   4   131 -4.28167e-04
  1   4   134  9.52315e-04
  1   4   135  3.77245e-04
  1   4   138  2.36042e-04
  1   4   139  3.23828e-05
  1   4   140  1.01987e-03
  1   4   142  4.09366e-05
  1   4   147 -7.97443e-04
  1   4   148  9.75570e-04
  1   4   149  1.08428e-03
  1   4   152  6.80554e-04
  1   4   153  8.21416e-04
  1   4   158  1.35986e-04
  1   4   159 -5.38236e-04
  1   4   162 -2.45241e-03
  1   4   163 -3.72076e-03
  1   4   166  4.29385e-05
  1   4   174 -6.79411e-05
  1   4   175  1.33867e-04
  1   4   176  3.31086e-04
  1   4   177 -5.05724e-04
  1   4   180  4.45935e-05
  1   4   181 -4.06878e-05
  1   4   185  4.27323e-05
  1   4   188 -1.24264e-05
  1   4   189 -6.32170e-05
  1   5     7  1.08584e-04
  1   5    13  2.35625e-04
  1   5    14 -8.92300e-05
  1   5    20  3.34759e-04
  1   5    22  2.02707e-04
  1   5    23 -1.39053e-04
  1   5    24 -7.66803e-05
  1   5    31 -2.85014e-05
  1   5    37  2.24326e-04
  1   5    40  4.63562e-04
  1   5    41  1.26002e-04
  1   5    42 -9.02122e-04
  1   5    47  3.38611e-04
  1   5    50  5.18067e-04
  1   5    51  1.47873e-04
  1   5    55 -8.97951e-05
  1   5    59  9.77138e-05
  1   5    61 -8.78405e-04
  1   5    62  5.83828e-04
  1   5    67 -1.73675e-04
  1   5    70 -1.21056e-04
  1   5    72  3.55807e-04
  1   5    75 -1.85208e-04
  1   5    81  7.51677e-05
  1   5    86  1.28782e-03
  1   5    87 -5.45312e-04
  1   5    92 -2.34109e-04
  1   5    93 -9.81958e-04
  1   5    96  8.67837e-04
  1   5    97 -9.77072e-04
  1   5    98 -5.26696e-05
  1   5   101 -1.37604e-04
  1   5   102  1.95717e-04
  1   5   103 -3.54815e-05
  1   5   104 -8.19233e-04
  1   5   107 -2.61875e-03
  1   5   109 -3.70945e-05
  1   5   113  8.53115e-04
  1   5   120 -4.68585e-05
  1   5   121 -1.07426e-04
  1   5   122 -3.77615e-04
  1   5   123  8.17772e-04
  1   5   128 -4.33028e-04
  1   5   131 -4.28161e-04
  1   5   134 -9.52678e-04
  1   5   135  3.76320e-04
  1   5   138 -2.36079e-04
  1   5   139  3.23692e-05
  1   5   140  1.01988e-03
  1   5   142 -4.10343e-05
  1   5   147  7.97482e-04
  1   5   148 -9.75786e-04
  1   5   149  1.08411e-03
  1   5   152 -6.80549e-04
  1   5   153  8.21422e-04
  1   5   158  1.35867e-04
  1   5   159  5.38346e-04
  1   5   162  2.45589e-03
  1   5   163 -3.71844e-03
  1   5   166 -4.27872e-05
  1   5   167 -1.00828e-05
  1   5   174  6.87376e-05
  1   5   175  1.33466e-04
  1   5   176 -3.68944e-04
  1   5   177 -4.78862e-04
  1   5   180 -4.41853e-05
  1   5   181 -4.11442e-05
  1   5   185 -4.27029e-05
  1   5   188  1.29092e-05
  1   5   189 -6.31034e-05
  1   6    20 -1.02917e-03
  1   6    24  7.33611e-04
  1   6    40  8.94976e-04
  1   6    42 -1.75184e-03
  1   6    50  3.05969e-04
  1   6    70  4.35715e-04
  1   6    86  1.40387e-03
  1   6    93 -4.09084e-04
  1   6    97 -4.41420e-05
  1   6    98  3.07294e-04
  1   6   103  1.09966e-05
  1   6   107 -2.91553e-03
  1   6   112  1.31489e-04
  1   6   121 -7.51993e-04
  1   6   123 -3.71476e-04
  1   6   131  7.35403e-04
  1   6   135 -1.92133e-04
  1   6   139  5.73437e-04
  1   6   140  5.53280e-04
  1   6   149  3.58572e-04
  1   6   153  7.95565e-04
  1   6   158 -1.51587e-04
  1   6   163 -2.79774e-03
  1   6   167 -2.06177e-05
  1   6   175  1.01800e-04
  1   6   176 -1.31185e-05
  1   6   177 -3.40418e-04
  1   6   181  4.06307e-05
  1   6   184 -1.18669e-05
  1   6   189 -6.97350e-05
  1   7    20 -5.91826e-04
  1   7    24 -4.02182e-04
  1   7    40  1.81553e-03
  1   7    42 -1.08678e-03
  1   7    50 -3.50047e-04
  1   7    61 -1.02196e-03
  1   7    70  2.69669e-04
  1   7    86  1.26424e-03
  1   7    93 -5.15246e-04
  1   7    97 -1.36737e-03
  1   7    98  1.94685e-04
  1   7   103 -3.42224e-04
  1   7   107 -3.13069e-03
  1   7   112 -1.61826e-04
  1   7   121 -7.65862e-04
  1   7   123  1.11614e-04
  1   7   131  8.25081e-04
  1   7   135 -1.76698e-04
  1   7   139  7.33567e-04
  1   7   140  1.01750e-03
  1   7   149  7.94975e-04
  1   7   153  2.18724e-03
  1   7   158 -3.01486e-04
  1   7   163 -3.47522e-03
  1   7   167 -1.69587e-05
  1   7   175  1.07095e-04
  1   7   176 -1.50179e-05
  1   7   177 -3.90717e-04
  1   7   181 -4.22789e-05
  1   7   189 -5.24830e-05
  1   8    20 -3.39013e-03
  1   8    24 -2.01731e-03
  1   8    40  4.41782e-03
  1   8    42 -1.57603e-03
  1   8    50  7.59042e-04
  1   8    61 -5.63337e-04
  1   8    70 -7.79465e-05
  1   8    86  1.51748e-03
  1   8    93 -1.27380e-03
  1   8    97 -4.15111e-04
  1   8    98  9.63176e-04
  1   8   103 -1.28218e-03
  1   8   107 -3.14719e-03
  1   8   112  1.27971e-03
  1   8   121 -8.56750e-04
  1   8   123 -4.58680e-04
  1   8   131  1.26187e-03
  1   8   135 -1.02308e-03
  1   8   139  8.00787e-04
  1   8   140 -7.94554e-04
  1   8   149 -5.61378e-04
  1   8   153  1.19701e-03
  1   8   158  1.01571e-03
  1   8   163 -1.13404e-03
  1   8   167  1.83534e-05
  1   8   175  2.00369e-05
  1   8   177 -7.86151e-05
  1   8   184  4.59737e-05
  1   8   189 -9.93963e-05
  1   9    20  3.35357e-04
  1   9    24 -3.59350e-04
  1   9    40  7.86679e-05
  1   9    42 -7.89589e-04
  1   9    50  1.00202e-03
  1   9    61 -7.66707e-05
  1   9    70  7.97855e-05
  1   9    86  1.03549e-03
  1   9    93 -1.05236e-03
  1   9    97 -8.91722e-04
  1   9    98 -1.89004e-04
  1   9   103 -3.59007e-04
  1   9   107 -1.98736e-03
  1   9   112  5.32044e-04
  1   9   121 -5.07358e-04
  1   9   131 -1.40255e-04
  1   9   135  3.97354e-04
  1   9   139 -5.24713e-04
  1   9   140  2.73471e-04
  1   9   149  7.44371e-04
  1   9   153  4.04571e-04
  1   9   158  1.11064e-03
  1   9   163  4.74031e-04
  1   9   167 -1.38082e-05
  1   9   175  7.76132e-05
  1   9   177  1.90781e-05
  1   9   181 -2.95277e-04
  1   9   184  2.69440e-05
  1   9   189  3.41706e-05
  1  10    20  2.17813e-04
  1  10    24 -2.09263e-04
  1  10    40  6.46553e-04
  1  10    42 -1.02650e-03
  1  10    50  4.10143e-04
  1  10    61 -2.81725e-04
  1  10    70  1.13425e-04
  1  10    86  9.32455e-04
  1  10    93 -5.53455e-04
  1  10    97 -1.04721e-03
  1  10    98  8.53722e-05
  1  10   103 -1.68464e-04
  1  10   107 -2.64260e-03
  1  10   112  1.47307e-04
  1  10   121 -6.35505e-04
  1  10   123  9.59592e-05
  1  10   131  4.68133e-04
  1  10   139  1.92456e-04
  1  10   140  6.09397e-04
  1  10   149  6.78069e-04
  1  10   153  1.21534e-03
  1  10   158  3.52423e-04
  1  10   163 -1.78456e-03
  1  10   167 -2.33218e-05
  1  10   175  1.28836e-04
  1  10   177 -2.14572e-04
  1  10   181 -1.89856e-04
  1  10   184 -2.05229e-05
  1  11     7  1.35122e-04
  1  11    13  5.88141e-05
  1  11    14 -6.24039e-05
  1  11    20 -3.14140e-04
  1  11    22  8.82541e-05
  1  11    23  8.31664e-05
  1  11    24 -6.78688e-04
  1  11    31  2.40274e-05
  1  11    34 -5.61825e-05
  1  11    37  4.71697e-04
  1  11    40  5.36565e-04
  1  11    41  3.24376e-04
  1  11    42 -8.81087e-04
  1  11    47 -8.84734e-04
  1  11    50  9.04168e-04
  1  11    51 -5.28745e-04
  1  11    55  1.23555e-04
  1  11    59 -3.09821e-05
  1  11    61  4.71223e-04
  1  11    62 -2.82078e-05
  1  11    67  9.32691e-05
  1  11    70  5.09759e-04
  1  11    72  4.68003e-04
  1  11    75  1.08138e-04
  1  11    81 -1.63339e-05
  1  11    86  6.08136e-04
  1  11    87  3.91628e-04
  1  11    92 -1.78949e-04
  1  11    93 -9.50297e-04
  1  11    96  2.78302e-04
  1  11    97 -6.38037e-04
  1  11    98  1.08654e-04
  1  11   101  4.54507e-05
  1  11   102 -6.45053e-05
  1  11   103 -4.86576e-04
  1  11   104  2.90597e-04
  1  11   107 -1.44661e-03
  1  11   109  2.05727e-05
  1  11   112  6.73384e-04
  1  11   113 -1.83847e-04
  1  11   120 -1.88380e-04
  1  11   121 -6.97974e-04
  1  11   122 -3.96664e-04
  1  11   123 -4.58112e-04
  1  11   128 -2.00454e-04
  1  11   131  4.47112e-04
  1  11   134  1.53485e-04
  1  11   135  3.46284e-04
  1  11   138  6.47798e-05
  1  11   139 -8.28571e-04
  1  11   140 -1.12284e-04
  1  11   142  1.05188e-05
  1  11   147 -1.78435e-04
  1  11   149  5.31579e-04
  1  11   152 -2.53115e-04
  1  11   153  1.19931e-03
  1  11   158  9.93325e-04
  1  11   159 -1.21688e-04
  1  11   162  2.31652e-04
  1  11   163  2.57653e-03
  1  11   167  2.12833e-05
  1  11   175  1.19586e-05
  1  11   177  2.81238e-04
  1  11   181 -3.79319e-04
  1  11   184  8.43787e-05
  1  11   189  7.41812e-05
  1  12     7 -1.34988e-04
  1  12    13 -5.89080e-05
  1  12    14  6.23848e-05
  1  12    20 -3.14136e-04
  1  12    22 -8.83481e-05
  1  12    23 -8.31439e-05
  1  12    24 -6.78707e-04
  1  12    31 -2.40118e-05
  1  12    34  5.61680e-05
  1  12    37 -4.71694e-04
  1  12    40  5.36592e-04
  1  12    41 -3.24359e-04
  1  12    42 -8.81082e-04
  1  12    47  8.84748e-04
  1  12    50  9.04210e-04
  1  12    51  5.28663e-04
  1  12    55 -1.23486e-04
  1  12    59  3.10404e-05
  1  12    61  4.71217e-04
  1  12    62  2.83112e-05
  1  12    67 -9.33547e-05
  1  12    70  5.09747e-04
  1  12    72 -4.68006e-04
  1  12    75 -1.08167e-04
  1  12    81  1.62807e-05
  1  12    86  6.08359e-04
  1  12    87 -3.91265e-04
  1  12    92  1.78740e-04
  1  12    93 -9.50330e-04
  1  12    96 -2.78128e-04
  1  12    97 -6.38111e-04
  1  12    98  1.08561e-04
  1  12   101 -4.57003e-05
  1  12   102  6.44055e-05
  1  12   103 -4.86597e-04
  1  12   104 -2.90644e-04
  1  12   107 -1.44660e-03
  1  12   109 -2.06218e-05
  1  12   112  6.73335e-04
  1  12   113  1.84066e-04
  1  12   120  1.89206e-04
  1  12   121 -6.97754e-04
  1  12   122  3.96679e-04
  1  12   123 -4.58101e-04
  1  12   128  2.00485e-04
  1  12   131  4.47112e-04
  1  12   134 -1.53807e-04
  1  12   135  3.46135e-04
  1  12   138 -6.46802e-05
  1  12   139 -8.28577e-04
  1  12   140 -1.12286e-04
  1  12   142 -1.05150e-05
  1  12   147  1.78461e-04
  1  12   149  5.31583e-04
  1  12   152  2.53161e-04
  1  12   153  1.19932e-03
  1  12   158  9.93297e-04
  1  12   159  1.21945e-04
  1  12   162 -2.34150e-04
  1  12   163  2.57631e-03
  1  12   167  2.13574e-05
  1  12   175  1.20100e-05
  1  12   176  1.51530e-05
  1  12   177  2.80899e-04
  1  12   180  1.23402e-05
  1  12   181 -3.79212e-04
  1  12   184  8.43799e-05
  1  12   189  7.41040e-05
  1  13    20 -1.67230e-03
  1  13    24  1.33108e-03
  1  13    40  2.76633e-04
  1  13    42 -2.35636e-03
  1  13    50  1.29571e-03
  1  13    61  1.36038e-03
  1  13    70  4.53404e-04
  1  13    86  1.27994e-03
  1  13    93 -4.11838e-04
  1  13    97  1.50500e-03
  1  13    98  6.56081e-04
  1  13   103  3.80850e-04
  1  13   107 -2.36033e-03
  1  13   112  6.54894e-04
  1  13   121 -5.78517e-04
  1  13   123 -7.29126e-04
  1  13   131  5.27662e-04
  1  13   135 -2.33412e-04
  1  13   139  1.56279e-04
  1  13   140 -3.04894e-04
  1  13   149 -2.85859e-04
  1  13   153 -8.67403e-04
  1  13   158  2.24509e-04
  1  13   163 -1.57204e-03
  1  13   175  6.65458e-05
  1  13   177 -2.23108e-04
  1  13   181  1.08088e-04
  1  13   189 -8.54707e-05
  1  14    20  4.20184e-04
  1  14    24 -4.57590e-04
  1  14    40  2.23008e-04
  1  14    42 -9.89537e-04
  1  14    50  1.39614e-03
  1  14    61  3.88022e-04
  1  14    70 -2.82076e-04
  1  14    86  1.00477e-03
  1  14    93 -7.52245e-04
  1  14    97 -8.43738e-04
  1  14    98 -1.67765e-04
  1  14   103 -4.91795e-04
  1  14   107 -2.33435e-03
  1  14   112  9.23685e-04
  1  14   121 -7.63370e-04
  1  14   123 -4.48984e-04
  1  14   131  2.39125e-04
  1  14   135 -5.85939e-05
  1  14   139 -1.93043e-04
  1  14   140 -3.32985e-04
  1  14   149  4.96561e-05
  1  14   153 -9.41513e-04
  1  14   158  1.99915e-03
  1  14   163  1.59054e-03
  1  14   167 -1.57354e-05
  1  14   175  1.30099e-04
  1  14   177  1.86061e-04
  1  14   181 -3.87418e-04
  1  14   184 -9.38499e-05
  1  14   189  7.46412e-05
  3   1     7 -7.48895e-05
  3   1    13 -1.20758e-04
  3   1    14 -1.93190e-04
  3   1    20 -3.30701e-03
  3   1    22  6.92025e-04
  3   1    23  3.58547e-05
  3   1    24  2.08974e-03
  3   1    31 -1.41170e-04
  3   1    34  1.85310e-04
  3   1    37 -3.21620e-04
  3   1    40  2.32946e-04
  3   1    41  5.66080e-04
  3   1    42 -3.75361e-03
  3   1    47  6.85169e-04
  3   1    50  2.42462e-03
  3   1    51  1.11432e-04
  3   1    55  3.29637e-05
  3   1    61  3.52019e-03
  3   1    62  3.92158e-04
  3   1    67 -1.14066e-04
  3   1    70  9.44991e-04
  3   1    72 -6.23629e-05
  3   1    75 -1.33395e-04
  3   1    86  8.53766e-04
  3   1    87 -6.72729e-04
  3   1    92 -1.02137e-04
  3   1    93 -1.46178e-04
  3   1    96  1.46682e-05
  3   1    97  3.80996e-03
  3   1    98  1.53369e-03
  3   1   101  1.94153e-04
  3   1   102 -3.37795e-04
  3   1   103  6.42332e-04
  3   1   104 -7.15350e-04
  3   1   107 -2.06472e-03
  3   1   112  1.43803e-03
  3   1   113 -9.15339e-05
  3   1   120  3.38085e-04
  3   1   121 -6.39146e-04
  3   1   122  4.80663e-04
  3   1   123 -1.50108e-03
  3   1   128  3.87081e-04
  3   1   131  1.29698e-03
  3   1   134 -5.10675e-05
  3   1   135 -6.66571e-04
  3   1   138 -3.36406e-04
  3   1   140 -1.57560e-03
  3   1   142 -1.95905e-05
  3   1   148  2.31735e-05
  3   1   149 -1.33344e-03
  3   1   152 -2.23308e-04
  3   1   153 -1.51583e-03
  3   1   158  3.39954e-04
  3   1   159  1.71789e-05
  3   1   162  2.45963e-04
  3   1   163  4.15103e-04
  3   1   166 -1.02737e-05
  3   1   175  1.68540e-05
  3   1   176 -6.10355e-05
  3   1   177  1.43180e-05
  3   1   181  7.50736e-05
  3   1   189 -4.76306e-05
  3   2     7  7.49754e-05
  3   2    13  1.20801e-04
  3   2    14  1.93155e-04
  3   2    20 -3.30701e-03
  3   2    22 -6.92000e-04
  3   2    23 -3.57891e-05
  3   2    24  2.08977e-03
  3   2    31  1.41192e-04
  3   2    34 -1.85292e-04
  3   2    37  3.21594e-04
  3   2    40  2.33003e-04
  3   2    41 -5.66087e-04
  3   2    42 -3.75361e-03
  3   2    47 -6.85152e-04
  3   2    50  2.42462e-03
  3   2    51 -1.11607e-04
  3   2    55 -3.28789e-05
  3   2    61  3.52027e-03
  3   2    62 -3.91399e-04
  3   2    67  1.13936e-04
  3   2    70  9.45003e-04
  3   2    72  6.23442e-05
  3   2    75  1.33335e-04
  3   2    86  8.53379e-04
  3   2    87  6.73245e-04
  3   2    92  1.02123e-04
  3   2    93 -1.46208e-04
  3   2    96 -1.56731e-05
  3   2    97  3.80996e-03
  3   2    98  1.53332e-03
  3   2   101 -1.97212e-04
  3   2   102  3.37929e-04
  3   2   103  6.42251e-04
  3   2   104  7.15300e-04
  3   2   107 -2.06473e-03
  3   2   112  1.43802e-03
  3   2   113  9.19556e-05
  3   2   120 -3.37324e-04
  3   2   121 -6.39533e-04
  3   2   122 -4.80619e-04
  3   2   123 -1.50110e-03
  3   2   128 -3.86989e-04
  3   2   131  1.29699e-03
  3   2   134  5.17609e-05
  3   2   135 -6.66527e-04
  3   2   138  3.36391e-04
  3   2   140 -1.57560e-03
  3   2   142  1.97855e-05
  3   2   148 -2.29440e-05
  3   2   149 -1.33346e-03
  3   2   152  2.23369e-04
  3   2   153 -1.51583e-03
  3   2   158  3.39959e-04
  3   2   159 -1.70449e-05
  3   2   162 -2.46388e-04
  3   2   163  4.14865e-04
  3   2   166  1.02347e-05
  3   2   175  1.68832e-05
  3   2   176  6.18455e-05
  3   2   181  7.50580e-05
  3   2   189 -4.75698e-05
  3   3    20 -3.56206e-03
  3   3    24  2.19920e-03
  3   3    40  6.03411e-04
  3   3    42 -3.62986e-03
  3   3    50  2.27576e-03
  3   3    61  2.48994e-03
  3   3    70  6.40997e-04
  3   3    86  1.91049e-03
  3   3    93 -5.45096e-04
  3   3    97  3.15842e-03
  3   3    98  1.09684e-03
  3   3   103  3.08153e-04
  3   3   107 -2.95462e-03
  3   3   112  1.55106e-03
  3   3   121 -9.69452e-04
  3   3   123 -1.77302e-03
  3   3   131  1.05051e-03
  3   3   135 -8.19992e-04
  3   3   139  4.31475e-04
  3   3   140 -1.33606e-03
  3   3   149 -1.28457e-03
  3   3   153 -2.28181e-03
  3   3   158  7.77082e-04
  3   3   163 -6.49201e-04
  3   3   167 -2.40048e-05
  3   3   175  5.19957e-05
  3   3   177 -1.17709e-04
  3   3   181  1.41425e-04
  3   3   184 -1.69387e-05
  3   3   189 -1.22569e-04
  3   4    20 -4.38337e-03
  3   4    24 -2.51855e-03
  3   4    40  5.44257e-03
  3   4    42 -1.82876e-03
  3   4    50  9.74717e-04
  3   4    61 -5.52365e-04
  3   4    70 -1.29109e-04
  3   4    86  1.71741e-03
  3   4    93 -1.51038e-03
  3   4    97 -2.65117e-04
  3   4    98  1.20502e-03
  3   4   103 -1.63138e-03
  3   4   107 -3.48070e-03
  3   4   112  1.72868e-03
  3   4   121 -1.01348e-03
  3   4   123 -7.03332e-04
  3   4   131  1.57425e-03
  3   4   135 -1.36401e-03
  3   4   139  9.73813e-04
  3   4   140 -1.29594e-03
  3   4   149 -9.72444e-04
  3   4   153  1.11566e-03
  3   4   158  1.33260e-03
  3   4   163 -6.76714e-04
  3   4   167  1.38768e-05
  3   4   177 -1.18652e-05
  3   4   181  2.59056e-05
  3   4   184  4.10166e-05
  3   4   189 -8.82278e-05
  3   5     7  2.08907e-05
  3   5    13  2.45377e-05
  3   5    14 -2.44712e-05
  3   5    20  1.36327e-04
  3   5    22 -1.22357e-04
  3   5    24 -1.72267e-04
  3   5    31 -1.29843e-05
  3   5    37 -4.02859e-04
  3   5    40  6.51024e-04
  3   5    41  1.98223e-05
  3   5    42 -8.35883e-04
  3   5    47 -2.04976e-05
  3   5    50  3.57492e-04
  3   5    51 -1.65728e-04
  3   5    61 -9.37403e-04
  3   5    62 -1.02035e-03
  3   5    67 -1.66507e-05
  3   5    70 -1.42412e-05
  3   5    72 -5.73665e-04
  3   5    75 -2.09947e-05
  3   5    86  1.22765e-03
  3   5    87  7.21512e-04
  3   5    92  4.18350e-04
  3   5    93 -9.68711e-04
  3   5    96 -1.35311e-03
  3   5    97 -9.86785e-04
  3   5    98 -7.79295e-05
  3   5   101  4.19667e-04
  3   5   102 -2.58195e-04
  3   5   103 -1.30954e-04
  3   5   104  8.63573e-04
  3   5   107 -2.39701e-03
  3   5   112 -3.04210e-05
  3   5   113 -1.19797e-03
  3   5   120  2.08857e-04
  3   5   121 -1.04833e-04
  3   5   122  7.45132e-04
  3   5   123  8.19295e-04
  3   5   128  9.05991e-04
  3   5   131 -3.93104e-04
  3   5   134  1.44716e-03
  3   5   135  4.08058e-04
  3   5   138  1.35002e-04
  3   5   139 -8.95541e-05
  3   5   140  9.96077e-04
  3   5   147 -1.18471e-03
  3   5   148  1.55756e-03
  3   5   149  1.10598e-03
  3   5   152  9.76499e-04
  3   5   153  1.00934e-03
  3   5   158  1.99709e-04
  3   5   159 -6.74006e-04
  3   5   162 -3.24259e-03
  3   5   163 -3.21989e-03
  3   5   166  4.04256e-05
  3   5   174 -1.01931e-04
  3   5   175  1.16288e-04
  3   5   176  5.10876e-04
  3   5   177 -4.94316e-04
  3   5   180  1.34072e-04
  3   5   181 -8.35031e-05
  3   5   184  1.53192e-05
  3   5   185  6.55665e-05
  3   5   188 -3.88033e-05
  3   5   189 -7.50993e-05
  3   6     7 -2.08250e-05
  3   6    13 -2.45384e-05
  3   6    14  2.44570e-05
  3   6    20  1.36343e-04
  3   6    22  1.22341e-04
  3   6    24 -1.72279e-04
  3   6    31  1.29814e-05
  3   6    37  4.02839e-04
  3   6    40  6.51037e-04
  3   6    41 -1.97531e-05
  3   6    42 -8.35877e-04
  3   6    47  2.05082e-05
  3   6    50  3.57502e-04
  3   6    51  1.65714e-04
  3   6    61 -9.37609e-04
  3   6    62  1.02015e-03
  3   6    67  1.66195e-05
  3   6    70 -1.42294e-05
  3   6    72  5.73654e-04
  3   6    75  2.09725e-05
  3   6    86  1.22808e-03
  3   6    87 -7.20788e-04
  3   6    92 -4.18535e-04
  3   6    93 -9.68613e-04
  3   6    96  1.35335e-03
  3   6    97 -9.86415e-04
  3   6    98 -7.87521e-05
  3   6   101 -4.19515e-04
  3   6   102  2.58183e-04
  3   6   103 -1.31025e-04
  3   6   104 -8.63638e-04
  3   6   107 -2.39699e-03
  3   6   112 -3.07308e-05
  3   6   113  1.19801e-03
  3   6   120 -2.08696e-04
  3   6   121 -1.05088e-04
  3   6   122 -7.45133e-04
  3   6   123  8.19262e-04
  3   6   128 -9.05942e-04
  3   6   131 -3.93090e-04
  3   6   134 -1.44755e-03
  3   6   135  4.06643e-04
  3   6   138 -1.35026e-04
  3   6   139 -8.95564e-05
  3   6   140  9.96100e-04
  3   6   147  1.18475e-03
  3   6   148 -1.55777e-03
  3   6   149  1.10570e-03
  3   6   152 -9.76489e-04
  3   6   153  1.00935e-03
  3   6   158  1.99562e-04
  3   6   159  6.74120e-04
  3   6   162  3.24558e-03
  3   6   163 -3.21683e-03
  3   6   166 -4.03791e-05
  3   6   174  1.02621e-04
  3   6   175  1.15687e-04
  3   6   176 -5.47328e-04
  3   6   177 -4.53709e-04
  3   6   180 -1.33227e-04
  3   6   181 -8.48642e-05
  3   6   184  1.56742e-05
  3   6   185 -6.54486e-05
  3   6   188  3.93884e-05
  3   6   189 -7.47492e-05
  3   7    20  4.50342e-04
  3   7    24 -7.92982e-05
  3   7    40  7.35656e-04
  3   7    42 -5.68472e-04
  3   7    50 -6.25524e-04
  3   7    61 -1.31980e-03
  3   7    70  3.61072e-04
  3   7    86  1.17180e-03
  3   7    93 -5.43665e-04
  3   7    97 -1.96664e-03
  3   7    98 -3.19173e-04
  3   7   103 -1.69793e-04
  3   7   107 -2.51325e-03
  3   7   112 -5.67355e-04
  3   7   121 -5.34049e-04
  3   7   123  4.23192e-04
  3   7   131  2.16675e-04
  3   7   135  3.96927e-04
  3   7   139  3.11265e-04
  3   7   140  1.59994e-03
  3   7   149  1.42176e-03
  3   7   153  2.23146e-03
  3   7   158 -3.84013e-04
  3   7   163 -3.25753e-03
  3   7   175  1.05844e-04
  3   7   176 -1.44185e-05
  3   7   177 -3.74194e-04
  3   7   181 -1.52858e-04
  3   7   189 -3.84827e-05
  3   8    20  3.37770e-04
  3   8    24 -1.39692e-04
  3   8    40  1.26530e-03
  3   8    42 -6.41615e-04
  3   8    50 -1.05760e-03
  3   8    61 -1.66000e-03
  3   8    70  2.64380e-04
  3   8    86  1.11738e-03
  3   8    93 -2.72279e-04
  3   8    97 -2.49674e-03
  3   8    98 -1.87084e-04
  3   8   103 -1.07787e-04
  3   8   107 -3.07785e-03
  3   8   112 -8.64216e-04
  3   8   121 -7.26516e-04
  3   8   123  4.54309e-04
  3   8   131  6.88377e-04
  3   8   135  6.32805e-05
  3   8   139  8.50780e-04
  3   8   140  1.76809e-03
  3   8   149  1.30754e-03
  3   8   153  2.70434e-03
  3   8   158 -7.97306e-04
  3   8   163 -4.78684e-03
  3   8   167 -2.36623e-05
  3   8   175  1.25206e-04
  3   8   176 -2.10073e-05
  3   8   177 -5.46834e-04
  3   8   181 -1.28034e-04
  3   8   184 -2.53174e-05
  3   8   189 -6.30200e-05
  3   9     7 -1.64856e-04
  3   9    13 -1.75345e-04
  3   9    14 -2.96494e-04
  3   9    20 -3.61819e-03
  3   9    22  2.15239e-04
  3   9    23 -8.68422e-05
  3   9    24 -2.20989e-03
  3   9    31 -2.42799e-04
  3   9    34  4.04103e-04
  3   9    37 -3.03210e-05
  3   9    40  4.49740e-03
  3   9    41  2.30227e-04
  3   9    42 -1.77860e-03
  3   9    47  1.53313e-04
  3   9    50  8.71503e-04
  3   9    51 -1.33481e-04
  3   9    55  6.29285e-05
  3   9    59 -2.70270e-05
  3   9    61  2.24350e-04
  3   9    62 -3.48929e-04
  3   9    67 -3.36818e-04
  3   9    68  1.06000e-05
  3   9    70  1.92905e-04
  3   9    72 -1.73840e-05
  3   9    75 -3.66926e-04
  3   9    81  2.10029e-05
  3   9    84  5.31471e-05
  3   9    86  7.52134e-04
  3   9    87  1.81063e-04
  3   9    92 -2.18612e-05
  3   9    93 -1.04640e-03
  3   9    96 -2.20642e-04
  3   9    97  1.59392e-04
  3   9    98  1.36331e-03
  3   9   101  1.53056e-04
  3   9   103 -1.13675e-03
  3   9   104  8.95811e-05
  3   9   107 -2.55871e-03
  3   9   112  1.30958e-03
  3   9   113 -1.28190e-04
  3   9   120 -2.67496e-05
  3   9   121 -6.41731e-04
  3   9   122 -7.19739e-05
  3   9   123 -2.97143e-04
  3   9   128  3.34595e-05
  3   9   131  1.53637e-03
  3   9   134  1.79320e-04
  3   9   135 -9.87314e-04
  3   9   138  6.82794e-05
  3   9   139  4.81477e-04
  3   9   140 -1.16588e-03
  3   9   142 -4.02829e-05
  3   9   147 -1.92057e-04
  3   9   148  2.00032e-04
  3   9   149 -7.41537e-04
  3   9   152  8.82272e-05
  3   9   153  1.68969e-03
  3   9   158  8.05466e-04
  3   9   159 -1.47495e-04
  3   9   162 -2.42864e-04
  3   9   163 -5.85807e-05
  3   9   167  3.93395e-05
  3   9   175 -2.48799e-05
  3   9   176  5.53358e-05
  3   9   177  3.98230e-05
  3   9   181 -2.47041e-05
  3   9   184  5.44825e-05
  3   9   185  1.00331e-05
  3   9   189 -2.57796e-05
  3  10     7  1.65022e-04
  3  10    13  1.75258e-04
  3  10    14  2.96438e-04
  3  10    20 -3.61819e-03
  3  10    22 -2.15379e-04
  3  10    23  8.68426e-05
  3  10    24 -2.20990e-03
  3  10    31  2.42856e-04
  3  10    34 -4.04139e-04
  3  10    37  3.02795e-05
  3  10    40  4.49743e-03
  3  10    41 -2.29805e-04
  3  10    42 -1.77860e-03
  3  10    47 -1.53332e-04
  3  10    50  8.71522e-04
  3  10    51  1.33423e-04
  3  10    55 -6.28429e-05
  3  10    59  2.70735e-05
  3  10    61  2.24292e-04
  3  10    62  3.48996e-04
  3  10    67  3.36752e-04
  3  10    68 -1.06435e-05
  3  10    70  1.92932e-04
  3  10    72  1.73859e-05
  3  10    75  3.66907e-04
  3  10    81 -2.10742e-05
  3  10    84 -5.31522e-05
  3  10    86  7.52241e-04
  3  10    87 -1.80599e-04
  3  10    92  2.16436e-05
  3  10    93 -1.04640e-03
  3  10    96  2.20612e-04
  3  10    97  1.59452e-04
  3  10    98  1.36300e-03
  3  10   101 -1.55787e-04
  3  10   103 -1.13676e-03
  3  10   104 -8.96442e-05
  3  10   107 -2.55871e-03
  3  10   112  1.30955e-03
  3  10   113  1.28591e-04
  3  10   120  2.75069e-05
  3  10   121 -6.41700e-04
  3  10   122  7.19643e-05
  3  10   123 -2.97144e-04
  3  10   128 -3.33959e-05
  3  10   131  1.53637e-03
  3  10   134 -1.78342e-04
  3  10   135 -9.87488e-04
  3  10   138 -6.83361e-05
  3  10   139  4.81475e-04
  3  10   140 -1.16588e-03
  3  10   142  4.03744e-05
  3  10   147  1.92090e-04
  3  10   148 -1.99918e-04
  3  10   149 -7.41577e-04
  3  10   152 -8.81853e-05
  3  10   153  1.68969e-03
  3  10   158  8.05433e-04
  3  10   159  1.47738e-04
  3  10   162  2.42895e-04
  3  10   163 -5.83413e-05
  3  10   167  3.93531e-05
  3  10   175 -2.48950e-05
  3  10   176 -5.22371e-05
  3  10   177  4.39532e-05
  3  10   181 -2.47728e-05
  3  10   184  5.45376e-05
  3  10   189 -2.57710e-05
  3  11    20  6.53601e-04
  3  11    24 -3.68239e-04
  3  11    40 -5.21679e-04
  3  11    42 -4.64813e-04
  3  11    50  1.15229e-03
  3  11    61 -5.96552e-05
  3  11    70  1.18487e-04
  3  11    86  5.78168e-04
  3  11    93 -1.29974e-03
  3  11    97 -9.21530e-04
  3  11    98 -3.00004e-04
  3  11   103 -2.87296e-04
  3  11   107 -9.39142e-04
  3  11   112  4.46669e-04
  3  11   121 -4.99200e-05
  3  11   123  4.63232e-04
  3  11   131 -6.95559e-04
  3  11   135  8.93501e-04
  3  11   139 -1.39973e-03
  3  11   140  2.63949e-04
  3  11   149  1.03523e-03
  3  11   153  4.70317e-04
  3  11   158  1.20072e-03
  3  11   163  1.74649e-03
  3  11   167  2.60123e-05
  3  11   175  4.93213e-05
  3  11   177  9.74461e-05
  3  11   181 -3.84885e-04
  3  11   184  1.00146e-04
  3  11   189  5.63945e-05
  3  12    20  1.49041e-04
  3  12    24 -4.15340e-05
  3  12    40  1.20084e-03
  3  12    42 -8.48617e-04
  3  12    50 -7.87109e-04
  3  12    61 -1.34659e-03
  3  12    70  3.93911e-04
  3  12    86  1.24644e-03
  3  12    93 -3.30202e-04
  3  12    97 -1.76048e-03
  3  12    98 -1.21888e-04
  3  12   103 -2.08446e-04
  3  12   107 -3.05046e-03
  3  12   112 -6.01039e-04
  3  12   121 -7.19492e-04
  3  12   123  2.77718e-04
  3  12   131  6.76978e-04
  3  12   135  7.68063e-05
  3  12   139  7.68467e-04
  3  12   140  1.58719e-03
  3  12   149  1.21130e-03
  3  12   153  2.50506e-03
  3  12   158 -6.34880e-04
  3  12   163 -4.05231e-03
  3  12   167 -1.04991e-05
  3  12   175  1.24326e-04
  3  12   176 -1.88867e-05
  3  12   177 -4.90816e-04
  3  12   181 -7.86114e-05
  3  12   184 -1.64812e-05
  3  12   189 -6.61877e-05
  3  13    20  8.92294e-05
  3  13    24 -7.57831e-05
  3  13    40  1.19368e-03
  3  13    42 -9.14521e-04
  3  13    50 -6.43579e-04
  3  13    61 -1.14223e-03
  3  13    70  3.84589e-04
  3  13    86  1.18396e-03
  3  13    93 -3.36133e-04
  3  13    97 -1.59294e-03
  3  13    98 -2.98390e-05
  3  13   103 -1.48069e-04
  3  13   107 -2.99609e-03
  3  13   112 -5.20879e-04
  3  13   121 -6.95785e-04
  3  13   123  2.62278e-04
  3  13   131  6.77851e-04
  3  13   135  6.11953e-05
  3  13   139  6.90434e-04
  3  13   140  1.45914e-03
  3  13   149  1.12708e-03
  3  13   153  2.38078e-03
  3  13   158 -6.02618e-04
  3  13   163 -3.91966e-03
  3  13   175  1.20344e-04
  3  13   176 -1.82546e-05
  3  13   177 -4.75038e-04
  3  13   181 -8.63311e-05
  3  13   184 -1.48464e-05
  3  13   189 -6.20738e-05
  3  14    20  6.25283e-04
  3  14    24 -1.58819e-04
  3  14    40 -5.63962e-04
  3  14    42 -5.58737e-04
  3  14    50  1.43582e-03
  3  14    61  4.35745e-05
  3  14    70 -2.52126e-04
  3  14    86  4.27364e-04
  3  14    93 -9.70441e-04
  3  14    97 -1.11960e-03
  3  14    98 -5.70549e-04
  3  14   103 -5.95275e-04
  3  14   107 -1.25275e-03
  3  14   112  9.54821e-04
  3  14   121 -9.28518e-05
  3  14   123  3.70023e-04
  3  14   131 -3.76179e-04
  3  14   135  4.24923e-04
  3  14   139 -1.39690e-03
  3  14   140 -5.45227e-04
  3  14   149  2.84382e-04
  3  14   153 -1.40276e-03
  3  14   158  3.19338e-03
  3  14   163  3.67119e-03
  3  14   167 -3.77427e-05
  3  14   175  9.18731e-05
  3  14   176  1.07262e-05
  3  14   177  2.81138e-04
  3  14   181 -5.56827e-04
  3  14   184 -5.54775e-05
  3  14   189  2.28096e-04
  3  15     7  3.84660e-05
  3  15    13  1.68302e-05
  3  15    14 -1.67088e-05
  3  15    20  3.67918e-04
  3  15    22  2.99833e-04
  3  15    23  3.99437e-05
  3  15    24 -4.25328e-04
  3  15    31  1.25073e-05
  3  15    34 -2.53458e-05
  3  15    37  8.57958e-04
  3  15    40 -1.32178e-04
  3  15    41  5.51337e-04
  3  15    42 -5.65650e-04
  3  15    47 -1.38378e-03
  3  15    50  6.79164e-04
  3  15    51 -1.06629e-03
  3  15    55  2.16003e-05
  3  15    61  2.64506e-04
  3  15    62 -7.17591e-05
  3  15    67  4.55592e-05
  3  15    70  5.66817e-04
  3  15    72  9.20357e-04
  3  15    75  4.65669e-05
  3  15    84 -1.04457e-05
  3  15    86  5.14959e-04
  3  15    87  5.15521e-04
  3  15    92 -5.39288e-04
  3  15    93 -8.98335e-04
  3  15    96  9.58808e-04
  3  15    97 -1.02421e-03
  3  15    98 -2.14671e-04
  3  15   101 -1.41498e-04
  3  15   102 -2.16309e-04
  3  15   103 -3.82960e-04
  3  15   104  3.38793e-04
  3  15   107 -1.07281e-03
  3  15   112  3.26486e-04
  3  15   113 -1.89509e-04
  3  15   120 -1.37719e-04
  3  15   121 -5.83261e-04
  3  15   122 -5.28327e-04
  3  15   123 -2.90516e-04
  3  15   128 -4.84831e-04
  3  15   131  1.38749e-04
  3  15   134 -6.09705e-05
  3  15   135  6.80674e-04
  3  15   138  2.70001e-04
  3  15   139 -1.02470e-03
  3  15   140  2.96881e-04
  3  15   147 -1.48730e-04
  3  15   148 -1.95169e-04
  3  15   149  9.00805e-04
  3  15   152 -4.39356e-04
  3  15   153  1.26980e-03
  3  15   158  8.58851e-04
  3  15   159 -5.15944e-04
  3  15   162 -4.50953e-04
  3  15   163  2.77776e-03
  3  15   166 -2.53386e-05
  3  15   167  3.64631e-05
  3  15   174  2.52159e-05
  3  15   175  2.51206e-05
  3  15   176  9.20398e-05
  3  15   177  3.11114e-04
  3  15   180 -1.80532e-04
  3  15   181 -4.54370e-04
  3  15   184  9.96140e-05
  3  15   188  6.53111e-05
  3  15   189  8.02472e-05
  3  16     7 -3.83399e-05
  3  16    13 -1.69255e-05
  3  16    14  1.66993e-05
  3  16    20  3.67929e-04
  3  16    22 -2.99920e-04
  3  16    23 -3.99286e-05
  3  16    24 -4.25339e-04
  3  16    31 -1.25164e-05
  3  16    34  2.53254e-05
  3  16    37 -8.57943e-04
  3  16    40 -1.32132e-04
  3  16    41 -5.51379e-04
  3  16    42 -5.65642e-04
  3  16    47  1.38379e-03
  3  16    50  6.79256e-04
  3  16    51  1.06623e-03
  3  16    55 -2.15333e-05
  3  16    61  2.64490e-04
  3  16    62  7.18196e-05
  3  16    67 -4.56406e-05
  3  16    70  5.66805e-04
  3  16    72 -9.20360e-04
  3  16    75 -4.65949e-05
  3  16    84  1.04305e-05
  3  16    86  5.15244e-04
  3  16    87 -5.15213e-04
  3  16    92  5.39085e-04
  3  16    93 -8.98446e-04
  3  16    96 -9.58540e-04
  3  16    97 -1.02446e-03
  3  16    98 -2.14391e-04
  3  16   101  1.41893e-04
  3  16   102  2.16246e-04
  3  16   103 -3.83029e-04
  3  16   104 -3.38837e-04
  3  16   107 -1.07279e-03
  3  16   112  3.26429e-04
  3  16   113  1.89640e-04
  3  16   120  1.38411e-04
  3  16   121 -5.83091e-04
  3  16   122  5.28339e-04
  3  16   123 -2.90498e-04
  3  16   128  4.84851e-04
  3  16   131  1.38738e-04
  3  16   134  6.03268e-05
  3  16   135  6.80744e-04
  3  16   138 -2.69883e-04
  3  16   139 -1.02473e-03
  3  16   140  2.96879e-04
  3  16   147  1.48752e-04
  3  16   148  1.94998e-04
  3  16   149  9.00850e-04
  3  16   152  4.39397e-04
  3  16   153  1.26982e-03
  3  16   158  8.58730e-04
  3  16   159  5.16172e-04
  3  16   162  4.48277e-04
  3  16   163  2.77820e-03
  3  16   166  2.50081e-05
  3  16   167  3.67140e-05
  3  16   174 -2.50530e-05
  3  16   175  2.52704e-05
  3  16   176 -6.80512e-05
  3  16   177  3.17255e-04
  3  16   180  1.85075e-04
  3  16   181 -4.52523e-04
  3  16   184  9.95693e-05
  3  16   188 -6.60876e-05
  3  16   189  7.96486e-05
  3  17     7  1.50917e-04
  3  17    13  7.33167e-05
  3  17    14 -1.53109e-04
  3  17    20  1.51383e-04
  3  17    22  5.57955e-05
  3  17    23  9.77053e-05
  3  17    24 -2.35926e-04
  3  17    31 -1.62962e-05
  3  17    37  4.07287e-04
  3  17    40  4.29018e-04
  3  17    41  4.82142e-04
  3  17    42 -7.41893e-04
  3  17    47 -9.75426e-04
  3  17    50  4.15842e-04
  3  17    51 -2.36046e-04
  3  17    55  1.66530e-04
  3  17    59 -4.45139e-05
  3  17    61 -2.64476e-04
  3  17    62  4.08430e-04
  3  17    67  7.66788e-05
  3  17    70 -2.68190e-05
  3  17    72  5.26543e-04
  3  17    75  7.58262e-05
  3  17    81 -1.76323e-05
  3  17    84 -1.16370e-05
  3  17    86  3.80120e-04
  3  17    87  7.53212e-04
  3  17    93 -3.42563e-04
  3  17    96  6.44677e-04
  3  17    97 -1.79215e-03
  3  17    98 -2.07396e-04
  3  17   101  2.15213e-04
  3  17   102 -8.30227e-05
  3  17   103 -4.75843e-04
  3  17   104  3.35607e-04
  3  17   107 -1.88809e-03
  3  17   109  2.04786e-05
  3  17   112  2.21853e-04
  3  17   120 -2.96824e-04
  3  17   121 -9.35682e-04
  3  17   122 -7.45506e-04
  3  17   123 -4.03466e-04
  3  17   128  6.05099e-05
  3  17   131  8.33875e-04
  3  17   134  3.19349e-04
  3  17   135 -8.11160e-05
  3  17   139 -3.11810e-04
  3  17   147 -2.13297e-04
  3  17   148 -2.52878e-05
  3  17   149  2.00596e-04
  3  17   152 -6.66233e-04
  3  17   153  4.61186e-04
  3  17   158  1.38458e-03
  3  17   159  1.52541e-04
  3  17   162  9.03645e-04
  3  17   163  2.09614e-03
  3  17   167 -1.68944e-05
  3  17   175  7.63797e-05
  3  17   176 -1.61464e-04
  3  17   177  1.34039e-04
  3  17   180  5.06168e-05
  3  17   181 -5.25745e-04
  3  17   184 -4.76356e-05
  3  17   188 -2.16174e-05
  3  17   189  9.39943e-05
  3  18     7 -1.50741e-04
  3  18    13 -7.34321e-05
  3  18    14  1.53056e-04
  3  18    20  1.51391e-04
  3  18    22 -5.58817e-05
  3  18    23 -9.76897e-05
  3  18    24 -2.35932e-04
  3  18    31  1.63030e-05
  3  18    37 -4.07292e-04
  3  18    40  4.29068e-04
  3  18    41 -4.82133e-04
  3  18    42 -7.41879e-04
  3  18    47  9.75427e-04
  3  18    50  4.15853e-04
  3  18    51  2.36024e-04
  3  18    55 -1.66440e-04
  3  18    59  4.45576e-05
  3  18    61 -2.64400e-04
  3  18    62 -4.08474e-04
  3  18    67 -7.67293e-05
  3  18    70 -2.68339e-05
  3  18    72 -5.26556e-04
  3  18    75 -7.58488e-05
  3  18    81  1.75749e-05
  3  18    84  1.16350e-05
  3  18    86  3.80541e-04
  3  18    87 -7.52976e-04
  3  18    93 -3.42557e-04
  3  18    96 -6.44233e-04
  3  18    97 -1.79232e-03
  3  18    98 -2.07817e-04
  3  18   101 -2.14825e-04
  3  18   102  8.29430e-05
  3  18   103 -4.75859e-04
  3  18   104 -3.35633e-04
  3  18   107 -1.88808e-03
  3  18   109 -2.05514e-05
  3  18   112  2.21837e-04
  3  18   120  2.97915e-04
  3  18   121 -9.35324e-04
  3  18   122  7.45505e-04
  3  18   123 -4.03421e-04
  3  18   128 -6.04653e-05
  3  18   131  8.33874e-04
  3  18   134 -3.19235e-04
  3  18   135 -8.14243e-05
  3  18   139 -3.11814e-04
  3  18   147  2.13317e-04
  3  18   148  2.52510e-05
  3  18   149  2.00607e-04
  3  18   152  6.66279e-04
  3  18   153  4.61202e-04
  3  18   158  1.38460e-03
  3  18   159 -1.52176e-04
  3  18   162 -9.05630e-04
  3  18   163  2.09526e-03
  3  18   167 -1.68435e-05
  3  18   175  7.64180e-05
  3  18   176  1.71141e-04
  3  18   177  1.21277e-04
  3  18   180 -4.53197e-05
  3  18   181 -5.26223e-04
  3  18   184 -4.76844e-05
  3  18   188  2.07005e-05
  3  18   189  9.41866e-05
  3  19    24  9.32715e-05
  3  19    40 -2.23998e-04
  3  19    42 -6.45160e-04
  3  19    50  8.56971e-04
  3  19    61 -6.10207e-04
  3  19    70 -1.88206e-04
  3  19    86 -4.60939e-04
  3  19    93 -6.01775e-04
  3  19    97 -1.50357e-03
  3  19    98 -3.71877e-04
  3  19   103 -6.31165e-04
  3  19   107 -2.36752e-04
  3  19   112  2.29665e-04
  3  19   121  6.73502e-04
  3  19   123  1.16961e-03
  3  19   131 -9.07647e-05
  3  19   135  8.09578e-04
  3  19   139 -1.86585e-03
  3  19   140 -1.63551e-04
  3  19   149  3.94284e-04
  3  19   153 -6.73649e-04
  3  19   158  2.48356e-03
  3  19   163  3.86160e-03
  3  19   167  8.55081e-05
  3  19   177  9.36852e-05
  3  19   181 -4.73258e-04
  3  19   184 -6.12944e-05
  3  19   189  2.45330e-04
  3  20    13 -1.11877e-05
  3  20    20 -1.01628e-04
  3  20    22  3.65602e-04
  3  20    23  2.12872e-05
  3  20    24  3.46343e-04
  3  20    34 -1.03407e-05
  3  20    40  1.18735e-04
  3  20    41  1.80690e-04
  3  20    42 -6.98865e-04
  3  20    47  7.12480e-04
  3  20    50  3.09378e-04
  3  20    51  9.69943e-05
  3  20    59 -2.39960e-05
  3  20    61 -9.78473e-04
  3  20    62  7.53911e-04
  3  20    70 -8.61696e-05
  3  20    72  2.38997e-04
  3  20    86 -1.02030e-05
  3  20    87  3.87102e-04
  3  20    92 -3.37764e-04
  3  20    93 -6.39582e-04
  3  20    96  1.13865e-03
  3  20    97 -1.38195e-03
  3  20    98 -1.91653e-04
  3  20   101  1.41375e-04
  3  20   102  2.38940e-05
  3  20   103 -4.42555e-05
  3  20   104 -4.78821e-04
  3  20   107 -9.45698e-04
  3  20   113  2.35953e-04
  3  20   120 -5.87172e-04
  3  20   121  5.77453e-04
  3  20   122 -1.08544e-03
  3  20   123  1.46784e-03
  3  20   128  6.20777e-05
  3  20   131 -3.91691e-04
  3  20   134 -6.22669e-04
  3  20   135  6.78441e-04
  3  20   138  1.01766e-03
  3  20   139 -1.53116e-03
  3  20   140  4.52509e-04
  3  20   147  3.09715e-05
  3  20   148 -7.15994e-04
  3  20   149  8.42681e-04
  3  20   152 -1.00501e-03
  3  20   153  3.12730e-04
  3  20   158  1.56548e-03
  3  20   159 -7.27176e-04
  3  20   162  5.45261e-04
  3  20   163 -1.36546e-04
  3  20   166 -1.95925e-05
  3  20   167  3.49214e-05
  3  20   174  5.86650e-05
  3  20   175  5.37379e-05
  3  20   176 -4.08742e-04
  3  20   177 -3.43710e-04
  3  20   180 -2.19824e-04
  3  20   181 -2.97414e-04
  3  20   184 -2.61886e-05
  3  20   185 -4.53304e-05
  3  20   188  2.01204e-04
  3  20   189  1.82544e-04
  3  21    13  1.11483e-05
  3  21    20 -1.01625e-04
  3  21    22 -3.65641e-04
  3  21    23 -2.12352e-05
  3  21    24  3.46356e-04
  3  21    34  1.03558e-05
  3  21    40  1.18759e-04
  3  21    41 -1.80720e-04
  3  21    42 -6.98876e-04
  3  21    47 -7.12461e-04
  3  21    50  3.09372e-04
  3  21    51 -9.69885e-05
  3  21    59  2.40409e-05
  3  21    61 -9.78308e-04
  3  21    62 -7.54088e-04
  3  21    70 -8.61633e-05
  3  21    72 -2.39018e-04
  3  21    87 -3.87074e-04
  3  21    92  3.37622e-04
  3  21    93 -6.39653e-04
  3  21    96 -1.13828e-03
  3  21    97 -1.38224e-03
  3  21    98 -1.91939e-04
  3  21   101 -1.40993e-04
  3  21   102 -2.38752e-05
  3  21   103 -4.42554e-05
  3  21   104  4.78807e-04
  3  21   107 -9.45739e-04
  3  21   113 -2.35893e-04
  3  21   120  5.86544e-04
  3  21   121  5.78130e-04
  3  21   122  1.08540e-03
  3  21   123  1.46786e-03
  3  21   128 -6.20521e-05
  3  21   131 -3.91698e-04
  3  21   134  6.22033e-04
  3  21   135  6.79059e-04
  3  21   138 -1.01748e-03
  3  21   139 -1.53125e-03
  3  21   140  4.52510e-04
  3  21   147 -3.09454e-05
  3  21   148  7.15812e-04
  3  21   149  8.42827e-04
  3  21   152  1.00502e-03
  3  21   153  3.12705e-04
  3  21   158  1.56535e-03
  3  21   159  7.27599e-04
  3  21   162 -5.45188e-04
  3  21   163 -1.37098e-04
  3  21   166  1.92810e-05
  3  21   167  3.51118e-05
  3  21   174 -5.83367e-05
  3  21   175  5.40865e-05
  3  21   176  3.81108e-04
  3  21   177 -3.74004e-04
  3  21   180  2.22798e-04
  3  21   181 -2.95170e-04
  3  21   184 -2.64306e-05
  3  21   185  4.52259e-05
  3  21   186 -1.02692e-05
  3  21   188 -2.02908e-04
  3  21   189  1.80709e-04
lambda
17453
  1   2   3   7  1.61816e-04
  1   2   3  22  1.50484e-04
  1   2   3  23  1.48462e-05
  1   2   3  34 -1.46939e-04
  1   2   3  37 -7.98697e-05
  1   2   3  41 -1.09823e-05
  1   2   3  47 -1.46467e-05
  1   2   3  55  1.08689e-04
  1   2   3  59 -1.36502e-04
  1   2   3  67 -1.37431e-04
  1   2   3  75 -9.62426e-05
  1   2   3  81  3.67272e-05
  1   2   3  84  1.05207e-04
  1   2   3  87 -1.10177e-04
  1   2   3 109 -4.16929e-05
  1   2   3 122  8.11396e-05
  1   2   3 142  1.63865e-05
  1   2   3 162  1.67829e-05
  1   2   4   7  1.84739e-05
  1   2   4  11 -1.39192e-05
  1   2   4  12 -1.41568e-05
  1   2   4  14  2.12176e-05
  1   2   4  15  1.78701e-05
  1   2   4  16 -1.79280e-05
  1   2   4  20 -2.78181e-04
  1   2   4  22 -3.54908e-04
  1   2   4  23  1.02211e-04
  1   2   4  24  4.72989e-05
  1   2   4  26  1.44779e-05
  1   2   4  30  1.77957e-05
  1   2   4  31 -2.28782e-05
  1   2   4  34 -4.56918e-05
  1   2   4  35  2.55049e-05
  1   2   4  36 -2.66296e-05
  1   2   4  38 -1.77589e-05
  1   2   4  39  2.21591e-05
  1   2   4  40  1.97647e-05
  1   2   4  41 -3.49013e-05
  1   2   4  42  3.23565e-05
  1   2   4  43 -3.67001e-05
  1   2   4  47  4.15318e-04
  1   2   4  50  3.08873e-05
  1   2   4  54 -3.94001e-05
  1   2   4  56 -1.01274e-05
  1   2   4  60 -1.91181e-05
  1   2   4  62  1.80045e-05
  1   2   4  65  1.92660e-05
  1   2   4  67  1.17550e-04
  1   2   4  68  1.09212e-05
  1   2   4  69  1.32853e-05
  1   2   4  70  3.74818e-05
  1   2   4  73  2.53935e-05
  1   2   4  75  1.01020e-04
  1   2   4  76 -3.02003e-05
  1   2   4  79  1.68540e-05
  1   2   4  82 -1.21572e-05
  1   2   4  83  1.20178e-05
  1   2   4  85 -2.74015e-05
  1   2   4  86  7.88271e-05
  1   2   4  87 -9.42194e-05
  1   2   4  88  4.78170e-05
  1   2   4  89 -4.72453e-05
  1   2   4  92 -1.18748e-05
  1   2   4  93 -1.44060e-05
  1   2   4  96  2.37339e-05
  1   2   4  97  3.21734e-04
  1   2   4  98 -5.15118e-05
  1   2   4 100 -1.26216e-05
  1   2   4 101 -2.27927e-05
  1   2   4 102  2.15988e-05
  1   2   4 104 -1.39685e-04
  1   2   4 105  1.18739e-05
  1   2   4 106  1.17403e-05
  1   2   4 107 -3.85834e-05
  1   2   4 108 -1.16934e-05
  1   2   4 112  8.09537e-05
  1   2   4 113  2.32601e-05
  1   2   4 117  2.79650e-05
  1   2   4 118 -1.07903e-05
  1   2   4 120 -2.13669e-05
  1   2   4 121 -3.65259e-05
  1   2   4 122 -1.30299e-05
  1   2   4 123 -8.50577e-05
  1   2   4 128 -2.19038e-05
  1   2   4 131  4.57212e-05
  1   2   4 133  3.68711e-05
  1   2   4 134 -2.41129e-05
  1   2   4 135  8.88925e-05
  1   2   4 139 -5.95544e-05
  1   2   4 140  1.85625e-05
  1   2   4 141 -1.39834e-05
  1   2   4 142  1.76253e-05
  1   2   4 144 -1.10606e-05
  1   2   4 145 -2.02382e-05
  1   2   4 146  2.70919e-05
  1   2   4 147  2.34700e-05
  1   2   4 148 -2.28192e-05
  1   2   4 149 -1.24010e-04
  1   2   4 151  2.14559e-05
  1   2   4 152 -1.76290e-04
  1   2   4 153 -4.92698e-05
  1   2   4 156  1.21384e-04
  1   2   4 158  1.70177e-05
  1   2   4 159  2.12127e-05
  1   2   4 162 -2.39454e-04
  1   2   4 163  5.54639e-04
  1   2   4 166 -1.11304e-05
  1   2   4 167 -2.29280e-05
  1   2   4 172 -1.36313e-05
  1   2   4 173 -1.68975e-05
  1   2   4 175 -2.99737e-05
  1   2   4 176  8.28339e-05
  1   2   4 177 -1.38030e-05
  1   2   4 184 -4.77797e-05
  1   2   4 185 -2.36262e-05
  1   2   4 187 -2.95984e-05
  1   2   4 189  1.81033e-05
  1   2   5   7  2.29600e-05
  1   2   5   9  2.51652e-05
  1   2   5  10 -6.12938e-05
  1   2   5  12 -3.18768e-05
  1   2   5  13  1.95145e-05
  1   2   5  15  1.85909e-05
  1   2   5  16 -1.57876e-05
  1   2   5  20 -5.74233e-05
  1   2   5  21 -1.40392e-05
  1   2   5  22  2.56270e-05
  1   2   5  24 -4.92916e-05
  1   2   5  26  2.25777e-05
  1   2   5  29  1.53458e-05
  1   2   5  33 -1.56463e-05
  1   2   5  35 -3.80603e-05
  1   2   5  36 -3.97146e-05
  1   2   5  37  2.36584e-04
  1   2   5  38 -7.37776e-05
  1   2   5  39  8.38271e-05
  1   2   5  40  1.20880e-04
  1   2   5  41 -2.52607e-05
  1   2   5  42  2.94808e-04
  1   2   5  47  3.05028e-05
  1   2   5  50 -2.02320e-05
  1   2   5  55 -2.53478e-05
  1   2   5  56 -4.91795e-05
  1   2   5  59 -4.60025e-05
  1   2   5  61 -1.29660e-05
  1   2   5  62 -2.16415e-05
  1   2   5  64  4.94292e-05
  1   2   5  65 -4.27141e-05
  1   2   5  66  8.70772e-05
  1   2   5  67 -1.78512e-05
  1   2   5  68  2.13358e-05
  1   2   5  69  2.83097e-05
  1   2   5  70 -1.10933e-04
  1   2   5  72  1.18418e-05
  1   2   5  73  2.66286e-05
  1   2   5  74  2.83107e-05
  1   2   5  75 -1.80461e-05
  1   2   5  76 -1.80701e-05
  1   2   5  79  3.75223e-05
  1   2   5  80 -2.79419e-05
  1   2   5  81  2.07801e-05
  1   2   5  82 -1.99695e-05
  1   2   5  84  2.19068e-05
  1   2   5  86 -5.31735e-05
  1   2   5  87  2.20959e-05
  1   2   5  88 -2.22210e-05
  1   2   5  89 -2.42032e-05
  1   2   5  90  1.30974e-05
  1   2   5  96  3.10847e-04
  1   2   5  97 -2.66336e-04
  1   2   5 100 -1.01857e-05
  1   2   5 101 -2.17285e-04
  1   2   5 102  1.62016e-04
  1   2   5 103 -1.60960e-05
  1   2   5 104 -1.56593e-05
  1   2   5 105  2.18067e-05
  1   2   5 106  1.47447e-05
  1   2   5 107  3.34921e-05
  1   2   5 108 -1.04304e-05
  1   2   5 109 -2.42427e-05
  1   2   5 111 -2.07011e-05
  1   2   5 112 -4.93951e-05
  1   2   5 113  2.75943e-05
  1   2   5 115  2.44486e-05
  1   2   5 117  2.71558e-05
  1   2   5 118 -3.68831e-05
  1   2   5 119  2.30098e-05
  1   2   5 121  5.74515e-05
  1   2   5 122 -2.18375e-04
  1   2   5 123  6.02066e-05
  1   2   5 128 -2.63081e-04
  1   2   5 131 -2.53763e-04
  1   2   5 134 -2.54759e-04
  1   2   5 135  7.60213e-05
  1   2   5 138  2.17786e-05
  1   2   5 140  3.76345e-04
  1   2   5 141 -1.17613e-05
  1   2   5 144  2.14558e-05
  1   2   5 146  2.50092e-05
  1   2   5 147  2.60563e-04
  1   2   5 148 -2.98330e-04
  1   2   5 149  2.33482e-05
  1   2   5 151  2.81248e-05
  1   2   5 152 -1.53380e-05
  1   2   5 153  1.86513e-04
  1   2   5 157  1.36727e-05
  1   2   5 159  2.06000e-04
  1   2   5 162  2.56359e-04
  1   2   5 163 -2.15014e-04
  1   2   5 167 -6.28496e-05
  1   2   5 169 -1.12437e-05
  1   2   5 171 -1.63455e-05
  1   2   5 173 -1.80177e-05
  1   2   5 175  2.80009e-05
  1   2   5 176  2.35782e-05
  1   2   5 179 -2.34249e-05
  1   2   5 181  2.18159e-05
  1   2   5 185 -3.50088e-05
  1   2   5 186 -1.23178e-05
  1   2   5 188  2.76678e-05
  1   2   5 189  1.37112e-05
  1   2   6   8 -9.97178e-05
  1   2   6  16 -1.46360e-04
  1   2   6  18 -2.72338e-04
  1   2   6  19  2.70699e-04
  1   2   6  25 -7.78781e-05
  1   2   6  26  7.79874e-05
  1   2   6  32 -2.08008e-05
  1   2   6  33  1.34206e-05
  1   2   6  36  5.62727e-04
  1   2   6  38  2.17795e-04
  1   2   6  43  1.29330e-05
  1   2   6  44  1.86836e-05
  1   2   6  45  8.34888e-05
  1   2   6  46 -8.32129e-05
  1   2   6  57 -1.06301e-04
  1   2   6  63  1.08651e-04
  1   2   6  64 -1.09174e-04
  1   2   6  65 -5.08504e-04
  1   2   6  69  6.06160e-04
  1   2   6  74  4.30917e-04
  1   2   6  77  2.75922e-05
  1   2   6  78 -1.20339e-04
  1   2   6  79 -1.20026e-04
  1   2   6  83 -2.28455e-04
  1   2   6  88 -8.38732e-05
  1   2   6  90 -5.62731e-05
  1   2   6  91  5.64227e-05
  1   2   6  95  6.14336e-05
  1   2   6  99 -1.67960e-04
  1   2   6 100 -1.68155e-04
  1   2   6 110 -5.35604e-05
  1   2   6 111 -5.36221e-05
  1   2   6 114 -1.44421e-05
  1   2   6 115 -1.21767e-05
  1   2   6 126 -1.08316e-04
  1   2   6 127 -1.08580e-04
  1   2   6 130 -2.42291e-04
  1   2   6 133 -5.01960e-05
  1   2   6 136 -1.99777e-05
  1   2   6 137  6.09455e-05
  1   2   6 143  2.85060e-05
  1   2   6 144 -2.84270e-05
  1   2   6 145 -1.19603e-04
  1   2   6 150 -1.77549e-04
  1   2   6 151 -1.77377e-04
  1   2   6 155 -4.64329e-05
  1   2   6 156  2.18301e-05
  1   2   6 157 -4.41931e-05
  1   2   6 160 -1.35691e-05
  1   2   6 161  1.54975e-05
  1   2   6 171  1.13249e-05
  1   2   7   8  9.48652e-05
  1   2   7  11  1.21310e-04
  1   2   7  16 -2.67661e-05
  1   2   7  18  2.72417e-04
  1   2   7  19  3.56017e-04
  1   2   7  25  2.88501e-05
  1   2   7  26  2.89866e-05
  1   2   7  32 -2.54323e-05
  1   2   7  33 -2.68331e-05
  1   2   7  36  4.35992e-04
  1   2   7  38  1.93349e-04
  1   2   7  43  2.30976e-05
  1   2   7  44 -2.05719e-05
  1   2   7  57  5.45387e-05
  1   2   7  63  5.59983e-05
  1   2   7  64  5.72711e-05
  1   2   7  65 -5.65856e-04
  1   2   7  69  4.17144e-04
  1   2   7  74  4.58226e-04
  1   2   7  77  8.33920e-05
  1   2   7  78  4.05220e-05
  1   2   7  79 -4.17538e-05
  1   2   7  83 -2.04433e-04
  1   2   7  88 -1.23252e-04
  1   2   7  90 -1.43477e-05
  1   2   7  91 -1.42336e-05
  1   2   7  95  6.46778e-05
  1   2   7  99  9.56736e-05
  1   2   7 100 -9.57763e-05
  1   2   7 105  8.11022e-05
  1   2   7 110 -3.30940e-05
  1   2   7 111  3.33115e-05
  1   2   7 114  1.68134e-05
  1   2   7 115 -1.39366e-05
  1   2   7 126  6.91677e-05
  1   2   7 127 -6.91847e-05
  1   2   7 130 -2.08413e-04
  1   2   7 133 -4.58673e-05
  1   2   7 136  1.32584e-05
  1   2   7 137  8.02086e-05
  1   2   7 143 -2.68969e-05
  1   2   7 144 -2.69302e-05
  1   2   7 145 -8.41323e-05
  1   2   7 150  1.48370e-04
  1   2   7 151 -1.48849e-04
  1   2   7 155  1.06862e-04
  1   2   7 156  2.95383e-05
  1   2   7 157  4.13111e-05
  1   2   7 160  2.04494e-05
  1   2   7 161  2.42452e-05
  1   2   7 170 -1.20884e-05
  1   2   7 171  1.45908e-05
  1   2   8   8  1.80657e-04
  1   2   8  11  1.36540e-04
  1   2   8  16  3.53393e-05
  1   2   8  18  5.14247e-05
  1   2   8  19  4.99953e-05
  1   2   8  32 -1.24859e-04
  1   2   8  33 -1.26258e-04
  1   2   8  36  1.34613e-04
  1   2   8  38  7.18062e-05
  1   2   8  43  1.50425e-05
  1   2   8  44 -1.37931e-05
  1   2   8  45  9.04044e-05
  1   2   8  46  9.02336e-05
  1   2   8  57  1.06824e-04
  1   2   8  63  6.23730e-05
  1   2   8  64  6.19622e-05
  1   2   8  65 -1.91027e-04
  1   2   8  69  1.65549e-04
  1   2   8  74  9.66653e-05
  1   2   8  77  1.48598e-05
  1   2   8  78 -6.78821e-05
  1   2   8  79  6.78366e-05
  1   2   8  83  3.01261e-05
  1   2   8  88 -4.32604e-05
  1   2   8  90 -4.27702e-05
  1   2   8  91 -3.83054e-05
  1   2   8  95 -6.81716e-05
  1   2   8  99 -3.69805e-05
  1   2   8 100  3.64731e-05
  1   2   8 105  4.70356e-05
  1   2   8 110  1.05070e-05
  1   2   8 111 -1.04174e-05
  1   2   8 126 -1.13185e-04
  1   2   8 127  1.13247e-04
  1   2   8 130  7.48716e-05
  1   2   8 133  2.07732e-05
  1   2   8 150 -2.66530e-05
  1   2   8 151  3.23659e-05
  1   2   8 155 -7.14645e-05
  1   2   8 156  1.44054e-05
  1   2   8 157  2.59632e-05
  1   2   8 160  1.06670e-05
  1   2   8 161  1.28139e-05
  1   2   9  18  4.58419e-05
  1   2   9  19  5.39521e-05
  1   2   9  33 -1.04972e-05
  1   2   9  36  5.70580e-05
  1   2   9  38 -1.87680e-05
  1   2   9  43 -1.70613e-04
  1   2   9  44  1.69744e-04
  1   2   9  49 -7.00555e-05
  1   2   9  52 -7.88299e-05
  1   2   9  53  7.86536e-05
  1   2   9  65  9.48243e-05
  1   2   9  68 -2.53401e-05
  1   2   9  69  6.18035e-05
  1   2   9  73 -1.77923e-05
  1   2   9 114 -3.71234e-04
  1   2   9 115  3.71871e-04
  1   2   9 116 -1.79153e-04
  1   2   9 124 -8.43771e-05
  1   2   9 155 -5.88647e-05
  1   2   9 156 -6.10202e-04
  1   2   9 157 -6.07805e-04
  1   2   9 160 -6.74965e-04
  1   2   9 161 -6.74076e-04
  1   2   9 164  1.18242e-05
  1   2   9 165  1.18211e-05
  1   2   9 178 -8.25155e-05
  1   2   9 187 -1.73886e-05
  1   2  10  16 -1.36116e-05
  1   2  10  18  4.42655e-05
  1   2  10  19 -5.70085e-05
  1   2  10  27  1.70429e-04
  1   2  10  32 -2.57126e-05
  1   2  10  33  2.24860e-05
  1   2  10  36  9.84160e-05
  1   2  10  38 -2.78243e-05
  1   2  10  43 -9.09112e-04
  1   2  10  44 -9.08286e-04
  1   2  10  49  8.83857e-04
  1   2  10  52  8.49433e-05
  1   2  10  53  8.82021e-05
  1   2  10  57  1.25939e-05
  1   2  10  65  1.84526e-04
  1   2  10  68 -2.75503e-05
  1   2  10  69  1.07642e-04
  1   2  10  95 -1.32125e-05
  1   2  10 105 -1.89637e-05
  1   2  10 114  2.20034e-04
  1   2  10 115  2.21241e-04
  1   2  10 116 -2.55984e-04
  1   2  10 119  3.73293e-05
  1   2  10 124 -2.09306e-04
  1   2  10 126 -2.13520e-05
  1   2  10 127 -2.12356e-05
  1   2  10 130  5.12848e-05
  1   2  10 136  1.14421e-04
  1   2  10 137  2.43043e-05
  1   2  10 145 -1.27165e-05
  1   2  10 150  1.41570e-05
  1   2  10 155  4.14070e-05
  1   2  10 156 -5.83807e-04
  1   2  10 157  5.79082e-04
  1   2  10 160  4.92928e-04
  1   2  10 161 -4.91494e-04
  1   2  10 164  1.38800e-05
  1   2  10 165 -1.33548e-05
  1   2  10 178 -7.71142e-05
  1   2  10 182 -1.07649e-05
  1   2  10 183  1.07402e-05
  1   2  10 187 -1.80830e-05
  1   2  11  10  9.54203e-05
  1   2  11  12 -4.00969e-04
  1   2  11  14 -3.77154e-04
  1   2  11  17  9.20743e-05
  1   2  11  20  2.26988e-05
  1   2  11  21  1.40459e-04
  1   2  11  22 -1.56078e-05
  1   2  11  24 -6.54824e-05
  1   2  11  25  2.77072e-05
  1   2  11  28  4.06043e-04
  1   2  11  29  1.78926e-04
  1   2  11  30  1.91934e-04
  1   2  11  31 -6.91894e-04
  1   2  11  32 -1.14143e-04
  1   2  11  34  1.07057e-04
  1   2  11  35 -7.14788e-05
  1   2  11  36  7.74360e-05
  1   2  11  37 -3.94442e-04
  1   2  11  40  1.09725e-05
  1   2  11  41 -6.22360e-04
  1   2  11  42 -2.97557e-05
  1   2  11  48  3.81972e-04
  1   2  11  49 -3.89582e-04
  1   2  11  50 -1.36613e-04
  1   2  11  51  3.91743e-04
  1   2  11  54 -1.96889e-04
  1   2  11  55  5.49980e-04
  1   2  11  56 -4.26220e-04
  1   2  11  57  5.20498e-04
  1   2  11  58 -2.90694e-04
  1   2  11  59  7.12464e-04
  1   2  11  60  1.69717e-04
  1   2  11  61 -1.05537e-04
  1   2  11  62 -4.09119e-04
  1   2  11  63  4.73728e-05
  1   2  11  64  3.59219e-04
  1   2  11  65 -3.39927e-04
  1   2  11  66  3.32098e-04
  1   2  11  67 -3.87939e-04
  1   2  11  68  1.23353e-04
  1   2  11  69  8.35786e-05
  1   2  11  70 -2.80944e-04
  1   2  11  71  5.02703e-05
  1   2  11  72  3.86757e-04
  1   2  11  73  4.17757e-04
  1   2  11  74  3.50097e-04
  1   2  11  76 -4.10933e-04
  1   2  11  80 -3.78152e-04
  1   2  11  81  3.91318e-04
  1   2  11  82 -3.99897e-04
  1   2  11  83  5.14792e-05
  1   2  11  85  1.07554e-05
  1   2  11  86 -2.21189e-04
  1   2  11  90  9.46242e-05
  1   2  11  91 -1.13418e-05
  1   2  11  93 -1.32431e-04
  1   2  11  97  2.14042e-04
  1   2  11 101 -2.66236e-04
  1   2  11 103 -1.48844e-04
  1   2  11 107 -9.05949e-05
  1   2  11 108 -2.86411e-04
  1   2  11 111  1.62523e-05
  1   2  11 112  9.03071e-05
  1   2  11 113  9.53040e-05
  1   2  11 114  2.75879e-05
  1   2  11 115 -4.29247e-04
  1   2  11 117  3.94094e-04
  1   2  11 121  2.51569e-04
  1   2  11 123  2.09475e-04
  1   2  11 124 -2.80170e-04
  1   2  11 125 -3.46928e-04
  1   2  11 129  6.40808e-04
  1   2  11 130 -6.10743e-04
  1   2  11 131  1.04323e-04
  1   2  11 134 -2.28239e-04
  1   2  11 135  1.34477e-04
  1   2  11 136  1.97937e-05
  1   2  11 137  4.58897e-04
  1   2  11 139 -9.63509e-05
  1   2  11 140 -5.79371e-05
  1   2  11 141  1.07096e-05
  1   2  11 142 -4.64697e-04
  1   2  11 143  7.41208e-05
  1   2  11 144  2.96756e-04
  1   2  11 145  1.31650e-04
  1   2  11 146  4.03959e-04
  1   2  11 147  2.35905e-04
  1   2  11 151 -3.41067e-04
  1   2  11 152  2.34706e-04
  1   2  11 153  1.25044e-04
  1   2  11 157  8.04492e-05
  1   2  11 158  2.08938e-05
  1   2  11 159  1.16771e-04
  1   2  11 163 -5.75108e-05
  1   2  11 165 -4.47708e-05
  1   2  11 167  5.84391e-05
  1   2  11 168  1.71898e-04
  1   2  11 169  5.53285e-04
  1   2  11 170  2.91359e-04
  1   2  11 171  8.63573e-05
  1   2  11 172 -3.98990e-04
  1   2  11 173 -2.54139e-04
  1   2  11 174  7.06373e-05
  1   2  11 175 -1.00520e-04
  1   2  11 176 -1.07171e-05
  1   2  11 177  4.66780e-05
  1   2  11 179 -3.87021e-04
  1   2  11 180 -3.97020e-04
  1   2  11 181  9.98838e-05
  1   2  11 184  1.27114e-04
  1   2  11 185  3.53748e-04
  1   2  11 186  9.78278e-05
  1   2  11 187 -2.01356e-04
  1   2  11 189  1.37822e-04
  1   2  12   7  3.95099e-04
  1   2  12  10 -1.32843e-04
  1   2  12  13 -3.90210e-04
  1   2  12  14 -5.68964e-05
  1   2  12  17 -9.60692e-05
  1   2  12  20 -4.85660e-05
  1   2  12  21  2.82372e-04
  1   2  12  24 -2.32944e-04
  1   2  12  25  3.95481e-04
  1   2  12  26  3.30537e-05
  1   2  12  28  3.55972e-05
  1   2  12  29 -3.47056e-05
  1   2  12  30  2.71371e-05
  1   2  12  32 -4.17563e-04
  1   2  12  33  7.12355e-05
  1   2  12  34  3.87104e-04
  1   2  12  35 -4.52937e-05
  1   2  12  36  4.74228e-05
  1   2  12  37  2.34556e-04
  1   2  12  38 -1.14101e-05
  1   2  12  39  1.20415e-05
  1   2  12  42  1.02729e-05
  1   2  12  48  6.33248e-05
  1   2  12  49 -6.15998e-05
  1   2  12  50  8.91287e-05
  1   2  12  54 -2.26270e-04
  1   2  12  55 -3.87333e-04
  1   2  12  56 -1.03066e-04
  1   2  12  58  4.69509e-05
  1   2  12  60  3.68988e-04
  1   2  12  61  8.73786e-05
  1   2  12  63 -2.07980e-05
  1   2  12  64 -7.46664e-05
  1   2  12  65 -7.50312e-05
  1   2  12  66  7.96871e-05
  1   2  12  68 -3.78405e-04
  1   2  12  69 -5.07143e-05
  1   2  12  70 -1.58539e-04
  1   2  12  71 -1.70668e-05
  1   2  12  73  1.01999e-04
  1   2  12  74  1.13906e-05
  1   2  12  76 -1.09717e-04
  1   2  12  77 -7.15202e-05
  1   2  12  80 -1.78136e-04
  1   2  12  82 -1.02829e-04
  1   2  12  83 -1.14811e-04
  1   2  12  85 -1.00583e-04
  1   2  12  87 -2.16212e-04
  1   2  12  89  4.01517e-04
  1   2  12  90 -5.07387e-04
  1   2  12  91 -1.94413e-05
  1   2  12  93 -1.77891e-04
  1   2  12  94  4.38439e-05
  1   2  12  96 -1.04105e-04
  1   2  12  97  1.15592e-04
  1   2  12  98 -2.38421e-04
  1   2  12 100  5.25340e-05
  1   2  12 102  3.95609e-04
  1   2  12 103 -2.08927e-04
  1   2  12 107 -1.89681e-04
  1   2  12 108 -2.79003e-04
  1   2  12 110 -1.95842e-05
  1   2  12 111 -1.18291e-04
  1   2  12 112  1.83755e-04
  1   2  12 116  5.65134e-05
  1   2  12 117  5.77760e-05
  1   2  12 118  1.67755e-05
  1   2  12 121  4.02392e-05
  1   2  12 123 -2.84231e-05
  1   2  12 124  2.81068e-05
  1   2  12 125 -3.75700e-05
  1   2  12 129 -3.69878e-04
  1   2  12 130 -3.61698e-04
  1   2  12 131  9.39013e-05
  1   2  12 132  2.96677e-04
  1   2  12 133 -1.34303e-05
  1   2  12 135  7.33698e-05
  1   2  12 136  1.91183e-04
  1   2  12 137 -6.28525e-05
  1   2  12 139  3.92463e-05
  1   2  12 140 -2.59889e-05
  1   2  12 142  3.82283e-04
  1   2  12 143  1.32761e-05
  1   2  12 145  4.52529e-05
  1   2  12 146  9.14280e-05
  1   2  12 148 -3.83195e-04
  1   2  12 149  1.83989e-05
  1   2  12 151 -8.55407e-05
  1   2  12 152  4.12254e-04
  1   2  12 153 -8.92171e-05
  1   2  12 156 -1.47033e-04
  1   2  12 158  2.40372e-04
  1   2  12 163 -2.83852e-04
  1   2  12 166  4.01491e-04
  1   2  12 167 -1.54118e-04
  1   2  12 168 -5.68660e-05
  1   2  12 169  3.80632e-04
  1   2  12 170 -1.95566e-04
  1   2  12 172 -2.36518e-05
  1   2  12 175  2.17570e-04
  1   2  12 176  3.99456e-04
  1   2  12 177  4.00953e-05
  1   2  12 179 -4.63319e-05
  1   2  12 181  9.89940e-05
  1   2  12 184  1.51623e-04
  1   2  12 186  4.60464e-05
  1   2  12 187  1.85481e-04
  1   2  12 189 -7.94307e-05
  1   2  13   8  6.98995e-04
  1   2  13  11  4.64873e-04
  1   2  13  16  2.12679e-04
  1   2  13  18  1.53836e-04
  1   2  13  19 -1.59598e-04
  1   2  13  25  6.71909e-05
  1   2  13  26 -6.70385e-05
  1   2  13  27 -4.81178e-05
  1   2  13  32  2.82015e-04
  1   2  13  33 -2.83299e-04
  1   2  13  36  2.26660e-04
  1   2  13  38  1.92085e-04
  1   2  13  43 -1.07322e-04
  1   2  13  44 -1.09053e-04
  1   2  13  45 -9.07940e-05
  1   2  13  46  9.12850e-05
  1   2  13  57  5.60168e-04
  1   2  13  63 -4.23442e-04
  1   2  13  64  4.23852e-04
  1   2  13  65 -5.16006e-04
  1   2  13  66  1.13844e-05
  1   2  13  67  1.09781e-05
  1   2  13  69  3.05539e-04
  1   2  13  74 -1.86365e-04
  1   2  13  77  1.57822e-04
  1   2  13  78  4.30172e-04
  1   2  13  79  4.30773e-04
  1   2  13  83  1.64912e-04
  1   2  13  88 -1.56665e-04
  1   2  13  90  1.90091e-04
  1   2  13  91 -1.89852e-04
  1   2  13  95 -4.35573e-04
  1   2  13  99  3.55963e-04
  1   2  13 100  3.55851e-04
  1   2  13 105  1.02837e-04
  1   2  13 110  4.80170e-05
  1   2  13 111  4.79671e-05
  1   2  13 114  3.71603e-05
  1   2  13 115  2.01538e-05
  1   2  13 124 -1.37578e-05
  1   2  13 126  1.73223e-04
  1   2  13 127  1.73347e-04
  1   2  13 130  6.24253e-04
  1   2  13 133  7.48269e-05
  1   2  13 136  3.93089e-05
  1   2  13 137 -1.62238e-04
  1   2  13 143 -3.30317e-05
  1   2  13 144  3.29576e-05
  1   2  13 145  2.83337e-04
  1   2  13 150  3.96669e-04
  1   2  13 151  3.86301e-04
  1   2  13 155 -1.88775e-04
  1   2  13 156 -4.42117e-05
  1   2  13 157  9.84928e-05
  1   2  13 160  5.24535e-05
  1   2  13 161 -5.14415e-05
  1   2  14  16 -2.66026e-05
  1   2  14  18  2.75294e-05
  1   2  14  19 -3.72112e-05
  1   2  14  27  7.26340e-05
  1   2  14  32 -4.09951e-05
  1   2  14  33  3.79138e-05
  1   2  14  36  9.34116e-05
  1   2  14  38 -4.89627e-05
  1   2  14  43 -1.38220e-04
  1   2  14  44 -1.40071e-04
  1   2  14  49  2.13796e-04
  1   2  14  52  1.13192e-04
  1   2  14  53  1.11885e-04
  1   2  14  57  1.11398e-05
  1   2  14  63 -7.56885e-05
  1   2  14  64  8.43206e-05
  1   2  14  65  2.10170e-04
  1   2  14  68 -2.75949e-05
  1   2  14  69  8.55183e-05
  1   2  14  73  1.13497e-05
  1   2  14  78 -1.49822e-05
  1   2  14  79 -1.50203e-05
  1   2  14 114 -1.45920e-04
  1   2  14 115 -1.46472e-04
  1   2  14 116  1.53950e-04
  1   2  14 119  3.47794e-05
  1   2  14 124  9.78469e-05
  1   2  14 125  1.22841e-05
  1   2  14 130 -4.94030e-05
  1   2  14 136  1.52490e-05
  1   2  14 155 -2.32120e-05
  1   2  14 156  2.06733e-04
  1   2  14 157 -2.05991e-04
  1   2  14 160 -4.15528e-04
  1   2  14 161  4.15231e-04
  1   2  14 164  1.33417e-05
  1   2  14 165 -1.29350e-05
  1   2  14 173 -1.22745e-05
  1   2  14 178  7.14738e-05
  1   2  14 187  1.87931e-05
  1   3   4   7 -2.38421e-05
  1   3   4   9  2.27849e-05
  1   3   4  10  6.13814e-05
  1   3   4  11  2.62354e-05
  1   3   4  12  2.89916e-05
  1   3   4  13  2.21005e-05
  1   3   4  15 -1.62100e-05
  1   3   4  16  1.36051e-05
  1   3   4  19 -1.31487e-05
  1   3   4  20  5.74451e-05
  1   3   4  21  2.12068e-05
  1   3   4  22 -2.66073e-05
  1   3   4  24  4.93024e-05
  1   3   4  25  1.56374e-05
  1   3   4  26 -2.16154e-05
  1   3   4  29 -1.53359e-05
  1   3   4  33 -3.85678e-05
  1   3   4  34  2.18246e-05
  1   3   4  35 -3.88916e-05
  1   3   4  36 -4.06918e-05
  1   3   4  37 -2.72400e-05
  1   3   4  38  7.53421e-05
  1   3   4  39 -8.48373e-05
  1   3   4  40  3.55072e-05
  1   3   4  41 -2.12850e-05
  1   3   4  42 -2.94849e-04
  1   3   4  47  2.66212e-05
  1   3   4  50  2.02403e-05
  1   3   4  51  2.07643e-05
  1   3   4  56  4.79388e-05
  1   3   4  61  4.05929e-04
  1   3   4  62 -2.10068e-05
  1   3   4  64 -4.49964e-05
  1   3   4  65 -4.77462e-05
  1   3   4  66 -8.92482e-05
  1   3   4  67  2.30797e-05
  1   3   4  68 -3.52026e-05
  1   3   4  69 -1.88494e-05
  1   3   4  70  1.10926e-04
  1   3   4  71 -5.47601e-05
  1   3   4  72  1.94140e-04
  1   3   4  73  2.12037e-05
  1   3   4  74 -8.56801e-05
  1   3   4  75  2.31466e-05
  1   3   4  76 -1.62659e-05
  1   3   4  79 -3.83879e-05
  1   3   4  80  2.79670e-05
  1   3   4  81 -2.27309e-05
  1   3   4  83 -1.78324e-05
  1   3   4  86 -7.51511e-05
  1   3   4  87 -2.24325e-05
  1   3   4  88 -2.12733e-05
  1   3   4  89  2.12185e-05
  1   3   4  93  6.10080e-05
  1   3   4  96 -5.36527e-05
  1   3   4  97  2.66450e-04
  1   3   4  98  2.28029e-04
  1   3   4 100  1.02937e-05
  1   3   4 101  1.53989e-05
  1   3   4 102 -1.14933e-05
  1   3   4 103  1.60758e-05
  1   3   4 104 -1.47185e-05
  1   3   4 105 -2.17675e-05
  1   3   4 106 -1.47337e-05
  1   3   4 107 -3.34910e-05
  1   3   4 108  1.04312e-05
  1   3   4 111  3.80027e-05
  1   3   4 112  4.93246e-05
  1   3   4 113  3.13343e-04
  1   3   4 117  2.49392e-05
  1   3   4 118 -4.01828e-05
  1   3   4 119  2.29482e-05
  1   3   4 122  3.14258e-05
  1   3   4 123 -6.02249e-05
  1   3   4 128  3.58004e-05
  1   3   4 131  2.53754e-04
  1   3   4 134  3.10104e-05
  1   3   4 135 -7.60987e-05
  1   3   4 138  2.19710e-05
  1   3   4 139 -1.35292e-05
  1   3   4 140 -3.76325e-04
  1   3   4 141  1.17345e-05
  1   3   4 142 -2.55860e-05
  1   3   4 144  2.14143e-05
  1   3   4 146  2.46177e-05
  1   3   4 147 -2.97683e-05
  1   3   4 148  4.86972e-05
  1   3   4 149 -2.33861e-05
  1   3   4 151 -2.74781e-05
  1   3   4 152 -1.05962e-05
  1   3   4 153 -1.86500e-04
  1   3   4 156 -1.74424e-05
  1   3   4 157  1.26645e-05
  1   3   4 159 -1.45410e-05
  1   3   4 162 -1.09898e-04
  1   3   4 163 -1.40866e-04
  1   3   4 166  2.24469e-05
  1   3   4 167  6.28276e-05
  1   3   4 169 -1.52646e-05
  1   3   4 171  1.02135e-05
  1   3   4 173  1.68285e-05
  1   3   4 174  2.37840e-05
  1   3   4 175 -2.80401e-05
  1   3   4 176 -2.34861e-05
  1   3   4 177 -1.02441e-05
  1   3   4 179 -2.33545e-05
  1   3   4 180 -1.89339e-05
  1   3   4 181 -2.18801e-05
  1   3   4 189 -1.36626e-05
  1   3   5   7 -1.87918e-05
  1   3   5  14 -2.09261e-05
  1   3   5  16 -1.07346e-05
  1   3   5  20 -2.78152e-04
  1   3   5  22  4.31709e-04
  1   3   5  23 -8.15179e-05
  1   3   5  24  4.73387e-05
  1   3   5  25 -1.58607e-05
  1   3   5  26  1.30623e-05
  1   3   5  30 -1.77680e-05
  1   3   5  37  2.33176e-05
  1   3   5  38 -1.80228e-05
  1   3   5  39  2.19052e-05
  1   3   5  40  1.20340e-04
  1   3   5  41  4.15609e-05
  1   3   5  42  3.23766e-05
  1   3   5  47  5.61526e-04
  1   3   5  50  3.09097e-05
  1   3   5  54 -3.94068e-05
  1   3   5  55 -2.45249e-05
  1   3   5  56 -1.10487e-05
  1   3   5  59 -2.55782e-05
  1   3   5  60 -1.89461e-05
  1   3   5  61  2.58977e-04
  1   3   5  62 -1.75938e-05
  1   3   5  66 -1.31561e-05
  1   3   5  67 -6.47565e-05
  1   3   5  70  3.74804e-05
  1   3   5  71  1.10231e-05
  1   3   5  72  2.27621e-05
  1   3   5  74 -1.56661e-05
  1   3   5  75 -4.64326e-05
  1   3   5  76  1.08393e-05
  1   3   5  79  1.71050e-05
  1   3   5  81  1.13087e-05
  1   3   5  84  4.07552e-05
  1   3   5  85 -2.76438e-05
  1   3   5  86  1.80859e-05
  1   3   5  87  9.62986e-05
  1   3   5  93  6.70864e-05
  1   3   5  96  4.93868e-05
  1   3   5  97  3.21756e-04
  1   3   5 104 -1.43655e-04
  1   3   5 105  1.80722e-05
  1   3   5 106  1.79949e-05
  1   3   5 107 -3.85463e-05
  1   3   5 108 -1.17056e-05
  1   3   5 109 -1.86172e-05
  1   3   5 112  8.09094e-05
  1   3   5 113  2.15997e-05
  1   3   5 118  1.48980e-05
  1   3   5 119  1.51194e-05
  1   3   5 120 -2.31515e-05
  1   3   5 122 -2.30356e-05
  1   3   5 123 -8.50853e-05
  1   3   5 128 -1.86955e-05
  1   3   5 131  4.57477e-05
  1   3   5 133  3.67592e-05
  1   3   5 134 -3.89136e-05
  1   3   5 135  8.89662e-05
  1   3   5 139 -4.87403e-05
  1   3   5 140  1.85725e-05
  1   3   5 141 -1.39527e-05
  1   3   5 145  1.45324e-05
  1   3   5 146 -2.13593e-05
  1   3   5 147  3.26845e-05
  1   3   5 148 -5.03174e-05
  1   3   5 149 -1.24025e-04
  1   3   5 151  2.30212e-05
  1   3   5 152 -1.41888e-04
  1   3   5 153 -4.92690e-05
  1   3   5 158  1.69765e-05
  1   3   5 159  1.60386e-05
  1   3   5 162 -1.17672e-04
  1   3   5 163  3.08997e-05
  1   3   5 167 -2.29005e-05
  1   3   5 172  1.34839e-05
  1   3   5 173 -1.25823e-05
  1   3   5 175 -3.00037e-05
  1   3   5 176 -5.89535e-05
  1   3   5 177  7.59443e-05
  1   3   5 184 -5.09830e-05
  1   3   5 186  3.45795e-05
  1   3   5 187 -2.94173e-05
  1   3   5 188  2.10883e-05
  1   3   5 189  1.81481e-05
  1   3   6   8  1.00556e-05
  1   3   6  16 -1.42727e-05
  1   3   6  18  5.29572e-05
  1   3   6  19 -5.20317e-05
  1   3   6  27  2.22431e-04
  1   3   6  32  2.39646e-05
  1   3   6  33 -1.07613e-05
  1   3   6  36  4.29739e-05
  1   3   6  38  1.43487e-05
  1   3   6  43 -2.89091e-04
  1   3   6  44 -2.89053e-04
  1   3   6  45  1.58035e-05
  1   3   6  46 -1.64392e-05
  1   3   6  49 -5.19793e-04
  1   3   6  52 -7.92105e-05
  1   3   6  53 -7.89892e-05
  1   3   6  57 -1.21187e-05
  1   3   6  63  3.20386e-05
  1   3   6  64 -3.18494e-05
  1   3   6  65  5.94458e-05
  1   3   6 114 -1.86574e-04
  1   3   6 115  1.86961e-04
  1   3   6 116 -5.62164e-05
  1   3   6 119  7.55480e-05
  1   3   6 124 -5.50523e-05
  1   3   6 136 -6.14634e-05
  1   3   6 137 -2.22342e-05
  1   3   6 145  1.56812e-05
  1   3   6 150 -1.17839e-05
  1   3   6 151  1.46965e-05
  1   3   6 156 -3.44985e-05
  1   3   6 157 -3.29310e-05
  1   3   6 160  1.18084e-04
  1   3   6 161 -1.17141e-04
  1   3   6 173  1.19053e-05
  1   3   6 178 -1.22139e-05
  1   3   6 182 -1.15157e-05
  1   3   6 183 -1.15150e-05
  1   3   7  18 -7.31140e-05
  1   3   7  19 -1.95793e-04
  1   3   7  27 -1.45193e-04
  1   3   7  32 -2.55645e-05
  1   3   7  33 -2.23940e-05
  1   3   7  36  1.15122e-05
  1   3   7  38 -1.55094e-05
  1   3   7  43 -1.92431e-04
  1   3   7  44  1.92706e-04
  1   3   7  45 -1.46849e-05
  1   3   7  46 -1.65659e-05
  1   3   7  49  9.05038e-04
  1   3   7  52  5.85802e-05
  1   3   7  53 -5.84596e-05
  1   3   7  57 -1.03168e-05
  1   3   7  65  1.17248e-04
  1   3   7  78  2.68112e-05
  1   3   7  79 -2.12941e-05
  1   3   7 114  6.97920e-05
  1   3   7 115  7.04994e-05
  1   3   7 116 -5.64041e-05
  1   3   7 124 -6.57160e-05
  1   3   7 136  8.04556e-05
  1   3   7 137 -1.52018e-05
  1   3   7 150 -1.44354e-05
  1   3   7 155 -3.11977e-05
  1   3   7 156  2.09689e-05
  1   3   7 157 -2.25278e-05
  1   3   7 160 -1.84454e-04
  1   3   7 161 -1.84242e-04
  1   3   7 164  1.16045e-05
  1   3   7 165 -1.06791e-05
  1   3   7 178 -2.97242e-05
  1   3   8  18 -2.93059e-05
  1   3   8  19 -3.08558e-05
  1   3   8  27  2.68876e-05
  1   3   8  36  1.90606e-05
  1   3   8  43 -7.49678e-05
  1   3   8  44  7.50122e-05
  1   3   8  46  1.03717e-05
  1   3   8  49  1.89272e-04
  1   3   8  52  1.90177e-05
  1   3   8  53 -1.88966e-05
  1   3   8 114  9.27197e-05
  1   3   8 115  9.30503e-05
  1   3   8 116 -5.70825e-05
  1   3   8 119  5.65287e-05
  1   3   8 124 -8.18758e-05
  1   3   8 155 -2.43129e-05
  1   3   8 156 -1.09707e-04
  1   3   8 157  1.08919e-04
  1   3   8 160 -1.29698e-04
  1   3   8 161 -1.29382e-04
  1   3   9   8 -1.21405e-04
  1   3   9  11 -1.21289e-04
  1   3   9  16 -1.49750e-04
  1   3   9  18  8.56494e-05
  1   3   9  19  8.47701e-05
  1   3   9  26  7.82337e-05
  1   3   9  32  3.94547e-05
  1   3   9  33  3.92819e-05
  1   3   9  36  1.41795e-04
  1   3   9  38  7.48177e-05
  1   3   9  43 -5.34458e-05
  1   3   9  44  6.54371e-05
  1   3   9  45  7.88545e-05
  1   3   9  46  7.88347e-05
  1   3   9  57 -6.52228e-05
  1   3   9  63 -1.22866e-04
  1   3   9  64 -1.22917e-04
  1   3   9  65 -6.50944e-05
  1   3   9  68  1.18113e-04
  1   3   9  69  1.32816e-04
  1   3   9  73  6.08841e-05
  1   3   9  74  5.99360e-05
  1   3   9  77 -1.80879e-05
  1   3   9  82 -6.89379e-05
  1   3   9  83 -6.92508e-05
  1   3   9  88  7.76735e-05
  1   3   9  90  2.32585e-05
  1   3   9  91  2.34424e-05
  1   3   9  95 -8.87105e-05
  1   3   9  99  4.38724e-05
  1   3   9 100 -4.39884e-05
  1   3   9 110 -3.36409e-05
  1   3   9 114  1.67800e-05
  1   3   9 115  1.24542e-05
  1   3   9 126  1.50642e-04
  1   3   9 127 -1.50636e-04
  1   3   9 130  4.82431e-05
  1   3   9 133  4.43106e-05
  1   3   9 145 -2.13186e-05
  1   3   9 150  2.07245e-05
  1   3   9 151  2.27030e-05
  1   3   9 155  3.61727e-04
  1   3   9 156 -2.95217e-05
  1   3   9 157  4.86703e-05
  1   3   9 160 -2.49397e-05
  1   3   9 161 -2.68574e-05
  1   3  10   8  4.51567e-05
  1   3  10  16  2.77515e-05
  1   3  10  18  7.07671e-05
  1   3  10  19 -6.53431e-05
  1   3  10  26  1.77094e-04
  1   3  10  27 -2.01926e-05
  1   3  10  32  2.08793e-04
  1   3  10  33 -2.08948e-04
  1   3  10  36 -1.14530e-04
  1   3  10  38 -1.34438e-04
  1   3  10  43 -5.41367e-05
  1   3  10  44 -6.26012e-05
  1   3  10  45  1.66952e-04
  1   3  10  46 -1.67369e-04
  1   3  10  57  1.67519e-04
  1   3  10  63 -1.56025e-04
  1   3  10  64  1.53022e-04
  1   3  10  65  2.63470e-04
  1   3  10  68 -1.75609e-04
  1   3  10  69  1.87111e-04
  1   3  10  73  1.99704e-04
  1   3  10  74 -2.04862e-04
  1   3  10  77  8.56722e-05
  1   3  10  78  3.28794e-05
  1   3  10  79  3.15377e-05
  1   3  10  82  1.20845e-04
  1   3  10  83 -1.61621e-04
  1   3  10  88  9.42258e-05
  1   3  10  90  5.60712e-05
  1   3  10  91 -6.14262e-05
  1   3  10  95  2.72163e-05
  1   3  10  99 -1.11240e-04
  1   3  10 100 -1.11537e-04
  1   3  10 105  2.62311e-04
  1   3  10 110 -2.22245e-05
  1   3  10 114 -3.72086e-05
  1   3  10 115  4.10000e-05
  1   3  10 116 -1.18980e-05
  1   3  10 124 -1.24434e-05
  1   3  10 126  1.68971e-04
  1   3  10 127  1.69048e-04
  1   3  10 130 -1.47472e-04
  1   3  10 133 -2.83182e-05
  1   3  10 136 -2.14439e-05
  1   3  10 137  1.13813e-04
  1   3  10 143 -3.70961e-05
  1   3  10 144 -3.89383e-05
  1   3  10 145 -1.27224e-04
  1   3  10 150  2.47701e-04
  1   3  10 151 -2.47844e-04
  1   3  10 155 -3.79690e-04
  1   3  10 156 -7.90050e-05
  1   3  10 157 -1.08722e-04
  1   3  10 160  7.35898e-05
  1   3  10 161 -7.40535e-05
  1   3  10 171 -1.03143e-05
  1   3  11  10 -1.33010e-04
  1   3  11  12 -1.20046e-04
  1   3  11  13 -3.93653e-04
  1   3  11  17  3.51628e-04
  1   3  11  20 -4.88793e-05
  1   3  11  21  2.82317e-04
  1   3  11  23  1.11299e-03
  1   3  11  24 -2.31401e-04
  1   3  11  26  3.27374e-05
  1   3  11  28  5.40926e-05
  1   3  11  29 -3.48050e-05
  1   3  11  30  3.93723e-04
  1   3  11  32  4.21768e-04
  1   3  11  33  5.28897e-05
  1   3  11  34  3.82975e-04
  1   3  11  35  2.44442e-05
  1   3  11  36  2.66107e-05
  1   3  11  37 -3.36258e-04
  1   3  11  38 -1.14924e-05
  1   3  11  39  1.18703e-05
  1   3  11  41  1.15259e-05
  1   3  11  42  1.01687e-05
  1   3  11  45 -3.42108e-05
  1   3  11  47  9.29166e-04
  1   3  11  48 -3.35911e-05
  1   3  11  49 -2.50346e-05
  1   3  11  50  8.92672e-05
  1   3  11  54 -1.33757e-04
  1   3  11  55 -3.93944e-04
  1   3  11  56 -1.28186e-04
  1   3  11  57  8.64442e-05
  1   3  11  58  4.70137e-05
  1   3  11  59 -3.95316e-04
  1   3  11  60  3.69004e-04
  1   3  11  61  8.73467e-05
  1   3  11  64 -2.06229e-05
  1   3  11  65  9.68769e-05
  1   3  11  66 -9.55717e-05
  1   3  11  67  9.81111e-04
  1   3  11  68 -3.79520e-04
  1   3  11  69  5.52971e-05
  1   3  11  70 -2.44908e-04
  1   3  11  71  2.18666e-05
  1   3  11  74 -4.67996e-05
  1   3  11  76  1.00316e-04
  1   3  11  78  1.15148e-05
  1   3  11  80 -4.37336e-05
  1   3  11  81 -2.83741e-04
  1   3  11  85 -1.00380e-04
  1   3  11  86  7.02065e-05
  1   3  11  90 -5.11552e-04
  1   3  11  91 -1.81241e-05
  1   3  11  92  3.97039e-04
  1   3  11  93  2.11236e-04
  1   3  11  94  4.41338e-05
  1   3  11  96 -3.28995e-04
  1   3  11  97 -2.35078e-04
  1   3  11  98 -2.38189e-04
  1   3  11 102  4.05339e-04
  1   3  11 103 -2.15400e-04
  1   3  11 104 -4.21024e-04
  1   3  11 107 -1.89674e-04
  1   3  11 108 -1.31611e-05
  1   3  11 110 -2.00804e-05
  1   3  11 111 -5.26132e-04
  1   3  11 112 -9.57657e-05
  1   3  11 115 -4.73904e-05
  1   3  11 117 -5.53690e-05
  1   3  11 118  1.65013e-05
  1   3  11 121 -3.99607e-05
  1   3  11 123 -1.31711e-04
  1   3  11 124 -3.48725e-05
  1   3  11 125  3.88456e-05
  1   3  11 128  1.63553e-04
  1   3  11 129  3.86715e-04
  1   3  11 130  3.77801e-04
  1   3  11 131  9.38150e-05
  1   3  11 133 -1.38991e-05
  1   3  11 135 -1.38475e-04
  1   3  11 136  1.94065e-04
  1   3  11 137 -6.57107e-05
  1   3  11 138 -1.08811e-05
  1   3  11 139  3.95671e-05
  1   3  11 140 -2.63727e-05
  1   3  11 142  3.96716e-04
  1   3  11 143 -1.36029e-05
  1   3  11 144  3.30206e-05
  1   3  11 145  3.41874e-05
  1   3  11 146 -8.17397e-05
  1   3  11 148 -4.11733e-04
  1   3  11 149  1.81697e-05
  1   3  11 151 -1.05944e-04
  1   3  11 153 -8.90703e-05
  1   3  11 158  2.40344e-04
  1   3  11 163 -2.83817e-04
  1   3  11 167 -1.55449e-04
  1   3  11 168 -5.70418e-05
  1   3  11 170  2.90719e-05
  1   3  11 171 -3.28067e-05
  1   3  11 172  5.30852e-05
  1   3  11 173 -2.27995e-05
  1   3  11 175  2.17237e-04
  1   3  11 176  4.00497e-04
  1   3  11 177 -4.37006e-05
  1   3  11 179  4.51162e-05
  1   3  11 181 -6.70867e-05
  1   3  11 184  1.51424e-04
  1   3  11 187  2.15222e-04
  1   3  11 189 -7.99025e-05
  1   3  12   7 -1.72009e-04
  1   3  12  10 -9.66091e-05
  1   3  12  11 -4.01360e-04
  1   3  12  12  3.99956e-04
  1   3  12  14  1.81682e-05
  1   3  12  17 -1.90591e-04
  1   3  12  20 -2.25579e-05
  1   3  12  21 -1.40434e-04
  1   3  12  22  1.09437e-05
  1   3  12  23  3.89680e-04
  1   3  12  24  6.43927e-05
  1   3  12  28 -3.77711e-04
  1   3  12  29 -1.78956e-04
  1   3  12  30  3.47288e-05
  1   3  12  31  6.61351e-04
  1   3  12  32 -1.29954e-04
  1   3  12  34  1.56159e-04
  1   3  12  35 -8.04123e-05
  1   3  12  36 -8.69304e-05
  1   3  12  37  4.01047e-04
  1   3  12  40 -1.05868e-05
  1   3  12  41 -7.41407e-04
  1   3  12  42  2.96470e-05
  1   3  12  47 -4.06174e-04
  1   3  12  48  3.89437e-04
  1   3  12  49  3.97975e-04
  1   3  12  50  1.36730e-04
  1   3  12  51  4.01282e-04
  1   3  12  54 -2.51038e-04
  1   3  12  55  4.43144e-04
  1   3  12  56  4.98371e-04
  1   3  12  58  2.90682e-04
  1   3  12  60 -1.68697e-04
  1   3  12  61  1.05606e-04
  1   3  12  62 -3.84245e-04
  1   3  12  64  3.86714e-04
  1   3  12  65  3.91306e-04
  1   3  12  66 -3.90284e-04
  1   3  12  68 -1.17825e-04
  1   3  12  69 -8.39634e-05
  1   3  12  70 -1.26970e-04
  1   3  12  71  5.18246e-05
  1   3  12  72  4.07620e-04
  1   3  12  73  5.18159e-05
  1   3  12  74  2.05827e-05
  1   3  12  76 -3.90966e-04
  1   3  12  77  3.53752e-04
  1   3  12  80 -5.69711e-05
  1   3  12  82  2.06149e-05
  1   3  12  83  4.00047e-04
  1   3  12  85 -1.06806e-05
  1   3  12  86 -1.01765e-04
  1   3  12  87 -3.99235e-04
  1   3  12  89  2.78787e-05
  1   3  12  90 -9.31874e-05
  1   3  12  92  1.23554e-04
  1   3  12  93 -1.22640e-04
  1   3  12  97  1.72613e-04
  1   3  12 100 -4.01402e-04
  1   3  12 101 -3.19281e-04
  1   3  12 103 -2.45194e-04
  1   3  12 104  3.96243e-04
  1   3  12 107  9.05406e-05
  1   3  12 108 -2.45477e-05
  1   3  12 111 -1.66332e-05
  1   3  12 112  1.34044e-04
  1   3  12 113  1.64700e-04
  1   3  12 114  2.73997e-05
  1   3  12 115  3.46721e-05
  1   3  12 116 -3.97153e-04
  1   3  12 117  3.95754e-04
  1   3  12 120  4.08789e-04
  1   3  12 121  2.53320e-04
  1   3  12 123  1.92370e-04
  1   3  12 124 -2.85104e-04
  1   3  12 125 -3.51143e-04
  1   3  12 128 -4.05577e-04
  1   3  12 129  7.21005e-04
  1   3  12 130 -6.89741e-04
  1   3  12 131 -1.04591e-04
  1   3  12 132  2.66276e-04
  1   3  12 134 -2.55171e-04
  1   3  12 135  5.02320e-05
  1   3  12 136 -2.63858e-05
  1   3  12 137 -4.55341e-04
  1   3  12 138  4.02748e-04
  1   3  12 139  9.60212e-05
  1   3  12 140  5.82186e-05
  1   3  12 141 -1.06061e-05
  1   3  12 142 -3.06272e-04
  1   3  12 143  7.35115e-05
  1   3  12 144 -1.85793e-05
  1   3  12 145 -1.40262e-04
  1   3  12 146  3.96721e-04
  1   3  12 147  3.31308e-04
  1   3  12 151  3.51270e-04
  1   3  12 153 -1.24767e-04
  1   3  12 156  3.90844e-04
  1   3  12 157  7.99475e-05
  1   3  12 158 -2.11931e-05
  1   3  12 159  1.68137e-04
  1   3  12 163  5.74371e-05
  1   3  12 165 -4.49883e-05
  1   3  12 166  2.40574e-04
  1   3  12 167 -5.79051e-05
  1   3  12 168 -1.71838e-04
  1   3  12 170 -6.61651e-05
  1   3  12 171  2.73490e-04
  1   3  12 172 -3.98240e-04
  1   3  12 173 -2.50582e-04
  1   3  12 174  1.73113e-05
  1   3  12 175  1.00362e-04
  1   3  12 176  4.02820e-05
  1   3  12 177 -5.84572e-05
  1   3  12 179 -3.89415e-04
  1   3  12 180 -4.00117e-04
  1   3  12 181  1.21324e-04
  1   3  12 184 -1.27451e-04
  1   3  12 185  3.65174e-04
  1   3  12 186 -2.94643e-04
  1   3  12 187 -1.56524e-04
  1   3  12 189 -1.37940e-04
  1   3  13   8 -2.03632e-05
  1   3  13  16  1.10313e-05
  1   3  13  18  2.85438e-04
  1   3  13  19 -2.77743e-04
  1   3  13  27 -2.28756e-04
  1   3  13  32 -2.31895e-05
  1   3  13  33  2.99319e-05
  1   3  13  36  7.75124e-05
  1   3  13  38 -1.97815e-05
  1   3  13  43  1.01273e-03
  1   3  13  44  1.01239e-03
  1   3  13  45 -2.13050e-05
  1   3  13  46  1.82001e-05
  1   3  13  49 -6.33145e-04
  1   3  13  52 -6.15922e-05
  1   3  13  53 -6.72777e-05
  1   3  13  63 -2.92482e-05
  1   3  13  64  2.38580e-05
  1   3  13  65  2.35796e-04
  1   3  13  68 -1.19759e-05
  1   3  13  69  1.27896e-05
  1   3  13  73 -1.02152e-05
  1   3  13  77 -1.36357e-05
  1   3  13  78  3.28664e-05
  1   3  13  79  2.35930e-05
  1   3  13 114  3.22542e-04
  1   3  13 115 -3.23785e-04
  1   3  13 116  1.50919e-04
  1   3  13 119 -2.16236e-04
  1   3  13 124  2.60165e-04
  1   3  13 126  1.17379e-05
  1   3  13 127  1.06350e-05
  1   3  13 136  1.63179e-04
  1   3  13 137  4.47464e-05
  1   3  13 145 -2.99416e-05
  1   3  13 150  1.90699e-05
  1   3  13 151 -2.89915e-05
  1   3  13 155 -1.07324e-05
  1   3  13 156  2.03262e-04
  1   3  13 157  1.99769e-04
  1   3  13 160  1.56596e-04
  1   3  13 161 -1.77822e-04
  1   3  13 164  2.07142e-05
  1   3  13 165  2.05571e-05
  1   3  13 173 -1.30384e-05
  1   3  13 178 -7.06834e-05
  1   3  13 182  1.42358e-05
  1   3  13 183  1.42537e-05
  1   3  13 187  1.92135e-05
  1   3  14   8  7.79827e-05
  1   3  14  11 -6.37306e-05
  1   3  14  16  3.83626e-05
  1   3  14  18  6.95452e-05
  1   3  14  19 -6.20183e-05
  1   3  14  26  6.51662e-05
  1   3  14  27 -1.94023e-05
  1   3  14  32  3.14482e-04
  1   3  14  33 -3.07305e-04
  1   3  14  38  6.06901e-05
  1   3  14  43  1.97547e-05
  1   3  14  44  2.22689e-05
  1   3  14  45  1.68427e-04
  1   3  14  46 -1.71817e-04
  1   3  14  57  2.38797e-04
  1   3  14  63 -7.02296e-05
  1   3  14  64  6.83491e-05
  1   3  14  65  1.55781e-04
  1   3  14  68 -1.72938e-04
  1   3  14  69  1.72258e-04
  1   3  14  73  1.96639e-04
  1   3  14  74 -2.04711e-04
  1   3  14  77  8.29665e-05
  1   3  14  78  1.08369e-04
  1   3  14  79  1.03911e-04
  1   3  14  82  1.86257e-04
  1   3  14  83 -1.86603e-04
  1   3  14  88  3.92520e-05
  1   3  14  90  3.05740e-05
  1   3  14  91 -2.94677e-05
  1   3  14  95 -1.52401e-04
  1   3  14  99 -2.82989e-05
  1   3  14 100 -2.71423e-05
  1   3  14 105  6.50309e-05
  1   3  14 110 -1.77208e-05
  1   3  14 114  1.72891e-05
  1   3  14 115 -1.62860e-05
  1   3  14 124  1.16895e-05
  1   3  14 126 -1.09983e-04
  1   3  14 127 -1.10002e-04
  1   3  14 130  2.09776e-04
  1   3  14 133  3.58268e-05
  1   3  14 137  1.50566e-05
  1   3  14 143 -1.57076e-05
  1   3  14 144 -1.36993e-05
  1   3  14 150 -1.09226e-04
  1   3  14 151  1.11623e-04
  1   3  14 155  1.49312e-04
  1   3  14 156  3.40234e-05
  1   3  14 157  3.78764e-05
  1   3  14 160 -2.87267e-05
  1   3  14 161  2.52466e-05
  1   4   5   7 -9.75812e-05
  1   4   5  11 -4.62229e-05
  1   4   5  22  2.26170e-04
  1   4   5  31  2.54015e-05
  1   4   5  33 -1.48078e-05
  1   4   5  51  1.64368e-04
  1   4   5  67  1.56435e-04
  1   4   5  69  1.23302e-04
  1   4   5  72  3.94728e-04
  1   4   5  74 -2.23082e-05
  1   4   5  75  1.66441e-04
  1   4   5  81 -6.75292e-05
  1   4   5  83  1.05197e-05
  1   4   5  87 -6.06017e-04
  1   4   5  96  9.60656e-04
  1   4   5 101 -1.53082e-04
  1   4   5 102  2.17083e-04
  1   4   5 113  9.47010e-04
  1   4   5 115  1.58862e-05
  1   4   5 128 -4.79079e-04
  1   4   5 134 -1.05584e-03
  1   4   5 147  8.84152e-04
  1   4   5 148 -1.08032e-03
  1   4   5 156 -1.18952e-04
  1   4   5 159  5.97532e-04
  1   4   5 162  2.69987e-03
  1   4   5 174  7.69874e-05
  1   4   5 176 -3.89654e-04
  1   4   5 177  1.52738e-05
  1   4   5 185 -4.75259e-05
  1   4   6   8 -1.18177e-04
  1   4   6   9  1.19004e-04
  1   4   6  12 -7.24599e-05
  1   4   6  15 -6.03232e-05
  1   4   6  18 -2.32616e-04
  1   4   6  25 -2.43593e-05
  1   4   6  27  2.42349e-05
  1   4   6  32  1.06847e-04
  1   4   6  35 -1.75281e-04
  1   4   6  39  2.25156e-05
  1   4   6  43 -6.29673e-04
  1   4   6  44 -6.25152e-04
  1   4   6  49  9.24935e-04
  1   4   6  56 -5.48294e-05
  1   4   6  57  5.43737e-05
  1   4   6  63  9.84880e-05
  1   4   6  66 -2.77468e-04
  1   4   6  68  7.63423e-04
  1   4   6  73 -1.33414e-04
  1   4   6  74 -1.37775e-04
  1   4   6  76  1.55170e-05
  1   4   6  77  1.54584e-05
  1   4   6  78  7.11144e-05
  1   4   6  82  9.22453e-05
  1   4   6  89 -4.04861e-05
  1   4   6  99  9.72828e-05
  1   4   6 106  3.88814e-05
  1   4   6 110 -1.85635e-05
  1   4   6 111 -1.85328e-05
  1   4   6 115  1.09128e-05
  1   4   6 124  3.51358e-05
  1   4   6 126  1.22798e-04
  1   4   6 127 -1.21541e-04
  1   4   6 130 -2.68093e-05
  1   4   6 143  1.82672e-05
  1   4   6 146  9.77312e-05
  1   4   6 150  1.49835e-04
  1   4   6 155  1.60623e-05
  1   4   6 157  1.43548e-05
  1   4   7   8 -1.85917e-04
  1   4   7   9 -1.86745e-04
  1   4   7  12  9.05369e-05
  1   4   7  15  1.43903e-04
  1   4   7  18 -1.46284e-04
  1   4   7  25 -2.91751e-05
  1   4   7  27 -1.24884e-04
  1   4   7  32 -2.62187e-04
  1   4   7  35  2.82479e-04
  1   4   7  39 -4.76338e-05
  1   4   7  43 -3.86115e-04
  1   4   7  44  3.83961e-04
  1   4   7  45  1.15935e-04
  1   4   7  46 -1.15711e-04
  1   4   7  49  1.71893e-04
  1   4   7  56  1.60359e-04
  1   4   7  57  1.60348e-04
  1   4   7  63 -1.43789e-04
  1   4   7  66  3.38225e-04
  1   4   7  68 -1.05776e-04
  1   4   7  73 -1.07543e-04
  1   4   7  74  1.20211e-05
  1   4   7  76 -3.83744e-05
  1   4   7  77  3.85023e-05
  1   4   7  78 -1.14413e-04
  1   4   7  82 -4.73061e-05
  1   4   7  99 -6.42252e-05
  1   4   7 106  6.68649e-05
  1   4   7 110 -3.05196e-05
  1   4   7 111  3.09074e-05
  1   4   7 114  1.01633e-05
  1   4   7 126 -1.78222e-04
  1   4   7 127 -1.76891e-04
  1   4   7 130  3.31880e-05
  1   4   7 146 -8.02036e-05
  1   4   7 150 -1.21769e-04
  1   4   7 155 -2.21488e-05
  1   4   7 157 -1.29902e-05
  1   4   7 161  1.48377e-05
  1   4   8   8 -7.65234e-05
  1   4   8   9 -7.74044e-05
  1   4   8  12  5.14305e-05
  1   4   8  15  2.81297e-05
  1   4   8  18 -2.68186e-04
  1   4   8  25  9.75081e-05
  1   4   8  32 -2.23049e-04
  1   4   8  35 -1.21003e-03
  1   4   8  39 -1.05433e-04
  1   4   8  43  1.55895e-03
  1   4   8  44 -1.55274e-03
  1   4   8  45 -1.14863e-04
  1   4   8  46  1.14411e-04
  1   4   8  49 -7.73092e-05
  1   4   8  56  1.47119e-04
  1   4   8  57  1.46758e-04
  1   4   8  63 -3.06543e-04
  1   4   8  66 -1.21586e-03
  1   4   8  73 -7.57039e-04
  1   4   8  74  1.01997e-03
  1   4   8  76 -9.42433e-05
  1   4   8  77  9.40046e-05
  1   4   8  78 -1.19376e-04
  1   4   8  89 -3.20570e-05
  1   4   8  99 -1.80977e-04
  1   4   8 106 -7.00954e-05
  1   4   8 110  1.49204e-05
  1   4   8 111 -1.49016e-05
  1   4   8 126 -2.02722e-04
  1   4   8 127 -2.01508e-04
  1   4   8 130  4.71554e-05
  1   4   8 146 -1.70413e-04
  1   4   8 150 -2.11574e-04
  1   4   9   8  1.42901e-05
  1   4   9   9  1.55462e-05
  1   4   9  15  3.43973e-05
  1   4   9  18 -7.45254e-05
  1   4   9  27  1.93866e-05
  1   4   9  32  1.82762e-05
  1   4   9  35  1.30643e-05
  1   4   9  39 -5.30372e-05
  1   4   9  43 -4.25262e-05
  1   4   9  44  4.01862e-05
  1   4   9  52  1.34775e-04
  1   4   9  53 -1.34891e-04
  1   4   9  66 -3.51187e-05
  1   4   9  69 -6.17583e-05
  1   4   9  91  9.60420e-05
  1   4   9  95 -3.34804e-04
  1   4   9 114 -1.38836e-03
  1   4   9 115 -1.38721e-03
  1   4   9 116  7.48173e-04
  1   4   9 117 -7.48734e-04
  1   4   9 118  6.15740e-05
  1   4   9 124 -2.75024e-05
  1   4   9 130  6.97358e-04
  1   4   9 133  1.70138e-04
  1   4   9 136  2.34792e-04
  1   4   9 137 -2.35176e-04
  1   4   9 146 -1.54787e-05
  1   4   9 155  2.06783e-03
  1   4   9 157  2.61322e-03
  1   4   9 160  1.88296e-03
  1   4   9 161 -1.86675e-03
  1   4   9 164  3.46979e-05
  1   4   9 165 -3.47010e-05
  1   4   9 178 -3.43400e-04
  1   4   9 179  3.43499e-04
  1   4   9 186 -2.28768e-05
  1   4  10  15 -1.71734e-05
  1   4  10  18  5.22503e-05
  1   4  10  27 -1.19362e-05
  1   4  10  35 -2.16832e-05
  1   4  10  39  4.98108e-05
  1   4  10  43  1.69234e-05
  1   4  10  44  1.46511e-05
  1   4  10  45 -1.35725e-05
  1   4  10  46 -1.24881e-05
  1   4  10  52  4.65112e-05
  1   4  10  53  4.69325e-05
  1   4  10  57  1.69577e-05
  1   4  10  63  1.13133e-05
  1   4  10  66  7.98325e-05
  1   4  10  69 -1.02640e-04
  1   4  10  73  1.13226e-05
  1   4  10  74 -1.01488e-05
  1   4  10  76 -1.53620e-05
  1   4  10  77 -1.48804e-05
  1   4  10  91 -1.02476e-04
  1   4  10  95 -6.58078e-05
  1   4  10 106 -1.29303e-05
  1   4  10 114  1.04768e-03
  1   4  10 115 -1.04715e-03
  1   4  10 116  6.10511e-04
  1   4  10 117  6.18913e-04
  1   4  10 118 -3.55619e-05
  1   4  10 124 -1.31052e-05
  1   4  10 126  1.26478e-05
  1   4  10 127 -1.00732e-05
  1   4  10 130 -3.74230e-04
  1   4  10 133  2.83835e-05
  1   4  10 136  6.47213e-05
  1   4  10 137  6.47645e-05
  1   4  10 155 -1.73129e-03
  1   4  10 157 -1.65791e-03
  1   4  10 160 -1.48639e-03
  1   4  10 161 -1.47597e-03
  1   4  10 172  1.71824e-05
  1   4  10 178 -2.27298e-04
  1   4  10 179 -2.27391e-04
  1   4  10 182 -1.97790e-05
  1   4  10 183  1.97219e-05
  1   4  10 186  3.36379e-05
  1   4  11   9 -6.24231e-05
  1   4  11  10 -1.16938e-04
  1   4  11  11 -2.64064e-04
  1   4  11  15  7.63521e-05
  1   4  11  16 -7.36022e-05
  1   4  11  17  5.24874e-04
  1   4  11  19  2.56265e-04
  1   4  11  20 -4.62697e-05
  1   4  11  21  2.81848e-04
  1   4  11  22 -7.42120e-04
  1   4  11  23 -2.63335e-04
  1   4  11  24  8.33949e-05
  1   4  11  25 -8.59848e-05
  1   4  11  26  7.98972e-05
  1   4  11  28 -7.68332e-05
  1   4  11  29 -1.77630e-04
  1   4  11  30 -1.11855e-04
  1   4  11  32  1.48204e-04
  1   4  11  33  1.90389e-04
  1   4  11  37  6.62765e-05
  1   4  11  38 -5.32888e-05
  1   4  11  39 -6.31316e-05
  1   4  11  40 -3.66202e-04
  1   4  11  41 -4.50464e-05
  1   4  11  42  9.47300e-05
  1   4  11  47  2.85035e-04
  1   4  11  48  3.14261e-05
  1   4  11  49  2.99967e-05
  1   4  11  50  2.61440e-04
  1   4  11  51  2.66074e-04
  1   4  11  54 -2.04872e-05
  1   4  11  55 -2.62029e-04
  1   4  11  57 -2.39778e-04
  1   4  11  58 -3.81325e-05
  1   4  11  59  2.49256e-04
  1   4  11  60 -3.93568e-04
  1   4  11  62  2.46169e-04
  1   4  11  63  1.86866e-05
  1   4  11  68  2.51242e-05
  1   4  11  70 -2.11425e-04
  1   4  11  71 -9.02466e-05
  1   4  11  72 -2.96334e-05
  1   4  11  73 -5.48027e-05
  1   4  11  74  2.48939e-04
  1   4  11  75 -2.63279e-04
  1   4  11  78  2.08688e-05
  1   4  11  79  6.76439e-05
  1   4  11  80 -2.26509e-04
  1   4  11  83 -2.64050e-04
  1   4  11  85 -1.96975e-04
  1   4  11  86  2.32974e-04
  1   4  11  87 -2.62982e-04
  1   4  11  88  8.16266e-05
  1   4  11  89  8.03420e-05
  1   4  11  90  1.57706e-05
  1   4  11  91  1.09299e-05
  1   4  11  92  1.65262e-04
  1   4  11  93  1.37380e-04
  1   4  11  94 -2.01449e-05
  1   4  11  97  9.85439e-05
  1   4  11  98 -1.28573e-04
  1   4  11 100  2.63202e-04
  1   4  11 102  2.48965e-04
  1   4  11 103 -6.27921e-05
  1   4  11 104 -2.68478e-04
  1   4  11 105  7.10888e-05
  1   4  11 106 -7.25668e-05
  1   4  11 107  4.98201e-05
  1   4  11 108 -7.75517e-05
  1   4  11 112 -2.15978e-04
  1   4  11 113  2.45963e-04
  1   4  11 114 -2.30802e-05
  1   4  11 115  2.39096e-04
  1   4  11 118  6.42407e-05
  1   4  11 119  6.84845e-05
  1   4  11 120  6.24498e-05
  1   4  11 121  1.46347e-04
  1   4  11 123 -1.72091e-04
  1   4  11 124 -6.04434e-05
  1   4  11 125  6.54088e-05
  1   4  11 128 -4.30350e-05
  1   4  11 129  8.23760e-05
  1   4  11 130  8.38115e-05
  1   4  11 131 -1.68180e-04
  1   4  11 135 -1.98856e-04
  1   4  11 137 -7.38928e-05
  1   4  11 139 -5.83698e-04
  1   4  11 140 -7.71371e-05
  1   4  11 141  2.74871e-05
  1   4  11 143 -3.83963e-05
  1   4  11 148 -2.33079e-04
  1   4  11 149 -3.40175e-04
  1   4  11 153 -4.76549e-05
  1   4  11 156 -2.57151e-04
  1   4  11 158 -1.51312e-05
  1   4  11 163  1.42688e-04
  1   4  11 166  8.55851e-05
  1   4  11 167 -1.07050e-04
  1   4  11 168 -1.56493e-05
  1   4  11 169  2.53609e-04
  1   4  11 170 -1.02880e-04
  1   4  11 171  3.03079e-05
  1   4  11 174  7.13511e-05
  1   4  11 175  1.20106e-04
  1   4  11 177  1.18068e-05
  1   4  11 180 -1.13617e-04
  1   4  11 181 -3.24305e-05
  1   4  11 182  8.49255e-05
  1   4  11 183 -7.73385e-05
  1   4  11 184  2.13611e-04
  1   4  11 187  2.03207e-04
  1   4  11 189 -2.33137e-05
  1   4  12   9  2.76672e-04
  1   4  12  10 -1.64809e-04
  1   4  12  13 -2.63325e-04
  1   4  12  15  2.17920e-04
  1   4  12  16 -2.02796e-04
  1   4  12  17 -2.23091e-04
  1   4  12  19 -4.22313e-05
  1   4  12  20  2.51321e-05
  1   4  12  21 -1.31003e-04
  1   4  12  22  2.87694e-04
  1   4  12  23  2.26112e-04
  1   4  12  24 -1.74445e-04
  1   4  12  25  2.55211e-04
  1   4  12  26  2.42729e-04
  1   4  12  28 -2.78158e-04
  1   4  12  29 -8.73756e-05
  1   4  12  31  1.16952e-04
  1   4  12  32  5.61028e-04
  1   4  12  33 -4.96377e-04
  1   4  12  37  2.47849e-04
  1   4  12  38 -2.68952e-04
  1   4  12  39 -2.61038e-04
  1   4  12  40 -1.15354e-04
  1   4  12  42  1.72182e-05
  1   4  12  47  5.88573e-04
  1   4  12  48  2.58914e-04
  1   4  12  49  2.58003e-04
  1   4  12  50  3.47942e-05
  1   4  12  54 -2.46914e-04
  1   4  12  55  3.03914e-05
  1   4  12  58  2.92896e-04
  1   4  12  60  1.92192e-04
  1   4  12  61  5.04067e-04
  1   4  12  63 -1.13776e-05
  1   4  12  66 -1.13341e-05
  1   4  12  67  2.38750e-04
  1   4  12  68  3.79053e-04
  1   4  12  69  2.59831e-04
  1   4  12  70  4.00995e-05
  1   4  12  71  1.15919e-04
  1   4  12  75  2.19756e-04
  1   4  12  76 -1.25497e-05
  1   4  12  77 -5.61838e-05
  1   4  12  79  2.97092e-04
  1   4  12  80  8.92398e-05
  1   4  12  81 -1.21412e-04
  1   4  12  85 -3.18862e-04
  1   4  12  86 -1.30794e-04
  1   4  12  88  2.59298e-04
  1   4  12  92 -2.60352e-04
  1   4  12  93  5.94194e-05
  1   4  12  94  1.72407e-05
  1   4  12  97 -1.46815e-04
  1   4  12  98 -6.25889e-05
  1   4  12 101  9.39138e-05
  1   4  12 103 -3.64106e-05
  1   4  12 104 -7.31067e-04
  1   4  12 105  2.62040e-04
  1   4  12 106  2.60794e-04
  1   4  12 107 -1.99918e-04
  1   4  12 108  7.13873e-05
  1   4  12 110  1.32823e-05
  1   4  12 111 -1.02040e-05
  1   4  12 116  5.15976e-05
  1   4  12 118  3.14865e-04
  1   4  12 119 -2.54412e-04
  1   4  12 120  2.49304e-04
  1   4  12 121 -2.21585e-04
  1   4  12 123  1.14435e-04
  1   4  12 124 -3.11060e-04
  1   4  12 125 -2.81421e-04
  1   4  12 128 -2.47397e-04
  1   4  12 129  2.78178e-04
  1   4  12 130 -2.79048e-04
  1   4  12 131 -1.57292e-04
  1   4  12 132 -9.63758e-05
  1   4  12 134  3.12443e-05
  1   4  12 135  9.47105e-05
  1   4  12 137 -2.21278e-04
  1   4  12 139 -5.06531e-05
  1   4  12 140  2.11237e-04
  1   4  12 141 -2.04173e-04
  1   4  12 144 -6.50523e-05
  1   4  12 147 -1.18872e-04
  1   4  12 149  1.24219e-04
  1   4  12 153  1.51033e-05
  1   4  12 158  1.80986e-04
  1   4  12 159 -2.34301e-04
  1   4  12 162 -1.82144e-05
  1   4  12 163 -2.80625e-04
  1   4  12 167 -2.17884e-04
  1   4  12 168 -3.91233e-04
  1   4  12 169 -4.45655e-05
  1   4  12 170  3.51909e-04
  1   4  12 171  2.46913e-05
  1   4  12 175  2.09694e-04
  1   4  12 177 -2.72542e-04
  1   4  12 181  2.47045e-04
  1   4  12 182  1.30018e-05
  1   4  12 184 -7.31610e-05
  1   4  12 185  2.76697e-04
  1   4  12 186 -2.59265e-04
  1   4  12 187 -8.56780e-05
  1   4  12 189 -2.94187e-04
  1   4  13   8 -2.92400e-04
  1   4  13   9  2.92812e-04
  1   4  13  15 -2.10202e-04
  1   4  13  18  8.08624e-04
  1   4  13  25  1.18983e-04
  1   4  13  27  3.47300e-04
  1   4  13  32  8.06553e-04
  1   4  13  35  3.98979e-04
  1   4  13  39  1.12423e-04
  1   4  13  43  4.36788e-04
  1   4  13  44  4.35455e-04
  1   4  13  45  2.97289e-04
  1   4  13  46  2.96935e-04
  1   4  13  49 -1.00270e-03
  1   4  13  52  1.05479e-05
  1   4  13  53  1.05256e-05
  1   4  13  56 -5.38305e-04
  1   4  13  57  5.36614e-04
  1   4  13  63  5.05616e-04
  1   4  13  66  6.68024e-04
  1   4  13  68 -1.02900e-03
  1   4  13  73  7.38950e-04
  1   4  13  74  7.39718e-04
  1   4  13  76  2.34131e-04
  1   4  13  77  2.26489e-04
  1   4  13  78  3.05969e-04
  1   4  13  82 -1.99417e-04
  1   4  13  89  2.40788e-04
  1   4  13  91  1.79060e-05
  1   4  13  99  8.85261e-05
  1   4  13 106 -1.97592e-04
  1   4  13 114  1.13984e-05
  1   4  13 124 -5.73674e-05
  1   4  13 126  3.78311e-04
  1   4  13 127 -3.77193e-04
  1   4  13 130 -6.54459e-05
  1   4  13 143 -6.19240e-05
  1   4  13 146  1.62186e-04
  1   4  13 150  1.94267e-04
  1   4  13 155 -2.75178e-05
  1   4  13 157 -1.75748e-05
  1   4  13 160 -2.92839e-05
  1   4  13 161 -3.33517e-05
  1   4  13 170  2.64701e-05
  1   4  13 171 -2.64515e-05
  1   4  13 186 -1.22633e-05
  1   4  13 187 -2.23973e-05
  1   4  14   8  1.31632e-05
  1   4  14   9 -1.23293e-05
  1   4  14  15 -4.50530e-05
  1   4  14  18  1.87583e-05
  1   4  14  32 -1.58208e-05
  1   4  14  39 -7.05278e-05
  1   4  14  45 -3.67506e-05
  1   4  14  46 -3.58559e-05
  1   4  14  52 -1.91022e-04
  1   4  14  53 -1.90920e-04
  1   4  14  56 -1.03120e-05
  1   4  14  57  1.84849e-05
  1   4  14  63  2.86899e-05
  1   4  14  66  7.63076e-05
  1   4  14  69 -8.60775e-05
  1   4  14  73  1.36649e-05
  1   4  14  76  1.40153e-05
  1   4  14  77  1.46687e-05
  1   4  14  78  2.79188e-05
  1   4  14  95 -5.50083e-04
  1   4  14 114 -1.67629e-03
  1   4  14 115  1.67533e-03
  1   4  14 116 -1.27542e-03
  1   4  14 117 -1.26404e-03
  1   4  14 118  3.93372e-05
  1   4  14 130  1.15990e-03
  1   4  14 133 -9.57041e-05
  1   4  14 136 -5.45293e-04
  1   4  14 137 -5.45335e-04
  1   4  14 146 -3.95089e-05
  1   4  14 150 -8.28850e-05
  1   4  14 151 -3.02688e-05
  1   4  14 155  1.67665e-03
  1   4  14 157  1.97003e-03
  1   4  14 160  2.65729e-03
  1   4  14 161  2.64581e-03
  1   4  14 164 -2.98698e-05
  1   4  14 165 -2.98999e-05
  1   4  14 172 -1.37193e-05
  1   4  14 178  6.46538e-04
  1   4  14 179  6.46389e-04
  1   4  14 182  7.78681e-05
  1   4  14 183 -7.77561e-05
  1   4  14 186 -6.46384e-05
  1   5   6  18 -2.15398e-05
  1   5   6  35  1.77903e-05
  1   5   6  43  1.28757e-05
  1   5   6  52 -1.75133e-05
  1   5   6  53  1.74722e-05
  1   5   6  66  1.58773e-05
  1   5   6  74  5.03044e-05
  1   5   6  91 -2.55852e-05
  1   5   6  95 -6.67847e-05
  1   5   6 114  2.19651e-05
  1   5   6 116 -1.31672e-05
  1   5   6 117  1.28961e-05
  1   5   6 130  1.96183e-04
  1   5   6 133  2.11948e-05
  1   5   6 136 -6.67479e-05
  1   5   6 137 -6.67147e-05
  1   5   6 155 -9.01603e-05
  1   5   6 156 -6.70704e-05
  1   5   6 157 -6.65092e-05
  1   5   6 160  5.63231e-05
  1   5   6 161  5.75548e-05
  1   5   6 178 -1.16955e-05
  1   5   6 179  1.16676e-05
  1   5   7  18  6.67625e-05
  1   5   7  19 -1.01089e-05
  1   5   7  32 -1.78366e-05
  1   5   7  33 -1.15746e-05
  1   5   7  35  1.73453e-05
  1   5   7  39  1.08781e-05
  1   5   7  43  1.09957e-05
  1   5   7  52 -3.00053e-05
  1   5   7  53 -2.99050e-05
  1   5   7  74  1.09067e-05
  1   5   7  91 -7.30236e-05
  1   5   7  95 -1.36950e-04
  1   5   7 114  8.98129e-05
  1   5   7 116  9.27599e-05
  1   5   7 117  9.24869e-05
  1   5   7 118 -1.26284e-05
  1   5   7 130  1.84816e-04
  1   5   7 136  4.31674e-05
  1   5   7 137 -4.30995e-05
  1   5   7 155 -2.34648e-04
  1   5   7 156  3.20319e-04
  1   5   7 157 -3.17185e-04
  1   5   7 160 -2.17169e-05
  1   5   7 161  2.18960e-05
  1   5   8  18  1.06161e-04
  1   5   8  32 -2.02694e-05
  1   5   8  33 -1.62215e-05
  1   5   8  35  3.70987e-05
  1   5   8  39  1.82041e-05
  1   5   8  43  1.32654e-05
  1   5   8  44  2.06172e-05
  1   5   8  63  1.25941e-05
  1   5   8  66  3.89731e-05
  1   5   8  74 -6.81318e-05
  1   5   8  91 -5.50404e-05
  1   5   8  95 -5.37759e-05
  1   5   8 114  1.03353e-04
  1   5   8 116  5.39098e-05
  1   5   8 117  5.34595e-05
  1   5   8 130  2.66330e-04
  1   5   8 133  2.89796e-05
  1   5   8 136  9.44634e-05
  1   5   8 137 -9.43450e-05
  1   5   8 155 -2.58990e-04
  1   5   8 156  2.33963e-04
  1   5   8 157 -2.32123e-04
  1   5   8 160 -5.51854e-05
  1   5   8 161  5.54072e-05
  1   5   8 182  1.11202e-05
  1   5   8 183 -1.11274e-05
  1   5   9   8  3.05458e-04
  1   5   9   9 -3.05552e-04
  1   5   9  11  2.95313e-04
  1   5   9  12  2.94284e-04
  1   5   9  15  4.93904e-04
  1   5   9  18 -1.83887e-04
  1   5   9  25  9.44591e-05
  1   5   9  27 -2.24604e-04
  1   5   9  32 -2.01021e-04
  1   5   9  33 -2.01841e-04
  1   5   9  35 -3.39022e-04
  1   5   9  39 -4.24129e-04
  1   5   9  43  7.79652e-04
  1   5   9  44  7.82046e-04
  1   5   9  45 -3.36212e-05
  1   5   9  46  3.33375e-05
  1   5   9  49 -3.04947e-04
  1   5   9  56  2.16879e-04
  1   5   9  63 -2.95293e-04
  1   5   9  66 -2.35593e-04
  1   5   9  68  5.71355e-05
  1   5   9  69 -5.71454e-05
  1   5   9  73 -1.98769e-04
  1   5   9  76  2.03476e-05
  1   5   9  77 -2.03874e-05
  1   5   9  78  6.41730e-05
  1   5   9  82 -1.79262e-04
  1   5   9  83  1.79358e-04
  1   5   9  89 -1.90674e-05
  1   5   9  99  7.95104e-05
  1   5   9 106  1.97366e-04
  1   5   9 110  9.64863e-05
  1   5   9 111  9.63484e-05
  1   5   9 124  4.32198e-04
  1   5   9 126 -4.03621e-04
  1   5   9 127 -4.06182e-04
  1   5   9 130 -6.09606e-05
  1   5   9 136  1.22443e-05
  1   5   9 137 -1.26714e-05
  1   5   9 143  1.82995e-05
  1   5   9 146  1.80317e-04
  1   5   9 150  4.14770e-04
  1   5   9 155  9.70694e-05
  1   5   9 156 -2.35252e-05
  1   5   9 160  1.53263e-05
  1   5   9 161 -3.27741e-05
  1   5   9 170 -1.74871e-05
  1   5   9 186  2.23880e-05
  1   5   9 187  4.28920e-05
  1   5  10   8 -2.14263e-04
  1   5  10   9 -2.14157e-04
  1   5  10  11 -2.68228e-04
  1   5  10  12  2.67514e-04
  1   5  10  15  1.11189e-04
  1   5  10  18 -3.93401e-04
  1   5  10  25 -1.02230e-04
  1   5  10  27 -2.47078e-04
  1   5  10  32 -2.46296e-04
  1   5  10  33  2.46592e-04
  1   5  10  35 -5.15597e-04
  1   5  10  39 -3.50166e-04
  1   5  10  43  5.19577e-04
  1   5  10  44 -5.20751e-04
  1   5  10  45 -6.04684e-05
  1   5  10  46 -6.05172e-05
  1   5  10  56  2.04294e-04
  1   5  10  63 -3.00431e-04
  1   5  10  66 -3.98951e-04
  1   5  10  68  1.04085e-04
  1   5  10  69  1.04755e-04
  1   5  10  73 -3.85695e-04
  1   5  10  76 -1.87978e-04
  1   5  10  77 -1.88379e-04
  1   5  10  78 -8.09879e-05
  1   5  10  82 -5.80486e-05
  1   5  10  83 -6.35193e-05
  1   5  10  89  2.23264e-05
  1   5  10  95  1.96068e-05
  1   5  10  99 -3.90648e-05
  1   5  10 106  4.32401e-05
  1   5  10 110 -3.84467e-05
  1   5  10 111  3.84587e-05
  1   5  10 114  2.21166e-05
  1   5  10 124  1.82525e-04
  1   5  10 126 -4.48754e-04
  1   5  10 127  4.50849e-04
  1   5  10 130 -4.02628e-05
  1   5  10 133 -1.28117e-05
  1   5  10 143  3.42658e-05
  1   5  10 146  1.90903e-05
  1   5  10 150  5.58448e-05
  1   5  10 155  7.54117e-05
  1   5  10 156 -5.69937e-05
  1   5  10 157 -4.63824e-05
  1   5  10 160 -2.86380e-05
  1   5  10 161 -3.88075e-05
  1   5  10 170 -1.55333e-05
  1   5  10 186 -3.33012e-05
  1   5  10 187  6.47907e-05
  1   5  11   7 -2.65583e-04
  1   5  11   9 -2.81765e-04
  1   5  11  10 -1.64809e-04
  1   5  11  13  2.59172e-04
  1   5  11  14 -2.62441e-04
  1   5  11  15  2.11961e-04
  1   5  11  16 -1.95163e-04
  1   5  11  17 -1.68022e-04
  1   5  11  19  8.36974e-05
  1   5  11  20  2.51231e-05
  1   5  11  21 -1.83379e-04
  1   5  11  22  2.42477e-04
  1   5  11  24 -1.74587e-04
  1   5  11  25 -2.54950e-04
  1   5  11  26  2.43281e-04
  1   5  11  28  2.75415e-04
  1   5  11  29 -8.73842e-05
  1   5  11  30 -4.19323e-05
  1   5  11  32 -5.23758e-04
  1   5  11  33 -4.39694e-05
  1   5  11  34  2.61461e-04
  1   5  11  38 -2.72257e-04
  1   5  11  39 -2.63983e-04
  1   5  11  40  4.16590e-04
  1   5  11  42  1.72132e-05
  1   5  11  45 -1.43292e-05
  1   5  11  48  2.59948e-04
  1   5  11  49  2.59823e-04
  1   5  11  50  3.47697e-05
  1   5  11  51  1.98934e-04
  1   5  11  54  1.58242e-05
  1   5  11  56 -8.46948e-05
  1   5  11  57 -7.49305e-05
  1   5  11  58  2.92875e-04
  1   5  11  60  1.92155e-04
  1   5  11  63 -1.15448e-04
  1   5  11  66 -1.15743e-05
  1   5  11  68 -2.48160e-04
  1   5  11  69 -2.58239e-04
  1   5  11  70 -4.66416e-05
  1   5  11  71 -6.18662e-05
  1   5  11  72 -2.75815e-04
  1   5  11  76 -1.17446e-05
  1   5  11  79  2.97638e-04
  1   5  11  80  8.08455e-05
  1   5  11  84 -6.22622e-05
  1   5  11  85 -3.18417e-04
  1   5  11  86 -1.30820e-04
  1   5  11  87  1.21618e-04
  1   5  11  88 -2.63253e-04
  1   5  11  89  2.62373e-04
  1   5  11  93 -5.94494e-05
  1   5  11  95 -7.39809e-05
  1   5  11  96  2.79826e-04
  1   5  11  97 -8.24386e-05
  1   5  11  98 -6.36394e-05
  1   5  11 100  7.49754e-05
  1   5  11 102  1.35241e-04
  1   5  11 103  9.95357e-05
  1   5  11 105  2.62117e-04
  1   5  11 106 -2.60759e-04
  1   5  11 107 -1.99934e-04
  1   5  11 108 -7.18869e-05
  1   5  11 110 -1.33227e-05
  1   5  11 111 -1.06238e-05
  1   5  11 113  1.01147e-04
  1   5  11 118 -3.14304e-04
  1   5  11 119  2.53627e-04
  1   5  11 121 -3.55794e-05
  1   5  11 122 -2.77966e-04
  1   5  11 123  1.73611e-04
  1   5  11 124  3.06840e-04
  1   5  11 125 -2.80605e-04
  1   5  11 128 -2.85768e-04
  1   5  11 129  2.31954e-04
  1   5  11 130  2.32455e-04
  1   5  11 131 -1.57317e-04
  1   5  11 135  1.22138e-05
  1   5  11 137 -2.21509e-04
  1   5  11 138 -2.17301e-05
  1   5  11 139  1.79870e-04
  1   5  11 140  2.11256e-04
  1   5  11 141 -2.04152e-04
  1   5  11 142 -1.16240e-05
  1   5  11 145  1.72636e-05
  1   5  11 148 -7.37467e-04
  1   5  11 149  1.24237e-04
  1   5  11 152  2.72179e-04
  1   5  11 153  1.51126e-05
  1   5  11 158  1.80978e-04
  1   5  11 159 -1.20777e-05
  1   5  11 162 -1.90446e-05
  1   5  11 163 -2.21909e-05
  1   5  11 167 -2.17897e-04
  1   5  11 168 -3.91205e-04
  1   5  11 169 -2.47643e-05
  1   5  11 170 -1.38989e-04
  1   5  11 171 -2.49763e-05
  1   5  11 174 -2.60339e-04
  1   5  11 175  2.09685e-04
  1   5  11 177  4.61832e-05
  1   5  11 181  2.61075e-05
  1   5  11 182 -1.29967e-05
  1   5  11 184 -3.37960e-04
  1   5  11 185 -1.75217e-05
  1   5  11 186  2.59575e-04
  1   5  11 187  1.72590e-04
  1   5  11 188  2.66946e-04
  1   5  11 189 -2.94177e-04
  1   5  12   9  7.62077e-05
  1   5  12  10  1.16996e-04
  1   5  12  11  2.68660e-04
  1   5  12  14  2.04398e-05
  1   5  12  15  7.66746e-05
  1   5  12  16 -7.96644e-05
  1   5  12  17 -1.92101e-04
  1   5  12  19  2.02666e-04
  1   5  12  20  4.62804e-05
  1   5  12  21 -2.46642e-04
  1   5  12  22 -1.45141e-04
  1   5  12  24 -8.32437e-05
  1   5  12  25 -8.99766e-05
  1   5  12  28 -7.84008e-05
  1   5  12  29  1.77665e-04
  1   5  12  30  8.51645e-05
  1   5  12  31  2.64229e-04
  1   5  12  32  2.14313e-04
  1   5  12  33 -1.18883e-04
  1   5  12  34 -9.91252e-05
  1   5  12  38  5.13591e-05
  1   5  12  39  6.05832e-05
  1   5  12  40 -5.47638e-04
  1   5  12  41  1.19753e-04
  1   5  12  42 -9.47329e-05
  1   5  12  48  6.58785e-05
  1   5  12  49  6.50864e-05
  1   5  12  50 -2.61417e-04
  1   5  12  54 -1.79504e-05
  1   5  12  56  3.19640e-05
  1   5  12  57 -2.40717e-04
  1   5  12  58  3.80810e-05
  1   5  12  59 -2.77832e-04
  1   5  12  60  3.93545e-04
  1   5  12  61 -4.81813e-04
  1   5  12  62 -2.73945e-04
  1   5  12  63  1.05290e-05
  1   5  12  67  2.61337e-04
  1   5  12  68 -6.80794e-05
  1   5  12  69  4.51757e-05
  1   5  12  70 -1.93623e-04
  1   5  12  71  2.76057e-04
  1   5  12  73  5.50645e-05
  1   5  12  74  2.46946e-04
  1   5  12  75  2.61203e-04
  1   5  12  76 -1.09988e-05
  1   5  12  77 -2.71326e-04
  1   5  12  78 -2.08365e-05
  1   5  12  79 -6.46773e-05
  1   5  12  80 -9.42321e-05
  1   5  12  81 -2.64298e-04
  1   5  12  83 -2.61707e-04
  1   5  12  84 -2.63019e-04
  1   5  12  85  1.96998e-04
  1   5  12  86 -2.32946e-04
  1   5  12  88 -6.98831e-05
  1   5  12  90  1.60387e-05
  1   5  12  91 -1.13675e-05
  1   5  12  93  1.37371e-04
  1   5  12  94 -1.96936e-05
  1   5  12  97  1.57425e-04
  1   5  12  98  3.66029e-04
  1   5  12 101  2.77671e-04
  1   5  12 103  2.81413e-04
  1   5  12 104  1.01319e-05
  1   5  12 105 -6.48274e-05
  1   5  12 106 -6.63025e-05
  1   5  12 107 -4.98024e-05
  1   5  12 108  2.62156e-04
  1   5  12 109  2.59985e-04
  1   5  12 112  2.22826e-04
  1   5  12 114  2.51208e-05
  1   5  12 115 -2.37010e-04
  1   5  12 116 -2.57637e-04
  1   5  12 118  6.24073e-05
  1   5  12 119  6.66024e-05
  1   5  12 121  1.54718e-05
  1   5  12 122 -7.80165e-05
  1   5  12 123  2.70116e-04
  1   5  12 124  5.41477e-05
  1   5  12 125  4.93571e-05
  1   5  12 128 -6.89693e-04
  1   5  12 129 -1.55732e-04
  1   5  12 130  1.56916e-04
  1   5  12 131  1.68174e-04
  1   5  12 132  2.57539e-04
  1   5  12 134  2.72747e-04
  1   5  12 135  2.93489e-05
  1   5  12 137  7.69055e-05
  1   5  12 138  2.50954e-04
  1   5  12 139 -9.58331e-05
  1   5  12 140  7.71475e-05
  1   5  12 141 -2.73109e-05
  1   5  12 142  2.61130e-04
  1   5  12 143  3.80287e-05
  1   5  12 144 -3.15352e-04
  1   5  12 147 -2.74324e-04
  1   5  12 149  3.40158e-04
  1   5  12 152  2.37338e-04
  1   5  12 153  4.76446e-05
  1   5  12 156  2.54455e-04
  1   5  12 158  1.51632e-05
  1   5  12 159 -2.69943e-04
  1   5  12 162 -4.44211e-05
  1   5  12 163  4.21135e-05
  1   5  12 166 -8.34689e-05
  1   5  12 167  1.07181e-04
  1   5  12 168  1.56852e-05
  1   5  12 170 -2.18297e-04
  1   5  12 171  2.92025e-05
  1   5  12 175 -1.20101e-04
  1   5  12 177 -8.36229e-05
  1   5  12 180 -4.07301e-05
  1   5  12 181 -1.68193e-04
  1   5  12 182  8.48981e-05
  1   5  12 183 -7.72848e-05
  1   5  12 184 -4.62773e-05
  1   5  12 185 -8.63173e-05
  1   5  12 187 -1.05220e-04
  1   5  12 188 -8.94125e-05
  1   5  12 189  2.34847e-05
  1   5  13  15 -3.97047e-05
  1   5  13  18  1.01404e-04
  1   5  13  27 -6.69370e-05
  1   5  13  32 -2.74658e-05
  1   5  13  33  4.45149e-05
  1   5  13  35  1.75933e-05
  1   5  13  44 -1.47442e-05
  1   5  13  45 -4.44653e-05
  1   5  13  46 -4.43261e-05
  1   5  13  49 -1.07161e-05
  1   5  13  52  2.46146e-04
  1   5  13  53 -2.46723e-04
  1   5  13  56 -1.34560e-05
  1   5  13  66  5.61461e-05
  1   5  13  67 -1.26163e-05
  1   5  13  68  1.27097e-05
  1   5  13  74  1.98470e-05
  1   5  13  76 -2.82076e-05
  1   5  13  77 -2.69699e-05
  1   5  13  78  7.75785e-05
  1   5  13  91 -2.01021e-04
  1   5  13  95 -4.39095e-04
  1   5  13 110 -1.14131e-05
  1   5  13 111  1.12443e-05
  1   5  13 114  1.32744e-04
  1   5  13 116 -2.34374e-04
  1   5  13 117  2.34409e-04
  1   5  13 118 -2.07022e-05
  1   5  13 130  3.86444e-04
  1   5  13 133 -5.35844e-05
  1   5  13 136 -9.29645e-05
  1   5  13 137 -9.29749e-05
  1   5  13 146 -2.02904e-05
  1   5  13 150 -1.89597e-05
  1   5  13 155 -4.61632e-04
  1   5  13 156 -5.46707e-04
  1   5  13 157 -5.44209e-04
  1   5  13 160  1.37529e-04
  1   5  13 161  1.47441e-04
  1   5  13 178 -4.40505e-05
  1   5  13 179  4.40025e-05
  1   5  13 186  1.17965e-05
  1   5  14   8 -4.78710e-04
  1   5  14   9 -4.77574e-04
  1   5  14  11  1.21907e-04
  1   5  14  12 -1.21303e-04
  1   5  14  15  3.33758e-04
  1   5  14  18 -1.00368e-04
  1   5  14  25  2.72493e-04
  1   5  14  27  4.15189e-05
  1   5  14  32 -8.49655e-04
  1   5  14  33  8.50236e-04
  1   5  14  35 -8.68843e-04
  1   5  14  39  5.81702e-04
  1   5  14  43  2.23911e-04
  1   5  14  44 -2.24157e-04
  1   5  14  45 -1.57962e-04
  1   5  14  46 -1.57407e-04
  1   5  14  49 -1.44823e-04
  1   5  14  56  4.11685e-04
  1   5  14  63 -2.11107e-04
  1   5  14  65  1.12568e-05
  1   5  14  66 -1.62781e-04
  1   5  14  68  1.56891e-04
  1   5  14  69  1.56337e-04
  1   5  14  73 -1.77237e-04
  1   5  14  76  1.94631e-04
  1   5  14  77  1.94693e-04
  1   5  14  78 -4.27603e-04
  1   5  14  82 -3.50172e-04
  1   5  14  83 -3.50448e-04
  1   5  14  89 -4.70793e-05
  1   5  14  99 -4.32592e-04
  1   5  14 106 -1.52629e-04
  1   5  14 110 -3.90846e-05
  1   5  14 111  3.91005e-05
  1   5  14 124 -5.95455e-04
  1   5  14 126  2.61525e-04
  1   5  14 127 -2.62349e-04
  1   5  14 130  9.04759e-05
  1   5  14 136  1.49095e-05
  1   5  14 137  1.35555e-05
  1   5  14 143 -1.30195e-04
  1   5  14 146 -6.53013e-04
  1   5  14 150 -1.07201e-03
  1   5  14 155 -1.83021e-04
  1   5  14 156  2.99220e-05
  1   5  14 157  2.12330e-05
  1   5  14 161  1.20560e-05
  1   5  14 170  3.12010e-05
  1   5  14 179  1.19599e-05
  1   5  14 186  6.40556e-05
  1   5  14 187 -1.21179e-04
  1   6   7  22 -6.69209e-04
  1   6   7  37  2.97698e-04
  1   6   7  41 -3.50790e-04
  1   6   7  47 -1.57230e-03
  1   6   7  51 -6.33352e-04
  1   6   7  62 -7.45157e-04
  1   6   7  72 -3.87255e-05
  1   6   7  87  1.26153e-03
  1   6   7  92  8.70665e-05
  1   6   7  96 -6.99273e-04
  1   6   7 101  1.55577e-05
  1   6   7 102 -6.70846e-05
  1   6   7 104  1.55154e-03
  1   6   7 113 -1.05130e-03
  1   6   7 120 -3.12189e-04
  1   6   7 122 -1.81118e-04
  1   6   7 128  3.92600e-05
  1   6   7 134  1.16233e-03
  1   6   7 138  5.58859e-04
  1   6   7 147 -9.97180e-04
  1   6   7 148  9.92029e-04
  1   6   7 152  6.44925e-04
  1   6   7 159 -6.70743e-04
  1   6   7 162 -2.59539e-03
  1   6   7 166  7.23394e-05
  1   6   7 174 -5.11852e-05
  1   6   7 176  3.80171e-04
  1   6   7 177 -1.52767e-05
  1   6   7 180  1.80944e-05
  1   6   7 185  4.92288e-05
  1   6   7 188 -1.22377e-05
  1   6   8  22  1.12174e-03
  1   6   8  37 -4.25210e-04
  1   6   8  41  1.10185e-03
  1   6   8  47  9.02381e-04
  1   6   8  51 -4.93143e-04
  1   6   8  62 -7.38159e-04
  1   6   8  72 -6.85803e-05
  1   6   8  87  1.68132e-04
  1   6   8  92 -3.84050e-05
  1   6   8  96 -7.14006e-04
  1   6   8 101  6.70450e-04
  1   6   8 102 -2.32361e-04
  1   6   8 104 -7.40807e-05
  1   6   8 113 -8.16722e-04
  1   6   8 120  1.93926e-04
  1   6   8 122  2.70495e-04
  1   6   8 128  4.99604e-04
  1   6   8 134  8.01659e-04
  1   6   8 147 -8.73469e-04
  1   6   8 148  8.02168e-04
  1   6   8 152  2.88721e-04
  1   6   8 159 -6.27523e-04
  1   6   8 166 -5.97807e-05
  1   6   8 174 -7.94869e-05
  1   6   8 176  2.24485e-04
  1   6   8 177 -1.37291e-05
  1   6   8 180  4.06399e-05
  1   6   8 185  2.25339e-05
  1   6   8 188  2.24201e-05
  1   6   9   7  1.76080e-04
  1   6   9  13  4.13040e-04
  1   6   9  14 -9.00779e-05
  1   6   9  23 -6.17995e-04
  1   6   9  31 -5.45941e-04
  1   6   9  34 -1.74659e-04
  1   6   9  55  1.90486e-04
  1   6   9  59 -6.13047e-05
  1   6   9  67 -5.63574e-04
  1   6   9  75 -5.51245e-04
  1   6   9  81  1.51047e-04
  1   6   9  84  3.31697e-04
  1   6   9 145  2.78228e-05
  1   6   9 162  1.25052e-03
  1   6   9 169  5.36021e-05
  1   6   9 186  3.01588e-05
  1   6  10   7 -1.08154e-05
  1   6  10  10  5.46717e-05
  1   6  10  11 -1.10411e-04
  1   6  10  15  3.76231e-05
  1   6  10  16 -6.68383e-05
  1   6  10  17 -1.77935e-04
  1   6  10  20 -1.14569e-05
  1   6  10  21  5.63053e-04
  1   6  10  25  3.56297e-05
  1   6  10  26  5.84283e-05
  1   6  10  27  2.73993e-05
  1   6  10  29 -2.63360e-05
  1   6  10  30  4.39526e-04
  1   6  10  33  3.12962e-05
  1   6  10  42  1.02780e-05
  1   6  10  49 -1.34108e-05
  1   6  10  50  9.89892e-05
  1   6  10  52  1.28756e-05
  1   6  10  53  1.49193e-04
  1   6  10  54  2.74418e-04
  1   6  10  57  6.38489e-05
  1   6  10  58 -2.87710e-04
  1   6  10  60  2.82222e-04
  1   6  10  62 -3.52652e-05
  1   6  10  68  1.86882e-05
  1   6  10  70 -3.95111e-05
  1   6  10  74 -1.16334e-04
  1   6  10  76 -5.58950e-05
  1   6  10  77 -5.08065e-05
  1   6  10  80  7.06369e-05
  1   6  10  81  1.00963e-05
  1   6  10  82 -8.82777e-05
  1   6  10  83 -2.80453e-04
  1   6  10  84 -1.36704e-05
  1   6  10  85  1.60544e-04
  1   6  10  86  9.64034e-05
  1   6  10  88  1.90371e-05
  1   6  10  89 -2.70878e-05
  1   6  10  90  1.54778e-04
  1   6  10  91 -4.29272e-05
  1   6  10  93  2.21178e-05
  1   6  10  95  4.61759e-05
  1   6  10  97  1.00614e-05
  1   6  10  98 -1.04789e-05
  1   6  10  99 -3.26714e-05
  1   6  10 100  6.80570e-05
  1   6  10 105 -2.55225e-05
  1   6  10 106 -5.07456e-05
  1   6  10 108  1.37806e-04
  1   6  10 109  1.27923e-05
  1   6  10 110 -1.11875e-04
  1   6  10 111  3.55475e-04
  1   6  10 112 -4.13284e-05
  1   6  10 114  2.63238e-04
  1   6  10 115 -1.50863e-04
  1   6  10 116 -1.66268e-04
  1   6  10 117 -4.08727e-05
  1   6  10 118  2.19207e-05
  1   6  10 119  6.01970e-05
  1   6  10 121 -1.18716e-05
  1   6  10 123 -2.24157e-05
  1   6  10 124 -2.53666e-05
  1   6  10 125 -3.50773e-05
  1   6  10 131 -2.43507e-05
  1   6  10 132  5.56295e-05
  1   6  10 133 -1.05501e-04
  1   6  10 136  2.52129e-05
  1   6  10 137 -3.54330e-05
  1   6  10 140 -3.20903e-05
  1   6  10 141  3.06567e-05
  1   6  10 143  2.10343e-04
  1   6  10 144 -9.62252e-05
  1   6  10 145 -7.99785e-05
  1   6  10 149 -1.30353e-05
  1   6  10 150 -1.11888e-04
  1   6  10 151  7.36766e-05
  1   6  10 158  1.36971e-05
  1   6  10 160 -2.59553e-05
  1   6  10 161  1.32698e-04
  1   6  10 163 -1.52385e-04
  1   6  10 164 -1.06945e-04
  1   6  10 165 -2.20061e-04
  1   6  10 167 -1.94922e-05
  1   6  10 169  2.26947e-05
  1   6  10 170 -1.49425e-05
  1   6  10 171  1.58976e-04
  1   6  10 172  5.11547e-05
  1   6  10 173  1.49500e-05
  1   6  10 175  1.46135e-04
  1   6  10 176  2.11354e-05
  1   6  10 177 -3.82040e-04
  1   6  10 178 -4.60863e-05
  1   6  10 179  7.74322e-05
  1   6  10 181 -2.80027e-04
  1   6  10 182 -2.43180e-05
  1   6  10 183 -3.05424e-05
  1   6  10 184 -8.14102e-05
  1   6  10 185  4.67847e-05
  1   6  10 186  1.64075e-04
  1   6  10 187 -4.78665e-05
  1   6  10 189  1.43885e-04
  1   6  11   8 -8.11223e-05
  1   6  11  16 -2.45191e-04
  1   6  11  18 -1.25942e-05
  1   6  11  19 -1.33474e-05
  1   6  11  26  1.07154e-04
  1   6  11  27 -4.41370e-05
  1   6  11  28  4.42003e-05
  1   6  11  33 -3.11857e-05
  1   6  11  35 -5.38534e-05
  1   6  11  38  2.79713e-04
  1   6  11  43 -2.11006e-04
  1   6  11  44 -2.10749e-04
  1   6  11  45  1.24891e-04
  1   6  11  46  1.24977e-04
  1   6  11  48  2.53818e-04
  1   6  11  52  9.47489e-05
  1   6  11  53 -9.47254e-05
  1   6  11  63 -3.01465e-05
  1   6  11  66  1.42192e-05
  1   6  11  69  2.38175e-05
  1   6  11  74 -2.21352e-05
  1   6  11  78 -9.30189e-05
  1   6  11  79  9.34550e-05
  1   6  11  88 -2.87967e-05
  1   6  11  91  5.55465e-05
  1   6  11  95 -3.12645e-04
  1   6  11 105 -3.46159e-04
  1   6  11 110 -3.71643e-05
  1   6  11 111 -3.69706e-05
  1   6  11 114 -7.68856e-04
  1   6  11 116 -7.20533e-04
  1   6  11 117 -7.20205e-04
  1   6  11 125  5.31206e-04
  1   6  11 126  5.22115e-04
  1   6  11 127 -5.21356e-04
  1   6  11 129 -3.91528e-04
  1   6  11 133  2.34446e-04
  1   6  11 150 -5.67879e-05
  1   6  11 155  1.27608e-03
  1   6  11 156 -1.73392e-03
  1   6  11 157  1.72217e-03
  1   6  11 160  1.16070e-03
  1   6  11 161 -1.16729e-03
  1   6  11 164 -2.15574e-05
  1   6  11 165 -2.23429e-05
  1   6  11 178 -2.41613e-04
  1   6  11 179  2.41508e-04
  1   6  12  12  1.07460e-04
  1   6  12  16  2.19843e-05
  1   6  12  18 -6.05790e-05
  1   6  12  19  6.03825e-05
  1   6  12  35 -1.40275e-04
  1   6  12  38 -4.78689e-05
  1   6  12  43  2.89829e-05
  1   6  12  44 -2.89872e-05
  1   6  12  45  1.51874e-05
  1   6  12  46  1.46026e-05
  1   6  12  48 -1.01481e-05
  1   6  12  56  2.37635e-05
  1   6  12  57  2.34991e-05
  1   6  12  63 -1.69218e-04
  1   6  12  66 -1.99210e-04
  1   6  12  73 -1.02299e-04
  1   6  12  74  1.37496e-04
  1   6  12  76  2.02957e-05
  1   6  12  78  1.41969e-05
  1   6  12  79 -1.13856e-05
  1   6  12  82 -6.89758e-05
  1   6  12  99  5.30457e-05
  1   6  12 115  1.04898e-05
  1   6  12 119 -1.13768e-05
  1   6  12 129 -4.50630e-04
  1   6  12 136 -1.53813e-04
  1   6  12 143  1.97760e-05
  1   6  12 144 -1.98546e-05
  1   6  12 146  1.40861e-04
  1   6  12 150  3.40029e-04
  1   6  12 155 -5.53224e-05
  1   6  12 157 -1.40725e-05
  1   6  12 160 -2.01196e-05
  1   6  12 161 -1.07008e-05
  1   6  13  11 -1.79328e-05
  1   6  13  20 -6.76493e-04
  1   6  13  24  5.27269e-04
  1   6  13  29 -1.10565e-05
  1   6  13  30 -1.75028e-05
  1   6  13  40 -4.71864e-04
  1   6  13  42 -4.73732e-04
  1   6  13  50  1.10373e-03
  1   6  13  52 -1.91958e-05
  1   6  13  53 -1.74005e-05
  1   6  13  54 -2.39171e-05
  1   6  13  61  7.40667e-04
  1   6  13  65 -1.06096e-05
  1   6  13  66  1.22895e-05
  1   6  13  70  1.30078e-04
  1   6  13  71  2.69697e-05
  1   6  13  80  5.16725e-05
  1   6  13  85 -2.94040e-05
  1   6  13  86  2.52951e-04
  1   6  13  93 -8.41223e-05
  1   6  13  97  1.02459e-03
  1   6  13  98  3.27558e-04
  1   6  13 103  1.47572e-04
  1   6  13 107  3.33187e-04
  1   6  13 112  7.54214e-04
  1   6  13 114  1.76491e-05
  1   6  13 115  1.81708e-05
  1   6  13 121  2.02610e-05
  1   6  13 123 -7.74393e-04
  1   6  13 124 -1.13918e-05
  1   6  13 131 -4.10501e-05
  1   6  13 135 -2.35381e-04
  1   6  13 139 -2.37778e-04
  1   6  13 140 -1.08829e-03
  1   6  13 149 -9.20186e-04
  1   6  13 153 -2.11018e-03
  1   6  13 158  3.29487e-04
  1   6  13 163  8.78354e-04
  1   6  13 167  1.81717e-05
  1   6  13 173  1.01589e-05
  1   6  13 175 -3.74512e-05
  1   6  13 177  1.62513e-04
  1   6  13 181  1.53030e-04
  1   6  13 184  1.25697e-05
  1   6  13 189 -3.68922e-05
  1   6  14   7 -1.06815e-05
  1   6  14   8  6.52311e-05
  1   6  14   9  1.00747e-04
  1   6  14  10  1.03136e-04
  1   6  14  11 -1.12138e-04
  1   6  14  14 -3.25805e-05
  1   6  14  15  3.86093e-05
  1   6  14  16 -6.73895e-05
  1   6  14  17  3.46910e-05
  1   6  14  20 -7.08211e-04
  1   6  14  21 -4.40309e-04
  1   6  14  24 -4.99486e-04
  1   6  14  25  3.53553e-05
  1   6  14  26  5.93897e-05
  1   6  14  27  2.62144e-05
  1   6  14  29 -9.39889e-05
  1   6  14  30 -3.59138e-04
  1   6  14  40  4.15002e-05
  1   6  14  42 -4.87560e-04
  1   6  14  49 -1.26213e-05
  1   6  14  50  1.09061e-04
  1   6  14  52  1.22584e-05
  1   6  14  53  9.62548e-05
  1   6  14  54 -1.20158e-05
  1   6  14  56 -9.29711e-05
  1   6  14  57  6.26400e-05
  1   6  14  58  3.96728e-05
  1   6  14  60  1.21449e-05
  1   6  14  61  6.68629e-04
  1   6  14  62 -3.61282e-05
  1   6  14  69  3.16099e-05
  1   6  14  70 -6.91172e-05
  1   6  14  71 -8.67696e-05
  1   6  14  73  1.55345e-05
  1   6  14  74 -2.71435e-04
  1   6  14  76 -5.62533e-05
  1   6  14  77 -5.25270e-05
  1   6  14  82 -8.31305e-05
  1   6  14  83 -2.64614e-04
  1   6  14  86  8.69800e-05
  1   6  14  88  1.92081e-05
  1   6  14  89 -2.72144e-05
  1   6  14  90  3.71140e-05
  1   6  14  91 -4.35386e-05
  1   6  14  93  1.60738e-05
  1   6  14  95  4.62717e-05
  1   6  14  97  9.77172e-04
  1   6  14  98 -2.07692e-05
  1   6  14  99 -3.28913e-05
  1   6  14 100  6.71473e-05
  1   6  14 103 -1.66467e-04
  1   6  14 105 -2.50825e-05
  1   6  14 106 -5.12839e-05
  1   6  14 107 -2.59517e-05
  1   6  14 109  1.19996e-05
  1   6  14 110 -1.12821e-04
  1   6  14 111  3.57146e-04
  1   6  14 112 -3.80235e-05
  1   6  14 114  3.27852e-04
  1   6  14 115 -2.82772e-04
  1   6  14 116 -1.67191e-04
  1   6  14 117 -4.10058e-05
  1   6  14 118  2.15233e-05
  1   6  14 119  5.93320e-05
  1   6  14 123 -2.72084e-05
  1   6  14 124 -2.52105e-05
  1   6  14 125 -3.56088e-05
  1   6  14 132  5.63087e-05
  1   6  14 133 -1.07415e-04
  1   6  14 135 -3.50166e-05
  1   6  14 136  2.35851e-05
  1   6  14 137 -3.34870e-05
  1   6  14 140 -2.84616e-05
  1   6  14 141  8.24370e-05
  1   6  14 143  2.10227e-04
  1   6  14 144 -2.54734e-04
  1   6  14 145 -4.59436e-05
  1   6  14 149 -2.13126e-05
  1   6  14 150 -1.11148e-04
  1   6  14 151 -1.55840e-04
  1   6  14 154  1.06652e-04
  1   6  14 158  2.82051e-04
  1   6  14 160 -2.62729e-05
  1   6  14 161  1.34264e-04
  1   6  14 163  4.89735e-04
  1   6  14 164 -1.07897e-04
  1   6  14 165 -2.19660e-04
  1   6  14 167 -1.35188e-04
  1   6  14 168 -2.40197e-05
  1   6  14 169  2.26625e-05
  1   6  14 170 -1.12484e-05
  1   6  14 171  3.15132e-04
  1   6  14 172  5.22354e-05
  1   6  14 173  1.37667e-05
  1   6  14 175  1.43317e-04
  1   6  14 176  2.13826e-05
  1   6  14 177 -5.47297e-04
  1   6  14 178 -4.56950e-05
  1   6  14 179  7.80536e-05
  1   6  14 181 -1.40223e-04
  1   6  14 182 -2.41636e-05
  1   6  14 183 -3.03637e-05
  1   6  14 184 -7.28511e-05
  1   6  14 185  4.74836e-05
  1   6  14 186  3.17249e-04
  1   6  14 187 -5.03838e-05
  1   6  14 189  2.86247e-04
  1   7   8  20 -7.51174e-04
  1   7   8  21 -1.34500e-05
  1   7   8  24 -4.18830e-04
  1   7   8  40  7.08564e-04
  1   7   8  42 -1.26426e-04
  1   7   8  50  5.58491e-04
  1   7   8  60  3.91536e-05
  1   7   8  61  1.01372e-04
  1   7   8  70 -1.78514e-04
  1   7   8  86  7.56474e-05
  1   7   8  93 -4.19365e-04
  1   7   8  97  2.33170e-04
  1   7   8  98  1.99520e-04
  1   7   8 103 -2.49667e-04
  1   7   8 107 -2.33711e-05
  1   7   8 112  3.72495e-04
  1   7   8 121 -6.15079e-05
  1   7   8 123 -2.12706e-04
  1   7   8 131  1.18072e-04
  1   7   8 135 -2.32656e-04
  1   7   8 139  2.43813e-05
  1   7   8 140 -4.67548e-04
  1   7   8 149 -3.53429e-04
  1   7   8 153 -2.51061e-04
  1   7   8 158  7.13739e-04
  1   7   8 163  6.71114e-04
  1   7   8 167  2.38879e-05
  1   7   8 175 -4.47238e-05
  1   7   8 177  1.72482e-04
  1   7   8 181  2.79396e-05
  1   7   8 184  2.92389e-05
  1   7   8 189 -2.73535e-05
  1   7   9   8  1.15667e-05
  1   7   9  10  6.55235e-05
  1   7   9  11 -2.98755e-05
  1   7   9  14 -1.07767e-05
  1   7   9  15  1.94421e-05
  1   7   9  17 -4.87685e-05
  1   7   9  20 -4.82466e-04
  1   7   9  21  5.40105e-04
  1   7   9  24 -3.58787e-04
  1   7   9  26  1.97162e-05
  1   7   9  28 -1.32213e-05
  1   7   9  29 -2.82317e-04
  1   7   9  30 -8.08533e-05
  1   7   9  40 -4.21160e-04
  1   7   9  42 -1.28175e-04
  1   7   9  50 -1.02312e-05
  1   7   9  52 -1.21434e-05
  1   7   9  54  5.50061e-05
  1   7   9  56 -3.41283e-05
  1   7   9  57  1.54536e-05
  1   7   9  58 -2.41883e-04
  1   7   9  60  5.13031e-04
  1   7   9  61  8.93655e-05
  1   7   9  71  8.29465e-05
  1   7   9  73  4.35565e-05
  1   7   9  76 -1.34383e-05
  1   7   9  77 -1.58378e-05
  1   7   9  80  6.67833e-05
  1   7   9  83 -1.84013e-05
  1   7   9  84  4.19510e-05
  1   7   9  85  3.42778e-05
  1   7   9  86 -5.73212e-05
  1   7   9  90 -4.79814e-05
  1   7   9  91 -2.16131e-05
  1   7   9  97 -2.26315e-04
  1   7   9  98 -1.73272e-04
  1   7   9 100 -2.08002e-05
  1   7   9 103 -2.51812e-04
  1   7   9 105  1.40416e-05
  1   7   9 107  1.04354e-05
  1   7   9 108 -4.10538e-05
  1   7   9 110 -2.45044e-05
  1   7   9 111  1.08902e-04
  1   7   9 112  3.54400e-04
  1   7   9 114  7.63838e-05
  1   7   9 115 -6.56696e-05
  1   7   9 116 -3.89712e-05
  1   7   9 118 -1.22431e-05
  1   7   9 119 -2.65606e-05
  1   7   9 121 -1.81117e-05
  1   7   9 123  1.48496e-04
  1   7   9 125 -2.27442e-05
  1   7   9 131  9.32066e-05
  1   7   9 132  1.39912e-05
  1   7   9 133 -3.70798e-05
  1   7   9 135 -2.02827e-04
  1   7   9 137  1.38516e-05
  1   7   9 139 -4.67981e-05
  1   7   9 140  4.21173e-04
  1   7   9 141 -1.07689e-05
  1   7   9 143  1.83729e-05
  1   7   9 144 -3.07396e-05
  1   7   9 149 -3.23279e-04
  1   7   9 151  4.04350e-05
  1   7   9 153  2.46585e-04
  1   7   9 158 -4.93947e-05
  1   7   9 161  3.21848e-05
  1   7   9 163 -5.21642e-04
  1   7   9 164 -3.10541e-05
  1   7   9 165 -4.17494e-05
  1   7   9 168 -2.94686e-05
  1   7   9 171  4.97223e-05
  1   7   9 172  4.38786e-05
  1   7   9 173 -3.23178e-05
  1   7   9 177 -1.14901e-04
  1   7   9 179  1.13140e-05
  1   7   9 181  4.26152e-05
  1   7   9 185  1.22355e-05
  1   7   9 186 -1.06256e-04
  1   7   9 187  2.75266e-05
  1   7  10   7  1.17212e-04
  1   7  10   8  8.24864e-05
  1   7  10  10  1.00074e-05
  1   7  10  13 -7.39818e-05
  1   7  10  14  1.25287e-04
  1   7  10  15  7.09360e-05
  1   7  10  23  1.50186e-04
  1   7  10  31  1.24684e-04
  1   7  10  34 -1.45912e-04
  1   7  10  53  7.78186e-05
  1   7  10  55  2.12634e-04
  1   7  10  57 -8.93385e-05
  1   7  10  59 -1.16282e-04
  1   7  10  67  1.84079e-04
  1   7  10  68 -1.15291e-05
  1   7  10  75  2.82842e-04
  1   7  10  81 -2.49129e-05
  1   7  10  84 -5.33120e-05
  1   7  10 109  6.86264e-05
  1   7  10 114  5.62273e-05
  1   7  10 139 -8.58329e-05
  1   7  10 142  7.27955e-05
  1   7  10 162  1.19841e-05
  1   7  10 177 -6.96636e-05
  1   7  11   8  1.67594e-04
  1   7  11  16  3.04758e-04
  1   7  11  18  1.41857e-05
  1   7  11  19 -1.44044e-05
  1   7  11  26 -7.52514e-05
  1   7  11  27 -1.41923e-04
  1   7  11  28 -1.41835e-04
  1   7  11  33 -3.23722e-05
  1   7  11  35 -4.81670e-05
  1   7  11  38 -2.30667e-04
  1   7  11  43 -7.13298e-05
  1   7  11  44  7.12898e-05
  1   7  11  45 -1.20897e-05
  1   7  11  46  1.15580e-05
  1   7  11  48 -1.41604e-04
  1   7  11  52  1.11367e-04
  1   7  11  53  1.11364e-04
  1   7  11  56 -1.43815e-05
  1   7  11  66  5.15664e-05
  1   7  11  78 -7.52192e-05
  1   7  11  79 -7.55646e-05
  1   7  11  91 -5.08043e-05
  1   7  11  95  2.65960e-04
  1   7  11 105  1.58111e-04
  1   7  11 110  6.47512e-05
  1   7  11 111 -6.44271e-05
  1   7  11 114  9.03837e-04
  1   7  11 116 -4.33447e-04
  1   7  11 117  4.33257e-04
  1   7  11 125 -3.13659e-04
  1   7  11 126  2.25445e-04
  1   7  11 127  2.25186e-04
  1   7  11 129 -2.17697e-04
  1   7  11 133 -3.51716e-04
  1   7  11 150 -3.10709e-05
  1   7  11 155 -1.25262e-03
  1   7  11 156 -1.76396e-03
  1   7  11 157 -1.74971e-03
  1   7  11 160 -1.30266e-03
  1   7  11 161 -1.31143e-03
  1   7  11 164 -2.64073e-05
  1   7  11 165  2.25014e-05
  1   7  11 178 -2.24069e-04
  1   7  11 179 -2.24067e-04
  1   7  12  12  1.58692e-04
  1   7  12  16  4.46125e-05
  1   7  12  18 -2.81659e-05
  1   7  12  19 -2.68790e-05
  1   7  12  35 -1.00943e-05
  1   7  12  38 -2.73620e-05
  1   7  12  48  1.32625e-05
  1   7  12  56  9.44295e-05
  1   7  12  57 -9.51929e-05
  1   7  12  63 -7.93646e-05
  1   7  12  66  5.69310e-05
  1   7  12  73  1.57184e-05
  1   7  12  74  1.85165e-05
  1   7  12  76  2.99723e-05
  1   7  12  82 -1.02575e-04
  1   7  12  99  8.07309e-05
  1   7  12 114 -1.11693e-05
  1   7  12 119 -6.49858e-05
  1   7  12 129 -6.78129e-04
  1   7  12 136 -1.72678e-04
  1   7  12 146  1.78012e-04
  1   7  12 150  5.22654e-04
  1   7  12 155  1.24410e-04
  1   7  12 160  1.22630e-05
  1   7  13   9  1.22850e-05
  1   7  13  11 -1.19260e-05
  1   7  13  22  5.85920e-04
  1   7  13  30  1.03907e-05
  1   7  13  37 -2.78638e-04
  1   7  13  41  8.02176e-04
  1   7  13  47 -6.83108e-04
  1   7  13  51 -4.99115e-04
  1   7  13  52  1.19055e-05
  1   7  13  56 -1.21650e-05
  1   7  13  62 -2.54928e-04
  1   7  13  65  1.02492e-05
  1   7  13  72  2.39377e-05
  1   7  13  87  5.71192e-04
  1   7  13  92 -2.00505e-04
  1   7  13  96 -3.72528e-04
  1   7  13 101  8.31309e-05
  1   7  13 102 -1.00707e-04
  1   7  13 104  7.59325e-04
  1   7  13 113 -8.41072e-04
  1   7  13 114  1.26936e-05
  1   7  13 115 -1.19852e-05
  1   7  13 120  3.10968e-04
  1   7  13 122  2.85841e-04
  1   7  13 124 -1.09272e-05
  1   7  13 128 -8.87540e-05
  1   7  13 134  7.38847e-04
  1   7  13 138  1.44290e-04
  1   7  13 147 -7.19478e-04
  1   7  13 148  7.00949e-04
  1   7  13 151  1.21042e-05
  1   7  13 152  3.42458e-04
  1   7  13 159 -4.38541e-04
  1   7  13 162 -1.63159e-03
  1   7  13 166  1.24581e-04
  1   7  13 174  1.30942e-04
  1   7  13 176  1.84629e-04
  1   7  13 177  1.71477e-05
  1   7  13 180 -4.00328e-05
  1   7  13 185  2.42881e-05
  1   7  13 188 -1.32904e-04
  1   7  14   7  1.17223e-04
  1   7  14   8  2.09076e-04
  1   7  14   9 -1.18597e-04
  1   7  14  13 -3.90076e-05
  1   7  14  14  1.49191e-04
  1   7  14  15  8.07860e-05
  1   7  14  23  4.01247e-05
  1   7  14  31  2.04440e-04
  1   7  14  34 -6.58014e-05
  1   7  14  47 -1.30007e-05
  1   7  14  53  8.82392e-05
  1   7  14  55  1.25307e-04
  1   7  14  56  1.24422e-04
  1   7  14  57 -1.00717e-04
  1   7  14  59 -9.79472e-05
  1   7  14  67  2.10617e-04
  1   7  14  74  8.90521e-05
  1   7  14  75  3.14336e-04
  1   7  14  84  1.88739e-05
  1   7  14  90 -1.18937e-04
  1   7  14 104  1.10436e-05
  1   7  14 109  3.45965e-05
  1   7  14 113 -1.07113e-05
  1   7  14 139 -8.23524e-05
  1   7  14 142  3.56408e-05
  1   7  14 154  1.03290e-04
  1   7  14 167 -1.24319e-04
  1   7  14 177 -8.23631e-05
  1   7  14 181 -1.09829e-04
  1   8   9  10 -1.57317e-04
  1   8   9  17  3.43300e-04
  1   8   9  21 -1.29661e-03
  1   8   9  29  7.85813e-04
  1   8   9  30  1.58197e-04
  1   8   9  54 -2.79477e-04
  1   8   9  58  6.65600e-04
  1   8   9  60 -1.29212e-03
  1   8   9  71 -3.84092e-04
  1   8   9  80 -3.48027e-04
  1   8   9  85 -9.73601e-05
  1   8   9 108  1.71724e-04
  1   8   9 141 -1.43676e-05
  1   8  10   7 -2.56340e-04
  1   8  10  13 -2.07115e-04
  1   8  10  14  1.28125e-05
  1   8  10  23  4.16372e-04
  1   8  10  31  2.86185e-05
  1   8  10  34 -7.97614e-05
  1   8  10  55  8.81763e-05
  1   8  10  67  6.41243e-04
  1   8  10  75  6.05756e-04
  1   8  10  81 -3.03047e-04
  1   8  10  84 -2.56788e-05
  1   8  10 109  3.02068e-05
  1   8  10 114  1.54085e-05
  1   8  10 142  3.06328e-05
  1   8  10 154  3.60153e-05
  1   8  10 171  3.99825e-05
  1   8  11   8 -2.32254e-05
  1   8  11  16  5.47486e-05
  1   8  11  18 -1.75185e-05
  1   8  11  19  1.69772e-05
  1   8  11  27  2.11933e-05
  1   8  11  28  2.11637e-05
  1   8  11  33  7.65074e-05
  1   8  11  38 -5.78528e-05
  1   8  11  43  6.59389e-05
  1   8  11  44 -6.59147e-05
  1   8  11  45 -4.74290e-05
  1   8  11  46  4.74155e-05
  1   8  11  48 -5.61159e-05
  1   8  11  52  2.66952e-05
  1   8  11  53  2.66648e-05
  1   8  11  66  2.31289e-05
  1   8  11  69  3.83585e-05
  1   8  11  78 -8.66502e-05
  1   8  11  79 -8.67355e-05
  1   8  11  91  1.80569e-05
  1   8  11  95  1.27529e-04
  1   8  11 105  3.58426e-05
  1   8  11 114  2.41274e-04
  1   8  11 116 -1.32754e-04
  1   8  11 117  1.32369e-04
  1   8  11 125 -6.42314e-05
  1   8  11 126 -2.56950e-05
  1   8  11 127 -2.56394e-05
  1   8  11 129 -9.65028e-05
  1   8  11 133 -1.46086e-04
  1   8  11 150 -2.35566e-05
  1   8  11 155 -3.33646e-04
  1   8  11 156 -4.76916e-04
  1   8  11 157 -4.71599e-04
  1   8  11 160 -5.22620e-04
  1   8  11 161 -5.27193e-04
  1   8  11 164 -1.00050e-05
  1   8  11 178 -7.34503e-05
  1   8  11 179 -7.34566e-05
  1   8  12  12  1.50274e-05
  1   8  12  16  1.00473e-05
  1   8  12  18  5.89359e-05
  1   8  12  19  5.93970e-05
  1   8  12  35  1.09897e-04
  1   8  12  38 -1.03615e-05
  1   8  12  43  1.32110e-05
  1   8  12  44  1.31633e-05
  1   8  12  56 -4.35597e-05
  1   8  12  57  4.57226e-05
  1   8  12  63  2.48372e-05
  1   8  12  66  3.91060e-05
  1   8  12  73  5.08753e-05
  1   8  12  74  4.94599e-05
  1   8  12  76  2.93547e-05
  1   8  12  99  8.45199e-05
  1   8  12 119  1.65127e-05
  1   8  12 129 -3.07505e-04
  1   8  12 136 -7.39269e-05
  1   8  12 146  9.37749e-05
  1   8  12 150  2.42735e-04
  1   8  12 155  1.62860e-05
  1   8  13  22 -1.44633e-03
  1   8  13  37  4.88085e-04
  1   8  13  41 -9.49995e-04
  1   8  13  47 -2.28636e-03
  1   8  13  51 -2.45133e-04
  1   8  13  62  3.01334e-04
  1   8  13  72  3.22860e-04
  1   8  13  87  7.25318e-04
  1   8  13  92  2.57343e-05
  1   8  13  96  4.45014e-04
  1   8  13 101 -5.40382e-04
  1   8  13 102  7.21607e-05
  1   8  13 104  1.11733e-03
  1   8  13 113 -1.25092e-04
  1   8  13 120 -2.34753e-04
  1   8  13 122 -2.55531e-04
  1   8  13 128 -2.08024e-04
  1   8  13 134  3.03011e-04
  1   8  13 138  1.25971e-04
  1   8  13 147 -3.49459e-05
  1   8  13 148 -2.67400e-04
  1   8  13 152 -3.40903e-04
  1   8  13 159  4.71959e-05
  1   8  13 166 -2.12503e-04
  1   8  13 174 -1.24131e-04
  1   8  13 176 -3.24138e-05
  1   8  13 180  5.66866e-05
  1   8  13 185 -6.76737e-05
  1   8  13 186  1.26335e-05
  1   8  13 188  1.20998e-04
  1   8  14   7  1.55027e-04
  1   8  14   8  4.18339e-05
  1   8  14   9 -4.32892e-05
  1   8  14  13 -1.76268e-04
  1   8  14  14  3.51242e-05
  1   8  14  23 -9.11025e-05
  1   8  14  31 -2.13689e-05
  1   8  14  34 -1.50226e-04
  1   8  14  55  1.03798e-04
  1   8  14  56  4.40967e-05
  1   8  14  67 -5.14585e-04
  1   8  14  68 -1.26649e-05
  1   8  14  74  3.41159e-05
  1   8  14  75 -4.15904e-04
  1   8  14  81  1.96601e-04
  1   8  14  84 -7.26365e-05
  1   8  14  90 -4.21268e-05
  1   8  14 109  8.07336e-05
  1   8  14 142  5.84326e-05
  1   8  14 154  8.77209e-05
  1   8  14 167 -4.45379e-05
  1   8  14 171  5.85883e-05
  1   8  14 181 -3.83652e-05
  1   9  10  22 -3.66882e-04
  1   9  10  37 -6.62122e-04
  1   9  10  41 -2.34156e-04
  1   9  10  47  3.82080e-05
  1   9  10  51  7.14945e-04
  1   9  10  62 -1.06694e-04
  1   9  10  72 -7.68680e-04
  1   9  10  87  3.54130e-04
  1   9  10  92  5.94027e-04
  1   9  10  96 -1.21270e-03
  1   9  10 101  4.33375e-04
  1   9  10 102 -4.30631e-05
  1   9  10 104  6.55915e-04
  1   9  10 113 -5.15350e-04
  1   9  10 120 -5.51389e-05
  1   9  10 122  2.78675e-04
  1   9  10 128  6.56993e-04
  1   9  10 134  1.02986e-03
  1   9  10 138 -2.57059e-04
  1   9  10 147 -6.09624e-04
  1   9  10 148  8.67206e-04
  1   9  10 152  4.34046e-04
  1   9  10 159  2.47887e-04
  1   9  10 166  7.67665e-05
  1   9  10 174 -8.30239e-05
  1   9  10 176  1.30605e-04
  1   9  10 180  2.44040e-04
  1   9  10 185  1.46522e-04
  1   9  10 186 -1.05723e-05
  1   9  10 188 -2.08067e-04
  1   9  11  11  1.65344e-04
  1   9  11  12 -1.65095e-04
  1   9  11  16 -3.01487e-05
  1   9  11  18  1.78081e-04
  1   9  11  19 -1.78819e-04
  1   9  11  27 -1.36030e-05
  1   9  11  28 -1.39905e-05
  1   9  11  33  1.64874e-05
  1   9  11  35  2.84462e-04
  1   9  11  38  1.53307e-05
  1   9  11  43 -1.97262e-05
  1   9  11  44  1.90178e-05
  1   9  11  56 -1.87243e-04
  1   9  11  63  1.97525e-04
  1   9  11  66  2.85013e-04
  1   9  11  68 -1.64813e-05
  1   9  11  73  1.79628e-04
  1   9  11  76  2.13976e-05
  1   9  11  77 -2.11629e-05
  1   9  11  82  1.05342e-04
  1   9  11  83 -1.05245e-04
  1   9  11  99  2.54601e-05
  1   9  11 100 -2.54400e-05
  1   9  11 114  2.47910e-05
  1   9  11 116 -1.13346e-05
  1   9  11 117  1.14393e-05
  1   9  11 119  1.50406e-05
  1   9  11 129  1.24171e-04
  1   9  11 136  1.92104e-05
  1   9  11 150 -2.25659e-04
  1   9  11 155 -1.14042e-04
  1   9  11 156 -3.84914e-05
  1   9  11 157 -2.76990e-05
  1   9  11 160 -1.99758e-05
  1   9  11 161 -3.03268e-05
  1   9  11 186 -1.33869e-05
  1   9  11 187 -1.04555e-05
  1   9  12   8  2.28980e-04
  1   9  12  16  2.34800e-04
  1   9  12  18  5.93563e-05
  1   9  12  19  5.75559e-05
  1   9  12  26 -1.26360e-05
  1   9  12  27  1.49839e-04
  1   9  12  28 -1.49116e-04
  1   9  12  33 -2.54997e-04
  1   9  12  38 -1.55649e-04
  1   9  12  43  3.99300e-04
  1   9  12  44  3.99628e-04
  1   9  12  45  5.37233e-05
  1   9  12  46 -5.36278e-05
  1   9  12  48 -1.00270e-04
  1   9  12  52  2.23275e-05
  1   9  12  53  2.23716e-05
  1   9  12  56 -2.37621e-05
  1   9  12  57  1.39625e-05
  1   9  12  68  6.40819e-05
  1   9  12  69 -6.59134e-05
  1   9  12  78  6.30812e-05
  1   9  12  79  6.30492e-05
  1   9  12  91 -5.52780e-05
  1   9  12 105  2.83909e-04
  1   9  12 110  4.89055e-05
  1   9  12 111 -4.83808e-05
  1   9  12 114  3.24705e-04
  1   9  12 115 -3.24075e-04
  1   9  12 117  2.66068e-04
  1   9  12 125 -1.15971e-04
  1   9  12 126  3.68465e-04
  1   9  12 127  3.69272e-04
  1   9  12 132  4.25699e-04
  1   9  12 133 -4.26189e-04
  1   9  12 155 -1.07689e-03
  1   9  12 157 -1.34823e-03
  1   9  12 160 -9.40879e-04
  1   9  12 161 -9.33736e-04
  1   9  12 164  1.01542e-05
  1   9  12 178 -9.28263e-05
  1   9  12 179 -9.27766e-05
  1   9  12 186  1.28814e-05
  1   9  12 187 -1.40943e-05
  1   9  13  13 -1.28322e-04
  1   9  13  14 -5.00419e-05
  1   9  13  23  8.79903e-04
  1   9  13  31  3.88006e-04
  1   9  13  34 -1.46310e-04
  1   9  13  55 -2.95644e-04
  1   9  13  59  5.76049e-04
  1   9  13  67  6.75523e-04
  1   9  13  68 -7.92592e-05
  1   9  13  69 -5.33991e-05
  1   9  13  74  1.27423e-05
  1   9  13  75  6.80223e-04
  1   9  13  81 -3.49486e-04
  1   9  13  84 -6.01465e-04
  1   9  13 109  1.87666e-04
  1   9  13 142  1.40968e-04
  1   9  13 151  6.80241e-05
  1   9  13 155 -6.73089e-05
  1   9  13 162  6.65130e-04
  1   9  13 169  1.70141e-04
  1   9  13 170  1.18228e-05
  1   9  14  22  2.91908e-04
  1   9  14  41  2.36617e-05
  1   9  14  47  7.70502e-04
  1   9  14  51 -4.39902e-04
  1   9  14  62 -4.83173e-04
  1   9  14  72  1.07228e-04
  1   9  14  74 -2.65993e-05
  1   9  14  87 -4.78803e-04
  1   9  14  92 -4.79237e-04
  1   9  14  96  2.68462e-04
  1   9  14 101 -5.52141e-04
  1   9  14 102 -2.80273e-04
  1   9  14 104 -5.88896e-04
  1   9  14 113 -3.89684e-04
  1   9  14 120  6.49275e-04
  1   9  14 122  1.03075e-03
  1   9  14 128  2.32441e-04
  1   9  14 134 -1.86766e-04
  1   9  14 138  5.08882e-04
  1   9  14 147 -1.46263e-04
  1   9  14 148  4.10666e-04
  1   9  14 152  9.57480e-04
  1   9  14 159 -1.19005e-03
  1   9  14 166 -1.42835e-04
  1   9  14 167 -1.03623e-05
  1   9  14 174  1.60200e-04
  1   9  14 176  3.21838e-04
  1   9  14 177 -4.47581e-05
  1   9  14 180 -3.27495e-04
  1   9  14 181 -1.62154e-05
  1   9  14 185 -2.56849e-04
  1   9  14 186  3.48789e-05
  1   9  14 187 -1.51990e-05
  1   9  14 188  3.83889e-04
  1  10  11  11 -4.17831e-05
  1  10  11  12 -4.17197e-05
  1  10  11  18  1.92162e-05
  1  10  11  19  1.92588e-05
  1  10  11  35  2.07906e-04
  1  10  11  38  1.53644e-05
  1  10  11  56 -2.00329e-05
  1  10  11  63  1.76292e-04
  1  10  11  66  2.17137e-04
  1  10  11  73  2.03182e-05
  1  10  11  82  2.34039e-05
  1  10  11  83  2.42073e-05
  1  10  11  99 -3.13549e-05
  1  10  11 100 -3.13994e-05
  1  10  11 114 -1.60115e-05
  1  10  11 115  1.28489e-05
  1  10  11 129  4.24277e-04
  1  10  11 136  5.39082e-05
  1  10  11 146 -5.23620e-05
  1  10  11 150 -2.91306e-04
  1  10  11 155 -2.05044e-05
  1  10  11 156 -2.97657e-05
  1  10  11 161 -3.73987e-05
  1  10  12   8 -3.20809e-05
  1  10  12  16 -7.35148e-05
  1  10  12  26  2.50602e-05
  1  10  12  27  2.17439e-05
  1  10  12  28  2.05567e-05
  1  10  12  38  7.48719e-05
  1  10  12  43  3.01801e-04
  1  10  12  44 -3.02477e-04
  1  10  12  45  3.19408e-05
  1  10  12  46  3.19278e-05
  1  10  12  48  6.48999e-05
  1  10  12  52  3.25782e-05
  1  10  12  53 -3.30846e-05
  1  10  12  63 -3.42940e-05
  1  10  12  66 -4.30267e-05
  1  10  12  78 -3.06076e-05
  1  10  12  79  3.06679e-05
  1  10  12  91  4.66877e-05
  1  10  12  95 -2.37291e-04
  1  10  12 105 -2.27028e-04
  1  10  12 110 -1.37990e-05
  1  10  12 111 -1.37145e-05
  1  10  12 114 -7.03598e-04
  1  10  12 115 -6.99916e-04
  1  10  12 116 -3.53223e-05
  1  10  12 117 -1.83262e-04
  1  10  12 125  2.79936e-04
  1  10  12 126  3.38079e-04
  1  10  12 127 -3.39846e-04
  1  10  12 129 -2.43293e-04
  1  10  12 132  4.97587e-04
  1  10  12 133  4.99302e-04
  1  10  12 150 -2.37566e-05
  1  10  12 155  1.36861e-03
  1  10  12 157  1.50106e-03
  1  10  12 160  1.40707e-03
  1  10  12 161 -1.38305e-03
  1  10  12 178 -6.44703e-05
  1  10  12 179  6.45273e-05
  1  10  13   8 -9.80200e-05
  1  10  13   9 -1.18281e-04
  1  10  13  10 -2.15442e-05
  1  10  13  11  5.80024e-05
  1  10  13  15 -1.97551e-05
  1  10  13  16  3.56960e-05
  1  10  13  17  2.10542e-04
  1  10  13  20 -1.83963e-04
  1  10  13  21 -3.56349e-04
  1  10  13  24 -8.54266e-05
  1  10  13  25 -1.91461e-05
  1  10  13  26 -3.08360e-05
  1  10  13  27 -1.38050e-05
  1  10  13  29 -1.00442e-04
  1  10  13  30 -4.85942e-04
  1  10  13  42 -8.72434e-05
  1  10  13  50 -4.59709e-05
  1  10  13  53  2.81872e-05
  1  10  13  54 -3.80229e-04
  1  10  13  56  1.17233e-04
  1  10  13  57 -3.27956e-05
  1  10  13  58  2.04781e-04
  1  10  13  60 -3.02808e-04
  1  10  13  61  1.58887e-04
  1  10  13  62  1.82155e-05
  1  10  13  71 -1.42293e-04
  1  10  13  74  7.21722e-05
  1  10  13  76  2.91463e-05
  1  10  13  77  2.71060e-05
  1  10  13  80 -1.51143e-04
  1  10  13  82  4.37319e-05
  1  10  13  83  1.38174e-04
  1  10  13  85 -3.40227e-04
  1  10  13  86 -6.47514e-05
  1  10  13  88 -1.01487e-05
  1  10  13  89  1.43348e-05
  1  10  13  90 -8.44757e-05
  1  10  13  91  2.26991e-05
  1  10  13  95 -2.42573e-05
  1  10  13  97  4.81522e-05
  1  10  13  99  1.70563e-05
  1  10  13 100 -3.54571e-05
  1  10  13 103  9.48465e-05
  1  10  13 105  1.32559e-05
  1  10  13 106  2.66363e-05
  1  10  13 108 -2.59033e-05
  1  10  13 110  5.89456e-05
  1  10  13 111 -1.85400e-04
  1  10  13 114 -1.37211e-04
  1  10  13 115  7.59820e-05
  1  10  13 116  8.71008e-05
  1  10  13 117  2.15056e-05
  1  10  13 118 -1.13652e-05
  1  10  13 119 -3.12781e-05
  1  10  13 124  1.29853e-05
  1  10  13 125  1.83559e-05
  1  10  13 132 -2.92944e-05
  1  10  13 133  5.57375e-05
  1  10  13 136 -1.23687e-05
  1  10  13 137  1.76187e-05
  1  10  13 139  1.34226e-04
  1  10  13 143 -1.10029e-04
  1  10  13 144  4.95727e-05
  1  10  13 145 -1.35000e-05
  1  10  13 150  5.87069e-05
  1  10  13 151  2.03575e-05
  1  10  13 155  5.53632e-05
  1  10  13 158 -7.22795e-04
  1  10  13 160  1.35515e-05
  1  10  13 161 -6.92702e-05
  1  10  13 163  1.52088e-03
  1  10  13 164  5.65406e-05
  1  10  13 165  1.14950e-04
  1  10  13 169 -1.22643e-05
  1  10  13 171 -8.45156e-05
  1  10  13 172 -2.72646e-05
  1  10  13 175 -7.14429e-05
  1  10  13 176 -1.11078e-05
  1  10  13 177  1.99972e-04
  1  10  13 178  2.47974e-05
  1  10  13 179 -4.10307e-05
  1  10  13 182  1.28145e-05
  1  10  13 183  1.59071e-05
  1  10  13 184  3.14245e-05
  1  10  13 185 -2.50538e-05
  1  10  13 186 -1.23563e-04
  1  10  13 187  2.92810e-05
  1  10  13 189 -7.86597e-05
  1  10  14  20  1.67780e-04
  1  10  14  24 -7.97927e-05
  1  10  14  40 -5.52166e-04
  1  10  14  42  7.55157e-05
  1  10  14  50  8.05994e-04
  1  10  14  61  1.37439e-04
  1  10  14  70 -3.02872e-04
  1  10  14  86  1.26634e-04
  1  10  14  93 -2.89566e-04
  1  10  14  97 -3.25813e-05
  1  10  14  98 -3.25808e-04
  1  10  14 103 -3.02243e-04
  1  10  14 107  1.60805e-04
  1  10  14 112  6.12619e-04
  1  10  14 121 -1.12123e-04
  1  10  14 123 -3.80658e-04
  1  10  14 131 -2.92768e-04
  1  10  14 135 -1.13460e-05
  1  10  14 139 -3.05637e-04
  1  10  14 140 -6.93519e-04
  1  10  14 149 -3.65320e-04
  1  10  14 153 -1.62769e-03
  1  10  14 158  6.90449e-04
  1  10  14 163  1.31516e-03
  1  10  14 167 -4.67772e-05
  1  10  14 176  1.14368e-05
  1  10  14 177  3.02599e-04
  1  10  14 181 -2.05125e-04
  1  10  14 184 -2.94729e-05
  1  10  14 189  5.54003e-05
  1  11  12  14  7.33904e-05
  1  11  12  22  7.42675e-05
  1  11  12  23 -9.64579e-05
  1  11  12  34  6.56776e-05
  1  11  12  37  4.00079e-04
  1  11  12  47 -7.51261e-04
  1  11  12  55 -1.45862e-04
  1  11  12  67  1.22175e-05
  1  11  12  75 -1.26702e-04
  1  11  12  92 -1.51976e-04
  1  11  12 104  2.47312e-04
  1  11  12 109 -2.36655e-05
  1  11  12 115 -1.60460e-05
  1  11  12 120 -1.60689e-04
  1  11  12 122 -3.36890e-04
  1  11  12 128 -1.70043e-04
  1  11  12 132  1.03782e-05
  1  11  12 138  5.48500e-05
  1  11  12 142 -1.29934e-05
  1  11  12 152 -2.14934e-04
  1  11  12 156  7.55004e-05
  1  11  12 162  1.98786e-04
  1  11  13   8  1.67562e-05
  1  11  13  16  5.47671e-05
  1  11  13  26 -2.16221e-05
  1  11  13  27  1.23797e-05
  1  11  13  28 -1.23834e-05
  1  11  13  33  1.04919e-05
  1  11  13  38 -5.22561e-05
  1  11  13  43 -7.86067e-05
  1  11  13  44 -7.87619e-05
  1  11  13  45 -1.97511e-05
  1  11  13  46 -1.97824e-05
  1  11  13  48  4.31597e-05
  1  11  13  52 -2.10945e-05
  1  11  13  53  2.11050e-05
  1  11  13  66 -1.34227e-05
  1  11  13  78  2.00480e-05
  1  11  13  79 -2.00995e-05
  1  11  13  95  5.57359e-05
  1  11  13 105 -1.60881e-04
  1  11  13 114 -4.33297e-04
  1  11  13 116 -1.31961e-04
  1  11  13 117 -1.32258e-04
  1  11  13 125  1.87885e-04
  1  11  13 126  1.99327e-04
  1  11  13 127 -2.00329e-04
  1  11  13 129 -1.35032e-04
  1  11  13 133  2.97777e-04
  1  11  13 155  9.58869e-04
  1  11  13 156 -1.06166e-03
  1  11  13 157  1.08668e-03
  1  11  13 160  9.80242e-04
  1  11  13 161 -9.52889e-04
  1  11  13 178  4.80042e-05
  1  11  13 179 -4.79786e-05
  1  11  14  11  3.18540e-05
  1  11  14  12  3.18899e-05
  1  11  14  18 -1.62848e-05
  1  11  14  19 -1.60721e-05
  1  11  14  33  1.05304e-05
  1  11  14  35  1.57524e-04
  1  11  14  38 -1.31539e-05
  1  11  14  56  1.35146e-05
  1  11  14  63  1.89886e-04
  1  11  14  65 -3.80488e-05
  1  11  14  66  1.48340e-04
  1  11  14  73 -2.28619e-05
  1  11  14  82 -2.11397e-05
  1  11  14  83 -2.12594e-05
  1  11  14  99  2.48442e-05
  1  11  14 100  2.47496e-05
  1  11  14 117  1.07585e-05
  1  11  14 129  2.11898e-04
  1  11  14 136 -4.29046e-05
  1  11  14 146  4.27852e-05
  1  11  14 150 -2.07459e-04
  1  11  14 155 -1.34224e-05
  1  11  14 156  1.33700e-05
  1  11  14 160 -1.19844e-05
  1  11  14 161  1.20945e-05
  1  12  13  12 -2.82353e-05
  1  12  13  35  2.22894e-05
  1  12  13  57 -1.02277e-05
  1  12  13  63  2.85432e-05
  1  12  13  73  1.24791e-05
  1  12  13  82  1.20608e-05
  1  12  13  99 -1.45141e-05
  1  12  13 115 -1.11105e-05
  1  12  13 129 -2.37734e-04
  1  12  13 136  3.10383e-05
  1  12  13 146 -2.89998e-05
  1  12  13 150  1.99910e-04
  1  12  13 155  4.08101e-05
  1  12  13 160  1.68462e-05
  1  12  13 161  2.09349e-05
  1  12  14   8  2.47987e-05
  1  12  14  16  5.32023e-05
  1  12  14  26 -1.71504e-05
  1  12  14  27 -1.60967e-05
  1  12  14  28 -1.58832e-05
  1  12  14  38 -5.89165e-05
  1  12  14  43  1.71193e-04
  1  12  14  44 -1.70880e-04
  1  12  14  45 -2.77471e-05
  1  12  14  46 -2.76617e-05
  1  12  14  48 -4.79800e-05
  1  12  14  52 -2.73637e-05
  1  12  14  53  2.74665e-05
  1  12  14  63 -2.47061e-05
  1  12  14  65  1.62005e-05
  1  12  14  66 -2.30036e-05
  1  12  14  78  2.25434e-05
  1  12  14  79 -2.28464e-05
  1  12  14  91  9.90956e-05
  1  12  14  95 -1.33541e-04
  1  12  14 105 -2.29846e-04
  1  12  14 110  1.00041e-05
  1  12  14 111  1.00044e-05
  1  12  14 114 -3.51621e-04
  1  12  14 115 -3.53413e-04
  1  12  14 116 -4.68941e-05
  1  12  14 117 -1.57384e-04
  1  12  14 125  2.75525e-04
  1  12  14 126  1.99577e-04
  1  12  14 127 -1.98770e-04
  1  12  14 129 -1.48620e-04
  1  12  14 132  3.09514e-04
  1  12  14 133  3.07030e-04
  1  12  14 155  6.87073e-04
  1  12  14 157  6.97968e-04
  1  12  14 160  5.95982e-04
  1  12  14 161 -6.05262e-04
  1  12  14 178  5.16680e-05
  1  12  14 179 -5.15875e-05
  1  13  14  10  1.13429e-04
  1  13  14  17  1.43476e-04
  1  13  14  21  1.01988e-03
  1  13  14  29  5.96834e-04
  1  13  14  30  6.37024e-04
  1  13  14  54  3.89181e-04
  1  13  14  58 -4.12606e-04
  1  13  14  60  6.21491e-04
  1  13  14  71  1.79869e-04
  1  13  14  80  4.45898e-04
  1  13  14  85  5.88440e-04
  1  13  14 103 -1.51394e-05
  1  13  14 108 -6.17220e-05
  1  13  14 141  3.26881e-05
  1  13  14 163 -2.13011e-05
  3   1   2  23  8.25021e-05
  3   1   2  31 -2.75704e-04
  3   1   2  37  1.60167e-04
  3   1   2  51 -5.73974e-05
  3   1   2  59 -1.35136e-05
  3   1   2  67 -2.13118e-04
  3   1   2  68 -1.21328e-05
  3   1   2  72  2.98689e-05
  3   1   2  75 -2.51556e-04
  3   1   2  87  3.50657e-04
  3   1   2 102  1.84246e-04
  3   1   2 109  1.92149e-05
  3   1   2 113  4.91902e-05
  3   1   2 128 -2.04607e-04
  3   1   2 152  1.24991e-04
  3   1   3   8  1.74149e-04
  3   1   3  11  9.91126e-05
  3   1   3  16  9.41678e-05
  3   1   3  18  2.39306e-05
  3   1   3  19  4.60062e-05
  3   1   3  25 -4.58031e-04
  3   1   3  26 -4.56832e-04
  3   1   3  27 -1.81609e-05
  3   1   3  28  1.25911e-05
  3   1   3  32  2.79590e-05
  3   1   3  33 -3.28390e-05
  3   1   3  36  1.37286e-04
  3   1   3  43 -2.81298e-05
  3   1   3  44 -3.72604e-05
  3   1   3  45 -5.69136e-04
  3   1   3  56 -4.79683e-05
  3   1   3  57  5.25824e-05
  3   1   3  69 -3.83953e-05
  3   1   3  74 -1.47860e-04
  3   1   3  76  3.66761e-05
  3   1   3  77  3.97362e-05
  3   1   3  79 -2.66685e-04
  3   1   3  82  9.10725e-05
  3   1   3  83  8.48046e-05
  3   1   3  90  6.38595e-05
  3   1   3  91 -6.46771e-05
  3   1   3  95  3.81818e-05
  3   1   3  99 -1.53412e-04
  3   1   3 100  1.51679e-04
  3   1   3 105 -6.41195e-04
  3   1   3 110  2.81947e-05
  3   1   3 111 -2.90597e-05
  3   1   3 114  3.89408e-05
  3   1   3 118 -8.38805e-05
  3   1   3 119 -2.10713e-05
  3   1   3 124  3.90130e-05
  3   1   3 125 -4.03602e-05
  3   1   3 127 -3.78516e-04
  3   1   3 129  2.83926e-04
  3   1   3 130  2.84412e-04
  3   1   3 132 -5.54638e-04
  3   1   3 133  5.54670e-04
  3   1   3 136 -6.02351e-05
  3   1   3 137 -5.92034e-05
  3   1   3 143 -1.84779e-05
  3   1   3 144  1.77389e-05
  3   1   3 145  1.07742e-04
  3   1   3 146 -1.08780e-04
  3   1   3 151  1.81998e-04
  3   1   3 155  5.31618e-04
  3   1   3 157  4.05244e-04
  3   1   4   8  6.83433e-05
  3   1   4  11  4.25943e-05
  3   1   4  16  2.95689e-05
  3   1   4  18  4.50226e-05
  3   1   4  19 -3.67429e-05
  3   1   4  25 -7.31251e-05
  3   1   4  26  7.39111e-05
  3   1   4  32 -7.64669e-05
  3   1   4  33 -7.54877e-05
  3   1   4  36 -1.38836e-04
  3   1   4  43 -3.99566e-05
  3   1   4  44  4.15168e-05
  3   1   4  45  1.46673e-04
  3   1   4  56  7.33188e-05
  3   1   4  57  7.29754e-05
  3   1   4  64  5.90650e-05
  3   1   4  65  6.55736e-05
  3   1   4  69 -2.00065e-05
  3   1   4  74 -5.92695e-05
  3   1   4  76 -2.00455e-05
  3   1   4  77  1.99807e-05
  3   1   4  79  5.87406e-05
  3   1   4  82 -3.14490e-05
  3   1   4  83  3.15022e-05
  3   1   4  88 -1.57352e-05
  3   1   4  89  1.57296e-05
  3   1   4  90 -2.50948e-05
  3   1   4  91 -2.49336e-05
  3   1   4  95 -4.50730e-05
  3   1   4  99 -1.42272e-05
  3   1   4 100 -1.47604e-05
  3   1   4 105  1.35163e-04
  3   1   4 110  1.17356e-05
  3   1   4 111  1.17591e-05
  3   1   4 114  1.04428e-05
  3   1   4 118 -3.36468e-05
  3   1   4 124 -2.29017e-05
  3   1   4 125 -2.30746e-05
  3   1   4 127  9.24865e-05
  3   1   4 132 -7.90816e-05
  3   1   4 133 -7.99113e-05
  3   1   4 136  2.57213e-05
  3   1   4 137 -2.56760e-05
  3   1   4 145 -2.08530e-05
  3   1   4 146 -2.09388e-05
  3   1   4 151 -1.87746e-05
  3   1   4 155 -7.07250e-05
  3   1   4 157 -6.13863e-05
  3   1   5   7  4.79200e-05
  3   1   5   9 -3.53561e-05
  3   1   5  10  1.34558e-04
  3   1   5  11  4.11001e-05
  3   1   5  12  4.32520e-05
  3   1   5  13 -5.47205e-04
  3   1   5  14  4.90324e-05
  3   1   5  15  2.15951e-05
  3   1   5  17 -1.88084e-04
  3   1   5  20  6.41208e-05
  3   1   5  21 -1.76922e-05
  3   1   5  22 -6.76689e-04
  3   1   5  23 -7.22832e-04
  3   1   5  24 -1.66078e-04
  3   1   5  26 -1.70890e-05
  3   1   5  29  2.46102e-04
  3   1   5  30  1.67730e-05
  3   1   5  33 -5.02799e-05
  3   1   5  40 -2.52343e-04
  3   1   5  41 -3.48132e-05
  3   1   5  42  1.85052e-05
  3   1   5  46  2.05447e-04
  3   1   5  47 -7.18217e-04
  3   1   5  48  7.22315e-05
  3   1   5  50 -4.42958e-05
  3   1   5  51  8.16141e-05
  3   1   5  56 -1.70307e-04
  3   1   5  58 -2.13739e-05
  3   1   5  60  1.39126e-05
  3   1   5  63 -1.58353e-05
  3   1   5  66 -1.14403e-05
  3   1   5  68  3.58308e-04
  3   1   5  69 -3.41151e-05
  3   1   5  70 -1.37135e-04
  3   1   5  71  6.32371e-05
  3   1   5  73  1.15760e-04
  3   1   5  74  1.73218e-04
  3   1   5  75  3.91644e-05
  3   1   5  78 -2.73104e-05
  3   1   5  79  3.46692e-05
  3   1   5  80 -2.06533e-04
  3   1   5  83  3.94053e-05
  3   1   5  84 -4.45013e-05
  3   1   5  85 -8.18772e-05
  3   1   5  87 -2.84981e-04
  3   1   5  88 -1.17773e-05
  3   1   5  91  1.82897e-05
  3   1   5  92  7.61975e-05
  3   1   5  93 -1.86586e-05
  3   1   5  97  8.67452e-05
  3   1   5  98  1.28400e-04
  3   1   5 101 -3.56397e-05
  3   1   5 103 -4.69473e-05
  3   1   5 104 -3.89432e-04
  3   1   5 106  1.01308e-05
  3   1   5 107  1.36028e-04
  3   1   5 108 -3.52481e-05
  3   1   5 112  3.11350e-05
  3   1   5 114 -2.05803e-05
  3   1   5 118  2.28759e-05
  3   1   5 119  2.18640e-05
  3   1   5 120 -3.49796e-05
  3   1   5 121 -9.87393e-05
  3   1   5 122 -3.49219e-05
  3   1   5 123 -6.98880e-05
  3   1   5 125  1.55965e-05
  3   1   5 131 -9.86169e-05
  3   1   5 132  1.25692e-05
  3   1   5 133  2.87195e-05
  3   1   5 134  1.00811e-04
  3   1   5 135  7.68357e-05
  3   1   5 137 -1.39936e-05
  3   1   5 139  2.23716e-05
  3   1   5 140  2.11091e-04
  3   1   5 141 -1.01820e-04
  3   1   5 142  4.15029e-05
  3   1   5 152  2.43113e-04
  3   1   5 153 -2.35757e-04
  3   1   5 158  2.52738e-04
  3   1   5 161 -1.68828e-05
  3   1   5 165 -1.44706e-05
  3   1   5 167 -6.34463e-05
  3   1   5 168  3.98231e-05
  3   1   5 170 -2.14948e-04
  3   1   5 174  5.75549e-05
  3   1   5 175 -5.61261e-05
  3   1   5 176  1.35106e-05
  3   1   5 184 -3.77012e-05
  3   1   5 186  3.43358e-05
  3   1   5 187  6.84551e-05
  3   1   5 188  3.50487e-05
  3   1   5 189  5.37690e-05
  3   1   6   8  1.02205e-05
  3   1   6   9 -1.33933e-04
  3   1   6  10  9.84116e-05
  3   1   6  11 -9.79415e-05
  3   1   6  12  1.06630e-04
  3   1   6  14  1.18699e-05
  3   1   6  17  5.62650e-05
  3   1   6  20 -5.11434e-05
  3   1   6  21  8.63595e-05
  3   1   6  22 -3.74971e-05
  3   1   6  24 -3.52276e-05
  3   1   6  28  1.88017e-05
  3   1   6  29  7.16990e-05
  3   1   6  30 -2.72432e-05
  3   1   6  33  7.66227e-05
  3   1   6  34  4.90148e-05
  3   1   6  38  8.90602e-05
  3   1   6  39  1.70392e-05
  3   1   6  40  1.45097e-04
  3   1   6  42  5.24468e-05
  3   1   6  46  3.30246e-05
  3   1   6  47 -4.14266e-05
  3   1   6  48  1.26206e-05
  3   1   6  50 -2.60565e-05
  3   1   6  51  3.65147e-05
  3   1   6  53 -2.15313e-05
  3   1   6  54  3.84296e-05
  3   1   6  58  1.06272e-05
  3   1   6  60 -4.80957e-05
  3   1   6  61 -9.38649e-05
  3   1   6  67 -9.77528e-05
  3   1   6  70  1.06217e-05
  3   1   6  71 -1.52168e-05
  3   1   6  73  7.85602e-05
  3   1   6  75 -8.34837e-05
  3   1   6  77 -1.41229e-05
  3   1   6  78  2.23526e-04
  3   1   6  79 -2.19850e-04
  3   1   6  80 -1.25255e-04
  3   1   6  81 -4.70073e-04
  3   1   6  83  4.93034e-05
  3   1   6  86  9.16550e-05
  3   1   6  88 -3.25092e-05
  3   1   6  93 -1.44473e-04
  3   1   6  97 -1.68242e-05
  3   1   6  98 -1.04707e-04
  3   1   6 103 -6.01585e-05
  3   1   6 104 -3.18061e-05
  3   1   6 107 -3.63512e-05
  3   1   6 108  8.43104e-05
  3   1   6 111  1.08516e-04
  3   1   6 114 -3.68307e-05
  3   1   6 115  2.19480e-05
  3   1   6 119 -2.13493e-05
  3   1   6 120  2.58413e-04
  3   1   6 122  2.66703e-04
  3   1   6 123  1.83518e-05
  3   1   6 126 -3.22850e-05
  3   1   6 128  3.16874e-04
  3   1   6 129 -4.52162e-05
  3   1   6 131 -2.38538e-05
  3   1   6 135 -3.93998e-05
  3   1   6 138  3.55794e-05
  3   1   6 139  9.31348e-05
  3   1   6 140  1.50304e-05
  3   1   6 141 -1.27872e-04
  3   1   6 143 -1.20904e-05
  3   1   6 144  5.96244e-05
  3   1   6 152  3.68969e-05
  3   1   6 153 -3.88482e-05
  3   1   6 158  5.73783e-05
  3   1   6 159  3.67151e-05
  3   1   6 160  1.81310e-05
  3   1   6 161  4.59987e-05
  3   1   6 163  7.74595e-05
  3   1   6 164  3.57296e-05
  3   1   6 165 -1.38872e-04
  3   1   6 167 -5.89448e-05
  3   1   6 168  4.96782e-05
  3   1   6 169 -5.52167e-05
  3   1   6 170  5.75047e-05
  3   1   6 171 -1.21929e-04
  3   1   6 172 -3.26220e-05
  3   1   6 173 -1.62509e-05
  3   1   6 174 -3.54614e-05
  3   1   6 175 -6.66238e-05
  3   1   6 176  3.64973e-05
  3   1   6 178  1.94566e-05
  3   1   6 179 -9.41985e-05
  3   1   6 181 -1.08236e-05
  3   1   6 184  3.03188e-05
  3   1   6 185  1.19272e-05
  3   1   6 187 -2.24749e-05
  3   1   6 188 -1.35028e-04
  3   1   6 189 -1.01309e-05
  3   1   7   8  4.54434e-05
  3   1   7  16 -2.80033e-05
  3   1   7  18 -9.26148e-05
  3   1   7  19  8.82452e-05
  3   1   7  25  1.94320e-05
  3   1   7  27  2.39498e-04
  3   1   7  28  2.38780e-04
  3   1   7  32  1.59476e-04
  3   1   7  33  1.38301e-04
  3   1   7  36 -3.34250e-05
  3   1   7  39  2.19853e-05
  3   1   7  43 -1.78804e-04
  3   1   7  44  1.79785e-04
  3   1   7  45  5.16080e-05
  3   1   7  49  1.00515e-03
  3   1   7  52  2.88662e-04
  3   1   7  53 -2.88151e-04
  3   1   7  56  1.00796e-05
  3   1   7  57 -2.32381e-05
  3   1   7  63 -2.76936e-05
  3   1   7  64 -4.42114e-05
  3   1   7  65  2.40420e-05
  3   1   7  68  8.08392e-04
  3   1   7  73  1.20818e-05
  3   1   7  74  1.48082e-05
  3   1   7  76 -2.22910e-05
  3   1   7  77  1.71016e-05
  3   1   7  79 -2.08785e-05
  3   1   7  90  1.49980e-05
  3   1   7  91  1.24451e-05
  3   1   7  99  1.87247e-05
  3   1   7 100  1.09651e-05
  3   1   7 114  2.63745e-05
  3   1   7 115 -4.33868e-05
  3   1   7 116  4.60727e-05
  3   1   7 117 -4.54969e-05
  3   1   7 118 -2.05434e-05
  3   1   7 119 -5.12808e-05
  3   1   7 124  2.90731e-05
  3   1   7 127 -1.12117e-05
  3   1   7 129 -5.51931e-05
  3   1   7 130  3.95562e-05
  3   1   7 132  2.77021e-05
  3   1   7 134  3.53844e-05
  3   1   7 145 -1.75339e-05
  3   1   7 155  3.71765e-05
  3   1   7 157  3.50498e-05
  3   1   7 160 -6.01504e-05
  3   1   7 161  6.02322e-05
  3   1   7 162 -3.42902e-05
  3   1   7 170 -2.24126e-05
  3   1   7 172  1.16345e-05
  3   1   7 173 -1.18377e-05
  3   1   7 178  1.05881e-04
  3   1   8   8  1.14146e-04
  3   1   8  15  3.32149e-05
  3   1   8  16  9.37343e-05
  3   1   8  18  5.76771e-04
  3   1   8  19  5.43986e-04
  3   1   8  20 -4.77475e-05
  3   1   8  24 -2.15130e-05
  3   1   8  25 -1.01229e-04
  3   1   8  26 -1.02039e-05
  3   1   8  27  1.84787e-04
  3   1   8  28 -1.85752e-04
  3   1   8  32  3.74801e-05
  3   1   8  34 -2.98373e-05
  3   1   8  35 -1.71201e-05
  3   1   8  36 -4.56161e-04
  3   1   8  39  2.53303e-04
  3   1   8  40  1.16848e-04
  3   1   8  42 -5.47442e-05
  3   1   8  43  7.20829e-04
  3   1   8  44  7.19982e-04
  3   1   8  45 -1.16369e-05
  3   1   8  47  1.81432e-05
  3   1   8  49 -1.23762e-03
  3   1   8  50  8.66150e-05
  3   1   8  52  6.89028e-05
  3   1   8  53  6.84175e-05
  3   1   8  57 -1.84228e-05
  3   1   8  61 -3.61259e-04
  3   1   8  63  1.52005e-05
  3   1   8  64 -7.50261e-05
  3   1   8  65 -1.71462e-04
  3   1   8  67 -3.87909e-05
  3   1   8  68 -8.81088e-04
  3   1   8  73  1.56970e-04
  3   1   8  74  2.14830e-05
  3   1   8  76  1.30564e-04
  3   1   8  77  1.22447e-04
  3   1   8  79 -2.34611e-04
  3   1   8  82  1.94930e-05
  3   1   8  89 -1.77699e-05
  3   1   8  90  1.23233e-05
  3   1   8  93  5.46010e-05
  3   1   8  95  6.89644e-05
  3   1   8  97  1.20910e-04
  3   1   8  98  7.69863e-05
  3   1   8  99  6.67378e-05
  3   1   8 100 -3.05760e-05
  3   1   8 103 -5.28293e-05
  3   1   8 105  2.41901e-05
  3   1   8 106 -1.80669e-05
  3   1   8 107  9.39246e-05
  3   1   8 110 -2.53344e-05
  3   1   8 111 -8.71903e-05
  3   1   8 112 -5.55340e-05
  3   1   8 114  1.29253e-04
  3   1   8 115  1.29204e-04
  3   1   8 116 -6.64199e-05
  3   1   8 117 -6.68086e-05
  3   1   8 118  3.33178e-05
  3   1   8 119 -6.61614e-05
  3   1   8 123 -6.41838e-05
  3   1   8 125 -1.99320e-05
  3   1   8 129 -5.55462e-04
  3   1   8 130 -5.52153e-04
  3   1   8 131  6.46109e-05
  3   1   8 133  1.04718e-05
  3   1   8 135  8.49616e-05
  3   1   8 137 -2.26874e-05
  3   1   8 145  2.08701e-04
  3   1   8 146 -1.66678e-04
  3   1   8 148 -3.12939e-05
  3   1   8 149 -3.59314e-05
  3   1   8 151  1.14651e-04
  3   1   8 153 -1.15947e-04
  3   1   8 154  1.92138e-05
  3   1   8 155 -2.24392e-04
  3   1   8 157 -1.63377e-05
  3   1   8 158  4.84715e-05
  3   1   8 162 -3.30605e-05
  3   1   8 163  3.65259e-05
  3   1   8 170  1.72424e-05
  3   1   8 172 -1.12924e-04
  3   1   8 173 -1.10553e-04
  3   1   8 177 -1.90359e-05
  3   1   8 178  1.48968e-05
  3   1   9   7  3.87427e-05
  3   1   9  10 -1.24362e-05
  3   1   9  11 -1.24306e-04
  3   1   9  12  1.29560e-04
  3   1   9  13  3.78818e-05
  3   1   9  14  8.64128e-05
  3   1   9  15 -3.40260e-05
  3   1   9  16 -2.18851e-05
  3   1   9  17 -8.17303e-05
  3   1   9  20 -3.11086e-05
  3   1   9  21 -5.08730e-05
  3   1   9  24 -5.14072e-04
  3   1   9  26 -1.81190e-05
  3   1   9  28  4.48908e-05
  3   1   9  29  4.04512e-05
  3   1   9  30  1.89112e-04
  3   1   9  31  2.93056e-05
  3   1   9  33 -1.05195e-05
  3   1   9  35  4.38546e-05
  3   1   9  36  7.04235e-05
  3   1   9  38  8.78240e-05
  3   1   9  39  7.47469e-05
  3   1   9  40 -2.27556e-04
  3   1   9  42 -1.54656e-04
  3   1   9  46  4.71752e-05
  3   1   9  48 -2.06321e-04
  3   1   9  50 -1.61780e-04
  3   1   9  53 -6.02947e-05
  3   1   9  54  1.06259e-04
  3   1   9  58 -6.90593e-05
  3   1   9  59  3.02782e-05
  3   1   9  60 -1.06835e-04
  3   1   9  63 -4.86999e-05
  3   1   9  65  1.04475e-04
  3   1   9  66  1.01571e-04
  3   1   9  67  2.53796e-05
  3   1   9  69  3.69695e-05
  3   1   9  70  8.17032e-05
  3   1   9  71 -1.20200e-04
  3   1   9  73 -3.58232e-05
  3   1   9  74 -2.31845e-05
  3   1   9  75  2.72329e-05
  3   1   9  77  3.38252e-05
  3   1   9  78  2.58024e-05
  3   1   9  80 -2.82328e-05
  3   1   9  81 -3.62405e-05
  3   1   9  83  1.22004e-05
  3   1   9  84 -5.78261e-05
  3   1   9  91 -3.20885e-05
  3   1   9  93 -2.05616e-04
  3   1   9  94 -4.32671e-05
  3   1   9  95  4.31308e-05
  3   1   9  97  3.75995e-04
  3   1   9 103  2.57511e-04
  3   1   9 104  1.54018e-05
  3   1   9 106 -2.82760e-05
  3   1   9 107  1.40875e-04
  3   1   9 108  5.98105e-05
  3   1   9 109  3.55201e-05
  3   1   9 112 -4.45003e-05
  3   1   9 113  3.57192e-05
  3   1   9 114 -3.26643e-05
  3   1   9 115 -4.30718e-05
  3   1   9 116  1.63953e-04
  3   1   9 117 -2.31506e-05
  3   1   9 118  1.31693e-05
  3   1   9 120  5.06639e-04
  3   1   9 121 -2.44297e-05
  3   1   9 122  6.13206e-04
  3   1   9 124  4.36424e-05
  3   1   9 125  3.91986e-05
  3   1   9 126 -3.61580e-05
  3   1   9 131  1.89824e-04
  3   1   9 132 -5.55298e-05
  3   1   9 133  1.27891e-04
  3   1   9 135 -1.31430e-04
  3   1   9 137  6.58442e-05
  3   1   9 140  4.90675e-05
  3   1   9 141  8.58656e-05
  3   1   9 144 -3.87686e-05
  3   1   9 149  1.05114e-05
  3   1   9 150  5.39339e-05
  3   1   9 151  5.53362e-05
  3   1   9 153  2.22120e-04
  3   1   9 158  8.22888e-05
  3   1   9 159 -4.90966e-04
  3   1   9 161 -7.52451e-05
  3   1   9 163  3.99362e-04
  3   1   9 164 -7.76549e-05
  3   1   9 165 -1.24946e-04
  3   1   9 167 -1.06647e-05
  3   1   9 168 -1.41517e-04
  3   1   9 169 -3.98658e-05
  3   1   9 170 -1.99168e-05
  3   1   9 171  2.67654e-05
  3   1   9 172 -1.07548e-05
  3   1   9 175  3.10157e-05
  3   1   9 177  2.24533e-04
  3   1   9 179 -7.32370e-05
  3   1   9 183  1.71907e-05
  3   1   9 184  1.19760e-05
  3   1   9 185  4.11599e-05
  3   1   9 186 -2.26280e-04
  3   1  10   8 -2.95348e-05
  3   1  10   9  2.23566e-05
  3   1  10  10 -3.61019e-05
  3   1  10  11  4.96886e-05
  3   1  10  12  2.79750e-04
  3   1  10  13  5.01929e-05
  3   1  10  14  1.71924e-04
  3   1  10  15  6.64261e-05
  3   1  10  16  1.22127e-04
  3   1  10  17  1.51645e-04
  3   1  10  20  6.20101e-05
  3   1  10  21  1.67115e-04
  3   1  10  22  2.22257e-03
  3   1  10  24 -2.57818e-04
  3   1  10  25  2.00971e-05
  3   1  10  30  4.82731e-05
  3   1  10  31  6.14593e-05
  3   1  10  33 -1.25825e-05
  3   1  10  35 -1.74311e-05
  3   1  10  36 -5.05651e-04
  3   1  10  40 -2.33445e-04
  3   1  10  41  1.92177e-03
  3   1  10  42  1.25151e-04
  3   1  10  45  2.45739e-04
  3   1  10  47  2.62750e-03
  3   1  10  48 -1.43948e-04
  3   1  10  49  2.44579e-05
  3   1  10  50 -1.37405e-05
  3   1  10  54 -9.01521e-05
  3   1  10  55  2.32920e-05
  3   1  10  56  2.77394e-05
  3   1  10  58  2.85172e-04
  3   1  10  59 -3.45621e-05
  3   1  10  60 -9.90588e-05
  3   1  10  61 -1.11802e-04
  3   1  10  62 -1.50782e-05
  3   1  10  65 -1.03457e-04
  3   1  10  67  5.42961e-05
  3   1  10  68  5.38505e-04
  3   1  10  69 -3.17716e-05
  3   1  10  70 -1.02994e-04
  3   1  10  71 -1.14192e-04
  3   1  10  73  1.78573e-04
  3   1  10  74 -6.97409e-05
  3   1  10  77  3.01546e-04
  3   1  10  78  3.92897e-04
  3   1  10  80  4.27319e-05
  3   1  10  82 -3.23529e-05
  3   1  10  83 -2.02431e-04
  3   1  10  85  1.29099e-05
  3   1  10  86  1.53519e-04
  3   1  10  87 -2.83080e-05
  3   1  10  88  1.34308e-05
  3   1  10  89 -2.65314e-05
  3   1  10  90 -2.12471e-05
  3   1  10  91 -3.22820e-04
  3   1  10  92 -3.74223e-04
  3   1  10  93 -4.13281e-05
  3   1  10  94  1.75342e-04
  3   1  10  95  2.46039e-04
  3   1  10  96  3.66760e-05
  3   1  10  97 -1.78119e-04
  3   1  10  98  3.05855e-05
  3   1  10 101  9.74016e-04
  3   1  10 102  3.18190e-05
  3   1  10 103 -1.97718e-04
  3   1  10 105 -1.06767e-05
  3   1  10 106 -3.44123e-05
  3   1  10 107 -4.19566e-05
  3   1  10 108 -3.69060e-05
  3   1  10 109  1.06329e-04
  3   1  10 110 -9.03621e-05
  3   1  10 111  3.04042e-04
  3   1  10 112  2.41893e-05
  3   1  10 113 -5.95150e-04
  3   1  10 114 -7.89931e-05
  3   1  10 115 -1.89441e-04
  3   1  10 118  7.69385e-05
  3   1  10 119  2.32788e-05
  3   1  10 121 -1.22989e-04
  3   1  10 123  8.15564e-05
  3   1  10 126 -3.70809e-05
  3   1  10 127 -1.33305e-05
  3   1  10 128  7.19586e-04
  3   1  10 131 -4.90319e-05
  3   1  10 135 -2.63119e-05
  3   1  10 137 -4.01244e-04
  3   1  10 138  3.36685e-05
  3   1  10 139  2.43058e-05
  3   1  10 140 -3.12624e-05
  3   1  10 141  2.15355e-05
  3   1  10 142 -3.03913e-05
  3   1  10 143 -1.94404e-05
  3   1  10 144  2.20921e-05
  3   1  10 146 -1.29760e-05
  3   1  10 147 -7.02722e-04
  3   1  10 148  7.94837e-04
  3   1  10 149  4.23279e-05
  3   1  10 150 -1.72208e-04
  3   1  10 151 -2.37900e-04
  3   1  10 153  1.92449e-04
  3   1  10 155 -2.60307e-05
  3   1  10 158  4.72952e-05
  3   1  10 160  6.40454e-05
  3   1  10 161  5.65395e-05
  3   1  10 163  7.15947e-05
  3   1  10 164  2.79203e-04
  3   1  10 165 -7.93753e-04
  3   1  10 166 -2.76569e-04
  3   1  10 167 -3.82074e-05
  3   1  10 170  8.76091e-05
  3   1  10 171  3.67250e-04
  3   1  10 172 -6.58577e-05
  3   1  10 173  3.49466e-05
  3   1  10 175 -4.40577e-05
  3   1  10 176  2.04465e-05
  3   1  10 177 -2.23117e-04
  3   1  10 178  7.87549e-05
  3   1  10 179 -3.92778e-04
  3   1  10 180 -4.21797e-05
  3   1  10 181 -5.23722e-05
  3   1  10 182  5.97846e-05
  3   1  10 184  3.74812e-05
  3   1  10 185  5.64886e-05
  3   1  10 186 -3.28576e-04
  3   1  10 187  3.56441e-04
  3   1  11   8  3.61134e-05
  3   1  11  15 -1.00095e-05
  3   1  11  16 -4.66618e-05
  3   1  11  18 -3.50125e-04
  3   1  11  19  3.82403e-04
  3   1  11  20 -5.46370e-05
  3   1  11  25  1.39186e-05
  3   1  11  27 -6.51179e-05
  3   1  11  28 -6.49024e-05
  3   1  11  36 -2.21029e-04
  3   1  11  39 -2.22592e-04
  3   1  11  40  2.95525e-04
  3   1  11  43  7.54262e-04
  3   1  11  44 -7.52474e-04
  3   1  11  45  5.18942e-05
  3   1  11  49 -2.27341e-04
  3   1  11  52 -2.61600e-04
  3   1  11  53  2.61657e-04
  3   1  11  56  1.64614e-05
  3   1  11  57  1.41381e-05
  3   1  11  64  2.34672e-05
  3   1  11  65 -1.01924e-04
  3   1  11  68  8.64440e-05
  3   1  11  73 -3.09712e-05
  3   1  11  79  1.05320e-05
  3   1  11 111  1.20386e-05
  3   1  11 114 -4.86049e-04
  3   1  11 115  5.30515e-04
  3   1  11 116 -1.47417e-04
  3   1  11 117  1.47818e-04
  3   1  11 118  7.47672e-05
  3   1  11 119  1.26339e-04
  3   1  11 125  2.72468e-05
  3   1  11 133  1.50067e-05
  3   1  11 137 -1.36706e-05
  3   1  11 145  4.46468e-05
  3   1  11 146  2.68719e-05
  3   1  11 151  3.96239e-05
  3   1  11 155  5.14576e-05
  3   1  11 157 -1.76634e-05
  3   1  11 160  1.51255e-04
  3   1  11 161 -1.51474e-04
  3   1  11 178 -1.16989e-05
  3   1  12   8  1.27186e-04
  3   1  12  11  2.17938e-04
  3   1  12  16  1.20499e-05
  3   1  12  18 -2.94730e-04
  3   1  12  19 -3.46035e-04
  3   1  12  25 -1.30959e-04
  3   1  12  26 -1.31035e-04
  3   1  12  27  7.21560e-05
  3   1  12  28 -6.35120e-05
  3   1  12  32 -4.53540e-04
  3   1  12  33  4.45854e-04
  3   1  12  36 -7.00090e-04
  3   1  12  43 -6.24699e-05
  3   1  12  44 -8.70731e-05
  3   1  12  45 -3.60986e-04
  3   1  12  49  1.44043e-05
  3   1  12  56  3.93440e-04
  3   1  12  57 -3.94997e-04
  3   1  12  63  2.28288e-05
  3   1  12  64 -7.12061e-05
  3   1  12  65  2.99705e-04
  3   1  12  67 -1.10885e-05
  3   1  12  68 -1.17795e-05
  3   1  12  74  2.10447e-04
  3   1  12  76 -2.98099e-04
  3   1  12  77 -2.96872e-04
  3   1  12  79 -8.89350e-05
  3   1  12  82  5.93883e-04
  3   1  12  83  5.94971e-04
  3   1  12  88 -2.03375e-04
  3   1  12  89 -2.03265e-04
  3   1  12  90 -9.61996e-05
  3   1  12  91  9.67583e-05
  3   1  12  95  1.68677e-04
  3   1  12  99 -1.50172e-04
  3   1  12 100  1.49717e-04
  3   1  12 105 -9.75340e-05
  3   1  12 110  6.85516e-05
  3   1  12 111 -7.06549e-05
  3   1  12 114  8.17885e-05
  3   1  12 115  1.31044e-05
  3   1  12 116 -1.10887e-05
  3   1  12 124 -8.55289e-05
  3   1  12 125  8.47328e-05
  3   1  12 127  9.80453e-05
  3   1  12 129  2.52410e-05
  3   1  12 130  2.52833e-05
  3   1  12 132  5.36209e-05
  3   1  12 133 -5.34024e-05
  3   1  12 136 -7.95158e-05
  3   1  12 137 -7.92451e-05
  3   1  12 143 -6.12460e-05
  3   1  12 144  6.10461e-05
  3   1  12 145  7.06927e-05
  3   1  12 146 -7.22758e-05
  3   1  12 151  8.60732e-05
  3   1  12 155 -2.39221e-05
  3   1  12 157 -4.66435e-05
  3   1  12 160 -5.37473e-05
  3   1  12 161 -4.91028e-05
  3   1  12 171 -5.89284e-05
  3   1  13   8  1.32774e-04
  3   1  13  11  2.17467e-04
  3   1  13  16 -2.36256e-05
  3   1  13  18  1.07280e-04
  3   1  13  19 -1.67831e-04
  3   1  13  25  1.79888e-04
  3   1  13  26 -1.57213e-04
  3   1  13  27  3.42944e-05
  3   1  13  28  3.76892e-05
  3   1  13  32  4.40374e-04
  3   1  13  33  4.52399e-04
  3   1  13  36 -7.21263e-04
  3   1  13  39  3.30805e-05
  3   1  13  43  5.86211e-05
  3   1  13  44 -7.94329e-05
  3   1  13  45 -2.27337e-04
  3   1  13  49  1.68486e-05
  3   1  13  52 -1.49021e-05
  3   1  13  56 -4.36473e-04
  3   1  13  57 -4.44643e-04
  3   1  13  64 -3.13990e-04
  3   1  13  65  1.34091e-04
  3   1  13  69 -1.10981e-04
  3   1  13  73 -1.22779e-04
  3   1  13  74  2.73720e-04
  3   1  13  76  2.91420e-04
  3   1  13  77 -2.93504e-04
  3   1  13  79 -6.80167e-05
  3   1  13  82 -6.11464e-04
  3   1  13  83  6.08312e-04
  3   1  13  88 -2.13406e-04
  3   1  13  89  2.13455e-04
  3   1  13  90  9.95711e-05
  3   1  13  91  1.03178e-04
  3   1  13  95  1.68751e-04
  3   1  13  99  1.87355e-04
  3   1  13 100  1.79407e-04
  3   1  13 105 -2.38055e-04
  3   1  13 110  6.91932e-05
  3   1  13 111  7.11579e-05
  3   1  13 114 -4.64060e-05
  3   1  13 115  2.36042e-05
  3   1  13 116 -1.41870e-05
  3   1  13 117  1.89158e-05
  3   1  13 118  2.52306e-05
  3   1  13 124  1.40236e-04
  3   1  13 125  1.43533e-04
  3   1  13 127 -1.80794e-05
  3   1  13 129 -1.31004e-04
  3   1  13 130  1.16603e-04
  3   1  13 132  1.28487e-04
  3   1  13 133  1.00902e-04
  3   1  13 136  1.21068e-04
  3   1  13 137 -1.18395e-04
  3   1  13 143  6.96986e-05
  3   1  13 144  6.88888e-05
  3   1  13 145  1.14733e-04
  3   1  13 146  1.20652e-04
  3   1  13 151  1.60214e-04
  3   1  13 155  2.52259e-04
  3   1  13 157  3.71388e-04
  3   1  13 160  5.17106e-05
  3   1  13 161 -5.13923e-05
  3   1  13 170  4.21927e-05
  3   1  13 171 -6.13387e-05
  3   1  13 187  1.09169e-05
  3   1  14  18 -8.95726e-05
  3   1  14  19 -9.51378e-05
  3   1  14  27  7.34953e-05
  3   1  14  28 -7.39425e-05
  3   1  14  32 -5.96936e-05
  3   1  14  33  5.44783e-05
  3   1  14  36 -3.70839e-05
  3   1  14  43 -2.56967e-05
  3   1  14  44 -2.61692e-05
  3   1  14  45 -4.40389e-05
  3   1  14  49  7.88678e-05
  3   1  14  52  4.79902e-05
  3   1  14  53  4.79362e-05
  3   1  14  64  1.29972e-04
  3   1  14  65  1.72578e-04
  3   1  14  68  8.32326e-05
  3   1  14  73 -2.56015e-05
  3   1  14  74 -1.14046e-05
  3   1  14  79 -1.80275e-05
  3   1  14  99 -1.94374e-05
  3   1  14 100  1.74028e-05
  3   1  14 114 -3.48564e-05
  3   1  14 115 -5.46977e-05
  3   1  14 116  3.23468e-05
  3   1  14 117  3.17195e-05
  3   1  14 119  1.37024e-05
  3   1  14 127  1.62362e-05
  3   1  14 129  3.49447e-05
  3   1  14 130  3.37810e-05
  3   1  14 132 -3.67783e-05
  3   1  14 133  3.55043e-05
  3   1  14 151  1.50100e-05
  3   1  14 157 -7.34732e-05
  3   1  14 160  1.19298e-04
  3   1  14 161  1.19082e-04
  3   1  15   7 -3.89131e-04
  3   1  15  10 -3.52669e-04
  3   1  15  12  1.81714e-04
  3   1  15  13 -7.24871e-04
  3   1  15  14 -5.91880e-04
  3   1  15  17 -4.64114e-04
  3   1  15  18  2.01993e-05
  3   1  15  19 -8.41130e-05
  3   1  15  20 -1.43823e-04
  3   1  15  21 -1.04640e-04
  3   1  15  23 -6.27365e-04
  3   1  15  24 -1.21769e-04
  3   1  15  28  2.49521e-05
  3   1  15  29  3.21730e-04
  3   1  15  30 -1.16460e-04
  3   1  15  31  5.74132e-04
  3   1  15  32  7.62936e-05
  3   1  15  33 -1.21510e-05
  3   1  15  40  5.85995e-04
  3   1  15  42  4.39237e-05
  3   1  15  43  1.01173e-05
  3   1  15  46 -6.73327e-04
  3   1  15  47 -5.83292e-04
  3   1  15  48  5.54776e-04
  3   1  15  50  6.08451e-04
  3   1  15  51  5.86788e-04
  3   1  15  53  1.55438e-05
  3   1  15  54 -4.61351e-04
  3   1  15  56  1.19375e-03
  3   1  15  58 -5.28451e-04
  3   1  15  59  5.74928e-04
  3   1  15  60  2.05492e-04
  3   1  15  61 -5.26619e-04
  3   1  15  62 -5.81129e-04
  3   1  15  63  1.24357e-05
  3   1  15  68  4.33308e-04
  3   1  15  69 -4.72932e-04
  3   1  15  70  4.53456e-04
  3   1  15  71  4.62319e-04
  3   1  15  74  8.37690e-05
  3   1  15  75  5.79031e-04
  3   1  15  76  1.21131e-03
  3   1  15  78  7.66135e-04
  3   1  15  79 -6.52872e-04
  3   1  15  80  1.89095e-04
  3   1  15  81 -3.91531e-04
  3   1  15  84 -1.00974e-03
  3   1  15  85  1.99086e-04
  3   1  15  86  2.86693e-04
  3   1  15  90 -1.25873e-05
  3   1  15  91 -5.96154e-04
  3   1  15  93  6.35073e-04
  3   1  15  94 -5.38232e-04
  3   1  15  95 -4.97280e-04
  3   1  15  96  1.10092e-05
  3   1  15  97 -1.22692e-03
  3   1  15  98 -3.50236e-04
  3   1  15 101 -5.85316e-04
  3   1  15 103  2.71113e-04
  3   1  15 104 -5.82693e-04
  3   1  15 106 -5.42172e-04
  3   1  15 107 -2.34475e-04
  3   1  15 108 -6.57257e-04
  3   1  15 109 -5.99349e-04
  3   1  15 111  1.84319e-05
  3   1  15 112 -1.21353e-04
  3   1  15 113  1.18517e-03
  3   1  15 115  3.35322e-04
  3   1  15 116  5.32522e-04
  3   1  15 118 -1.62672e-04
  3   1  15 119 -8.88360e-05
  3   1  15 120  5.84578e-04
  3   1  15 121 -6.50710e-04
  3   1  15 122  5.84661e-04
  3   1  15 123  6.93524e-04
  3   1  15 124  1.17275e-05
  3   1  15 125  2.16240e-05
  3   1  15 128 -5.83801e-04
  3   1  15 131  5.59971e-04
  3   1  15 132 -1.83311e-05
  3   1  15 133 -5.72156e-04
  3   1  15 135 -5.02060e-04
  3   1  15 137  5.09755e-04
  3   1  15 138  5.83732e-04
  3   1  15 139  4.09349e-04
  3   1  15 140 -4.14776e-04
  3   1  15 141 -4.47665e-04
  3   1  15 143  3.03652e-05
  3   1  15 144 -5.21313e-04
  3   1  15 149 -6.80929e-04
  3   1  15 150  5.54944e-04
  3   1  15 151  5.38321e-04
  3   1  15 153  4.78665e-05
  3   1  15 154  4.58285e-04
  3   1  15 155  4.54159e-04
  3   1  15 158  4.27797e-04
  3   1  15 159  5.87243e-04
  3   1  15 160  2.11291e-05
  3   1  15 161  5.94637e-04
  3   1  15 162  5.87863e-04
  3   1  15 163  4.14292e-04
  3   1  15 164 -1.06899e-05
  3   1  15 167 -1.51078e-04
  3   1  15 168 -9.16875e-05
  3   1  15 170 -1.95206e-05
  3   1  15 171  1.39135e-05
  3   1  15 172 -1.16627e-03
  3   1  15 175  5.57872e-04
  3   1  15 177 -5.50933e-04
  3   1  15 180 -5.88495e-04
  3   1  15 181 -1.64110e-04
  3   1  15 182 -1.10453e-03
  3   1  15 184  6.20043e-04
  3   1  15 185  1.18468e-03
  3   1  15 186  2.59894e-04
  3   1  15 187  5.30885e-04
  3   1  15 188  5.85417e-04
  3   1  15 189 -6.53019e-04
  3   1  16  10  1.12822e-03
  3   1  16  11  4.95157e-05
  3   1  16  12  6.68280e-04
  3   1  16  13  5.88391e-04
  3   1  16  15 -3.19305e-05
  3   1  16  16 -2.95366e-05
  3   1  16  17  4.97632e-04
  3   1  16  19 -1.52927e-05
  3   1  16  20  4.51299e-04
  3   1  16  21  6.05273e-04
  3   1  16  22 -5.83582e-04
  3   1  16  24  2.40873e-04
  3   1  16  25  1.00693e-05
  3   1  16  26 -2.17182e-05
  3   1  16  29 -1.84918e-04
  3   1  16  30  1.87906e-04
  3   1  16  31  5.96326e-04
  3   1  16  32  2.21551e-05
  3   1  16  33 -5.54541e-04
  3   1  16  34 -5.87206e-04
  3   1  16  37 -1.24048e-03
  3   1  16  38  2.61391e-05
  3   1  16  39  2.33545e-05
  3   1  16  40 -9.48639e-05
  3   1  16  41 -5.81597e-04
  3   1  16  42 -9.51219e-05
  3   1  16  45 -6.05085e-05
  3   1  16  47 -8.54706e-05
  3   1  16  48 -1.21101e-03
  3   1  16  50 -4.60061e-04
  3   1  16  51 -1.27836e-03
  3   1  16  53  1.12098e-05
  3   1  16  54 -5.50787e-04
  3   1  16  56 -7.00692e-04
  3   1  16  58 -2.13112e-04
  3   1  16  60  2.07649e-05
  3   1  16  61  6.91312e-04
  3   1  16  63  2.55538e-05
  3   1  16  65  2.04330e-04
  3   1  16  66 -2.21314e-04
  3   1  16  67  5.82955e-04
  3   1  16  68  4.04732e-04
  3   1  16  69  1.45104e-03
  3   1  16  70  2.53208e-04
  3   1  16  71  4.30116e-04
  3   1  16  72  1.25774e-03
  3   1  16  73 -6.63369e-04
  3   1  16  74  3.45243e-04
  3   1  16  76  5.41323e-04
  3   1  16  77  1.87146e-05
  3   1  16  78 -5.62412e-04
  3   1  16  79  1.24102e-03
  3   1  16  80 -1.01346e-03
  3   1  16  81 -5.89374e-04
  3   1  16  83  5.40469e-05
  3   1  16  84 -5.69009e-04
  3   1  16  85  1.55095e-03
  3   1  16  86 -6.08138e-04
  3   1  16  87  1.21692e-03
  3   1  16  91  1.46674e-04
  3   1  16  92  5.87305e-04
  3   1  16  93 -1.92549e-05
  3   1  16  94  5.26370e-04
  3   1  16  95 -1.22108e-03
  3   1  16  96 -5.85868e-04
  3   1  16  97 -1.01798e-04
  3   1  16  98 -1.93489e-04
  3   1  16 101  1.19717e-03
  3   1  16 103 -2.19246e-04
  3   1  16 104  1.25150e-03
  3   1  16 106  1.19837e-03
  3   1  16 107 -3.57010e-04
  3   1  16 108 -3.30813e-04
  3   1  16 110  4.28717e-05
  3   1  16 111  1.20109e-04
  3   1  16 112  1.14993e-04
  3   1  16 114  1.36699e-04
  3   1  16 115 -3.61386e-05
  3   1  16 116  1.41075e-04
  3   1  16 118  1.10731e-03
  3   1  16 119 -1.51137e-04
  3   1  16 121  4.54866e-04
  3   1  16 123 -9.36607e-04
  3   1  16 125  1.34220e-04
  3   1  16 128  1.19116e-03
  3   1  16 131 -3.99933e-04
  3   1  16 133 -1.19691e-03
  3   1  16 134  5.89045e-04
  3   1  16 135  6.35989e-04
  3   1  16 137  1.21991e-03
  3   1  16 139  9.79741e-05
  3   1  16 140 -1.84249e-04
  3   1  16 141  2.27636e-04
  3   1  16 143  1.45161e-05
  3   1  16 144 -1.22775e-03
  3   1  16 148  1.19472e-03
  3   1  16 149  6.60130e-04
  3   1  16 150  1.70864e-04
  3   1  16 151 -1.59278e-04
  3   1  16 152  5.84724e-04
  3   1  16 153 -4.02898e-04
  3   1  16 154  4.17746e-04
  3   1  16 155  9.12038e-04
  3   1  16 161 -1.12089e-04
  3   1  16 163 -7.98898e-04
  3   1  16 164  5.09816e-05
  3   1  16 166  5.85530e-04
  3   1  16 167  2.21268e-04
  3   1  16 168 -3.67574e-04
  3   1  16 170 -6.56367e-04
  3   1  16 171 -8.45223e-05
  3   1  16 172  6.69431e-04
  3   1  16 174 -5.88095e-04
  3   1  16 175 -2.24516e-04
  3   1  16 176 -1.21771e-03
  3   1  16 177  1.20608e-03
  3   1  16 178  3.78577e-05
  3   1  16 181  6.70060e-04
  3   1  16 182  1.00504e-03
  3   1  16 183  1.12569e-05
  3   1  16 184 -3.84061e-04
  3   1  16 185 -1.53266e-05
  3   1  16 186 -1.19174e-03
  3   1  16 187 -1.10513e-03
  3   1  16 189  1.46622e-04
  3   1  17   9 -9.65045e-05
  3   1  17  10 -7.80387e-05
  3   1  17  12  9.73046e-05
  3   1  17  13  8.97953e-05
  3   1  17  15 -3.66720e-05
  3   1  17  16  3.26319e-05
  3   1  17  17 -4.04493e-05
  3   1  17  20 -3.33593e-05
  3   1  17  22 -1.05327e-04
  3   1  17  23 -1.04590e-03
  3   1  17  24 -3.76240e-05
  3   1  17  26 -6.79292e-05
  3   1  17  29  1.26044e-05
  3   1  17  33  1.51240e-05
  3   1  17  34  1.68900e-03
  3   1  17  35 -2.93094e-05
  3   1  17  36  2.37947e-05
  3   1  17  38 -6.25955e-05
  3   1  17  40 -1.94146e-05
  3   1  17  41  1.06320e-05
  3   1  17  45 -7.74444e-05
  3   1  17  46 -7.20873e-05
  3   1  17  47 -6.36139e-05
  3   1  17  48  6.21315e-05
  3   1  17  50  2.79547e-05
  3   1  17  51  7.62546e-05
  3   1  17  54 -2.40334e-04
  3   1  17  55 -3.32687e-04
  3   1  17  58  4.64643e-05
  3   1  17  59 -8.86302e-04
  3   1  17  60 -6.72264e-05
  3   1  17  61  9.15093e-05
  3   1  17  62  1.51387e-04
  3   1  17  63 -1.32811e-04
  3   1  17  65  6.55310e-05
  3   1  17  66  6.01629e-05
  3   1  17  67 -1.14700e-04
  3   1  17  68  6.32520e-05
  3   1  17  69 -6.62127e-05
  3   1  17  70  3.01993e-05
  3   1  17  71 -1.82413e-04
  3   1  17  73 -8.94637e-05
  3   1  17  74 -6.38118e-05
  3   1  17  75 -1.15280e-04
  3   1  17  77 -6.66974e-05
  3   1  17  78  1.21009e-04
  3   1  17  79 -1.08852e-04
  3   1  17  80 -1.13367e-04
  3   1  17  83  1.14516e-05
  3   1  17  84  8.82836e-05
  3   1  17  85 -9.08486e-05
  3   1  17  86  4.88463e-05
  3   1  17  87 -6.11242e-05
  3   1  17  91 -8.67069e-05
  3   1  17  92  5.47891e-05
  3   1  17  93  2.36646e-05
  3   1  17  94 -6.14699e-05
  3   1  17  95  5.06954e-05
  3   1  17  96 -2.07034e-04
  3   1  17  97 -7.19693e-05
  3   1  17 102  6.62013e-05
  3   1  17 103  7.69640e-05
  3   1  17 104 -5.68077e-05
  3   1  17 106 -5.83396e-05
  3   1  17 107 -1.63420e-05
  3   1  17 108 -1.39276e-05
  3   1  17 109 -3.51934e-04
  3   1  17 110 -6.09894e-05
  3   1  17 111  2.04490e-05
  3   1  17 112 -5.56933e-05
  3   1  17 113 -7.62324e-05
  3   1  17 114 -5.57041e-05
  3   1  17 118  1.74821e-05
  3   1  17 119 -5.11515e-05
  3   1  17 121 -7.12380e-05
  3   1  17 123  1.26334e-04
  3   1  17 131  1.31564e-05
  3   1  17 133 -6.63783e-05
  3   1  17 134 -4.85139e-05
  3   1  17 135 -1.13032e-05
  3   1  17 137 -5.73636e-05
  3   1  17 138  8.36706e-05
  3   1  17 139 -4.19199e-05
  3   1  17 140 -3.07662e-05
  3   1  17 141 -4.31559e-05
  3   1  17 144  7.07514e-05
  3   1  17 148 -7.79043e-05
  3   1  17 149 -7.74144e-05
  3   1  17 150  6.88659e-05
  3   1  17 151  6.65053e-05
  3   1  17 152 -2.18966e-04
  3   1  17 153  2.36400e-05
  3   1  17 154  6.00411e-05
  3   1  17 155 -4.03818e-05
  3   1  17 156  6.82195e-05
  3   1  17 157  6.58879e-05
  3   1  17 158  2.06106e-05
  3   1  17 159  3.53176e-04
  3   1  17 161  3.87434e-05
  3   1  17 162  5.43336e-04
  3   1  17 163  5.87763e-05
  3   1  17 164  5.74443e-05
  3   1  17 165 -1.08469e-04
  3   1  17 167 -3.37616e-05
  3   1  17 168 -3.84865e-05
  3   1  17 170  9.46508e-05
  3   1  17 171 -2.33574e-05
  3   1  17 175  1.45959e-05
  3   1  17 176 -1.01078e-04
  3   1  17 177  3.64197e-05
  3   1  17 179 -3.10704e-05
  3   1  17 181  1.60090e-05
  3   1  17 183  1.23890e-05
  3   1  17 184 -2.72683e-05
  3   1  17 187  1.14457e-04
  3   1  17 188 -8.39182e-05
  3   1  17 189 -7.53278e-05
  3   1  18   7 -3.01634e-04
  3   1  18   9  2.85766e-05
  3   1  18  10 -2.03662e-04
  3   1  18  12 -1.54592e-05
  3   1  18  13 -4.95139e-04
  3   1  18  14 -9.88289e-05
  3   1  18  15  2.30987e-05
  3   1  18  16  2.21065e-05
  3   1  18  17 -3.71023e-05
  3   1  18  19  1.06475e-05
  3   1  18  21  1.15507e-05
  3   1  18  22  5.66016e-05
  3   1  18  26 -5.33528e-05
  3   1  18  29  9.32664e-04
  3   1  18  30  7.99177e-04
  3   1  18  33 -4.35514e-05
  3   1  18  37 -8.64832e-05
  3   1  18  40 -2.36035e-05
  3   1  18  41  6.91567e-05
  3   1  18  45 -4.71660e-05
  3   1  18  46  5.08050e-05
  3   1  18  47 -1.84281e-04
  3   1  18  48 -4.76956e-05
  3   1  18  50 -3.51640e-05
  3   1  18  51 -1.91005e-04
  3   1  18  54  2.31123e-04
  3   1  18  55  1.15274e-04
  3   1  18  58  3.63099e-05
  3   1  18  59 -8.59994e-05
  3   1  18  60  7.38284e-04
  3   1  18  61 -8.66443e-05
  3   1  18  62  6.81120e-05
  3   1  18  63  1.54504e-05
  3   1  18  65  1.74389e-04
  3   1  18  66 -1.77387e-04
  3   1  18  67  3.28301e-04
  3   1  18  68 -4.43834e-05
  3   1  18  69 -3.57075e-05
  3   1  18  70 -1.37407e-04
  3   1  18  71  2.43123e-05
  3   1  18  72  1.64376e-04
  3   1  18  73  3.56884e-05
  3   1  18  74  6.41840e-05
  3   1  18  78 -5.38080e-05
  3   1  18  79  5.82314e-05
  3   1  18  80  6.67692e-04
  3   1  18  81 -4.22733e-04
  3   1  18  83 -2.06484e-05
  3   1  18  85  7.85029e-04
  3   1  18  86 -1.97854e-05
  3   1  18  87 -1.57056e-04
  3   1  18  91 -2.93393e-05
  3   1  18  92  7.86134e-05
  3   1  18  93 -2.29534e-05
  3   1  18  94  2.95948e-05
  3   1  18  95 -3.06305e-05
  3   1  18  96  4.60518e-05
  3   1  18  97 -4.21738e-05
  3   1  18  98 -4.65302e-05
  3   1  18 101  7.49722e-05
  3   1  18 103  1.16861e-04
  3   1  18 106  4.49546e-05
  3   1  18 107  1.11558e-04
  3   1  18 108  3.40920e-05
  3   1  18 110 -2.99644e-05
  3   1  18 112 -1.67389e-05
  3   1  18 114  1.74510e-04
  3   1  18 116 -1.03106e-05
  3   1  18 118  1.00636e-05
  3   1  18 119  1.59338e-05
  3   1  18 120  1.67082e-04
  3   1  18 121  2.53164e-05
  3   1  18 122  2.02142e-04
  3   1  18 123 -2.76848e-05
  3   1  18 128  7.22618e-05
  3   1  18 133 -4.06884e-05
  3   1  18 134 -1.26565e-04
  3   1  18 135 -4.97430e-05
  3   1  18 137  2.92101e-05
  3   1  18 139 -8.84759e-05
  3   1  18 141  5.85784e-05
  3   1  18 144  3.33288e-05
  3   1  18 150 -1.69055e-05
  3   1  18 151 -1.52844e-05
  3   1  18 152 -6.55444e-05
  3   1  18 154 -1.40827e-04
  3   1  18 155  1.50788e-04
  3   1  18 156  2.97885e-05
  3   1  18 158  2.72509e-05
  3   1  18 159  7.94831e-05
  3   1  18 163  5.20772e-05
  3   1  18 164 -2.94567e-05
  3   1  18 165  4.15866e-05
  3   1  18 167 -3.61793e-05
  3   1  18 168 -7.68938e-05
  3   1  18 169  5.10123e-04
  3   1  18 170 -1.17195e-04
  3   1  18 171 -2.78299e-05
  3   1  18 174  6.78816e-05
  3   1  18 175  5.45234e-05
  3   1  18 176 -7.06473e-05
  3   1  18 177 -2.96392e-05
  3   1  18 179 -1.00598e-04
  3   1  18 182  2.07838e-05
  3   1  18 183 -4.24459e-05
  3   1  18 186  2.57376e-05
  3   1  18 187 -2.24248e-05
  3   1  18 188 -6.99263e-05
  3   1  19  16  2.98045e-05
  3   1  19  18 -6.66010e-05
  3   1  19  19  5.50783e-05
  3   1  19  27  8.55513e-05
  3   1  19  28  8.64554e-05
  3   1  19  32 -2.00968e-05
  3   1  19  33 -4.76056e-05
  3   1  19  36 -3.13564e-05
  3   1  19  39  3.32059e-05
  3   1  19  43 -7.71541e-05
  3   1  19  44  7.81672e-05
  3   1  19  45 -2.45644e-05
  3   1  19  49  2.01494e-04
  3   1  19  52  8.91953e-05
  3   1  19  53 -8.91233e-05
  3   1  19  56 -1.79192e-05
  3   1  19  57 -2.34747e-05
  3   1  19  64 -2.25459e-05
  3   1  19  65  4.81122e-05
  3   1  19  68  1.55638e-04
  3   1  19  73 -5.17802e-05
  3   1  19  74 -6.13969e-05
  3   1  19  79 -4.54094e-05
  3   1  19  99  1.15990e-05
  3   1  19 114  5.76045e-05
  3   1  19 115 -3.42508e-05
  3   1  19 118  1.70384e-05
  3   1  19 119  1.37302e-05
  3   1  19 129 -5.65270e-05
  3   1  19 130  5.24694e-05
  3   1  19 157  1.11500e-05
  3   1  19 161  1.34343e-04
  3   1  19 162 -1.10441e-04
  3   1  19 164  1.32185e-05
  3   1  19 170  1.87948e-05
  3   1  19 172  1.31338e-05
  3   1  19 173 -1.32329e-05
  3   1  19 182  1.10263e-05
  3   1  19 183  1.12111e-05
  3   1  20  10  1.07582e-05
  3   1  20  12 -1.79573e-05
  3   1  20  13  2.64439e-05
  3   1  20  14 -2.51119e-05
  3   1  20  17  2.43988e-05
  3   1  20  20  1.26255e-05
  3   1  20  23  3.02713e-05
  3   1  20  29 -8.13485e-05
  3   1  20  30  1.88779e-04
  3   1  20  31 -2.58600e-05
  3   1  20  33 -2.33342e-05
  3   1  20  38  4.22791e-05
  3   1  20  40  1.67710e-05
  3   1  20  47 -2.15827e-04
  3   1  20  48 -3.22179e-05
  3   1  20  50 -1.14052e-05
  3   1  20  51  1.44930e-04
  3   1  20  54 -8.44941e-05
  3   1  20  56 -2.07987e-05
  3   1  20  58  1.68682e-04
  3   1  20  59 -3.28087e-05
  3   1  20  60 -4.44532e-05
  3   1  20  61 -1.74886e-05
  3   1  20  62  1.02328e-04
  3   1  20  67 -1.18703e-03
  3   1  20  68  2.20744e-05
  3   1  20  69  1.47252e-05
  3   1  20  70  1.29710e-05
  3   1  20  71 -1.10353e-05
  3   1  20  72  3.18748e-05
  3   1  20  74  2.11973e-05
  3   1  20  76 -2.23074e-05
  3   1  20  78 -4.26137e-05
  3   1  20  79  4.36399e-05
  3   1  20  80  4.95961e-04
  3   1  20  82 -1.84749e-05
  3   1  20  84  1.82841e-04
  3   1  20  85  4.82970e-04
  3   1  20  87  3.68687e-05
  3   1  20  89 -1.03982e-05
  3   1  20  91 -3.10993e-05
  3   1  20  92  7.08303e-05
  3   1  20  93  1.72724e-05
  3   1  20  96 -1.55191e-04
  3   1  20  97 -1.01543e-05
  3   1  20 102 -2.28292e-05
  3   1  20 103 -2.68799e-05
  3   1  20 106  3.23958e-05
  3   1  20 107  1.29814e-05
  3   1  20 108  1.26325e-05
  3   1  20 112 -2.38405e-05
  3   1  20 119 -1.28999e-05
  3   1  20 121  2.08919e-05
  3   1  20 131  1.15239e-05
  3   1  20 133  3.21301e-05
  3   1  20 134  1.11174e-04
  3   1  20 135 -1.93950e-05
  3   1  20 140  1.15250e-05
  3   1  20 142 -3.14411e-05
  3   1  20 148  2.32615e-05
  3   1  20 149 -1.06280e-05
  3   1  20 152 -1.65496e-04
  3   1  20 158 -1.72756e-05
  3   1  20 161  2.80721e-05
  3   1  20 163 -1.70301e-05
  3   1  20 166  1.25418e-05
  3   1  20 168  6.94961e-05
  3   1  20 169  2.85446e-05
  3   1  20 174 -1.54375e-05
  3   1  20 176 -3.78656e-05
  3   1  20 179  3.75561e-05
  3   1  20 186 -3.16068e-05
  3   1  20 187 -2.39913e-05
  3   1  20 188 -3.19634e-05
  3   1  21   7 -8.18412e-05
  3   1  21  10  1.68099e-05
  3   1  21  12 -3.21770e-05
  3   1  21  13  4.77345e-04
  3   1  21  17 -4.06987e-05
  3   1  21  21  1.00230e-04
  3   1  21  22  2.34792e-05
  3   1  21  24 -1.05977e-05
  3   1  21  29 -3.99665e-04
  3   1  21  30 -5.10480e-04
  3   1  21  31 -4.07146e-04
  3   1  21  33 -1.14408e-05
  3   1  21  37  1.94872e-05
  3   1  21  40 -1.99770e-05
  3   1  21  41  2.30650e-05
  3   1  21  42  1.02285e-05
  3   1  21  47  3.36454e-05
  3   1  21  48 -1.58147e-05
  3   1  21  50 -1.96964e-05
  3   1  21  54  5.65783e-05
  3   1  21  55 -3.24419e-05
  3   1  21  56  3.27373e-05
  3   1  21  58  2.57701e-05
  3   1  21  60 -3.45435e-04
  3   1  21  62  3.42900e-05
  3   1  21  68 -2.37956e-05
  3   1  21  69 -7.92429e-05
  3   1  21  70 -5.08230e-05
  3   1  21  71 -2.46886e-05
  3   1  21  72 -8.34530e-05
  3   1  21  73 -3.37712e-05
  3   1  21  76 -2.66160e-05
  3   1  21  80  1.29444e-04
  3   1  21  81  3.65184e-05
  3   1  21  84  1.05074e-05
  3   1  21  85 -3.16607e-04
  3   1  21  87  1.02268e-04
  3   1  21  92 -3.68027e-05
  3   1  21  93 -1.56069e-05
  3   1  21  96  3.43559e-05
  3   1  21  97  2.25623e-05
  3   1  21  98 -2.25122e-05
  3   1  21 101  2.92499e-05
  3   1  21 102 -5.70471e-05
  3   1  21 103  2.05338e-05
  3   1  21 104 -3.35155e-05
  3   1  21 107  2.14725e-05
  3   1  21 108  5.72619e-05
  3   1  21 109 -2.68872e-05
  3   1  21 114  1.35297e-05
  3   1  21 115 -1.42739e-05
  3   1  21 119 -1.93784e-05
  3   1  21 120 -1.14759e-04
  3   1  21 121  2.32030e-05
  3   1  21 122 -1.30803e-04
  3   1  21 123  5.55651e-05
  3   1  21 128  3.09939e-05
  3   1  21 139  2.45038e-05
  3   1  21 141 -1.42885e-05
  3   1  21 148  2.98492e-05
  3   1  21 149 -1.03249e-05
  3   1  21 152 -3.55542e-05
  3   1  21 153 -1.09388e-05
  3   1  21 161  1.84155e-05
  3   1  21 163  1.54841e-05
  3   1  21 166 -3.23768e-05
  3   1  21 168  4.04320e-05
  3   1  21 169  1.86462e-04
  3   1  21 170  3.61673e-05
  3   1  21 174  3.31806e-05
  3   1  21 175 -2.48622e-05
  3   1  21 176 -3.34826e-05
  3   1  21 179  1.14938e-05
  3   1  21 181  1.29348e-05
  3   1  21 187 -2.51224e-05
  3   1  21 189 -2.39782e-05
  3   2   3  18  7.01938e-05
  3   2   3  19 -6.75467e-05
  3   2   3  27  1.58784e-04
  3   2   3  36 -1.12262e-05
  3   2   3  39  2.79129e-05
  3   2   3  43 -2.79263e-04
  3   2   3  44 -2.75198e-04
  3   2   3  45  3.19140e-05
  3   2   3  49  1.39073e-04
  3   2   3  52 -2.07901e-05
  3   2   3  53  1.81693e-05
  3   2   3  64 -1.28284e-05
  3   2   3  68 -9.00226e-05
  3   2   3  69 -8.97667e-05
  3   2   3  79 -3.84843e-05
  3   2   3 114  9.54560e-05
  3   2   3 115  1.03815e-04
  3   2   3 116 -2.37147e-05
  3   2   3 117  2.44277e-05
  3   2   3 118 -5.20401e-05
  3   2   3 119  9.61134e-05
  3   2   3 129 -1.00638e-05
  3   2   3 130 -1.40406e-05
  3   2   3 155 -3.79197e-05
  3   2   3 160 -1.76310e-05
  3   2   3 161 -1.54023e-05
  3   2   3 178  1.08576e-05
  3   2   4  18 -7.24523e-05
  3   2   4  19 -7.34305e-05
  3   2   4  27 -5.13704e-05
  3   2   4  43 -8.67580e-05
  3   2   4  44  8.63151e-05
  3   2   4  45 -3.13980e-05
  3   2   4  49  1.22007e-04
  3   2   4  52  1.24016e-05
  3   2   4  53  1.23666e-05
  3   2   4  64  1.35575e-05
  3   2   4  65  1.51834e-05
  3   2   4  68  4.59975e-05
  3   2   4  69 -4.57976e-05
  3   2   4  73  1.30267e-05
  3   2   4 114  3.63331e-05
  3   2   4 115 -3.66553e-05
  3   2   4 118 -1.35059e-05
  3   2   4 119 -3.78342e-05
  3   2   4 129 -3.41321e-05
  3   2   4 130  3.40771e-05
  3   2   5   8  1.31560e-05
  3   2   5   9  1.34471e-04
  3   2   5  10  9.85988e-05
  3   2   5  11  9.45262e-05
  3   2   5  14  1.18079e-05
  3   2   5  17  5.62143e-05
  3   2   5  20 -5.05765e-05
  3   2   5  21 -2.58427e-05
  3   2   5  23  4.36754e-05
  3   2   5  24 -3.43162e-05
  3   2   5  28  1.45436e-04
  3   2   5  29  7.17073e-05
  3   2   5  30  3.41640e-05
  3   2   5  33  5.89527e-05
  3   2   5  34 -3.85252e-05
  3   2   5  36  1.13397e-05
  3   2   5  38 -1.00088e-04
  3   2   5  39 -1.76868e-05
  3   2   5  40  1.44044e-04
  3   2   5  42  5.23212e-05
  3   2   5  46  2.05339e-05
  3   2   5  48 -1.26022e-05
  3   2   5  50 -2.58731e-05
  3   2   5  51  3.82975e-05
  3   2   5  53  2.11367e-05
  3   2   5  54  3.83952e-05
  3   2   5  55  4.16901e-05
  3   2   5  58  1.05634e-05
  3   2   5  59 -4.51598e-05
  3   2   5  60  4.83111e-05
  3   2   5  61 -9.38046e-05
  3   2   5  62  3.18703e-05
  3   2   5  70  1.03292e-05
  3   2   5  74  1.25134e-05
  3   2   5  75  3.35319e-04
  3   2   5  76  1.88632e-05
  3   2   5  77 -1.39030e-05
  3   2   5  78 -2.24897e-04
  3   2   5  79 -2.20184e-04
  3   2   5  80 -1.30645e-04
  3   2   5  81 -4.73594e-05
  3   2   5  83 -3.38058e-05
  3   2   5  86  7.96857e-05
  3   2   5  87 -4.30884e-05
  3   2   5  88 -3.30187e-05
  3   2   5  93 -1.44465e-04
  3   2   5  96 -3.67683e-05
  3   2   5  97 -1.64918e-05
  3   2   5  98 -1.05172e-04
  3   2   5 103 -5.99003e-05
  3   2   5 107 -3.63045e-05
  3   2   5 108 -3.99085e-05
  3   2   5 111 -1.08464e-04
  3   2   5 112 -1.38228e-05
  3   2   5 114 -3.31808e-05
  3   2   5 115 -5.93171e-05
  3   2   5 119 -2.10188e-05
  3   2   5 123  1.82801e-05
  3   2   5 126  4.49388e-05
  3   2   5 131 -2.38064e-05
  3   2   5 135 -3.94509e-05
  3   2   5 138 -3.66313e-05
  3   2   5 139  9.28697e-05
  3   2   5 140  1.52300e-05
  3   2   5 141 -1.27796e-04
  3   2   5 143  1.21360e-05
  3   2   5 144 -4.01840e-05
  3   2   5 152  3.60794e-05
  3   2   5 153 -3.85700e-05
  3   2   5 158 -6.55118e-05
  3   2   5 160  1.42081e-05
  3   2   5 161 -3.41881e-05
  3   2   5 163 -4.27276e-05
  3   2   5 164  3.55765e-05
  3   2   5 165  1.34717e-04
  3   2   5 166  3.57512e-05
  3   2   5 167 -7.86216e-05
  3   2   5 168  4.96956e-05
  3   2   5 169 -1.55924e-05
  3   2   5 170  2.90397e-04
  3   2   5 171  1.19136e-04
  3   2   5 172 -3.25727e-05
  3   2   5 173  1.62195e-05
  3   2   5 175 -6.67163e-05
  3   2   5 178  1.94761e-05
  3   2   5 179 -9.31935e-05
  3   2   5 184  3.00240e-05
  3   2   5 185 -4.15360e-05
  3   2   5 188 -1.28467e-04
  3   2   5 189 -1.06584e-05
  3   2   6   7  3.24188e-05
  3   2   6   9  6.75847e-05
  3   2   6  10 -1.34831e-04
  3   2   6  11 -5.37114e-05
  3   2   6  13 -7.01765e-05
  3   2   6  14 -3.53049e-05
  3   2   6  15  2.16408e-05
  3   2   6  17  1.87978e-04
  3   2   6  19  1.11881e-05
  3   2   6  20 -6.46506e-05
  3   2   6  24  1.66871e-04
  3   2   6  26  1.68443e-05
  3   2   6  28  2.37305e-05
  3   2   6  29 -2.46066e-04
  3   2   6  30  9.07131e-05
  3   2   6  33  6.19431e-05
  3   2   6  38 -1.05357e-05
  3   2   6  40  2.53857e-04
  3   2   6  41  4.15796e-05
  3   2   6  42 -1.84896e-05
  3   2   6  46 -1.90030e-04
  3   2   6  48  1.60934e-05
  3   2   6  50  4.42194e-05
  3   2   6  51 -1.83337e-04
  3   2   6  55  6.86734e-05
  3   2   6  56  1.01224e-05
  3   2   6  58  2.13243e-05
  3   2   6  59 -1.19869e-04
  3   2   6  60  1.37981e-05
  3   2   6  62 -3.10846e-04
  3   2   6  63  1.54224e-05
  3   2   6  66 -1.63067e-05
  3   2   6  67 -5.18961e-05
  3   2   6  68 -3.60769e-04
  3   2   6  69  3.98164e-05
  3   2   6  70  1.37032e-04
  3   2   6  71 -6.99710e-05
  3   2   6  73 -8.79892e-05
  3   2   6  74 -2.07959e-04
  3   2   6  75 -5.21642e-05
  3   2   6  76 -2.59328e-05
  3   2   6  78 -3.52544e-05
  3   2   6  79 -4.24011e-05
  3   2   6  80  1.98305e-04
  3   2   6  84  5.32307e-05
  3   2   6  85  8.14817e-05
  3   2   6  86 -1.60259e-05
  3   2   6  88 -1.78355e-05
  3   2   6  91 -1.86259e-05
  3   2   6  92 -8.92795e-05
  3   2   6  93  1.85479e-05
  3   2   6  97 -8.67690e-05
  3   2   6  98 -1.28156e-04
  3   2   6 101  3.96830e-05
  3   2   6 103  4.68650e-05
  3   2   6 106 -1.03973e-05
  3   2   6 107 -1.36068e-04
  3   2   6 112 -1.19082e-05
  3   2   6 114  2.17526e-05
  3   2   6 119 -1.15877e-05
  3   2   6 121  9.90539e-05
  3   2   6 123  6.98920e-05
  3   2   6 124 -1.03277e-05
  3   2   6 125 -1.67863e-05
  3   2   6 126  1.12317e-05
  3   2   6 128  3.84555e-05
  3   2   6 129  2.18672e-04
  3   2   6 131  9.83222e-05
  3   2   6 132  1.42943e-05
  3   2   6 133 -3.32074e-05
  3   2   6 135 -7.65928e-05
  3   2   6 137  1.44499e-05
  3   2   6 139 -2.21380e-05
  3   2   6 140 -2.11382e-04
  3   2   6 141  1.01413e-04
  3   2   6 142 -4.05081e-05
  3   2   6 144  1.19938e-05
  3   2   6 152 -1.14927e-04
  3   2   6 153  2.35684e-04
  3   2   6 158  2.59552e-04
  3   2   6 159 -5.74653e-05
  3   2   6 163 -9.20726e-05
  3   2   6 166 -9.62923e-05
  3   2   6 167  7.76647e-05
  3   2   6 168 -3.99456e-05
  3   2   6 175  5.61465e-05
  3   2   6 184  3.75080e-05
  3   2   6 185 -8.22652e-05
  3   2   6 186 -3.81614e-05
  3   2   6 187 -7.15065e-05
  3   2   6 188 -3.71135e-05
  3   2   6 189 -5.29516e-05
  3   2   7   8  2.65154e-04
  3   2   7  16  1.80439e-05
  3   2   7  18 -4.26385e-04
  3   2   7  19 -4.22630e-04
  3   2   7  25 -2.84982e-04
  3   2   7  26  2.84618e-04
  3   2   7  27 -1.40792e-05
  3   2   7  32  4.99578e-05
  3   2   7  33 -3.52271e-05
  3   2   7  36 -1.59764e-04
  3   2   7  39 -2.59574e-05
  3   2   7  43 -4.06051e-05
  3   2   7  44  5.99867e-05
  3   2   7  45  2.08909e-04
  3   2   7  57  3.25332e-04
  3   2   7  64  1.72384e-04
  3   2   7  65 -1.81396e-04
  3   2   7  68  1.59810e-05
  3   2   7  69 -1.17746e-05
  3   2   7  73 -1.65125e-04
  3   2   7  74  1.26736e-04
  3   2   7  77  8.69100e-05
  3   2   7  79  6.04423e-05
  3   2   7  82 -2.78269e-04
  3   2   7  83 -2.78418e-04
  3   2   7  88  1.35301e-04
  3   2   7  89  1.35315e-04
  3   2   7  90  7.06194e-05
  3   2   7  91  7.11235e-05
  3   2   7  95 -4.16025e-04
  3   2   7  96 -3.71306e-04
  3   2   7 105 -1.41118e-04
  3   2   7 110 -2.46094e-05
  3   2   7 111  3.29721e-05
  3   2   7 114 -6.10568e-05
  3   2   7 117 -1.16511e-05
  3   2   7 118  4.92769e-05
  3   2   7 124 -2.35900e-04
  3   2   7 125  2.42567e-04
  3   2   7 127 -3.79186e-04
  3   2   7 129 -4.06202e-04
  3   2   7 130  4.05693e-04
  3   2   7 136 -9.64764e-05
  3   2   7 137 -9.66173e-05
  3   2   7 143  2.63565e-05
  3   2   7 144 -2.63700e-05
  3   2   7 145  9.69662e-05
  3   2   7 146 -9.69139e-05
  3   2   7 151  2.82153e-04
  3   2   7 155 -1.73297e-05
  3   2   7 157  4.04947e-04
  3   2   7 160  2.83237e-05
  3   2   7 161 -4.11948e-05
  3   2   7 170  1.93617e-05
  3   2   7 171  3.07281e-05
  3   2   8   8  2.08232e-04
  3   2   8  11 -2.03496e-04
  3   2   8  12  2.07010e-04
  3   2   8  16  5.78166e-05
  3   2   8  18  1.55248e-04
  3   2   8  19 -8.32715e-05
  3   2   8  20  2.84684e-05
  3   2   8  24  3.08313e-04
  3   2   8  25  1.41476e-04
  3   2   8  26  1.42398e-04
  3   2   8  27  7.51004e-05
  3   2   8  28  1.43447e-05
  3   2   8  32 -2.60449e-04
  3   2   8  33 -2.72934e-04
  3   2   8  36  2.92213e-04
  3   2   8  38 -4.56603e-05
  3   2   8  39  2.38042e-04
  3   2   8  40 -2.18027e-04
  3   2   8  41 -1.71190e-03
  3   2   8  42 -8.89296e-05
  3   2   8  43  1.37639e-04
  3   2   8  44  1.40522e-04
  3   2   8  46 -3.60564e-05
  3   2   8  47 -2.63994e-05
  3   2   8  50  5.33884e-05
  3   2   8  52  1.12503e-04
  3   2   8  53 -1.10187e-04
  3   2   8  57  2.11625e-04
  3   2   8  61 -7.96335e-05
  3   2   8  64  7.96055e-05
  3   2   8  65 -2.08414e-04
  3   2   8  67 -2.76714e-04
  3   2   8  69  1.06406e-05
  3   2   8  73  1.53326e-04
  3   2   8  74  1.02337e-04
  3   2   8  75  1.51542e-04
  3   2   8  76  7.63114e-05
  3   2   8  77 -1.43725e-04
  3   2   8  79 -2.28302e-04
  3   2   8  82 -1.04853e-04
  3   2   8  83  1.02986e-04
  3   2   8  88 -1.55232e-04
  3   2   8  89  1.55149e-04
  3   2   8  90  4.88663e-04
  3   2   8  91 -4.89243e-04
  3   2   8  93  4.16701e-05
  3   2   8  95 -1.56344e-04
  3   2   8  96  2.91860e-05
  3   2   8  97  1.77520e-04
  3   2   8  99  6.99769e-05
  3   2   8 100 -6.91410e-05
  3   2   8 103 -9.93195e-05
  3   2   8 107  5.24828e-05
  3   2   8 110  1.66099e-04
  3   2   8 111  1.55727e-04
  3   2   8 112  2.84280e-05
  3   2   8 114 -6.11472e-05
  3   2   8 115  8.39564e-05
  3   2   8 116 -4.03769e-05
  3   2   8 117  2.30207e-05
  3   2   8 118 -6.78082e-05
  3   2   8 119 -3.00335e-05
  3   2   8 123 -3.02979e-05
  3   2   8 124  8.08659e-05
  3   2   8 125  8.05127e-05
  3   2   8 127 -9.14161e-05
  3   2   8 129 -1.21811e-04
  3   2   8 130 -1.28978e-04
  3   2   8 131 -1.30854e-05
  3   2   8 132 -4.14911e-05
  3   2   8 133 -4.15870e-05
  3   2   8 134  3.26283e-05
  3   2   8 135 -1.00264e-04
  3   2   8 136 -4.06820e-04
  3   2   8 137  4.04817e-04
  3   2   8 143  1.73312e-04
  3   2   8 144  1.73963e-04
  3   2   8 145 -8.21138e-05
  3   2   8 146 -8.47782e-05
  3   2   8 148 -4.42307e-04
  3   2   8 149  4.52721e-05
  3   2   8 151 -4.83758e-05
  3   2   8 153 -2.05295e-04
  3   2   8 155  9.81637e-05
  3   2   8 157  1.60573e-04
  3   2   8 160 -5.13989e-05
  3   2   8 161 -1.29798e-05
  3   2   8 163 -3.32052e-04
  3   2   8 170 -2.44072e-05
  3   2   8 171  3.39379e-05
  3   2   8 173 -1.99670e-05
  3   2   8 177  2.50219e-04
  3   2   9   8 -4.03283e-05
  3   2   9   9 -2.33037e-05
  3   2   9  10 -3.60217e-05
  3   2   9  11 -2.08068e-04
  3   2   9  12 -1.40814e-05
  3   2   9  15 -2.29889e-04
  3   2   9  16 -1.43406e-04
  3   2   9  17  6.73470e-05
  3   2   9  20 -4.97962e-05
  3   2   9  21 -1.67056e-04
  3   2   9  22 -2.11986e-03
  3   2   9  24 -2.77026e-04
  3   2   9  25 -1.29857e-05
  3   2   9  28 -6.75918e-05
  3   2   9  30  4.66174e-05
  3   2   9  31 -9.87615e-05
  3   2   9  33  1.09478e-05
  3   2   9  35 -6.21838e-04
  3   2   9  36  7.27180e-04
  3   2   9  40 -1.21206e-04
  3   2   9  42  1.80337e-04
  3   2   9  45  2.73984e-04
  3   2   9  46 -1.31523e-04
  3   2   9  48  1.38160e-04
  3   2   9  49  1.77471e-05
  3   2   9  50  7.45462e-05
  3   2   9  54 -8.99652e-05
  3   2   9  55  4.72741e-05
  3   2   9  56 -5.66170e-04
  3   2   9  58  2.85550e-04
  3   2   9  60  9.89842e-05
  3   2   9  61 -4.80313e-04
  3   2   9  63 -1.05020e-05
  3   2   9  65  2.03745e-05
  3   2   9  66  2.26609e-05
  3   2   9  67  1.50976e-05
  3   2   9  68 -1.94754e-05
  3   2   9  69 -5.78780e-05
  3   2   9  70 -1.03271e-04
  3   2   9  71 -1.16342e-04
  3   2   9  73 -2.48670e-04
  3   2   9  74 -6.07595e-05
  3   2   9  76  3.37929e-04
  3   2   9  77 -3.25093e-04
  3   2   9  78 -4.00754e-04
  3   2   9  80  4.24161e-05
  3   2   9  82  4.15110e-05
  3   2   9  83  1.45420e-05
  3   2   9  85  1.31850e-05
  3   2   9  86  1.53479e-04
  3   2   9  88  1.74045e-05
  3   2   9  89  2.74877e-05
  3   2   9  90 -2.13003e-05
  3   2   9  91 -3.13845e-04
  3   2   9  92  1.33108e-04
  3   2   9  93  1.33638e-05
  3   2   9  94 -1.82575e-04
  3   2   9  95 -2.55157e-04
  3   2   9  97 -2.98429e-04
  3   2   9  98 -4.60075e-05
  3   2   9 101 -7.94653e-04
  3   2   9 103 -2.50683e-04
  3   2   9 104  4.33820e-05
  3   2   9 105 -1.65364e-05
  3   2   9 106 -1.89126e-05
  3   2   9 107 -1.35899e-04
  3   2   9 108 -3.66359e-05
  3   2   9 109  1.16831e-04
  3   2   9 110  9.25791e-05
  3   2   9 111 -3.11434e-04
  3   2   9 112 -3.23983e-05
  3   2   9 113  3.09234e-04
  3   2   9 114 -7.72798e-05
  3   2   9 115  1.70872e-04
  3   2   9 118 -7.92956e-05
  3   2   9 119  2.26223e-05
  3   2   9 121 -1.23044e-04
  3   2   9 123  1.71640e-05
  3   2   9 126  4.18570e-05
  3   2   9 127  1.43112e-05
  3   2   9 131 -7.15819e-05
  3   2   9 135 -1.12515e-04
  3   2   9 137 -3.90580e-04
  3   2   9 138 -3.19708e-05
  3   2   9 139  2.42131e-05
  3   2   9 140 -3.90622e-05
  3   2   9 141  2.16313e-05
  3   2   9 142 -3.92183e-05
  3   2   9 143  1.91373e-05
  3   2   9 144  2.11631e-05
  3   2   9 146  1.61733e-05
  3   2   9 149  7.91795e-05
  3   2   9 150  6.04954e-04
  3   2   9 151 -6.98226e-04
  3   2   9 153  7.50416e-05
  3   2   9 159  2.76884e-05
  3   2   9 160  2.29119e-05
  3   2   9 161 -6.50137e-05
  3   2   9 163  1.16657e-04
  3   2   9 164  2.96102e-04
  3   2   9 165  7.96308e-04
  3   2   9 166 -2.47990e-05
  3   2   9 167 -3.77252e-05
  3   2   9 170  8.88444e-05
  3   2   9 171  3.67428e-04
  3   2   9 172 -6.47534e-05
  3   2   9 173 -3.54957e-05
  3   2   9 174  3.15145e-05
  3   2   9 175 -4.37498e-05
  3   2   9 176 -3.99849e-05
  3   2   9 177  2.46202e-04
  3   2   9 178  7.86479e-05
  3   2   9 179 -3.91681e-04
  3   2   9 180 -2.35653e-04
  3   2   9 181 -5.21403e-05
  3   2   9 182  9.23020e-05
  3   2   9 184  3.70225e-05
  3   2   9 185 -4.55270e-05
  3   2   9 186  3.57666e-04
  3   2   9 187 -3.58053e-04
  3   2  10   7 -3.21946e-05
  3   2  10  10  1.24137e-05
  3   2  10  14 -9.18214e-05
  3   2  10  16  1.77036e-05
  3   2  10  17  7.78897e-05
  3   2  10  20  5.33423e-05
  3   2  10  21 -5.07425e-05
  3   2  10  24  1.98801e-04
  3   2  10  26 -2.75566e-05
  3   2  10  28  4.73934e-04
  3   2  10  29 -4.04566e-05
  3   2  10  30 -1.91872e-04
  3   2  10  31 -3.08878e-05
  3   2  10  33  1.00881e-05
  3   2  10  34  3.24987e-05
  3   2  10  36  3.00142e-05
  3   2  10  38 -7.57774e-05
  3   2  10  39 -6.62029e-05
  3   2  10  40 -2.85740e-04
  3   2  10  42  6.50859e-05
  3   2  10  45 -1.12832e-05
  3   2  10  48 -1.68318e-05
  3   2  10  50  1.06659e-04
  3   2  10  53  5.86603e-05
  3   2  10  54 -1.06235e-04
  3   2  10  56  4.15268e-05
  3   2  10  58  6.91362e-05
  3   2  10  60 -1.07248e-04
  3   2  10  61  8.01968e-05
  3   2  10  65  1.29001e-04
  3   2  10  67 -4.22130e-05
  3   2  10  68  2.36729e-05
  3   2  10  69 -7.93505e-05
  3   2  10  70 -8.10121e-05
  3   2  10  71  1.17506e-04
  3   2  10  76  3.73137e-05
  3   2  10  77  4.08642e-05
  3   2  10  78  3.71524e-05
  3   2  10  80  2.76110e-05
  3   2  10  81  3.55910e-05
  3   2  10  84  6.89364e-05
  3   2  10  87 -5.83317e-04
  3   2  10  88 -4.06406e-05
  3   2  10  91  2.65768e-05
  3   2  10  93  1.63576e-04
  3   2  10  94 -3.07283e-05
  3   2  10  95  3.26814e-05
  3   2  10  97 -1.91947e-04
  3   2  10 102  5.26280e-04
  3   2  10 103 -1.57546e-04
  3   2  10 104  1.08184e-03
  3   2  10 106 -1.97053e-05
  3   2  10 107 -8.82986e-05
  3   2  10 108 -5.98603e-05
  3   2  10 109 -1.94126e-05
  3   2  10 112  1.49818e-05
  3   2  10 113 -3.03452e-05
  3   2  10 114  3.37452e-05
  3   2  10 116 -1.24456e-04
  3   2  10 117  2.27303e-05
  3   2  10 118  1.24362e-05
  3   2  10 120 -3.27937e-04
  3   2  10 121  2.43601e-05
  3   2  10 122 -4.08897e-04
  3   2  10 123  2.19241e-05
  3   2  10 124  4.36651e-05
  3   2  10 125 -3.92263e-05
  3   2  10 126 -5.55000e-05
  3   2  10 128  3.20695e-05
  3   2  10 131 -1.93326e-04
  3   2  10 132 -5.63787e-05
  3   2  10 133 -1.29836e-04
  3   2  10 134 -4.25171e-04
  3   2  10 135  3.18644e-05
  3   2  10 137 -4.19713e-05
  3   2  10 140 -5.16211e-05
  3   2  10 141 -8.59077e-05
  3   2  10 144  5.16733e-05
  3   2  10 147 -3.33663e-05
  3   2  10 148  3.47435e-05
  3   2  10 149  3.56521e-05
  3   2  10 150  3.30004e-05
  3   2  10 151 -3.18831e-05
  3   2  10 153 -1.50691e-05
  3   2  10 155 -3.46310e-05
  3   2  10 158 -8.15225e-05
  3   2  10 161 -4.80484e-05
  3   2  10 162  1.03260e-05
  3   2  10 163 -7.06610e-05
  3   2  10 164  7.59205e-05
  3   2  10 165 -1.22604e-04
  3   2  10 168  1.41514e-04
  3   2  10 169  4.11270e-05
  3   2  10 170  2.07124e-05
  3   2  10 171 -2.67558e-05
  3   2  10 172  1.09407e-05
  3   2  10 174 -1.55148e-04
  3   2  10 175 -3.10991e-05
  3   2  10 176  1.39341e-04
  3   2  10 177 -1.41028e-05
  3   2  10 179  4.53287e-05
  3   2  10 180  1.54502e-04
  3   2  10 183 -1.77582e-05
  3   2  10 184 -1.10426e-05
  3   2  10 186  1.47550e-04
  3   2  10 187  8.43822e-05
  3   2  11   8  3.05259e-04
  3   2  11  11  8.27319e-05
  3   2  11  12  8.11259e-05
  3   2  11  16  4.50964e-04
  3   2  11  18 -5.68960e-05
  3   2  11  20  6.36479e-05
  3   2  11  25 -2.00525e-04
  3   2  11  26  1.86250e-04
  3   2  11  32 -8.03556e-05
  3   2  11  33  5.22900e-05
  3   2  11  36  5.39190e-05
  3   2  11  39 -5.08387e-05
  3   2  11  40 -2.41129e-04
  3   2  11  43 -1.20462e-04
  3   2  11  44  1.25625e-04
  3   2  11  45  3.42983e-04
  3   2  11  52 -2.71775e-05
  3   2  11  53 -2.05780e-05
  3   2  11  57  5.30329e-05
  3   2  11  64 -3.21550e-04
  3   2  11  65 -1.51548e-04
  3   2  11  73 -6.70347e-04
  3   2  11  74  6.69572e-04
  3   2  11  77 -1.65632e-04
  3   2  11  79 -2.80579e-05
  3   2  11  82  2.03888e-04
  3   2  11  83  2.02470e-04
  3   2  11  88 -1.96666e-04
  3   2  11  89 -1.96736e-04
  3   2  11  90 -1.87535e-04
  3   2  11  91 -1.87687e-04
  3   2  11  95  6.24276e-05
  3   2  11  99 -1.95924e-04
  3   2  11 100 -1.95819e-04
  3   2  11 105  4.47478e-04
  3   2  11 110  1.31772e-04
  3   2  11 111 -1.31711e-04
  3   2  11 114  2.23946e-04
  3   2  11 115  6.99005e-05
  3   2  11 118 -1.10082e-04
  3   2  11 119  3.95413e-05
  3   2  11 124  2.59877e-04
  3   2  11 125 -2.59697e-04
  3   2  11 127  3.28193e-04
  3   2  11 129  5.13133e-04
  3   2  11 130 -5.12440e-04
  3   2  11 132  4.24779e-04
  3   2  11 133 -4.17798e-04
  3   2  11 136  1.14762e-04
  3   2  11 137  1.14060e-04
  3   2  11 143 -2.24672e-05
  3   2  11 144  2.23950e-05
  3   2  11 145 -2.29554e-04
  3   2  11 146  2.30424e-04
  3   2  11 151 -3.58814e-04
  3   2  11 155 -1.05397e-04
  3   2  11 157 -1.41834e-04
  3   2  11 161  1.55554e-05
  3   2  12  12  1.05252e-05
  3   2  12  16  4.15477e-05
  3   2  12  18 -1.00663e-04
  3   2  12  19  1.09145e-04
  3   2  12  27 -2.80066e-04
  3   2  12  33 -2.38587e-05
  3   2  12  39 -7.12296e-05
  3   2  12  43 -4.00928e-04
  3   2  12  44 -3.97731e-04
  3   2  12  45  2.33521e-05
  3   2  12  49 -1.11811e-03
  3   2  12  52 -2.61461e-04
  3   2  12  53  2.60875e-04
  3   2  12  56  1.20022e-05
  3   2  12  57 -4.02337e-05
  3   2  12  63  5.93774e-05
  3   2  12  64 -3.10767e-05
  3   2  12  65 -1.46200e-04
  3   2  12  68 -4.29573e-04
  3   2  12  69 -4.11110e-04
  3   2  12  73  2.48350e-05
  3   2  12  77 -2.23297e-05
  3   2  12  78  2.36831e-05
  3   2  12  79  1.51902e-05
  3   2  12  82  1.63912e-05
  3   2  12 105 -2.60886e-05
  3   2  12 114  8.91801e-05
  3   2  12 115  1.26852e-04
  3   2  12 116  4.78909e-05
  3   2  12 117 -4.85550e-05
  3   2  12 118  1.11882e-05
  3   2  12 119 -1.47386e-05
  3   2  12 124  1.16768e-05
  3   2  12 125  1.05729e-05
  3   2  12 127 -1.48967e-05
  3   2  12 129  2.33309e-05
  3   2  12 130  2.45089e-05
  3   2  12 132  3.25501e-05
  3   2  12 133  3.17707e-05
  3   2  12 144  1.06921e-05
  3   2  12 145  1.51047e-05
  3   2  12 146  1.27322e-05
  3   2  12 151  1.74447e-05
  3   2  12 155  5.25374e-05
  3   2  12 157  5.56939e-05
  3   2  12 160 -1.83279e-04
  3   2  12 161 -1.71743e-04
  3   2  12 164 -1.74714e-05
  3   2  12 170 -1.23983e-05
  3   2  12 171  1.03685e-05
  3   2  12 172  1.70336e-05
  3   2  12 173  1.67773e-05
  3   2  12 178 -3.40975e-05
  3   2  12 182 -1.21527e-05
  3   2  12 183 -1.22417e-05
  3   2  13  16 -4.17638e-05
  3   2  13  18  2.06956e-04
  3   2  13  19  2.72945e-04
  3   2  13  27  3.03706e-04
  3   2  13  32  1.38004e-04
  3   2  13  33 -1.20383e-04
  3   2  13  39  1.22897e-04
  3   2  13  43  3.02357e-04
  3   2  13  44 -2.84976e-04
  3   2  13  45  1.47798e-05
  3   2  13  49  2.45964e-04
  3   2  13  52  2.61600e-04
  3   2  13  53  2.61228e-04
  3   2  13  56 -1.19270e-05
  3   2  13  57 -5.65055e-05
  3   2  13  64 -4.89184e-05
  3   2  13  65 -1.72400e-04
  3   2  13  68  4.08728e-04
  3   2  13  69 -4.12546e-04
  3   2  13  73 -1.18005e-05
  3   2  13  77  2.68210e-05
  3   2  13  78  2.30080e-05
  3   2  13  79 -9.09351e-05
  3   2  13  83  2.06511e-05
  3   2  13 105  2.09696e-05
  3   2  13 115  2.92237e-05
  3   2  13 116 -1.32378e-04
  3   2  13 117 -1.33674e-04
  3   2  13 118  1.52788e-05
  3   2  13 119  2.13774e-05
  3   2  13 124  2.02581e-05
  3   2  13 125 -1.13377e-05
  3   2  13 127  3.23597e-05
  3   2  13 129 -2.12592e-05
  3   2  13 130  2.42161e-05
  3   2  13 132  3.77132e-05
  3   2  13 133 -3.65855e-05
  3   2  13 136  1.24044e-05
  3   2  13 145 -1.55923e-05
  3   2  13 146  2.17661e-05
  3   2  13 151 -2.20112e-05
  3   2  13 155 -9.63049e-05
  3   2  13 157 -7.71286e-05
  3   2  13 160  1.75093e-04
  3   2  13 161 -1.75276e-04
  3   2  13 164  2.31556e-05
  3   2  13 170  1.52036e-05
  3   2  13 171 -1.54713e-05
  3   2  13 172  1.83409e-05
  3   2  13 173 -1.85460e-05
  3   2  13 182 -1.61434e-05
  3   2  13 183  1.66796e-05
  3   2  14   8  3.80595e-05
  3   2  14  11  2.93508e-05
  3   2  14  12 -2.91282e-05
  3   2  14  16 -5.12902e-05
  3   2  14  18 -1.22200e-04
  3   2  14  19  1.11383e-04
  3   2  14  25 -1.77210e-05
  3   2  14  26  1.79151e-05
  3   2  14  27  1.24408e-05
  3   2  14  32  7.04695e-05
  3   2  14  33  4.10107e-05
  3   2  14  36 -8.40248e-05
  3   2  14  43 -3.99659e-05
  3   2  14  44 -4.07624e-05
  3   2  14  45 -1.07080e-05
  3   2  14  57 -1.30714e-04
  3   2  14  65 -1.52497e-04
  3   2  14  73  1.07353e-04
  3   2  14  74  6.99779e-05
  3   2  14  77 -2.33601e-05
  3   2  14  82 -9.98424e-05
  3   2  14  83  9.96663e-05
  3   2  14  88 -2.09418e-05
  3   2  14  89  2.09572e-05
  3   2  14  90 -3.50795e-05
  3   2  14  91  3.51328e-05
  3   2  14  95  1.95423e-05
  3   2  14  99 -7.28177e-05
  3   2  14 100  7.49046e-05
  3   2  14 110  2.08681e-05
  3   2  14 111  2.07321e-05
  3   2  14 114  6.12006e-05
  3   2  14 116 -1.69643e-05
  3   2  14 117  2.08525e-05
  3   2  14 118  1.42581e-05
  3   2  14 124  3.31336e-05
  3   2  14 125  3.32575e-05
  3   2  14 127  3.02518e-05
  3   2  14 129  4.17453e-05
  3   2  14 130  4.18335e-05
  3   2  14 132  7.77330e-05
  3   2  14 133  7.79569e-05
  3   2  14 136  1.31283e-05
  3   2  14 137 -1.27255e-05
  3   2  14 145  1.74147e-05
  3   2  14 146  1.74116e-05
  3   2  14 151  4.48773e-05
  3   2  14 157 -9.52020e-05
  3   2  14 160 -5.14128e-05
  3   2  14 161 -5.02570e-05
  3   2  14 170  3.73904e-05
  3   2  14 171 -3.79231e-05
  3   2  15  10 -2.67365e-04
  3   2  15  11 -3.03793e-05
  3   2  15  14  2.89519e-05
  3   2  15  15  3.11383e-05
  3   2  15  16  2.73134e-05
  3   2  15  17 -4.96562e-04
  3   2  15  19 -1.20246e-04
  3   2  15  20 -4.50732e-04
  3   2  15  21 -5.83987e-04
  3   2  15  22  5.88867e-04
  3   2  15  23 -4.14071e-04
  3   2  15  24 -2.48835e-04
  3   2  15  25 -1.00646e-05
  3   2  15  26  2.19713e-05
  3   2  15  28  1.21576e-03
  3   2  15  29  1.85362e-04
  3   2  15  30 -7.03226e-05
  3   2  15  31 -5.92358e-04
  3   2  15  32  2.38231e-05
  3   2  15  33 -6.66855e-04
  3   2  15  34 -5.92290e-04
  3   2  15  35 -1.16380e-05
  3   2  15  36  2.21754e-05
  3   2  15  38  2.61524e-05
  3   2  15  39 -2.06206e-05
  3   2  15  40  9.56047e-05
  3   2  15  41  5.90703e-04
  3   2  15  42  9.52690e-05
  3   2  15  46 -6.52130e-05
  3   2  15  48 -1.20016e-03
  3   2  15  50  4.60321e-04
  3   2  15  51  1.14164e-03
  3   2  15  53 -1.06662e-05
  3   2  15  54 -2.75975e-04
  3   2  15  55 -1.66158e-04
  3   2  15  56  2.91339e-05
  3   2  15  58  2.13231e-04
  3   2  15  60  2.25250e-05
  3   2  15  61 -6.91421e-04
  3   2  15  63  2.53178e-05
  3   2  15  66 -2.26880e-05
  3   2  15  68  2.93891e-04
  3   2  15  69  3.69944e-04
  3   2  15  70 -2.52133e-04
  3   2  15  71 -3.97356e-04
  3   2  15  72  1.02164e-05
  3   2  15  73  6.30885e-04
  3   2  15  74 -1.93202e-04
  3   2  15  75 -5.96051e-04
  3   2  15  76  1.50053e-05
  3   2  15  77 -1.82868e-05
  3   2  15  78 -5.62390e-04
  3   2  15  79 -1.24111e-03
  3   2  15  80 -7.54242e-04
  3   2  15  82  1.49066e-05
  3   2  15  84  2.37037e-05
  3   2  15  85  1.55247e-03
  3   2  15  86  5.59812e-04
  3   2  15  91  1.47788e-04
  3   2  15  92 -5.87507e-04
  3   2  15  93 -1.93849e-04
  3   2  15  94 -1.49588e-04
  3   2  15  95  1.32936e-04
  3   2  15  96  5.84857e-04
  3   2  15  97 -6.28622e-05
  3   2  15  98 -1.93489e-04
  3   2  15 103  2.18574e-04
  3   2  15 106 -1.21062e-03
  3   2  15 107  3.56734e-04
  3   2  15 108  3.37491e-04
  3   2  15 110 -4.16059e-05
  3   2  15 111 -1.16212e-04
  3   2  15 112 -1.15142e-04
  3   2  15 113 -5.88568e-04
  3   2  15 114 -1.36390e-04
  3   2  15 115  5.72733e-04
  3   2  15 116  1.21388e-03
  3   2  15 119  1.50103e-04
  3   2  15 121  6.96840e-04
  3   2  15 123 -1.03278e-03
  3   2  15 128 -1.21958e-03
  3   2  15 131  3.99597e-04
  3   2  15 133  1.48665e-04
  3   2  15 134 -5.85116e-04
  3   2  15 135 -6.35018e-04
  3   2  15 137  1.21914e-03
  3   2  15 139 -9.83066e-05
  3   2  15 140  1.85287e-04
  3   2  15 141 -2.20089e-04
  3   2  15 142  5.97040e-04
  3   2  15 143  1.45382e-05
  3   2  15 144 -1.22987e-03
  3   2  15 149 -6.59793e-04
  3   2  15 150  1.65973e-04
  3   2  15 151 -1.54502e-04
  3   2  15 153  4.02815e-04
  3   2  15 154  1.79333e-04
  3   2  15 155 -1.76068e-04
  3   2  15 159  1.19339e-03
  3   2  15 161 -1.54257e-04
  3   2  15 163 -3.37869e-04
  3   2  15 164 -5.09184e-05
  3   2  15 166 -5.86154e-04
  3   2  15 167 -8.87542e-05
  3   2  15 168  3.68810e-04
  3   2  15 169 -5.80644e-04
  3   2  15 170  6.62314e-04
  3   2  15 171  1.08629e-04
  3   2  15 172  6.70098e-04
  3   2  15 174  5.87298e-04
  3   2  15 175 -2.26228e-04
  3   2  15 176 -1.18917e-03
  3   2  15 177  6.46738e-04
  3   2  15 178 -3.65742e-05
  3   2  15 180 -1.18942e-03
  3   2  15 181  6.62466e-04
  3   2  15 182 -1.00550e-03
  3   2  15 183 -1.13340e-05
  3   2  15 184  3.84210e-04
  3   2  15 185  1.51075e-05
  3   2  15 186 -6.16333e-05
  3   2  15 187 -1.21584e-03
  3   2  15 188  1.17344e-03
  3   2  15 189 -3.09798e-04
  3   2  16   7  5.44205e-04
  3   2  16  10  3.88068e-04
  3   2  16  11 -6.84533e-04
  3   2  16  14  5.86190e-04
  3   2  16  17 -4.63709e-04
  3   2  16  18  1.98784e-05
  3   2  16  19  8.36461e-05
  3   2  16  20 -1.43659e-04
  3   2  16  21 -7.93742e-04
  3   2  16  24 -1.20403e-04
  3   2  16  28  4.86915e-04
  3   2  16  29  3.21866e-04
  3   2  16  30  6.85754e-05
  3   2  16  31 -2.21523e-03
  3   2  16  32 -7.46579e-05
  3   2  16  33 -1.52889e-04
  3   2  16  36 -1.14261e-04
  3   2  16  37  5.84901e-04
  3   2  16  40  5.85849e-04
  3   2  16  42  4.38455e-05
  3   2  16  45 -6.74224e-04
  3   2  16  48 -5.68038e-04
  3   2  16  50  6.08250e-04
  3   2  16  51  5.84732e-04
  3   2  16  53  1.58300e-05
  3   2  16  54  3.25288e-04
  3   2  16  55 -5.90724e-04
  3   2  16  58 -5.28794e-04
  3   2  16  59  6.02416e-04
  3   2  16  60 -2.07797e-04
  3   2  16  61 -5.26536e-04
  3   2  16  62  5.77403e-04
  3   2  16  63 -1.34328e-05
  3   2  16  65 -5.66441e-04
  3   2  16  66  5.62750e-04
  3   2  16  67 -1.54613e-03
  3   2  16  68  7.44539e-04
  3   2  16  69 -5.89908e-04
  3   2  16  70  4.53423e-04
  3   2  16  71  3.64639e-04
  3   2  16  72 -5.85389e-04
  3   2  16  74 -1.83097e-05
  3   2  16  78 -7.61923e-04
  3   2  16  79 -6.54616e-04
  3   2  16  80 -1.95244e-04
  3   2  16  85 -1.98445e-04
  3   2  16  86  3.73321e-04
  3   2  16  87 -5.85510e-04
  3   2  16  90 -1.25659e-05
  3   2  16  91  6.05276e-04
  3   2  16  93 -7.32898e-04
  3   2  16  94  5.48899e-04
  3   2  16  95  5.07762e-04
  3   2  16  96 -1.18065e-05
  3   2  16  97 -1.60503e-04
  3   2  16  98  3.49658e-04
  3   2  16 103  2.70888e-04
  3   2  16 106 -5.58222e-04
  3   2  16 107 -2.34578e-04
  3   2  16 108 -6.55885e-04
  3   2  16 111  1.86456e-05
  3   2  16 112 -1.21263e-04
  3   2  16 115 -1.01462e-05
  3   2  16 116  5.35408e-04
  3   2  16 118  4.46307e-04
  3   2  16 119  1.64994e-05
  3   2  16 120 -5.86835e-04
  3   2  16 121 -1.47904e-04
  3   2  16 122 -5.86739e-04
  3   2  16 123 -6.74115e-04
  3   2  16 124 -1.20676e-05
  3   2  16 125  4.97493e-04
  3   2  16 128 -5.88112e-04
  3   2  16 131  5.60115e-04
  3   2  16 132  1.76259e-05
  3   2  16 133  5.65615e-04
  3   2  16 135 -5.01675e-04
  3   2  16 137 -5.08279e-04
  3   2  16 138 -5.86752e-04
  3   2  16 139  4.09235e-04
  3   2  16 140 -4.14563e-04
  3   2  16 141 -4.47004e-04
  3   2  16 142  3.44191e-04
  3   2  16 143 -2.86769e-05
  3   2  16 144  5.18781e-04
  3   2  16 148 -5.87404e-04
  3   2  16 149 -6.80800e-04
  3   2  16 150 -5.50114e-04
  3   2  16 151 -5.32573e-04
  3   2  16 152  1.23139e-03
  3   2  16 153  4.77659e-05
  3   2  16 154 -4.81987e-04
  3   2  16 155 -6.05560e-04
  3   2  16 158  4.27644e-04
  3   2  16 160  2.12895e-05
  3   2  16 161 -5.93861e-04
  3   2  16 162 -5.88531e-04
  3   2  16 163  9.00936e-04
  3   2  16 164 -1.06975e-05
  3   2  16 167  8.78978e-05
  3   2  16 168 -9.10991e-05
  3   2  16 169 -4.93459e-04
  3   2  16 170 -2.16536e-05
  3   2  16 171  1.49624e-05
  3   2  16 172  1.17033e-03
  3   2  16 175  7.48401e-04
  3   2  16 177  1.72290e-04
  3   2  16 181  1.98140e-04
  3   2  16 182 -1.10322e-03
  3   2  16 184  6.19982e-04
  3   2  16 185  1.21788e-03
  3   2  16 186  6.08455e-04
  3   2  16 187 -5.36172e-04
  3   2  16 189 -6.83978e-04
  3   2  17   7  6.66259e-05
  3   2  17   9 -5.96447e-05
  3   2  17  10 -7.77254e-05
  3   2  17  14 -1.10711e-04
  3   2  17  15  3.46218e-05
  3   2  17  16 -3.40758e-05
  3   2  17  17 -3.61612e-05
  3   2  17  19 -4.79034e-05
  3   2  17  21  1.74207e-04
  3   2  17  23  9.63338e-05
  3   2  17  26  3.64965e-05
  3   2  17  28 -2.80314e-05
  3   2  17  29  9.32824e-04
  3   2  17  30 -4.15763e-05
  3   2  17  33 -1.24918e-05
  3   2  17  35 -1.59201e-04
  3   2  17  36 -9.56359e-05
  3   2  17  38 -1.93960e-05
  3   2  17  40 -2.32853e-05
  3   2  17  45  4.79648e-05
  3   2  17  46 -4.96879e-05
  3   2  17  48  3.71265e-05
  3   2  17  50 -3.52855e-05
  3   2  17  51  1.63036e-04
  3   2  17  54  2.31108e-04
  3   2  17  56  4.20080e-05
  3   2  17  58  1.04193e-04
  3   2  17  60 -1.59110e-04
  3   2  17  61 -8.64984e-05
  3   2  17  66 -1.02223e-05
  3   2  17  67  5.35015e-04
  3   2  17  68  1.79351e-04
  3   2  17  69  3.32545e-05
  3   2  17  70 -1.37139e-04
  3   2  17  71  8.80988e-05
  3   2  17  74  1.51984e-04
  3   2  17  75  5.29576e-04
  3   2  17  76  6.40628e-05
  3   2  17  77  6.48537e-05
  3   2  17  78  3.64805e-05
  3   2  17  79  4.06154e-05
  3   2  17  80  6.44241e-04
  3   2  17  81  1.97788e-03
  3   2  17  85  7.85475e-04
  3   2  17  86 -1.99137e-05
  3   2  17  87  2.11298e-04
  3   2  17  91  2.53593e-05
  3   2  17  93 -2.34154e-05
  3   2  17  94 -2.04870e-05
  3   2  17  95 -1.92314e-05
  3   2  17  97  4.34873e-05
  3   2  17  98 -4.70765e-05
  3   2  17 101  6.23374e-05
  3   2  17 102 -7.14880e-05
  3   2  17 103  1.16548e-04
  3   2  17 106  2.56405e-05
  3   2  17 107  1.11452e-04
  3   2  17 108  1.42940e-04
  3   2  17 109  8.55214e-05
  3   2  17 110  3.38057e-05
  3   2  17 112 -1.68002e-05
  3   2  17 113  2.91387e-05
  3   2  17 115  1.18170e-05
  3   2  17 118 -1.11582e-05
  3   2  17 119  1.51621e-05
  3   2  17 120  2.26813e-04
  3   2  17 121  2.52031e-05
  3   2  17 122  2.61159e-04
  3   2  17 123 -2.74528e-05
  3   2  17 128  6.40569e-05
  3   2  17 133  1.73164e-05
  3   2  17 135  4.17837e-05
  3   2  17 137  2.68031e-05
  3   2  17 139 -8.86906e-05
  3   2  17 141  6.29783e-05
  3   2  17 142  2.97423e-04
  3   2  17 144 -3.41465e-05
  3   2  17 148  6.38434e-05
  3   2  17 150  3.03289e-05
  3   2  17 151 -2.88555e-05
  3   2  17 152 -7.24675e-05
  3   2  17 154  4.26949e-05
  3   2  17 155  4.00153e-05
  3   2  17 156  8.31349e-05
  3   2  17 157 -8.44877e-05
  3   2  17 158  2.72420e-05
  3   2  17 159  5.60940e-05
  3   2  17 161  8.08901e-05
  3   2  17 163  5.19031e-05
  3   2  17 164 -3.04435e-05
  3   2  17 165 -4.38601e-05
  3   2  17 166 -4.55550e-05
  3   2  17 167 -3.60819e-05
  3   2  17 168 -7.63967e-05
  3   2  17 169  8.73620e-04
  3   2  17 170  1.85922e-05
  3   2  17 174  6.96296e-05
  3   2  17 175  5.45460e-05
  3   2  17 177 -2.25424e-05
  3   2  17 179 -9.04971e-05
  3   2  17 181 -1.10793e-05
  3   2  17 182 -2.09047e-05
  3   2  17 183 -4.25332e-05
  3   2  17 185 -7.03799e-05
  3   2  17 186  2.53954e-05
  3   2  17 187  2.06844e-05
  3   2  17 188 -6.55158e-05
  3   2  18   9 -9.90026e-05
  3   2  18  10 -3.30792e-04
  3   2  18  11 -1.26854e-05
  3   2  18  15  6.66069e-05
  3   2  18  16  6.17917e-05
  3   2  18  17  4.00857e-05
  3   2  18  19  3.86000e-05
  3   2  18  20  3.32452e-05
  3   2  18  21  4.71512e-04
  3   2  18  24  3.99155e-05
  3   2  18  26 -6.70186e-05
  3   2  18  28 -5.34346e-05
  3   2  18  29 -1.27540e-05
  3   2  18  30  8.55939e-04
  3   2  18  34  1.29904e-03
  3   2  18  35 -1.70642e-05
  3   2  18  36  1.65119e-05
  3   2  18  37 -6.87729e-05
  3   2  18  38 -1.07425e-04
  3   2  18  39 -1.22677e-05
  3   2  18  40  1.91709e-05
  3   2  18  45 -8.43421e-05
  3   2  18  46 -8.64922e-05
  3   2  18  48  6.65808e-05
  3   2  18  50 -2.79903e-05
  3   2  18  51 -6.07263e-05
  3   2  18  54  2.40152e-04
  3   2  18  56  8.85126e-05
  3   2  18  58 -3.11843e-05
  3   2  18  60 -7.44382e-05
  3   2  18  61 -9.16271e-05
  3   2  18  63 -1.96352e-04
  3   2  18  65  2.78665e-04
  3   2  18  66 -2.76368e-04
  3   2  18  67  8.77486e-05
  3   2  18  68  8.29929e-05
  3   2  18  69 -1.02489e-04
  3   2  18  70 -3.06689e-05
  3   2  18  71  1.76831e-04
  3   2  18  72  6.30675e-05
  3   2  18  74 -3.56948e-05
  3   2  18  76  4.45233e-05
  3   2  18  77 -4.64299e-05
  3   2  18  78  1.19269e-04
  3   2  18  79  1.11631e-04
  3   2  18  80  1.16108e-04
  3   2  18  83 -8.40431e-05
  3   2  18  84  9.18339e-05
  3   2  18  85  9.05280e-05
  3   2  18  86 -4.90244e-05
  3   2  18  87  7.31822e-05
  3   2  18  91 -9.11942e-05
  3   2  18  93 -2.37145e-05
  3   2  18  94 -7.70526e-05
  3   2  18  95 -7.25972e-05
  3   2  18  97 -9.66079e-05
  3   2  18 103 -7.68988e-05
  3   2  18 104 -8.03195e-05
  3   2  18 106  6.71890e-05
  3   2  18 107  1.64469e-05
  3   2  18 108 -1.72879e-05
  3   2  18 110 -6.08581e-05
  3   2  18 111  1.82373e-05
  3   2  18 112  5.57759e-05
  3   2  18 114 -1.01121e-04
  3   2  18 118 -6.20974e-05
  3   2  18 121  7.32118e-05
  3   2  18 123 -1.26473e-04
  3   2  18 128 -7.81593e-05
  3   2  18 131 -1.30916e-05
  3   2  18 133 -8.18646e-05
  3   2  18 135 -3.20940e-05
  3   2  18 137  5.64681e-05
  3   2  18 138  5.19671e-05
  3   2  18 139  4.20807e-05
  3   2  18 140  3.03544e-05
  3   2  18 141  4.28402e-05
  3   2  18 142 -9.18838e-05
  3   2  18 144  6.94233e-05
  3   2  18 148  5.69336e-05
  3   2  18 149  7.72890e-05
  3   2  18 150  6.39426e-05
  3   2  18 151 -6.09324e-05
  3   2  18 152 -2.22947e-04
  3   2  18 153 -2.36256e-05
  3   2  18 154  5.84649e-05
  3   2  18 155  5.61054e-05
  3   2  18 156  8.85369e-05
  3   2  18 158 -2.06399e-05
  3   2  18 159  3.91776e-04
  3   2  18 163 -5.81416e-05
  3   2  18 164 -5.70902e-05
  3   2  18 165 -1.08195e-04
  3   2  18 166 -6.96713e-05
  3   2  18 167  3.38070e-05
  3   2  18 168  3.80289e-05
  3   2  18 170 -1.33885e-04
  3   2  18 171 -5.08394e-05
  3   2  18 175 -1.47624e-05
  3   2  18 177 -2.79772e-05
  3   2  18 179  3.70735e-05
  3   2  18 183 -1.08112e-05
  3   2  18 184 -2.44954e-05
  3   2  18 185  6.59517e-05
  3   2  18 187  4.23020e-05
  3   2  18 188 -1.90109e-05
  3   2  18 189  7.50972e-05
  3   2  19   8 -1.40858e-05
  3   2  19  11 -7.42783e-05
  3   2  19  12 -6.99250e-05
  3   2  19  16  1.43486e-05
  3   2  19  18 -5.97097e-05
  3   2  19  19 -5.31862e-05
  3   2  19  25 -3.22534e-04
  3   2  19  26  2.60966e-04
  3   2  19  32  1.47276e-04
  3   2  19  33 -8.64671e-05
  3   2  19  36 -3.17399e-05
  3   2  19  39 -2.27563e-05
  3   2  19  43 -2.02111e-05
  3   2  19  44  2.41836e-05
  3   2  19  45  6.24990e-05
  3   2  19  49 -1.08059e-05
  3   2  19  57  5.07875e-05
  3   2  19  64  3.21509e-04
  3   2  19  65 -1.38464e-04
  3   2  19  73  2.21666e-04
  3   2  19  74  1.00034e-04
  3   2  19  77 -3.97186e-05
  3   2  19  78 -1.12784e-05
  3   2  19  79  2.07858e-05
  3   2  19  82  4.97014e-05
  3   2  19  83  5.78944e-05
  3   2  19  88  7.96701e-05
  3   2  19  89  7.97203e-05
  3   2  19  90 -5.98158e-05
  3   2  19  91 -5.98264e-05
  3   2  19  95 -8.01710e-05
  3   2  19  99 -1.06299e-04
  3   2  19 100 -1.07412e-04
  3   2  19 105  5.66992e-05
  3   2  19 110 -6.58420e-05
  3   2  19 111  5.50579e-05
  3   2  19 119  1.03949e-05
  3   2  19 124  6.07045e-05
  3   2  19 125 -6.06366e-05
  3   2  19 127 -2.13702e-05
  3   2  19 129  3.28963e-05
  3   2  19 130 -3.23117e-05
  3   2  19 132  5.06693e-05
  3   2  19 133 -5.05460e-05
  3   2  19 136  4.29857e-05
  3   2  19 137  4.19581e-05
  3   2  19 145 -5.52040e-05
  3   2  19 146  5.52101e-05
  3   2  19 151 -4.56710e-05
  3   2  19 155 -1.65217e-05
  3   2  19 157 -6.91676e-05
  3   2  19 161  3.33591e-05
  3   2  19 170  1.39457e-05
  3   2  20   7 -1.45529e-05
  3   2  20  10  1.73037e-05
  3   2  20  19 -1.36855e-05
  3   2  20  21 -1.00218e-04
  3   2  20  22 -3.22740e-05
  3   2  20  23  5.49247e-04
  3   2  20  29  1.10811e-05
  3   2  20  30  7.53995e-05
  3   2  20  31 -5.95137e-04
  3   2  20  33  1.10993e-05
  3   2  20  34  2.97197e-05
  3   2  20  40  1.09778e-05
  3   2  20  41 -4.05428e-05
  3   2  20  42 -1.01748e-05
  3   2  20  48 -1.81433e-05
  3   2  20  51 -4.00363e-05
  3   2  20  54  1.18588e-04
  3   2  20  55  1.39213e-04
  3   2  20  60 -3.45005e-04
  3   2  20  67  2.46540e-05
  3   2  20  68  2.74161e-05
  3   2  20  69 -1.73855e-05
  3   2  20  70 -2.57942e-05
  3   2  20  71  1.51544e-05
  3   2  20  72 -8.56437e-05
  3   2  20  74  3.06311e-05
  3   2  20  80  4.05269e-05
  3   2  20  81  2.37189e-05
  3   2  20  82  3.38415e-05
  3   2  20  85  8.37376e-05
  3   2  20  86 -1.04613e-05
  3   2  20  87  1.14828e-04
  3   2  20  89  3.13970e-05
  3   2  20  91  1.35414e-05
  3   2  20  97 -2.26837e-05
  3   2  20  98  2.23008e-05
  3   2  20 101 -3.65913e-05
  3   2  20 102 -3.13616e-05
  3   2  20 103 -2.04797e-05
  3   2  20 104  2.70407e-05
  3   2  20 106 -1.18591e-05
  3   2  20 107 -2.89174e-05
  3   2  20 108 -5.52670e-05
  3   2  20 114 -1.81388e-05
  3   2  20 118  2.14674e-05
  3   2  20 120  1.01676e-04
  3   2  20 121 -2.33544e-05
  3   2  20 122  1.44167e-04
  3   2  20 123 -5.77041e-05
  3   2  20 133 -1.10258e-05
  3   2  20 138 -5.65750e-05
  3   2  20 139  3.28753e-05
  3   2  20 141 -2.15091e-05
  3   2  20 148  2.01655e-05
  3   2  20 152  2.56530e-05
  3   2  20 158  1.14929e-05
  3   2  20 161 -7.01409e-05
  3   2  20 162 -4.48542e-05
  3   2  20 163 -1.79007e-05
  3   2  20 168 -4.95000e-05
  3   2  20 170  3.40731e-05
  3   2  20 175  2.48628e-05
  3   2  20 177 -2.67229e-05
  3   2  20 185  3.39090e-05
  3   2  20 188  3.71330e-05
  3   2  20 189  2.38310e-05
  3   2  21  10  5.54392e-05
  3   2  21  14 -3.26577e-05
  3   2  21  17 -3.24430e-05
  3   2  21  19 -1.16997e-05
  3   2  21  20  1.27355e-05
  3   2  21  28 -2.93716e-05
  3   2  21  29  1.92620e-04
  3   2  21  30 -1.58619e-04
  3   2  21  31 -3.16170e-05
  3   2  21  34  4.80419e-04
  3   2  21  36 -2.15312e-05
  3   2  21  37 -2.23547e-05
  3   2  21  38 -2.78085e-05
  3   2  21  40  1.20711e-05
  3   2  21  48  2.94775e-05
  3   2  21  50 -2.37951e-05
  3   2  21  54 -2.95707e-04
  3   2  21  58 -1.52766e-05
  3   2  21  59 -2.52624e-05
  3   2  21  60  4.47918e-05
  3   2  21  61 -1.74238e-05
  3   2  21  68  2.29320e-05
  3   2  21  69 -1.32101e-05
  3   2  21  70 -1.62291e-05
  3   2  21  71 -2.63874e-05
  3   2  21  72  3.14877e-05
  3   2  21  78  4.40154e-05
  3   2  21  79  4.39164e-05
  3   2  21  84  1.09011e-04
  3   2  21  85 -2.76705e-05
  3   2  21  86 -2.27619e-05
  3   2  21  87  3.02867e-05
  3   2  21  91 -2.97715e-05
  3   2  21  93 -1.62788e-05
  3   2  21  97 -1.01328e-05
  3   2  21 102 -3.62465e-05
  3   2  21 103 -2.70209e-05
  3   2  21 105 -3.19526e-05
  3   2  21 106  3.08336e-05
  3   2  21 107  1.15983e-05
  3   2  21 108  1.23817e-05
  3   2  21 109 -2.20838e-04
  3   2  21 112 -2.38050e-05
  3   2  21 115 -2.08146e-05
  3   2  21 121  2.04515e-05
  3   2  21 131  1.15152e-05
  3   2  21 133 -2.88520e-05
  3   2  21 134 -6.83383e-05
  3   2  21 135 -2.23526e-05
  3   2  21 138  3.78942e-05
  3   2  21 140 -1.16818e-05
  3   2  21 141  1.28034e-05
  3   2  21 142 -2.84761e-05
  3   2  21 148  3.92507e-05
  3   2  21 149 -3.09193e-05
  3   2  21 152  1.15527e-04
  3   2  21 153  1.22904e-05
  3   2  21 161  1.99254e-05
  3   2  21 162 -3.57942e-04
  3   2  21 163 -1.26666e-05
  3   2  21 168  1.97438e-05
  3   2  21 177 -1.00174e-05
  3   2  21 179  3.49907e-05
  3   2  21 185 -1.05759e-05
  3   2  21 186 -3.22334e-05
  3   2  21 187  3.04088e-05
  3   3   4  21  1.22004e-05
  3   3   4  22 -1.78517e-03
  3   3   4  37  6.31638e-04
  3   3   4  41 -1.45762e-03
  3   3   4  47 -2.41367e-03
  3   3   4  51  4.68901e-04
  3   3   4  60  1.01222e-05
  3   3   4  62  2.42226e-04
  3   3   4  66 -4.55480e-05
  3   3   4  72 -2.27538e-04
  3   3   4  87  4.60761e-04
  3   3   4  92  9.09431e-05
  3   3   4  96  7.00864e-04
  3   3   4 101 -5.64585e-04
  3   3   4 102  1.92853e-04
  3   3   4 104  8.95478e-04
  3   3   4 113  6.73706e-05
  3   3   4 120 -3.81211e-04
  3   3   4 122 -4.58421e-04
  3   3   4 128 -2.54916e-04
  3   3   4 134 -4.98158e-04
  3   3   4 138 -4.28676e-05
  3   3   4 147  6.19733e-04
  3   3   4 148 -5.28695e-04
  3   3   4 159  3.31951e-04
  3   3   4 162  5.80520e-05
  3   3   4 166  4.06798e-04
  3   3   4 174  2.19994e-04
  3   3   4 176  1.41196e-05
  3   3   4 180 -9.73740e-05
  3   3   4 185  1.17498e-04
  3   3   4 186 -2.23962e-05
  3   3   4 187  1.01858e-05
  3   3   4 188 -2.14583e-04
  3   3   5   8  5.12569e-05
  3   3   5   9 -4.55005e-05
  3   3   5  12  1.37265e-04
  3   3   5  16 -1.65806e-05
  3   3   5  19 -1.49590e-04
  3   3   5  27 -3.40059e-05
  3   3   5  28 -8.77327e-05
  3   3   5  32  4.41099e-05
  3   3   5  33 -1.07660e-04
  3   3   5  36 -1.61378e-04
  3   3   5  38 -2.95978e-05
  3   3   5  39  3.26310e-05
  3   3   5  43 -9.75358e-05
  3   3   5  44  8.68258e-05
  3   3   5  46  4.55352e-05
  3   3   5  48 -5.60413e-05
  3   3   5  49  1.29661e-05
  3   3   5  52  4.28171e-05
  3   3   5  53 -3.18438e-05
  3   3   5  57  2.03841e-05
  3   3   5  64  8.85321e-05
  3   3   5  65  1.31444e-04
  3   3   5  68  1.29810e-03
  3   3   5  69  1.30186e-03
  3   3   5  73 -8.91293e-05
  3   3   5  74 -1.01636e-04
  3   3   5  76  1.67836e-04
  3   3   5  77  1.66153e-04
  3   3   5  78  9.79379e-05
  3   3   5  82 -3.23096e-04
  3   3   5  89  1.13158e-04
  3   3   5  90 -3.24221e-05
  3   3   5  91  3.41664e-05
  3   3   5  95 -5.21929e-05
  3   3   5  99 -4.42507e-05
  3   3   5 100  5.09167e-05
  3   3   5 105 -7.80177e-05
  3   3   5 111  5.31833e-05
  3   3   5 114 -7.36017e-05
  3   3   5 115 -6.52509e-05
  3   3   5 117 -1.00696e-05
  3   3   5 118  2.15847e-05
  3   3   5 124  5.41403e-05
  3   3   5 125  5.69063e-05
  3   3   5 126 -2.61885e-05
  3   3   5 127 -3.25854e-05
  3   3   5 129  7.52675e-05
  3   3   5 130  1.17209e-04
  3   3   5 132 -8.34120e-05
  3   3   5 133  9.25132e-05
  3   3   5 136  3.49856e-05
  3   3   5 137 -3.58425e-05
  3   3   5 143 -8.55719e-05
  3   3   5 144 -8.58868e-05
  3   3   5 145  3.93202e-05
  3   3   5 146  6.39233e-05
  3   3   5 151  8.12998e-05
  3   3   5 155  8.52501e-05
  3   3   5 157  7.46904e-05
  3   3   5 160  7.78041e-05
  3   3   5 170  2.56994e-05
  3   3   5 171  1.80264e-05
  3   3   5 178 -1.54595e-05
  3   3   5 179  1.68410e-05
  3   3   6   8  4.51837e-05
  3   3   6   9  3.62885e-05
  3   3   6  12 -1.96539e-05
  3   3   6  16 -5.14528e-05
  3   3   6  18 -7.51980e-04
  3   3   6  19  7.63526e-04
  3   3   6  25  1.93754e-04
  3   3   6  26  1.92891e-04
  3   3   6  27 -1.56418e-04
  3   3   6  28 -1.50190e-04
  3   3   6  32  1.07634e-04
  3   3   6  33  1.17994e-04
  3   3   6  36  9.31156e-04
  3   3   6  43  8.23724e-04
  3   3   6  44  8.35033e-04
  3   3   6  45  2.04978e-04
  3   3   6  46 -2.08758e-04
  3   3   6  48 -1.52200e-03
  3   3   6  49  1.52393e-03
  3   3   6  52 -1.65069e-04
  3   3   6  53 -1.63500e-04
  3   3   6  57  1.93418e-04
  3   3   6  64  1.23502e-04
  3   3   6  65 -8.62105e-04
  3   3   6  68 -4.59084e-05
  3   3   6  73 -2.33436e-04
  3   3   6  74  2.51865e-04
  3   3   6  76  1.50857e-05
  3   3   6  77 -3.55055e-05
  3   3   6  78  2.99253e-05
  3   3   6  83  1.04570e-05
  3   3   6  89  1.09929e-05
  3   3   6  90 -5.65326e-05
  3   3   6  91 -5.39961e-05
  3   3   6  95 -1.06170e-04
  3   3   6  96  8.22517e-05
  3   3   6  99  1.45391e-04
  3   3   6 100 -1.51492e-04
  3   3   6 105  1.63046e-04
  3   3   6 114 -5.09565e-05
  3   3   6 117  3.90598e-05
  3   3   6 118 -2.00216e-05
  3   3   6 124 -7.98043e-05
  3   3   6 125 -8.26056e-05
  3   3   6 126 -5.80663e-05
  3   3   6 127 -5.52651e-05
  3   3   6 130 -1.49248e-04
  3   3   6 132 -5.71823e-05
  3   3   6 133 -6.12145e-05
  3   3   6 134 -2.55013e-04
  3   3   6 136 -7.41582e-05
  3   3   6 137  7.87387e-05
  3   3   6 145 -1.08847e-04
  3   3   6 146 -1.01137e-04
  3   3   6 148 -5.67493e-05
  3   3   6 151 -1.37431e-04
  3   3   6 155 -7.53489e-05
  3   3   6 157 -9.38951e-05
  3   3   6 162  2.50804e-04
  3   3   6 164  1.18659e-05
  3   3   6 165  1.20216e-05
  3   3   6 172 -1.44505e-05
  3   3   6 173  1.42876e-05
  3   3   6 182 -1.07861e-05
  3   3   6 183 -1.05256e-05
  3   3   7   7 -1.93112e-04
  3   3   7  13  3.34015e-05
  3   3   7  14 -6.12831e-05
  3   3   7  20 -2.50649e-05
  3   3   7  22 -1.61461e-05
  3   3   7  23  5.30366e-04
  3   3   7  24  1.53134e-05
  3   3   7  31  1.25493e-04
  3   3   7  34 -1.11122e-04
  3   3   7  37 -4.85638e-05
  3   3   7  40  1.28864e-05
  3   3   7  41 -3.82427e-05
  3   3   7  42 -1.85197e-05
  3   3   7  47  6.99040e-05
  3   3   7  51  2.36454e-05
  3   3   7  55 -1.26247e-04
  3   3   7  59  6.49521e-05
  3   3   7  61  1.76096e-04
  3   3   7  62 -4.86928e-05
  3   3   7  67  6.12137e-04
  3   3   7  68  1.63182e-04
  3   3   7  69  1.13257e-04
  3   3   7  72 -5.54201e-05
  3   3   7  74 -1.97921e-05
  3   3   7  75  5.58503e-04
  3   3   7  81 -4.48321e-05
  3   3   7  84  1.11465e-04
  3   3   7  86  1.01328e-05
  3   3   7  92  2.27152e-05
  3   3   7  97  1.44486e-05
  3   3   7 101  1.06883e-05
  3   3   7 104  1.88953e-05
  3   3   7 107 -1.94690e-05
  3   3   7 109 -2.94514e-04
  3   3   7 113 -3.60800e-05
  3   3   7 120  1.18212e-05
  3   3   7 121 -1.07957e-05
  3   3   7 122  4.45525e-05
  3   3   7 123 -1.24260e-05
  3   3   7 128  3.41765e-05
  3   3   7 131  1.03145e-04
  3   3   7 135 -1.51526e-05
  3   3   7 138  1.92751e-05
  3   3   7 139  6.22413e-05
  3   3   7 142 -2.93916e-04
  3   3   7 147 -3.76335e-05
  3   3   7 149 -1.59681e-05
  3   3   7 152  6.60226e-05
  3   3   7 159 -3.08109e-05
  3   3   7 163 -4.63783e-05
  3   3   7 170 -2.76028e-05
  3   3   7 176  1.88872e-05
  3   3   7 177 -1.28562e-05
  3   3   7 186 -1.03230e-05
  3   3   8  10  5.26208e-04
  3   3   8  17  1.92960e-04
  3   3   8  20 -3.26427e-04
  3   3   8  21 -4.79861e-04
  3   3   8  24 -3.33767e-04
  3   3   8  29 -3.51745e-04
  3   3   8  30 -3.43468e-04
  3   3   8  33  1.17467e-04
  3   3   8  37 -1.02909e-05
  3   3   8  40  2.22141e-05
  3   3   8  42  1.40271e-04
  3   3   8  50  2.51548e-04
  3   3   8  53 -1.12242e-05
  3   3   8  54 -3.96413e-04
  3   3   8  58  4.42825e-05
  3   3   8  60  1.37987e-04
  3   3   8  61 -1.05307e-04
  3   3   8  63  1.35973e-05
  3   3   8  66  1.35991e-05
  3   3   8  68 -3.28647e-04
  3   3   8  69  2.66640e-04
  3   3   8  70  3.25444e-04
  3   3   8  71 -8.70162e-05
  3   3   8  72 -1.00144e-05
  3   3   8  74 -2.64959e-05
  3   3   8  80  1.95608e-04
  3   3   8  83 -1.67696e-05
  3   3   8  85  5.12844e-04
  3   3   8  86  4.45172e-05
  3   3   8  90 -2.42721e-05
  3   3   8  93 -1.94315e-04
  3   3   8  97 -8.45091e-05
  3   3   8  98  2.47539e-04
  3   3   8 103 -1.64466e-04
  3   3   8 107  4.09733e-05
  3   3   8 111  1.78820e-05
  3   3   8 112  4.47492e-05
  3   3   8 114  1.57849e-05
  3   3   8 115 -1.24126e-05
  3   3   8 116 -1.06344e-05
  3   3   8 121 -5.54887e-05
  3   3   8 123 -2.09721e-04
  3   3   8 128  1.09967e-05
  3   3   8 131  2.38372e-04
  3   3   8 135 -2.01669e-04
  3   3   8 139 -1.73978e-04
  3   3   8 140 -3.97931e-04
  3   3   8 141  3.94812e-04
  3   3   8 143  1.36388e-05
  3   3   8 144 -1.42932e-05
  3   3   8 149 -2.77041e-04
  3   3   8 151 -2.53789e-05
  3   3   8 152  1.10992e-05
  3   3   8 153 -1.79189e-04
  3   3   8 158  3.66136e-04
  3   3   8 159 -1.05697e-05
  3   3   8 163  1.08959e-04
  3   3   8 165 -1.43825e-05
  3   3   8 167  1.12577e-05
  3   3   8 168 -3.05935e-05
  3   3   8 170 -4.36401e-04
  3   3   8 171  6.34861e-05
  3   3   8 177  1.25225e-04
  3   3   8 181  2.06218e-05
  3   3   8 184  1.35956e-04
  3   3   8 186  2.34397e-05
  3   3   8 187  4.52930e-05
  3   3   8 189  8.46713e-05
  3   3   9   8 -6.58850e-05
  3   3   9  12 -2.30764e-05
  3   3   9  19  1.22346e-05
  3   3   9  20  7.50508e-05
  3   3   9  27 -1.04614e-04
  3   3   9  28  1.01902e-04
  3   3   9  32 -1.84072e-04
  3   3   9  34 -2.72650e-04
  3   3   9  35  1.23974e-04
  3   3   9  39 -2.43551e-05
  3   3   9  40  9.10096e-05
  3   3   9  43  2.33767e-04
  3   3   9  44 -1.90049e-04
  3   3   9  46  2.38879e-05
  3   3   9  47 -1.43168e-05
  3   3   9  48 -5.04825e-05
  3   3   9  49  5.43808e-05
  3   3   9  52 -6.02344e-05
  3   3   9  53  5.97369e-05
  3   3   9  56  1.21972e-04
  3   3   9  57 -1.20348e-04
  3   3   9  62 -1.09395e-05
  3   3   9  63 -1.44176e-04
  3   3   9  64 -1.25566e-04
  3   3   9  66 -4.44321e-05
  3   3   9  67 -2.30065e-05
  3   3   9  68 -1.80467e-04
  3   3   9  69  1.92914e-04
  3   3   9  73 -2.34124e-04
  3   3   9  74  2.05928e-04
  3   3   9  75  3.78223e-05
  3   3   9  76 -6.75998e-05
  3   3   9  78 -1.29587e-05
  3   3   9  79  1.16846e-05
  3   3   9  82  3.85893e-05
  3   3   9  88 -4.60635e-05
  3   3   9  89 -4.63768e-05
  3   3   9  90  5.39437e-05
  3   3   9  94  1.01233e-04
  3   3   9  96  2.32506e-04
  3   3   9 105 -5.65652e-05
  3   3   9 106 -6.45290e-05
  3   3   9 110 -1.78727e-05
  3   3   9 111 -1.72141e-05
  3   3   9 114  2.60249e-05
  3   3   9 116  2.78669e-05
  3   3   9 117 -2.65257e-05
  3   3   9 118  4.55860e-05
  3   3   9 119 -4.55251e-05
  3   3   9 124  2.43442e-05
  3   3   9 126  4.94194e-05
  3   3   9 127 -5.09920e-05
  3   3   9 129  5.47171e-05
  3   3   9 130 -7.54943e-05
  3   3   9 132 -1.65835e-05
  3   3   9 133  6.63257e-05
  3   3   9 143  2.65696e-05
  3   3   9 147  1.13488e-05
  3   3   9 148 -2.57863e-04
  3   3   9 150 -1.81392e-05
  3   3   9 155 -5.80159e-05
  3   3   9 157 -5.59687e-05
  3   3   9 160 -7.20766e-05
  3   3  10   8  8.80227e-05
  3   3  10  18 -3.92523e-04
  3   3  10  19  3.86146e-04
  3   3  10  20  8.82344e-05
  3   3  10  24  1.39541e-04
  3   3  10  25  1.28009e-04
  3   3  10  27 -7.86188e-05
  3   3  10  28  7.74711e-05
  3   3  10  32  3.63461e-05
  3   3  10  33  2.76249e-05
  3   3  10  39 -6.44671e-05
  3   3  10  40  3.04325e-04
  3   3  10  42  1.43024e-04
  3   3  10  43  1.24086e-04
  3   3  10  44  1.39379e-04
  3   3  10  48  2.19979e-04
  3   3  10  49 -2.31007e-04
  3   3  10  50  1.33811e-04
  3   3  10  52 -6.07943e-05
  3   3  10  53 -7.82010e-05
  3   3  10  61 -3.54041e-05
  3   3  10  64  4.99999e-05
  3   3  10  66 -1.13680e-05
  3   3  10  68  1.94804e-04
  3   3  10  69  1.53684e-04
  3   3  10  73  1.43052e-04
  3   3  10  74  1.60064e-04
  3   3  10  76 -9.15421e-05
  3   3  10  78 -7.71722e-05
  3   3  10  79  7.06085e-05
  3   3  10  82  6.37660e-05
  3   3  10  83  6.53062e-05
  3   3  10  89 -7.01905e-05
  3   3  10  90 -3.75248e-05
  3   3  10  93 -4.07988e-04
  3   3  10  94 -8.40803e-05
  3   3  10  97 -2.25490e-04
  3   3  10  98  3.15291e-04
  3   3  10  99 -1.03433e-04
  3   3  10 100  1.13626e-04
  3   3  10 103  3.39272e-04
  3   3  10 105 -1.21638e-04
  3   3  10 106 -9.76253e-05
  3   3  10 107  2.44054e-04
  3   3  10 110  5.94278e-05
  3   3  10 111 -5.70770e-05
  3   3  10 112 -2.23173e-04
  3   3  10 114 -2.35604e-05
  3   3  10 115  2.38495e-05
  3   3  10 116  6.29096e-05
  3   3  10 117  4.77711e-05
  3   3  10 118  4.05492e-05
  3   3  10 119  3.46263e-05
  3   3  10 123 -3.52768e-04
  3   3  10 124 -5.37680e-05
  3   3  10 125  5.36498e-05
  3   3  10 126 -1.16749e-04
  3   3  10 127 -8.25671e-05
  3   3  10 130  4.87147e-05
  3   3  10 131 -2.77336e-04
  3   3  10 132  1.04295e-04
  3   3  10 133 -1.03983e-04
  3   3  10 135 -6.54088e-05
  3   3  10 136  1.56319e-05
  3   3  10 140 -1.99391e-04
  3   3  10 143  1.09455e-05
  3   3  10 145  1.27485e-04
  3   3  10 146 -1.14392e-04
  3   3  10 149  9.98638e-05
  3   3  10 150 -7.56014e-05
  3   3  10 153  7.32928e-05
  3   3  10 158  2.29916e-04
  3   3  10 163 -1.19565e-04
  3   3  10 177  1.55862e-04
  3   3  11   7 -3.78599e-04
  3   3  11  13  2.26752e-05
  3   3  11  14  2.67647e-05
  3   3  11  20  7.99939e-05
  3   3  11  22 -1.86143e-05
  3   3  11  23  9.21987e-04
  3   3  11  31  2.12686e-04
  3   3  11  34 -6.96561e-05
  3   3  11  37 -6.03737e-05
  3   3  11  40 -6.67092e-05
  3   3  11  41 -4.75126e-05
  3   3  11  47  8.53782e-05
  3   3  11  50 -3.03542e-05
  3   3  11  51  2.93636e-05
  3   3  11  55 -1.50397e-04
  3   3  11  59  1.19458e-04
  3   3  11  61 -1.51069e-04
  3   3  11  62 -6.36596e-05
  3   3  11  67  1.09540e-03
  3   3  11  68  2.61221e-04
  3   3  11  69  1.76802e-04
  3   3  11  72 -7.00169e-05
  3   3  11  74 -3.75779e-05
  3   3  11  75  1.03979e-03
  3   3  11  80  1.52416e-05
  3   3  11  81 -5.90137e-05
  3   3  11  84  3.35746e-04
  3   3  11  92  3.51076e-05
  3   3  11  93  1.13940e-05
  3   3  11  96 -1.17077e-04
  3   3  11  97 -3.74986e-05
  3   3  11 104  3.20688e-05
  3   3  11 107 -2.23766e-05
  3   3  11 109 -5.26467e-04
  3   3  11 112 -1.99978e-05
  3   3  11 113 -5.00401e-05
  3   3  11 120  1.02929e-05
  3   3  11 122  5.92805e-05
  3   3  11 123  1.16167e-05
  3   3  11 128  3.57507e-05
  3   3  11 131 -2.91163e-05
  3   3  11 134  5.18221e-05
  3   3  11 138  1.28580e-05
  3   3  11 140  1.96279e-05
  3   3  11 142 -5.08273e-04
  3   3  11 147 -4.12187e-05
  3   3  11 148  7.02911e-05
  3   3  11 152  8.63479e-05
  3   3  11 153  3.43588e-05
  3   3  11 158 -1.63841e-05
  3   3  11 159 -3.12204e-05
  3   3  11 162 -1.57656e-04
  3   3  11 163  1.89466e-04
  3   3  11 170 -4.69573e-05
  3   3  11 176  2.25939e-05
  3   3  12  10  1.53151e-05
  3   3  12  17  2.24294e-04
  3   3  12  18  1.59988e-05
  3   3  12  20 -1.14752e-04
  3   3  12  21 -2.51590e-04
  3   3  12  22  1.38936e-05
  3   3  12  24 -1.84068e-04
  3   3  12  29  2.51755e-04
  3   3  12  30  2.24453e-04
  3   3  12  33 -1.48767e-04
  3   3  12  37 -1.41235e-05
  3   3  12  40  2.04121e-05
  3   3  12  42 -5.18635e-04
  3   3  12  47  8.33663e-05
  3   3  12  50  5.11639e-05
  3   3  12  51  6.05666e-05
  3   3  12  54  1.20222e-04
  3   3  12  58  3.90373e-05
  3   3  12  60  2.50179e-04
  3   3  12  61  3.84219e-04
  3   3  12  62  7.50202e-05
  3   3  12  63  1.83674e-05
  3   3  12  66  1.76602e-05
  3   3  12  70 -8.89184e-05
  3   3  12  71 -1.66733e-05
  3   3  12  80  6.07435e-05
  3   3  12  85  4.92138e-05
  3   3  12  87 -8.76862e-05
  3   3  12  93 -2.85869e-04
  3   3  12  96  7.27207e-05
  3   3  12  98  9.57729e-05
  3   3  12 101 -2.35287e-05
  3   3  12 102  1.59946e-05
  3   3  12 103 -9.94429e-05
  3   3  12 104 -9.74885e-05
  3   3  12 107  2.44283e-05
  3   3  12 112  6.16984e-05
  3   3  12 113  9.33171e-05
  3   3  12 120  2.07601e-05
  3   3  12 121 -1.60115e-05
  3   3  12 123 -1.41793e-04
  3   3  12 128 -1.93375e-05
  3   3  12 131  5.38551e-04
  3   3  12 134 -9.97149e-05
  3   3  12 135 -3.30713e-05
  3   3  12 138 -3.96950e-05
  3   3  12 139 -5.55588e-04
  3   3  12 140  1.83932e-04
  3   3  12 141 -1.10518e-04
  3   3  12 147  9.27809e-05
  3   3  12 148 -9.22786e-05
  3   3  12 152 -5.43198e-05
  3   3  12 153 -2.71698e-04
  3   3  12 158 -1.03295e-04
  3   3  12 159  6.72489e-05
  3   3  12 162  1.69891e-04
  3   3  12 163  8.83338e-05
  3   3  12 168 -4.18745e-05
  3   3  12 176 -3.29199e-05
  3   3  12 184 -5.10824e-05
  3   3  12 189  1.68721e-05
  3   3  13  20 -1.91429e-05
  3   3  13  22  8.89135e-05
  3   3  13  24  1.26291e-05
  3   3  13  37  2.01455e-05
  3   3  13  41  4.83852e-05
  3   3  13  42 -1.54847e-05
  3   3  13  47 -2.78428e-05
  3   3  13  50  1.54548e-05
  3   3  13  51 -1.65050e-04
  3   3  13  54  1.32142e-05
  3   3  13  61  1.74007e-04
  3   3  13  62 -8.22371e-05
  3   3  13  72  7.28066e-05
  3   3  13  87  1.26183e-04
  3   3  13  92  1.43900e-05
  3   3  13  96 -1.21686e-04
  3   3  13  97  2.61004e-05
  3   3  13 101  5.00469e-05
  3   3  13 102  1.54282e-05
  3   3  13 104  1.36798e-04
  3   3  13 112  1.10256e-05
  3   3  13 113 -1.04290e-04
  3   3  13 120 -2.33929e-05
  3   3  13 123 -1.05066e-05
  3   3  13 131 -2.56366e-04
  3   3  13 134  1.99263e-04
  3   3  13 138  1.16637e-04
  3   3  13 139  3.07821e-04
  3   3  13 140 -1.58198e-05
  3   3  13 147 -1.84958e-04
  3   3  13 148  1.38225e-04
  3   3  13 149 -1.45321e-05
  3   3  13 152  2.04188e-05
  3   3  13 153 -2.51469e-05
  3   3  13 158  1.19908e-05
  3   3  13 159 -8.86075e-05
  3   3  13 162 -2.36302e-04
  3   3  13 163  2.47661e-05
  3   3  13 166 -9.37635e-05
  3   3  13 174 -3.78714e-05
  3   3  13 176  3.57977e-05
  3   3  13 177  1.11510e-05
  3   3  13 185 -3.56170e-05
  3   3  13 186  1.22263e-05
  3   3  13 188  7.02886e-05
  3   3  14  10 -1.57818e-04
  3   3  14  17 -3.90331e-05
  3   3  14  20  7.51019e-05
  3   3  14  21  3.08587e-04
  3   3  14  24  8.25669e-05
  3   3  14  29 -4.73859e-04
  3   3  14  30 -6.35665e-04
  3   3  14  33 -1.25575e-05
  3   3  14  40  6.32547e-05
  3   3  14  42 -4.84679e-05
  3   3  14  50 -3.23599e-05
  3   3  14  54 -3.13735e-04
  3   3  14  58  1.88625e-04
  3   3  14  60 -5.75679e-04
  3   3  14  61  2.58079e-05
  3   3  14  68  6.96613e-05
  3   3  14  69 -6.35165e-05
  3   3  14  70 -6.92730e-05
  3   3  14  71 -1.40860e-04
  3   3  14  80 -6.12148e-04
  3   3  14  85 -7.28864e-04
  3   3  14  86 -1.48720e-05
  3   3  14  93 -3.39424e-05
  3   3  14  97  5.91603e-05
  3   3  14 103 -3.04116e-05
  3   3  14 107  5.59105e-05
  3   3  14 108  3.03214e-05
  3   3  14 112  4.59828e-05
  3   3  14 121  1.54742e-05
  3   3  14 123 -1.42721e-05
  3   3  14 135  3.57287e-05
  3   3  14 139  3.21959e-05
  3   3  14 140  3.01270e-05
  3   3  14 141 -1.00089e-04
  3   3  14 149  4.40297e-05
  3   3  14 153  5.17841e-05
  3   3  14 158 -1.87049e-05
  3   3  14 159  1.11618e-05
  3   3  14 162  1.84979e-05
  3   3  14 163  1.00761e-05
  3   3  14 168  4.29425e-05
  3   3  14 170  7.70191e-05
  3   3  14 171 -1.71259e-05
  3   3  14 184 -3.35797e-05
  3   3  14 187 -1.17302e-05
  3   3  14 189 -2.26785e-05
  3   3  15   8 -3.48465e-05
  3   3  15  11 -1.73685e-05
  3   3  15  12  1.19684e-05
  3   3  15  18 -6.99534e-05
  3   3  15  19  7.34348e-05
  3   3  15  25 -6.62204e-05
  3   3  15  26  6.91098e-05
  3   3  15  27  2.43663e-05
  3   3  15  28 -2.12957e-05
  3   3  15  36  8.39397e-05
  3   3  15  43 -8.86404e-05
  3   3  15  44  7.25738e-05
  3   3  15  45  6.07492e-05
  3   3  15  46 -2.44476e-05
  3   3  15  48 -1.65121e-04
  3   3  15  49  1.73506e-04
  3   3  15  65 -1.05894e-04
  3   3  15  69  1.49569e-04
  3   3  15  74  1.21558e-05
  3   3  15  77 -1.40550e-05
  3   3  15  78 -2.29444e-05
  3   3  15  83 -1.19072e-05
  3   3  15  88  3.95048e-05
  3   3  15  89 -4.01822e-05
  3   3  15  99 -3.82159e-05
  3   3  15 100 -3.05027e-05
  3   3  15 105 -2.36079e-05
  3   3  15 106  2.43566e-05
  3   3  15 114  6.50623e-05
  3   3  15 117  3.87148e-05
  3   3  15 127  8.44181e-05
  3   3  15 130  1.30437e-05
  3   3  15 132  1.98924e-05
  3   3  15 146  1.08622e-05
  3   3  15 150  1.21953e-05
  3   3  15 154  2.32094e-05
  3   3  15 157 -1.93247e-04
  3   3  15 160 -1.64802e-04
  3   3  16  11 -1.08985e-05
  3   3  16  16 -1.29274e-05
  3   3  16  18  7.82702e-05
  3   3  16  19 -7.85002e-05
  3   3  16  25 -1.98221e-05
  3   3  16  26  2.48626e-05
  3   3  16  33 -1.09377e-05
  3   3  16  36  1.65110e-05
  3   3  16  39  3.69920e-05
  3   3  16  44 -1.60362e-05
  3   3  16  45  2.60977e-05
  3   3  16  68  1.46731e-05
  3   3  16  69  1.34668e-05
  3   3  16  78  2.14494e-05
  3   3  16  83 -1.06368e-05
  3   3  16  94  3.10505e-05
  3   3  16  99 -2.34512e-05
  3   3  16 100 -1.47260e-05
  3   3  16 105 -1.28365e-04
  3   3  16 106 -1.69182e-04
  3   3  16 114 -3.13355e-05
  3   3  16 117 -1.67990e-05
  3   3  16 124 -4.25802e-05
  3   3  16 129  1.23721e-04
  3   3  16 130  9.16510e-05
  3   3  16 132 -1.62512e-04
  3   3  16 136  3.94371e-05
  3   3  16 145 -5.00700e-05
  3   3  16 146 -5.45052e-05
  3   3  16 150 -1.18958e-04
  3   3  16 154 -2.15494e-04
  3   3  16 157  1.85857e-05
  3   3  16 160  3.37543e-05
  3   3  16 178 -2.59438e-05
  3   3  17  15  3.16365e-05
  3   3  17  18  3.07394e-04
  3   3  17  19 -3.04954e-04
  3   3  17  27 -6.15183e-05
  3   3  17  28  6.76571e-05
  3   3  17  32 -1.82993e-05
  3   3  17  35  1.39603e-05
  3   3  17  38  1.06258e-04
  3   3  17  39  9.75340e-05
  3   3  17  43 -1.07048e-04
  3   3  17  44 -1.03352e-04
  3   3  17  48  1.44949e-04
  3   3  17  49 -1.45969e-04
  3   3  17  64  2.01126e-05
  3   3  17  66  4.01891e-05
  3   3  17  69  1.41081e-04
  3   3  17  76 -3.31780e-05
  3   3  17  78  1.31984e-04
  3   3  17  88 -1.49643e-04
  3   3  17  89 -1.50805e-04
  3   3  17 114 -5.12318e-05
  3   3  17 115  3.72349e-05
  3   3  17 117  1.67137e-05
  3   3  17 119  1.04253e-05
  3   3  17 125  2.27638e-05
  3   3  17 127  3.36426e-05
  3   3  17 129  2.29747e-05
  3   3  17 130 -1.53816e-05
  3   3  17 150  1.94053e-05
  3   3  17 154 -1.11621e-05
  3   3  17 156 -6.54585e-05
  3   3  17 160 -1.13023e-04
  3   3  17 165  4.30537e-05
  3   3  17 172 -3.07654e-05
  3   3  17 173  3.05115e-05
  3   3  17 182 -2.40184e-05
  3   3  17 183 -1.42831e-05
  3   3  17 186  1.67558e-05
  3   3  18   8 -1.69828e-04
  3   3  18   9 -1.69691e-04
  3   3  18  11 -1.67261e-04
  3   3  18  12 -1.61496e-04
  3   3  18  15 -1.78638e-04
  3   3  18  18  1.23736e-04
  3   3  18  19 -1.25174e-04
  3   3  18  25 -4.13204e-04
  3   3  18  27 -1.48513e-05
  3   3  18  28 -1.68171e-05
  3   3  18  32 -3.45117e-04
  3   3  18  33 -3.46841e-04
  3   3  18  35  2.39593e-04
  3   3  18  38  3.63855e-05
  3   3  18  39  3.01301e-05
  3   3  18  43  2.77693e-05
  3   3  18  44  4.44409e-05
  3   3  18  46 -1.93586e-04
  3   3  18  48  3.60761e-05
  3   3  18  49 -3.43992e-05
  3   3  18  52 -1.53429e-04
  3   3  18  53 -1.55643e-04
  3   3  18  56  2.07371e-04
  3   3  18  57  2.06370e-04
  3   3  18  63 -5.23680e-04
  3   3  18  64 -5.23438e-04
  3   3  18  66 -6.99320e-04
  3   3  18  68 -2.93630e-05
  3   3  18  69 -2.24045e-05
  3   3  18  73 -7.11254e-04
  3   3  18  74 -7.08395e-04
  3   3  18  76 -3.40205e-04
  3   3  18  78 -1.66881e-04
  3   3  18  82  3.56881e-04
  3   3  18  90  1.59533e-04
  3   3  18  94  1.22883e-04
  3   3  18  99  1.82042e-04
  3   3  18 100 -1.75724e-04
  3   3  18 105 -1.71769e-04
  3   3  18 106  1.76612e-04
  3   3  18 111 -1.32770e-04
  3   3  18 115 -1.47672e-04
  3   3  18 116  7.94048e-05
  3   3  18 117  6.12493e-05
  3   3  18 118 -5.95400e-05
  3   3  18 119 -5.91834e-05
  3   3  18 124  1.91384e-04
  3   3  18 125  1.83597e-04
  3   3  18 129 -2.37351e-04
  3   3  18 130 -2.18886e-04
  3   3  18 132  7.50126e-05
  3   3  18 136 -6.49760e-05
  3   3  18 143  1.95211e-04
  3   3  18 145 -7.74112e-05
  3   3  18 146  8.39726e-05
  3   3  18 150  1.76669e-04
  3   3  18 154  3.17898e-04
  3   3  18 156  4.17615e-04
  3   3  18 157 -3.77668e-04
  3   3  18 160  2.13523e-04
  3   3  18 161  2.53221e-04
  3   3  18 162  1.51845e-04
  3   3  18 170  3.63178e-05
  3   3  18 178  3.26676e-05
  3   3  18 179 -2.54585e-05
  3   3  18 183 -1.29729e-05
  3   3  18 186  1.65537e-05
  3   3  18 187  3.54350e-05
  3   3  19   7  1.12565e-03
  3   3  19  13  2.65404e-04
  3   3  19  14 -1.65417e-04
  3   3  19  23 -9.38139e-05
  3   3  19  31 -3.96428e-05
  3   3  19  33  2.87169e-05
  3   3  19  34  2.30857e-04
  3   3  19  47 -1.44562e-05
  3   3  19  55 -1.26928e-04
  3   3  19  59 -2.17593e-05
  3   3  19  61  9.99611e-05
  3   3  19  67 -5.04529e-04
  3   3  19  68 -7.55557e-04
  3   3  19  69 -5.09550e-04
  3   3  19  71  1.72242e-05
  3   3  19  73  1.57293e-05
  3   3  19  74  1.13686e-04
  3   3  19  75 -4.28266e-04
  3   3  19  80 -4.00748e-05
  3   3  19  81 -3.74679e-04
  3   3  19  83  2.29170e-05
  3   3  19  84 -2.32938e-05
  3   3  19  96 -1.33564e-05
  3   3  19 108  1.00928e-05
  3   3  19 109  9.81076e-05
  3   3  19 131  4.43457e-05
  3   3  19 139  3.07089e-05
  3   3  19 142  2.14406e-04
  3   3  19 160  6.84089e-05
  3   3  19 163  7.45783e-05
  3   3  19 169 -1.33830e-04
  3   3  19 170  1.47580e-04
  3   3  19 171  2.25004e-05
  3   3  20   8  3.00060e-04
  3   3  20  11 -1.49703e-04
  3   3  20  12  1.52183e-04
  3   3  20  16 -3.54279e-04
  3   3  20  18  2.82770e-04
  3   3  20  19 -2.82796e-04
  3   3  20  25 -6.32595e-04
  3   3  20  26  6.30047e-04
  3   3  20  27  4.34414e-04
  3   3  20  28  4.19359e-04
  3   3  20  32 -1.03264e-05
  3   3  20  33 -1.66394e-05
  3   3  20  36 -2.45303e-04
  3   3  20  38 -6.59660e-05
  3   3  20  39  6.83557e-05
  3   3  20  43  2.48388e-04
  3   3  20  44 -2.51016e-04
  3   3  20  45  1.57947e-04
  3   3  20  48  1.30877e-04
  3   3  20  49 -1.29585e-04
  3   3  20  52  1.34720e-05
  3   3  20  53 -1.32479e-05
  3   3  20  57 -5.59143e-04
  3   3  20  64  5.47872e-04
  3   3  20  65  1.30822e-03
  3   3  20  69  1.60375e-05
  3   3  20  73 -1.10638e-03
  3   3  20  74 -1.10431e-03
  3   3  20  77 -4.63059e-05
  3   3  20  78  5.34684e-05
  3   3  20  83  7.66083e-04
  3   3  20  88 -1.45324e-04
  3   3  20  90 -1.21190e-05
  3   3  20  95 -5.00868e-05
  3   3  20  99  7.78554e-05
  3   3  20 100 -8.04592e-05
  3   3  20 110 -2.04453e-04
  3   3  20 111 -2.06061e-04
  3   3  20 114  7.62078e-05
  3   3  20 115  9.00685e-05
  3   3  20 118 -7.21674e-05
  3   3  20 124 -1.23463e-04
  3   3  20 125 -1.18954e-04
  3   3  20 127  1.07151e-05
  3   3  20 129 -1.63467e-04
  3   3  20 130 -1.62634e-04
  3   3  20 132 -2.41813e-05
  3   3  20 136 -2.31136e-05
  3   3  20 137 -2.38268e-05
  3   3  20 143  9.91341e-05
  3   3  20 144 -9.86156e-05
  3   3  20 145 -5.07056e-05
  3   3  20 146  5.10372e-05
  3   3  20 151 -1.44814e-04
  3   3  20 155 -9.86330e-05
  3   3  20 157 -1.59447e-04
  3   3  20 160 -5.14050e-05
  3   3  20 169  1.46870e-05
  3   3  20 171 -2.63773e-04
  3   3  20 172 -2.57985e-05
  3   3  20 173 -2.56922e-05
  3   3  20 178 -2.43788e-05
  3   3  20 179 -2.16444e-05
  3   3  20 186  1.66368e-05
  3   3  20 187 -2.25814e-05
  3   3  21  11  3.66898e-05
  3   3  21  16  2.27308e-04
  3   3  21  18 -1.75685e-04
  3   3  21  19  1.65531e-04
  3   3  21  27  1.70887e-04
  3   3  21  28  1.55822e-04
  3   3  21  33  1.11867e-05
  3   3  21  36  2.75315e-05
  3   3  21  38 -1.52481e-05
  3   3  21  43  3.48086e-05
  3   3  21  44 -1.09773e-05
  3   3  21  45  1.16223e-04
  3   3  21  52 -2.13649e-05
  3   3  21  53  3.40881e-05
  3   3  21  64 -5.88508e-05
  3   3  21  65 -2.93618e-04
  3   3  21  73  2.56086e-05
  3   3  21  74 -2.70698e-05
  3   3  21  77 -2.41966e-05
  3   3  21  78  1.31104e-04
  3   3  21  82  1.01309e-05
  3   3  21  83  1.09905e-05
  3   3  21  89  1.12303e-05
  3   3  21  90 -1.23867e-04
  3   3  21  95  4.42373e-05
  3   3  21  99 -2.94655e-05
  3   3  21 106 -1.46929e-04
  3   3  21 114  5.49391e-05
  3   3  21 116  5.29810e-05
  3   3  21 117  6.07301e-05
  3   3  21 118 -1.94379e-05
  3   3  21 119  5.70386e-05
  3   3  21 124 -8.30798e-05
  3   3  21 125 -4.78475e-05
  3   3  21 127 -2.38545e-05
  3   3  21 129 -5.57224e-05
  3   3  21 130 -7.29940e-05
  3   3  21 132 -6.51592e-05
  3   3  21 136 -3.21070e-05
  3   3  21 137  1.29254e-05
  3   3  21 143 -1.62031e-05
  3   3  21 144  1.57679e-05
  3   3  21 145 -4.08023e-05
  3   3  21 146  2.48973e-05
  3   3  21 151 -6.28395e-05
  3   3  21 155 -6.90884e-05
  3   3  21 157 -5.76319e-05
  3   3  21 160  7.17967e-05
  3   3  21 163  8.26748e-05
  3   3  21 164  2.38209e-05
  3   3  21 170  5.03531e-05
  3   3  21 171  5.01079e-05
  3   3  21 178  1.96407e-05
  3   3  21 179 -1.32956e-05
  3   3  21 182 -1.89471e-05
  3   3  21 183  1.89750e-05
  3   3  21 186 -1.16933e-05
  3   4   5   8 -3.84612e-04
  3   4   5   9 -3.82428e-04
  3   4   5  12  1.27099e-05
  3   4   5  16 -6.84842e-05
  3   4   5  32 -2.67388e-05
  3   4   5  33  2.61813e-05
  3   4   5  38 -5.41571e-05
  3   4   5  39  5.48733e-05
  3   4   5  45  1.46848e-05
  3   4   5  46 -1.35187e-05
  3   4   5  64  3.35541e-05
  3   4   5  65  9.63072e-05
  3   4   5  68 -3.14888e-04
  3   4   5  69  3.18756e-04
  3   4   5  76  1.95847e-04
  3   4   5  77 -1.97530e-04
  3   4   5  78 -2.21135e-05
  3   4   5  82 -1.99275e-04
  3   4   5 126 -4.19035e-05
  3   4   5 127  4.23868e-05
  3   4   5 129  3.05616e-05
  3   4   5 130  3.41608e-05
  3   4   5 145 -1.74782e-05
  3   4   5 146 -1.68376e-05
  3   4   6  16  6.19050e-04
  3   4   6  18  4.39845e-04
  3   4   6  19  4.49034e-04
  3   4   6  25 -6.07018e-04
  3   4   6  26  6.08449e-04
  3   4   6  32  2.75477e-04
  3   4   6  33 -2.81440e-04
  3   4   6  36  1.08172e-03
  3   4   6  38  2.87030e-04
  3   4   6  39  2.85718e-04
  3   4   6  43  1.43254e-03
  3   4   6  44 -1.51174e-03
  3   4   6  45  7.85967e-04
  3   4   6  46  7.76321e-04
  3   4   6  48  5.11783e-04
  3   4   6  49  5.12168e-04
  3   4   6  57  2.83564e-05
  3   4   6  64 -7.26974e-04
  3   4   6  65 -1.05470e-03
  3   4   6  69  2.53141e-05
  3   4   6  73  8.59621e-04
  3   4   6  74  8.70785e-04
  3   4   6  95 -3.17167e-04
  3   4   6  99 -3.59118e-04
  3   4   6 100 -3.63132e-04
  3   4   6 105  6.41736e-04
  3   4   6 114  2.93911e-05
  3   4   6 118 -1.03535e-05
  3   4   6 124  1.10689e-05
  3   4   6 125 -1.12841e-05
  3   4   6 130 -3.05016e-04
  3   4   6 132  2.46484e-04
  3   4   6 133 -2.60345e-04
  3   4   6 136 -1.74574e-05
  3   4   6 137 -1.75524e-05
  3   4   6 145 -3.05803e-04
  3   4   6 146  3.01804e-04
  3   4   6 151 -2.87699e-04
  3   4   6 155 -4.86435e-05
  3   4   6 157 -3.05092e-05
  3   4   6 160  1.65544e-04
  3   4   7  10 -1.56071e-05
  3   4   7  17  2.74191e-04
  3   4   7  21 -1.02213e-03
  3   4   7  22 -1.39586e-05
  3   4   7  29  5.52498e-04
  3   4   7  30 -2.36049e-05
  3   4   7  33  1.31291e-05
  3   4   7  41 -1.13073e-05
  3   4   7  42  3.58080e-05
  3   4   7  47 -1.79702e-05
  3   4   7  54 -2.26807e-04
  3   4   7  58  4.60416e-04
  3   4   7  60 -9.84562e-04
  3   4   7  61  1.05385e-04
  3   4   7  63 -2.30893e-05
  3   4   7  64  2.73678e-05
  3   4   7  69  1.08299e-04
  3   4   7  71 -2.54331e-04
  3   4   7  73  3.12502e-05
  3   4   7  80 -1.13932e-04
  3   4   7  85  6.91934e-05
  3   4   7  86  2.23906e-05
  3   4   7  93 -8.26754e-05
  3   4   7  97 -3.27864e-05
  3   4   7  98  2.93918e-05
  3   4   7 103  3.41905e-05
  3   4   7 108  1.58737e-05
  3   4   7 111  1.25407e-05
  3   4   7 112 -5.78669e-05
  3   4   7 121  3.13007e-05
  3   4   7 135 -5.00659e-05
  3   4   7 139  3.33041e-05
  3   4   7 140 -1.55953e-05
  3   4   7 141 -4.61398e-05
  3   4   7 149 -7.22616e-05
  3   4   7 153  5.44774e-05
  3   4   7 158  4.01539e-05
  3   4   7 167  4.69813e-05
  3   4   7 170 -3.19501e-05
  3   4   7 171  2.41276e-05
  3   4   7 175  4.96327e-05
  3   4   7 177 -1.20435e-05
  3   4   7 181  2.90799e-05
  3   4   7 184  1.02139e-05
  3   4   7 186 -1.30768e-05
  3   4   7 189 -3.49660e-05
  3   4   8   7 -2.20286e-05
  3   4   8  13 -1.39426e-05
  3   4   8  14  1.52170e-05
  3   4   8  22  1.47471e-05
  3   4   8  23 -1.24690e-05
  3   4   8  29 -5.00903e-05
  3   4   8  31  1.23373e-05
  3   4   8  63  4.37320e-05
  3   4   8  64 -4.31026e-05
  3   4   8  67 -2.16181e-05
  3   4   8  73 -1.11218e-05
  3   4   8 170 -5.94986e-05
  3   4   9   8 -9.46433e-05
  3   4   9  12  1.06052e-04
  3   4   9  15 -9.28868e-05
  3   4   9  18 -3.21164e-04
  3   4   9  19  3.24533e-04
  3   4   9  25 -4.74296e-05
  3   4   9  27 -1.85419e-04
  3   4   9  28 -1.85197e-04
  3   4   9  32 -1.42639e-04
  3   4   9  35 -7.49634e-04
  3   4   9  39 -1.35159e-04
  3   4   9  41 -1.17326e-05
  3   4   9  43 -3.19600e-05
  3   4   9  44 -3.29903e-05
  3   4   9  46 -3.79907e-04
  3   4   9  47 -1.82152e-05
  3   4   9  56  2.13260e-04
  3   4   9  57  2.13538e-04
  3   4   9  63 -3.76225e-04
  3   4   9  64  3.80795e-04
  3   4   9  66 -7.04423e-04
  3   4   9  68  2.12281e-04
  3   4   9  69  2.14481e-04
  3   4   9  73 -2.75673e-04
  3   4   9  74 -4.39419e-04
  3   4   9  76 -1.04850e-04
  3   4   9  78 -1.58173e-04
  3   4   9  79 -1.58411e-04
  3   4   9  82 -3.09406e-05
  3   4   9  90  7.24345e-05
  3   4   9  94  5.12540e-05
  3   4   9  99 -4.68899e-05
  3   4   9 100  4.73659e-05
  3   4   9 105 -4.96015e-04
  3   4   9 106  4.70142e-04
  3   4   9 110 -3.37678e-05
  3   4   9 111  3.37282e-05
  3   4   9 116  3.50269e-05
  3   4   9 117  3.48044e-05
  3   4   9 118 -1.01411e-04
  3   4   9 119 -1.01217e-04
  3   4   9 126 -2.52471e-04
  3   4   9 127 -2.52912e-04
  3   4   9 129 -1.50217e-04
  3   4   9 130 -1.50677e-04
  3   4   9 136  5.54121e-05
  3   4   9 143 -1.88322e-05
  3   4   9 150  1.54254e-04
  3   4   9 155 -3.50389e-04
  3   4  10  18  1.49414e-04
  3   4  10  19  1.45209e-04
  3   4  10  27 -3.22735e-05
  3   4  10  28 -3.35665e-05
  3   4  10  39  1.88642e-05
  3   4  10  43 -1.50871e-05
  3   4  10  44  1.49566e-05
  3   4  10  48  3.39994e-04
  3   4  10  49  3.39650e-04
  3   4  10  56 -1.07281e-05
  3   4  10  63  3.16113e-05
  3   4  10  64 -4.86167e-05
  3   4  10  78  2.35714e-05
  3   4  10  79  2.25075e-05
  3   4  10  90 -1.07790e-05
  3   4  10  93 -5.87050e-05
  3   4  10 114  1.00076e-04
  3   4  10 115  9.99026e-05
  3   4  10 124 -6.37115e-05
  3   4  10 125 -6.35369e-05
  3   4  10 129 -9.50218e-05
  3   4  10 130  9.65522e-05
  3   4  10 132 -4.04515e-04
  3   4  10 133 -4.05123e-04
  3   4  10 145 -1.71129e-05
  3   4  10 146 -1.60000e-05
  3   4  10 150 -1.93888e-05
  3   4  10 157 -2.14752e-04
  3   4  10 160 -6.52958e-05
  3   4  10 178 -1.24719e-05
  3   4  10 179  1.24608e-05
  3   4  11  10  5.87236e-05
  3   4  11  17  4.81643e-04
  3   4  11  21 -1.76766e-03
  3   4  11  29  1.18762e-03
  3   4  11  30 -1.48693e-04
  3   4  11  33 -1.05249e-05
  3   4  11  42 -3.79920e-05
  3   4  11  47  1.16351e-05
  3   4  11  54 -4.19031e-04
  3   4  11  58  9.10884e-04
  3   4  11  60 -1.71785e-03
  3   4  11  61 -1.05215e-04
  3   4  11  63  2.34778e-05
  3   4  11  64 -2.68984e-05
  3   4  11  69 -1.04781e-04
  3   4  11  71 -4.69752e-04
  3   4  11  73 -2.71814e-05
  3   4  11  80 -2.71577e-04
  3   4  11  85  2.33023e-05
  3   4  11  86 -2.14876e-05
  3   4  11  93  7.90524e-05
  3   4  11  97  3.49247e-05
  3   4  11  98 -3.02482e-05
  3   4  11 103 -3.48460e-05
  3   4  11 108 -1.00989e-04
  3   4  11 111 -1.85713e-05
  3   4  11 112  5.65920e-05
  3   4  11 114 -1.26233e-05
  3   4  11 115  1.07576e-05
  3   4  11 121 -2.72274e-05
  3   4  11 123  1.85217e-05
  3   4  11 135  4.51846e-05
  3   4  11 139 -3.59635e-05
  3   4  11 140  2.24194e-05
  3   4  11 141  1.65433e-05
  3   4  11 149  7.29208e-05
  3   4  11 151 -1.32765e-05
  3   4  11 153 -5.09561e-05
  3   4  11 158 -3.47530e-05
  3   4  11 167 -4.44934e-05
  3   4  11 168  3.40995e-05
  3   4  11 170  3.03850e-05
  3   4  11 171 -2.28059e-05
  3   4  11 175 -4.70369e-05
  3   4  11 177  2.30662e-05
  3   4  11 181 -2.77110e-05
  3   4  11 186  1.81832e-05
  3   4  11 189  3.29560e-05
  3   4  12  22  1.18041e-04
  3   4  12  29  7.29043e-05
  3   4  12  37 -6.87742e-05
  3   4  12  41  5.92784e-05
  3   4  12  47  2.83299e-04
  3   4  12  51  1.05885e-04
  3   4  12  62  1.18260e-04
  3   4  12  63  3.97771e-05
  3   4  12  64 -3.98628e-05
  3   4  12  87 -2.00912e-04
  3   4  12  92 -1.43760e-05
  3   4  12  93 -8.82252e-05
  3   4  12  96  9.80855e-05
  3   4  12 102  2.71136e-05
  3   4  12 104 -2.65308e-04
  3   4  12 113  1.73298e-04
  3   4  12 120  6.46876e-05
  3   4  12 122  4.22594e-05
  3   4  12 128 -1.27836e-05
  3   4  12 134 -1.73529e-04
  3   4  12 138 -8.56323e-05
  3   4  12 147  1.54911e-04
  3   4  12 148 -1.48582e-04
  3   4  12 152 -9.89379e-05
  3   4  12 159  1.20378e-04
  3   4  12 162 -2.17490e-04
  3   4  12 166 -1.86044e-05
  3   4  12 170  5.50760e-05
  3   4  12 176 -7.21010e-05
  3   4  12 185 -1.91108e-05
  3   4  12 188  1.14243e-05
  3   4  13  20 -2.91598e-04
  3   4  13  21 -1.16380e-04
  3   4  13  22 -2.39481e-05
  3   4  13  24 -2.13779e-04
  3   4  13  29  1.79173e-05
  3   4  13  33 -3.99866e-05
  3   4  13  40  2.94728e-04
  3   4  13  41 -1.94686e-05
  3   4  13  42  2.25419e-05
  3   4  13  47 -3.10468e-05
  3   4  13  50  1.64592e-04
  3   4  13  61  1.50916e-04
  3   4  13  63 -2.88732e-05
  3   4  13  64  4.84623e-05
  3   4  13  66  1.16022e-05
  3   4  13  70 -7.92753e-05
  3   4  13  73  2.00404e-05
  3   4  13  85  5.43304e-05
  3   4  13  93 -1.03395e-04
  3   4  13  97  1.31624e-04
  3   4  13  98  7.78580e-05
  3   4  13 103 -5.91610e-05
  3   4  13 104  1.22647e-05
  3   4  13 107 -3.70114e-05
  3   4  13 112  1.78126e-04
  3   4  13 121 -4.12525e-05
  3   4  13 123 -4.53544e-05
  3   4  13 131  4.67507e-05
  3   4  13 135 -1.45135e-04
  3   4  13 139 -4.62107e-05
  3   4  13 140 -1.53937e-04
  3   4  13 141  3.17278e-05
  3   4  13 149 -9.54470e-05
  3   4  13 153 -3.60329e-05
  3   4  13 158  1.01006e-04
  3   4  13 163  1.66492e-04
  3   4  13 168 -1.00061e-05
  3   4  13 170  6.19750e-05
  3   4  13 177  2.39558e-05
  3   4  13 184 -1.33957e-05
  3   4  14   7 -1.41805e-04
  3   4  14  13 -4.29811e-05
  3   4  14  14 -3.12800e-05
  3   4  14  23  1.63097e-04
  3   4  14  29  1.48752e-05
  3   4  14  31 -6.58673e-05
  3   4  14  34 -5.83449e-05
  3   4  14  55  2.04550e-05
  3   4  14  59 -4.85917e-05
  3   4  14  63 -1.66731e-05
  3   4  14  64  1.61771e-05
  3   4  14  66 -1.38597e-05
  3   4  14  67 -1.78055e-04
  3   4  14  69  1.99969e-05
  3   4  14  75  2.46288e-04
  3   4  14  81 -1.83571e-04
  3   4  14  84 -5.94949e-05
  3   4  14  93 -1.71551e-05
  3   4  14 109  2.12323e-05
  3   4  14 142  2.22318e-05
  3   4  14 149  1.22967e-05
  3   4  14 170  1.78712e-05
  3   4  15   8  1.25277e-04
  3   4  15  16  1.46722e-04
  3   4  15  18  1.28304e-04
  3   4  15  19  1.29742e-04
  3   4  15  25  2.10447e-04
  3   4  15  26  2.09963e-04
  3   4  15  36  3.11268e-04
  3   4  15  39 -1.80069e-05
  3   4  15  43 -4.94948e-04
  3   4  15  44 -4.94610e-04
  3   4  15  45  2.66389e-04
  3   4  15  48  2.10605e-04
  3   4  15  49  2.10787e-04
  3   4  15  64 -2.23154e-04
  3   4  15  65 -2.97665e-04
  3   4  15  69  9.24600e-05
  3   4  15  74  2.44440e-04
  3   4  15  77 -5.13420e-05
  3   4  15  82  5.70188e-05
  3   4  15  83  5.69780e-05
  3   4  15  94 -1.01398e-05
  3   4  15  99  9.62437e-05
  3   4  15 100 -1.07459e-04
  3   4  15 105 -2.75474e-05
  3   4  15 106 -2.57345e-05
  3   4  15 114 -1.66116e-04
  3   4  15 117 -5.54202e-05
  3   4  15 127 -7.99893e-05
  3   4  15 145 -1.88091e-05
  3   4  15 146 -2.25323e-05
  3   4  15 150 -1.00368e-05
  3   4  15 157  3.39813e-04
  3   4  15 160  3.49762e-04
  3   4  16   8  1.68041e-05
  3   4  16  16  1.56384e-05
  3   4  16  18 -2.88512e-05
  3   4  16  19 -2.18694e-05
  3   4  16  25  2.09529e-05
  3   4  16  26  2.49705e-05
  3   4  16  32 -1.09924e-04
  3   4  16  36  3.85640e-05
  3   4  16  39  1.27208e-04
  3   4  16  43 -9.75619e-05
  3   4  16  44 -9.70751e-05
  3   4  16  48  2.05134e-05
  3   4  16  49  2.07007e-05
  3   4  16  52 -2.09565e-05
  3   4  16  53 -2.10109e-05
  3   4  16  64 -2.23529e-05
  3   4  16  65 -5.64793e-05
  3   4  16  68 -1.52772e-05
  3   4  16  69  1.44894e-05
  3   4  16  73 -4.21432e-05
  3   4  16  74  3.81997e-05
  3   4  16  78 -2.78091e-05
  3   4  16  94  1.51300e-04
  3   4  16  99  5.72969e-05
  3   4  16 100 -6.50757e-05
  3   4  16 105 -1.16769e-04
  3   4  16 106  1.16532e-04
  3   4  16 124 -4.75807e-05
  3   4  16 129  2.92840e-05
  3   4  16 130 -2.92986e-05
  3   4  16 132 -2.87522e-05
  3   4  16 136  3.15216e-05
  3   4  16 145 -7.73555e-05
  3   4  16 146  7.70534e-05
  3   4  16 154 -2.90437e-04
  3   4  16 178 -3.27276e-05
  3   4  17   8  3.67550e-05
  3   4  17   9  3.60955e-05
  3   4  17  15 -3.30039e-05
  3   4  17  18  4.98879e-05
  3   4  17  19  5.04386e-05
  3   4  17  25  4.17329e-05
  3   4  17  27  9.56824e-05
  3   4  17  28  9.61709e-05
  3   4  17  32  2.80618e-05
  3   4  17  33  2.99620e-05
  3   4  17  35 -5.07460e-05
  3   4  17  38  7.25805e-05
  3   4  17  39 -7.07716e-05
  3   4  17  43  2.04433e-04
  3   4  17  44 -1.98117e-04
  3   4  17  46  9.47181e-05
  3   4  17  48  3.53996e-05
  3   4  17  49  3.52077e-05
  3   4  17  63 -2.22802e-05
  3   4  17  64 -3.19680e-05
  3   4  17  66 -2.04195e-05
  3   4  17  69  6.88670e-05
  3   4  17  73 -7.65723e-05
  3   4  17  74 -3.52297e-05
  3   4  17  76 -1.68761e-05
  3   4  17  82  1.60455e-05
  3   4  17  83  1.57547e-05
  3   4  17  88 -1.30466e-05
  3   4  17  89  1.29452e-05
  3   4  17  94 -2.25090e-05
  3   4  17  99 -2.84087e-05
  3   4  17 100  2.88021e-05
  3   4  17 105 -5.08857e-05
  3   4  17 106 -4.83368e-05
  3   4  17 127 -1.36763e-05
  3   4  17 129  1.19174e-05
  3   4  17 130  1.20869e-05
  3   4  17 132 -2.05440e-05
  3   4  17 145 -2.87006e-05
  3   4  17 146 -2.95372e-05
  3   4  17 150 -2.16749e-05
  3   4  17 160  1.25243e-05
  3   4  17 182  1.08021e-05
  3   4  18   8 -1.77689e-05
  3   4  18   9  1.75723e-05
  3   4  18  11 -3.41089e-05
  3   4  18  12  3.40301e-05
  3   4  18  15 -1.06807e-04
  3   4  18  18 -5.26011e-05
  3   4  18  19 -5.08721e-05
  3   4  18  25  9.89955e-05
  3   4  18  27 -1.62330e-05
  3   4  18  28  1.45228e-05
  3   4  18  32  1.74628e-04
  3   4  18  33 -1.71800e-04
  3   4  18  35 -1.00879e-04
  3   4  18  38 -2.98895e-05
  3   4  18  39  3.29335e-05
  3   4  18  43 -3.66367e-05
  3   4  18  44  3.01121e-05
  3   4  18  46  8.74694e-05
  3   4  18  48 -3.49868e-05
  3   4  18  49 -3.52523e-05
  3   4  18  52  2.55846e-05
  3   4  18  53 -2.56657e-05
  3   4  18  56  3.04600e-05
  3   4  18  57 -3.04221e-05
  3   4  18  63 -6.99446e-05
  3   4  18  64  6.96372e-05
  3   4  18  66 -7.10266e-05
  3   4  18  68  2.65817e-05
  3   4  18  69 -2.60395e-05
  3   4  18  73 -7.10112e-05
  3   4  18  74  7.54607e-05
  3   4  18  76 -2.70565e-05
  3   4  18  78  5.04820e-05
  3   4  18  94 -7.89861e-05
  3   4  18  99  1.73488e-05
  3   4  18 100  1.88612e-05
  3   4  18 105 -3.91767e-05
  3   4  18 106 -4.07493e-05
  3   4  18 111  2.53750e-05
  3   4  18 115 -1.97057e-04
  3   4  18 116  1.25268e-04
  3   4  18 117 -1.25256e-04
  3   4  18 124  5.67286e-05
  3   4  18 125 -5.66430e-05
  3   4  18 129 -1.03272e-04
  3   4  18 130  1.03231e-04
  3   4  18 132 -2.16733e-05
  3   4  18 136 -6.59797e-05
  3   4  18 145  3.80376e-05
  3   4  18 146  3.80777e-05
  3   4  18 150  8.45003e-05
  3   4  18 154  2.11271e-04
  3   4  18 156  3.36013e-04
  3   4  18 157  3.32112e-04
  3   4  18 160 -3.98413e-04
  3   4  18 161  4.03670e-04
  3   4  18 178  5.70332e-05
  3   4  18 179  5.69501e-05
  3   4  18 187  1.57681e-05
  3   4  19  10 -2.91767e-04
  3   4  19  11 -1.04792e-05
  3   4  19  15  1.20142e-05
  3   4  19  17 -4.65478e-04
  3   4  19  21  1.08176e-03
  3   4  19  29 -9.09791e-04
  3   4  19  30  6.20406e-04
  3   4  19  33  2.05620e-05
  3   4  19  42  5.14618e-05
  3   4  19  47 -1.13009e-05
  3   4  19  54  2.10280e-04
  3   4  19  56 -1.07957e-05
  3   4  19  58 -5.44678e-04
  3   4  19  60  8.83611e-04
  3   4  19  61  1.84628e-04
  3   4  19  63 -4.07953e-05
  3   4  19  64  5.00634e-05
  3   4  19  69  1.92169e-04
  3   4  19  73  5.82853e-05
  3   4  19  80 -2.69137e-05
  3   4  19  84  1.10821e-05
  3   4  19  85 -1.58816e-04
  3   4  19  86  3.87028e-05
  3   4  19  90  3.08525e-05
  3   4  19  93 -1.43685e-04
  3   4  19  97 -5.50249e-05
  3   4  19  98  5.98102e-05
  3   4  19 103  6.78490e-05
  3   4  19 108  3.14440e-04
  3   4  19 111  3.39132e-05
  3   4  19 112 -1.01181e-04
  3   4  19 114  2.04891e-05
  3   4  19 115 -1.77383e-05
  3   4  19 116 -1.21385e-05
  3   4  19 121  5.02228e-05
  3   4  19 123 -3.52721e-05
  3   4  19 133 -1.15791e-05
  3   4  19 135 -8.19672e-05
  3   4  19 139  6.22782e-05
  3   4  19 140 -6.11550e-05
  3   4  19 141 -3.75742e-05
  3   4  19 149 -1.39533e-04
  3   4  19 151  2.72157e-05
  3   4  19 153  9.29162e-05
  3   4  19 158  7.10349e-05
  3   4  19 163 -1.00028e-05
  3   4  19 165 -1.27836e-05
  3   4  19 167  8.11288e-05
  3   4  19 168 -1.47707e-04
  3   4  19 170 -5.70713e-05
  3   4  19 171  6.71628e-05
  3   4  19 172  1.37282e-05
  3   4  19 173 -1.00514e-05
  3   4  19 175  8.52051e-05
  3   4  19 177 -4.14647e-05
  3   4  19 181  5.00349e-05
  3   4  19 184  1.67416e-05
  3   4  19 186 -3.29941e-05
  3   4  19 187 -4.12074e-05
  3   4  19 189 -8.80234e-05
  3   4  20   8 -6.39155e-05
  3   4  20  11 -4.44969e-05
  3   4  20  12 -4.44808e-05
  3   4  20  16 -2.04472e-04
  3   4  20  18 -1.31330e-04
  3   4  20  19 -1.31773e-04
  3   4  20  25 -3.60644e-04
  3   4  20  26 -3.59941e-04
  3   4  20  27  1.29324e-04
  3   4  20  28 -1.27335e-04
  3   4  20  32 -1.01871e-04
  3   4  20  33  1.02802e-04
  3   4  20  36 -2.19547e-04
  3   4  20  38  1.04655e-05
  3   4  20  43  3.98466e-04
  3   4  20  44  3.98039e-04
  3   4  20  45 -1.03156e-04
  3   4  20  48 -4.10057e-05
  3   4  20  49 -4.07727e-05
  3   4  20  64  1.59497e-04
  3   4  20  65  2.07353e-04
  3   4  20  69 -1.93575e-04
  3   4  20  73  1.98394e-04
  3   4  20  74 -1.98015e-04
  3   4  20  77  9.92649e-05
  3   4  20  83 -2.32645e-04
  3   4  20  95  6.98949e-05
  3   4  20  99  5.51217e-05
  3   4  20 100  5.46713e-05
  3   4  20 110  1.22533e-04
  3   4  20 111 -1.22580e-04
  3   4  20 114 -1.25328e-04
  3   4  20 115  1.25974e-04
  3   4  20 118 -2.93161e-05
  3   4  20 124 -1.12649e-05
  3   4  20 125  1.11302e-05
  3   4  20 127 -8.86035e-05
  3   4  20 129 -4.94189e-05
  3   4  20 130  4.90086e-05
  3   4  20 136 -4.95456e-05
  3   4  20 137  4.95880e-05
  3   4  20 145  4.57397e-05
  3   4  20 146  4.56995e-05
  3   4  20 151  4.25397e-05
  3   4  20 155  2.13788e-04
  3   4  20 157  2.03106e-04
  3   4  20 160  1.23796e-04
  3   4  20 171  3.58103e-05
  3   4  20 178 -1.93540e-05
  3   4  20 179  1.93317e-05
  3   4  21  16  3.64099e-05
  3   4  21  18 -1.84890e-05
  3   4  21  19 -1.95932e-05
  3   4  21  25 -1.26890e-05
  3   4  21  26 -1.12645e-05
  3   4  21  27  1.63197e-05
  3   4  21  28 -1.57462e-05
  3   4  21  32 -2.60307e-05
  3   4  21  33  2.51276e-05
  3   4  21  36  1.66366e-05
  3   4  21  38  3.05065e-05
  3   4  21  39 -3.69614e-05
  3   4  21  43  9.78902e-05
  3   4  21  44  1.00985e-04
  3   4  21  45 -6.45353e-05
  3   4  21  64  2.33575e-05
  3   4  21  65 -3.92057e-05
  3   4  21  73 -1.59696e-05
  3   4  21  74 -1.10585e-05
  3   4  21  78  1.64129e-05
  3   4  21  90  1.24524e-05
  3   4  21 106 -1.34420e-04
  3   4  21 116 -5.79466e-05
  3   4  21 117  5.78242e-05
  3   4  21 124  1.85935e-05
  3   4  21 125  1.31901e-05
  3   4  21 129 -9.80097e-05
  3   4  21 130 -1.00180e-04
  3   4  21 132 -6.12871e-05
  3   4  21 145  1.94789e-05
  3   4  21 146 -2.03495e-05
  3   4  21 151  1.23757e-05
  3   4  21 155  5.77676e-05
  3   4  21 163  2.21239e-05
  3   5   6  20 -2.36989e-05
  3   5   6  31  1.56473e-04
  3   5   6  37 -3.33067e-05
  3   5   6  51 -1.13811e-05
  3   5   6  55  4.88149e-05
  3   5   6  59 -1.01149e-04
  3   5   6  62 -7.97287e-05
  3   5   6  72 -4.50105e-05
  3   5   6  75  2.60178e-04
  3   5   6 102 -2.11336e-05
  3   5   6 104  6.65094e-05
  3   5   6 109  3.98740e-05
  3   5   6 113 -9.04791e-05
  3   5   6 115  1.31421e-05
  3   5   6 120  1.58024e-05
  3   5   6 122  5.71483e-05
  3   5   6 129  6.19637e-05
  3   5   6 138 -1.00662e-05
  3   5   6 147 -8.75072e-05
  3   5   6 152  7.52913e-05
  3   5   6 163  1.13065e-05
  3   5   6 176  3.71829e-05
  3   5   7  16  1.72650e-04
  3   5   7  18 -4.50480e-04
  3   5   7  19  4.95712e-04
  3   5   7  25 -1.09942e-05
  3   5   7  26 -1.72526e-05
  3   5   7  27 -1.47735e-04
  3   5   7  28  1.47077e-04
  3   5   7  32 -4.87295e-04
  3   5   7  33  5.33373e-04
  3   5   7  36  1.09022e-03
  3   5   7  38  1.43236e-04
  3   5   7  39 -1.41210e-04
  3   5   7  43  5.29400e-04
  3   5   7  44 -6.97306e-04
  3   5   7  45  1.95612e-04
  3   5   7  46 -1.81138e-04
  3   5   7  48  1.21827e-04
  3   5   7  49  1.21358e-04
  3   5   7  52 -2.63195e-04
  3   5   7  53  2.76182e-04
  3   5   7  57 -1.40915e-04
  3   5   7  64 -5.12735e-04
  3   5   7  65 -8.79568e-04
  3   5   7  68  1.09526e-05
  3   5   7  73  6.13310e-04
  3   5   7  74  7.46599e-04
  3   5   7  90  2.21414e-04
  3   5   7  91 -2.30433e-04
  3   5   7  95  3.09396e-04
  3   5   7  96  8.22760e-05
  3   5   7  99  2.97619e-04
  3   5   7 100 -3.07368e-04
  3   5   7 105  6.45939e-04
  3   5   7 114  5.86110e-04
  3   5   7 115  4.80219e-04
  3   5   7 117  7.02138e-05
  3   5   7 118 -1.38567e-04
  3   5   7 124 -4.14483e-04
  3   5   7 125 -4.52218e-04
  3   5   7 129 -7.20455e-04
  3   5   7 130 -9.34790e-04
  3   5   7 132  6.52758e-04
  3   5   7 133 -8.27762e-04
  3   5   7 134 -1.08553e-04
  3   5   7 136 -2.34570e-04
  3   5   7 137  2.44215e-04
  3   5   7 145 -3.87978e-04
  3   5   7 146 -3.65240e-04
  3   5   7 148 -1.06292e-04
  3   5   7 151 -7.06884e-04
  3   5   7 155 -9.34146e-04
  3   5   7 157 -7.83836e-04
  3   5   7 160 -7.21811e-04
  3   5   7 162  9.90853e-05
  3   5   7 164 -2.25410e-05
  3   5   7 165  2.26335e-05
  3   5   7 178  1.00091e-04
  3   5   7 179 -1.01360e-04
  3   5   8   8 -2.08974e-05
  3   5   8   9  2.07974e-05
  3   5   8  16  1.99130e-04
  3   5   8  18 -2.94615e-05
  3   5   8  19 -2.96017e-05
  3   5   8  20 -6.40618e-04
  3   5   8  24 -3.43571e-04
  3   5   8  25 -1.08547e-04
  3   5   8  26  1.07606e-04
  3   5   8  27 -9.83747e-05
  3   5   8  28 -9.67545e-05
  3   5   8  32 -4.49168e-04
  3   5   8  33 -4.56403e-04
  3   5   8  34 -1.93362e-05
  3   5   8  36 -4.90500e-05
  3   5   8  40  6.51923e-04
  3   5   8  41 -8.90563e-05
  3   5   8  42 -1.60323e-04
  3   5   8  43 -1.45795e-04
  3   5   8  44 -1.36202e-04
  3   5   8  45  2.15427e-04
  3   5   8  46  2.14921e-04
  3   5   8  48  2.54378e-05
  3   5   8  49 -2.53108e-05
  3   5   8  50  8.31441e-05
  3   5   8  57  1.25935e-04
  3   5   8  61 -1.92754e-04
  3   5   8  64  5.73322e-05
  3   5   8  65 -1.52423e-05
  3   5   8  67 -1.50531e-05
  3   5   8  68 -2.61767e-05
  3   5   8  69 -1.08246e-05
  3   5   8  75 -1.30202e-05
  3   5   8  76 -3.35430e-05
  3   5   8  77 -3.10553e-05
  3   5   8  78  3.44722e-05
  3   5   8  90 -6.04461e-05
  3   5   8  91 -6.12083e-05
  3   5   8  93 -1.27465e-05
  3   5   8  95 -1.97644e-04
  3   5   8  96  2.16385e-05
  3   5   8  97  1.80858e-04
  3   5   8  98 -2.43828e-04
  3   5   8  99  1.32478e-05
  3   5   8 100  1.45432e-05
  3   5   8 103  1.76594e-04
  3   5   8 105  1.18496e-05
  3   5   8 107 -2.75219e-05
  3   5   8 112 -2.22444e-04
  3   5   8 114  6.68178e-05
  3   5   8 115 -6.38957e-05
  3   5   8 117  8.22941e-05
  3   5   8 118 -4.37866e-05
  3   5   8 123 -2.06590e-04
  3   5   8 124 -3.48337e-05
  3   5   8 125  3.43156e-05
  3   5   8 126  1.13535e-05
  3   5   8 129 -2.39592e-04
  3   5   8 130  2.53097e-04
  3   5   8 131  3.20236e-04
  3   5   8 132  1.50367e-04
  3   5   8 133  1.56570e-04
  3   5   8 134  3.13098e-04
  3   5   8 135 -2.34196e-04
  3   5   8 136 -2.95403e-05
  3   5   8 137 -2.88661e-05
  3   5   8 140 -3.46122e-04
  3   5   8 145  5.19441e-05
  3   5   8 146 -5.40224e-05
  3   5   8 147  2.38091e-05
  3   5   8 148  3.31505e-04
  3   5   8 149 -3.10776e-04
  3   5   8 151  1.66417e-04
  3   5   8 153  1.05892e-04
  3   5   8 155 -2.15286e-04
  3   5   8 157 -4.11349e-04
  3   5   8 158  8.96176e-05
  3   5   8 160 -3.21289e-04
  3   5   8 162 -9.15938e-05
  3   5   8 163 -6.37483e-04
  3   5   8 172 -3.70021e-05
  3   5   8 173 -3.69157e-05
  3   5   8 177  8.67258e-05
  3   5   9  14  5.84200e-05
  3   5   9  15 -3.00655e-05
  3   5   9  16  2.80735e-05
  3   5   9  17 -1.91148e-05
  3   5   9  18 -2.10707e-05
  3   5   9  20 -3.00287e-04
  3   5   9  21 -1.66805e-04
  3   5   9  22 -1.06295e-05
  3   5   9  23 -1.64114e-05
  3   5   9  24  2.10759e-04
  3   5   9  29  4.37529e-05
  3   5   9  30  1.08632e-05
  3   5   9  31  7.36505e-05
  3   5   9  36 -2.76836e-05
  3   5   9  38  4.36119e-05
  3   5   9  40 -7.67009e-05
  3   5   9  42  1.90362e-04
  3   5   9  50 -5.73778e-05
  3   5   9  51  5.48713e-05
  3   5   9  54  8.19180e-05
  3   5   9  56 -1.20743e-04
  3   5   9  57  1.08392e-05
  3   5   9  58 -1.10351e-04
  3   5   9  59 -1.92632e-05
  3   5   9  60  2.67146e-04
  3   5   9  61 -2.00653e-04
  3   5   9  63  7.53572e-05
  3   5   9  65  1.42449e-05
  3   5   9  67  1.09341e-04
  3   5   9  70 -6.68198e-05
  3   5   9  73 -1.00396e-04
  3   5   9  74  2.88744e-05
  3   5   9  77  1.76412e-05
  3   5   9  80  1.36482e-05
  3   5   9  86  1.57423e-04
  3   5   9  87  9.23385e-05
  3   5   9  88 -7.35298e-05
  3   5   9  91  3.79512e-05
  3   5   9  92  1.76109e-05
  3   5   9  93  4.65312e-05
  3   5   9  94 -5.21277e-05
  3   5   9  95  3.31184e-05
  3   5   9  97 -1.09958e-05
  3   5   9  98  2.72975e-04
  3   5   9 100  1.40706e-05
  3   5   9 101  1.75114e-05
  3   5   9 103  1.05017e-04
  3   5   9 104  2.32578e-04
  3   5   9 106  3.72208e-05
  3   5   9 107  4.41896e-05
  3   5   9 108 -3.23491e-05
  3   5   9 112 -2.49729e-04
  3   5   9 113 -2.80611e-04
  3   5   9 115 -2.37344e-04
  3   5   9 116  1.17393e-05
  3   5   9 119 -6.49966e-05
  3   5   9 121  3.11337e-05
  3   5   9 123  1.94977e-04
  3   5   9 128  2.37689e-05
  3   5   9 131 -4.54547e-04
  3   5   9 135  1.54643e-04
  3   5   9 139 -2.18206e-04
  3   5   9 140  2.17173e-04
  3   5   9 149  2.01570e-04
  3   5   9 150 -8.11519e-05
  3   5   9 151  6.92459e-05
  3   5   9 152  2.03445e-04
  3   5   9 153 -5.18922e-05
  3   5   9 158 -1.35915e-04
  3   5   9 159 -1.03521e-04
  3   5   9 163 -4.12538e-04
  3   5   9 167 -3.51760e-05
  3   5   9 174 -3.08672e-05
  3   5   9 176  1.25750e-04
  3   5   9 177 -1.12269e-04
  3   5   9 180  3.27476e-05
  3   5   9 182  3.47714e-05
  3   5   9 183  1.69019e-05
  3   5   9 184 -2.14327e-05
  3   5   9 186 -1.55248e-05
  3   5   9 187 -1.40048e-05
  3   5  10   7 -6.16122e-05
  3   5  10   9  1.15962e-05
  3   5  10  10  3.20381e-05
  3   5  10  11  4.79940e-05
  3   5  10  16 -7.92488e-05
  3   5  10  17 -1.08122e-04
  3   5  10  20 -5.62829e-04
  3   5  10  21  1.17753e-04
  3   5  10  24  4.05590e-05
  3   5  10  26 -4.96028e-05
  3   5  10  29 -1.31115e-04
  3   5  10  30  3.19423e-05
  3   5  10  31  1.85657e-05
  3   5  10  36  3.33746e-04
  3   5  10  38  6.11626e-05
  3   5  10  40  5.29540e-04
  3   5  10  42 -7.23453e-05
  3   5  10  45 -1.00437e-04
  3   5  10  46 -9.82307e-05
  3   5  10  50  1.92437e-05
  3   5  10  51  2.04092e-05
  3   5  10  54 -3.09381e-05
  3   5  10  55  7.21600e-05
  3   5  10  59 -7.65761e-05
  3   5  10  60  4.27196e-05
  3   5  10  61  1.38165e-04
  3   5  10  62  1.91622e-05
  3   5  10  65 -2.67297e-04
  3   5  10  67  1.04701e-05
  3   5  10  70  8.02254e-05
  3   5  10  71  6.15336e-05
  3   5  10  75  1.10405e-05
  3   5  10  77 -5.82698e-05
  3   5  10  79 -3.73091e-05
  3   5  10  80  5.28296e-05
  3   5  10  83  1.94746e-05
  3   5  10  84 -1.57913e-05
  3   5  10  86  1.96670e-05
  3   5  10  91  1.92159e-05
  3   5  10  93 -3.53147e-05
  3   5  10  94  8.44143e-05
  3   5  10  95  8.74023e-05
  3   5  10  96  2.07193e-05
  3   5  10  97  7.30592e-05
  3   5  10  98 -1.10407e-05
  3   5  10 102 -1.24170e-04
  3   5  10 103 -1.50392e-04
  3   5  10 104 -1.37792e-05
  3   5  10 106  9.79015e-05
  3   5  10 108 -1.44524e-05
  3   5  10 110 -2.56783e-05
  3   5  10 111 -3.53190e-05
  3   5  10 112 -1.41152e-04
  3   5  10 113  2.25362e-05
  3   5  10 114 -3.01229e-05
  3   5  10 115  1.98674e-05
  3   5  10 116 -1.55186e-05
  3   5  10 120  9.60096e-05
  3   5  10 121 -1.70587e-04
  3   5  10 122  2.94152e-04
  3   5  10 123 -7.39476e-05
  3   5  10 124  1.54642e-05
  3   5  10 128 -1.62323e-05
  3   5  10 131  7.98572e-05
  3   5  10 133  2.36951e-05
  3   5  10 134 -1.78344e-05
  3   5  10 135 -3.33800e-05
  3   5  10 138 -1.57595e-05
  3   5  10 139  6.17519e-05
  3   5  10 140 -1.39159e-04
  3   5  10 147  1.88415e-05
  3   5  10 148 -1.81927e-05
  3   5  10 149 -7.08835e-05
  3   5  10 150  6.29586e-05
  3   5  10 151 -6.54316e-05
  3   5  10 152 -2.06239e-05
  3   5  10 153  1.95399e-05
  3   5  10 155 -5.11433e-04
  3   5  10 158 -2.36619e-05
  3   5  10 161  1.90259e-05
  3   5  10 162  2.04217e-05
  3   5  10 163  1.50630e-04
  3   5  10 164 -2.97030e-05
  3   5  10 165  1.46226e-05
  3   5  10 166  1.40847e-05
  3   5  10 167  1.29252e-05
  3   5  10 171 -1.85946e-05
  3   5  10 172 -1.23087e-05
  3   5  10 173  1.19166e-05
  3   5  10 174  1.74507e-05
  3   5  10 175 -3.91723e-05
  3   5  10 176 -1.78826e-05
  3   5  10 177  4.33220e-05
  3   5  10 180  2.38621e-05
  3   5  10 181  1.34822e-05
  3   5  10 184  4.37769e-05
  3   5  10 185 -2.06899e-05
  3   5  10 186 -3.37588e-05
  3   5  10 187 -1.95694e-05
  3   5  10 188  1.62343e-05
  3   5  11  16  2.81981e-04
  3   5  11  18  3.08104e-05
  3   5  11  19 -3.26264e-05
  3   5  11  20 -6.63990e-05
  3   5  11  27  9.23658e-05
  3   5  11  28 -9.16266e-05
  3   5  11  33  2.57420e-05
  3   5  11  36 -1.32114e-05
  3   5  11  38 -2.53542e-04
  3   5  11  39  2.54605e-04
  3   5  11  40  1.66987e-04
  3   5  11  45  3.12652e-04
  3   5  11  46 -3.09318e-04
  3   5  11  48  8.01224e-05
  3   5  11  49  7.98783e-05
  3   5  11  52 -3.68196e-04
  3   5  11  53  3.69836e-04
  3   5  11  57  3.84518e-05
  3   5  11  64  2.43469e-04
  3   5  11  69 -1.42871e-05
  3   5  11  73  6.17919e-05
  3   5  11  74  5.06892e-05
  3   5  11  90  3.85739e-04
  3   5  11  91 -3.87355e-04
  3   5  11  95  2.19592e-04
  3   5  11  99  2.54048e-04
  3   5  11 100 -2.54814e-04
  3   5  11 105  7.58986e-04
  3   5  11 114  1.11977e-03
  3   5  11 115  1.08785e-03
  3   5  11 117  2.10496e-04
  3   5  11 118 -1.90042e-04
  3   5  11 124 -6.56187e-04
  3   5  11 125 -6.69595e-04
  3   5  11 129 -9.41149e-04
  3   5  11 130 -9.87476e-04
  3   5  11 132  8.83334e-04
  3   5  11 133 -9.22255e-04
  3   5  11 136 -2.72987e-04
  3   5  11 137  3.00270e-04
  3   5  11 145 -3.80051e-04
  3   5  11 146 -3.74612e-04
  3   5  11 151 -7.53977e-04
  3   5  11 155 -1.81363e-03
  3   5  11 157 -1.95506e-03
  3   5  11 160 -1.86232e-03
  3   5  11 164 -1.69968e-05
  3   5  11 165  1.64785e-05
  3   5  11 178  1.44552e-04
  3   5  11 179 -1.45726e-04
  3   5  12   8 -2.26402e-04
  3   5  12   9  2.27193e-04
  3   5  12  12 -1.00496e-04
  3   5  12  16 -5.10420e-05
  3   5  12  18  1.08202e-04
  3   5  12  19  1.11226e-04
  3   5  12  27 -1.84980e-05
  3   5  12  28 -1.85264e-05
  3   5  12  32 -5.21755e-05
  3   5  12  33 -5.06610e-05
  3   5  12  36  6.60127e-05
  3   5  12  38  5.64266e-05
  3   5  12  39  5.79990e-05
  3   5  12  43  1.68731e-05
  3   5  12  44  1.18812e-05
  3   5  12  45  4.15095e-05
  3   5  12  46  4.23292e-05
  3   5  12  53 -1.77323e-05
  3   5  12  64  2.91293e-05
  3   5  12  68 -1.16484e-04
  3   5  12  69 -1.17192e-04
  3   5  12  76  6.36326e-05
  3   5  12  77  6.33379e-05
  3   5  12  78  1.54341e-04
  3   5  12  82  7.57329e-05
  3   5  12  89  1.29673e-05
  3   5  12  90  1.05882e-05
  3   5  12 105 -2.02330e-05
  3   5  12 111 -2.06185e-05
  3   5  12 114 -4.35325e-05
  3   5  12 115  4.06316e-05
  3   5  12 117 -2.18086e-05
  3   5  12 124 -1.58717e-05
  3   5  12 125  1.05385e-05
  3   5  12 126  2.85982e-04
  3   5  12 127  2.84916e-04
  3   5  12 132  2.37452e-05
  3   5  12 133  1.91253e-05
  3   5  12 136 -1.06605e-05
  3   5  12 145  1.25861e-05
  3   5  12 146 -1.52490e-05
  3   5  12 155  2.52862e-05
  3   5  12 157  6.41358e-05
  3   5  12 160  5.88187e-05
  3   5  12 178  1.07047e-05
  3   5  12 179  1.03680e-05
  3   5  13   8 -2.81292e-04
  3   5  13   9 -2.85216e-04
  3   5  13  12  1.06376e-04
  3   5  13  15  3.36625e-05
  3   5  13  16 -1.13061e-04
  3   5  13  18  3.99947e-05
  3   5  13  19 -4.35463e-05
  3   5  13  27 -6.63287e-05
  3   5  13  28  4.66012e-05
  3   5  13  33  1.12865e-05
  3   5  13  36  4.29994e-05
  3   5  13  38  1.89089e-04
  3   5  13  39 -1.54955e-04
  3   5  13  45 -1.52911e-04
  3   5  13  46  1.47150e-04
  3   5  13  48 -1.65294e-05
  3   5  13  49 -1.46970e-05
  3   5  13  52  1.46760e-04
  3   5  13  53 -1.66230e-04
  3   5  13  56  1.86413e-05
  3   5  13  57 -9.11736e-05
  3   5  13  64 -3.75251e-05
  3   5  13  65  1.61748e-05
  3   5  13  68  9.60668e-05
  3   5  13  69 -6.67547e-05
  3   5  13  73 -2.13440e-04
  3   5  13  74  2.30170e-05
  3   5  13  76 -6.39819e-05
  3   5  13  77  6.65837e-05
  3   5  13  78 -2.19149e-04
  3   5  13  82 -1.08512e-04
  3   5  13  89 -1.59540e-05
  3   5  13  90  1.24653e-04
  3   5  13  91 -8.38449e-05
  3   5  13  95 -7.46442e-05
  3   5  13  99  8.03314e-05
  3   5  13 100 -5.11036e-05
  3   5  13 105  5.04171e-05
  3   5  13 106  1.99750e-05
  3   5  13 111  1.04201e-05
  3   5  13 114  1.44789e-04
  3   5  13 115 -9.88766e-05
  3   5  13 116 -1.51096e-05
  3   5  13 118 -2.43907e-05
  3   5  13 119  1.57128e-05
  3   5  13 124  2.63633e-04
  3   5  13 125  1.83633e-04
  3   5  13 126 -2.30201e-04
  3   5  13 127  2.28963e-04
  3   5  13 129 -8.16134e-05
  3   5  13 130 -8.03971e-05
  3   5  13 133 -2.80701e-05
  3   5  13 136  4.70598e-05
  3   5  13 137 -3.53840e-05
  3   5  13 143 -1.04781e-05
  3   5  13 145  1.62625e-04
  3   5  13 146  2.11259e-04
  3   5  13 150 -1.97704e-05
  3   5  13 151  1.25554e-04
  3   5  13 155 -2.84826e-05
  3   5  13 157 -9.99900e-05
  3   5  13 160 -1.10000e-05
  3   5  13 161  7.45132e-05
  3   5  13 178  2.26593e-05
  3   5  13 186  1.14813e-05
  3   5  14  16 -1.64708e-04
  3   5  14  18 -8.55317e-05
  3   5  14  19 -8.62219e-05
  3   5  14  25 -2.03034e-04
  3   5  14  26  2.03319e-04
  3   5  14  27 -1.39075e-04
  3   5  14  28 -1.38891e-04
  3   5  14  32  3.76382e-04
  3   5  14  33  3.81545e-04
  3   5  14  36  1.42768e-04
  3   5  14  38 -4.21497e-04
  3   5  14  39 -4.19243e-04
  3   5  14  43  2.08124e-04
  3   5  14  44  2.10508e-04
  3   5  14  45 -9.24367e-05
  3   5  14  46 -9.32423e-05
  3   5  14  48  5.87130e-05
  3   5  14  49 -5.88024e-05
  3   5  14  52  1.37783e-04
  3   5  14  53  1.38067e-04
  3   5  14  57 -2.33712e-04
  3   5  14  64  8.47093e-05
  3   5  14  65  1.40939e-04
  3   5  14  66 -1.57420e-05
  3   5  14  73  6.17816e-05
  3   5  14  74 -7.73945e-05
  3   5  14  76 -1.32790e-05
  3   5  14  77 -1.33596e-05
  3   5  14  78 -1.25980e-05
  3   5  14  90 -2.27777e-05
  3   5  14  91 -2.27130e-05
  3   5  14  95  3.26812e-04
  3   5  14  99 -1.69966e-04
  3   5  14 100 -1.70137e-04
  3   5  14 105  1.12664e-04
  3   5  14 114  1.65339e-03
  3   5  14 115 -1.63895e-03
  3   5  14 117  1.02359e-03
  3   5  14 118 -4.88173e-05
  3   5  14 124  4.43958e-04
  3   5  14 125 -4.45893e-04
  3   5  14 126  1.01037e-05
  3   5  14 127  1.00315e-05
  3   5  14 129  7.44806e-04
  3   5  14 130 -7.56032e-04
  3   5  14 132  1.22608e-04
  3   5  14 133  1.24429e-04
  3   5  14 136  3.46340e-04
  3   5  14 137  3.43729e-04
  3   5  14 145 -3.44746e-04
  3   5  14 146  3.40415e-04
  3   5  14 150  1.69062e-05
  3   5  14 151 -5.60528e-04
  3   5  14 155 -1.81036e-03
  3   5  14 157 -1.86373e-03
  3   5  14 160 -2.75888e-03
  3   5  14 161 -1.41746e-05
  3   5  14 172  1.64003e-05
  3   5  14 173  1.63986e-05
  3   5  14 178 -4.61627e-04
  3   5  14 179 -4.61434e-04
  3   5  14 182 -5.10797e-05
  3   5  14 183 -5.10217e-05
  3   5  14 186  5.11186e-05
  3   5  14 187  5.21146e-05
  3   5  15  10  6.10875e-05
  3   5  15  11 -1.49790e-05
  3   5  15  14  1.86649e-05
  3   5  15  15 -2.28064e-05
  3   5  15  16  2.90731e-05
  3   5  15  17  9.54139e-05
  3   5  15  19 -1.94590e-05
  3   5  15  20 -1.95450e-04
  3   5  15  21  6.54940e-04
  3   5  15  22 -3.22800e-05
  3   5  15  26  2.38120e-05
  3   5  15  29 -4.43085e-04
  3   5  15  30 -3.01598e-04
  3   5  15  31 -4.38875e-04
  3   5  15  32  1.11675e-05
  3   5  15  33 -1.06783e-04
  3   5  15  38  1.41161e-04
  3   5  15  40  9.59110e-05
  3   5  15  41  4.34863e-04
  3   5  15  42 -7.24024e-05
  3   5  15  45 -1.58521e-05
  3   5  15  46 -5.25008e-05
  3   5  15  47  1.24103e-05
  3   5  15  50 -1.54135e-04
  3   5  15  53  1.08134e-05
  3   5  15  54  2.92944e-04
  3   5  15  56  2.28557e-05
  3   5  15  57 -1.89571e-05
  3   5  15  58  3.36768e-04
  3   5  15  59  4.38488e-04
  3   5  15  60  8.07963e-04
  3   5  15  61  4.44998e-05
  3   5  15  62 -4.11277e-04
  3   5  15  66  1.69393e-05
  3   5  15  68 -1.50570e-05
  3   5  15  69  1.06358e-04
  3   5  15  70 -8.39845e-05
  3   5  15  71  2.44229e-04
  3   5  15  73 -4.56917e-04
  3   5  15  74 -1.06302e-05
  3   5  15  76  6.29614e-05
  3   5  15  80 -2.01445e-04
  3   5  15  81  4.35059e-04
  3   5  15  83  2.44493e-05
  3   5  15  84  4.88973e-05
  3   5  15  85 -1.35511e-04
  3   5  15  86 -2.53830e-04
  3   5  15  87  4.50371e-04
  3   5  15  88  9.99115e-05
  3   5  15  91  1.40451e-05
  3   5  15  92 -2.68932e-05
  3   5  15  93 -2.39062e-04
  3   5  15  94  1.17711e-04
  3   5  15  95  1.05291e-04
  3   5  15  97 -2.65444e-04
  3   5  15  98 -1.15898e-04
  3   5  15 100 -1.05531e-05
  3   5  15 103  3.65062e-04
  3   5  15 106  1.07943e-04
  3   5  15 107  1.00665e-04
  3   5  15 108  2.05359e-04
  3   5  15 109 -4.36780e-04
  3   5  15 110  3.54353e-05
  3   5  15 112 -1.47783e-04
  3   5  15 113 -4.41288e-04
  3   5  15 114  5.38602e-05
  3   5  15 115  3.75974e-04
  3   5  15 116  4.86214e-05
  3   5  15 117 -1.02756e-05
  3   5  15 118 -3.01798e-05
  3   5  15 119  4.41250e-05
  3   5  15 121  2.00777e-04
  3   5  15 123 -2.66064e-04
  3   5  15 126 -7.18355e-05
  3   5  15 128  6.20114e-05
  3   5  15 131 -2.72683e-05
  3   5  15 133  2.02665e-04
  3   5  15 134  1.12928e-04
  3   5  15 137 -5.23649e-05
  3   5  15 138  4.21096e-04
  3   5  15 139 -1.71029e-04
  3   5  15 140  5.38130e-05
  3   5  15 141  1.12528e-04
  3   5  15 142  4.36020e-04
  3   5  15 143 -2.50048e-05
  3   5  15 144 -3.99123e-04
  3   5  15 149  3.65458e-04
  3   5  15 150  2.57369e-04
  3   5  15 151 -2.66216e-04
  3   5  15 152 -2.33512e-05
  3   5  15 153 -1.80517e-04
  3   5  15 154  5.67261e-04
  3   5  15 155 -5.65665e-04
  3   5  15 158  5.47668e-05
  3   5  15 159 -3.99292e-04
  3   5  15 161 -3.03825e-05
  3   5  15 163 -6.57048e-04
  3   5  15 167  3.94053e-05
  3   5  15 168 -1.01418e-05
  3   5  15 170  7.65498e-05
  3   5  15 172  6.20264e-05
  3   5  15 174  6.58995e-05
  3   5  15 175  2.99255e-04
  3   5  15 176  4.34093e-04
  3   5  15 177 -4.07416e-04
  3   5  15 179  1.19338e-05
  3   5  15 180 -1.43889e-05
  3   5  15 181  1.27050e-05
  3   5  15 182  4.22795e-05
  3   5  15 184 -1.27844e-04
  3   5  15 185  4.16253e-05
  3   5  15 186 -4.14119e-05
  3   5  15 187 -2.16688e-05
  3   5  15 189  5.03728e-05
  3   5  16   7 -4.31419e-04
  3   5  16   8 -1.32222e-05
  3   5  16   9 -6.70176e-04
  3   5  16  10  2.45198e-04
  3   5  16  11 -5.30903e-04
  3   5  16  14  4.35177e-04
  3   5  16  16  1.09238e-05
  3   5  16  17  3.40092e-04
  3   5  16  20  2.24797e-05
  3   5  16  21 -3.84508e-04
  3   5  16  23 -6.45286e-05
  3   5  16  24 -1.05058e-04
  3   5  16  29  8.01389e-05
  3   5  16  30  2.35379e-04
  3   5  16  31 -4.48291e-05
  3   5  16  32 -1.46119e-04
  3   5  16  33  4.48110e-04
  3   5  16  34  4.35478e-04
  3   5  16  37  4.40662e-04
  3   5  16  38 -3.86874e-04
  3   5  16  40 -1.04744e-04
  3   5  16  42  1.04154e-04
  3   5  16  45 -1.39040e-05
  3   5  16  46 -2.16029e-05
  3   5  16  50  2.18162e-04
  3   5  16  52  1.09710e-05
  3   5  16  53  9.03569e-05
  3   5  16  54  3.05082e-04
  3   5  16  58  1.16995e-04
  3   5  16  60 -2.67131e-05
  3   5  16  67 -6.04804e-05
  3   5  16  68  3.91641e-04
  3   5  16  69 -2.76775e-04
  3   5  16  70  2.58863e-04
  3   5  16  72 -4.46894e-04
  3   5  16  74 -5.84023e-05
  3   5  16  75  7.67901e-05
  3   5  16  76  3.44382e-04
  3   5  16  77  1.90760e-05
  3   5  16  80  1.05520e-04
  3   5  16  81  3.71255e-05
  3   5  16  83  4.37251e-04
  3   5  16  85 -4.32232e-04
  3   5  16  86 -4.04162e-05
  3   5  16  88  4.36056e-04
  3   5  16  90  4.27847e-05
  3   5  16  91  5.20787e-04
  3   5  16  93 -2.32109e-04
  3   5  16  94 -3.16603e-04
  3   5  16  95  3.47912e-04
  3   5  16  96  4.66246e-04
  3   5  16  97  1.71067e-04
  3   5  16  98  1.90765e-04
  3   5  16 103  5.53463e-05
  3   5  16 105 -1.33342e-05
  3   5  16 106 -3.87178e-04
  3   5  16 107  1.20322e-04
  3   5  16 108  1.11806e-04
  3   5  16 110  4.22121e-04
  3   5  16 111  8.56368e-05
  3   5  16 112  2.60776e-04
  3   5  16 118 -4.13618e-04
  3   5  16 119  4.58999e-04
  3   5  16 120 -4.09526e-04
  3   5  16 121 -3.46489e-04
  3   5  16 122 -4.20718e-04
  3   5  16 123  6.46334e-05
  3   5  16 124  2.24150e-05
  3   5  16 125  3.27166e-04
  3   5  16 126  4.37051e-04
  3   5  16 128 -4.52041e-04
  3   5  16 131  8.08147e-05
  3   5  16 132  1.39469e-05
  3   5  16 133  3.99979e-04
  3   5  16 134 -1.36761e-05
  3   5  16 135  5.07040e-04
  3   5  16 137 -3.77144e-04
  3   5  16 139 -2.70982e-04
  3   5  16 140 -9.80195e-05
  3   5  16 141  1.20689e-04
  3   5  16 142 -4.64803e-05
  3   5  16 144 -7.69364e-05
  3   5  16 148 -4.48303e-04
  3   5  16 149 -3.50570e-04
  3   5  16 150 -2.97442e-04
  3   5  16 151 -3.87885e-04
  3   5  16 153  5.96532e-05
  3   5  16 154 -2.00767e-04
  3   5  16 155 -2.04156e-04
  3   5  16 158  2.49254e-04
  3   5  16 162  2.87051e-04
  3   5  16 163  7.02060e-04
  3   5  16 164 -3.66261e-05
  3   5  16 165 -4.38622e-04
  3   5  16 166 -4.39140e-04
  3   5  16 167 -3.49221e-05
  3   5  16 168 -2.45657e-05
  3   5  16 170  5.94402e-05
  3   5  16 171 -1.77630e-04
  3   5  16 172 -5.19561e-04
  3   5  16 173  2.99057e-05
  3   5  16 175 -1.89793e-04
  3   5  16 177  7.32934e-05
  3   5  16 178 -1.78471e-05
  3   5  16 179  4.07459e-04
  3   5  16 181 -1.72164e-04
  3   5  16 182 -4.62993e-04
  3   5  16 183 -1.94479e-05
  3   5  16 184  2.23604e-04
  3   5  16 185 -1.64816e-05
  3   5  16 186  6.02218e-05
  3   5  16 187  4.42599e-04
  3   5  16 188 -4.39328e-04
  3   5  16 189 -2.96235e-04
  3   5  17   7 -7.23371e-04
  3   5  17  10 -4.34958e-05
  3   5  17  11  7.71781e-04
  3   5  17  14 -7.11206e-04
  3   5  17  15 -3.32888e-04
  3   5  17  16 -3.29819e-04
  3   5  17  17  9.01481e-05
  3   5  17  18 -3.00504e-05
  3   5  17  19 -1.67174e-05
  3   5  17  20  6.76734e-04
  3   5  17  21  5.87841e-04
  3   5  17  24  7.57131e-04
  3   5  17  26  8.77409e-04
  3   5  17  28  1.64186e-05
  3   5  17  29  2.66245e-05
  3   5  17  30 -7.06338e-04
  3   5  17  33  3.52917e-05
  3   5  17  34 -7.98867e-04
  3   5  17  35  6.40742e-05
  3   5  17  36 -5.88732e-05
  3   5  17  37  1.16668e-05
  3   5  17  40  2.70962e-04
  3   5  17  42 -4.48736e-04
  3   5  17  45  1.92756e-04
  3   5  17  50  3.15358e-05
  3   5  17  54  6.99242e-05
  3   5  17  55  8.52394e-04
  3   5  17  56 -9.36447e-04
  3   5  17  57 -1.49267e-05
  3   5  17  58  6.11419e-05
  3   5  17  59 -8.57828e-04
  3   5  17  60 -3.81814e-04
  3   5  17  61 -1.17538e-03
  3   5  17  62  3.55196e-04
  3   5  17  63  6.22042e-05
  3   5  17  65 -2.56255e-04
  3   5  17  66 -2.46161e-04
  3   5  17  67  2.98901e-04
  3   5  17  68 -2.72664e-04
  3   5  17  69 -2.59376e-04
  3   5  17  70 -2.17675e-04
  3   5  17  71 -2.01686e-04
  3   5  17  72 -1.10185e-05
  3   5  17  74  1.40623e-04
  3   5  17  76 -1.27099e-05
  3   5  17  77 -6.79585e-04
  3   5  17  78  3.08786e-05
  3   5  17  79 -1.00160e-05
  3   5  17  80 -1.42814e-04
  3   5  17  83  7.27454e-04
  3   5  17  85 -5.43694e-05
  3   5  17  86  4.13338e-04
  3   5  17  88 -8.07180e-04
  3   5  17  90  1.08056e-05
  3   5  17  91  8.60946e-04
  3   5  17  93  1.05963e-03
  3   5  17  94  1.63809e-04
  3   5  17  95 -1.58219e-04
  3   5  17  96 -1.52217e-04
  3   5  17  97  7.04217e-04
  3   5  17  98  5.04571e-04
  3   5  17 101  7.23460e-04
  3   5  17 102 -7.24802e-04
  3   5  17 103  7.79079e-04
  3   5  17 106  1.96395e-04
  3   5  17 107 -3.26917e-05
  3   5  17 108  1.93706e-04
  3   5  17 109  8.69169e-04
  3   5  17 110 -2.30493e-05
  3   5  17 111  7.89381e-05
  3   5  17 112  3.36392e-04
  3   5  17 113  6.98962e-04
  3   5  17 116 -8.95643e-04
  3   5  17 118 -3.38966e-04
  3   5  17 119 -9.13986e-04
  3   5  17 120  4.68822e-04
  3   5  17 121  1.04350e-04
  3   5  17 122  6.36276e-04
  3   5  17 123 -4.44107e-04
  3   5  17 126 -7.53999e-04
  3   5  17 128  7.36238e-04
  3   5  17 131  1.34802e-04
  3   5  17 133  1.45675e-04
  3   5  17 134  1.13579e-05
  3   5  17 135 -1.78453e-04
  3   5  17 137  1.96340e-04
  3   5  17 138  7.31840e-04
  3   5  17 139 -4.01257e-04
  3   5  17 140 -4.68027e-04
  3   5  17 141  2.14383e-04
  3   5  17 142 -8.33348e-04
  3   5  17 144  7.23595e-04
  3   5  17 149  6.73680e-04
  3   5  17 150  1.00830e-04
  3   5  17 151 -7.30184e-05
  3   5  17 153  4.12624e-04
  3   5  17 154  1.76265e-05
  3   5  17 155  2.35148e-05
  3   5  17 156 -1.78451e-04
  3   5  17 157  1.70550e-04
  3   5  17 158 -3.08946e-04
  3   5  17 159 -1.36960e-05
  3   5  17 161 -1.78854e-05
  3   5  17 162 -1.44157e-05
  3   5  17 163 -1.61698e-04
  3   5  17 164 -7.12486e-04
  3   5  17 165 -3.85431e-05
  3   5  17 167  1.00050e-03
  3   5  17 168  5.64217e-04
  3   5  17 170  8.67920e-05
  3   5  17 171 -1.66705e-04
  3   5  17 172  5.38847e-05
  3   5  17 173  4.09474e-05
  3   5  17 174 -7.88892e-04
  3   5  17 175  9.62445e-04
  3   5  17 177  8.45967e-04
  3   5  17 181  6.40347e-04
  3   5  17 182  1.47767e-04
  3   5  17 183 -5.39451e-05
  3   5  17 184 -5.36436e-04
  3   5  17 186 -7.58032e-04
  3   5  17 187 -6.87494e-05
  3   5  17 189 -1.61559e-04
  3   5  18  10 -2.04044e-04
  3   5  18  11  7.84995e-04
  3   5  18  15 -4.96888e-04
  3   5  18  16  4.92743e-04
  3   5  18  17  8.66987e-05
  3   5  18  18  1.12608e-05
  3   5  18  20 -1.62011e-04
  3   5  18  21  3.00248e-04
  3   5  18  23  7.35414e-04
  3   5  18  24  5.05577e-04
  3   5  18  26 -7.15796e-04
  3   5  18  29 -1.85853e-05
  3   5  18  30 -5.72541e-04
  3   5  18  32  2.67990e-05
  3   5  18  33 -2.06547e-04
  3   5  18  35  2.82783e-04
  3   5  18  36  2.82534e-04
  3   5  18  37 -7.28292e-04
  3   5  18  39 -2.51340e-05
  3   5  18  40  4.44462e-04
  3   5  18  42 -5.05927e-04
  3   5  18  44  1.01463e-05
  3   5  18  45 -3.60733e-04
  3   5  18  50  2.05487e-04
  3   5  18  52 -1.48757e-05
  3   5  18  53 -1.38520e-05
  3   5  18  54  1.03717e-03
  3   5  18  55  7.20836e-04
  3   5  18  56 -8.06201e-04
  3   5  18  57 -2.66083e-05
  3   5  18  58  1.10155e-03
  3   5  18  59 -7.01172e-04
  3   5  18  60 -1.04758e-04
  3   5  18  61  6.66543e-04
  3   5  18  62  6.88525e-04
  3   5  18  63  9.57638e-04
  3   5  18  65  8.62942e-04
  3   5  18  66 -8.41974e-04
  3   5  18  67  7.37070e-04
  3   5  18  68 -3.76316e-04
  3   5  18  69  2.51384e-04
  3   5  18  70  6.08724e-05
  3   5  18  71 -7.44851e-04
  3   5  18  72  7.23904e-04
  3   5  18  73 -2.42125e-04
  3   5  18  74 -6.62698e-04
  3   5  18  75 -7.33080e-04
  3   5  18  77 -7.47055e-04
  3   5  18  78 -1.44465e-05
  3   5  18  80 -5.84857e-04
  3   5  18  81 -7.19145e-04
  3   5  18  82  2.19844e-05
  3   5  18  84  7.28108e-04
  3   5  18  85 -3.29183e-04
  3   5  18  86  9.21179e-04
  3   5  18  88 -7.16884e-04
  3   5  18  90 -1.09754e-04
  3   5  18  91 -8.30642e-04
  3   5  18  93  3.15430e-04
  3   5  18  94  6.10994e-04
  3   5  18  95 -6.52215e-04
  3   5  18  96 -6.83959e-04
  3   5  18  97 -7.70435e-05
  3   5  18  98 -3.35378e-05
  3   5  18 100 -3.10108e-05
  3   5  18 103 -4.70364e-04
  3   5  18 104  2.39521e-04
  3   5  18 105 -1.85432e-05
  3   5  18 106  6.81988e-04
  3   5  18 107 -7.40627e-04
  3   5  18 108 -7.21082e-04
  3   5  18 112  2.62077e-04
  3   5  18 113 -1.04966e-05
  3   5  18 114 -7.33689e-04
  3   5  18 115 -4.97595e-05
  3   5  18 116 -6.86612e-04
  3   5  18 119 -7.40525e-04
  3   5  18 121  6.61491e-04
  3   5  18 123 -9.36327e-04
  3   5  18 124 -1.37968e-05
  3   5  18 125  2.60677e-05
  3   5  18 126 -7.15316e-04
  3   5  18 128  9.13533e-04
  3   5  18 131 -2.70318e-04
  3   5  18 132 -1.26581e-05
  3   5  18 133 -6.68949e-04
  3   5  18 135 -8.89003e-04
  3   5  18 137  6.70242e-04
  3   5  18 139 -5.40838e-04
  3   5  18 140 -3.12324e-04
  3   5  18 141 -2.62181e-04
  3   5  18 142 -7.20371e-04
  3   5  18 144  8.30930e-04
  3   5  18 148  7.00463e-04
  3   5  18 149 -5.40824e-04
  3   5  18 150  3.74494e-04
  3   5  18 151 -5.94052e-04
  3   5  18 153  1.04217e-04
  3   5  18 154  3.35080e-04
  3   5  18 155  3.42420e-04
  3   5  18 156  6.69982e-04
  3   5  18 158 -3.02168e-04
  3   5  18 159 -6.97706e-04
  3   5  18 161 -7.02284e-04
  3   5  18 163 -1.82929e-04
  3   5  18 164  8.70034e-04
  3   5  18 165 -3.45594e-04
  3   5  18 167 -5.48131e-04
  3   5  18 168  3.66503e-04
  3   5  18 169 -7.27483e-04
  3   5  18 170  2.99118e-05
  3   5  18 171 -8.28434e-04
  3   5  18 175  8.45453e-04
  3   5  18 177 -1.14297e-04
  3   5  18 178  1.22706e-05
  3   5  18 181  1.92230e-05
  3   5  18 182 -1.25428e-04
  3   5  18 183 -8.04375e-04
  3   5  18 184 -3.26544e-04
  3   5  18 185  1.31667e-05
  3   5  18 186  8.45626e-04
  3   5  18 187 -9.27339e-04
  3   5  18 189  2.21151e-05
  3   5  19   8  5.07250e-05
  3   5  19   9  5.06278e-05
  3   5  19  12 -1.79748e-05
  3   5  19  16 -3.82059e-04
  3   5  19  18 -2.36976e-04
  3   5  19  19  6.02938e-04
  3   5  19  25  4.75279e-05
  3   5  19  26  4.55573e-05
  3   5  19  27 -4.23138e-04
  3   5  19  28  4.22573e-04
  3   5  19  32 -5.38279e-04
  3   5  19  33  5.43187e-04
  3   5  19  36  4.53724e-05
  3   5  19  38  7.58046e-04
  3   5  19  39 -7.58730e-04
  3   5  19  43  6.41206e-04
  3   5  19  44 -6.28340e-04
  3   5  19  45  3.43924e-05
  3   5  19  46 -3.69995e-05
  3   5  19  48  7.19140e-04
  3   5  19  49  7.19030e-04
  3   5  19  52 -4.99065e-04
  3   5  19  53  4.98687e-04
  3   5  19  57 -8.00071e-04
  3   5  19  64 -4.20698e-04
  3   5  19  65 -1.38185e-04
  3   5  19  66 -5.61714e-05
  3   5  19  68  2.49697e-05
  3   5  19  69 -2.20733e-05
  3   5  19  73  4.07112e-04
  3   5  19  74  4.44126e-04
  3   5  19  76  1.08346e-05
  3   5  19  90  1.98678e-04
  3   5  19  91 -2.00278e-04
  3   5  19  94 -1.50910e-05
  3   5  19  95  8.28612e-04
  3   5  19  99  7.13006e-04
  3   5  19 100 -7.13494e-04
  3   5  19 105  1.31354e-05
  3   5  19 114  2.30771e-05
  3   5  19 115  1.74201e-05
  3   5  19 117  3.07411e-04
  3   5  19 118 -3.88493e-04
  3   5  19 124 -3.65197e-04
  3   5  19 125 -3.55011e-04
  3   5  19 126 -3.49491e-05
  3   5  19 127  3.37436e-05
  3   5  19 129 -8.18925e-04
  3   5  19 130 -8.23312e-04
  3   5  19 132 -1.00108e-03
  3   5  19 133  1.00653e-03
  3   5  19 136 -7.20880e-04
  3   5  19 137  4.69165e-04
  3   5  19 145 -5.22837e-04
  3   5  19 146 -5.23092e-04
  3   5  19 150  7.10277e-05
  3   5  19 151 -3.89125e-04
  3   5  19 155  3.75925e-04
  3   5  19 157 -3.21000e-04
  3   5  19 161  2.10912e-05
  3   5  19 163  6.47138e-04
  3   5  19 164  7.35173e-05
  3   5  19 165 -7.24967e-05
  3   5  19 172 -1.06473e-05
  3   5  19 173  1.06916e-05
  3   5  19 178  2.98352e-04
  3   5  19 179 -3.00951e-04
  3   5  19 182 -8.08515e-05
  3   5  19 183  8.08991e-05
  3   5  19 186 -1.25186e-04
  3   5  19 187 -9.93229e-05
  3   5  20   7 -1.56349e-04
  3   5  20   9  2.82723e-04
  3   5  20  10  3.16944e-05
  3   5  20  11  2.74732e-04
  3   5  20  14 -5.85962e-05
  3   5  20  15  2.51349e-05
  3   5  20  16  3.23112e-05
  3   5  20  17  5.60028e-05
  3   5  20  18  2.47177e-05
  3   5  20  19  2.06701e-05
  3   5  20  20  3.88718e-05
  3   5  20  21  1.42667e-04
  3   5  20  22 -5.55169e-04
  3   5  20  24  6.77719e-05
  3   5  20  27  3.34265e-05
  3   5  20  28 -1.91017e-05
  3   5  20  29 -2.58592e-04
  3   5  20  30 -3.93736e-05
  3   5  20  31 -3.42946e-04
  3   5  20  32 -6.50982e-05
  3   5  20  33  4.51169e-04
  3   5  20  39 -1.22601e-05
  3   5  20  40  1.74273e-04
  3   5  20  41 -1.76437e-04
  3   5  20  42 -6.16304e-05
  3   5  20  46 -3.95259e-04
  3   5  20  50 -6.93127e-05
  3   5  20  52 -2.29534e-05
  3   5  20  54 -1.63769e-04
  3   5  20  56  7.23422e-05
  3   5  20  57  6.56148e-05
  3   5  20  59 -1.66297e-04
  3   5  20  60 -1.74027e-04
  3   5  20  62  1.13213e-04
  3   5  20  64  1.23126e-05
  3   5  20  65 -2.05006e-05
  3   5  20  66  6.71783e-05
  3   5  20  67  1.08730e-04
  3   5  20  68 -7.14781e-05
  3   5  20  69 -1.68721e-04
  3   5  20  70 -1.31951e-04
  3   5  20  71 -2.84919e-04
  3   5  20  72  2.05502e-04
  3   5  20  73  2.69835e-04
  3   5  20  74 -4.09805e-05
  3   5  20  75 -1.20483e-04
  3   5  20  76  2.41924e-04
  3   5  20  78 -3.72886e-05
  3   5  20  79  1.80407e-05
  3   5  20  80  4.61705e-05
  3   5  20  82  2.43220e-04
  3   5  20  83 -2.45618e-04
  3   5  20  84  1.88924e-04
  3   5  20  85 -6.30277e-05
  3   5  20  86  5.02899e-05
  3   5  20  88 -3.08585e-04
  3   5  20  89  3.13683e-04
  3   5  20  90 -1.54181e-05
  3   5  20  91 -3.20651e-04
  3   5  20  93 -3.47585e-05
  3   5  20  95 -2.58425e-05
  3   5  20  96 -9.52973e-05
  3   5  20  97 -2.20656e-04
  3   5  20  98  1.03121e-04
  3   5  20  99  3.49219e-05
  3   5  20 100  7.03795e-05
  3   5  20 101 -1.06575e-04
  3   5  20 102 -3.30198e-05
  3   5  20 103 -9.72074e-05
  3   5  20 104 -2.39544e-04
  3   5  20 106 -9.19911e-05
  3   5  20 107  3.17295e-04
  3   5  20 108 -4.11570e-04
  3   5  20 110 -3.03252e-04
  3   5  20 115  1.32250e-05
  3   5  20 116 -3.03573e-04
  3   5  20 118 -1.36577e-05
  3   5  20 119 -4.60558e-05
  3   5  20 120 -6.67960e-04
  3   5  20 121  2.74953e-04
  3   5  20 122 -1.01915e-03
  3   5  20 124 -2.98895e-05
  3   5  20 125 -2.29457e-05
  3   5  20 126  2.69841e-04
  3   5  20 131  1.26969e-04
  3   5  20 133 -3.87367e-04
  3   5  20 135 -1.50401e-04
  3   5  20 136  1.20484e-05
  3   5  20 137 -3.53148e-05
  3   5  20 139 -1.54331e-04
  3   5  20 140 -4.29198e-04
  3   5  20 141 -9.25685e-05
  3   5  20 145  1.22974e-05
  3   5  20 148 -2.78147e-04
  3   5  20 149 -2.09642e-04
  3   5  20 150 -1.67684e-05
  3   5  20 151 -1.64919e-04
  3   5  20 152 -1.91940e-05
  3   5  20 153  1.42705e-05
  3   5  20 158 -1.49668e-04
  3   5  20 162  8.79199e-04
  3   5  20 163 -6.17940e-04
  3   5  20 165  1.03637e-04
  3   5  20 166  3.60074e-04
  3   5  20 167  3.37965e-04
  3   5  20 168 -1.92906e-04
  3   5  20 169  3.08726e-04
  3   5  20 170  2.97149e-04
  3   5  20 171 -1.07024e-05
  3   5  20 172 -6.11194e-05
  3   5  20 173  1.07925e-05
  3   5  20 175  3.82291e-04
  3   5  20 177 -6.91771e-05
  3   5  20 178 -2.64625e-05
  3   5  20 179  1.21076e-05
  3   5  20 181  3.31005e-04
  3   5  20 184 -2.16527e-04
  3   5  20 186 -1.04730e-05
  3   5  20 187 -6.85525e-05
  3   5  20 189  3.86125e-04
  3   5  21   9 -2.74289e-04
  3   5  21  10 -9.35944e-05
  3   5  21  11  1.16201e-04
  3   5  21  14 -1.85865e-04
  3   5  21  15  1.44780e-05
  3   5  21  16 -2.04171e-05
  3   5  21  17  6.53631e-05
  3   5  21  21 -1.08835e-04
  3   5  21  23  7.96610e-05
  3   5  21  24  1.18474e-04
  3   5  21  29  2.35326e-04
  3   5  21  30 -2.94293e-04
  3   5  21  31 -1.57106e-04
  3   5  21  33 -3.82206e-05
  3   5  21  37 -4.95879e-05
  3   5  21  38  1.09271e-05
  3   5  21  39  2.18841e-05
  3   5  21  40  3.18440e-04
  3   5  21  42 -2.50112e-04
  3   5  21  46 -2.49775e-04
  3   5  21  50  9.29588e-05
  3   5  21  51  2.17800e-04
  3   5  21  54 -7.58149e-05
  3   5  21  55 -2.47653e-04
  3   5  21  58 -7.75339e-05
  3   5  21  60 -3.24374e-04
  3   5  21  61 -8.26683e-05
  3   5  21  62  2.09561e-04
  3   5  21  63 -1.79005e-05
  3   5  21  68 -4.28124e-04
  3   5  21  69  1.92085e-04
  3   5  21  70 -5.29993e-05
  3   5  21  71  1.96968e-04
  3   5  21  72  8.81807e-05
  3   5  21  75 -6.78134e-05
  3   5  21  76 -1.46144e-04
  3   5  21  80 -1.28666e-04
  3   5  21  81 -9.12910e-05
  3   5  21  82  4.18739e-05
  3   5  21  83 -1.14758e-04
  3   5  21  84 -3.17011e-04
  3   5  21  85 -5.53250e-05
  3   5  21  86  1.21635e-04
  3   5  21  88 -1.34999e-04
  3   5  21  90 -1.41975e-04
  3   5  21  91 -2.87646e-04
  3   5  21  93  5.00532e-04
  3   5  21  96 -2.06895e-04
  3   5  21  97  2.70553e-04
  3   5  21  98  1.24273e-04
  3   5  21  99 -1.12518e-05
  3   5  21 102 -1.41159e-04
  3   5  21 103 -2.87966e-04
  3   5  21 105 -1.79405e-04
  3   5  21 106  1.68184e-04
  3   5  21 107 -2.96600e-04
  3   5  21 108 -1.88988e-04
  3   5  21 109 -1.28822e-04
  3   5  21 110 -6.89168e-05
  3   5  21 111  4.35754e-05
  3   5  21 112  2.62208e-05
  3   5  21 114 -2.08977e-05
  3   5  21 115  2.14085e-04
  3   5  21 116 -1.31422e-04
  3   5  21 118  1.86653e-04
  3   5  21 119 -4.23113e-04
  3   5  21 121  4.00014e-05
  3   5  21 123  3.25300e-04
  3   5  21 124 -1.35710e-05
  3   5  21 126  1.58178e-04
  3   5  21 128 -9.33717e-04
  3   5  21 131  6.49636e-04
  3   5  21 133 -1.78807e-04
  3   5  21 134 -1.83614e-04
  3   5  21 135 -3.53678e-04
  3   5  21 138  1.23010e-05
  3   5  21 139  4.97927e-04
  3   5  21 140 -2.09554e-04
  3   5  21 141  3.16810e-04
  3   5  21 142 -1.34175e-04
  3   5  21 143  6.88383e-05
  3   5  21 144  5.98489e-05
  3   5  21 145 -2.37416e-05
  3   5  21 148  1.73064e-04
  3   5  21 149  4.38667e-05
  3   5  21 150  3.14847e-05
  3   5  21 153  6.88516e-05
  3   5  21 158  2.03417e-04
  3   5  21 159 -2.05146e-05
  3   5  21 161  2.20444e-05
  3   5  21 162  1.51700e-05
  3   5  21 163  5.15416e-05
  3   5  21 165 -2.44562e-04
  3   5  21 166  1.36619e-04
  3   5  21 167 -3.18005e-04
  3   5  21 168  2.41960e-04
  3   5  21 169  1.19047e-04
  3   5  21 170  1.97129e-04
  3   5  21 171 -2.96486e-05
  3   5  21 175  3.58440e-04
  3   5  21 177  6.37843e-05
  3   5  21 181 -3.21821e-04
  3   5  21 182 -2.59227e-05
  3   5  21 183  5.72198e-05
  3   5  21 184  1.05724e-04
  3   5  21 186 -2.49021e-04
  3   5  21 187 -1.20846e-04
  3   5  21 188  1.25592e-04
  3   5  21 189  1.48788e-04
  3   6   7   8 -2.31868e-04
  3   6   7   9 -2.22177e-04
  3   6   7  12  1.40327e-04
  3   6   7  18 -4.47142e-05
  3   6   7  19 -1.04193e-05
  3   6   7  27  1.26393e-05
  3   6   7  28 -1.54890e-05
  3   6   7  36  2.14387e-05
  3   6   7  38  1.78306e-05
  3   6   7  39  1.88224e-05
  3   6   7  52  1.04652e-05
  3   6   7  53 -1.02661e-05
  3   6   7  57  1.51312e-05
  3   6   7  64 -1.36140e-05
  3   6   7  65 -3.17622e-05
  3   6   7  68  2.96991e-04
  3   6   7  76 -1.42360e-04
  3   6   7  77  1.49135e-04
  3   6   7  89 -6.13211e-05
  3   6   7  90 -1.26570e-05
  3   6   7 111 -2.14076e-05
  3   6   7 126  4.06634e-04
  3   6   7 127  4.33152e-04
  3   6   7 130 -1.37073e-05
  3   6   7 132 -1.24325e-05
  3   6   7 143 -1.84886e-05
  3   6   7 145  1.28104e-05
  3   6   7 146 -1.31664e-05
  3   6   7 160 -1.31003e-05
  3   6   8   8  3.13296e-04
  3   6   8   9 -3.11260e-04
  3   6   8  12  1.16618e-04
  3   6   8  16  2.97088e-05
  3   6   8  18  8.09245e-05
  3   6   8  19 -8.60060e-05
  3   6   8  20 -1.36657e-04
  3   6   8  24 -8.46094e-05
  3   6   8  27  3.34523e-05
  3   6   8  28  3.55350e-05
  3   6   8  32  2.03917e-05
  3   6   8  33  1.83743e-05
  3   6   8  36 -5.93912e-05
  3   6   8  38 -3.37570e-05
  3   6   8  39  2.19917e-05
  3   6   8  40  1.91198e-05
  3   6   8  42 -4.27286e-05
  3   6   8  43  1.76266e-05
  3   6   8  44  1.55023e-05
  3   6   8  45 -2.49081e-05
  3   6   8  46  2.39075e-05
  3   6   8  48  1.55142e-05
  3   6   8  49 -1.44434e-05
  3   6   8  50  1.23151e-05
  3   6   8  52  1.87271e-05
  3   6   8  53  2.03291e-05
  3   6   8  61 -2.71525e-05
  3   6   8  64  5.00174e-05
  3   6   8  65  2.81419e-05
  3   6   8  67  1.18561e-05
  3   6   8  68 -3.45693e-05
  3   6   8  73  1.73689e-05
  3   6   8  76 -3.44330e-05
  3   6   8  77 -3.42728e-05
  3   6   8  78 -3.65829e-05
  3   6   8  82 -5.52936e-05
  3   6   8  83  5.78181e-05
  3   6   8  89  4.14156e-05
  3   6   8  90  1.85357e-05
  3   6   8  91  1.02793e-05
  3   6   8  97 -1.20946e-04
  3   6   8  98 -1.17589e-05
  3   6   8  99 -2.15858e-05
  3   6   8 100  1.57317e-05
  3   6   8 103 -2.08209e-05
  3   6   8 107 -2.65096e-05
  3   6   8 111  2.31663e-05
  3   6   8 112 -5.09917e-05
  3   6   8 114  1.81639e-05
  3   6   8 115 -1.12588e-05
  3   6   8 126 -2.11193e-05
  3   6   8 127  2.15637e-05
  3   6   8 130  6.39897e-05
  3   6   8 131  1.08990e-04
  3   6   8 135  5.80078e-05
  3   6   8 140 -8.30936e-05
  3   6   8 145 -2.22567e-05
  3   6   8 146 -2.45918e-05
  3   6   8 149  6.51597e-05
  3   6   8 151 -3.51739e-05
  3   6   8 153  7.53328e-05
  3   6   8 155  4.40431e-05
  3   6   8 157 -1.45239e-05
  3   6   8 158  2.90020e-05
  3   6   8 161  1.07713e-05
  3   6   8 163  1.16494e-05
  3   6   8 177 -2.52357e-05
  3   6   9   7  1.32241e-04
  3   6   9   9 -2.15509e-05
  3   6   9  10 -3.20360e-05
  3   6   9  13  1.63852e-04
  3   6   9  15  3.24742e-05
  3   6   9  16  3.23762e-05
  3   6   9  17 -2.91243e-05
  3   6   9  20  9.18652e-04
  3   6   9  21 -1.26420e-04
  3   6   9  22 -1.37493e-04
  3   6   9  24  3.60724e-04
  3   6   9  26 -2.56778e-05
  3   6   9  29  1.31425e-04
  3   6   9  30  1.49619e-05
  3   6   9  31 -1.74176e-05
  3   6   9  33 -1.07475e-05
  3   6   9  35 -6.99759e-05
  3   6   9  36  7.68569e-05
  3   6   9  38  3.12214e-05
  3   6   9  40  8.93026e-04
  3   6   9  42 -1.00475e-04
  3   6   9  45  3.38015e-05
  3   6   9  50 -1.16512e-04
  3   6   9  51 -1.58308e-05
  3   6   9  54  3.08905e-05
  3   6   9  59 -5.71805e-05
  3   6   9  60 -4.26787e-05
  3   6   9  61  8.72511e-05
  3   6   9  63 -1.60155e-05
  3   6   9  65 -1.06526e-04
  3   6   9  66  1.01894e-04
  3   6   9  68 -2.13599e-05
  3   6   9  70 -8.02176e-05
  3   6   9  71 -6.15585e-05
  3   6   9  77 -6.77384e-05
  3   6   9  79  3.75985e-05
  3   6   9  80 -5.34534e-05
  3   6   9  83 -1.65526e-05
  3   6   9  84  2.27327e-05
  3   6   9  86  1.93071e-05
  3   6   9  88 -1.44771e-05
  3   6   9  91  1.17987e-05
  3   6   9  93  4.84549e-05
  3   6   9  97  1.22809e-04
  3   6   9  98 -2.50979e-04
  3   6   9 103 -3.74961e-05
  3   6   9 104  1.68214e-05
  3   6   9 106 -3.88199e-05
  3   6   9 107 -2.64551e-05
  3   6   9 110 -2.68268e-05
  3   6   9 111  3.57636e-05
  3   6   9 112  1.19612e-04
  3   6   9 113 -1.51308e-05
  3   6   9 114  3.01821e-05
  3   6   9 115 -2.21550e-05
  3   6   9 119 -1.10793e-05
  3   6   9 121  1.70601e-04
  3   6   9 122  2.53316e-05
  3   6   9 123  2.87638e-04
  3   6   9 128  1.85886e-05
  3   6   9 131  2.52767e-04
  3   6   9 133 -2.39977e-05
  3   6   9 135 -1.99191e-04
  3   6   9 138  1.74696e-05
  3   6   9 139 -6.17600e-05
  3   6   9 140  5.96303e-04
  3   6   9 149 -2.92829e-04
  3   6   9 152  1.39901e-05
  3   6   9 153 -1.32383e-04
  3   6   9 158  7.68853e-05
  3   6   9 161 -2.02856e-05
  3   6   9 163 -7.33975e-04
  3   6   9 164  3.00324e-05
  3   6   9 165 -1.54605e-05
  3   6   9 167  2.48668e-05
  3   6   9 171 -1.85842e-05
  3   6   9 172  1.35075e-05
  3   6   9 173 -1.19260e-05
  3   6   9 174 -1.56937e-05
  3   6   9 175  3.92095e-05
  3   6   9 176  1.74779e-05
  3   6   9 177 -1.34900e-04
  3   6   9 181 -1.11829e-05
  3   6   9 184 -4.37715e-05
  3   6   9 185  1.94876e-05
  3   6   9 186  4.31270e-05
  3   6   9 187  2.23249e-05
  3   6   9 188 -1.52571e-05
  3   6  10   9  1.46903e-04
  3   6  10  11 -1.53323e-05
  3   6  10  13  1.95012e-05
  3   6  10  14 -6.39216e-05
  3   6  10  16 -4.93756e-05
  3   6  10  20 -4.95991e-05
  3   6  10  21  9.81029e-05
  3   6  10  24  3.40398e-04
  3   6  10  29  4.37250e-05
  3   6  10  31 -9.30947e-05
  3   6  10  33 -1.64464e-05
  3   6  10  34  1.60930e-05
  3   6  10  38 -2.25211e-05
  3   6  10  40  1.50164e-04
  3   6  10  41  1.36234e-04
  3   6  10  42  1.43460e-04
  3   6  10  50 -7.15026e-05
  3   6  10  51 -1.03440e-05
  3   6  10  54  8.19435e-05
  3   6  10  55  1.73173e-05
  3   6  10  56  1.20702e-04
  3   6  10  57  1.08850e-05
  3   6  10  58 -1.10410e-04
  3   6  10  59 -1.77749e-05
  3   6  10  60  2.67141e-04
  3   6  10  61 -1.62968e-04
  3   6  10  62  2.28124e-05
  3   6  10  68 -5.30198e-05
  3   6  10  70 -6.67868e-05
  3   6  10  72 -1.03273e-05
  3   6  10  73  7.64409e-05
  3   6  10  75 -8.34787e-05
  3   6  10  77  2.17196e-05
  3   6  10  79 -1.50599e-05
  3   6  10  80  1.51160e-05
  3   6  10  87 -9.17431e-05
  3   6  10  91  3.72891e-05
  3   6  10  92 -1.61561e-05
  3   6  10  93  4.89397e-05
  3   6  10  94  5.31734e-05
  3   6  10  95 -3.34625e-05
  3   6  10  97 -1.86971e-04
  3   6  10  98  2.36652e-04
  3   6  10 100 -1.38321e-05
  3   6  10 102 -1.61548e-05
  3   6  10 103  1.25936e-04
  3   6  10 104 -2.57082e-04
  3   6  10 106  4.13579e-05
  3   6  10 107  1.73029e-05
  3   6  10 108  3.90363e-05
  3   6  10 112  1.70295e-04
  3   6  10 113  3.63698e-04
  3   6  10 119 -6.44144e-05
  3   6  10 120  1.63440e-05
  3   6  10 121  3.10462e-05
  3   6  10 122  1.45339e-05
  3   6  10 123  1.91151e-04
  3   6  10 128  2.69551e-05
  3   6  10 129  3.06170e-05
  3   6  10 131 -3.39351e-04
  3   6  10 135  2.29216e-04
  3   6  10 139 -2.18230e-04
  3   6  10 140  3.34056e-04
  3   6  10 147  2.69723e-04
  3   6  10 149  3.01570e-04
  3   6  10 150  6.59295e-05
  3   6  10 151  5.20742e-05
  3   6  10 152 -2.42392e-04
  3   6  10 153 -1.30982e-04
  3   6  10 158  1.00453e-04
  3   6  10 159  8.78590e-05
  3   6  10 163 -5.45869e-04
  3   6  10 166  1.60412e-05
  3   6  10 174  3.12636e-05
  3   6  10 176 -1.38800e-04
  3   6  10 177 -8.31042e-05
  3   6  10 180 -2.28573e-05
  3   6  10 182 -3.51717e-05
  3   6  10 183  1.69279e-05
  3   6  10 184 -2.13824e-05
  3   6  10 185 -1.42510e-05
  3   6  10 186  2.08669e-05
  3   6  10 188  1.96285e-05
  3   6  11   8 -5.08970e-05
  3   6  11   9 -5.23963e-05
  3   6  11  12 -9.14508e-05
  3   6  11  16  4.23263e-05
  3   6  11  18  6.88882e-05
  3   6  11  19  6.53524e-05
  3   6  11  20  6.44189e-04
  3   6  11  33 -1.31806e-05
  3   6  11  38 -5.75956e-05
  3   6  11  39 -6.06707e-05
  3   6  11  40 -6.46580e-04
  3   6  11  43 -6.20844e-05
  3   6  11  44  5.34165e-05
  3   6  11  45  1.95662e-05
  3   6  11  46  2.14850e-05
  3   6  11  64  1.03245e-05
  3   6  11  68 -2.43184e-05
  3   6  11  73 -1.95239e-05
  3   6  11  76  6.85607e-05
  3   6  11  77 -6.89210e-05
  3   6  11  78 -3.07414e-05
  3   6  11  82  3.31404e-05
  3   6  11  83  3.35446e-05
  3   6  11  89  1.58459e-04
  3   6  11  90 -1.10038e-05
  3   6  11  99  1.19408e-05
  3   6  11 100  1.35274e-05
  3   6  11 124  1.30760e-05
  3   6  11 126  7.72326e-04
  3   6  11 127  7.79399e-04
  3   6  11 130 -3.07728e-05
  3   6  11 134  1.73915e-04
  3   6  11 143 -1.05819e-05
  3   6  11 145  1.31198e-05
  3   6  11 146 -1.32554e-05
  3   6  11 162 -1.09658e-03
  3   6  12   8  2.12840e-05
  3   6  12   9 -2.58304e-05
  3   6  12  16  1.40937e-04
  3   6  12  18  2.37918e-04
  3   6  12  19 -2.36773e-04
  3   6  12  25 -3.00166e-05
  3   6  12  26 -2.96586e-05
  3   6  12  27 -9.73647e-05
  3   6  12  28 -9.92617e-05
  3   6  12  32 -3.13160e-04
  3   6  12  33 -3.09856e-04
  3   6  12  36 -3.42941e-04
  3   6  12  38 -9.68617e-05
  3   6  12  39  9.50041e-05
  3   6  12  43  1.71829e-05
  3   6  12  44  1.65818e-05
  3   6  12  45  1.42763e-04
  3   6  12  46 -1.43493e-04
  3   6  12  48  2.31719e-05
  3   6  12  49 -2.32613e-05
  3   6  12  52 -2.39090e-05
  3   6  12  53 -2.32068e-05
  3   6  12  57  1.85961e-04
  3   6  12  64  1.58702e-04
  3   6  12  65  1.91222e-04
  3   6  12  73  1.44714e-04
  3   6  12  74 -1.55116e-04
  3   6  12  90 -1.03607e-04
  3   6  12  91 -1.03326e-04
  3   6  12  95 -1.15812e-04
  3   6  12  96  1.12419e-05
  3   6  12  99 -1.52839e-04
  3   6  12 100  1.50901e-04
  3   6  12 105  9.39701e-05
  3   6  12 114  1.70313e-04
  3   6  12 117  1.24610e-04
  3   6  12 118 -1.01880e-05
  3   6  12 124 -1.06210e-05
  3   6  12 125 -1.06313e-05
  3   6  12 126  1.88648e-05
  3   6  12 127 -1.67596e-05
  3   6  12 130  2.61209e-04
  3   6  12 132 -6.01479e-05
  3   6  12 133 -5.88266e-05
  3   6  12 136  7.92825e-05
  3   6  12 137 -7.90868e-05
  3   6  12 145  1.53678e-04
  3   6  12 146  1.54025e-04
  3   6  12 148 -1.43907e-05
  3   6  12 151  2.03242e-04
  3   6  12 155 -4.77403e-04
  3   6  12 157 -5.40477e-04
  3   6  12 160 -1.98447e-04
  3   6  12 161 -1.93875e-05
  3   6  12 182  1.39528e-05
  3   6  12 183  1.38598e-05
  3   6  13   8 -1.67558e-04
  3   6  13   9 -1.36129e-04
  3   6  13  11  1.98752e-05
  3   6  13  12  3.32382e-05
  3   6  13  16  1.80832e-04
  3   6  13  18 -2.77296e-04
  3   6  13  19 -2.59272e-04
  3   6  13  25 -8.49415e-05
  3   6  13  26  8.85959e-05
  3   6  13  27  1.08226e-04
  3   6  13  28 -1.10504e-04
  3   6  13  32  4.46070e-04
  3   6  13  33 -4.48364e-04
  3   6  13  36 -3.22574e-04
  3   6  13  38 -2.24741e-05
  3   6  13  39 -2.27162e-05
  3   6  13  43  2.12093e-04
  3   6  13  44 -1.91367e-04
  3   6  13  45  1.82710e-04
  3   6  13  46  1.79236e-04
  3   6  13  48 -4.18713e-05
  3   6  13  52  5.81420e-05
  3   6  13  53 -6.13892e-05
  3   6  13  57  2.23466e-04
  3   6  13  64  2.28657e-04
  3   6  13  65  1.30842e-04
  3   6  13  68  1.22132e-05
  3   6  13  73 -1.92935e-04
  3   6  13  74 -1.03273e-04
  3   6  13  76  3.82521e-05
  3   6  13  77 -2.33787e-05
  3   6  13  78  1.74403e-05
  3   6  13  90  1.03558e-04
  3   6  13  91 -1.04801e-04
  3   6  13  95 -3.36388e-04
  3   6  13  99  1.58788e-04
  3   6  13 100  1.55965e-04
  3   6  13 105 -2.94214e-05
  3   6  13 117  7.84264e-05
  3   6  13 118  1.47770e-05
  3   6  13 124 -9.32708e-05
  3   6  13 125  9.03077e-05
  3   6  13 126  3.23594e-05
  3   6  13 127  2.10589e-05
  3   6  13 130  5.06236e-04
  3   6  13 132 -1.35260e-04
  3   6  13 133  1.31980e-04
  3   6  13 134  6.14236e-05
  3   6  13 136 -1.82061e-04
  3   6  13 137 -1.80110e-04
  3   6  13 145  1.98997e-04
  3   6  13 146 -1.97294e-04
  3   6  13 151  3.40538e-04
  3   6  13 155 -8.54693e-05
  3   6  13 157 -8.11154e-05
  3   6  13 160  3.67926e-04
  3   6  13 162 -5.83287e-05
  3   6  13 178 -4.55671e-05
  3   6  13 179  4.53563e-05
  3   6  13 186  1.04717e-05
  3   6  14   8 -2.19887e-04
  3   6  14   9  2.19279e-04
  3   6  14  12  1.99221e-04
  3   6  14  16 -3.98661e-05
  3   6  14  18  3.42897e-05
  3   6  14  19 -3.43155e-05
  3   6  14  27  3.24143e-05
  3   6  14  28  3.40384e-05
  3   6  14  32 -2.64004e-05
  3   6  14  33 -2.97940e-05
  3   6  14  36  4.89706e-05
  3   6  14  38 -1.78158e-04
  3   6  14  39  1.84675e-04
  3   6  14  57 -2.70828e-05
  3   6  14  64  3.56544e-05
  3   6  14  65  4.23536e-05
  3   6  14  76 -1.94717e-04
  3   6  14  77 -1.95031e-04
  3   6  14  78  2.36208e-04
  3   6  14  82  1.44819e-04
  3   6  14  83 -1.46407e-04
  3   6  14  89  1.79617e-05
  3   6  14  96 -2.38200e-04
  3   6  14  99 -1.34086e-05
  3   6  14 100  1.46346e-05
  3   6  14 114  1.41911e-05
  3   6  14 126 -3.15040e-04
  3   6  14 127  3.16149e-04
  3   6  14 130 -1.29999e-04
  3   6  14 132  2.96047e-05
  3   6  14 133  3.04475e-05
  3   6  14 143  7.45434e-05
  3   6  14 145  4.37330e-05
  3   6  14 146  4.34434e-05
  3   6  14 148  6.00852e-04
  3   6  14 151  4.24859e-05
  3   6  14 155  2.34991e-04
  3   6  14 157 -4.26972e-05
  3   6  14 160 -1.66295e-05
  3   6  14 170 -2.38256e-05
  3   6  14 171  2.34403e-05
  3   6  14 186 -5.08054e-05
  3   6  14 187  5.04258e-05
  3   6  15   7  4.37569e-04
  3   6  15   8 -1.27583e-05
  3   6  15   9 -6.66136e-04
  3   6  15  10  4.41494e-05
  3   6  15  11  5.25436e-04
  3   6  15  13 -4.39082e-04
  3   6  15  14 -4.36821e-04
  3   6  15  16  1.08694e-05
  3   6  15  17  3.40102e-04
  3   6  15  20  2.05739e-05
  3   6  15  21 -3.84504e-04
  3   6  15  22  4.22521e-04
  3   6  15  23  2.11352e-04
  3   6  15  24 -1.04991e-04
  3   6  15  29  8.01377e-05
  3   6  15  30  2.35754e-04
  3   6  15  31 -2.06526e-05
  3   6  15  32 -1.65156e-04
  3   6  15  33  1.40287e-04
  3   6  15  34  4.35273e-04
  3   6  15  38 -3.90441e-04
  3   6  15  40 -1.04373e-04
  3   6  15  42  1.04198e-04
  3   6  15  46  1.54965e-05
  3   6  15  50  2.18090e-04
  3   6  15  52  1.10284e-05
  3   6  15  53 -9.43905e-05
  3   6  15  54 -3.21771e-04
  3   6  15  58  1.17005e-04
  3   6  15  59 -2.75430e-05
  3   6  15  60 -2.67135e-05
  3   6  15  62 -1.54121e-04
  3   6  15  67 -1.82335e-04
  3   6  15  68  4.14844e-04
  3   6  15  69 -4.16741e-04
  3   6  15  70  2.58858e-04
  3   6  15  74 -6.13024e-05
  3   6  15  76  3.35004e-04
  3   6  15  77  1.91066e-05
  3   6  15  78 -1.69404e-05
  3   6  15  80  2.93670e-05
  3   6  15  83 -2.77092e-05
  3   6  15  84 -2.63677e-04
  3   6  15  85  4.32188e-04
  3   6  15  86 -4.03883e-05
  3   6  15  88  4.34742e-04
  3   6  15  90  4.43966e-05
  3   6  15  91 -5.24912e-04
  3   6  15  93 -2.10605e-04
  3   6  15  94  3.54587e-04
  3   6  15  95 -3.51095e-04
  3   6  15  97 -1.87985e-04
  3   6  15  98 -1.90712e-04
  3   6  15 101 -4.28762e-04
  3   6  15 103  5.53401e-05
  3   6  15 105  1.55567e-05
  3   6  15 106 -4.12786e-04
  3   6  15 107  1.20331e-04
  3   6  15 108  1.42180e-05
  3   6  15 109  4.33734e-05
  3   6  15 110  4.21748e-04
  3   6  15 111 -8.55060e-05
  3   6  15 112 -2.66602e-04
  3   6  15 113 -1.41661e-04
  3   6  15 118 -2.42835e-05
  3   6  15 119  4.60322e-04
  3   6  15 121 -1.57563e-04
  3   6  15 123 -3.49452e-04
  3   6  15 125  2.58211e-05
  3   6  15 126 -4.16034e-04
  3   6  15 129 -3.05435e-04
  3   6  15 131  8.08007e-05
  3   6  15 132  1.73924e-05
  3   6  15 133 -4.30432e-04
  3   6  15 135  5.07046e-04
  3   6  15 137  3.78634e-04
  3   6  15 139 -2.70998e-04
  3   6  15 140 -9.78168e-05
  3   6  15 141  1.20709e-04
  3   6  15 149 -3.50800e-04
  3   6  15 150  3.05580e-04
  3   6  15 151  3.87717e-04
  3   6  15 152 -4.47131e-04
  3   6  15 153  5.96532e-05
  3   6  15 154 -1.30130e-04
  3   6  15 155  1.59931e-04
  3   6  15 158 -1.77867e-04
  3   6  15 163  7.02040e-04
  3   6  15 164 -3.66634e-05
  3   6  15 165  4.35962e-04
  3   6  15 167  3.48954e-05
  3   6  15 168 -2.45663e-05
  3   6  15 169  4.56582e-05
  3   6  15 170  3.77548e-04
  3   6  15 171  1.78089e-04
  3   6  15 172  5.19199e-04
  3   6  15 173 -2.98849e-05
  3   6  15 174  4.35295e-04
  3   6  15 175  1.01514e-04
  3   6  15 176  4.72457e-05
  3   6  15 177  9.60155e-05
  3   6  15 178 -1.25158e-05
  3   6  15 179  4.03802e-04
  3   6  15 180 -4.27510e-04
  3   6  15 181  1.72112e-04
  3   6  15 182  4.63012e-04
  3   6  15 183 -2.04457e-05
  3   6  15 184  2.23610e-04
  3   6  15 185  4.41373e-04
  3   6  15 186 -4.20717e-04
  3   6  15 187 -4.43379e-04
  3   6  15 189 -3.04493e-04
  3   6  16   9 -7.52940e-05
  3   6  16  10  3.38113e-04
  3   6  16  11  6.40134e-05
  3   6  16  13  2.33243e-04
  3   6  16  14  1.18493e-05
  3   6  16  15 -2.29232e-05
  3   6  16  16 -2.94536e-05
  3   6  16  17 -9.54327e-05
  3   6  16  19  2.07496e-05
  3   6  16  20  1.94068e-04
  3   6  16  21 -6.54981e-04
  3   6  16  26 -2.38599e-05
  3   6  16  29  4.43139e-04
  3   6  16  30  2.96775e-04
  3   6  16  31  4.27145e-04
  3   6  16  32 -1.04791e-05
  3   6  16  33 -4.49607e-05
  3   6  16  37 -9.15164e-05
  3   6  16  38 -1.64597e-04
  3   6  16  40 -9.67751e-05
  3   6  16  41 -4.38318e-04
  3   6  16  42  7.24116e-05
  3   6  16  45  1.53553e-05
  3   6  16  46  5.98630e-05
  3   6  16  47  1.33965e-05
  3   6  16  50  1.54248e-04
  3   6  16  53  1.14158e-05
  3   6  16  54 -8.13211e-04
  3   6  16  56 -2.30105e-05
  3   6  16  57  1.85398e-05
  3   6  16  58 -3.36750e-04
  3   6  16  60 -8.07947e-04
  3   6  16  61 -4.45178e-05
  3   6  16  66 -7.13702e-05
  3   6  16  68  9.89387e-05
  3   6  16  69 -7.37335e-05
  3   6  16  70  8.40215e-05
  3   6  16  71 -2.44101e-04
  3   6  16  72  8.04608e-05
  3   6  16  73  1.85020e-04
  3   6  16  74  2.83050e-05
  3   6  16  75 -4.37342e-04
  3   6  16  76  3.06901e-05
  3   6  16  80  5.41667e-05
  3   6  16  84 -4.43435e-04
  3   6  16  85 -1.35255e-04
  3   6  16  86  2.53835e-04
  3   6  16  87 -4.12267e-04
  3   6  16  88 -4.12379e-05
  3   6  16  93 -2.45744e-04
  3   6  16  94 -1.43768e-05
  3   6  16  95 -2.60339e-05
  3   6  16  97 -2.86758e-04
  3   6  16  98 -1.15893e-04
  3   6  16 100  1.81473e-05
  3   6  16 101  4.28625e-05
  3   6  16 103 -3.65117e-04
  3   6  16 106  4.73617e-05
  3   6  16 107 -1.00671e-04
  3   6  16 108  4.57059e-04
  3   6  16 110 -3.80088e-05
  3   6  16 112 -2.15903e-04
  3   6  16 114 -5.60655e-05
  3   6  16 115 -4.04837e-04
  3   6  16 116  4.86592e-05
  3   6  16 117  1.03039e-05
  3   6  16 118  2.57464e-05
  3   6  16 119 -4.77546e-05
  3   6  16 120 -2.60349e-05
  3   6  16 121  1.44591e-04
  3   6  16 122 -6.03724e-05
  3   6  16 123 -7.42865e-05
  3   6  16 125 -4.01653e-05
  3   6  16 126  1.91022e-04
  3   6  16 129  4.30261e-05
  3   6  16 131  2.73215e-05
  3   6  16 133 -6.19486e-05
  3   6  16 137 -1.38693e-05
  3   6  16 138 -4.52375e-04
  3   6  16 139  1.71034e-04
  3   6  16 140 -5.44113e-05
  3   6  16 141 -1.12450e-04
  3   6  16 143  2.43786e-05
  3   6  16 144  4.09156e-05
  3   6  16 149 -3.65567e-04
  3   6  16 150  3.09948e-05
  3   6  16 151 -3.20814e-05
  3   6  16 153  1.80483e-04
  3   6  16 154  3.81941e-05
  3   6  16 155  6.34651e-05
  3   6  16 158  2.66291e-05
  3   6  16 159  4.61698e-04
  3   6  16 161  3.98457e-05
  3   6  16 163  6.56695e-04
  3   6  16 165  7.48637e-05
  3   6  16 167  3.93943e-05
  3   6  16 168  1.01551e-05
  3   6  16 169  4.34298e-04
  3   6  16 170  4.29387e-05
  3   6  16 172  6.28148e-05
  3   6  16 175  3.51702e-04
  3   6  16 177  1.72008e-04
  3   6  16 179 -4.85340e-05
  3   6  16 181  1.26679e-05
  3   6  16 182  4.33534e-05
  3   6  16 184  1.27761e-04
  3   6  16 186 -1.68514e-05
  3   6  16 187  1.16394e-05
  3   6  16 188  1.58635e-05
  3   6  16 189  7.76793e-05
  3   6  17  10 -1.12377e-04
  3   6  17  11 -1.98090e-04
  3   6  17  13 -8.09247e-04
  3   6  17  15 -5.19046e-04
  3   6  17  16  4.88301e-04
  3   6  17  17 -8.67193e-05
  3   6  17  18  1.18925e-05
  3   6  17  20  1.61152e-04
  3   6  17  21 -3.00282e-04
  3   6  17  23 -6.99253e-04
  3   6  17  24 -5.05473e-04
  3   6  17  26 -6.99494e-04
  3   6  17  29  1.85714e-05
  3   6  17  30  1.68878e-04
  3   6  17  32 -2.77429e-05
  3   6  17  33 -2.06779e-04
  3   6  17  35  2.81141e-04
  3   6  17  36  2.75858e-04
  3   6  17  40 -4.44152e-04
  3   6  17  41  6.36753e-04
  3   6  17  42  5.05976e-04
  3   6  17  45 -4.63512e-04
  3   6  17  50 -2.05516e-04
  3   6  17  52  1.45677e-05
  3   6  17  54 -1.03711e-03
  3   6  17  55 -7.07019e-04
  3   6  17  56 -8.08875e-04
  3   6  17  57  2.79225e-05
  3   6  17  58  1.62720e-04
  3   6  17  59  7.30954e-04
  3   6  17  60  6.18024e-04
  3   6  17  61 -6.66592e-04
  3   6  17  62 -7.25353e-04
  3   6  17  63  9.85495e-04
  3   6  17  65  9.00612e-04
  3   6  17  66 -9.30794e-04
  3   6  17  68  6.83301e-04
  3   6  17  69 -7.68536e-04
  3   6  17  70 -6.08514e-05
  3   6  17  71  7.44866e-04
  3   6  17  73  2.62475e-04
  3   6  17  74 -7.28728e-04
  3   6  17  77 -2.29053e-04
  3   6  17  80  6.78495e-04
  3   6  17  81 -7.13898e-04
  3   6  17  84  7.13444e-04
  3   6  17  85  3.29321e-04
  3   6  17  86 -1.27199e-04
  3   6  17  87  4.61507e-04
  3   6  17  88  7.38905e-04
  3   6  17  90  5.07073e-05
  3   6  17  91 -8.35801e-04
  3   6  17  92  9.89270e-05
  3   6  17  93 -3.15432e-04
  3   6  17  94  6.20088e-04
  3   6  17  95  6.59435e-04
  3   6  17  97 -8.84933e-04
  3   6  17  98  3.33587e-05
  3   6  17 100 -3.16071e-05
  3   6  17 102 -5.74629e-04
  3   6  17 103  4.70249e-04
  3   6  17 105  1.94665e-05
  3   6  17 106 -7.23356e-04
  3   6  17 107  7.40575e-04
  3   6  17 108 -7.21001e-04
  3   6  17 109 -7.14030e-04
  3   6  17 112 -5.11760e-04
  3   6  17 113 -7.51389e-04
  3   6  17 114  5.50802e-05
  3   6  17 115  6.76347e-04
  3   6  17 116 -6.77389e-04
  3   6  17 119  7.46383e-04
  3   6  17 120 -7.11445e-04
  3   6  17 121 -6.61426e-04
  3   6  17 122 -7.13320e-04
  3   6  17 123  9.36281e-04
  3   6  17 125 -2.56915e-05
  3   6  17 126  7.10386e-04
  3   6  17 129 -1.02299e-03
  3   6  17 131  2.70258e-04
  3   6  17 132  1.37076e-05
  3   6  17 133 -7.21263e-04
  3   6  17 137 -6.75913e-04
  3   6  17 139  5.40894e-04
  3   6  17 140  3.12431e-04
  3   6  17 141  2.62085e-04
  3   6  17 149  5.40871e-04
  3   6  17 150  4.16002e-04
  3   6  17 151  6.25873e-04
  3   6  17 153 -1.04226e-04
  3   6  17 154 -5.52670e-04
  3   6  17 155 -5.50536e-04
  3   6  17 156 -6.63639e-04
  3   6  17 157  6.61934e-04
  3   6  17 158 -4.72853e-04
  3   6  17 161 -2.07878e-05
  3   6  17 163  7.46391e-04
  3   6  17 164 -8.47907e-04
  3   6  17 167  2.68243e-04
  3   6  17 168 -3.66557e-04
  3   6  17 169 -7.17993e-04
  3   6  17 170 -3.84004e-05
  3   6  17 171 -1.79433e-05
  3   6  17 174  7.20764e-04
  3   6  17 175 -8.45387e-04
  3   6  17 177 -1.17252e-04
  3   6  17 178  3.89025e-05
  3   6  17 179  5.37826e-05
  3   6  17 181 -1.94597e-05
  3   6  17 182  1.25724e-04
  3   6  17 183  7.87355e-04
  3   6  17 184  3.93942e-04
  3   6  17 185 -1.21821e-05
  3   6  17 186 -8.48731e-04
  3   6  17 187 -9.44136e-05
  3   6  17 189 -2.19531e-05
  3   6  18   7 -7.08753e-04
  3   6  18   8  1.12641e-05
  3   6  18  10 -6.58095e-04
  3   6  18  11  7.99129e-04
  3   6  18  13 -7.00836e-04
  3   6  18  14 -7.21663e-04
  3   6  18  15  3.03865e-04
  3   6  18  16  3.00301e-04
  3   6  18  17  9.01707e-05
  3   6  18  18  3.09938e-05
  3   6  18  19 -1.70438e-05
  3   6  18  20  6.76877e-04
  3   6  18  21  5.87976e-04
  3   6  18  24  7.57303e-04
  3   6  18  26 -8.13738e-04
  3   6  18  28  6.58374e-05
  3   6  18  29  2.66043e-05
  3   6  18  30 -5.49478e-04
  3   6  18  33 -2.56912e-05
  3   6  18  34  9.00819e-04
  3   6  18  35 -1.70745e-04
  3   6  18  36  1.69838e-04
  3   6  18  37 -1.88210e-04
  3   6  18  39 -4.18340e-05
  3   6  18  40  2.72044e-04
  3   6  18  41  7.28586e-04
  3   6  18  42 -4.48731e-04
  3   6  18  45 -1.59275e-04
  3   6  18  47 -1.36380e-05
  3   6  18  50  3.15150e-05
  3   6  18  54  6.98963e-05
  3   6  18  55  8.59840e-04
  3   6  18  56  8.52175e-04
  3   6  18  58  6.66945e-04
  3   6  18  59 -9.27886e-04
  3   6  18  60  1.85359e-04
  3   6  18  61 -1.17562e-03
  3   6  18  62 -7.10172e-04
  3   6  18  63 -2.36115e-04
  3   6  18  65  2.27711e-04
  3   6  18  66  2.11769e-04
  3   6  18  68 -1.60328e-05
  3   6  18  69  2.15658e-04
  3   6  18  70 -2.17766e-04
  3   6  18  71 -2.01678e-04
  3   6  18  72  2.29370e-04
  3   6  18  73  3.30964e-04
  3   6  18  74 -1.55207e-05
  3   6  18  75 -6.58040e-04
  3   6  18  76 -1.29730e-05
  3   6  18  77  6.98475e-04
  3   6  18  78  2.31042e-05
  3   6  18  80 -4.28560e-04
  3   6  18  82  1.28431e-05
  3   6  18  83 -7.15842e-04
  3   6  18  85 -5.21473e-05
  3   6  18  86 -5.67153e-04
  3   6  18  87  7.18799e-04
  3   6  18  88 -8.83105e-04
  3   6  18  91 -8.70350e-04
  3   6  18  92  7.24763e-04
  3   6  18  93  1.05968e-03
  3   6  18  94 -5.22698e-04
  3   6  18  95 -5.24844e-04
  3   6  18  97 -1.23052e-04
  3   6  18  98  5.04733e-04
  3   6  18 100 -3.40728e-04
  3   6  18 101  7.07413e-04
  3   6  18 103  7.79151e-04
  3   6  18 104  7.43114e-04
  3   6  18 106  5.05117e-04
  3   6  18 107 -3.26770e-05
  3   6  18 108 -1.93738e-04
  3   6  18 110  2.28159e-05
  3   6  18 111  7.87363e-05
  3   6  18 112  3.07195e-04
  3   6  18 114 -7.78424e-04
  3   6  18 115 -7.83562e-04
  3   6  18 116  8.23102e-04
  3   6  18 118  3.47354e-04
  3   6  18 119 -8.72003e-04
  3   6  18 121  1.03559e-04
  3   6  18 123 -4.44048e-04
  3   6  18 126  1.23888e-05
  3   6  18 129  2.34616e-04
  3   6  18 131  1.34791e-04
  3   6  18 133 -8.75259e-04
  3   6  18 135  7.61840e-04
  3   6  18 137  1.78567e-04
  3   6  18 138  6.93594e-04
  3   6  18 139 -4.01169e-04
  3   6  18 140 -4.68407e-04
  3   6  18 141  2.14606e-04
  3   6  18 147  1.09000e-05
  3   6  18 149  6.73817e-04
  3   6  18 150 -1.44697e-04
  3   6  18 151 -1.50986e-04
  3   6  18 153  4.12613e-04
  3   6  18 154  1.16209e-04
  3   6  18 155  1.09977e-04
  3   6  18 156  5.94119e-04
  3   6  18 158  1.10167e-03
  3   6  18 159 -1.16745e-05
  3   6  18 161  5.40773e-04
  3   6  18 163  2.35623e-04
  3   6  18 164 -6.99108e-04
  3   6  18 165 -3.42254e-05
  3   6  18 167  7.28901e-05
  3   6  18 168  5.64275e-04
  3   6  18 170  7.61156e-05
  3   6  18 171 -6.10533e-04
  3   6  18 172  5.39451e-05
  3   6  18 173  4.09619e-05
  3   6  18 175  9.62721e-04
  3   6  18 177 -8.47466e-04
  3   6  18 179 -1.88752e-05
  3   6  18 181  6.41295e-04
  3   6  18 182  1.47390e-04
  3   6  18 183 -5.37886e-05
  3   6  18 184 -4.96867e-04
  3   6  18 186 -7.51037e-04
  3   6  18 187  8.04032e-04
  3   6  18 189 -1.61484e-04
  3   6  19   8 -5.84834e-04
  3   6  19   9 -5.83830e-04
  3   6  19  12  3.10387e-04
  3   6  19  16 -1.08976e-04
  3   6  19  18 -1.46521e-04
  3   6  19  27  2.15329e-05
  3   6  19  28 -2.52467e-05
  3   6  19  32 -4.33307e-05
  3   6  19  33  3.61194e-05
  3   6  19  36 -1.00828e-04
  3   6  19  38  9.74631e-05
  3   6  19  39  1.04748e-04
  3   6  19  43 -6.29192e-05
  3   6  19  44  7.03392e-05
  3   6  19  45  7.20144e-05
  3   6  19  46  6.79932e-05
  3   6  19  48 -3.58083e-05
  3   6  19  49 -2.54575e-05
  3   6  19  52 -1.39686e-05
  3   6  19  57 -8.39791e-05
  3   6  19  64  1.30381e-04
  3   6  19  65  1.29024e-04
  3   6  19  66 -2.86392e-05
  3   6  19  68  8.15857e-04
  3   6  19  73 -1.06224e-05
  3   6  19  76 -7.41383e-04
  3   6  19  77  7.35732e-04
  3   6  19  78 -1.42140e-04
  3   6  19  82 -2.33368e-04
  3   6  19  83 -2.34762e-04
  3   6  19  89 -2.57053e-04
  3   6  19  90  7.67573e-05
  3   6  19  91 -6.96427e-05
  3   6  19  95 -3.58911e-05
  3   6  19  99  7.60116e-05
  3   6  19 100  6.08924e-05
  3   6  19 105  5.26394e-05
  3   6  19 111  1.38200e-04
  3   6  19 114  1.26190e-04
  3   6  19 115  1.40757e-05
  3   6  19 117  5.30535e-05
  3   6  19 118 -3.88644e-05
  3   6  19 119 -1.44452e-05
  3   6  19 124  1.85273e-04
  3   6  19 125 -6.98499e-05
  3   6  19 126  1.43468e-04
  3   6  19 127  1.42744e-04
  3   6  19 132 -6.42740e-05
  3   6  19 133  7.79208e-05
  3   6  19 134  2.54992e-04
  3   6  19 146  3.63490e-05
  3   6  19 150 -1.06927e-05
  3   6  19 151  6.33787e-05
  3   6  19 155 -1.07394e-05
  3   6  19 157  2.90604e-04
  3   6  19 161 -2.23731e-05
  3   6  19 163 -1.43703e-04
  3   6  19 170  5.85849e-05
  3   6  19 171  5.84618e-05
  3   6  19 186  1.11983e-04
  3   6  19 187 -1.45061e-04
  3   6  20   9  2.45881e-04
  3   6  20  10 -2.86463e-05
  3   6  20  11 -1.09622e-04
  3   6  20  13  2.16957e-04
  3   6  20  14 -1.08630e-04
  3   6  20  15  1.68950e-05
  3   6  20  17  6.07871e-05
  3   6  20  21  1.78823e-05
  3   6  20  22 -1.21960e-04
  3   6  20  23 -2.69377e-04
  3   6  20  24  1.18406e-04
  3   6  20  29  2.13304e-04
  3   6  20  30 -2.95503e-04
  3   6  20  31 -1.18450e-04
  3   6  20  33 -2.94715e-05
  3   6  20  34 -1.41952e-04
  3   6  20  40  1.54119e-05
  3   6  20  42 -2.49989e-04
  3   6  20  44 -2.14177e-05
  3   6  20  45  5.14146e-05
  3   6  20  46  1.40186e-04
  3   6  20  50  5.23666e-05
  3   6  20  54 -3.36403e-04
  3   6  20  58  2.46226e-04
  3   6  20  59  2.46505e-04
  3   6  20  60 -3.24410e-04
  3   6  20  61 -8.26393e-05
  3   6  20  62  5.99605e-05
  3   6  20  66 -2.77286e-05
  3   6  20  68  1.31468e-04
  3   6  20  69  9.42638e-05
  3   6  20  70  3.54582e-04
  3   6  20  71  1.97005e-04
  3   6  20  72  1.77828e-04
  3   6  20  73  1.86186e-04
  3   6  20  75  2.40347e-04
  3   6  20  76  1.34049e-04
  3   6  20  80 -1.09093e-04
  3   6  20  81 -2.26911e-04
  3   6  20  82  1.61668e-04
  3   6  20  83 -9.42876e-05
  3   6  20  84  2.59868e-04
  3   6  20  85 -5.48858e-05
  3   6  20  86  1.21545e-04
  3   6  20  87 -2.25785e-04
  3   6  20  88 -1.12771e-04
  3   6  20  89  1.12928e-04
  3   6  20  90 -1.37264e-04
  3   6  20  91 -2.89297e-04
  3   6  20  92 -1.33930e-04
  3   6  20  93  3.85323e-04
  3   6  20  94 -1.96478e-04
  3   6  20  95  1.96211e-04
  3   6  20  97  2.70632e-04
  3   6  20  98  1.23970e-04
  3   6  20 100 -1.94799e-04
  3   6  20 102 -1.17300e-04
  3   6  20 103 -2.87866e-04
  3   6  20 104 -9.20706e-05
  3   6  20 106  1.77908e-04
  3   6  20 107 -3.06806e-04
  3   6  20 108 -1.25127e-04
  3   6  20 109 -1.11279e-05
  3   6  20 110 -6.85619e-05
  3   6  20 111 -4.37863e-05
  3   6  20 112 -1.32797e-05
  3   6  20 115  2.77326e-04
  3   6  20 116  1.28889e-04
  3   6  20 118  1.99246e-04
  3   6  20 120  1.42987e-04
  3   6  20 121  3.99409e-05
  3   6  20 122  1.15362e-04
  3   6  20 123  5.43988e-04
  3   6  20 126  1.24075e-04
  3   6  20 128  1.05638e-03
  3   6  20 129  2.68746e-05
  3   6  20 131  6.49683e-04
  3   6  20 133  1.90690e-04
  3   6  20 135 -3.39058e-04
  3   6  20 138 -6.61318e-04
  3   6  20 139  4.93185e-04
  3   6  20 140  2.09607e-04
  3   6  20 141 -1.44607e-04
  3   6  20 142 -1.39558e-04
  3   6  20 143  6.88642e-05
  3   6  20 144  4.00664e-05
  3   6  20 149  5.49214e-04
  3   6  20 153  3.45294e-04
  3   6  20 158  2.03229e-04
  3   6  20 159  1.39825e-03
  3   6  20 163 -6.91831e-04
  3   6  20 165  2.49958e-04
  3   6  20 166  1.32012e-04
  3   6  20 167  6.17320e-04
  3   6  20 168 -1.23107e-04
  3   6  20 169 -2.69179e-05
  3   6  20 170  1.32054e-04
  3   6  20 171  2.96760e-05
  3   6  20 175  3.58419e-04
  3   6  20 177 -1.17475e-04
  3   6  20 181  3.21862e-04
  3   6  20 182  2.57554e-05
  3   6  20 183  5.33770e-05
  3   6  20 186 -2.49715e-04
  3   6  20 187  2.92904e-04
  3   6  20 189  1.48795e-04
  3   6  21   7  1.09566e-04
  3   6  21   9 -6.91665e-05
  3   6  21  10 -1.80156e-04
  3   6  21  11 -7.41999e-05
  3   6  21  13  1.52713e-04
  3   6  21  14  6.53248e-05
  3   6  21  16  1.02300e-05
  3   6  21  18  2.39205e-05
  3   6  21  19 -2.15878e-05
  3   6  21  20 -3.75781e-05
  3   6  21  21 -1.78065e-05
  3   6  21  24 -6.75039e-05
  3   6  21  27 -1.60707e-05
  3   6  21  28  1.92036e-05
  3   6  21  29 -1.95817e-04
  3   6  21  30  3.83302e-05
  3   6  21  31 -1.48959e-04
  3   6  21  32  6.85662e-05
  3   6  21  33 -4.63659e-04
  3   6  21  34  3.15195e-04
  3   6  21  36 -1.19602e-05
  3   6  21  37 -1.08633e-04
  3   6  21  39  2.00397e-05
  3   6  21  41  8.82753e-05
  3   6  21  42  6.16637e-05
  3   6  21  45 -2.79131e-05
  3   6  21  46 -3.56154e-04
  3   6  21  50  2.45012e-05
  3   6  21  51  2.71374e-04
  3   6  21  52 -2.29676e-05
  3   6  21  54  6.02000e-05
  3   6  21  55 -1.68119e-04
  3   6  21  56  7.18943e-05
  3   6  21  57 -6.64303e-05
  3   6  21  58 -2.50788e-04
  3   6  21  60  1.74026e-04
  3   6  21  62 -2.30359e-04
  3   6  21  67  1.65318e-04
  3   6  21  70 -1.40030e-04
  3   6  21  71  2.85018e-04
  3   6  21  72  2.25174e-04
  3   6  21  73  2.90760e-04
  3   6  21  74  3.49512e-05
  3   6  21  75  1.51929e-04
  3   6  21  76 -9.68707e-05
  3   6  21  78  3.74034e-05
  3   6  21  79 -1.79236e-05
  3   6  21  80  1.86527e-04
  3   6  21  84  1.93041e-04
  3   6  21  85 -1.89708e-05
  3   6  21  86 -5.02710e-05
  3   6  21  87  1.54291e-04
  3   6  21  88  3.08265e-04
  3   6  21  90  2.04614e-05
  3   6  21  91  3.01679e-04
  3   6  21  92  5.03694e-04
  3   6  21  93 -2.03341e-04
  3   6  21  95 -1.10451e-05
  3   6  21  97  2.20547e-04
  3   6  21  98 -1.03282e-04
  3   6  21  99  3.28181e-05
  3   6  21 100 -7.23601e-05
  3   6  21 101  1.63678e-04
  3   6  21 102  1.27841e-04
  3   6  21 103  9.71054e-05
  3   6  21 105 -9.63641e-05
  3   6  21 106 -1.02656e-04
  3   6  21 107  3.19255e-04
  3   6  21 108 -7.83940e-05
  3   6  21 109  2.89668e-04
  3   6  21 110  2.99313e-04
  3   6  21 112  8.77161e-05
  3   6  21 115 -1.07408e-05
  3   6  21 116 -3.00223e-04
  3   6  21 118  1.46558e-05
  3   6  21 119 -3.95713e-05
  3   6  21 121 -2.75309e-04
  3   6  21 122 -2.34480e-05
  3   6  21 123  3.83599e-04
  3   6  21 124 -1.00615e-05
  3   6  21 125 -1.63497e-05
  3   6  21 129  2.14747e-04
  3   6  21 131 -1.26932e-04
  3   6  21 133  3.09878e-04
  3   6  21 135  3.00683e-04
  3   6  21 136  1.20487e-05
  3   6  21 137  3.53330e-05
  3   6  21 138  1.91831e-04
  3   6  21 139 -2.08805e-05
  3   6  21 140 -4.29530e-04
  3   6  21 141 -4.21315e-04
  3   6  21 144 -2.99092e-04
  3   6  21 145 -2.06158e-05
  3   6  21 149  1.04182e-05
  3   6  21 150  2.10370e-05
  3   6  21 151  1.61243e-04
  3   6  21 152  1.86793e-05
  3   6  21 153 -7.75744e-05
  3   6  21 158  1.49490e-04
  3   6  21 159 -8.07616e-05
  3   6  21 163 -4.74816e-04
  3   6  21 165  2.97949e-04
  3   6  21 166  1.62352e-04
  3   6  21 167  1.88536e-05
  3   6  21 168  1.70875e-04
  3   6  21 171 -1.06226e-05
  3   6  21 172  6.10906e-05
  3   6  21 173  1.08332e-05
  3   6  21 175 -3.82337e-04
  3   6  21 177  2.95515e-04
  3   6  21 178  1.04526e-05
  3   6  21 181  3.32940e-04
  3   6  21 184  2.30803e-04
  3   6  21 187 -3.65824e-04
  3   6  21 188  1.20147e-04
  3   6  21 189 -3.87301e-04
  3   7   8  22 -4.43791e-04
  3   7   8  37 -1.34866e-03
  3   7   8  51  6.37412e-04
  3   7   8  72 -1.55403e-03
  3   7   8  87  8.12708e-05
  3   7   8  92  5.98853e-04
  3   7   8  96 -1.13019e-05
  3   7   8 101  2.71095e-04
  3   7   8 102 -2.75829e-05
  3   7   8 104  5.24099e-04
  3   7   8 113 -9.96431e-04
  3   7   8 120  3.11365e-04
  3   7   8 122  1.23985e-03
  3   7   8 128  9.11894e-04
  3   7   8 134 -1.49252e-05
  3   7   8 138  5.36967e-04
  3   7   8 148 -1.58227e-05
  3   7   8 152  1.88428e-03
  3   7   8 159 -8.70979e-04
  3   7   8 162  3.72175e-05
  3   7   8 166  5.45640e-05
  3   7   8 174 -9.77336e-05
  3   7   8 176  5.07899e-04
  3   7   8 180  6.43032e-05
  3   7   8 185  4.68574e-05
  3   7   8 188 -1.44356e-05
  3   7   9   8  1.82364e-05
  3   7   9  15 -4.76412e-05
  3   7   9  18 -1.67195e-04
  3   7   9  19  1.88328e-04
  3   7   9  20  8.70847e-05
  3   7   9  35 -6.61771e-05
  3   7   9  40  6.27185e-04
  3   7   9  41  1.06905e-03
  3   7   9  43 -8.63214e-05
  3   7   9  44 -1.36254e-05
  3   7   9  46 -6.87467e-05
  3   7   9  47 -1.99777e-03
  3   7   9  48  7.49806e-05
  3   7   9  49  7.56886e-05
  3   7   9  62 -1.28307e-03
  3   7   9  63 -1.27717e-05
  3   7   9  64  2.72055e-05
  3   7   9  66 -6.91127e-05
  3   7   9  68 -1.14996e-05
  3   7   9  73  1.94745e-05
  3   7   9  76  1.22074e-05
  3   7   9  90 -1.44789e-05
  3   7   9 106 -1.64982e-05
  3   7   9 114 -8.56285e-05
  3   7   9 124  7.12829e-05
  3   7   9 125  7.57297e-05
  3   7   9 129  1.65496e-05
  3   7   9 130  1.77277e-05
  3   7   9 132  3.97773e-05
  3   7   9 133  3.83487e-05
  3   7   9 145  1.32673e-05
  3   7   9 146  1.33495e-05
  3   7   9 147  1.02025e-03
  3   7   9 150 -2.05512e-05
  3   7   9 151 -1.80923e-05
  3   7   9 155  7.36056e-05
  3   7   9 160  1.60181e-04
  3   7   9 165  3.86882e-05
  3   7  10   8 -2.53301e-04
  3   7  10  11  4.96947e-05
  3   7  10  12 -4.94594e-05
  3   7  10  18 -2.78206e-04
  3   7  10  19 -2.61108e-04
  3   7  10  25  2.95985e-04
  3   7  10  27 -5.36334e-05
  3   7  10  28 -5.28264e-05
  3   7  10  32  1.81797e-04
  3   7  10  33 -1.83179e-04
  3   7  10  39 -2.08472e-04
  3   7  10  43  4.95700e-04
  3   7  10  44 -4.68194e-04
  3   7  10  52 -6.90923e-05
  3   7  10  53  6.80481e-05
  3   7  10  56 -5.92109e-05
  3   7  10  57 -5.89578e-05
  3   7  10  64  2.83871e-04
  3   7  10  73  3.55296e-04
  3   7  10  74 -3.44197e-04
  3   7  10  76 -1.46036e-04
  3   7  10  78 -4.67541e-05
  3   7  10  79 -4.57488e-05
  3   7  10  82  5.89935e-05
  3   7  10  83 -5.82373e-05
  3   7  10  89 -9.79583e-05
  3   7  10  90 -3.44855e-05
  3   7  10  94 -2.12786e-04
  3   7  10  96 -2.94082e-04
  3   7  10  99 -1.29204e-04
  3   7  10 100 -1.28626e-04
  3   7  10 105  1.96661e-04
  3   7  10 106 -1.96509e-04
  3   7  10 110 -7.79418e-05
  3   7  10 111 -7.87182e-05
  3   7  10 116  5.67091e-05
  3   7  10 117 -5.61233e-05
  3   7  10 118 -5.15209e-05
  3   7  10 119  4.97814e-05
  3   7  10 126 -7.72766e-05
  3   7  10 127  7.58961e-05
  3   7  10 134  4.17933e-04
  3   7  10 136 -1.31407e-05
  3   7  10 145 -8.78250e-05
  3   7  10 146 -9.05604e-05
  3   7  10 148  4.31040e-04
  3   7  10 162 -1.49722e-03
  3   7  10 163 -1.96201e-03
  3   7  10 186  2.07439e-05
  3   7  10 187 -2.06182e-05
  3   7  11  20 -6.66129e-05
  3   7  11  24  4.97901e-05
  3   7  11  40  4.88237e-04
  3   7  11  42 -6.23688e-05
  3   7  11  50 -1.10517e-03
  3   7  11  61 -9.15450e-04
  3   7  11  70 -4.30437e-05
  3   7  11  86  1.54548e-04
  3   7  11  93  5.42680e-04
  3   7  11  97 -9.95425e-04
  3   7  11  98  8.69320e-05
  3   7  11 103  5.46826e-05
  3   7  11 107 -1.13930e-03
  3   7  11 112 -6.94724e-04
  3   7  11 121 -3.72299e-04
  3   7  11 123  2.49429e-05
  3   7  11 131  8.24416e-04
  3   7  11 135 -5.27564e-04
  3   7  11 139  1.18159e-03
  3   7  11 140  6.63248e-04
  3   7  11 149  1.93364e-05
  3   7  11 153  1.11660e-03
  3   7  11 158 -9.46182e-04
  3   7  11 163 -1.62968e-03
  3   7  11 167 -3.19075e-05
  3   7  11 175  4.44963e-05
  3   7  11 176 -1.24299e-05
  3   7  11 177 -3.20115e-04
  3   7  11 181  1.03767e-04
  3   7  11 184 -5.89615e-05
  3   7  11 189 -5.65003e-05
  3   7  12   7  6.60186e-04
  3   7  12  13  5.07211e-04
  3   7  12  14 -6.51057e-04
  3   7  12  23  2.14057e-04
  3   7  12  28  6.63091e-05
  3   7  12  31 -2.10293e-04
  3   7  12  34 -1.96476e-04
  3   7  12  40  1.19553e-05
  3   7  12  53 -1.00855e-04
  3   7  12  55  2.77772e-04
  3   7  12  59 -9.55637e-05
  3   7  12  67  4.24159e-05
  3   7  12  75 -5.96949e-05
  3   7  12  81  6.02516e-05
  3   7  12  84  2.90692e-05
  3   7  12  87  1.16596e-05
  3   7  12 104  1.21736e-05
  3   7  12 107  1.51822e-05
  3   7  12 109 -1.27020e-05
  3   7  12 113 -1.35948e-05
  3   7  12 142 -5.46247e-05
  3   7  12 144 -1.08270e-04
  3   7  12 147 -1.47108e-05
  3   7  12 159 -1.02226e-05
  3   7  12 161 -1.03981e-05
  3   7  12 163  1.06169e-04
  3   7  12 169 -1.16468e-05
  3   7  12 171  1.08530e-04
  3   7  12 173  7.26967e-05
  3   7  12 177 -1.09425e-04
  3   7  12 186 -1.08821e-04
  3   7  12 189  1.02274e-04
  3   7  13   7 -2.22902e-05
  3   7  13   8 -3.35898e-04
  3   7  13  10 -4.78865e-05
  3   7  13  11  3.27203e-05
  3   7  13  12  4.30759e-05
  3   7  13  14  2.79081e-05
  3   7  13  16  3.36208e-05
  3   7  13  17 -1.68299e-04
  3   7  13  20 -3.95265e-05
  3   7  13  21 -2.90898e-04
  3   7  13  24 -2.62395e-05
  3   7  13  25 -5.11585e-05
  3   7  13  26 -1.48828e-04
  3   7  13  28  1.34701e-05
  3   7  13  29 -1.02886e-04
  3   7  13  30  1.35632e-04
  3   7  13  34 -3.57940e-05
  3   7  13  40  1.31239e-04
  3   7  13  42  2.26976e-05
  3   7  13  49  2.26856e-05
  3   7  13  50  2.07791e-05
  3   7  13  52  4.49283e-05
  3   7  13  53  8.65086e-05
  3   7  13  54  2.26048e-04
  3   7  13  56  2.56763e-04
  3   7  13  57 -3.60536e-04
  3   7  13  58 -3.41303e-04
  3   7  13  59  1.41324e-05
  3   7  13  60 -1.48159e-04
  3   7  13  61  2.48573e-05
  3   7  13  62  6.12132e-05
  3   7  13  70  3.07020e-05
  3   7  13  71  4.18331e-05
  3   7  13  73 -3.14080e-04
  3   7  13  74  1.09384e-04
  3   7  13  76  1.01732e-04
  3   7  13  77  1.19687e-04
  3   7  13  80  2.79761e-04
  3   7  13  81  1.23051e-05
  3   7  13  83  1.40571e-04
  3   7  13  84 -3.17368e-04
  3   7  13  85 -1.17690e-04
  3   7  13  86 -2.14272e-04
  3   7  13  88 -3.09912e-05
  3   7  13  89  5.07246e-05
  3   7  13  90  3.51938e-04
  3   7  13  91 -2.29436e-05
  3   7  13  93  1.12885e-05
  3   7  13  97  4.35346e-05
  3   7  13  99 -3.15986e-05
  3   7  13 100  1.52254e-04
  3   7  13 103 -3.83645e-05
  3   7  13 105 -9.87326e-05
  3   7  13 106  5.90264e-05
  3   7  13 107 -4.61925e-05
  3   7  13 108 -3.06976e-05
  3   7  13 109  1.38336e-05
  3   7  13 110  1.84972e-04
  3   7  13 111 -5.29721e-04
  3   7  13 112  8.41581e-05
  3   7  13 114 -3.29825e-04
  3   7  13 115  2.40168e-04
  3   7  13 116  2.93289e-04
  3   7  13 117  6.08906e-05
  3   7  13 118  9.14364e-05
  3   7  13 119  1.98297e-04
  3   7  13 121  1.50952e-04
  3   7  13 123 -4.06214e-05
  3   7  13 125 -7.66535e-05
  3   7  13 127  1.23028e-05
  3   7  13 131 -1.00861e-05
  3   7  13 132 -9.62342e-05
  3   7  13 133  2.54639e-04
  3   7  13 135  2.04845e-05
  3   7  13 136  1.49037e-05
  3   7  13 137 -1.02738e-04
  3   7  13 139  3.02383e-04
  3   7  13 140 -1.78700e-05
  3   7  13 141 -5.38942e-05
  3   7  13 142 -1.12874e-05
  3   7  13 143 -1.40751e-04
  3   7  13 144  2.33370e-04
  3   7  13 149  3.11324e-05
  3   7  13 151  2.61548e-05
  3   7  13 153 -8.41247e-05
  3   7  13 155  1.43634e-05
  3   7  13 156 -1.28215e-05
  3   7  13 157  1.68086e-05
  3   7  13 158  2.37085e-04
  3   7  13 160  4.36760e-05
  3   7  13 161 -2.20893e-04
  3   7  13 163  5.39834e-04
  3   7  13 164  2.34039e-04
  3   7  13 165  6.04506e-05
  3   7  13 166 -1.91156e-05
  3   7  13 167 -2.70886e-05
  3   7  13 168  2.10485e-05
  3   7  13 169  6.03780e-05
  3   7  13 170  3.17311e-05
  3   7  13 171 -4.01754e-04
  3   7  13 172 -3.29959e-04
  3   7  13 173  1.48405e-04
  3   7  13 174  1.43801e-05
  3   7  13 176 -3.92774e-05
  3   7  13 177  5.15646e-04
  3   7  13 178  6.80464e-05
  3   7  13 179 -8.52977e-05
  3   7  13 180 -1.28636e-05
  3   7  13 181 -3.04786e-04
  3   7  13 182 -3.76101e-05
  3   7  13 184 -4.75975e-05
  3   7  13 185 -9.23556e-05
  3   7  13 186  5.37597e-04
  3   7  13 187 -2.03168e-04
  3   7  13 188  1.63328e-05
  3   7  13 189  3.94954e-05
  3   7  14  22  2.85982e-05
  3   7  14  37  2.96099e-04
  3   7  14  41 -2.40476e-04
  3   7  14  47  1.54985e-04
  3   7  14  50  1.12661e-05
  3   7  14  51 -4.22887e-04
  3   7  14  62 -9.05698e-05
  3   7  14  66  3.27654e-05
  3   7  14  72  3.04129e-04
  3   7  14  86 -1.16361e-05
  3   7  14  87 -1.73125e-04
  3   7  14  92 -4.78951e-04
  3   7  14  93 -2.40052e-05
  3   7  14 101 -7.42100e-04
  3   7  14 102  1.13961e-04
  3   7  14 103 -1.64453e-05
  3   7  14 104  5.43622e-05
  3   7  14 113  1.33293e-04
  3   7  14 120 -1.15396e-04
  3   7  14 122 -9.35571e-05
  3   7  14 128 -8.34095e-04
  3   7  14 138  4.83402e-04
  3   7  14 147  6.83236e-04
  3   7  14 149  4.36980e-05
  3   7  14 150 -1.19436e-05
  3   7  14 159 -6.74832e-04
  3   7  14 166 -1.46273e-04
  3   7  14 174  1.60575e-04
  3   7  14 176  2.79533e-04
  3   7  14 177 -3.28076e-05
  3   7  14 180 -9.91122e-05
  3   7  14 185 -4.10830e-04
  3   7  14 186  2.76362e-05
  3   7  14 187 -1.14806e-05
  3   7  14 188  3.24115e-04
  3   7  15   8 -5.08721e-05
  3   7  15  11 -4.71849e-05
  3   7  15  12 -4.57467e-05
  3   7  15  16  6.32302e-05
  3   7  15  18 -1.79087e-04
  3   7  15  19 -1.64444e-04
  3   7  15  27  4.49245e-05
  3   7  15  28  4.34568e-05
  3   7  15  32  5.84151e-04
  3   7  15  33 -4.65758e-04
  3   7  15  36  3.46801e-05
  3   7  15  39 -1.72163e-04
  3   7  15  43 -2.15603e-04
  3   7  15  44 -2.18793e-04
  3   7  15  45  2.37552e-05
  3   7  15  48  1.22662e-05
  3   7  15  49  1.40044e-05
  3   7  15  52  6.06230e-04
  3   7  15  53 -6.09179e-04
  3   7  15  57 -4.61298e-05
  3   7  15  64 -3.24595e-04
  3   7  15  65 -2.79868e-04
  3   7  15  68 -2.96433e-04
  3   7  15  69  8.95340e-05
  3   7  15  73 -8.76416e-05
  3   7  15  74  1.66974e-04
  3   7  15  77 -2.37050e-05
  3   7  15  78  3.66089e-04
  3   7  15  88 -1.45085e-05
  3   7  15  89 -1.48017e-05
  3   7  15  90  3.59430e-04
  3   7  15  94 -4.43035e-04
  3   7  15  99  1.89751e-04
  3   7  15 100 -2.64888e-04
  3   7  15 105  2.81289e-04
  3   7  15 106  2.82500e-04
  3   7  15 114  1.25105e-04
  3   7  15 115 -1.34466e-05
  3   7  15 117  1.22265e-05
  3   7  15 118  2.27449e-04
  3   7  15 119 -2.27083e-04
  3   7  15 124  4.32169e-04
  3   7  15 125  4.31839e-04
  3   7  15 127  9.71852e-05
  3   7  15 129 -9.49432e-04
  3   7  15 130  9.53737e-04
  3   7  15 132  4.18625e-04
  3   7  15 134 -4.07204e-04
  3   7  15 136 -3.67324e-04
  3   7  15 143  1.02037e-04
  3   7  15 145  4.63438e-04
  3   7  15 146  4.64005e-04
  3   7  15 148  1.09572e-05
  3   7  15 150  6.96905e-04
  3   7  15 154  1.84730e-03
  3   7  15 157 -1.58126e-04
  3   7  15 160 -1.06782e-04
  3   7  15 161 -3.03220e-05
  3   7  15 162 -1.41542e-05
  3   7  15 164 -1.12002e-04
  3   7  15 178  6.24523e-04
  3   7  15 186  3.37477e-05
  3   7  15 187  3.18309e-05
  3   7  16   8  4.56667e-04
  3   7  16  11  1.29827e-04
  3   7  16  12 -1.28864e-04
  3   7  16  16 -1.68122e-04
  3   7  16  18 -2.17522e-04
  3   7  16  19 -2.28164e-04
  3   7  16  25  1.76128e-04
  3   7  16  26  1.94837e-04
  3   7  16  27  2.33263e-04
  3   7  16  28 -2.33673e-04
  3   7  16  32 -1.98903e-04
  3   7  16  33 -2.61237e-04
  3   7  16  36 -4.29261e-04
  3   7  16  43 -3.97190e-05
  3   7  16  44 -8.42369e-05
  3   7  16  45 -6.73998e-05
  3   7  16  46 -1.41274e-05
  3   7  16  48  1.64762e-04
  3   7  16  49  1.64883e-04
  3   7  16  52  1.97837e-04
  3   7  16  53  1.70508e-04
  3   7  16  57  4.01184e-04
  3   7  16  64  2.08615e-04
  3   7  16  65  2.42451e-04
  3   7  16  68  2.42722e-04
  3   7  16  69 -2.34033e-04
  3   7  16  73  2.38386e-04
  3   7  16  74 -2.66758e-04
  3   7  16  77  3.20988e-04
  3   7  16  78  2.35312e-05
  3   7  16  82 -1.09254e-05
  3   7  16  83  1.14518e-05
  3   7  16  88  8.80949e-05
  3   7  16  89 -8.82110e-05
  3   7  16  90  9.05431e-05
  3   7  16  94 -3.48417e-05
  3   7  16  96 -9.13029e-05
  3   7  16  99 -2.21804e-04
  3   7  16 100  2.58755e-04
  3   7  16 105 -1.50052e-04
  3   7  16 106  1.25968e-04
  3   7  16 110 -1.05747e-04
  3   7  16 111  1.05478e-04
  3   7  16 114 -1.37777e-03
  3   7  16 115  1.37849e-03
  3   7  16 117 -9.53438e-04
  3   7  16 119 -3.51216e-05
  3   7  16 124  5.47552e-05
  3   7  16 127 -7.79405e-04
  3   7  16 129 -4.55843e-04
  3   7  16 130  4.63069e-04
  3   7  16 132  1.56063e-04
  3   7  16 133  3.28475e-05
  3   7  16 134  1.62458e-05
  3   7  16 136 -4.06954e-05
  3   7  16 145 -6.95295e-05
  3   7  16 146  8.77525e-05
  3   7  16 148  6.00453e-05
  3   7  16 150  4.33123e-05
  3   7  16 151  1.90153e-05
  3   7  16 154 -1.23041e-04
  3   7  16 157  1.90338e-03
  3   7  16 160  1.69061e-03
  3   7  16 162 -4.98355e-04
  3   7  16 170  1.13401e-05
  3   7  16 171 -1.25884e-05
  3   7  16 178  3.89342e-05
  3   7  16 186 -3.49326e-05
  3   7  16 187  3.60363e-05
  3   7  17   8 -3.36069e-05
  3   7  17   9 -3.44003e-05
  3   7  17  11 -2.23606e-04
  3   7  17  12 -2.23618e-04
  3   7  17  15  4.14969e-04
  3   7  17  18  1.22943e-04
  3   7  17  19  1.02075e-04
  3   7  17  25  1.69877e-04
  3   7  17  27  2.27174e-05
  3   7  17  28  2.86374e-05
  3   7  17  32 -3.30806e-04
  3   7  17  33 -3.58290e-04
  3   7  17  35 -5.03496e-04
  3   7  17  36  1.41173e-05
  3   7  17  38  9.08240e-05
  3   7  17  39 -9.88476e-05
  3   7  17  43  3.58348e-05
  3   7  17  44 -5.37397e-05
  3   7  17  46 -3.28857e-04
  3   7  17  48  5.43664e-05
  3   7  17  49  5.31575e-05
  3   7  17  52  1.36886e-04
  3   7  17  53  1.36603e-04
  3   7  17  56 -2.84979e-04
  3   7  17  57  2.84334e-04
  3   7  17  63 -4.65010e-04
  3   7  17  64 -4.59981e-04
  3   7  17  66 -3.81931e-04
  3   7  17  68 -6.83315e-05
  3   7  17  69  1.50681e-04
  3   7  17  73 -1.59569e-04
  3   7  17  76  3.45727e-04
  3   7  17  78 -6.40158e-05
  3   7  17  82 -2.82553e-04
  3   7  17  83 -2.84637e-04
  3   7  17  88 -3.33986e-05
  3   7  17  89  3.20452e-05
  3   7  17  90  2.73604e-04
  3   7  17  96 -7.56329e-04
  3   7  17  99 -1.82287e-04
  3   7  17 100  1.79809e-04
  3   7  17 105  3.95022e-05
  3   7  17 106  3.64028e-05
  3   7  17 111  1.24320e-04
  3   7  17 114 -1.03289e-03
  3   7  17 115  1.03252e-03
  3   7  17 116 -6.28631e-04
  3   7  17 117  6.29640e-04
  3   7  17 118 -4.09015e-04
  3   7  17 119 -4.06897e-04
  3   7  17 124  2.00125e-04
  3   7  17 125 -1.95889e-04
  3   7  17 127  1.72608e-04
  3   7  17 129  1.29199e-04
  3   7  17 130  1.29339e-04
  3   7  17 132 -3.38513e-04
  3   7  17 136  4.56617e-05
  3   7  17 145 -2.74839e-04
  3   7  17 146 -2.77350e-04
  3   7  17 148  7.30258e-04
  3   7  17 150 -4.92270e-04
  3   7  17 154 -8.53845e-04
  3   7  17 156 -1.21842e-03
  3   7  17 160 -1.07354e-03
  3   7  17 165  1.41156e-05
  3   7  17 170  6.26978e-05
  3   7  17 171  6.21154e-05
  3   7  17 178 -1.98568e-04
  3   7  17 179 -1.96860e-04
  3   7  17 182 -1.85461e-05
  3   7  17 183  5.01614e-05
  3   7  17 186  9.49063e-05
  3   7  17 187 -1.81045e-04
  3   7  18   8  1.25516e-04
  3   7  18   9 -1.27635e-04
  3   7  18  11 -6.49514e-05
  3   7  18  12  6.37646e-05
  3   7  18  15 -1.01801e-04
  3   7  18  18 -5.49203e-05
  3   7  18  19 -4.84479e-05
  3   7  18  27 -2.60577e-04
  3   7  18  28  2.60056e-04
  3   7  18  32 -1.23258e-04
  3   7  18  33  1.74563e-04
  3   7  18  35 -2.32585e-04
  3   7  18  38  2.90604e-04
  3   7  18  39 -2.88775e-04
  3   7  18  43  2.11107e-04
  3   7  18  44 -2.39232e-04
  3   7  18  46  9.23185e-05
  3   7  18  48 -3.10158e-05
  3   7  18  49 -3.09347e-05
  3   7  18  52 -1.27833e-04
  3   7  18  53  1.27114e-04
  3   7  18  56  6.23401e-05
  3   7  18  57 -7.48556e-05
  3   7  18  63 -2.74214e-04
  3   7  18  64  2.72054e-04
  3   7  18  66 -3.36329e-04
  3   7  18  68  1.55733e-04
  3   7  18  69 -1.56175e-04
  3   7  18  73 -2.77775e-04
  3   7  18  74  2.53904e-04
  3   7  18  76 -4.52029e-05
  3   7  18  78 -1.14315e-05
  3   7  18  88 -2.85347e-05
  3   7  18  89  2.87330e-05
  3   7  18  90 -1.21558e-04
  3   7  18  94  9.24195e-05
  3   7  18  96 -7.13447e-04
  3   7  18  99 -1.43425e-04
  3   7  18 100 -1.38439e-04
  3   7  18 105 -2.38339e-04
  3   7  18 106 -2.26133e-04
  3   7  18 111 -1.17486e-05
  3   7  18 114 -3.98186e-05
  3   7  18 115  1.74764e-04
  3   7  18 116 -3.28327e-05
  3   7  18 117  3.16595e-05
  3   7  18 118 -7.26189e-05
  3   7  18 119  7.26103e-05
  3   7  18 124 -1.12905e-04
  3   7  18 125  1.23493e-04
  3   7  18 127 -6.72147e-04
  3   7  18 129  5.51632e-04
  3   7  18 130 -5.66683e-04
  3   7  18 132 -2.60717e-04
  3   7  18 133 -1.55080e-05
  3   7  18 134  1.23688e-05
  3   7  18 136  9.88352e-05
  3   7  18 143 -1.27153e-05
  3   7  18 145 -1.31182e-04
  3   7  18 146 -1.42737e-04
  3   7  18 148 -8.48233e-04
  3   7  18 150 -9.54054e-05
  3   7  18 151  3.76411e-05
  3   7  18 154 -1.53163e-04
  3   7  18 156 -2.43968e-04
  3   7  18 157 -2.70690e-04
  3   7  18 160  2.47865e-04
  3   7  18 161 -2.51422e-04
  3   7  18 165  3.76902e-05
  3   7  18 172 -1.32552e-05
  3   7  18 173  1.32497e-05
  3   7  18 178 -6.46316e-05
  3   7  18 179 -6.83432e-05
  3   7  18 182  9.16856e-05
  3   7  18 183 -5.18702e-05
  3   7  18 186 -8.55881e-05
  3   7  19   8 -1.82806e-05
  3   7  19  14 -2.89362e-05
  3   7  19  17  1.71687e-05
  3   7  19  20  2.04684e-04
  3   7  19  21  5.07650e-05
  3   7  19  24 -4.21455e-04
  3   7  19  33 -2.18675e-05
  3   7  19  38  1.43161e-05
  3   7  19  39  1.51755e-05
  3   7  19  40 -2.49877e-05
  3   7  19  42  1.37997e-04
  3   7  19  50  2.49263e-04
  3   7  19  54 -2.78307e-05
  3   7  19  58 -7.96379e-05
  3   7  19  61  9.14455e-05
  3   7  19  67 -3.31596e-05
  3   7  19  70 -1.18132e-04
  3   7  19  71  1.34443e-05
  3   7  19  80  1.06429e-05
  3   7  19  85  8.20722e-05
  3   7  19  86 -2.81991e-04
  3   7  19  90 -1.79108e-05
  3   7  19  93  5.71549e-05
  3   7  19  97 -1.55107e-04
  3   7  19  98  1.38590e-04
  3   7  19 103 -1.13830e-04
  3   7  19 106  1.90858e-05
  3   7  19 107  4.35262e-04
  3   7  19 111 -1.47636e-05
  3   7  19 112 -1.58978e-04
  3   7  19 121  1.03087e-04
  3   7  19 123 -5.37875e-05
  3   7  19 131  1.55133e-04
  3   7  19 135 -4.68204e-05
  3   7  19 139 -7.16280e-05
  3   7  19 140  7.39800e-05
  3   7  19 141 -3.70250e-05
  3   7  19 149 -6.44169e-05
  3   7  19 150  2.76551e-05
  3   7  19 153  3.38170e-04
  3   7  19 158 -5.07471e-04
  3   7  19 160 -1.68594e-03
  3   7  19 162  1.22707e-05
  3   7  19 163 -2.50019e-04
  3   7  19 167  5.90759e-05
  3   7  19 168 -6.89633e-05
  3   7  19 172  2.25212e-05
  3   7  19 175 -1.58341e-04
  3   7  19 177  1.40602e-04
  3   7  19 181 -5.69408e-05
  3   7  19 184  1.10149e-04
  3   7  19 186  1.22176e-05
  3   7  19 187  2.68835e-05
  3   7  20   8  2.78261e-05
  3   7  20  11  1.06841e-05
  3   7  20  12  1.26744e-05
  3   7  20  16  1.10650e-04
  3   7  20  18 -4.79201e-05
  3   7  20  19 -3.04731e-05
  3   7  20  26  1.35921e-05
  3   7  20  27  6.06677e-05
  3   7  20  28 -5.62125e-05
  3   7  20  32  6.40287e-05
  3   7  20  33 -7.09620e-05
  3   7  20  36 -1.61195e-04
  3   7  20  38  4.02167e-05
  3   7  20  39  4.17824e-05
  3   7  20  43  5.01712e-05
  3   7  20  44  5.28117e-05
  3   7  20  45  7.95544e-05
  3   7  20  46 -1.27676e-04
  3   7  20  52  2.11833e-05
  3   7  20  53  1.17875e-05
  3   7  20  57  1.61183e-05
  3   7  20  64 -2.54306e-05
  3   7  20  65  1.29702e-04
  3   7  20  66  3.06901e-05
  3   7  20  68 -1.34268e-04
  3   7  20  74 -2.10241e-05
  3   7  20  78 -4.13473e-04
  3   7  20  90 -1.16077e-04
  3   7  20  95 -4.50753e-05
  3   7  20  96  5.36440e-05
  3   7  20  99  4.36321e-05
  3   7  20 100  2.50835e-05
  3   7  20 105 -2.41032e-04
  3   7  20 106 -2.43551e-04
  3   7  20 114 -3.26354e-05
  3   7  20 115  4.23681e-05
  3   7  20 116 -6.39126e-04
  3   7  20 117 -6.39794e-04
  3   7  20 118  3.08502e-05
  3   7  20 124  5.01775e-05
  3   7  20 125  1.16969e-05
  3   7  20 127 -2.89051e-05
  3   7  20 129  3.68958e-05
  3   7  20 130 -3.39213e-05
  3   7  20 132 -7.65571e-04
  3   7  20 136  5.00749e-05
  3   7  20 137 -5.51390e-05
  3   7  20 145  9.75297e-05
  3   7  20 146  1.15045e-04
  3   7  20 148 -9.42912e-05
  3   7  20 150  2.17682e-05
  3   7  20 151  5.87284e-05
  3   7  20 155  7.47813e-05
  3   7  20 157  4.73652e-05
  3   7  20 160  4.42895e-05
  3   7  20 162 -2.16145e-04
  3   7  20 182 -1.61943e-05
  3   7  20 183  1.61655e-05
  3   7  20 186 -1.40451e-04
  3   7  20 187  1.68556e-04
  3   7  21   8 -3.85744e-04
  3   7  21  11  1.22871e-04
  3   7  21  12 -1.22474e-04
  3   7  21  16  1.46997e-04
  3   7  21  18  3.47590e-04
  3   7  21  19  3.47797e-04
  3   7  21  25  1.92498e-04
  3   7  21  26  1.58238e-04
  3   7  21  27 -3.39100e-04
  3   7  21  28  3.39223e-04
  3   7  21  32 -2.57413e-04
  3   7  21  33  2.52297e-04
  3   7  21  36  2.37747e-04
  3   7  21  38  3.71120e-05
  3   7  21  39 -2.91749e-05
  3   7  21  43 -5.43525e-04
  3   7  21  44 -5.54707e-04
  3   7  21  45 -2.53925e-04
  3   7  21  46  1.74146e-04
  3   7  21  48  5.14621e-04
  3   7  21  49  5.13110e-04
  3   7  21  52 -4.80178e-04
  3   7  21  53  4.80787e-04
  3   7  21  57 -2.38937e-04
  3   7  21  63 -1.06049e-05
  3   7  21  64 -5.88701e-04
  3   7  21  65  5.01664e-04
  3   7  21  66 -4.54470e-05
  3   7  21  68 -2.10237e-04
  3   7  21  69  2.05359e-04
  3   7  21  73  2.78250e-04
  3   7  21  74  3.17282e-04
  3   7  21  77 -2.39755e-04
  3   7  21  78 -2.99047e-05
  3   7  21  82 -7.27408e-05
  3   7  21  83  7.27722e-05
  3   7  21  88 -2.42527e-04
  3   7  21  89  2.42046e-04
  3   7  21  90 -6.96946e-05
  3   7  21  94 -3.14931e-05
  3   7  21  95  9.04218e-04
  3   7  21  96  1.01582e-04
  3   7  21  99 -4.66963e-05
  3   7  21 100 -7.59207e-05
  3   7  21 106 -4.89436e-05
  3   7  21 110  2.18381e-04
  3   7  21 111  2.18240e-04
  3   7  21 114  2.09928e-04
  3   7  21 118 -3.52021e-04
  3   7  21 119  3.53882e-04
  3   7  21 124 -1.90013e-04
  3   7  21 125 -1.90520e-04
  3   7  21 127  1.20208e-04
  3   7  21 129 -6.41698e-04
  3   7  21 130 -6.41370e-04
  3   7  21 132 -3.08134e-05
  3   7  21 134 -1.04954e-04
  3   7  21 136 -2.89636e-04
  3   7  21 137  2.85289e-04
  3   7  21 143 -1.56762e-04
  3   7  21 144 -1.56487e-04
  3   7  21 145 -4.94428e-04
  3   7  21 146  4.94469e-04
  3   7  21 148  3.25586e-04
  3   7  21 151 -9.28685e-04
  3   7  21 155  8.47493e-05
  3   7  21 157  6.83729e-04
  3   7  21 160  6.03298e-04
  3   7  21 162 -9.13005e-04
  3   7  21 163 -7.43573e-04
  3   7  21 164 -1.59725e-05
  3   7  21 170 -1.28192e-05
  3   7  21 171  1.49136e-05
  3   7  21 172  3.71954e-05
  3   7  21 173 -3.72507e-05
  3   7  21 178  4.82131e-04
  3   7  21 179 -4.83090e-04
  3   7  21 186 -1.50395e-04
  3   7  21 187 -1.31144e-04
  3   8   9   8 -2.24868e-05
  3   8   9  15 -4.31321e-05
  3   8   9  18 -6.53528e-05
  3   8   9  19  6.44267e-05
  3   8   9  20  1.93833e-04
  3   8   9  24  1.47280e-04
  3   8   9  25  2.88371e-05
  3   8   9  35 -2.63665e-04
  3   8   9  39 -2.92070e-05
  3   8   9  40  9.92065e-05
  3   8   9  43  2.56037e-04
  3   8   9  44  2.69835e-04
  3   8   9  46  3.73491e-05
  3   8   9  48  9.16983e-05
  3   8   9  49 -9.26268e-05
  3   8   9  61 -5.50322e-05
  3   8   9  63 -1.39656e-04
  3   8   9  64  1.29808e-04
  3   8   9  66 -2.22749e-04
  3   8   9  67  8.47881e-05
  3   8   9  68  7.22437e-05
  3   8   9  69  7.04401e-05
  3   8   9  73 -1.96049e-04
  3   8   9  74 -1.93915e-04
  3   8   9  75 -4.87586e-05
  3   8   9  76 -1.09826e-05
  3   8   9  88  1.21738e-05
  3   8   9  89 -1.03054e-05
  3   8   9  93 -3.84198e-05
  3   8   9  97 -3.35095e-04
  3   8   9  98  1.96030e-04
  3   8   9  99 -1.87408e-05
  3   8   9 100  1.53366e-05
  3   8   9 103  1.44041e-05
  3   8   9 105  1.16917e-05
  3   8   9 112 -1.57834e-04
  3   8   9 114 -8.91434e-05
  3   8   9 124 -1.78195e-05
  3   8   9 125  1.77005e-05
  3   8   9 127 -1.12730e-05
  3   8   9 129 -4.47168e-05
  3   8   9 130  5.26373e-05
  3   8   9 131  1.04977e-05
  3   8   9 132  6.30046e-05
  3   8   9 133 -5.93663e-05
  3   8   9 135  1.43188e-04
  3   8   9 140  3.08694e-05
  3   8   9 146 -1.22832e-05
  3   8   9 149  1.32592e-04
  3   8   9 150 -1.21257e-05
  3   8   9 153 -1.88832e-05
  3   8   9 155  6.68842e-05
  3   8   9 157  1.84583e-04
  3   8   9 158  6.41831e-05
  3   8   9 160  2.44133e-04
  3   8   9 163  4.60904e-04
  3   8   9 172  1.30000e-05
  3   8   9 173 -1.29190e-05
  3   8   9 177 -2.29957e-05
  3   8  10   8 -1.91941e-04
  3   8  10  18  5.62298e-04
  3   8  10  19 -4.02473e-04
  3   8  10  25 -2.88698e-04
  3   8  10  27  1.21663e-04
  3   8  10  28 -1.20159e-04
  3   8  10  39  3.17932e-04
  3   8  10  43 -7.92525e-04
  3   8  10  44 -6.21900e-04
  3   8  10  47 -2.64411e-04
  3   8  10  52  1.08256e-04
  3   8  10  53  1.07616e-04
  3   8  10  64  4.59249e-04
  3   8  10  67 -2.75600e-05
  3   8  10  73 -7.20586e-04
  3   8  10  74 -5.82203e-04
  3   8  10  75 -2.34002e-05
  3   8  10  76  1.87892e-04
  3   8  10  78  1.15049e-04
  3   8  10  79 -1.11212e-04
  3   8  10  82 -1.11899e-04
  3   8  10  83 -1.07474e-04
  3   8  10  89  1.70705e-04
  3   8  10  90  4.36453e-05
  3   8  10  94  1.12349e-04
  3   8  10  99  2.17678e-04
  3   8  10 100 -2.00638e-04
  3   8  10 105  2.26133e-04
  3   8  10 106  2.34312e-04
  3   8  10 110 -1.03430e-04
  3   8  10 111  1.04336e-04
  3   8  10 116 -8.64640e-05
  3   8  10 117 -8.52054e-05
  3   8  10 118 -5.73203e-05
  3   8  10 119 -5.83703e-05
  3   8  10 126  1.34756e-04
  3   8  10 127  1.25489e-04
  3   8  10 129 -1.83195e-04
  3   8  10 130 -1.73564e-04
  3   8  10 134  3.55494e-04
  3   8  10 136 -3.27370e-05
  3   8  10 143 -2.18211e-05
  3   8  10 145 -1.71683e-04
  3   8  10 146  1.77874e-04
  3   8  10 148  3.45635e-04
  3   8  10 150  1.59806e-04
  3   8  10 157 -1.68051e-05
  3   8  10 160 -1.05900e-05
  3   8  11  22  2.05691e-04
  3   8  11  37  7.00276e-04
  3   8  11  51 -3.17640e-04
  3   8  11  72  8.33785e-04
  3   8  11  87  5.29736e-05
  3   8  11  92 -3.76434e-04
  3   8  11 101 -8.36252e-05
  3   8  11 104 -3.58844e-04
  3   8  11 113  5.65610e-04
  3   8  11 120 -1.07610e-04
  3   8  11 122 -6.79692e-04
  3   8  11 128 -3.84817e-04
  3   8  11 138 -1.64588e-04
  3   8  11 152 -1.08300e-03
  3   8  11 159  3.85249e-04
  3   8  11 166 -1.50220e-05
  3   8  11 174  4.55681e-05
  3   8  11 176 -2.54012e-04
  3   8  11 180 -8.57715e-05
  3   8  12   7  1.14021e-05
  3   8  12  10 -3.50742e-05
  3   8  12  14  1.13619e-05
  3   8  12  15 -3.55008e-05
  3   8  12  16  6.18964e-05
  3   8  12  17 -3.92618e-05
  3   8  12  20  2.08910e-05
  3   8  12  21 -1.22184e-04
  3   8  12  24  1.73588e-05
  3   8  12  25 -3.40081e-05
  3   8  12  26 -5.66562e-05
  3   8  12  27 -2.66888e-05
  3   8  12  29  3.22022e-05
  3   8  12  30  2.04898e-05
  3   8  12  33 -1.39063e-05
  3   8  12  40 -1.68106e-05
  3   8  12  42  1.14729e-05
  3   8  12  49  1.48188e-05
  3   8  12  50 -2.06846e-05
  3   8  12  53 -7.67836e-05
  3   8  12  54  6.87679e-05
  3   8  12  57 -3.40789e-05
  3   8  12  58 -2.64723e-05
  3   8  12  59  1.04985e-05
  3   8  12  60 -4.39440e-05
  3   8  12  63  1.28947e-05
  3   8  12  68  1.05060e-05
  3   8  12  70  2.04169e-05
  3   8  12  71  1.11981e-04
  3   8  12  74  2.81640e-05
  3   8  12  76 -3.83741e-05
  3   8  12  77  5.30599e-05
  3   8  12  80  2.87228e-05
  3   8  12  81 -1.06138e-05
  3   8  12  82  8.27177e-05
  3   8  12  83  2.32132e-04
  3   8  12  84  1.38466e-05
  3   8  12  85  1.39257e-05
  3   8  12  86 -1.19379e-04
  3   8  12  88 -1.95808e-05
  3   8  12  89  2.78503e-05
  3   8  12  90 -1.63857e-04
  3   8  12  91  4.53545e-05
  3   8  12  95 -4.78308e-05
  3   8  12  97  2.58316e-05
  3   8  12  98 -1.40547e-05
  3   8  12  99  3.28794e-05
  3   8  12 100 -6.67923e-05
  3   8  12 103 -1.92860e-05
  3   8  12 105  2.47110e-05
  3   8  12 106  4.97880e-05
  3   8  12 108 -1.46945e-04
  3   8  12 109 -1.37959e-05
  3   8  12 110  1.17202e-04
  3   8  12 111 -2.46315e-04
  3   8  12 112  2.05356e-05
  3   8  12 114 -2.07935e-04
  3   8  12 115  1.57360e-04
  3   8  12 116  1.72251e-04
  3   8  12 117  4.26410e-05
  3   8  12 118 -2.30494e-05
  3   8  12 119 -6.33227e-05
  3   8  12 124  1.35387e-05
  3   8  12 125  3.58361e-05
  3   8  12 131 -1.68257e-05
  3   8  12 132 -5.85422e-05
  3   8  12 133  1.09990e-04
  3   8  12 136 -2.51451e-05
  3   8  12 137  3.59080e-05
  3   8  12 140  1.58012e-05
  3   8  12 141 -1.32258e-05
  3   8  12 143 -2.23637e-04
  3   8  12 144  1.75885e-05
  3   8  12 150  1.11645e-04
  3   8  12 151 -7.06674e-05
  3   8  12 158 -1.51778e-05
  3   8  12 160  2.58262e-05
  3   8  12 161 -1.31911e-04
  3   8  12 163  8.45326e-05
  3   8  12 164  1.13503e-04
  3   8  12 165  2.32893e-04
  3   8  12 167  2.07968e-05
  3   8  12 169 -2.38200e-05
  3   8  12 170  3.36241e-05
  3   8  12 171 -8.69749e-05
  3   8  12 172  5.79925e-05
  3   8  12 173 -1.57595e-05
  3   8  12 175 -2.76307e-05
  3   8  12 176 -2.22086e-05
  3   8  12 177  1.76357e-04
  3   8  12 178  4.86705e-05
  3   8  12 179 -8.18574e-05
  3   8  12 181  1.48952e-04
  3   8  12 182  2.56589e-05
  3   8  12 183  3.26851e-05
  3   8  12 184  8.00517e-05
  3   8  12 185 -4.95442e-05
  3   8  12 186 -1.73973e-04
  3   8  12 187  4.90886e-05
  3   8  12 188 -1.00326e-05
  3   8  12 189 -6.63357e-05
  3   8  13   7  1.19932e-05
  3   8  13  13 -1.37308e-04
  3   8  13  14  1.52329e-04
  3   8  13  23  2.65557e-04
  3   8  13  30  1.29156e-05
  3   8  13  31  1.92532e-04
  3   8  13  40  1.33251e-05
  3   8  13  54 -3.83834e-05
  3   8  13  55  2.90734e-04
  3   8  13  59 -2.77407e-04
  3   8  13  60 -1.69940e-05
  3   8  13  67  3.78316e-04
  3   8  13  68 -1.28467e-05
  3   8  13  74 -5.40116e-05
  3   8  13  75  4.50773e-04
  3   8  13  81 -1.07417e-04
  3   8  13  83  5.44101e-05
  3   8  13  84 -1.90831e-05
  3   8  13  86  2.14330e-05
  3   8  13 109  6.23460e-05
  3   8  13 142  6.75231e-05
  3   8  13 152  1.09795e-05
  3   8  13 155  1.35823e-05
  3   8  13 177 -7.98214e-05
  3   8  14  17 -1.65808e-05
  3   8  14  20 -3.96083e-05
  3   8  14  21  1.94804e-05
  3   8  14  24  8.17357e-05
  3   8  14  29 -1.50736e-05
  3   8  14  30 -2.42405e-05
  3   8  14  33  6.11349e-05
  3   8  14  42 -3.80022e-05
  3   8  14  50 -1.48615e-04
  3   8  14  54  1.53212e-05
  3   8  14  60 -5.09884e-05
  3   8  14  66 -2.54556e-05
  3   8  14  70  1.78525e-04
  3   8  14  71 -3.31314e-05
  3   8  14  80 -1.19875e-05
  3   8  14  86  3.06244e-04
  3   8  14  93  3.23374e-05
  3   8  14  97  1.21402e-04
  3   8  14  98 -5.49713e-05
  3   8  14 103  5.53276e-05
  3   8  14 107 -1.45282e-04
  3   8  14 112 -4.52004e-05
  3   8  14 121 -1.11024e-04
  3   8  14 123 -2.59937e-05
  3   8  14 131 -6.44495e-05
  3   8  14 135  2.51739e-05
  3   8  14 139  1.88387e-04
  3   8  14 140  1.39908e-04
  3   8  14 149  1.38144e-04
  3   8  14 153  5.47492e-05
  3   8  14 158 -9.86557e-05
  3   8  14 163 -4.07933e-04
  3   8  14 175  1.64282e-05
  3   8  14 177 -2.11127e-05
  3   8  14 181  6.42447e-05
  3   8  14 184 -5.78588e-05
  3   8  14 189  1.31637e-05
  3   8  15   8  1.03725e-05
  3   8  15  16  4.21918e-05
  3   8  15  18 -5.26130e-05
  3   8  15  19  3.94336e-05
  3   8  15  20  7.19579e-05
  3   8  15  24  1.44164e-05
  3   8  15  32  1.97163e-04
  3   8  15  33  1.86535e-04
  3   8  15  34  2.37416e-05
  3   8  15  36 -4.54567e-05
  3   8  15  39 -3.27271e-04
  3   8  15  40  9.55667e-05
  3   8  15  42 -3.45085e-05
  3   8  15  43  4.27356e-05
  3   8  15  44 -4.36547e-05
  3   8  15  48 -1.40427e-05
  3   8  15  49  1.33981e-05
  3   8  15  50 -1.19010e-04
  3   8  15  52  1.76367e-04
  3   8  15  53  1.76611e-04
  3   8  15  61 -2.69044e-05
  3   8  15  62 -1.66904e-05
  3   8  15  64 -1.12056e-04
  3   8  15  65 -8.10075e-05
  3   8  15  67  1.31828e-05
  3   8  15  68  1.13050e-04
  3   8  15  73  2.66963e-05
  3   8  15  77  1.36788e-05
  3   8  15  78  1.91521e-04
  3   8  15  90  7.61052e-05
  3   8  15  93 -4.85436e-05
  3   8  15  94 -5.26908e-04
  3   8  15  97 -3.57283e-05
  3   8  15  98 -2.62736e-05
  3   8  15  99  1.36949e-04
  3   8  15 100  2.65232e-05
  3   8  15 103 -7.77570e-05
  3   8  15 105 -2.27637e-04
  3   8  15 106  2.27296e-04
  3   8  15 107 -5.31587e-05
  3   8  15 112  3.64235e-05
  3   8  15 118 -6.78788e-05
  3   8  15 119 -6.82570e-05
  3   8  15 123 -3.76061e-05
  3   8  15 124  5.24428e-04
  3   8  15 125 -5.24375e-04
  3   8  15 129 -7.55853e-04
  3   8  15 130 -7.56768e-04
  3   8  15 131 -3.75736e-05
  3   8  15 132  1.82029e-04
  3   8  15 135  1.38410e-05
  3   8  15 136 -2.83983e-04
  3   8  15 140  7.49856e-05
  3   8  15 143  2.38051e-05
  3   8  15 145 -3.09525e-04
  3   8  15 146  3.08898e-04
  3   8  15 148  1.11229e-04
  3   8  15 150  5.47045e-04
  3   8  15 153 -2.44842e-05
  3   8  15 154  1.90872e-03
  3   8  15 157 -2.94271e-05
  3   8  15 160 -1.88758e-05
  3   8  15 163  5.63804e-05
  3   8  15 164 -3.54740e-05
  3   8  15 173 -2.60607e-05
  3   8  15 178  3.97691e-04
  3   8  15 186 -1.83077e-05
  3   8  15 187  1.70076e-05
  3   8  16   8  5.62711e-05
  3   8  16  11  2.00020e-04
  3   8  16  12  1.97792e-04
  3   8  16  16  3.17272e-04
  3   8  16  19  1.80205e-05
  3   8  16  24  5.14061e-05
  3   8  16  25  1.35603e-04
  3   8  16  26 -1.35327e-04
  3   8  16  27 -8.14563e-05
  3   8  16  28 -8.15294e-05
  3   8  16  32  1.96948e-05
  3   8  16  33  6.61350e-05
  3   8  16  36  1.66380e-04
  3   8  16  39  1.33740e-05
  3   8  16  40 -4.11617e-05
  3   8  16  41 -1.54276e-05
  3   8  16  42  3.97720e-05
  3   8  16  43 -4.48553e-04
  3   8  16  44  4.50795e-04
  3   8  16  45  5.78255e-05
  3   8  16  48 -2.48490e-04
  3   8  16  49  2.47884e-04
  3   8  16  50 -1.22026e-04
  3   8  16  52  2.45016e-05
  3   8  16  53 -2.02516e-05
  3   8  16  61  5.17394e-05
  3   8  16  64  3.18178e-05
  3   8  16  65 -9.14783e-05
  3   8  16  67  2.25318e-05
  3   8  16  68  8.45119e-05
  3   8  16  69  7.38377e-05
  3   8  16  73  1.15367e-04
  3   8  16  74  1.10912e-04
  3   8  16  75  1.65490e-05
  3   8  16  77 -8.74263e-05
  3   8  16  78 -4.30352e-05
  3   8  16  82  1.07600e-04
  3   8  16  83  9.93033e-05
  3   8  16  88 -2.01311e-05
  3   8  16  89 -2.01321e-05
  3   8  16  90 -1.84796e-05
  3   8  16  93  2.91302e-04
  3   8  16  94 -1.36217e-05
  3   8  16  96  1.71688e-05
  3   8  16  97  2.79136e-05
  3   8  16  98  8.21313e-05
  3   8  16  99 -1.29781e-04
  3   8  16 100 -1.23119e-04
  3   8  16 103  9.88899e-05
  3   8  16 107  1.41457e-04
  3   8  16 110  8.83737e-05
  3   8  16 111  8.78289e-05
  3   8  16 114  1.56376e-03
  3   8  16 115  1.56292e-03
  3   8  16 117  7.83019e-04
  3   8  16 123  2.61821e-05
  3   8  16 127  6.67841e-04
  3   8  16 129  9.67624e-05
  3   8  16 130  9.90827e-05
  3   8  16 131 -6.39060e-05
  3   8  16 135  9.26892e-05
  3   8  16 140  6.62296e-05
[truncated: 333,149 more chars]
