# Supplementary material for: Simulation of Ultrafast Excited-State Dynamics in Fe(II) Complexes: Assessment of Electronic Structure Descriptions
Source: J Chem Theory Comput. 2025 Jan 3;21(2):560–74. doi: 10.1021/acs.jctc.4c01331 (PMC11780750; doi:10.1021/acs.jctc.4c01331)
Supplement: Supplementary file 2 — ct4c01331_si_002.zip [file ct4c01331_si_002.zip › for_SI/Fe-CAB/Fe-CAB-PBE0-TZVP-opt.xyz]

63
Coordinates from ORCA-job Fe-CAB-PBE0-TZVP-opt
  H   -5.21738539997910     -0.00000529518805      0.49620089347416
  H   -0.00000180818355     -4.01658076383802     -2.96285037195159
  C   -4.17389733022507     -0.00000398356520      0.76570965913677
  H   0.00000061788483     -5.21738781566281     -0.49620548287187
  C   -0.00000127585147     -3.58847587990868     -1.97519884144144
  C   0.00000047475652     -4.17389977581658     -0.76571402786659
  H   -0.00000639591751     -2.15166383533659     -4.52143410693358
  C   -0.00000354780502     -1.20955543608885     -3.99033256923302
  H   -0.00000922374502      0.00000445144560     -5.75746287296387
  C   -3.58847393063698     -0.00000484681303      1.97519462945575
  H   -4.01657911593343     -0.00000759954934      2.96284583241644
  C   -0.00000527433672      0.00000355725029     -4.67402953530028
  C   0.00000050312379     -1.15509404196330     -2.60746145029652
  C   -0.00000453182580      1.20956173441775     -3.99033098593070
  N   0.00000404183398      0.00000168959950     -1.93819924404134
  H   -0.00000663588839      2.15167086714343     -4.52143121199045
  H   -2.15166595118968      0.00000753379077      4.52142998540311
  C   0.00000147666624      1.15509841202380     -2.60746003786559
  C   -1.15509317316770      0.00000257373413      2.60745879585012
  C   -1.20955674588658      0.00000627797260      3.99032988024601
  N   0.00000357813346      0.00000266856487      1.93819821628719
  H   -0.00000658220483      4.01658567339278     -2.96284518476443
  C   0.00000115389414      0.00000869057823      4.67402877220598
  C   -0.00000433357469      3.58847949615190     -1.97519431248307
  H   0.00000014710604      0.00001144116346      5.75746216247610
  C   1.15509929963812      0.00000443315596      2.60746102875703
  C   1.20956046768120      0.00000735237800      3.99033237749808
  C   -0.00000846372298      4.17390156928358     -0.76570863424164
  H   2.15166850485311      0.00000949325534      4.52143451978669
  C   4.17390531499374     -0.00000496001829      0.76571479382589
  H   -0.00001337273059      5.21738927505751     -0.49619860460602
  C   3.58848095981566      0.00000182149223      1.97519934048489
  H   5.21739361734664     -0.00000729350386      0.49620716501841
  H   4.01658545887339      0.00000548729137      2.96285090671766
  Fe  0.00000444479885      0.00000015305195     -0.00000070393791
  N   -2.22578608362612     -0.00000041719692      1.72638938643554
  N   2.22579342822379      0.00000064884748      1.72639332137860
  C   1.94491636622775     -0.00000360969443      0.37548362172838
  C   -1.94490810866269      0.00000133448024      0.37548004216588
  C   -0.00000006458710     -1.94491065751622     -0.37548389231793
  C   0.00000291880748      1.94491200280116     -0.37548156750013
  N   -0.00000071393461     -2.22578804835322     -1.72639325432121
  N   0.00000066321387      2.22579131764321     -1.72639067973912
  C   -3.44465429487388      0.00000062407263     -1.61111299757584
  H   -2.50541022932377      0.00001135589945     -2.15374075132523
  H   -4.01646511853172     -0.88900123348760     -1.87996786935822
  H   -4.01648178676157      0.88899342140935     -1.87996204582959
  C   3.44466220970715     -0.00001648064033     -1.61110869338958
  H   2.50541757898480      0.00000383577506     -2.15373544966361
  H   4.01650174917228      0.88896695900912     -1.87996281940011
  H   4.01646110221164     -0.88902735238954     -1.87995923493332
  C   -0.00000067346386     -3.44465484464120      1.61110894155190
  H   0.88898785044143     -4.01648794546472      1.87995991492603
  H   0.00001527983352     -2.50540978646871      2.15373503178506
  H   -0.88900675321083     -4.01645911409125      1.87996366904394
  C   -0.00000863549243      3.44465500967786      1.61111320240909
  H   -0.88901658103407      4.01645692973642      1.87996666764847
  H   0.00000963323904      2.50540995381029      2.15373919161345
  H   0.88897803139554      4.01649066843354      1.87996528048051
  N   -0.00000367233654      3.16397178536141      0.18815031130968
  N   0.00000137421621     -3.16397127436507      0.18814620612560
  N   -3.16396872640913     -0.00000097479728     -0.18815034942771
  N   3.16397728797923     -0.00000623279319     -0.18814596414093
