# Supplementary material for: Simulation of Ultrafast Excited-State Dynamics in Fe(II) Complexes: Assessment of Electronic Structure Descriptions
Source: J Chem Theory Comput. 2025 Jan 3;21(2):560–74. doi: 10.1021/acs.jctc.4c01331 (PMC11780750; doi:10.1021/acs.jctc.4c01331)
Supplement: Supplementary file 2 — ct4c01331_si_002.zip [file ct4c01331_si_002.zip › for_SI/Fe-CAB/Fe-CAB-RPBE-LVC.dat]

14 0 16
epsilon
30
  1   1  0.0000000000 1GS
  1   2  0.0824720000 1MLCT  
  1   3  0.0824720000 1MLCT
  1   4  0.0876240000 1MLCT
  1   5  0.0902470000 1MLCT
  1   6  0.0946190000 1MLCT
  1   7  0.0949240000 1MLCT
  1   8  0.1003190000 1MLCT
  1   9  0.1003190000 1MLCT
  1  10  0.1036930000 1MLCT
  1  11  0.1036930000 1MLCT
  1  12  0.1101620000 1MLCT
  1  13  0.1171270000 1MC
  1  14  0.1171270000 1MC
  3   1  0.0747730000 3MLCT
  3   2  0.0772540000 3MLCT
  3   3  0.0772540000 3MLCT
  3   4  0.0788200000 3MLCT
  3   5  0.0818350000 3MLCT
  3   6  0.0850960000 3MLCT
  3   7  0.0872150000 3MLCT
  3   8  0.0907800000 3MC
  3   9  0.0916690000 3MC
  3  10  0.0916690000 3MC
  3  11  0.0920270000 3MLCT
  3  12  0.0953810000 3MLCT
  3  13  0.0953810000 3MLCT
  3  14  0.0996060000 3MLCT
  3  15  0.0996060000 3MLCT
  3  16  0.1133310000 3MC
kappa
1464
  1   1    20 -5.04370e-05
  1   1    24  2.06617e-05
  1   1    41  2.14795e-05
  1   1    50  1.07794e-05
  1   1    61 -1.27905e-05
  1   1    86 -3.25636e-05
  1   1    97 -3.30617e-05
  1   1   101 -2.88915e-05
  1   1   107  2.39119e-05
  1   1   119 -2.06928e-05
  1   1   123  3.41476e-05
  1   1   131 -2.31058e-05
  1   1   135  4.14155e-05
  1   1   139  2.40803e-05
  1   1   140  2.30558e-05
  1   1   152  4.32569e-05
  1   1   163  2.25714e-05
  1   1   177  1.06566e-05
  1   2    13  1.30357e-05
  1   2    14 -3.46935e-05
  1   2    20  1.76790e-04
  1   2    22 -2.57161e-04
  1   2    23 -3.84781e-05
  1   2    24  1.33310e-04
  1   2    31  2.36185e-05
  1   2    37  8.80067e-05
  1   2    40  8.62617e-05
  1   2    41 -6.64056e-04
  1   2    42  1.21684e-03
  1   2    47 -1.77282e-03
  1   2    50 -9.86685e-04
  1   2    51 -5.21151e-04
  1   2    55  2.95870e-05
  1   2    59 -1.59765e-05
  1   2    61 -1.59103e-04
  1   2    62 -2.32928e-05
  1   2    67  3.37685e-05
  1   2    73 -1.63428e-05
  1   2    74 -3.42819e-04
  1   2    75 -1.68528e-05
  1   2    80  1.11963e-05
  1   2    86  1.23219e-03
  1   2    87 -9.60848e-04
  1   2    95  9.38380e-04
  1   2    96  3.30452e-04
  1   2    97 -3.57072e-04
  1   2    98  6.13267e-04
  1   2   101 -5.51767e-04
  1   2   102  7.34458e-04
  1   2   103  9.70781e-05
  1   2   104  1.73761e-03
  1   2   107 -2.43935e-03
  1   2   112 -8.81701e-04
  1   2   113 -7.71290e-04
  1   2   118 -8.86782e-05
  1   2   119 -1.40997e-05
  1   2   122  8.48896e-05
  1   2   123  5.62192e-04
  1   2   126 -6.54784e-05
  1   2   131 -1.79568e-04
  1   2   134 -1.08369e-03
  1   2   135  3.29598e-05
  1   2   138  9.16299e-04
  1   2   139  3.44166e-04
  1   2   140 -4.64844e-04
  1   2   141  6.20046e-04
  1   2   144  6.53004e-04
  1   2   149  1.09034e-04
  1   2   152  2.66818e-04
  1   2   153  7.46260e-05
  1   2   158  1.17253e-04
  1   2   159  8.93887e-04
  1   2   162 -2.80795e-03
  1   2   163  3.40821e-03
  1   2   166  4.44408e-05
  1   2   167  4.93927e-05
  1   2   172  4.08814e-04
  1   2   173  4.37264e-04
  1   2   176  5.01781e-05
  1   2   177  1.06548e-04
  1   2   180 -1.29432e-04
  1   2   181  8.71455e-05
  1   2   184 -3.24703e-05
  1   2   185  8.56267e-05
  1   2   188  1.90331e-05
  1   2   189  6.40783e-05
  1   3    13 -1.30444e-05
  1   3    14  3.46608e-05
  1   3    20  1.76797e-04
  1   3    22  2.57149e-04
  1   3    23  3.84673e-05
  1   3    24  1.33328e-04
  1   3    31 -2.36229e-05
  1   3    37 -8.80099e-05
  1   3    40 -8.62464e-05
  1   3    41 -6.64050e-04
  1   3    42  1.21685e-03
  1   3    47  1.77285e-03
  1   3    50 -9.86676e-04
  1   3    51  5.21130e-04
  1   3    55 -2.95624e-05
  1   3    59  1.59578e-05
  1   3    61 -1.59115e-04
  1   3    62  2.33045e-05
  1   3    67 -3.37845e-05
  1   3    73  1.63611e-05
  1   3    74 -3.42812e-04
  1   3    75  1.68684e-05
  1   3    80 -1.12027e-05
  1   3    86  1.23213e-03
  1   3    87  9.60951e-04
  1   3    95  9.38389e-04
  1   3    96 -3.30400e-04
  1   3    97 -3.57058e-04
  1   3    98 -6.13319e-04
  1   3   101 -5.51769e-04
  1   3   102 -7.34484e-04
  1   3   103  9.70230e-05
  1   3   104 -1.73755e-03
  1   3   107 -2.43941e-03
  1   3   112  8.81667e-04
  1   3   113 -7.71294e-04
  1   3   118  8.86607e-05
  1   3   119 -1.40996e-05
  1   3   122 -8.48988e-05
  1   3   123  5.62188e-04
  1   3   126  6.55069e-05
  1   3   131 -1.79572e-04
  1   3   134  1.08374e-03
  1   3   135  3.31028e-05
  1   3   138 -9.16304e-04
  1   3   139  3.44106e-04
  1   3   140 -4.64849e-04
  1   3   141 -6.20049e-04
  1   3   144 -6.52998e-04
  1   3   149  1.09012e-04
  1   3   152  2.66822e-04
  1   3   153 -7.46529e-05
  1   3   158  1.17136e-04
  1   3   159 -8.93845e-04
  1   3   162  2.80805e-03
  1   3   163  3.40816e-03
  1   3   166 -4.44104e-05
  1   3   167  4.94288e-05
  1   3   172 -4.10038e-04
  1   3   173  4.36143e-04
  1   3   176 -5.15159e-05
  1   3   177  1.05921e-04
  1   3   180  1.29802e-04
  1   3   181  8.65158e-05
  1   3   184 -3.25659e-05
  1   3   185 -8.56352e-05
  1   3   188 -1.89480e-05
  1   3   189  6.41103e-05
  1   4    20  3.07244e-04
  1   4    24  1.40664e-04
  1   4    41 -8.25492e-04
  1   4    42  1.46405e-03
  1   4    50 -6.61362e-04
  1   4    61  6.21295e-04
  1   4    74  1.89549e-04
  1   4    86  5.38122e-04
  1   4    95  3.00677e-04
  1   4    97 -2.56167e-05
  1   4   101 -8.79394e-04
  1   4   103  4.74106e-04
  1   4   107 -2.43149e-03
  1   4   113 -6.64668e-04
  1   4   119  3.76544e-04
  1   4   123  1.51995e-04
  1   4   131  8.77356e-04
  1   4   135 -1.40568e-04
  1   4   139  1.81868e-04
  1   4   140 -6.04722e-04
  1   4   149  1.09008e-03
  1   4   152 -1.76708e-04
  1   4   158 -4.77408e-04
  1   4   163  2.45822e-03
  1   4   167  3.03585e-05
  1   4   173  3.13901e-04
  1   4   177  8.40034e-05
  1   4   181  1.44749e-04
  1   4   184 -2.76733e-05
  1   5    20  4.83767e-04
  1   5    24 -2.15074e-05
  1   5    41 -7.26796e-04
  1   5    42  1.57601e-03
  1   5    50 -7.96748e-04
  1   5    61  8.13447e-04
  1   5    74  2.20048e-04
  1   5    86  5.81546e-04
  1   5    95  2.82121e-04
  1   5    97  2.23798e-04
  1   5   101 -8.76622e-04
  1   5   103  5.26338e-04
  1   5   107 -2.35377e-03
  1   5   113 -7.33770e-04
  1   5   119  3.87901e-04
  1   5   123  8.07948e-05
  1   5   131  8.10107e-04
  1   5   135 -1.90086e-04
  1   5   139  9.57984e-05
  1   5   140 -4.02251e-04
  1   5   149  7.94420e-04
  1   5   152 -1.33764e-04
  1   5   158 -3.95381e-04
  1   5   163  2.33238e-03
  1   5   167  2.89425e-05
  1   5   173  2.98165e-04
  1   5   177  8.05023e-05
  1   5   181  1.24530e-04
  1   5   184 -2.54263e-05
  1   5   189  1.54317e-05
  1   6    20  8.90822e-05
  1   6    24  4.55822e-04
  1   6    41 -4.92041e-04
  1   6    42  1.11013e-03
  1   6    50 -1.57355e-03
  1   6    61  6.01149e-04
  1   6    74 -3.55086e-04
  1   6    86  1.12917e-03
  1   6    95  8.63281e-04
  1   6    97 -5.60342e-04
  1   6   101 -6.41977e-04
  1   6   103 -5.72175e-04
  1   6   107 -1.90939e-03
  1   6   113 -1.71106e-03
  1   6   119  1.04808e-03
  1   6   123 -4.09247e-04
  1   6   131  3.99818e-04
  1   6   135 -5.45736e-04
  1   6   139 -6.44438e-04
  1   6   140  9.60381e-04
  1   6   149 -1.21625e-03
  1   6   152  3.98307e-04
  1   6   158  2.33821e-03
  1   6   163 -1.68895e-03
  1   6   167  8.98221e-05
  1   6   173 -2.44687e-04
  1   6   177  1.05648e-04
  1   6   181  3.61756e-04
  1   6   184 -1.09029e-04
  1   6   189 -9.92282e-05
  1   7    20  1.90598e-04
  1   7    24  4.54845e-04
  1   7    41 -5.24636e-04
  1   7    42  1.08760e-03
  1   7    50 -1.40615e-03
  1   7    61  5.07049e-04
  1   7    74 -2.61157e-04
  1   7    86  1.07367e-03
  1   7    95  8.47279e-04
  1   7    97 -4.49870e-04
  1   7   101 -6.10274e-04
  1   7   103 -4.67083e-04
  1   7   107 -1.80922e-03
  1   7   113 -1.49613e-03
  1   7   119  8.29586e-04
  1   7   123 -2.58464e-04
  1   7   131  2.90843e-04
  1   7   135 -3.56654e-04
  1   7   139 -5.91742e-04
  1   7   140  7.64416e-04
  1   7   149 -9.38609e-04
  1   7   152  3.64653e-04
  1   7   158  1.99855e-03
  1   7   163 -1.22976e-03
  1   7   167  6.89693e-05
  1   7   173 -1.73622e-04
  1   7   177  8.56102e-05
  1   7   181  3.11258e-04
  1   7   184 -9.19541e-05
  1   7   189 -8.07533e-05
  1   8    20  2.76642e-04
  1   8    22 -6.91703e-04
  1   8    24  5.03596e-04
  1   8    37  3.40056e-04
  1   8    40  1.55437e-04
  1   8    41 -5.54093e-04
  1   8    42  1.24797e-03
  1   8    47 -2.17998e-03
  1   8    50 -1.35339e-03
  1   8    51 -6.51884e-05
  1   8    61  1.30034e-03
  1   8    62 -8.46429e-05
  1   8    74  1.49175e-04
  1   8    75  1.63133e-05
  1   8    86  4.97107e-04
  1   8    87 -1.65642e-03
  1   8    94 -2.68988e-04
  1   8    95  3.99305e-04
  1   8    96  6.34898e-04
  1   8    97 -2.68265e-04
  1   8    98  9.88118e-04
  1   8   101 -8.83891e-04
  1   8   102 -2.97492e-04
  1   8   103 -3.58930e-04
  1   8   104  2.00957e-03
  1   8   107 -1.63056e-03
  1   8   112  3.17647e-04
  1   8   113 -1.68370e-03
  1   8   118 -1.52755e-03
  1   8   119  1.35202e-03
  1   8   122  1.39241e-03
  1   8   123 -7.85364e-04
  1   8   126  5.31553e-04
  1   8   131  1.21320e-03
  1   8   134 -8.56136e-04
  1   8   135 -6.35389e-04
  1   8   138 -2.39710e-05
  1   8   139 -1.03252e-03
  1   8   140  1.05408e-03
  1   8   141 -5.10980e-04
  1   8   144 -1.01111e-03
  1   8   149 -5.41557e-04
  1   8   152  6.99144e-05
  1   8   153 -3.39652e-04
  1   8   158  2.17475e-03
  1   8   159 -1.73849e-03
  1   8   162  2.65141e-03
  1   8   163 -3.31035e-03
  1   8   166  4.85159e-05
  1   8   167  6.61912e-05
  1   8   172 -2.64398e-04
  1   8   173 -4.47086e-04
  1   8   176  1.26103e-05
  1   8   177  7.24796e-05
  1   8   180 -3.98738e-04
  1   8   181  4.32932e-04
  1   8   184 -9.96438e-05
  1   8   185  1.53137e-04
  1   8   188  1.92868e-04
  1   8   189 -1.70320e-04
  1   9    20  2.76684e-04
  1   9    22  6.91710e-04
  1   9    24  5.03603e-04
  1   9    37 -3.40056e-04
  1   9    40 -1.55417e-04
  1   9    41 -5.54084e-04
  1   9    42  1.24797e-03
  1   9    47  2.18002e-03
  1   9    50 -1.35338e-03
  1   9    51  6.52082e-05
  1   9    61  1.30033e-03
  1   9    62  8.47562e-05
  1   9    74  1.49172e-04
  1   9    75 -1.62895e-05
  1   9    86  4.97048e-04
  1   9    87  1.65648e-03
  1   9    94  2.68850e-04
  1   9    95  3.99355e-04
  1   9    96 -6.34865e-04
  1   9    97 -2.68267e-04
  1   9    98 -9.88165e-04
  1   9   101 -8.83909e-04
  1   9   102  2.97528e-04
  1   9   103 -3.58877e-04
  1   9   104 -2.00954e-03
  1   9   107 -1.63063e-03
  1   9   112 -3.17685e-04
  1   9   113 -1.68370e-03
  1   9   118  1.52753e-03
  1   9   119  1.35205e-03
  1   9   122 -1.39241e-03
  1   9   123 -7.85362e-04
  1   9   126 -5.31508e-04
  1   9   131  1.21320e-03
  1   9   134  8.56271e-04
  1   9   135 -6.35267e-04
  1   9   138  2.40474e-05
  1   9   139 -1.03252e-03
  1   9   140  1.05409e-03
  1   9   141  5.10962e-04
  1   9   144  1.01113e-03
  1   9   149 -5.41543e-04
  1   9   152  6.99404e-05
  1   9   153  3.39623e-04
  1   9   158  2.17497e-03
  1   9   159  1.73826e-03
  1   9   162 -2.65140e-03
  1   9   163 -3.31030e-03
  1   9   166 -4.84829e-05
  1   9   167  6.62325e-05
  1   9   172  2.65610e-04
  1   9   173 -4.46347e-04
  1   9   176 -1.35523e-05
  1   9   177  7.23237e-05
  1   9   180  4.00813e-04
  1   9   181  4.31005e-04
  1   9   184 -9.98104e-05
  1   9   185 -1.53081e-04
  1   9   188 -1.93164e-04
  1   9   189 -1.70006e-04
  1  10    14  1.20673e-05
  1  10    20  3.06960e-04
  1  10    22 -4.36056e-04
  1  10    23 -3.47513e-05
  1  10    24  4.18240e-04
  1  10    31 -3.98338e-05
  1  10    37 -3.94341e-04
  1  10    40  9.15359e-05
  1  10    41 -4.50629e-04
  1  10    42  1.31723e-03
  1  10    47 -9.89847e-04
  1  10    50 -1.50366e-03
  1  10    51  9.40119e-04
  1  10    55 -1.23363e-05
  1  10    59  1.50433e-05
  1  10    61  1.44668e-03
  1  10    62 -1.31792e-03
  1  10    67  4.33826e-05
  1  10    73 -3.94042e-05
  1  10    74  1.14510e-04
  1  10    75  4.66193e-04
  1  10    80  2.13213e-05
  1  10    84  2.81592e-05
  1  10    86  3.98465e-04
  1  10    87 -1.19725e-04
  1  10    94 -3.10264e-04
  1  10    95  3.43093e-04
  1  10    96  9.68130e-05
  1  10    97  3.30290e-05
  1  10    98  3.68014e-04
  1  10   101 -9.35132e-04
  1  10   102  4.45889e-05
  1  10   103 -2.24155e-04
  1  10   104  6.76234e-04
  1  10   107 -1.60832e-03
  1  10   112  5.44328e-04
  1  10   113 -1.76966e-03
  1  10   118 -5.88848e-04
  1  10   119  1.30139e-03
  1  10   122  4.02022e-04
  1  10   123 -7.86928e-04
  1  10   126  6.87058e-05
  1  10   131  1.21025e-03
  1  10   134 -1.95008e-04
  1  10   135 -6.69160e-04
  1  10   138 -9.43737e-04
  1  10   139 -1.18363e-03
  1  10   140  1.19586e-03
  1  10   141 -7.89126e-04
  1  10   144 -1.11590e-03
  1  10   149 -6.97296e-04
  1  10   152  7.31542e-05
  1  10   153 -3.11455e-04
  1  10   158  2.22141e-03
  1  10   159 -2.05178e-03
  1  10   162  2.81514e-03
  1  10   163 -3.34828e-03
  1  10   166  3.93200e-05
  1  10   167  6.10727e-05
  1  10   172 -3.49785e-04
  1  10   173 -4.15880e-04
  1  10   176  3.02884e-05
  1  10   177  7.60150e-05
  1  10   180 -3.99784e-04
  1  10   181  4.27196e-04
  1  10   184 -1.05943e-04
  1  10   185  1.34739e-04
  1  10   188  1.97855e-04
  1  10   189 -1.79981e-04
  1  11    14 -1.20357e-05
  1  11    20  3.06999e-04
  1  11    22  4.36065e-04
  1  11    23  3.47497e-05
  1  11    24  4.18243e-04
  1  11    31  3.98241e-05
  1  11    37  3.94343e-04
  1  11    40 -9.15158e-05
  1  11    41 -4.50636e-04
  1  11    42  1.31723e-03
  1  11    47  9.89885e-04
  1  11    50 -1.50365e-03
  1  11    51 -9.40102e-04
  1  11    55  1.23477e-05
  1  11    59 -1.50626e-05
  1  11    61  1.44660e-03
  1  11    62  1.31805e-03
  1  11    67 -4.34324e-05
  1  11    73  3.93779e-05
  1  11    74  1.14507e-04
  1  11    75 -4.66169e-04
  1  11    80 -2.13221e-05
  1  11    84 -2.81569e-05
  1  11    86  3.98472e-04
  1  11    87  1.19783e-04
  1  11    94  3.10137e-04
  1  11    95  3.43148e-04
  1  11    96 -9.67808e-05
  1  11    97  3.30213e-05
  1  11    98 -3.68064e-04
  1  11   101 -9.35145e-04
  1  11   102 -4.45720e-05
  1  11   103 -2.24161e-04
  1  11   104 -6.76207e-04
  1  11   107 -1.60834e-03
  1  11   112 -5.44369e-04
  1  11   113 -1.76966e-03
  1  11   118  5.88825e-04
  1  11   119  1.30141e-03
  1  11   122 -4.02026e-04
  1  11   123 -7.86921e-04
  1  11   126 -6.86637e-05
  1  11   131  1.21025e-03
  1  11   134  1.95149e-04
  1  11   135 -6.69122e-04
  1  11   138  9.43825e-04
  1  11   139 -1.18356e-03
  1  11   140  1.19586e-03
  1  11   141  7.89109e-04
  1  11   144  1.11593e-03
  1  11   149 -6.97273e-04
  1  11   152  7.31771e-05
  1  11   153  3.11426e-04
  1  11   158  2.22168e-03
  1  11   159  2.05154e-03
  1  11   162 -2.81514e-03
  1  11   163 -3.34824e-03
  1  11   166 -3.92924e-05
  1  11   167  6.11114e-05
  1  11   172  3.50912e-04
  1  11   173 -4.14908e-04
  1  11   176 -3.12720e-05
  1  11   177  7.56446e-05
  1  11   180  4.01831e-04
  1  11   181  4.25257e-04
  1  11   184 -1.06083e-04
  1  11   185 -1.34678e-04
  1  11   188 -1.98167e-04
  1  11   189 -1.79657e-04
  1  12    20  3.06884e-04
  1  12    24  3.71256e-04
  1  12    41 -5.56579e-04
  1  12    42  1.41979e-03
  1  12    50 -1.32126e-03
  1  12    61  1.42172e-03
  1  12    74  5.47799e-05
  1  12    86  7.92753e-05
  1  12    95  2.58629e-04
  1  12    97  7.11101e-04
  1  12   101 -9.74493e-04
  1  12   103  4.96739e-04
  1  12   107 -1.42908e-03
  1  12   113 -1.02332e-03
  1  12   119  1.15788e-04
  1  12   123  1.37989e-04
  1  12   131  5.85531e-04
  1  12   135 -2.23186e-04
  1  12   139 -6.62545e-04
  1  12   140  2.66070e-04
  1  12   149  2.29761e-04
  1  12   152 -9.36194e-05
  1  12   158  4.34650e-04
  1  12   163  3.34749e-04
  1  12   167 -5.25511e-05
  1  12   173  6.07785e-05
  1  12   177  9.76666e-05
  1  12   181  1.43074e-04
  1  12   184 -6.29092e-05
  1  12   189 -4.56039e-05
  1  13    20  2.82950e-03
  1  13    22 -1.04731e-03
  1  13    24 -1.90895e-03
  1  13    31  2.96596e-05
  1  13    34  1.33686e-05
  1  13    37  7.89897e-04
  1  13    40  7.51548e-04
  1  13    41 -2.38414e-04
  1  13    42  3.06926e-03
  1  13    47 -2.02898e-03
  1  13    50 -1.60574e-03
  1  13    51 -5.38750e-04
  1  13    61  2.68002e-03
  1  13    62  1.43520e-04
  1  13    73  1.00318e-05
  1  13    74  1.07152e-03
  1  13    75 -4.72345e-04
  1  13    80 -1.23467e-05
  1  13    84 -1.52522e-05
  1  13    86  1.00272e-03
  1  13    87 -1.08048e-03
  1  13    94  5.61868e-05
  1  13    95 -2.15029e-04
  1  13    96 -4.11111e-04
  1  13    97  2.74174e-03
  1  13    98  1.04579e-03
  1  13   101 -1.15157e-03
  1  13   102  2.67499e-05
  1  13   103  6.56448e-04
  1  13   104  9.86017e-04
  1  13   107 -1.83267e-03
  1  13   112  1.08239e-04
  1  13   113 -1.38372e-03
  1  13   118 -7.74423e-04
  1  13   119  1.04436e-03
  1  13   122  6.61796e-04
  1  13   123 -1.17013e-03
  1  13   126  6.46221e-04
  1  13   131  1.13523e-03
  1  13   134 -2.48475e-05
  1  13   135 -8.65775e-04
  1  13   138  3.31395e-04
  1  13   139 -5.09281e-04
  1  13   140  1.38269e-03
  1  13   141 -2.20957e-04
  1  13   144 -1.42951e-04
  1  13   149 -1.34466e-03
  1  13   152 -1.07137e-05
  1  13   153  3.15349e-05
  1  13   158  2.31001e-04
  1  13   159 -9.53222e-05
  1  13   162 -5.67262e-05
  1  13   163  1.45538e-04
  1  13   166  1.97324e-05
  1  13   167 -1.61582e-05
  1  13   172  4.80439e-05
  1  13   173  3.28777e-05
  1  13   177  2.75732e-05
  1  13   180  2.17231e-05
  1  13   181 -2.00200e-04
  1  13   184  2.29399e-05
  1  13   185 -2.23438e-05
  1  13   188 -3.66504e-05
  1  13   189  7.64251e-05
  1  14    20  2.82952e-03
  1  14    22  1.04726e-03
  1  14    24 -1.90896e-03
  1  14    31 -2.96653e-05
  1  14    34 -1.33613e-05
  1  14    37 -7.89877e-04
  1  14    40 -7.51506e-04
  1  14    41 -2.38412e-04
  1  14    42  3.06927e-03
  1  14    47  2.02901e-03
  1  14    50 -1.60574e-03
  1  14    51  5.38731e-04
  1  14    61  2.68003e-03
  1  14    62 -1.43307e-04
  1  14    73 -1.01347e-05
  1  14    74  1.07152e-03
  1  14    75  4.72361e-04
  1  14    80  1.23382e-05
  1  14    84  1.52551e-05
  1  14    86  1.00267e-03
  1  14    87  1.08057e-03
  1  14    94 -5.61782e-05
  1  14    95 -2.15051e-04
  1  14    96  4.11121e-04
  1  14    97  2.74175e-03
  1  14    98 -1.04584e-03
  1  14   101 -1.15157e-03
  1  14   102 -2.68478e-05
  1  14   103  6.56457e-04
  1  14   104 -9.85949e-04
  1  14   107 -1.83271e-03
  1  14   112 -1.08282e-04
  1  14   113 -1.38371e-03
  1  14   118  7.74395e-04
  1  14   119  1.04437e-03
  1  14   122 -6.61795e-04
  1  14   123 -1.17013e-03
  1  14   126 -6.46181e-04
  1  14   131  1.13524e-03
  1  14   134  2.50147e-05
  1  14   135 -8.65780e-04
  1  14   138 -3.31361e-04
  1  14   139 -5.09308e-04
  1  14   140  1.38269e-03
  1  14   141  2.20947e-04
  1  14   144  1.42972e-04
  1  14   149 -1.34465e-03
  1  14   152 -1.07130e-05
  1  14   153 -3.15567e-05
  1  14   158  2.31013e-04
  1  14   159  9.53393e-05
  1  14   162  5.67828e-05
  1  14   163  1.45538e-04
  1  14   166 -1.97683e-05
  1  14   167 -1.61493e-05
  1  14   172 -4.81554e-05
  1  14   173  3.27531e-05
  1  14   177  2.76743e-05
  1  14   180 -2.27233e-05
  1  14   181 -2.00087e-04
  1  14   184  2.29598e-05
  1  14   185  2.22745e-05
  1  14   188  3.67521e-05
  1  14   189  7.63662e-05
  3   1    20  1.89910e-04
  3   1    24  2.35268e-04
  3   1    41 -9.96710e-04
  3   1    42  1.29588e-03
  3   1    50 -3.84290e-04
  3   1    61  7.02014e-05
  3   1    74  1.79793e-04
  3   1    86  7.57656e-04
  3   1    95  4.55404e-04
  3   1    97 -5.85441e-04
  3   1   101 -7.91987e-04
  3   1   103  1.68161e-04
  3   1   107 -2.56295e-03
  3   1   113 -5.77262e-04
  3   1   119  4.35977e-04
  3   1   123  1.57460e-04
  3   1   131  9.08634e-04
  3   1   135 -4.04265e-05
  3   1   139  4.20733e-04
  3   1   140 -9.22013e-04
  3   1   149  1.38388e-03
  3   1   152 -1.75439e-04
  3   1   158 -4.83975e-04
  3   1   163  2.62065e-03
  3   1   167  2.38987e-05
  3   1   173  3.31117e-04
  3   1   177  9.37258e-05
  3   1   181  1.71134e-04
  3   1   184 -2.21578e-05
  3   1   189  2.87812e-05
  3   2    13  4.70996e-05
  3   2    14 -3.00956e-05
  3   2    20  1.55272e-04
  3   2    22 -2.50673e-04
  3   2    23 -5.28730e-05
  3   2    24  1.47186e-04
  3   2    31  2.01829e-05
  3   2    40  4.73493e-05
  3   2    41 -7.08912e-04
  3   2    42  1.16720e-03
  3   2    47 -1.36167e-03
  3   2    50 -8.54284e-04
  3   2    51 -4.52763e-04
  3   2    55  3.49226e-05
  3   2    59 -2.00970e-05
  3   2    61 -2.98124e-04
  3   2    62  1.49454e-04
  3   2    67  5.38012e-05
  3   2    73 -3.43914e-05
  3   2    74 -2.69097e-04
  3   2    75  9.12176e-05
  3   2    80  2.10419e-05
  3   2    86  1.29971e-03
  3   2    87 -9.20897e-04
  3   2    94 -1.31211e-04
  3   2    95  9.45129e-04
  3   2    96  4.95130e-04
  3   2    97 -4.65261e-04
  3   2    98  3.79210e-04
  3   2   101 -5.18759e-04
  3   2   102  5.71944e-04
  3   2   103 -1.30853e-05
  3   2   104  1.55508e-03
  3   2   107 -2.43877e-03
  3   2   112 -9.35910e-04
  3   2   113 -7.23781e-04
  3   2   118  5.38347e-05
  3   2   119  6.11188e-05
  3   2   122 -5.01222e-05
  3   2   123  5.24171e-04
  3   2   126 -3.22799e-04
  3   2   131 -1.42172e-04
  3   2   134 -1.19402e-03
  3   2   135  1.11157e-04
  3   2   138  9.11206e-04
  3   2   139  3.86068e-04
  3   2   140 -6.16107e-04
  3   2   141  7.23149e-04
  3   2   144  7.50246e-04
  3   2   149  3.03731e-04
  3   2   152  2.53002e-04
  3   2   153  4.67304e-05
  3   2   158  1.06376e-04
  3   2   159  8.44130e-04
  3   2   162 -2.74074e-03
  3   2   163  3.29893e-03
  3   2   166  3.46354e-05
  3   2   167  4.23036e-05
  3   2   172  4.31468e-04
  3   2   173  4.50471e-04
  3   2   176  6.61133e-05
  3   2   177  1.08013e-04
  3   2   180 -1.86464e-04
  3   2   181  1.28202e-04
  3   2   184 -2.48051e-05
  3   2   185  9.09059e-05
  3   2   188  3.16526e-05
  3   2   189  8.77143e-05
  3   3    13 -4.71056e-05
  3   3    14  3.00693e-05
  3   3    20  1.55278e-04
  3   3    22  2.50665e-04
  3   3    23  5.28593e-05
  3   3    24  1.47202e-04
  3   3    31 -2.01942e-05
  3   3    40 -4.73324e-05
  3   3    41 -7.08907e-04
  3   3    42  1.16721e-03
  3   3    47  1.36171e-03
  3   3    50 -8.54275e-04
  3   3    51  4.52744e-04
  3   3    55 -3.49024e-05
  3   3    59  2.00827e-05
  3   3    61 -2.98124e-04
  3   3    62 -1.49452e-04
  3   3    67 -5.38183e-05
  3   3    73  3.44043e-05
  3   3    74 -2.69090e-04
  3   3    75 -9.12015e-05
  3   3    80 -2.10482e-05
  3   3    86  1.29966e-03
  3   3    87  9.21003e-04
  3   3    94  1.30974e-04
  3   3    95  9.45168e-04
  3   3    96 -4.95079e-04
  3   3    97 -4.65249e-04
  3   3    98 -3.79261e-04
  3   3   101 -5.18763e-04
  3   3   102 -5.71955e-04
  3   3   103 -1.31233e-05
  3   3   104 -1.55502e-03
  3   3   107 -2.43882e-03
  3   3   112  9.35876e-04
  3   3   113 -7.23788e-04
  3   3   118 -5.38531e-05
  3   3   119  6.11168e-05
  3   3   122  5.01152e-05
  3   3   123  5.24167e-04
  3   3   126  3.22829e-04
  3   3   131 -1.42177e-04
  3   3   134  1.19406e-03
  3   3   135  1.11315e-04
  3   3   138 -9.11214e-04
  3   3   139  3.86007e-04
  3   3   140 -6.16114e-04
  3   3   141 -7.23152e-04
  3   3   144 -7.50241e-04
  3   3   149  3.03706e-04
  3   3   152  2.53006e-04
  3   3   153 -4.67603e-05
  3   3   158  1.06266e-04
  3   3   159 -8.44085e-04
  3   3   162  2.74084e-03
  3   3   163  3.29888e-03
  3   3   166 -3.46134e-05
  3   3   167  4.23324e-05
  3   3   172 -4.32727e-04
  3   3   173  4.49286e-04
  3   3   176 -6.74693e-05
  3   3   177  1.07194e-04
  3   3   180  1.87033e-04
  3   3   181  1.27293e-04
  3   3   184 -2.49067e-05
  3   3   185 -9.09223e-05
  3   3   188 -3.15291e-05
  3   3   189  8.77682e-05
  3   4    20  1.96156e-04
  3   4    24  2.04614e-04
  3   4    41 -9.77070e-04
  3   4    42  1.32947e-03
  3   4    50 -3.87251e-04
  3   4    61  1.99121e-04
  3   4    74  1.73630e-04
  3   4    86  6.54012e-04
  3   4    95  3.53295e-04
  3   4    97 -5.07187e-04
  3   4   101 -8.04351e-04
  3   4   103  3.16416e-04
  3   4   107 -2.57448e-03
  3   4   113 -5.36836e-04
  3   4   119  3.96189e-04
  3   4   123  1.79050e-04
  3   4   131  9.51452e-04
  3   4   135 -8.84796e-05
  3   4   139  4.19465e-04
  3   4   140 -8.80744e-04
  3   4   149  1.33356e-03
  3   4   152 -1.99613e-04
  3   4   158 -6.07861e-04
  3   4   163  2.85947e-03
  3   4   167  2.37345e-05
  3   4   173  3.58145e-04
  3   4   177  9.35751e-05
  3   4   181  1.70703e-04
  3   4   184 -2.80386e-05
  3   4   189  3.04428e-05
  3   5    20  3.34208e-04
  3   5    24  1.26798e-04
  3   5    41 -9.14410e-04
  3   5    42  1.43622e-03
  3   5    50 -5.40874e-04
  3   5    61  3.97704e-04
  3   5    74  2.16382e-04
  3   5    86  6.67091e-04
  3   5    95  3.50721e-04
  3   5    97 -1.72128e-04
  3   5   101 -8.53459e-04
  3   5   103  2.93909e-04
  3   5   107 -2.47885e-03
  3   5   113 -6.34316e-04
  3   5   119  4.19322e-04
  3   5   123  1.24527e-04
  3   5   131  9.07820e-04
  3   5   135 -1.22315e-04
  3   5   139  3.09493e-04
  3   5   140 -7.27528e-04
  3   5   149  1.18968e-03
  3   5   152 -1.80754e-04
  3   5   158 -4.75846e-04
  3   5   163  2.51122e-03
  3   5   167  1.94760e-05
  3   5   173  3.34012e-04
  3   5   177  8.85348e-05
  3   5   181  1.48009e-04
  3   5   184 -2.50853e-05
  3   5   189  2.97480e-05
  3   6    20  9.94615e-05
  3   6    24  5.53439e-04
  3   6    41 -2.11968e-04
  3   6    42  8.65221e-04
  3   6    50 -1.60664e-03
  3   6    61  4.06951e-04
  3   6    74 -1.62063e-04
  3   6    86  1.08661e-03
  3   6    95  1.33271e-03
  3   6    97 -3.82798e-04
  3   6   101 -4.37878e-04
  3   6   103 -5.63290e-04
  3   6   107 -1.22691e-03
  3   6   113 -1.46975e-03
  3   6   119  6.96657e-04
  3   6   123 -1.42388e-04
  3   6   131 -2.94854e-04
  3   6   135  1.19068e-04
  3   6   139 -1.02019e-03
  3   6   140  6.49275e-04
  3   6   149 -6.11346e-04
  3   6   152  4.66907e-04
  3   6   158  2.20782e-03
  3   6   163 -2.21734e-03
  3   6   167  3.91514e-05
  3   6   173 -2.71663e-04
  3   6   177  7.40998e-05
  3   6   181  3.71920e-04
  3   6   189 -7.22343e-05
  3   7    20  2.68629e-04
  3   7    24  1.68893e-04
  3   7    41 -8.24782e-04
  3   7    42  1.39689e-03
  3   7    50 -6.06655e-04
  3   7    61  5.59921e-04
  3   7    74  2.06145e-04
  3   7    86  5.34757e-04
  3   7    95  3.05001e-04
  3   7    97 -7.44287e-05
  3   7   101 -8.30705e-04
  3   7   103  4.22718e-04
  3   7   107 -2.34750e-03
  3   7   113 -6.12236e-04
  3   7   119  3.49546e-04
  3   7   123  1.61867e-04
  3   7   131  8.36001e-04
  3   7   135 -9.52056e-05
  3   7   139  1.98787e-04
  3   7   140 -6.43905e-04
  3   7   149  1.10389e-03
  3   7   152 -1.68723e-04
  3   7   158 -4.74736e-04
  3   7   163  2.41670e-03
  3   7   167  1.70629e-05
  3   7   173  3.20489e-04
  3   7   177  8.52610e-05
  3   7   181  1.65769e-04
  3   7   184 -2.52354e-05
  3   7   189  2.23740e-05
  3   8    20  2.96179e-03
  3   8    24 -2.19514e-03
  3   8    41 -4.21781e-05
  3   8    42  3.15474e-03
  3   8    50 -2.04975e-03
  3   8    61  2.22262e-03
  3   8    74  6.75447e-04
  3   8    86  1.83685e-03
  3   8    95  3.02247e-04
  3   8    97  2.74870e-03
  3   8   101 -9.80146e-04
  3   8   103  3.91617e-04
  3   8   107 -2.16412e-03
  3   8   113 -1.68867e-03
  3   8   119  9.76138e-04
  3   8   123 -1.01713e-03
  3   8   131  4.08303e-04
  3   8   135 -9.13444e-04
  3   8   139 -3.00083e-04
  3   8   140  1.55989e-03
  3   8   149 -2.25158e-03
  3   8   152  3.27734e-04
  3   8   158  6.18527e-04
  3   8   163  1.24515e-03
  3   8   167  2.15379e-05
  3   8   173  1.72315e-04
  3   8   177  5.24907e-05
  3   8   181 -2.04195e-04
  3   8   189  1.41934e-04
  3   9    13  4.80839e-05
  3   9    14 -1.49844e-04
  3   9    20  3.04558e-03
  3   9    22 -3.71504e-04
  3   9    23 -9.13032e-05
  3   9    24 -2.16512e-03
  3   9    31  7.49702e-05
  3   9    34 -7.11430e-05
  3   9    37  3.08155e-04
  3   9    40  2.66801e-04
  3   9    41  5.96807e-05
  3   9    42  3.42712e-03
  3   9    47 -6.04819e-04
  3   9    50 -2.10858e-03
  3   9    51 -3.40213e-04
  3   9    55 -1.23293e-05
  3   9    59  1.89780e-05
  3   9    61  3.33296e-03
  3   9    62  5.88164e-04
  3   9    67 -1.10580e-05
  3   9    73  4.39921e-05
  3   9    74  1.15917e-03
  3   9    75 -1.00531e-04
  3   9    80  1.00835e-05
  3   9    84  2.49741e-05
  3   9    86  9.34077e-04
  3   9    87 -7.58032e-04
  3   9    94 -4.58963e-05
  3   9    95 -2.41171e-04
  3   9    96  1.76482e-04
  3   9    97  3.48067e-03
  3   9    98  4.36825e-04
  3   9   101 -1.31696e-03
  3   9   102 -1.27217e-04
  3   9   103  8.64492e-04
  3   9   104  6.43310e-04
  3   9   107 -1.78598e-03
  3   9   112 -2.41238e-05
  3   9   113 -1.66839e-03
  3   9   118 -4.42669e-04
  3   9   119  1.05425e-03
  3   9   122  4.20823e-04
  3   9   123 -1.26900e-03
  3   9   126  2.47012e-04
  3   9   131  1.16418e-03
  3   9   134 -2.45983e-04
  3   9   135 -1.04784e-03
  3   9   138  4.19712e-04
  3   9   139 -7.25906e-04
  3   9   140  1.70758e-03
  3   9   141  1.09041e-04
  3   9   144  1.79529e-04
  3   9   149 -1.55553e-03
  3   9   152 -3.95525e-05
  3   9   153  4.00545e-05
  3   9   158  2.26604e-04
  3   9   159  1.47759e-04
  3   9   162 -2.77598e-04
  3   9   163 -5.90254e-05
  3   9   167 -1.05660e-05
  3   9   172  8.34579e-05
  3   9   177  2.59953e-05
  3   9   181 -1.51195e-04
  3   9   184  1.52270e-05
  3   9   189  6.28111e-05
  3  10    13 -4.81063e-05
  3  10    14  1.49832e-04
  3  10    20  3.04560e-03
  3  10    22  3.71434e-04
  3  10    23  9.12789e-05
  3  10    24 -2.16512e-03
  3  10    31 -7.49894e-05
  3  10    34  7.11454e-05
  3  10    37 -3.08130e-04
  3  10    40 -2.66757e-04
  3  10    41  5.96871e-05
  3  10    42  3.42713e-03
  3  10    47  6.04831e-04
  3  10    50 -2.10858e-03
  3  10    51  3.40187e-04
  3  10    55  1.23420e-05
  3  10    59 -1.89909e-05
  3  10    61  3.33299e-03
  3  10    62 -5.87911e-04
  3  10    67  1.09985e-05
  3  10    73 -4.41185e-05
  3  10    74  1.15917e-03
  3  10    75  1.00547e-04
  3  10    80 -1.00852e-05
  3  10    84 -2.49578e-05
  3  10    86  9.34047e-04
  3  10    87  7.58106e-04
  3  10    94  4.59108e-05
  3  10    95 -2.41163e-04
  3  10    96 -1.76479e-04
  3  10    97  3.48067e-03
  3  10    98 -4.36862e-04
  3  10   101 -1.31696e-03
  3  10   102  1.27089e-04
  3  10   103  8.64521e-04
  3  10   104 -6.43232e-04
  3  10   107 -1.78600e-03
  3  10   112  2.40822e-05
  3  10   113 -1.66839e-03
  3  10   118  4.42639e-04
  3  10   119  1.05426e-03
  3  10   122 -4.20819e-04
  3  10   123 -1.26900e-03
  3  10   126 -2.46968e-04
  3  10   131  1.16419e-03
  3  10   134  2.46180e-04
  3  10   135 -1.04781e-03
  3  10   138 -4.19664e-04
  3  10   139 -7.25936e-04
  3  10   140  1.70758e-03
  3  10   141 -1.09057e-04
  3  10   144 -1.79512e-04
  3  10   149 -1.55554e-03
  3  10   152 -3.95578e-05
  3  10   153 -4.00697e-05
  3  10   158  2.26586e-04
  3  10   159 -1.47745e-04
  3  10   162  2.77652e-04
  3  10   163 -5.90297e-05
  3  10   167 -1.05617e-05
  3  10   172 -8.34899e-05
  3  10   177  2.60031e-05
  3  10   181 -1.51222e-04
  3  10   184  1.52154e-05
  3  10   189  6.28075e-05
  3  11    20 -7.06225e-05
  3  11    24  4.75385e-04
  3  11    41 -2.63733e-04
  3  11    42  9.10411e-04
  3  11    50 -1.65530e-03
  3  11    61  4.64626e-04
  3  11    74 -4.16329e-04
  3  11    86  1.10306e-03
  3  11    95  9.76398e-04
  3  11    97 -7.02386e-04
  3  11   101 -5.00138e-04
  3  11   103 -7.69726e-04
  3  11   107 -1.61313e-03
  3  11   113 -1.78871e-03
  3  11   119  9.30391e-04
  3  11   123 -3.42136e-04
  3  11   131  1.56944e-04
  3  11   135 -4.34767e-04
  3  11   139 -9.21815e-04
  3  11   140  1.19765e-03
  3  11   149 -1.60534e-03
  3  11   152  5.52610e-04
  3  11   158  2.99869e-03
  3  11   163 -2.59697e-03
  3  11   167  8.26788e-05
  3  11   173 -3.57563e-04
  3  11   177  1.07786e-04
  3  11   181  4.55383e-04
  3  11   184 -1.21299e-04
  3  11   189 -1.31454e-04
  3  12    13  2.33827e-05
  3  12    14 -7.87256e-05
  3  12    20  1.93658e-04
  3  12    22  2.25578e-04
  3  12    23  3.93851e-05
  3  12    24  5.99336e-04
  3  12    31  1.15715e-04
  3  12    34 -2.54054e-05
  3  12    37  4.77234e-04
  3  12    40 -2.05622e-04
  3  12    41 -4.65834e-04
  3  12    42  1.09787e-03
  3  12    47 -1.33628e-04
  3  12    50 -1.29782e-03
  3  12    51 -7.21957e-04
  3  12    55  2.01810e-05
  3  12    59 -2.45357e-05
  3  12    61  1.12079e-03
  3  12    62  7.75542e-04
  3  12    67 -8.81033e-05
  3  12    73  9.49947e-05
  3  12    74  2.07669e-04
  3  12    75 -4.19530e-04
  3  12    80 -2.17952e-05
  3  12    84 -4.90387e-05
  3  12    86  4.65460e-04
  3  12    87 -3.42229e-04
  3  12    94  2.97174e-04
  3  12    95  6.20625e-04
  3  12    96 -1.95121e-04
  3  12    97 -2.76441e-04
  3  12   101 -7.56019e-04
  3  12   102  1.22531e-05
  3  12   103 -3.40216e-04
  3  12   104  6.50606e-05
  3  12   107 -1.34650e-03
  3  12   112 -2.43776e-04
  3  12   113 -1.44906e-03
  3  12   118  3.62049e-05
  3  12   119  1.15899e-03
  3  12   122  1.32569e-04
  3  12   123 -6.20409e-04
  3  12   126  1.43006e-04
  3  12   131  8.58676e-04
  3  12   134 -9.60430e-05
  3  12   135 -3.14377e-04
  3  12   138  4.97296e-04
  3  12   139 -1.02219e-03
  3  12   140  7.68355e-04
  3  12   141  3.40177e-04
  3  12   144  3.79546e-04
  3  12   149 -1.50745e-04
  3  12   152  8.41576e-05
  3  12   153  9.54289e-05
  3  12   158  1.90286e-03
  3  12   159  9.40526e-04
  3  12   162 -1.22309e-03
  3  12   163 -3.20198e-03
  3  12   166 -1.02605e-05
  3  12   167  2.98376e-05
  3  12   172  2.09023e-04
  3  12   173 -4.40553e-04
  3  12   176 -2.41232e-05
  3  12   177  6.33244e-05
  3  12   180  2.06693e-04
  3  12   181  4.34374e-04
  3  12   184 -4.17213e-05
  3  12   185 -4.92194e-05
  3  12   188 -8.57992e-05
  3  12   189 -1.38467e-04
  3  13    13 -2.33595e-05
  3  13    14  7.87414e-05
  3  13    20  1.93645e-04
  3  13    22 -2.25570e-04
  3  13    23 -3.93907e-05
  3  13    24  5.99339e-04
  3  13    31 -1.15719e-04
  3  13    34  2.54069e-05
  3  13    37 -4.77239e-04
  3  13    40  2.05648e-04
  3  13    41 -4.65824e-04
  3  13    42  1.09787e-03
  3  13    47  1.33645e-04
  3  13    50 -1.29783e-03
  3  13    51  7.21984e-04
  3  13    55 -2.01681e-05
  3  13    59  2.45197e-05
  3  13    61  1.12084e-03
  3  13    62 -7.75449e-04
  3  13    67  8.80434e-05
  3  13    73 -9.50077e-05
  3  13    74  2.07664e-04
  3  13    75  4.19559e-04
  3  13    80  2.17905e-05
  3  13    84  4.90344e-05
  3  13    86  4.65441e-04
  3  13    87  3.42280e-04
  3  13    94 -2.97367e-04
  3  13    95  6.20561e-04
  3  13    96  1.95164e-04
  3  13    97 -2.76438e-04
  3  13   101 -7.56015e-04
  3  13   102 -1.22215e-05
  3  13   103 -3.40215e-04
  3  13   104 -6.50317e-05
  3  13   107 -1.34651e-03
  3  13   112  2.43745e-04
  3  13   113 -1.44906e-03
  3  13   118 -3.62419e-05
  3  13   119  1.15899e-03
  3  13   122 -1.32560e-04
  3  13   123 -6.20414e-04
  3  13   126 -1.42963e-04
  3  13   131  8.58679e-04
  3  13   134  9.61255e-05
  3  13   135 -3.14372e-04
  3  13   138 -4.97223e-04
  3  13   139 -1.02222e-03
  3  13   140  7.68357e-04
  3  13   141 -3.40203e-04
  3  13   144 -3.79538e-04
  3  13   149 -1.50756e-04
  3  13   152  8.41533e-05
  3  13   153 -9.54616e-05
  3  13   158  1.90274e-03
  3  13   159 -9.40751e-04
  3  13   162  1.22313e-03
  3  13   163 -3.20201e-03
  3  13   166  1.02581e-05
  3  13   167  2.98260e-05
  3  13   172 -2.07830e-04
  3  13   173 -4.41129e-04
  3  13   176  2.32911e-05
  3  13   177  6.36110e-05
  3  13   180 -2.04612e-04
  3  13   181  4.35371e-04
  3  13   184 -4.16730e-05
  3  13   185  4.92166e-05
  3  13   188  8.55557e-05
  3  13   189 -1.38607e-04
  3  14    13  2.18853e-05
  3  14    14 -4.55313e-05
  3  14    20  8.08338e-05
  3  14    22 -3.00316e-04
  3  14    24  5.53034e-04
  3  14    31  4.29394e-05
  3  14    34 -2.02639e-05
  3  14    37  4.52388e-04
  3  14    40 -1.08951e-04
  3  14    41 -5.26172e-04
  3  14    42  1.16529e-03
  3  14    47 -1.34757e-03
  3  14    50 -1.33222e-03
  3  14    51 -3.67052e-04
  3  14    61  1.22795e-03
  3  14    62  2.75020e-04
  3  14    67 -2.64737e-05
  3  14    73  3.57809e-05
  3  14    74  7.77374e-05
  3  14    75 -2.12502e-04
  3  14    86  4.73168e-04
  3  14    87 -1.14286e-03
  3  14    94 -8.61203e-05
  3  14    95  3.66467e-04
  3  14    96  2.29987e-04
  3  14    97 -4.43919e-04
  3  14    98  4.75600e-04
  3  14   101 -8.44304e-04
  3  14   102 -1.58021e-04
  3  14   103 -4.28916e-04
  3  14   104  1.17188e-03
  3  14   107 -1.66685e-03
  3  14   112  3.47617e-05
  3  14   113 -1.68869e-03
  3  14   118 -8.59475e-04
  3  14   119  1.40254e-03
  3  14   122  8.59947e-04
  3  14   123 -8.21206e-04
  3  14   126  2.39777e-04
  3  14   131  1.25333e-03
  3  14   134 -6.47755e-04
  3  14   135 -7.02782e-04
  3  14   138  1.75328e-04
  3  14   139 -9.54406e-04
  3  14   140  1.08455e-03
  3  14   141 -9.96686e-05
  3  14   144 -3.55809e-04
  3  14   149 -6.85393e-04
  3  14   152  9.55145e-05
  3  14   153 -1.58137e-04
  3  14   158  2.31635e-03
  3  14   159 -5.71073e-04
  3  14   162  1.10828e-03
  3  14   163 -3.46074e-03
  3  14   166  1.19261e-05
  3  14   167  5.89155e-05
  3  14   172 -6.67733e-05
  3  14   173 -5.01317e-04
  3  14   176  1.04687e-05
  3  14   177  8.69904e-05
  3  14   180 -2.05934e-04
  3  14   181  4.95699e-04
  3  14   184 -1.16698e-04
  3  14   185  6.58606e-05
  3  14   188  9.33118e-05
  3  14   189 -1.77570e-04
  3  15    13 -2.18521e-05
  3  15    14  4.55559e-05
  3  15    20  8.08496e-05
  3  15    22  3.00337e-04
  3  15    24  5.53037e-04
  3  15    31 -4.29477e-05
  3  15    34  2.02697e-05
  3  15    37 -4.52387e-04
  3  15    40  1.08969e-04
  3  15    41 -5.26163e-04
  3  15    42  1.16529e-03
  3  15    47  1.34762e-03
  3  15    50 -1.33222e-03
  3  15    51  3.67067e-04
  3  15    61  1.22797e-03
  3  15    62 -2.74902e-04
  3  15    67  2.64224e-05
  3  15    73 -3.57999e-05
  3  15    74  7.77339e-05
  3  15    75  2.12521e-04
  3  15    86  4.73123e-04
  3  15    87  1.14293e-03
  3  15    94  8.59929e-05
  3  15    95  3.66484e-04
  3  15    96 -2.29962e-04
  3  15    97 -4.43914e-04
  3  15    98 -4.75657e-04
  3  15   101 -8.44313e-04
  3  15   102  1.58068e-04
  3  15   103 -4.28887e-04
  3  15   104 -1.17187e-03
  3  15   107 -1.66688e-03
  3  15   112 -3.48061e-05
  3  15   113 -1.68869e-03
  3  15   118  8.59466e-04
  3  15   119  1.40255e-03
  3  15   122 -8.59962e-04
  3  15   123 -8.21205e-04
  3  15   126 -2.39732e-04
  3  15   131  1.25333e-03
  3  15   134  6.47908e-04
  3  15   135 -7.02691e-04
  3  15   138 -1.75253e-04
  3  15   139 -9.54420e-04
  3  15   140  1.08455e-03
  3  15   141  9.96605e-05
  3  15   144  3.55849e-04
  3  15   149 -6.85389e-04
  3  15   152  9.55264e-05
  3  15   153  1.58110e-04
  3  15   158  2.31642e-03
  3  15   159  5.70848e-04
  3  15   162 -1.10832e-03
  3  15   163 -3.46073e-03
  3  15   166 -1.19009e-05
  3  15   167  5.89235e-05
  3  15   172  6.81409e-05
  3  15   173 -5.01127e-04
  3  15   176 -1.15883e-05
  3  15   177  8.68552e-05
  3  15   180  2.08323e-04
  3  15   181  4.94701e-04
  3  15   184 -1.16771e-04
  3  15   185 -6.57886e-05
  3  15   188 -9.36249e-05
  3  15   189 -1.77417e-04
  3  16    20  3.57259e-03
  3  16    24  2.20584e-03
  3  16    41 -4.70678e-03
  3  16    42  1.61529e-03
  3  16    50 -8.25408e-04
  3  16    61 -5.51460e-04
  3  16    74 -2.86178e-04
  3  16    86  1.45470e-03
  3  16    95  1.51343e-03
  3  16    97 -4.44917e-04
  3  16   101 -2.00308e-03
  3  16   103 -8.35392e-04
  3  16   107 -2.09103e-03
  3  16   113 -1.55952e-03
  3  16   119  9.40630e-04
  3  16   131  1.11213e-03
  3  16   135 -1.40679e-03
  3  16   139 -8.53637e-05
  3  16   140  5.46467e-04
  3  16   149  4.83120e-04
  3  16   152 -2.55177e-04
  3  16   158  1.37580e-03
  3  16   163  7.17215e-04
  3  16   167 -1.84026e-05
  3  16   173  2.70706e-05
  3  16   177  2.03256e-05
  3  16   181 -2.64186e-05
  3  16   184  8.78492e-05
  3  16   189  1.62112e-04
lambda
9720
  1   2   3  13  1.18795e-04
  1   2   3  23 -3.52338e-04
  1   2   3  31  2.15825e-04
  1   2   3  34  8.31914e-05
  1   2   3  37 -1.25418e-05
  1   2   3  40 -1.17728e-05
  1   2   3  47  2.46212e-04
  1   2   3  55  2.71208e-04
  1   2   3  67  3.09266e-04
  1   2   3  80  1.03079e-04
  1   2   3  84 -5.17555e-05
  1   2   3  87  1.33493e-04
  1   2   3 109 -4.05833e-05
  1   2   3 112  1.22504e-04
  1   2   3 118  1.25973e-05
  1   2   3 134  1.50272e-04
  1   2   3 144 -9.09878e-05
  1   2   3 153 -1.04137e-05
  1   2   3 162  3.90270e-04
  1   2   3 172 -5.67277e-05
  1   2   3 180  1.82090e-05
  1   2   3 185 -1.18779e-05
  1   2   4  11  1.37049e-04
  1   2   4  12  1.37313e-04
  1   2   4  16 -1.09265e-05
  1   2   4  19 -1.22844e-04
  1   2   4  25 -1.46906e-04
  1   2   4  26 -1.47719e-04
  1   2   4  27  8.54821e-05
  1   2   4  28  8.55716e-05
  1   2   4  32  1.53747e-04
  1   2   4  33 -1.54045e-04
  1   2   4  36 -2.77481e-04
  1   2   4  39  4.12192e-05
  1   2   4  44  1.74940e-05
  1   2   4  45 -2.66640e-04
  1   2   4  46 -2.66622e-04
  1   2   4  48  1.08122e-04
  1   2   4  49  1.06726e-04
  1   2   4  57  1.42656e-04
  1   2   4  63  2.12464e-04
  1   2   4  64  2.14163e-04
  1   2   4  65  1.02290e-04
  1   2   4  69 -4.73458e-05
  1   2   4  72 -7.66391e-05
  1   2   4  76 -6.45079e-05
  1   2   4  78  1.93652e-04
  1   2   4  79 -1.93307e-04
  1   2   4  82  9.14262e-05
  1   2   4  83 -9.17519e-05
  1   2   4  88 -3.32704e-05
  1   2   4  89 -3.27998e-05
  1   2   4  91  1.64229e-04
  1   2   4 100 -1.24487e-04
  1   2   4 105  2.52792e-04
  1   2   4 106  2.53500e-04
  1   2   4 110 -2.92870e-05
  1   2   4 111 -2.93081e-05
  1   2   4 116 -1.14816e-05
  1   2   4 117  1.22425e-05
  1   2   4 121 -6.18514e-05
  1   2   4 128  1.11595e-04
  1   2   4 129  2.09025e-04
  1   2   4 130  2.05948e-04
  1   2   4 132  2.74523e-04
  1   2   4 133 -2.76011e-04
  1   2   4 137  4.37225e-05
  1   2   4 148 -1.91228e-05
  1   2   4 150  1.11196e-05
  1   2   4 151 -1.20011e-05
  1   2   4 157  2.93646e-05
  1   2   4 160 -1.56223e-05
  1   2   4 161 -1.47953e-05
  1   2   4 186  1.31124e-05
  1   2   4 187 -1.30755e-05
  1   2   5  11 -2.02356e-04
  1   2   5  12  2.02613e-04
  1   2   5  19 -1.11391e-04
  1   2   5  25  2.13701e-04
  1   2   5  26 -2.14116e-04
  1   2   5  27 -9.02384e-05
  1   2   5  28  9.02515e-05
  1   2   5  32 -1.92668e-04
  1   2   5  33 -1.92905e-04
  1   2   5  36 -3.40060e-04
  1   2   5  39  1.55254e-05
  1   2   5  44 -4.79894e-05
  1   2   5  45 -3.24874e-04
  1   2   5  46  3.23997e-04
  1   2   5  48  4.88431e-05
  1   2   5  49 -4.93192e-05
  1   2   5  57  2.05839e-04
  1   2   5  63 -2.81644e-04
  1   2   5  64  2.83087e-04
  1   2   5  65  7.02964e-05
  1   2   5  69  2.04415e-05
  1   2   5  72 -1.04854e-04
  1   2   5  76 -1.21247e-04
  1   2   5  78  2.95219e-04
  1   2   5  79  2.94779e-04
  1   2   5  82 -1.35286e-04
  1   2   5  83 -1.35640e-04
  1   2   5  88 -9.13945e-05
  1   2   5  89  8.99244e-05
  1   2   5  91  2.35397e-04
  1   2   5  92 -1.29500e-05
  1   2   5 100 -1.60301e-04
  1   2   5 105 -3.60033e-04
  1   2   5 106  3.60769e-04
  1   2   5 110 -4.64310e-05
  1   2   5 111  4.64873e-05
  1   2   5 116  1.02739e-05
  1   2   5 117  1.01206e-05
  1   2   5 121 -8.15687e-05
  1   2   5 128  2.13151e-04
  1   2   5 129  3.12044e-04
  1   2   5 130 -3.11026e-04
  1   2   5 132 -4.03016e-04
  1   2   5 133 -3.98075e-04
  1   2   5 137  8.86823e-05
  1   2   5 143  1.58565e-05
  1   2   5 148 -2.28561e-05
  1   2   5 157  2.83744e-05
  1   2   5 160 -2.90575e-05
  1   2   5 161  3.15683e-05
  1   2   5 186  1.64748e-05
  1   2   5 187  1.64503e-05
  1   2   6  15  9.27016e-05
  1   2   6  16  8.98175e-05
  1   2   6  36 -1.13936e-05
  1   2   6  45 -1.27811e-04
  1   2   6  46  1.28265e-04
  1   2   6  53  1.36503e-04
  1   2   6  63 -2.35888e-05
  1   2   6  64  2.38997e-05
  1   2   6  92  1.16688e-04
  1   2   6 114 -6.91562e-04
  1   2   6 115 -6.85514e-04
  1   2   6 116 -9.71293e-04
  1   2   6 117 -9.76089e-04
  1   2   6 120  1.02528e-04
  1   2   6 121 -2.10237e-05
  1   2   6 124 -5.30117e-04
  1   2   6 125 -5.30315e-04
  1   2   6 129  1.04514e-05
  1   2   6 130 -1.07129e-05
  1   2   6 133 -2.08047e-05
  1   2   6 142  1.18687e-05
  1   2   6 143  1.02952e-04
  1   2   6 150  1.06162e-03
  1   2   6 151  1.06528e-03
  1   2   6 154 -1.51148e-03
  1   2   6 155  1.52436e-03
  1   2   6 157 -1.47350e-03
  1   2   6 160  1.08914e-03
  1   2   6 161 -1.08219e-03
  1   2   6 164 -1.53908e-05
  1   2   6 165 -1.53866e-05
  1   2   6 174 -1.43968e-05
  1   2   6 175  1.43938e-05
  1   2   6 178  2.15346e-04
  1   2   6 182  1.70250e-05
  1   2   6 183 -1.70896e-05
  1   2   7  11 -1.19478e-05
  1   2   7  12 -1.18912e-05
  1   2   7  15 -2.86399e-04
  1   2   7  16  2.80545e-04
  1   2   7  32 -1.87035e-05
  1   2   7  33  1.86400e-05
  1   2   7  36  1.23211e-05
  1   2   7  44  4.25905e-05
  1   2   7  53  2.14897e-04
  1   2   7  92  2.24738e-04
  1   2   7 100  1.78742e-05
  1   2   7 110 -1.19728e-05
  1   2   7 111 -1.18883e-05
  1   2   7 114  7.96393e-04
  1   2   7 115 -7.90876e-04
  1   2   7 116  1.19563e-03
  1   2   7 117 -1.20088e-03
  1   2   7 120  1.32603e-04
  1   2   7 121  2.37565e-05
  1   2   7 124  6.13774e-04
  1   2   7 125 -6.14010e-04
  1   2   7 133  1.28420e-05
  1   2   7 142  1.08785e-05
  1   2   7 143 -9.24980e-05
  1   2   7 150 -1.34648e-03
  1   2   7 151  1.35041e-03
  1   2   7 154  2.26693e-03
  1   2   7 155  2.28487e-03
  1   2   7 157 -3.72894e-03
  1   2   7 160  1.35999e-03
  1   2   7 161  1.35233e-03
  1   2   7 164 -3.93254e-05
  1   2   7 165  3.93246e-05
  1   2   7 174 -1.07593e-05
  1   2   7 175 -1.07570e-05
  1   2   7 178  2.33139e-04
  1   2   8  12 -1.98597e-05
  1   2   8  13  1.79503e-04
  1   2   8  14  1.21944e-04
  1   2   8  15 -1.84142e-04
  1   2   8  16 -5.03293e-05
  1   2   8  17  6.26369e-05
  1   2   8  18 -2.25295e-04
  1   2   8  19 -1.53825e-05
  1   2   8  20 -2.61763e-05
  1   2   8  21 -1.80368e-04
  1   2   8  24  2.42228e-05
  1   2   8  28 -7.53710e-05
  1   2   8  29  1.93128e-05
  1   2   8  30 -1.83107e-05
  1   2   8  31  2.53845e-04
  1   2   8  38 -8.49039e-05
  1   2   8  40  2.61704e-04
  1   2   8  41  2.47832e-05
  1   2   8  42  3.74236e-05
  1   2   8  45  1.12872e-05
  1   2   8  48  1.52261e-05
  1   2   8  52 -3.46941e-05
  1   2   8  55 -2.64096e-04
  1   2   8  60 -2.70479e-05
  1   2   8  61 -2.02957e-04
  1   2   8  62 -2.59639e-04
  1   2   8  67  1.90475e-04
  1   2   8  70 -3.09072e-04
  1   2   8  71  1.46243e-04
  1   2   8  72  1.42149e-04
  1   2   8  74 -1.30990e-04
  1   2   8  75 -2.43774e-04
  1   2   8  80 -4.95749e-05
  1   2   8  84 -2.61128e-04
  1   2   8  85 -4.53574e-04
  1   2   8  86 -8.43633e-05
  1   2   8  87 -2.57224e-04
  1   2   8  90  1.67946e-04
  1   2   8  91 -1.66968e-04
  1   2   8  95 -3.98318e-05
  1   2   8  96  2.42131e-04
  1   2   8  97 -2.90579e-05
  1   2   8 101 -1.33484e-04
  1   2   8 102 -1.87191e-04
  1   2   8 103  2.55947e-04
  1   2   8 107  9.60037e-05
  1   2   8 108 -2.29249e-04
  1   2   8 109 -1.71797e-04
  1   2   8 111 -1.47415e-04
  1   2   8 112  1.11164e-04
  1   2   8 113 -2.13988e-04
  1   2   8 115 -1.68046e-04
  1   2   8 117  3.99902e-05
  1   2   8 119 -2.43893e-04
  1   2   8 121  8.67975e-05
  1   2   8 123  1.09419e-04
  1   2   8 131 -4.52548e-05
  1   2   8 133  1.80027e-04
  1   2   8 135 -2.49285e-05
  1   2   8 136 -1.75699e-04
  1   2   8 139  1.56218e-04
  1   2   8 140 -1.51212e-05
  1   2   8 141 -1.62373e-04
  1   2   8 142 -5.49016e-05
  1   2   8 143  1.45336e-04
  1   2   8 144  2.12024e-04
  1   2   8 149  1.40982e-05
  1   2   8 152  1.84760e-05
  1   2   8 153  2.50113e-04
  1   2   8 156  1.70203e-05
  1   2   8 157 -1.76127e-05
  1   2   8 158 -1.12120e-04
  1   2   8 159  2.38285e-04
  1   2   8 160  3.33315e-05
  1   2   8 162  2.01106e-04
  1   2   8 163  3.12063e-05
  1   2   8 165  2.75368e-04
  1   2   8 166  2.62085e-04
  1   2   8 167 -4.56703e-05
  1   2   8 170  1.58930e-05
  1   2   8 173  3.68319e-05
  1   2   8 176  2.62330e-04
  1   2   8 177  9.37662e-05
  1   2   8 180 -2.58638e-04
  1   2   8 181 -9.17088e-05
  1   2   8 184  2.48699e-05
  1   2   8 185  2.61026e-04
  1   2   8 188  2.60424e-04
  1   2   8 189  2.13319e-04
  1   2   9  14 -2.48925e-04
  1   2   9  15 -6.11292e-05
  1   2   9  16  1.85197e-04
  1   2   9  17  2.95138e-05
  1   2   9  18 -5.61381e-05
  1   2   9  20 -6.69398e-05
  1   2   9  21 -4.17810e-05
  1   2   9  22  3.00218e-05
  1   2   9  23  2.41116e-04
  1   2   9  24  6.59595e-05
  1   2   9  28 -2.47401e-04
  1   2   9  30 -2.00746e-05
  1   2   9  34  1.66694e-04
  1   2   9  37  1.86421e-04
  1   2   9  38  4.33812e-04
  1   2   9  41  8.34619e-05
  1   2   9  45 -2.72099e-04
  1   2   9  47  3.37252e-05
  1   2   9  48  2.20299e-04
  1   2   9  50 -1.97936e-05
  1   2   9  51 -2.39706e-04
  1   2   9  55 -1.58231e-04
  1   2   9  58  1.29394e-05
  1   2   9  61  3.54636e-04
  1   2   9  67 -2.65924e-04
  1   2   9  68 -4.66937e-04
  1   2   9  70 -1.38035e-05
  1   2   9  71  1.55326e-04
  1   2   9  74 -7.77135e-05
  1   2   9  80 -2.59266e-04
  1   2   9  81 -1.62182e-04
  1   2   9  82  1.50955e-04
  1   2   9  85  2.55163e-04
  1   2   9  86  2.09236e-04
  1   2   9  87  1.02968e-05
  1   2   9  90 -2.41042e-04
  1   2   9  91 -2.33673e-04
  1   2   9  93  4.43567e-05
  1   2   9  97 -4.69474e-05
  1   2   9  98 -7.62396e-05
  1   2   9 101 -4.62323e-05
  1   2   9 103 -7.27589e-05
  1   2   9 104 -3.02635e-05
  1   2   9 107  6.96143e-05
  1   2   9 108  1.42490e-05
  1   2   9 109  2.62938e-04
  1   2   9 111  1.49909e-04
  1   2   9 113 -1.83074e-04
  1   2   9 115 -2.57433e-04
  1   2   9 117 -2.42593e-04
  1   2   9 119  3.33261e-04
  1   2   9 121 -9.77276e-05
  1   2   9 122 -1.25165e-04
  1   2   9 123  5.86409e-05
  1   2   9 126 -2.50522e-04
  1   2   9 131 -6.00309e-05
  1   2   9 133 -3.29052e-04
  1   2   9 134  1.50454e-04
  1   2   9 136  2.84317e-04
  1   2   9 138  2.68051e-04
  1   2   9 139  7.25723e-05
  1   2   9 140  1.49977e-05
  1   2   9 142 -1.48331e-05
  1   2   9 143 -1.05866e-04
  1   2   9 146 -1.73126e-04
  1   2   9 149  1.58443e-05
  1   2   9 153 -2.66532e-04
  1   2   9 156 -2.56106e-04
  1   2   9 157 -2.53983e-04
  1   2   9 158  4.86730e-04
  1   2   9 159 -2.80554e-04
  1   2   9 160  2.54114e-04
  1   2   9 162  2.82715e-05
  1   2   9 163 -1.24129e-04
  1   2   9 165  1.69813e-04
  1   2   9 169 -2.61790e-04
  1   2   9 170  1.68615e-04
  1   2   9 173 -2.76218e-04
  1   2   9 175  1.69740e-04
  1   2   9 177  1.59052e-04
  1   2   9 181 -2.06370e-04
  1   2   9 188  1.10772e-04
  1   2   9 189  2.04290e-04
  1   2  10  14  2.24305e-04
  1   2  10  15  9.48304e-05
  1   2  10  16 -3.34544e-04
  1   2  10  17 -3.11350e-05
  1   2  10  18  4.37973e-04
  1   2  10  20  5.03167e-05
  1   2  10  21  5.12941e-04
  1   2  10  24 -1.53164e-05
  1   2  10  29 -1.01907e-05
  1   2  10  30  4.87933e-04
  1   2  10  33  1.94051e-05
  1   2  10  34  1.98968e-04
  1   2  10  37 -2.07230e-04
  1   2  10  38 -3.77328e-04
  1   2  10  40  6.57800e-04
  1   2  10  41 -3.72212e-04
  1   2  10  42 -2.83786e-05
  1   2  10  47 -4.07703e-04
  1   2  10  50  1.71033e-05
  1   2  10  51 -1.00766e-05
  1   2  10  52  4.76714e-04
  1   2  10  55 -2.01425e-04
  1   2  10  58 -1.69282e-05
  1   2  10  59  2.03642e-04
  1   2  10  61 -1.56050e-04
  1   2  10  62 -4.86529e-04
  1   2  10  70  5.31880e-05
  1   2  10  71  1.29903e-05
  1   2  10  73 -7.37829e-04
  1   2  10  74  5.31574e-04
  1   2  10  78 -2.00132e-04
  1   2  10  81  4.77046e-05
  1   2  10  84  2.00632e-04
  1   2  10  85  5.76875e-05
  1   2  10  86 -3.07278e-04
  1   2  10  87 -4.61107e-04
  1   2  10  90  1.96608e-04
  1   2  10  91  1.90157e-04
  1   2  10  95  4.71103e-04
  1   2  10  97  1.81868e-05
  1   2  10 101  1.39627e-04
  1   2  10 102  1.47740e-05
  1   2  10 103  1.13217e-04
  1   2  10 104  1.17202e-05
  1   2  10 107 -2.79253e-04
  1   2  10 108  1.65470e-05
  1   2  10 112  1.93242e-04
  1   2  10 113  1.93056e-04
  1   2  10 114 -3.77784e-05
  1   2  10 118 -3.92710e-04
  1   2  10 119  1.10247e-04
  1   2  10 121  1.65146e-04
  1   2  10 122  4.48718e-04
  1   2  10 123  4.27217e-04
  1   2  10 124 -1.76952e-04
  1   2  10 127 -2.04558e-04
  1   2  10 128 -2.03854e-04
  1   2  10 131  5.42980e-04
  1   2  10 133 -6.17264e-04
  1   2  10 134 -7.25725e-04
  1   2  10 135 -5.69011e-04
  1   2  10 136 -2.33854e-04
  1   2  10 138  1.13018e-05
  1   2  10 140  4.47201e-04
  1   2  10 141 -1.91701e-04
  1   2  10 142 -8.56218e-04
  1   2  10 143 -3.49098e-04
  1   2  10 144  1.85235e-04
  1   2  10 145 -4.63221e-04
  1   2  10 146 -7.48142e-04
  1   2  10 147  7.46514e-04
  1   2  10 149 -2.55543e-05
  1   2  10 158 -7.62867e-04
  1   2  10 159  1.62043e-04
  1   2  10 162 -4.57054e-05
  1   2  10 163  3.38167e-04
  1   2  10 165  7.46358e-04
  1   2  10 166  7.26211e-04
  1   2  10 167  1.52765e-05
  1   2  10 169  2.07061e-04
  1   2  10 172 -2.04600e-04
  1   2  10 173  2.17153e-04
  1   2  10 175 -7.46352e-04
  1   2  10 177 -1.89754e-04
  1   2  10 179 -1.89680e-04
  1   2  10 180 -6.05847e-04
  1   2  10 181  6.73540e-04
  1   2  10 184  3.29599e-04
  1   2  10 186  1.89691e-04
  1   2  10 188  6.69104e-04
  1   2  10 189 -5.94106e-04
  1   2  11  12  1.21639e-05
  1   2  11  14  7.60415e-04
  1   2  11  15 -7.37340e-04
  1   2  11  16  7.09945e-05
  1   2  11  17 -1.39116e-04
  1   2  11  18 -9.83340e-05
  1   2  11  19 -1.15413e-05
  1   2  11  20  1.13831e-05
  1   2  11  21  8.51216e-05
  1   2  11  23  2.10275e-04
  1   2  11  24  3.67581e-04
  1   2  11  30  1.73084e-04
  1   2  11  31  7.80580e-04
  1   2  11  33  2.62275e-05
  1   2  11  37 -7.94625e-04
  1   2  11  38 -8.45781e-04
  1   2  11  40 -2.10803e-04
  1   2  11  41  2.34683e-05
  1   2  11  42 -3.10200e-05
  1   2  11  47  2.13049e-04
  1   2  11  51  9.02364e-04
  1   2  11  55 -7.70942e-04
  1   2  11  58 -1.60903e-04
  1   2  11  59  7.56320e-04
  1   2  11  61  1.80760e-04
  1   2  11  62  2.09285e-04
  1   2  11  70  3.84192e-04
  1   2  11  71  7.33221e-05
  1   2  11  72 -1.18904e-04
  1   2  11  74  2.11108e-04
  1   2  11  80 -2.11392e-04
  1   2  11  81  3.06094e-04
  1   2  11  84  7.76391e-04
  1   2  11  85  7.28127e-04
  1   2  11  86  3.41749e-05
  1   2  11  90  7.52805e-04
  1   2  11  91 -7.53521e-04
  1   2  11  94  2.07828e-04
  1   2  11  95  1.27227e-04
  1   2  11  96 -2.00035e-04
  1   2  11  97  2.87929e-05
  1   2  11 101  1.62283e-04
  1   2  11 102 -2.06457e-04
  1   2  11 103 -1.92408e-04
  1   2  11 104 -2.13813e-04
  1   2  11 107 -2.37495e-04
  1   2  11 108  1.62372e-04
  1   2  11 112  1.08563e-03
  1   2  11 113  2.22907e-04
  1   2  11 114  2.30843e-04
  1   2  11 118  2.14554e-04
  1   2  11 119  3.03159e-04
  1   2  11 121  7.69719e-05
  1   2  11 123 -1.75836e-04
  1   2  11 124 -2.07047e-04
  1   2  11 127 -7.34335e-04
  1   2  11 128  7.35419e-04
  1   2  11 131  2.60750e-04
  1   2  11 134  2.00346e-04
  1   2  11 135 -3.55691e-05
  1   2  11 136 -7.47873e-04
  1   2  11 139  2.47704e-04
  1   2  11 140  1.79959e-05
  1   2  11 141 -1.13377e-03
  1   2  11 142 -7.61162e-04
  1   2  11 143 -5.47548e-04
  1   2  11 144  1.25536e-03
  1   2  11 146  2.06537e-04
  1   2  11 152 -5.55695e-05
  1   2  11 153  8.62040e-04
  1   2  11 158 -2.68089e-04
  1   2  11 159  3.89655e-05
  1   2  11 163 -2.57244e-04
  1   2  11 165  2.16528e-04
  1   2  11 166 -2.08096e-04
  1   2  11 167  2.86372e-05
  1   2  11 170 -2.12912e-04
  1   2  11 173 -5.32081e-04
  1   2  11 175  2.17722e-04
  1   2  11 176 -2.07767e-04
  1   2  11 177 -6.37318e-05
  1   2  11 179  2.13659e-04
  1   2  11 180  2.10482e-04
  1   2  11 181  1.01915e-04
  1   2  11 185 -2.09120e-04
  1   2  11 186 -7.51450e-04
  1   2  11 188 -2.09161e-04
  1   2  11 189 -2.43530e-04
  1   2  12  11 -1.16508e-05
  1   2  12  12  1.22044e-05
  1   2  12  15 -3.14827e-04
  1   2  12  16 -3.02585e-04
  1   2  12  25  1.07888e-05
  1   2  12  26 -1.11257e-05
  1   2  12  32  3.51501e-05
  1   2  12  33  3.57047e-05
  1   2  12  36  1.80794e-05
  1   2  12  39 -1.48023e-05
  1   2  12  44 -7.00915e-05
  1   2  12  45 -4.45788e-04
  1   2  12  46  4.45110e-04
  1   2  12  53  3.67684e-05
  1   2  12  57  3.76540e-05
  1   2  12  63 -4.64332e-05
  1   2  12  64  4.67930e-05
  1   2  12  69  2.44335e-05
  1   2  12  78  1.50707e-05
  1   2  12  79  1.35880e-05
  1   2  12  82 -1.17966e-05
  1   2  12  83 -1.21241e-05
  1   2  12  91  2.24440e-05
  1   2  12  92 -6.25767e-04
  1   2  12 105 -2.28293e-05
  1   2  12 106  2.34876e-05
  1   2  12 110 -1.95029e-05
  1   2  12 111  1.91625e-05
  1   2  12 114  1.66456e-04
  1   2  12 115  1.69571e-04
  1   2  12 116  5.18162e-04
  1   2  12 117  5.19151e-04
  1   2  12 120  2.68632e-04
  1   2  12 121 -5.88523e-05
  1   2  12 124  1.98176e-04
  1   2  12 125  1.98167e-04
  1   2  12 128  3.01819e-05
  1   2  12 129  6.18268e-05
  1   2  12 130 -6.25129e-05
  1   2  12 132 -1.03349e-04
  1   2  12 133  7.14938e-05
  1   2  12 142 -1.57218e-05
  1   2  12 143 -1.40415e-04
  1   2  12 150  2.91688e-05
  1   2  12 151  2.93374e-05
  1   2  12 154 -9.28789e-05
  1   2  12 155  9.33684e-05
  1   2  12 157  1.30096e-03
  1   2  12 160 -1.54910e-03
  1   2  12 161  1.54504e-03
  1   2  12 164 -5.24720e-05
  1   2  12 165 -5.24665e-05
  1   2  12 178 -2.52306e-04
  1   2  12 182 -1.00569e-04
  1   2  12 183  1.00558e-04
  1   2  13  15 -2.54514e-04
  1   2  13  16  4.84561e-04
  1   2  13  20  1.23820e-03
  1   2  13  21 -3.76281e-05
  1   2  13  22  2.24806e-03
  1   2  13  23 -6.14555e-05
  1   2  13  24 -1.27443e-03
  1   2  13  28 -6.75731e-04
  1   2  13  29  1.49840e-05
  1   2  13  30 -2.05792e-05
  1   2  13  31 -2.05350e-03
  1   2  13  34 -2.17431e-03
  1   2  13  37 -2.19146e-03
  1   2  13  38  3.60180e-05
  1   2  13  40  2.14306e-05
  1   2  13  41 -9.84597e-04
  1   2  13  42  1.59415e-04
  1   2  13  47  2.36226e-03
  1   2  13  48  5.22680e-04
  1   2  13  50 -3.83967e-05
  1   2  13  51  2.18160e-03
  1   2  13  55 -2.11608e-03
  1   2  13  59 -2.11531e-03
  1   2  13  61  1.08721e-03
  1   2  13  62 -9.89927e-05
  1   2  13  67  8.55598e-05
  1   2  13  68  2.10509e-04
  1   2  13  70 -3.47456e-05
  1   2  13  73  8.79615e-05
  1   2  13  74  1.14469e-03
  1   2  13  75  2.18205e-03
  1   2  13  80  9.13950e-05
  1   2  13  81  1.01352e-03
  1   2  13  84 -2.05826e-03
  1   2  13  85  4.08917e-05
  1   2  13  86  1.27798e-05
  1   2  13  95 -9.44962e-05
  1   2  13  96 -6.70005e-05
  1   2  13  97  1.29645e-03
  1   2  13  98 -2.26897e-03
  1   2  13 101 -4.42161e-05
  1   2  13 102 -2.22517e-03
  1   2  13 103 -5.45648e-05
  1   2  13 104 -2.44389e-05
  1   2  13 107 -1.10072e-03
  1   2  13 108 -6.73376e-05
  1   2  13 109 -9.44214e-05
  1   2  13 113 -3.80619e-04
  1   2  13 114  1.38519e-05
  1   2  13 118 -2.16863e-05
  1   2  13 119  1.01029e-03
  1   2  13 121 -2.29492e-04
  1   2  13 122  1.80672e-05
  1   2  13 123 -1.20119e-03
  1   2  13 124 -2.13036e-03
  1   2  13 126 -7.23279e-05
  1   2  13 129  1.61413e-05
  1   2  13 130 -1.10843e-05
  1   2  13 131  1.16401e-03
  1   2  13 133  1.01641e-04
  1   2  13 134 -4.00110e-05
  1   2  13 135 -4.01611e-05
  1   2  13 136  1.35020e-04
  1   2  13 138 -2.16822e-03
  1   2  13 139 -1.09790e-03
  1   2  13 140  6.96573e-05
  1   2  13 141  7.05316e-05
  1   2  13 143 -4.16264e-05
  1   2  13 145  1.88204e-05
  1   2  13 149 -7.99607e-05
  1   2  13 152 -2.54254e-05
  1   2  13 153 -2.16708e-03
  1   2  13 156 -6.90175e-05
  1   2  13 157 -7.16918e-05
  1   2  13 158 -1.00292e-03
  1   2  13 159 -6.43602e-05
  1   2  13 160 -6.85710e-05
  1   2  13 163 -1.28975e-03
  1   2  13 166 -2.16181e-03
  1   2  13 172 -1.13431e-05
  1   2  13 173 -1.25034e-03
  1   2  13 175 -2.16008e-03
  1   2  13 176 -9.51526e-05
  1   2  13 177 -1.22780e-03
  1   2  13 179 -2.13110e-03
  1   2  13 181 -1.79388e-04
  1   2  13 185  9.47736e-05
  1   2  13 189  3.51306e-04
  1   2  14  12  1.69646e-05
  1   2  14  14 -9.37758e-05
  1   2  14  15  2.14806e-03
  1   2  14  16 -2.68580e-05
  1   2  14  17  3.72507e-05
  1   2  14  18 -2.81022e-04
  1   2  14  20  7.28128e-05
  1   2  14  21 -2.04573e-04
  1   2  14  24  1.56412e-04
  1   2  14  28  2.14158e-03
  1   2  14  29 -2.15178e-04
  1   2  14  31  1.05327e-04
  1   2  14  38  1.10832e-03
  1   2  14  40  9.67039e-05
  1   2  14  41 -3.55606e-05
  1   2  14  42  5.86233e-05
  1   2  14  48 -5.47716e-05
  1   2  14  50  1.38654e-05
  1   2  14  52 -5.65285e-05
  1   2  14  55 -1.01018e-04
  1   2  14  58 -1.44304e-05
  1   2  14  60  8.89615e-05
  1   2  14  61  3.16181e-04
  1   2  14  68 -7.12299e-04
  1   2  14  70  1.23425e-03
  1   2  14  71  5.67119e-05
  1   2  14  72 -8.02801e-05
  1   2  14  74 -2.74938e-05
  1   2  14  79 -1.22804e-04
  1   2  14  81 -1.27240e-05
  1   2  14  82  1.05222e-05
  1   2  14  83 -3.65857e-05
  1   2  14  85  3.28283e-04
  1   2  14  86  1.13542e-03
  1   2  14  87 -9.27646e-05
  1   2  14  94 -2.15723e-03
  1   2  14  95 -1.32984e-04
  1   2  14  97  9.84452e-05
  1   2  14 101 -1.14223e-04
  1   2  14 103 -1.59350e-04
  1   2  14 104  9.21552e-05
  1   2  14 107  5.15398e-04
  1   2  14 108  1.74368e-03
  1   2  14 109  2.17403e-03
  1   2  14 113  4.83797e-04
  1   2  14 119  2.48687e-04
  1   2  14 121 -1.06361e-03
  1   2  14 123 -1.49809e-04
  1   2  14 124 -1.02704e-04
  1   2  14 129  1.45835e-05
  1   2  14 131 -1.20731e-04
  1   2  14 133 -1.10816e-04
  1   2  14 135 -9.64600e-05
  1   2  14 136  2.16097e-03
  1   2  14 139  4.45617e-05
  1   2  14 140  3.65211e-05
  1   2  14 142  1.51717e-04
  1   2  14 143  3.26388e-05
  1   2  14 145 -7.05251e-05
  1   2  14 146 -2.17041e-03
  1   2  14 152  1.55558e-04
  1   2  14 156 -6.60011e-05
  1   2  14 157 -6.81732e-05
  1   2  14 158  3.00712e-04
  1   2  14 159 -7.93194e-05
  1   2  14 160  1.87940e-05
  1   2  14 162 -6.84659e-05
  1   2  14 163 -3.11668e-05
  1   2  14 167 -1.24557e-04
  1   2  14 168  2.13016e-05
  1   2  14 169  1.13795e-04
  1   2  14 170 -9.21552e-05
  1   2  14 172  9.51973e-05
  1   2  14 173 -9.74276e-04
  1   2  14 175  1.03303e-04
  1   2  14 177 -9.30470e-04
  1   2  14 179 -8.74376e-05
  1   2  14 180 -2.16727e-03
  1   2  14 181  1.49770e-03
  1   2  14 184  9.85346e-05
  1   2  14 185  2.16102e-03
  1   2  14 189 -3.35787e-04
  1   3   4  15  5.31747e-05
  1   3   4  16 -5.16923e-05
  1   3   4  25  2.14995e-05
  1   3   4  26  2.25651e-05
  1   3   4  32 -1.47110e-05
  1   3   4  33 -1.34036e-05
  1   3   4  36  1.20938e-05
  1   3   4  44  1.05291e-05
  1   3   4  53 -5.04881e-05
  1   3   4  57 -1.39527e-05
  1   3   4  63 -2.55667e-05
  1   3   4  64 -2.57167e-05
  1   3   4  92  7.64868e-05
  1   3   4 114 -1.07572e-04
  1   3   4 115  1.07767e-04
  1   3   4 116 -1.06435e-04
  1   3   4 117  1.05275e-04
  1   3   4 120 -6.12943e-05
  1   3   4 125  5.51423e-05
  1   3   4 132 -2.87913e-05
  1   3   4 150 -2.14139e-04
  1   3   4 151 -2.12493e-04
  1   3   4 154  4.13846e-04
  1   3   4 155 -4.05911e-04
  1   3   4 157  2.49891e-04
  1   3   4 160  1.23507e-04
  1   3   4 161  1.25277e-04
  1   3   4 164  1.30932e-05
  1   3   4 165 -1.30933e-05
  1   3   4 182  1.38402e-05
  1   3   4 183 -1.38301e-05
  1   3   5  11  1.18629e-05
  1   3   5  12 -1.23065e-05
  1   3   5  15 -4.64488e-05
  1   3   5  16 -4.38303e-05
  1   3   5  27  1.16811e-05
  1   3   5  28 -1.24902e-05
  1   3   5  32 -2.24348e-05
  1   3   5  33  2.30833e-05
  1   3   5  36 -2.39124e-05
  1   3   5  45 -1.84941e-04
  1   3   5  46  1.86613e-04
  1   3   5  48 -2.16993e-05
  1   3   5  49 -2.21476e-05
  1   3   5  53  8.75931e-05
  1   3   5  57  1.68888e-05
  1   3   5  63 -3.80564e-05
  1   3   5  64  3.77576e-05
  1   3   5  69  1.20488e-05
  1   3   5  71  1.58908e-05
  1   3   5  78 -1.07875e-05
  1   3   5  92 -1.24546e-04
  1   3   5 100  1.90704e-05
  1   3   5 114 -1.40143e-04
  1   3   5 115 -1.39670e-04
  1   3   5 116 -1.09620e-04
  1   3   5 117 -1.08761e-04
  1   3   5 120  8.37088e-05
  1   3   5 121 -1.42132e-05
  1   3   5 125 -4.63188e-05
  1   3   5 129 -4.17802e-05
  1   3   5 130 -4.23004e-05
  1   3   5 132  2.37051e-05
  1   3   5 137 -1.12348e-05
  1   3   5 143  1.58085e-05
  1   3   5 150 -2.56657e-04
  1   3   5 151  2.55243e-04
  1   3   5 154  5.44131e-04
  1   3   5 155  5.36992e-04
  1   3   5 157 -2.90323e-04
  1   3   5 160 -2.40271e-04
  1   3   5 161  2.42647e-04
  1   3   5 164 -1.87516e-05
  1   3   5 165 -1.87588e-05
  1   3   5 178 -1.61019e-05
  1   3   5 179  1.61099e-05
  1   3   5 182  2.35329e-05
  1   3   5 183  2.35940e-05
  1   3   6  11  4.54994e-05
  1   3   6  12 -4.55237e-05
  1   3   6  16 -2.14504e-05
  1   3   6  18  1.85533e-04
  1   3   6  19  1.82531e-04
  1   3   6  25 -2.30923e-04
  1   3   6  26  2.30306e-04
  1   3   6  27  1.22523e-04
  1   3   6  28 -1.22441e-04
  1   3   6  32  7.27475e-05
  1   3   6  33 -7.26628e-05
  1   3   6  36  1.62395e-04
  1   3   6  39 -3.19190e-04
  1   3   6  44  5.79044e-05
  1   3   6  45  1.86897e-04
  1   3   6  46 -1.86662e-04
  1   3   6  48 -1.64440e-04
  1   3   6  49 -1.65825e-04
  1   3   6  57 -3.15584e-05
  1   3   6  63  2.94640e-04
  1   3   6  64 -2.93514e-04
  1   3   6  65 -1.30680e-04
  1   3   6  69  2.42067e-05
  1   3   6  72  1.28617e-04
  1   3   6  76  1.76251e-04
  1   3   6  83 -5.71115e-05
  1   3   6  88  3.27739e-05
  1   3   6  89 -3.32587e-05
  1   3   6  91 -1.50516e-04
  1   3   6 100  2.65776e-04
  1   3   6 105  2.41666e-04
  1   3   6 106 -2.41412e-04
  1   3   6 110  2.42848e-05
  1   3   6 111 -2.43394e-05
  1   3   6 121  9.96596e-05
  1   3   6 128  3.22171e-04
  1   3   6 129 -2.94859e-04
  1   3   6 130 -2.96206e-04
  1   3   6 132  2.20748e-04
  1   3   6 133  2.23494e-04
  1   3   6 137  1.73070e-04
  1   3   6 143  1.02795e-04
  1   3   6 147 -8.61122e-05
  1   3   6 148  8.60521e-05
  1   3   6 154  2.50195e-05
  1   3   6 155  2.33569e-05
  1   3   6 170 -1.78016e-05
  1   3   6 171 -1.77966e-05
  1   3   6 186 -6.74156e-05
  1   3   6 187 -6.74149e-05
  1   3   7  11  4.16061e-04
  1   3   7  12  4.15834e-04
  1   3   7  16 -4.85173e-05
  1   3   7  18  1.72622e-04
  1   3   7  19 -1.70424e-04
  1   3   7  25 -6.14484e-05
  1   3   7  26 -6.19618e-05
  1   3   7  27  1.70086e-04
  1   3   7  28  1.69817e-04
  1   3   7  32 -1.33505e-04
  1   3   7  33 -1.33445e-04
  1   3   7  36 -3.68200e-04
  1   3   7  39  3.22942e-04
  1   3   7  44 -4.85052e-04
  1   3   7  45 -2.30607e-04
  1   3   7  46 -2.31077e-04
  1   3   7  48 -1.53245e-04
  1   3   7  49  1.54558e-04
  1   3   7  57  2.22836e-04
  1   3   7  63  3.73946e-04
  1   3   7  64  3.72730e-04
  1   3   7  65  7.04742e-05
  1   3   7  69 -6.76609e-05
  1   3   7  72 -1.17960e-04
  1   3   7  76 -2.76132e-05
  1   3   7  83 -1.79938e-04
  1   3   7  91  1.29719e-04
  1   3   7 100 -2.73843e-04
  1   3   7 105  3.18537e-04
  1   3   7 106  3.18290e-04
  1   3   7 110 -8.73973e-05
  1   3   7 111 -8.74699e-05
  1   3   7 116  1.27161e-05
  1   3   7 117 -1.19463e-05
  1   3   7 121 -1.31095e-04
  1   3   7 128 -3.89698e-04
  1   3   7 129  3.98367e-04
  1   3   7 130 -3.99636e-04
  1   3   7 132  3.82984e-04
  1   3   7 133 -3.86577e-04
  1   3   7 137 -1.44684e-04
  1   3   7 143 -9.23072e-05
  1   3   7 147 -1.31690e-04
  1   3   7 148 -1.31634e-04
  1   3   7 150  1.40485e-05
  1   3   7 151  1.34146e-05
  1   3   7 154 -2.17590e-05
  1   3   7 155  1.92203e-05
  1   3   7 157 -2.23154e-05
  1   3   7 170 -2.56277e-05
  1   3   7 171  2.56200e-05
  1   3   7 186  7.19183e-05
  1   3   7 187 -7.19404e-05
  1   3   8  13  2.66429e-04
  1   3   8  15 -3.12680e-04
  1   3   8  16 -1.85002e-04
  1   3   8  17 -2.95163e-05
  1   3   8  20  6.69517e-05
  1   3   8  21  4.17822e-05
  1   3   8  22  1.69091e-04
  1   3   8  24 -6.59396e-05
  1   3   8  28 -2.48320e-04
  1   3   8  30  2.00745e-05
  1   3   8  31 -7.10909e-05
  1   3   8  38  4.34043e-04
  1   3   8  40 -7.12929e-05
  1   3   8  41 -8.34319e-05
  1   3   8  45 -2.69734e-04
  1   3   8  47 -3.17916e-05
  1   3   8  48  2.18367e-04
  1   3   8  50  1.97950e-05
  1   3   8  51  2.65652e-05
  1   3   8  55  3.88588e-05
  1   3   8  58 -1.29392e-05
  1   3   8  59  3.62741e-05
  1   3   8  61 -3.54648e-04
  1   3   8  62  1.57218e-04
  1   3   8  67  2.59169e-04
  1   3   8  68  4.72861e-04
  1   3   8  70  1.38004e-05
  1   3   8  71  1.00662e-05
  1   3   8  73 -2.55163e-04
  1   3   8  74  7.77098e-05
  1   3   8  75 -2.44446e-04
  1   3   8  81  1.62141e-04
  1   3   8  82 -1.86337e-04
  1   3   8  84  4.61049e-05
  1   3   8  85  1.97352e-04
  1   3   8  86  5.95476e-05
  1   3   8  87  2.67065e-04
  1   3   8  90 -2.27978e-04
  1   3   8  91 -2.20824e-04
  1   3   8  97  4.69481e-05
  1   3   8  98 -2.16106e-04
  1   3   8 101  4.62174e-05
  1   3   8 103  7.27680e-05
  1   3   8 104 -3.43211e-04
  1   3   8 107 -1.01105e-04
  1   3   8 108 -1.42473e-05
  1   3   8 109 -2.62066e-04
  1   3   8 111  1.53275e-04
  1   3   8 112  2.58358e-04
  1   3   8 113  1.83086e-04
  1   3   8 115 -2.54803e-04
  1   3   8 117  2.53490e-04
  1   3   8 119 -3.33256e-04
  1   3   8 121  9.76197e-05
  1   3   8 122 -2.32228e-04
  1   3   8 123 -5.86479e-05
  1   3   8 124  2.60787e-04
  1   3   8 126 -2.60312e-04
  1   3   8 131  6.00132e-05
  1   3   8 133  2.89838e-04
  1   3   8 134 -1.60563e-05
  1   3   8 136 -2.83955e-04
  1   3   8 138  2.58470e-04
  1   3   8 139 -7.25418e-05
  1   3   8 140 -1.49994e-05
  1   3   8 142  1.48019e-05
  1   3   8 143 -1.45110e-04
  1   3   8 144  2.41353e-04
  1   3   8 146 -1.65226e-04
  1   3   8 147  1.70572e-04
  1   3   8 149 -1.58518e-05
  1   3   8 153  2.59334e-04
  1   3   8 156  2.54414e-04
  1   3   8 157 -2.53183e-04
  1   3   8 158 -3.97738e-04
  1   3   8 160  2.52795e-04
  1   3   8 162  2.37025e-04
  1   3   8 163  1.24145e-04
  1   3   8 165 -1.71225e-04
  1   3   8 166 -1.82398e-04
  1   3   8 169  3.05773e-05
  1   3   8 170  1.71181e-04
  1   3   8 173 -2.76221e-04
  1   3   8 175 -1.71428e-04
  1   3   8 177 -1.59158e-04
  1   3   8 179  1.71578e-04
  1   3   8 180  2.80243e-04
  1   3   8 181  2.06421e-04
  1   3   8 185 -2.09016e-04
  1   3   8 188 -2.20906e-04
  1   3   8 189 -1.09927e-04
  1   3   9  12 -1.99087e-05
  1   3   9  15  1.42327e-05
  1   3   9  16 -5.04097e-05
  1   3   9  17  6.26341e-05
  1   3   9  19 -2.08924e-05
  1   3   9  20 -2.61775e-05
  1   3   9  21 -1.80365e-04
  1   3   9  23 -1.71127e-04
  1   3   9  24  2.42204e-05
  1   3   9  28  7.88062e-05
  1   3   9  29  1.93104e-05
  1   3   9  30 -1.83097e-05
  1   3   9  34  2.42009e-04
  1   3   9  37  2.46194e-04
  1   3   9  38  8.13195e-05
  1   3   9  41  2.47770e-05
  1   3   9  42  3.74240e-05
  1   3   9  45 -1.41249e-05
  1   3   9  48 -3.65186e-05
  1   3   9  52 -3.46938e-05
  1   3   9  55 -2.43935e-04
  1   3   9  59 -2.45902e-04
  1   3   9  60 -2.70479e-05
  1   3   9  61 -2.02950e-04
  1   3   9  67  1.56091e-04
  1   3   9  70 -3.09059e-04
  1   3   9  71 -2.60046e-04
  1   3   9  72  1.27186e-04
  1   3   9  73 -1.41051e-04
  1   3   9  74 -1.30983e-04
  1   3   9  80  1.54298e-04
  1   3   9  85  1.30735e-04
  1   3   9  86  1.79390e-04
  1   3   9  90 -3.75092e-05
  1   3   9  91  3.65362e-05
  1   3   9  93  3.02721e-04
  1   3   9  95 -3.98305e-05
  1   3   9  96  2.69144e-04
  1   3   9  97 -2.90583e-05
  1   3   9 101 -1.33476e-04
  1   3   9 103  2.55945e-04
  1   3   9 104  2.66435e-04
  1   3   9 107 -1.02546e-05
  1   3   9 108 -2.29234e-04
  1   3   9 109 -1.66835e-04
  1   3   9 111  1.47495e-04
  1   3   9 113 -2.13985e-04
  1   3   9 115  1.62514e-04
  1   3   9 117  1.46901e-04
  1   3   9 119 -2.43886e-04
  1   3   9 121  8.66281e-05
  1   3   9 123  1.09415e-04
  1   3   9 124  1.65023e-04
  1   3   9 131 -4.52505e-05
  1   3   9 133  5.31497e-05
  1   3   9 134 -2.69440e-04
  1   3   9 135 -2.49352e-05
  1   3   9 136 -1.71849e-04
  1   3   9 139  1.56203e-04
  1   3   9 140 -1.51207e-05
  1   3   9 141 -2.77109e-05
  1   3   9 142 -5.49508e-05
  1   3   9 143  1.06051e-04
  1   3   9 144 -1.13306e-05
  1   3   9 147  2.64667e-04
  1   3   9 149  1.40990e-05
  1   3   9 152  1.84755e-05
  1   3   9 153  7.09234e-05
  1   3   9 156 -1.02622e-04
  1   3   9 157 -9.91831e-05
  1   3   9 158 -3.05576e-04
  1   3   9 159  3.07858e-05
  1   3   9 160 -1.17873e-05
  1   3   9 162  8.28307e-05
  1   3   9 163  3.12017e-05
  1   3   9 165  2.75422e-04
  1   3   9 167 -4.56719e-05
  1   3   9 169  1.70136e-04
  1   3   9 170 -1.58940e-05
  1   3   9 173 -3.68202e-05
  1   3   9 176  2.62809e-04
  1   3   9 177  9.37648e-05
  1   3   9 179  2.73078e-04
  1   3   9 181 -9.15826e-05
  1   3   9 184  2.48772e-05
  1   3   9 188  2.64791e-04
  1   3   9 189  1.93927e-04
  1   3  10  12  1.21490e-05
  1   3  10  15 -1.24846e-05
  1   3  10  16  7.07303e-05
  1   3  10  17 -1.39119e-04
  1   3  10  19 -1.18587e-05
  1   3  10  20  1.13826e-05
  1   3  10  21  8.51262e-05
  1   3  10  22  1.90762e-04
  1   3  10  24 -4.16195e-04
  1   3  10  30  1.73085e-04
  1   3  10  33 -3.01950e-05
  1   3  10  34  8.81068e-04
  1   3  10  37 -8.51195e-04
  1   3  10  38  8.40995e-04
  1   3  10  40 -1.93598e-04
  1   3  10  41  2.34765e-05
  1   3  10  42 -3.10193e-05
  1   3  10  47  1.71316e-04
  1   3  10  51 -5.65965e-04
  1   3  10  55 -8.81247e-04
  1   3  10  58 -1.60897e-04
  1   3  10  61  1.80767e-04
  1   3  10  62  1.90065e-04
  1   3  10  68 -1.00411e-05
  1   3  10  70  3.84204e-04
  1   3  10  71 -7.68097e-05
  1   3  10  72 -1.14301e-04
  1   3  10  74  2.11106e-04
  1   3  10  78  5.41970e-05
  1   3  10  81  3.00926e-04
  1   3  10  82  2.07254e-04
  1   3  10  84  8.69678e-04
  1   3  10  85  3.83841e-04
  1   3  10  86 -2.34526e-04
  1   3  10  87  1.84521e-04
  1   3  10  90 -8.98304e-04
  1   3  10  91  8.99116e-04
  1   3  10  95  1.27227e-04
  1   3  10  96 -2.02516e-04
  1   3  10  97  2.87942e-05
  1   3  10  98 -1.88027e-04
  1   3  10 101  1.62295e-04
  1   3  10 102 -1.98078e-04
  1   3  10 103 -1.92415e-04
  1   3  10 104 -1.75065e-04
  1   3  10 107 -1.04800e-04
  1   3  10 108  1.62387e-04
  1   3  10 112  5.64336e-04
  1   3  10 113  2.22913e-04
  1   3  10 114 -2.46331e-04
  1   3  10 118  1.80244e-04
  1   3  10 119  3.03165e-04
  1   3  10 121 -7.69641e-05
  1   3  10 123 -1.75841e-04
  1   3  10 126 -6.78401e-04
  1   3  10 131  2.60750e-04
  1   3  10 133 -1.46404e-04
  1   3  10 134  2.01795e-04
  1   3  10 135 -3.55963e-05
  1   3  10 136 -7.43638e-04
  1   3  10 138  5.70604e-04
  1   3  10 139  2.47689e-04
  1   3  10 140  1.79984e-05
  1   3  10 142 -7.63454e-04
  1   3  10 143  3.49558e-04
  1   3  10 144  6.39519e-04
  1   3  10 152 -5.55705e-05
  1   3  10 158  3.55761e-05
  1   3  10 159  1.50022e-05
  1   3  10 162  3.85149e-05
  1   3  10 163 -2.57237e-04
  1   3  10 165 -2.16501e-04
  1   3  10 166 -2.06983e-04
  1   3  10 167  2.86369e-05
  1   3  10 169  7.47181e-04
  1   3  10 170 -2.12896e-04
  1   3  10 172 -5.94460e-04
  1   3  10 173  5.32151e-04
  1   3  10 176 -2.07423e-04
  1   3  10 177 -6.37442e-05
  1   3  10 180  2.03739e-04
  1   3  10 181  1.02111e-04
  1   3  10 186  7.50169e-04
  1   3  10 188 -2.05723e-04
  1   3  10 189 -2.39180e-04
  1   3  11  15  3.00844e-04
  1   3  11  16  3.34604e-04
  1   3  11  17  3.11328e-05
  1   3  11  19 -4.68049e-04
  1   3  11  20 -5.03024e-05
  1   3  11  21 -5.12939e-04
  1   3  11  22  1.15302e-03
  1   3  11  23 -2.93335e-04
  1   3  11  24  4.87990e-05
  1   3  11  29  1.01902e-05
  1   3  11  30 -4.87934e-04
  1   3  11  31 -1.91323e-04
  1   3  11  33  1.94557e-05
  1   3  11  37  1.97239e-04
  1   3  11  38 -3.77130e-04
  1   3  11  40 -9.96685e-04
  1   3  11  41  3.72246e-04
  1   3  11  42  2.83696e-05
  1   3  11  47  1.41310e-03
  1   3  11  50 -1.71014e-05
  1   3  11  52 -4.76715e-04
  1   3  11  55  2.02507e-04
  1   3  11  58  1.69300e-05
  1   3  11  61  1.56033e-04
  1   3  11  62  1.20595e-03
  1   3  11  70 -5.31929e-05
  1   3  11  71  1.10022e-05
  1   3  11  73  7.48528e-04
  1   3  11  74 -5.31582e-04
  1   3  11  80  2.36263e-04
  1   3  11  81 -4.77801e-05
  1   3  11  82 -7.73161e-04
  1   3  11  84 -2.01746e-04
  1   3  11  85 -1.77673e-04
  1   3  11  86 -3.60765e-04
  1   3  11  87 -2.52771e-05
  1   3  11  90  1.87749e-04
  1   3  11  91  1.81218e-04
  1   3  11  94  9.07079e-04
  1   3  11  95 -4.71117e-04
  1   3  11  97 -1.81835e-05
  1   3  11  98 -1.12946e-03
  1   3  11 101 -1.39638e-04
  1   3  11 102  1.32503e-05
  1   3  11 103 -1.13199e-04
  1   3  11 104  3.50612e-05
  1   3  11 107 -2.00563e-05
  1   3  11 108 -1.65511e-05
  1   3  11 112 -2.10316e-04
  1   3  11 113 -1.93036e-04
  1   3  11 114  7.38600e-04
  1   3  11 118  1.34993e-03
  1   3  11 119 -1.10244e-04
  1   3  11 121  1.65023e-04
  1   3  11 122 -1.26294e-03
  1   3  11 123 -4.27221e-04
  1   3  11 126  2.12987e-04
  1   3  11 127  1.94625e-04
  1   3  11 128 -1.93293e-04
  1   3  11 131 -5.43013e-04
  1   3  11 133  5.83874e-04
  1   3  11 134  9.81650e-04
  1   3  11 135  5.69065e-04
  1   3  11 136  2.34264e-04
  1   3  11 138 -2.07823e-04
  1   3  11 140 -4.47226e-04
  1   3  11 142  8.55377e-04
  1   3  11 143  5.47951e-04
  1   3  11 144 -1.99007e-04
  1   3  11 145  4.63223e-04
  1   3  11 147 -7.49208e-04
  1   3  11 149  2.55433e-05
  1   3  11 153 -2.08708e-04
  1   3  11 158  7.54964e-04
  1   3  11 159  1.99609e-04
  1   3  11 163 -3.38125e-04
  1   3  11 165  7.48504e-04
  1   3  11 166 -7.71377e-04
  1   3  11 167 -1.52523e-05
  1   3  11 169  5.04271e-05
  1   3  11 173  2.17167e-04
  1   3  11 177  1.89676e-04
  1   3  11 180  9.15447e-04
  1   3  11 181 -6.73482e-04
  1   3  11 184 -5.88150e-04
  1   3  11 185 -8.04398e-04
  1   3  11 186  1.89699e-04
  1   3  11 188 -8.33056e-04
  1   3  11 189  6.15971e-04
  1   3  12  11  5.06430e-04
  1   3  12  12 -5.06183e-04
  1   3  12  15  1.86786e-05
  1   3  12  16  6.56882e-05
  1   3  12  18  2.89516e-04
  1   3  12  19  2.88212e-04
  1   3  12  25 -6.31254e-04
  1   3  12  26  6.30667e-04
  1   3  12  27  5.23396e-04
  1   3  12  28 -5.23012e-04
  1   3  12  32 -4.78629e-04
  1   3  12  33  4.78345e-04
  1   3  12  36  6.51753e-04
  1   3  12  39  8.50339e-05
  1   3  12  44 -5.33635e-04
  1   3  12  45  1.00765e-03
  1   3  12  46 -9.88722e-04
  1   3  12  48 -8.33458e-04
  1   3  12  49 -8.36933e-04
  1   3  12  57 -7.91451e-04
  1   3  12  63  3.77191e-04
  1   3  12  64 -3.76643e-04
  1   3  12  65 -2.35685e-04
  1   3  12  69  5.23623e-04
  1   3  12  72  3.62169e-04
  1   3  12  76  1.82065e-04
  1   3  12  78 -8.16588e-04
  1   3  12  79  8.16863e-04
  1   3  12  83  4.58991e-04
  1   3  12  88 -4.88147e-05
  1   3  12  89  4.90455e-05
  1   3  12  91 -8.57922e-04
  1   3  12  92 -1.10363e-05
  1   3  12 100  5.50784e-04
  1   3  12 105  8.79712e-04
  1   3  12 106 -8.79263e-04
  1   3  12 110  1.05631e-04
  1   3  12 111 -1.05703e-04
  1   3  12 120  1.15031e-05
  1   3  12 121  2.60981e-04
  1   3  12 128 -6.03736e-04
  1   3  12 129 -7.92311e-04
  1   3  12 130 -7.93727e-04
  1   3  12 132  1.03577e-03
  1   3  12 133  1.10353e-03
  1   3  12 137 -4.24558e-04
  1   3  12 143 -1.40447e-04
  1   3  12 147  1.26849e-05
  1   3  12 148 -1.26813e-05
  1   3  12 157  1.77417e-05
  1   3  12 160 -3.56563e-05
  1   3  12 161  3.63564e-05
  1   3  13  12  1.69236e-05
  1   3  13  14 -9.72095e-05
  1   3  13  15 -2.15011e-03
  1   3  13  16 -2.68648e-05
  1   3  13  17  3.72473e-05
  1   3  13  20  7.28149e-05
  1   3  13  21 -2.04568e-04
  1   3  13  23 -1.94260e-03
  1   3  13  24  1.56403e-04
  1   3  13  28  2.14238e-03
  1   3  13  29 -2.15170e-04
  1   3  13  31  6.33466e-05
  1   3  13  34  6.87771e-05
  1   3  13  37  7.27492e-05
  1   3  13  38 -1.10672e-03
  1   3  13  41 -3.55594e-05
  1   3  13  42  5.86226e-05
  1   3  13  47 -6.55741e-05
  1   3  13  50  1.38655e-05
  1   3  13  52 -5.65292e-05
  1   3  13  55  6.78029e-05
  1   3  13  58 -1.44257e-05
  1   3  13  59 -1.04297e-05
  1   3  13  60  8.89584e-05
  1   3  13  61  3.16177e-04
  1   3  13  62  1.36991e-04
  1   3  13  67  1.96909e-03
  1   3  13  68  6.97446e-04
  1   3  13  70  1.23424e-03
  1   3  13  71 -1.90169e-04
  1   3  13  72 -2.99701e-04
  1   3  13  74 -2.74936e-05
  1   3  13  75 -7.22166e-05
  1   3  13  80  2.07630e-03
  1   3  13  81 -1.25845e-05
  1   3  13  82  9.80850e-05
  1   3  13  83 -3.63799e-05
  1   3  13  84  6.34109e-05
  1   3  13  85  3.28265e-04
  1   3  13  86 -1.13753e-03
  1   3  13  95 -1.32983e-04
  1   3  13  97  9.84474e-05
  1   3  13 101 -1.14220e-04
  1   3  13 103 -1.59354e-04
  1   3  13 104  7.14838e-05
  1   3  13 107 -3.92500e-04
  1   3  13 108  1.74366e-03
  1   3  13 109 -2.14577e-03
  1   3  13 112 -2.40822e-05
  1   3  13 113  4.83797e-04
  1   3  13 119  2.48692e-04
  1   3  13 121 -1.06309e-03
  1   3  13 122  7.36083e-05
  1   3  13 123 -1.49809e-04
  1   3  13 126 -1.85823e-05
  1   3  13 131 -1.20724e-04
  1   3  13 133 -1.10534e-04
  1   3  13 134 -9.81724e-05
  1   3  13 135 -9.64589e-05
  1   3  13 136  2.15875e-03
  1   3  13 139  4.45565e-05
  1   3  13 140  3.65220e-05
  1   3  13 141 -1.26068e-05
  1   3  13 142 -1.51802e-04
  1   3  13 143  4.24501e-05
  1   3  13 145 -7.05238e-05
  1   3  13 146  2.14948e-03
  1   3  13 147 -1.06621e-04
  1   3  13 152  1.55556e-04
  1   3  13 153  9.40232e-05
  1   3  13 156 -1.09000e-05
  1   3  13 157 -1.06717e-05
  1   3  13 158  3.00706e-04
  1   3  13 160 -1.65700e-05
  1   3  13 163 -3.11647e-05
  1   3  13 166  9.53654e-05
  1   3  13 167 -1.24556e-04
  1   3  13 168  2.13017e-05
  1   3  13 169  1.14427e-04
  1   3  13 170  9.21700e-05
  1   3  13 173  1.11633e-03
  1   3  13 177  1.20172e-03
  1   3  13 181 -6.13889e-04
  1   3  13 184  9.85324e-05
  1   3  13 185  2.15954e-03
  1   3  13 189 -3.35790e-04
  1   3  14  15 -2.54193e-04
  1   3  14  16 -4.84548e-04
  1   3  14  19  1.91645e-05
  1   3  14  20 -1.23821e-03
  1   3  14  21  3.76290e-05
  1   3  14  22  1.53194e-04
  1   3  14  24  1.27444e-03
  1   3  14  28  6.74308e-04
  1   3  14  29 -1.49794e-05
  1   3  14  30  2.05839e-05
  1   3  14  31  3.82887e-05
  1   3  14  38  3.62602e-05
  1   3  14  40 -1.32053e-04
  1   3  14  41  9.84580e-04
  1   3  14  42 -1.59416e-04
  1   3  14  48 -5.08827e-04
  1   3  14  50  3.83968e-05
  1   3  14  51 -2.15447e-03
  1   3  14  59 -2.66068e-05
  1   3  14  61 -1.08722e-03
  1   3  14  68  2.10552e-04
  1   3  14  70  3.47453e-05
  1   3  14  73  1.02797e-04
  1   3  14  74 -1.14469e-03
  1   3  14  79 -2.01657e-05
  1   3  14  80  6.38473e-05
  1   3  14  81 -1.01360e-03
  1   3  14  82 -2.15742e-03
  1   3  14  85 -4.08821e-05
  1   3  14  86  2.13994e-03
  1   3  14  87  3.24704e-05
  1   3  14  94  9.54047e-05
  1   3  14  95  9.44943e-05
  1   3  14  96 -9.75050e-05
  1   3  14  97 -1.29647e-03
  1   3  14  98 -1.63167e-04
  1   3  14 101  4.42164e-05
  1   3  14 102 -9.96625e-05
  1   3  14 103  5.45649e-05
  1   3  14 107  1.03621e-03
  1   3  14 108  6.73395e-05
  1   3  14 109 -9.60047e-05
  1   3  14 112  9.42714e-05
  1   3  14 113  3.80622e-04
  1   3  14 119 -1.01029e-03
  1   3  14 121  2.29393e-04
  1   3  14 122  2.50728e-05
  1   3  14 123  1.20120e-03
  1   3  14 126 -9.46138e-05
  1   3  14 131 -1.16402e-03
  1   3  14 133 -1.01602e-04
  1   3  14 134  3.31943e-05
  1   3  14 135  4.01422e-05
  1   3  14 136 -1.35004e-04
  1   3  14 138  2.15704e-03
  1   3  14 139  1.09791e-03
  1   3  14 140 -6.96633e-05
  1   3  14 141  9.71909e-05
  1   3  14 143 -3.17873e-05
  1   3  14 144  7.48126e-05
  1   3  14 145 -1.88217e-05
  1   3  14 147  2.15982e-03
  1   3  14 149  7.99563e-05
  1   3  14 152  2.54316e-05
  1   3  14 156  6.56648e-05
  1   3  14 157  6.74362e-05
  1   3  14 158  1.00292e-03
  1   3  14 160  6.72793e-05
  1   3  14 162  8.31362e-05
  1   3  14 163  1.28973e-03
  1   3  14 172  2.14671e-03
  1   3  14 173  9.42521e-04
  1   3  14 176 -9.52118e-05
  1   3  14 177  9.03805e-04
  1   3  14 180  9.56054e-05
  1   3  14 181  5.33492e-04
  1   3  14 185 -9.56048e-05
  1   3  14 189 -3.51314e-04
  1   4   5  22  2.98262e-04
  1   4   5  24 -1.36971e-05
  1   4   5  29  1.51414e-05
  1   4   5  37 -5.29690e-04
  1   4   5  38  4.01679e-05
  1   4   5  40  4.40474e-05
  1   4   5  47  2.45170e-03
  1   4   5  51  1.03960e-03
  1   4   5  61  1.37476e-05
  1   4   5  62 -5.39477e-04
  1   4   5  67 -1.27765e-05
  1   4   5  73  1.21837e-05
  1   4   5  74 -2.28174e-05
  1   4   5  75  3.23145e-04
  1   4   5  86  6.69525e-05
  1   4   5  87  1.67175e-03
  1   4   5  94 -5.63813e-05
  1   4   5  96 -3.92241e-04
  1   4   5  98 -8.24802e-04
  1   4   5 102 -6.16711e-04
  1   4   5 103 -1.68390e-05
  1   4   5 104 -2.30339e-03
  1   4   5 112  9.81613e-04
  1   4   5 118  4.80262e-04
  1   4   5 122 -5.40444e-04
  1   4   5 123 -1.00444e-05
  1   4   5 126 -8.85308e-05
  1   4   5 134  1.43642e-03
  1   4   5 138 -1.21619e-03
  1   4   5 139  2.38744e-05
  1   4   5 141 -7.23020e-04
  1   4   5 144 -6.35081e-04
  1   4   5 153 -1.69180e-05
  1   4   5 159 -1.02137e-03
  1   4   5 162  2.76541e-03
  1   4   5 166 -4.40165e-05
  1   4   5 172 -4.57958e-04
  1   4   5 176 -4.10620e-05
  1   4   5 180  1.16665e-04
  1   4   5 185 -8.44146e-05
  1   4   5 188 -1.52402e-05
  1   4   6  14 -1.28131e-05
  1   4   6  21 -1.04704e-04
  1   4   6  23  9.21588e-05
  1   4   6  30  8.30149e-05
  1   4   6  31  3.36944e-05
  1   4   6  34 -6.76151e-05
  1   4   6  37 -1.86900e-05
  1   4   6  38  7.10755e-05
  1   4   6  41 -9.77025e-05
  1   4   6  47  4.20094e-05
  1   4   6  51  3.10428e-05
  1   4   6  55 -8.64264e-05
  1   4   6  59  2.37581e-05
  1   4   6  60  9.41310e-05
  1   4   6  61  7.86108e-05
  1   4   6  62 -1.57145e-05
  1   4   6  67 -1.61130e-04
  1   4   6  71 -1.98037e-05
  1   4   6  72 -3.36176e-05
  1   4   6  73  1.36317e-04
  1   4   6  75  1.06934e-05
  1   4   6  80 -4.49585e-05
  1   4   6  86  7.90975e-05
  1   4   6  87  3.37891e-05
  1   4   6  96 -1.20818e-05
  1   4   6  98 -2.15220e-05
  1   4   6 101  7.93243e-05
  1   4   6 102 -2.22912e-05
  1   4   6 103 -7.50539e-05
  1   4   6 104 -3.78915e-05
  1   4   6 109  2.02734e-05
  1   4   6 112  3.05422e-05
  1   4   6 118  1.07472e-05
  1   4   6 119  8.43758e-05
  1   4   6 122 -1.22545e-05
  1   4   6 123 -9.21146e-05
  1   4   6 134  4.01108e-05
  1   4   6 138 -3.86564e-05
  1   4   6 141 -2.11102e-05
  1   4   6 144 -1.42411e-05
  1   4   6 146  2.05731e-05
  1   4   6 158 -4.13687e-05
  1   4   6 159 -2.07917e-05
  1   4   6 162  3.14330e-05
  1   4   6 172 -1.55809e-05
  1   4   6 189 -7.99055e-05
  1   4   7  12  5.87270e-05
  1   4   7  15  1.03433e-04
  1   4   7  16  1.22822e-04
  1   4   7  17  3.59645e-04
  1   4   7  21 -2.08956e-04
  1   4   7  25  8.67289e-05
  1   4   7  29 -1.51272e-05
  1   4   7  30 -2.56514e-04
  1   4   7  32  1.09050e-05
  1   4   7  38  2.67813e-04
  1   4   7  41  1.18317e-04
  1   4   7  52  2.95238e-05
  1   4   7  56 -1.24863e-05
  1   4   7  58  1.20351e-05
  1   4   7  59  1.63536e-05
  1   4   7  60 -1.49574e-04
  1   4   7  61 -2.09803e-04
  1   4   7  70  3.05104e-04
  1   4   7  71  3.58330e-04
  1   4   7  72 -5.86528e-04
  1   4   7  74 -2.56236e-04
  1   4   7  81  1.23357e-04
  1   4   7  84  1.75282e-05
  1   4   7  85 -1.09651e-05
  1   4   7  86  3.93292e-04
  1   4   7 101 -2.91212e-04
  1   4   7 103 -2.16220e-04
  1   4   7 107  3.04910e-04
  1   4   7 119 -2.92190e-04
  1   4   7 123  2.14621e-04
  1   4   7 132 -2.43519e-05
  1   4   7 139  3.63601e-04
  1   4   7 158  2.20322e-04
  1   4   7 169 -1.93798e-04
  1   4   7 170 -4.38130e-05
  1   4   7 171  2.20890e-05
  1   4   7 173  2.70354e-04
  1   4   7 177 -2.72411e-04
  1   4   7 181 -9.89867e-05
  1   4   7 189  2.95778e-04
  1   4   8  27 -8.55790e-05
  1   4   8  32 -2.11766e-05
  1   4   8  33 -2.10779e-05
  1   4   8  38  3.46405e-04
  1   4   8  39 -3.46081e-04
  1   4   8  44  2.47866e-05
  1   4   8  46  4.42387e-05
  1   4   8  49 -1.08622e-04
  1   4   8  53  1.59715e-04
  1   4   8  65  1.20249e-05
  1   4   8  69  2.03978e-05
  1   4   8  78  2.32762e-04
  1   4   8  79  2.32432e-04
  1   4   8  90 -2.69230e-05
  1   4   8  92  3.07495e-04
  1   4   8 120  7.47493e-05
  1   4   8 121  7.45418e-05
  1   4   8 129  1.57479e-05
  1   4   8 130  2.32178e-05
  1   4   8 132 -4.78205e-05
  1   4   8 136 -2.46361e-04
  1   4   8 137  2.46672e-04
  1   4   8 154  1.81090e-05
  1   4   8 155 -1.89984e-05
  1   4   8 164 -2.01258e-05
  1   4   8 178  2.75794e-04
  1   4   8 182  3.05050e-05
  1   4   8 183 -3.05666e-05
  1   4   8 186 -6.99266e-05
  1   4   8 187  6.99531e-05
  1   4   9  11 -1.57922e-04
  1   4   9  12  1.58239e-04
  1   4   9  15 -9.91036e-05
  1   4   9  16 -9.89020e-05
  1   4   9  18 -9.42627e-05
  1   4   9  19 -9.13727e-05
  1   4   9  27  1.37681e-05
  1   4   9  32  1.13060e-04
  1   4   9  33  1.13151e-04
  1   4   9  36 -5.04064e-05
  1   4   9  38 -1.72107e-05
  1   4   9  39  1.74050e-05
  1   4   9  44 -3.63715e-04
  1   4   9  49 -3.69412e-05
  1   4   9  63  1.67590e-04
  1   4   9  64  1.68221e-04
  1   4   9  65  2.76135e-05
  1   4   9  69 -1.57254e-05
  1   4   9  71  4.68187e-05
  1   4   9  72 -5.23431e-05
  1   4   9  88  2.49903e-05
  1   4   9  89 -2.49193e-05
  1   4   9 100 -1.80072e-04
  1   4   9 105 -3.31681e-05
  1   4   9 106  3.32685e-05
  1   4   9 110 -3.81908e-05
  1   4   9 114 -7.71921e-04
  1   4   9 116 -1.20069e-03
  1   4   9 124 -6.35352e-04
  1   4   9 125  6.34885e-04
  1   4   9 128 -5.65230e-04
  1   4   9 129  1.73533e-04
  1   4   9 130 -1.72487e-04
  1   4   9 143 -2.52720e-04
  1   4   9 148 -1.14612e-04
  1   4   9 150  1.23034e-03
  1   4   9 151  1.22557e-03
  1   4   9 154  1.88799e-03
  1   4   9 155  1.87294e-03
  1   4   9 156  3.27760e-03
  1   4   9 161 -1.66054e-03
  1   4   9 170  1.97363e-05
  1   4   9 171  1.97433e-05
  1   4  10  11 -1.96095e-04
  1   4  10  12 -1.95846e-04
  1   4  10  15  2.58283e-04
  1   4  10  16  2.57897e-04
  1   4  10  18 -1.58616e-05
  1   4  10  19  1.52331e-05
  1   4  10  25 -1.62694e-04
  1   4  10  26 -1.62636e-04
  1   4  10  27  5.55422e-05
  1   4  10  28 -5.53514e-05
  1   4  10  32  1.20325e-05
  1   4  10  36  6.88888e-05
  1   4  10  38  1.72506e-05
  1   4  10  39 -1.19485e-05
  1   4  10  44  1.54805e-04
  1   4  10  45 -2.17847e-05
  1   4  10  46  2.36499e-05
  1   4  10  48  1.10409e-04
  1   4  10  49  1.10846e-04
  1   4  10  57 -1.21433e-04
  1   4  10  63  4.44543e-05
  1   4  10  64  4.44048e-05
  1   4  10  65  1.25616e-05
  1   4  10  69  8.67059e-05
  1   4  10  72 -2.59898e-05
  1   4  10  76 -1.50099e-04
  1   4  10  82 -1.37158e-04
  1   4  10  83  1.36678e-04
  1   4  10  88 -7.04683e-05
  1   4  10  89  7.05375e-05
  1   4  10 100 -1.10193e-05
  1   4  10 110  2.85158e-05
  1   4  10 111 -2.86488e-05
  1   4  10 129  5.40412e-05
  1   4  10 130 -5.41407e-05
  1   4  10 133 -6.21696e-05
  1   4  10 147 -1.23900e-05
  1   4  10 148  1.23877e-05
  1   4  10 150  9.38068e-05
  1   4  10 151  9.38138e-05
  1   4  10 154  1.63203e-04
  1   4  10 155 -1.63134e-04
  1   4  10 157 -1.67710e-05
  1   4  11  32  1.62971e-04
  1   4  11  38  3.27379e-05
  1   4  11  39  3.31954e-05
  1   4  11  45  1.32942e-05
  1   4  11  46 -1.36359e-05
  1   4  11  48 -1.12390e-05
  1   4  11  49 -2.65947e-05
  1   4  11  63  1.25385e-05
  1   4  11  64  1.26332e-05
  1   4  11  78 -1.01713e-05
  1   4  11  79 -1.01835e-05
  1   4  11  90  4.60825e-05
  1   4  11  92 -3.99597e-05
  1   4  11 115 -6.50713e-05
  1   4  11 116  1.26896e-04
  1   4  11 117 -1.26916e-04
  1   4  11 125 -2.83041e-05
  1   4  11 127  1.48155e-05
  1   4  11 129 -1.42778e-05
  1   4  11 132  5.30810e-05
  1   4  11 136 -2.54924e-05
  1   4  11 137  2.53022e-05
  1   4  11 142 -2.54614e-05
  1   4  11 143  2.54440e-05
  1   4  11 154 -1.04280e-05
  1   4  11 155  1.03962e-05
  1   4  11 157 -3.65335e-04
  1   4  11 160  1.76890e-04
  1   4  11 161  1.76128e-04
  1   4  11 164  1.11020e-05
  1   4  11 178  2.48605e-05
  1   4  11 179 -2.48427e-05
  1   4  12  13 -8.72984e-05
  1   4  12  14 -2.08950e-04
  1   4  12  15  9.15252e-05
  1   4  12  22  5.32190e-05
  1   4  12  23  2.65595e-04
  1   4  12  25 -2.26488e-05
  1   4  12  30  6.08791e-04
  1   4  12  31  2.19448e-04
  1   4  12  33 -9.33605e-05
  1   4  12  34 -2.47299e-04
  1   4  12  37 -9.24103e-05
  1   4  12  38  5.09116e-04
  1   4  12  41 -6.86060e-04
  1   4  12  47  3.28839e-04
  1   4  12  51  1.72171e-04
  1   4  12  55 -2.01404e-04
  1   4  12  59  5.98972e-05
  1   4  12  60  6.63741e-04
  1   4  12  61  6.17941e-04
  1   4  12  62 -9.38553e-05
  1   4  12  67 -5.29039e-04
  1   4  12  73  5.15597e-04
  1   4  12  75  5.63564e-05
  1   4  12  80 -1.37869e-04
  1   4  12  81 -1.32782e-05
  1   4  12  84 -6.04784e-05
  1   4  12  86  4.81228e-04
  1   4  12  87  2.57809e-04
  1   4  12  96 -6.78942e-05
  1   4  12  98 -1.39761e-04
  1   4  12 101  5.40577e-04
  1   4  12 102 -1.08225e-04
  1   4  12 103 -6.64328e-04
  1   4  12 104 -3.18733e-04
  1   4  12 109  6.87126e-05
  1   4  12 112  1.64077e-04
  1   4  12 118  8.41708e-05
  1   4  12 119  5.30655e-04
  1   4  12 122 -9.41826e-05
  1   4  12 123 -5.92015e-04
  1   4  12 126 -1.33658e-05
  1   4  12 131 -8.80735e-05
  1   4  12 134  2.28543e-04
  1   4  12 138 -1.97346e-04
  1   4  12 141 -1.24028e-04
  1   4  12 144 -1.09532e-04
  1   4  12 146  7.44943e-05
  1   4  12 158 -5.04616e-04
  1   4  12 159 -1.70135e-04
  1   4  12 162  3.55024e-04
  1   4  12 172 -8.04719e-05
  1   4  12 180  2.08470e-05
  1   4  12 185 -1.50727e-05
  1   4  12 189 -5.57309e-04
  1   4  13  11 -3.87785e-04
  1   4  13  12  3.87863e-04
  1   4  13  16 -4.20822e-05
  1   4  13  18 -8.00210e-04
  1   4  13  19  8.01680e-04
  1   4  13  25 -1.80926e-04
  1   4  13  26  1.80978e-04
  1   4  13  27 -5.77714e-05
  1   4  13  32 -3.82271e-04
  1   4  13  33  3.82014e-04
  1   4  13  36  7.23769e-04
  1   4  13  38 -1.43200e-05
  1   4  13  44 -9.73468e-04
  1   4  13  45  2.85375e-04
  1   4  13  46 -2.83804e-04
  1   4  13  49  4.00533e-04
  1   4  13  57 -1.46008e-04
  1   4  13  63 -4.43882e-04
  1   4  13  64 -4.43290e-04
  1   4  13  65 -9.67236e-04
  1   4  13  68 -7.23996e-04
  1   4  13  69 -7.58843e-04
  1   4  13  72  3.29333e-04
  1   4  13  76 -5.00715e-05
  1   4  13  78 -1.86816e-04
  1   4  13  79 -1.86836e-04
  1   4  13  82 -1.89036e-04
  1   4  13  83 -1.88959e-04
  1   4  13  88 -5.56584e-04
  1   4  13  89 -5.56795e-04
  1   4  13  91 -1.97969e-04
  1   4  13 100  2.80595e-04
  1   4  13 105  2.36655e-04
  1   4  13 106 -2.36616e-04
  1   4  13 110 -8.24788e-05
  1   4  13 111  8.24252e-05
  1   4  13 115  1.36612e-05
  1   4  13 116  2.33280e-05
  1   4  13 117  2.29120e-05
  1   4  13 125  1.32451e-05
  1   4  13 129  2.97048e-05
  1   4  13 130 -2.53327e-05
  1   4  13 132  1.83589e-04
  1   4  13 133  1.88768e-04
  1   4  13 143  7.25169e-05
  1   4  13 148 -4.11269e-05
  1   4  13 150  9.45721e-05
  1   4  13 151 -9.47183e-05
  1   4  13 154  2.33388e-04
  1   4  13 155 -2.33929e-04
  1   4  13 156  5.79301e-04
  1   4  13 161 -5.02972e-04
  1   4  13 171  1.54098e-05
  1   4  14  18 -1.03564e-04
  1   4  14  19 -9.05567e-05
  1   4  14  27  4.31615e-04
  1   4  14  32  3.24664e-05
  1   4  14  33 -3.26532e-05
  1   4  14  36  2.06634e-05
  1   4  14  38 -2.97639e-04
  1   4  14  39  3.01397e-04
  1   4  14  44 -2.49743e-04
  1   4  14  45  1.85793e-04
  1   4  14  46  1.88002e-04
  1   4  14  49 -1.43154e-03
  1   4  14  53  2.87496e-04
  1   4  14  63 -3.54444e-05
  1   4  14  64 -3.55220e-05
  1   4  14  65 -3.52086e-04
  1   4  14  68  9.74376e-04
  1   4  14  69  9.67199e-04
  1   4  14  92  2.63118e-04
  1   4  14 100 -2.04915e-05
  1   4  14 110 -1.61888e-05
  1   4  14 111 -1.64448e-05
  1   4  14 114 -2.50260e-04
  1   4  14 115 -2.51047e-04
  1   4  14 116  1.72552e-04
  1   4  14 117 -1.72673e-04
  1   4  14 120 -8.80060e-05
  1   4  14 121 -8.71262e-05
  1   4  14 125 -2.34318e-05
  1   4  14 128 -1.23316e-05
  1   4  14 129 -1.99777e-05
  1   4  14 130 -2.25837e-05
  1   4  14 132 -5.73128e-05
  1   4  14 133  3.52575e-05
  1   4  14 136  9.00819e-05
  1   4  14 137 -9.14448e-05
  1   4  14 150  2.55748e-05
  1   4  14 151 -2.51455e-05
  1   4  14 154  4.23351e-05
  1   4  14 155 -4.23790e-05
  1   4  14 156  6.34048e-05
  1   4  14 161 -3.26807e-05
  1   4  14 178  7.87348e-05
  1   4  14 179 -7.86740e-05
  1   5   6  12  1.92449e-05
  1   5   6  15 -1.69936e-05
  1   5   6  16 -3.64550e-05
  1   5   6  17 -6.19004e-05
  1   5   6  21  2.56951e-05
  1   5   6  24  2.04544e-04
  1   5   6  29 -2.28949e-04
  1   5   6  41 -1.45747e-05
  1   5   6  42  1.28449e-05
  1   5   6  50  2.18403e-05
  1   5   6  52  1.92264e-05
  1   5   6  58 -3.40750e-05
  1   5   6  60  1.36434e-04
  1   5   6  61 -2.07361e-05
  1   5   6  70  1.92011e-05
  1   5   6  71  2.68396e-04
  1   5   6  72 -3.31517e-04
  1   5   6  74  1.33871e-04
  1   5   6  80 -7.99047e-05
  1   5   6  81  2.64873e-05
  1   5   6  83 -3.10642e-05
  1   5   6  85  1.09958e-04
  1   5   6  86  7.56208e-05
  1   5   6  95 -8.09050e-05
  1   5   6  97  5.18707e-05
  1   5   6 101  7.50689e-05
  1   5   6 107  4.42522e-05
  1   5   6 113  1.08749e-05
  1   5   6 119 -1.40148e-05
  1   5   6 123  3.12410e-05
  1   5   6 131 -1.47453e-04
  1   5   6 135 -7.66247e-05
  1   5   6 139 -6.92360e-05
  1   5   6 140  4.60791e-05
  1   5   6 145 -6.18312e-05
  1   5   6 149 -1.20098e-05
  1   5   6 152  1.29698e-04
  1   5   6 158  1.24763e-04
  1   5   6 163  2.82544e-05
  1   5   6 167 -7.80422e-05
  1   5   6 168  1.72548e-05
  1   5   6 169  8.33246e-05
  1   5   6 170 -1.87720e-05
  1   5   6 173  6.27964e-05
  1   5   6 177 -2.30906e-04
  1   5   6 181 -1.21017e-04
  1   5   6 184  5.60830e-05
  1   5   6 189  3.61264e-05
  1   5   7  13  8.20573e-05
  1   5   7  14 -2.53670e-04
  1   5   7  22 -1.00868e-04
  1   5   7  23 -2.33323e-04
  1   5   7  24  6.68285e-05
  1   5   7  25  6.49694e-05
  1   5   7  29 -6.80109e-05
  1   5   7  30 -6.66035e-05
  1   5   7  31  1.10729e-04
  1   5   7  34 -5.43229e-05
  1   5   7  37 -4.05253e-05
  1   5   7  38  7.61715e-05
  1   5   7  40  8.27643e-05
  1   5   7  47 -7.41393e-05
  1   5   7  51  7.92819e-05
  1   5   7  55  5.43711e-05
  1   5   7  59 -3.01671e-05
  1   5   7  60  5.75279e-05
  1   5   7  61 -6.30774e-05
  1   5   7  62 -9.01297e-05
  1   5   7  67  1.08986e-04
  1   5   7  71  1.84252e-05
  1   5   7  72 -1.19252e-04
  1   5   7  74  6.79357e-05
  1   5   7  75  7.57987e-05
  1   5   7  80  5.95123e-05
  1   5   7  81  1.10293e-05
  1   5   7  84  2.22741e-05
  1   5   7  87 -9.63581e-05
  1   5   7  94 -5.65000e-05
  1   5   7  96  9.34639e-05
  1   5   7  98  1.06202e-04
  1   5   7 103 -6.28919e-05
  1   5   7 104  8.89144e-05
  1   5   7 109 -1.14811e-05
  1   5   7 112  7.40400e-05
  1   5   7 118 -1.18561e-04
  1   5   7 122  1.14106e-04
  1   5   7 123  6.74020e-05
  1   5   7 126  9.11841e-05
  1   5   7 134 -7.19391e-05
  1   5   7 138 -4.72662e-05
  1   5   7 139 -5.20057e-05
  1   5   7 141 -9.49632e-05
  1   5   7 144 -1.10534e-04
  1   5   7 153 -5.48496e-05
  1   5   7 159 -1.13579e-04
  1   5   7 162  1.06448e-04
  1   5   7 166  1.70073e-05
  1   5   7 172 -6.17907e-05
  1   5   7 180 -7.95947e-05
  1   5   7 185  4.34258e-05
  1   5   7 188  4.71590e-05
  1   5   8  27 -4.91665e-05
  1   5   8  36 -1.99300e-05
  1   5   8  38  2.47508e-04
  1   5   8  39  2.50424e-04
  1   5   8  49 -1.78216e-04
  1   5   8  53  1.50137e-04
  1   5   8  63  1.74705e-05
  1   5   8  64  1.74407e-05
  1   5   8  78 -1.46179e-04
  1   5   8  79  1.45935e-04
  1   5   8  92  2.34139e-04
  1   5   8 120  6.12303e-05
  1   5   8 121 -6.14982e-05
  1   5   8 129  1.47620e-05
  1   5   8 132 -7.69239e-05
  1   5   8 136 -1.66280e-04
  1   5   8 137 -1.65653e-04
  1   5   8 150  1.33566e-05
  1   5   8 151  1.28544e-05
  1   5   8 154  3.03713e-05
  1   5   8 155  2.96925e-05
  1   5   8 156  2.33356e-05
  1   5   8 164 -1.82219e-05
  1   5   8 178  2.10420e-04
  1   5   8 182 -1.96875e-05
  1   5   8 183 -1.96981e-05
  1   5   8 186  5.51285e-05
  1   5   8 187  5.51189e-05
  1   5   9  11 -1.66268e-04
  1   5   9  12 -1.66716e-04
  1   5   9  15 -8.03077e-05
  1   5   9  16  8.06022e-05
  1   5   9  18 -3.75984e-05
  1   5   9  19  4.06012e-05
  1   5   9  32  8.57376e-05
  1   5   9  33 -8.57626e-05
  1   5   9  36  4.87516e-05
  1   5   9  39  1.17430e-05
  1   5   9  44  3.54667e-04
  1   5   9  49  2.77140e-05
  1   5   9  57 -1.28797e-05
  1   5   9  63  1.50287e-04
  1   5   9  64 -1.51014e-04
  1   5   9  65  3.00789e-05
  1   5   9  69 -3.45440e-05
  1   5   9  71  4.34080e-05
  1   5   9  72  3.96298e-05
  1   5   9  76  2.79103e-05
  1   5   9  83  2.97496e-05
  1   5   9  88  2.55892e-05
  1   5   9  89  2.54777e-05
  1   5   9 100  1.37246e-04
  1   5   9 105 -6.01030e-05
  1   5   9 106 -6.01176e-05
  1   5   9 110  3.82872e-05
  1   5   9 114  6.14074e-04
  1   5   9 116  9.09933e-04
  1   5   9 124  4.86309e-04
  1   5   9 125  4.85715e-04
  1   5   9 128  4.03214e-04
  1   5   9 129 -1.76705e-04
  1   5   9 130 -1.74670e-04
  1   5   9 132 -1.22916e-05
  1   5   9 143  1.78447e-04
  1   5   9 148  9.18782e-05
  1   5   9 150 -9.53904e-04
  1   5   9 151  9.49387e-04
  1   5   9 154 -1.44990e-03
  1   5   9 155  1.43526e-03
  1   5   9 156 -2.22338e-03
  1   5   9 161  1.20293e-03
  1   5   9 170  1.70675e-05
  1   5   9 171 -1.70829e-05
  1   5  10  11 -2.20489e-04
  1   5  10  12  2.20251e-04
  1   5  10  15  2.20561e-04
  1   5  10  16 -2.20648e-04
  1   5  10  18  3.33947e-05
  1   5  10  19  3.03694e-05
  1   5  10  25 -8.66305e-05
  1   5  10  26  8.67050e-05
  1   5  10  27  1.56529e-05
  1   5  10  28  1.58018e-05
  1   5  10  36 -1.41839e-04
  1   5  10  39 -1.71100e-05
  1   5  10  44 -2.21662e-04
  1   5  10  45 -1.71544e-05
  1   5  10  46 -1.82891e-05
  1   5  10  48 -2.16106e-04
  1   5  10  49  2.15175e-04
  1   5  10  57  1.14687e-04
  1   5  10  63 -2.40452e-05
  1   5  10  64  2.40287e-05
  1   5  10  65 -5.93623e-05
  1   5  10  72  2.54021e-05
  1   5  10  76  1.07428e-04
  1   5  10  82 -1.44810e-04
  1   5  10  83 -1.44245e-04
  1   5  10 105  8.20730e-05
  1   5  10 106  8.20680e-05
  1   5  10 110 -3.87990e-05
  1   5  10 111 -3.87171e-05
  1   5  10 115 -1.59807e-05
  1   5  10 116  2.25670e-05
  1   5  10 117 -1.98466e-05
  1   5  10 125 -2.84338e-05
  1   5  10 127 -2.71673e-05
  1   5  10 129  3.29444e-05
  1   5  10 130  3.31179e-05
  1   5  10 132  1.04341e-05
  1   5  10 133 -4.00903e-05
  1   5  10 147 -1.74134e-05
  1   5  10 148 -1.74286e-05
  1   5  10 154  3.23450e-05
  1   5  10 155  3.23635e-05
  1   5  10 157 -1.37970e-04
  1   5  10 160  9.89428e-05
  1   5  10 161 -1.05907e-04
  1   5  11  28 -1.04316e-05
  1   5  11  32  1.39171e-04
  1   5  11  36  1.26539e-05
  1   5  11  38  3.95207e-05
  1   5  11  39 -3.69030e-05
  1   5  11  45  4.09796e-05
  1   5  11  46  4.23337e-05
  1   5  11  49  2.17902e-05
  1   5  11  53 -4.34788e-05
  1   5  11  63  2.49295e-05
  1   5  11  64 -2.50051e-05
  1   5  11  78 -6.89383e-05
  1   5  11  79  6.90356e-05
  1   5  11  90 -2.12507e-05
  1   5  11  92 -1.89970e-05
  1   5  11 116 -7.15539e-05
  1   5  11 117 -7.15985e-05
  1   5  11 120 -1.93751e-05
  1   5  11 121 -1.95823e-05
  1   5  11 125 -1.38871e-05
  1   5  11 127 -6.58363e-05
  1   5  11 129 -3.88083e-05
  1   5  11 130 -4.20537e-05
  1   5  11 132  1.38767e-04
  1   5  11 136 -6.31792e-05
  1   5  11 137 -6.34566e-05
  1   5  11 142 -4.88239e-05
  1   5  11 143 -4.87113e-05
  1   5  11 150  2.17269e-05
  1   5  11 151  1.95211e-05
  1   5  11 154  9.75161e-05
  1   5  11 155  9.66368e-05
  1   5  11 157 -1.71543e-04
  1   5  11 160  1.89859e-04
  1   5  11 161 -1.88953e-04
  1   5  11 164  1.41596e-05
  1   5  11 178  2.20617e-05
  1   5  11 179  2.20240e-05
  1   5  11 182 -1.24974e-05
  1   5  11 183 -1.25096e-05
  1   5  12  11 -1.38682e-05
  1   5  12  12 -2.39870e-05
  1   5  12  15 -9.10565e-05
  1   5  12  16 -4.59776e-05
  1   5  12  17 -3.45226e-04
  1   5  12  19 -3.39738e-05
  1   5  12  20 -1.76820e-05
  1   5  12  21 -2.91777e-04
  1   5  12  24  7.20510e-04
  1   5  12  25 -1.99468e-05
  1   5  12  29 -7.68159e-04
  1   5  12  30  4.35324e-04
  1   5  12  32  1.64891e-05
  1   5  12  33 -6.67411e-05
  1   5  12  34  1.84243e-05
  1   5  12  38  2.47361e-04
  1   5  12  41 -7.47170e-05
  1   5  12  42  6.47628e-05
  1   5  12  50  1.06781e-04
  1   5  12  52 -2.71952e-04
  1   5  12  53 -3.49139e-05
  1   5  12  54  2.19478e-05
  1   5  12  55  1.33660e-05
  1   5  12  56 -3.98907e-05
  1   5  12  57  3.18037e-05
  1   5  12  58 -4.64057e-04
  1   5  12  59  5.88894e-05
  1   5  12  60 -5.27220e-05
  1   5  12  61 -5.10167e-05
  1   5  12  70  8.42850e-05
  1   5  12  71  1.35539e-03
  1   5  12  72 -1.10086e-03
  1   5  12  74  2.79187e-04
  1   5  12  80 -4.20382e-04
  1   5  12  81  1.18891e-04
  1   5  12  82  9.16703e-05
  1   5  12  83 -3.15700e-04
  1   5  12  84 -6.20421e-05
  1   5  12  85  9.93732e-04
  1   5  12  86  2.93893e-04
  1   5  12  93 -3.10136e-05
  1   5  12  95 -3.98623e-04
  1   5  12  97  2.05435e-04
  1   5  12 101  3.81137e-04
  1   5  12 103  2.63176e-04
  1   5  12 107  2.07950e-04
  1   5  12 108 -2.18500e-05
  1   5  12 109 -4.37363e-05
  1   5  12 110  1.78070e-05
  1   5  12 111 -3.00233e-05
  1   5  12 113  2.59742e-04
  1   5  12 114 -1.47208e-05
  1   5  12 119 -1.73546e-04
  1   5  12 120 -3.97411e-05
  1   5  12 121  3.50645e-05
  1   5  12 123  2.28068e-04
  1   5  12 131 -7.98514e-04
  1   5  12 132  2.89140e-05
  1   5  12 135 -3.67312e-04
  1   5  12 139 -1.20026e-04
  1   5  12 140  2.40850e-04
  1   5  12 142 -1.09182e-05
  1   5  12 145 -2.77265e-04
  1   5  12 146 -4.52595e-05
  1   5  12 147  1.09118e-05
  1   5  12 149 -1.22715e-04
  1   5  12 152  5.31418e-04
  1   5  12 158  3.46872e-04
  1   5  12 163  1.81457e-04
  1   5  12 165 -1.41248e-05
  1   5  12 166  3.74444e-05
  1   5  12 167 -3.30158e-04
  1   5  12 168  8.29524e-05
  1   5  12 169  4.16250e-04
  1   5  12 170 -1.88469e-04
  1   5  12 171  9.33581e-05
  1   5  12 173  5.44030e-04
  1   5  12 176 -1.36720e-05
  1   5  12 177 -1.16402e-03
  1   5  12 181 -6.12460e-04
  1   5  12 182 -3.36326e-05
  1   5  12 184  2.79165e-04
  1   5  12 185  1.13194e-05
  1   5  12 186 -1.43990e-05
  1   5  12 188 -4.15505e-05
  1   5  12 189  1.93284e-04
  1   5  13  11  3.85282e-04
  1   5  13  12  3.85248e-04
  1   5  13  18  4.90941e-04
  1   5  13  19  7.47634e-04
  1   5  13  25 -1.47733e-04
  1   5  13  26 -1.47915e-04
  1   5  13  27  5.43162e-05
  1   5  13  32  3.27312e-04
  1   5  13  33  3.27049e-04
  1   5  13  36  5.27100e-04
  1   5  13  44 -5.34458e-04
  1   5  13  45  2.03485e-04
  1   5  13  46  2.03164e-04
  1   5  13  49 -3.04440e-04
  1   5  13  57  9.00505e-05
  1   5  13  63  3.81234e-04
  1   5  13  64 -3.80637e-04
  1   5  13  65 -6.06280e-04
  1   5  13  68 -1.53779e-05
  1   5  13  69  1.60502e-05
  1   5  13  72  1.34994e-04
  1   5  13  76 -1.95500e-04
  1   5  13  78 -1.46319e-05
  1   5  13  79  1.46203e-05
  1   5  13  82  2.36012e-04
  1   5  13  83 -2.35893e-04
  1   5  13  88 -4.75904e-04
  1   5  13  89  4.76167e-04
  1   5  13  91 -1.54871e-04
  1   5  13 100  5.99303e-05
  1   5  13 105 -1.33609e-04
  1   5  13 106 -1.33576e-04
  1   5  13 110 -8.65520e-05
  1   5  13 111 -8.65947e-05
  1   5  13 115  1.22593e-05
  1   5  13 116 -2.01503e-05
  1   5  13 117  1.96536e-05
  1   5  13 125  1.26427e-05
  1   5  13 128  4.21308e-04
  1   5  13 129 -1.86927e-04
  1   5  13 130 -1.28641e-04
  1   5  13 132 -5.81678e-05
  1   5  13 133  6.06538e-05
  1   5  13 143  1.71452e-04
  1   5  13 148 -1.06265e-05
  1   5  13 150 -3.93032e-04
  1   5  13 151 -3.93103e-04
  1   5  13 154 -5.41897e-04
  1   5  13 155 -5.42236e-04
  1   5  13 156 -7.76013e-04
  1   5  13 161  5.06141e-04
  1   5  13 171  1.27358e-05
  1   5  14  11  1.04637e-05
  1   5  14  18  4.18110e-05
  1   5  14  19 -3.18872e-05
  1   5  14  27 -2.35482e-04
  1   5  14  36  2.27792e-05
  1   5  14  38  3.18949e-04
  1   5  14  39  3.22860e-04
  1   5  14  44  3.21255e-04
  1   5  14  49  1.05943e-03
  1   5  14  53 -2.35189e-04
  1   5  14  65 -2.47832e-04
  1   5  14  68 -6.60422e-04
  1   5  14  69  6.53672e-04
  1   5  14  92  6.15373e-05
  1   5  14 114 -4.88668e-05
  1   5  14 115  4.80227e-05
  1   5  14 116 -1.69643e-04
  1   5  14 117 -1.69693e-04
  1   5  14 125 -1.62776e-04
  1   5  14 129  1.78487e-04
  1   5  14 130 -2.27399e-04
  1   5  14 132 -4.70373e-05
  1   5  14 133 -4.76627e-05
  1   5  14 136 -2.37027e-04
  1   5  14 137 -2.39580e-04
  1   5  14 150 -2.14211e-05
  1   5  14 151 -2.11487e-05
  1   5  14 154 -3.01884e-05
  1   5  14 155 -3.04518e-05
  1   5  14 156 -4.24675e-05
  1   5  14 161  2.25114e-05
  1   5  14 164  1.88298e-05
  1   5  14 165  1.88314e-05
  1   5  14 174  1.08966e-05
  1   5  14 178  5.95335e-05
  1   5  14 179  5.94694e-05
  1   5  14 182  3.64264e-05
  1   5  14 183 -3.64071e-05
  1   6   7  22  5.93446e-04
  1   6   7  37  1.29760e-04
  1   6   7  40 -2.84700e-04
  1   6   7  47  1.53909e-03
  1   6   7  51 -3.85089e-04
  1   6   7  62  7.73777e-04
  1   6   7  75 -2.93060e-04
  1   6   7  87  8.46388e-04
  1   6   7  94  2.29959e-04
  1   6   7  96 -4.08352e-04
  1   6   7  98 -7.41397e-04
  1   6   7 102 -3.12684e-05
  1   6   7 104 -1.41828e-03
  1   6   7 112 -2.50700e-04
  1   6   7 118  9.92684e-04
  1   6   7 122 -7.96273e-04
  1   6   7 126 -3.30741e-04
  1   6   7 134  5.02965e-04
  1   6   7 138  1.97456e-04
  1   6   7 141  4.69006e-04
  1   6   7 144  8.18902e-04
  1   6   7 153  2.14158e-04
  1   6   7 159  1.45242e-03
  1   6   7 162 -1.82415e-03
  1   6   7 166 -5.02674e-05
  1   6   7 172  2.20483e-04
  1   6   7 176 -1.79134e-05
  1   6   7 180  3.72697e-04
  1   6   7 185 -1.48933e-04
  1   6   7 188 -1.66309e-04
  1   6   8  11  6.31862e-05
  1   6   8  12  6.29674e-05
  1   6   8  18  1.05823e-04
  1   6   8  19 -1.05879e-04
  1   6   8  25  1.52517e-04
  1   6   8  26 -1.52048e-04
  1   6   8  32  1.18377e-04
  1   6   8  33 -1.18255e-04
  1   6   8  36 -2.36454e-04
  1   6   8  44  7.27798e-05
  1   6   8  46  8.26860e-05
  1   6   8  57  1.11166e-04
  1   6   8  63  1.94750e-04
  1   6   8  64  1.93232e-04
  1   6   8  65  1.03960e-04
  1   6   8  69 -5.90578e-05
  1   6   8  72 -8.19583e-05
  1   6   8  76 -8.37060e-05
  1   6   8  82  5.90050e-05
  1   6   8  83 -5.83486e-05
  1   6   8  88 -1.95472e-05
  1   6   8  89 -1.96949e-05
  1   6   8 100 -1.09528e-04
  1   6   8 105  2.21948e-04
  1   6   8 106  2.21803e-04
  1   6   8 110 -1.58662e-05
  1   6   8 114 -4.84377e-05
  1   6   8 116 -4.55499e-05
  1   6   8 124 -1.57413e-05
  1   6   8 125 -1.57724e-05
  1   6   8 128  1.25383e-04
  1   6   8 129  1.92070e-04
  1   6   8 130 -1.93326e-04
  1   6   8 143  1.75950e-05
  1   6   8 150  1.41188e-04
  1   6   8 151  1.42261e-04
  1   6   8 154  3.29342e-04
  1   6   8 155  3.35206e-04
  1   6   8 156  2.03876e-04
  1   6   8 161  1.94208e-04
  1   6   9  27 -7.74899e-05
  1   6   9  38  2.21996e-05
  1   6   9  39  2.00971e-05
  1   6   9  46 -2.29981e-04
  1   6   9  49  1.44076e-04
  1   6   9  53  2.28028e-05
  1   6   9  57  1.24048e-05
  1   6   9  78 -1.85453e-04
  1   6   9  79 -1.86010e-04
  1   6   9  90  1.54807e-04
  1   6   9  92 -9.96326e-05
  1   6   9  93  9.95096e-05
  1   6   9 120  5.05856e-05
  1   6   9 121 -5.02570e-05
  1   6   9 132 -2.31869e-04
  1   6   9 136  4.50199e-05
  1   6   9 137 -4.56745e-05
  1   6   9 154 -1.71962e-05
  1   6   9 155  1.66786e-05
  1   6   9 178 -1.66775e-05
  1   6   9 182  1.23993e-05
  1   6   9 183  1.24035e-05
  1   6  10  32 -2.34449e-04
  1   6  10  38  1.94752e-04
  1   6  10  39  1.89196e-04
  1   6  10  44  1.00304e-05
  1   6  10  45 -3.76992e-04
  1   6  10  46 -3.82966e-04
  1   6  10  53  1.25782e-04
  1   6  10  63 -1.40440e-05
  1   6  10  64  1.37242e-05
  1   6  10  79 -2.93527e-04
  1   6  10  90  3.09985e-04
  1   6  10  92 -6.42896e-05
  1   6  10 100  1.09698e-05
  1   6  10 111 -1.00699e-05
  1   6  10 115 -2.52145e-04
  1   6  10 116  2.87471e-04
  1   6  10 117 -2.87374e-04
  1   6  10 120  1.34305e-04
  1   6  10 121 -1.34603e-04
  1   6  10 125 -1.37262e-04
  1   6  10 127 -1.68977e-04
  1   6  10 129  3.02778e-05
  1   6  10 130  2.61873e-05
  1   6  10 132 -5.31202e-04
  1   6  10 133 -3.39124e-05
  1   6  10 142 -6.22608e-05
  1   6  10 143  6.17837e-05
  1   6  10 150  1.11098e-05
  1   6  10 151 -1.16722e-05
  1   6  10 154  1.89251e-05
  1   6  10 155  1.95550e-05
  1   6  10 157 -7.67356e-04
  1   6  10 160  2.61087e-04
  1   6  10 161 -2.63019e-04
  1   6  10 164 -2.75335e-05
  1   6  10 174 -1.11484e-05
  1   6  10 178  6.85551e-05
  1   6  10 179 -6.85833e-05
  1   6  10 182  1.57378e-05
  1   6  10 183  1.56925e-05
  1   6  10 187  4.81056e-05
  1   6  11  11  2.41120e-04
  1   6  11  12  2.41684e-04
  1   6  11  16 -8.17496e-05
  1   6  11  18 -2.67227e-04
  1   6  11  19 -2.69702e-04
  1   6  11  25 -2.93249e-04
  1   6  11  26 -2.93780e-04
  1   6  11  27  2.10459e-04
  1   6  11  28  2.10529e-04
  1   6  11  32 -2.13461e-05
  1   6  11  36 -4.74347e-04
  1   6  11  44 -2.19780e-05
  1   6  11  45 -3.08686e-04
  1   6  11  46 -3.02021e-04
  1   6  11  48  2.18944e-04
  1   6  11  49 -2.16142e-04
  1   6  11  57  2.56178e-04
  1   6  11  63 -4.16773e-04
  1   6  11  64  4.18155e-04
  1   6  11  65  2.16707e-04
  1   6  11  69 -1.22232e-04
  1   6  11  72 -1.76676e-04
  1   6  11  76 -1.18712e-04
  1   6  11  82  1.20042e-04
  1   6  11  83 -1.20770e-04
  1   6  11  88 -1.33267e-05
  1   6  11  89  1.33086e-05
  1   6  11 100 -3.02485e-04
  1   6  11 105  4.81056e-04
  1   6  11 106  4.81228e-04
  1   6  11 110 -5.53647e-05
  1   6  11 111  5.49898e-05
  1   6  11 129  3.76048e-04
  1   6  11 130  3.75185e-04
  1   6  11 148 -6.35116e-05
  1   6  11 150  5.26767e-04
  1   6  11 151  5.26500e-04
  1   6  11 154  1.09853e-03
  1   6  11 155  1.09697e-03
  1   6  11 157  1.87706e-05
  1   6  11 160 -1.23431e-05
  1   6  11 161  1.23798e-05
  1   6  11 170 -1.63408e-05
  1   6  11 171  1.63465e-05
  1   6  12  20 -1.29137e-04
  1   6  12  21  7.86160e-05
  1   6  12  24  2.47941e-04
  1   6  12  29 -9.82468e-05
  1   6  12  30 -8.02985e-05
  1   6  12  38  7.96091e-05
  1   6  12  41 -1.12454e-04
  1   6  12  42 -1.77417e-04
  1   6  12  50 -8.62012e-05
  1   6  12  52  7.45643e-05
  1   6  12  60  8.77688e-05
  1   6  12  61 -3.57046e-04
  1   6  12  71 -3.80349e-05
  1   6  12  72  3.70660e-05
  1   6  12  74 -2.18984e-04
  1   6  12  80  1.05290e-05
  1   6  12  85 -2.94876e-05
  1   6  12  86  3.57445e-04
  1   6  12  95  1.05916e-04
  1   6  12  97 -5.92160e-04
  1   6  12 101  9.35497e-05
  1   6  12 103 -5.50632e-04
  1   6  12 107 -6.96126e-05
  1   6  12 113 -3.97035e-04
  1   6  12 119  3.24552e-04
  1   6  12 123 -2.80178e-04
  1   6  12 131  3.57938e-05
  1   6  12 135 -2.91740e-04
  1   6  12 139 -1.19788e-04
  1   6  12 140  5.47385e-04
  1   6  12 149 -1.01589e-03
  1   6  12 152  2.24844e-04
  1   6  12 158  1.06597e-03
  1   6  12 163 -1.15559e-03
  1   6  12 167  2.68843e-05
  1   6  12 169 -1.09043e-05
  1   6  12 173 -1.92439e-04
  1   6  12 177  4.83219e-05
  1   6  12 181  7.44111e-05
  1   6  12 184 -6.98767e-05
  1   6  12 189 -4.38104e-05
  1   6  13  18 -1.41068e-05
  1   6  13  19 -1.71661e-05
  1   6  13  27 -1.09914e-04
  1   6  13  36  2.65471e-05
  1   6  13  38  1.37079e-05
  1   6  13  39 -1.86036e-05
  1   6  13  49  8.99436e-04
  1   6  13  53 -1.24346e-04
  1   6  13  63  1.74482e-05
  1   6  13  64 -1.74327e-05
  1   6  13  65 -8.06620e-05
  1   6  13  68 -5.25128e-04
  1   6  13  69  5.14682e-04
  1   6  13  92 -1.00361e-04
  1   6  13 115  2.17286e-04
  1   6  13 116 -1.81359e-04
  1   6  13 117  1.81433e-04
  1   6  13 125  1.03432e-04
  1   6  13 129 -2.59091e-05
  1   6  13 130 -3.60887e-05
  1   6  13 136 -2.29711e-05
  1   6  13 137 -2.84671e-05
  1   6  13 161 -1.26995e-05
  1   6  13 178 -6.10433e-05
  1   6  13 179  6.10172e-05
  1   6  13 186 -1.52209e-05
  1   6  13 187 -1.52225e-05
  1   6  14  11 -1.28714e-04
  1   6  14  12 -1.28711e-04
  1   6  14  18  1.65301e-04
  1   6  14  19 -1.64966e-04
  1   6  14  25 -3.27370e-05
  1   6  14  26 -3.27765e-05
  1   6  14  27 -2.44628e-05
  1   6  14  32 -1.07169e-04
  1   6  14  33 -1.07279e-04
  1   6  14  36 -9.06634e-05
  1   6  14  38 -1.25647e-05
  1   6  14  44  7.59887e-04
  1   6  14  45 -6.24347e-05
  1   6  14  46  6.09512e-05
  1   6  14  49  1.41502e-04
  1   6  14  57  1.24412e-05
  1   6  14  63  1.75607e-05
  1   6  14  64 -1.75235e-05
  1   6  14  65  4.62573e-04
  1   6  14  68 -1.28688e-04
  1   6  14  69  1.34996e-04
  1   6  14  72 -1.99966e-05
  1   6  14  76  7.27188e-05
  1   6  14  78  1.50232e-05
  1   6  14  82  4.46304e-05
  1   6  14  83  4.46528e-05
  1   6  14  88  1.74718e-04
  1   6  14  89 -1.74607e-04
  1   6  14  91  1.19471e-05
  1   6  14 100 -4.64700e-05
  1   6  14 110  2.99031e-05
  1   6  14 111 -2.98991e-05
  1   6  14 128  1.18181e-05
  1   6  14 129 -4.57528e-05
  1   6  14 130  4.07294e-05
  1   6  14 132  1.75592e-05
  1   6  14 133  2.07046e-05
  1   6  14 143 -1.57408e-05
  1   6  14 148  2.79156e-05
  1   6  14 150 -2.28537e-04
  1   6  14 151 -2.28695e-04
  1   6  14 154 -3.57873e-04
  1   6  14 155 -3.58153e-04
  1   6  14 156 -2.21088e-04
  1   6  14 161  2.91586e-04
  1   7   8  11 -1.63924e-04
  1   7   8  12  1.63215e-04
  1   7   8  16 -9.29423e-05
  1   7   8  18 -1.25600e-04
  1   7   8  19 -1.26270e-04
  1   7   8  25 -1.31358e-04
  1   7   8  26 -1.30918e-04
  1   7   8  28 -1.02555e-05
  1   7   8  32 -1.75045e-04
  1   7   8  33 -1.74871e-04
  1   7   8  36 -2.76491e-04
  1   7   8  39 -1.48451e-05
  1   7   8  44 -3.73597e-05
  1   7   8  46  5.18634e-05
  1   7   8  57  1.69312e-04
  1   7   8  63 -2.10090e-04
  1   7   8  64  2.08298e-04
  1   7   8  65  9.40791e-05
  1   7   8  69 -5.99142e-05
  1   7   8  72 -8.21171e-05
  1   7   8  76 -2.82364e-05
  1   7   8  82 -1.02504e-04
  1   7   8  83 -1.01247e-04
  1   7   8 100 -1.38779e-04
  1   7   8 105 -2.71047e-04
  1   7   8 106  2.70861e-04
  1   7   8 110 -3.48521e-05
  1   7   8 114 -1.34018e-04
  1   7   8 116 -1.41188e-04
  1   7   8 124 -8.01637e-05
  1   7   8 125  8.02942e-05
  1   7   8 128  8.59337e-05
  1   7   8 129  1.95586e-04
  1   7   8 130  1.98718e-04
  1   7   8 132 -1.61689e-05
  1   7   8 148 -2.54793e-05
  1   7   8 150  2.54113e-04
  1   7   8 151 -2.56466e-04
  1   7   8 154  4.55022e-04
  1   7   8 155 -4.63927e-04
  1   7   8 156  3.22234e-04
  1   7   8 161  6.71101e-05
  1   7   9  11 -1.09843e-05
  1   7   9  18 -1.89399e-05
  1   7   9  27  1.08540e-04
  1   7   9  32 -2.10523e-05
  1   7   9  33 -2.06944e-05
  1   7   9  36 -2.23065e-05
  1   7   9  38 -5.05287e-05
  1   7   9  39  5.32550e-05
  1   7   9  46  2.72913e-04
  1   7   9  49 -7.08079e-05
  1   7   9  53 -5.32772e-05
  1   7   9  57 -1.37945e-05
  1   7   9  78 -1.94929e-04
  1   7   9  79  1.95535e-04
  1   7   9  90 -1.69461e-04
  1   7   9  92  6.66450e-05
  1   7   9  93  6.65416e-05
  1   7   9 100 -1.42747e-05
  1   7   9 114 -1.28466e-05
  1   7   9 116 -1.76265e-05
  1   7   9 120 -7.00092e-05
  1   7   9 121 -7.03541e-05
  1   7   9 129 -1.10951e-05
  1   7   9 132  3.06704e-04
  1   7   9 136 -4.08044e-05
  1   7   9 137 -4.03511e-05
  1   7   9 150  2.13252e-05
  1   7   9 151  2.10279e-05
  1   7   9 154  3.95254e-05
  1   7   9 155  3.98983e-05
  1   7   9 156  4.51844e-05
  1   7   9 161 -1.53340e-05
  1   7   9 164  1.59286e-05
  1   7   9 182  1.41684e-05
  1   7   9 183 -1.41729e-05
  1   7   9 186 -1.54213e-05
  1   7   9 187 -1.54064e-05
  1   7  10  32 -1.50960e-04
  1   7  10  36  1.32755e-05
  1   7  10  38  1.83381e-04
  1   7  10  39 -1.78467e-04
  1   7  10  45  1.00375e-04
  1   7  10  46 -1.06370e-04
  1   7  10  53  1.25676e-04
  1   7  10  57  1.29283e-05
  1   7  10  79 -1.87391e-04
  1   7  10  90  2.18039e-04
  1   7  10 100  1.33446e-05
  1   7  10 115 -2.26160e-04
  1   7  10 116 -2.95859e-04
  1   7  10 117 -2.95654e-04
  1   7  10 120  1.06423e-04
  1   7  10 121  1.06788e-04
  1   7  10 125 -1.13629e-04
  1   7  10 127  1.03528e-04
  1   7  10 132 -4.00845e-04
  1   7  10 133  3.93629e-05
  1   7  10 136 -1.86750e-05
  1   7  10 137 -1.91873e-05
  1   7  10 142 -7.18712e-05
  1   7  10 143 -7.14990e-05
  1   7  10 150 -1.29213e-05
  1   7  10 151 -1.25227e-05
  1   7  10 154 -2.02153e-05
  1   7  10 155  2.06430e-05
  1   7  10 157 -1.82113e-03
  1   7  10 160  4.80292e-04
  1   7  10 161  4.84387e-04
  1   7  10 164 -2.40772e-05
  1   7  10 178  8.34047e-05
  1   7  10 179  8.34862e-05
  1   7  10 187  4.44991e-05
  1   7  11  11  2.21973e-04
  1   7  11  12 -2.22524e-04
  1   7  11  16  8.71237e-05
  1   7  11  18 -1.84649e-04
  1   7  11  19  1.85953e-04
  1   7  11  25 -2.01406e-04
  1   7  11  26  2.01782e-04
  1   7  11  27  1.53152e-04
  1   7  11  28 -1.53454e-04
  1   7  11  32  2.08186e-05
  1   7  11  36  4.04578e-04
  1   7  11  44  1.09140e-04
  1   7  11  45  3.29998e-04
  1   7  11  46 -3.26819e-04
  1   7  11  48 -1.09236e-04
  1   7  11  49 -1.09981e-04
  1   7  11  57 -1.84130e-04
  1   7  11  63 -3.84691e-04
  1   7  11  64 -3.86232e-04
  1   7  11  65 -1.50003e-04
  1   7  11  69  7.57808e-05
  1   7  11  72  1.48926e-04
  1   7  11  76  1.23265e-04
  1   7  11  82  1.20462e-04
  1   7  11  83  1.21241e-04
  1   7  11  88  2.56472e-05
  1   7  11  89  2.55882e-05
  1   7  11 100  2.35625e-04
  1   7  11 105  3.54464e-04
  1   7  11 106 -3.54557e-04
  1   7  11 110  4.83146e-05
  1   7  11 111  4.84013e-05
  1   7  11 116 -1.31629e-05
  1   7  11 117  1.28611e-05
  1   7  11 129 -3.58418e-04
  1   7  11 130  3.56623e-04
  1   7  11 148  6.25447e-05
  1   7  11 150 -5.01246e-04
  1   7  11 151  5.00778e-04
  1   7  11 154 -1.14024e-03
  1   7  11 155  1.13823e-03
  1   7  11 157  3.74827e-05
  1   7  11 160 -1.22203e-05
  1   7  11 161 -1.12976e-05
  1   7  11 170 -1.48752e-05
  1   7  11 171 -1.48834e-05
  1   7  12  14  2.00657e-05
  1   7  12  22 -2.86684e-04
  1   7  12  23  1.61273e-05
  1   7  12  25  1.49081e-05
  1   7  12  31 -1.12656e-05
  1   7  12  37 -1.38410e-04
  1   7  12  38 -2.03314e-05
  1   7  12  40  5.37752e-04
  1   7  12  47  2.42385e-04
  1   7  12  51  1.10389e-04
  1   7  12  62  2.20376e-04
  1   7  12  72  1.75994e-05
  1   7  12  75  2.61569e-04
  1   7  12  87 -1.90339e-04
  1   7  12  94  6.29640e-05
  1   7  12  96  4.32667e-04
  1   7  12  98  3.93807e-04
  1   7  12 102 -3.16784e-04
  1   7  12 104  1.82499e-04
  1   7  12 112  4.99700e-04
  1   7  12 118 -5.89868e-04
  1   7  12 122  5.22985e-04
  1   7  12 126  6.48527e-04
  1   7  12 134  3.32899e-04
  1   7  12 138  7.23709e-05
  1   7  12 141 -3.73671e-04
  1   7  12 144 -4.14687e-04
  1   7  12 153  1.73125e-05
  1   7  12 159 -5.36827e-04
  1   7  12 162  1.07167e-03
  1   7  12 166  7.41165e-05
  1   7  12 172 -1.92675e-04
  1   7  12 176  3.37338e-05
  1   7  12 180 -6.79044e-05
  1   7  12 181  1.15594e-05
  1   7  12 185  6.86542e-05
  1   7  12 188  6.07276e-05
  1   7  13  11  1.25887e-05
  1   7  13  12 -1.14884e-05
  1   7  13  18  3.11161e-05
  1   7  13  19 -2.78995e-05
  1   7  13  25 -1.92708e-05
  1   7  13  26  1.92523e-05
  1   7  13  27  2.91895e-04
  1   7  13  36  3.52121e-05
  1   7  13  38 -2.25202e-04
  1   7  13  39 -2.19206e-04
  1   7  13  44  4.80570e-05
  1   7  13  45  2.25668e-04
  1   7  13  46 -2.28850e-04
  1   7  13  49  9.48178e-05
  1   7  13  53  1.77775e-05
  1   7  13  57 -2.32306e-05
  1   7  13  63 -3.74176e-05
  1   7  13  64 -3.74726e-05
  1   7  13  65 -1.31362e-04
  1   7  13  68  3.26830e-05
  1   7  13  69  4.10292e-05
  1   7  13  78 -1.05479e-05
  1   7  13  79 -1.04111e-05
  1   7  13  91 -1.11813e-05
  1   7  13  92  9.10641e-05
  1   7  13 105  1.29834e-05
  1   7  13 106 -1.33326e-05
  1   7  13 115  2.20679e-04
  1   7  13 116  3.58165e-04
  1   7  13 117  3.58134e-04
  1   7  13 120 -1.16399e-04
  1   7  13 121 -1.14491e-04
  1   7  13 125  2.32044e-04
  1   7  13 129  1.87491e-04
  1   7  13 130 -2.09855e-04
  1   7  13 132  9.33031e-05
  1   7  13 133  7.24365e-05
  1   7  13 136  8.68130e-05
  1   7  13 137 -8.24998e-05
  1   7  13 150 -1.44535e-05
  1   7  13 151  1.38176e-05
  1   7  13 154 -3.84193e-05
  1   7  13 155  3.80505e-05
  1   7  13 156 -2.71099e-05
  1   7  13 164  1.41268e-05
  1   7  13 165 -1.41229e-05
  1   7  13 178 -5.38380e-05
  1   7  13 179 -5.38149e-05
  1   7  13 186  3.32485e-05
  1   7  13 187 -3.32144e-05
  1   7  14  11 -8.64580e-05
  1   7  14  12  8.65809e-05
  1   7  14  16 -1.16551e-04
  1   7  14  18 -3.74471e-04
  1   7  14  19 -3.75774e-04
  1   7  14  25  2.10708e-04
  1   7  14  26 -2.10833e-04
  1   7  14  27  4.90369e-05
  1   7  14  32  2.63640e-04
  1   7  14  33 -2.63877e-04
  1   7  14  36 -4.03856e-04
  1   7  14  44 -1.58948e-04
  1   7  14  45 -3.06216e-04
  1   7  14  46 -3.05245e-04
  1   7  14  49 -1.46911e-04
  1   7  14  57  1.89820e-04
  1   7  14  63  2.71242e-04
  1   7  14  64  2.71752e-04
  1   7  14  65  3.97231e-05
  1   7  14  68  1.24411e-04
  1   7  14  69  1.31958e-04
  1   7  14  72 -1.35861e-04
  1   7  14  78  1.49451e-04
  1   7  14  82  5.86312e-05
  1   7  14  83 -5.86887e-05
  1   7  14  88  1.67883e-04
  1   7  14  89  1.67858e-04
  1   7  14  91  2.00911e-04
  1   7  14 100 -2.98456e-04
  1   7  14 105 -3.06571e-04
  1   7  14 106  3.06665e-04
  1   7  14 110 -1.88717e-05
  1   7  14 111 -1.86805e-05
  1   7  14 114  1.22111e-05
  1   7  14 128 -8.96057e-05
  1   7  14 129  1.26313e-04
  1   7  14 130  7.57642e-05
  1   7  14 132  2.93836e-04
  1   7  14 133 -3.00048e-04
  1   7  14 143 -1.09032e-04
  1   7  14 148 -4.25458e-05
  1   7  14 150  5.22957e-04
  1   7  14 151 -5.22907e-04
  1   7  14 154  8.61690e-04
  1   7  14 155 -8.61332e-04
  1   7  14 156  1.02064e-03
  1   7  14 161 -2.07381e-04
  1   8   9  14  9.48544e-05
  1   8   9  23  2.92642e-05
  1   8   9  31  2.77371e-05
  1   8   9  47 -9.33089e-05
  1   8   9  55  1.26829e-04
  1   8   9  59 -7.45163e-05
  1   8   9  67 -7.49932e-05
  1   8   9  73  2.91749e-05
  1   8   9  80  1.31678e-05
  1   8   9  84  2.50380e-05
  1   8   9  94 -1.15855e-05
  1   8   9 104  8.65417e-05
  1   8   9 118 -6.59862e-05
  1   8   9 153 -1.46220e-05
  1   8   9 159 -7.11368e-05
  1   8   9 162  2.49258e-05
  1   8   9 172 -1.14750e-05
  1   8  10  12  4.36033e-05
  1   8  10  13 -1.65329e-04
  1   8  10  15 -4.29401e-05
  1   8  10  16  1.55166e-05
  1   8  10  17  1.66443e-04
  1   8  10  19  5.54286e-05
  1   8  10  21 -3.25143e-04
  1   8  10  24 -5.55821e-05
  1   8  10  28 -2.34382e-05
  1   8  10  29  1.76863e-04
  1   8  10  30  1.11372e-04
  1   8  10  31 -1.40397e-04
  1   8  10  33 -1.20706e-05
  1   8  10  34  2.03265e-04
  1   8  10  37  2.61959e-05
  1   8  10  41  2.71935e-05
  1   8  10  45 -2.86686e-05
  1   8  10  47  4.12286e-05
  1   8  10  48  1.00333e-05
  1   8  10  51  1.75084e-05
  1   8  10  52 -2.19806e-04
  1   8  10  58 -5.66853e-05
  1   8  10  59 -8.79394e-05
  1   8  10  60 -2.51623e-04
  1   8  10  61 -1.01816e-04
  1   8  10  62 -1.33808e-05
  1   8  10  67  6.71387e-05
  1   8  10  71 -2.99207e-04
  1   8  10  72  1.22520e-05
  1   8  10  73  9.64735e-05
  1   8  10  74 -5.11625e-05
  1   8  10  75 -4.65976e-05
  1   8  10  78 -2.52306e-05
  1   8  10  81  8.82602e-05
  1   8  10  83 -2.94995e-05
  1   8  10  85  5.63602e-05
  1   8  10  86  1.90652e-05
  1   8  10  93 -1.01544e-05
  1   8  10  95  3.16127e-05
  1   8  10  96 -4.23013e-05
  1   8  10 101 -4.11184e-05
  1   8  10 102  2.42154e-05
  1   8  10 103 -2.42791e-05
  1   8  10 107  1.09195e-04
  1   8  10 108  1.07661e-05
  1   8  10 111  2.76748e-04
  1   8  10 113 -8.90291e-05
  1   8  10 118  4.12233e-05
  1   8  10 119 -1.17751e-04
  1   8  10 122 -4.13741e-05
  1   8  10 123  1.49481e-04
  1   8  10 131 -7.88443e-05
  1   8  10 134  4.12630e-05
  1   8  10 135 -2.06182e-05
  1   8  10 139  3.65183e-05
  1   8  10 140 -5.08695e-05
  1   8  10 145  5.55077e-05
  1   8  10 146 -4.70619e-05
  1   8  10 147 -4.68608e-05
  1   8  10 153  4.62961e-05
  1   8  10 156  1.14831e-05
  1   8  10 157  1.55327e-05
  1   8  10 158 -4.21515e-05
  1   8  10 159 -3.07384e-05
  1   8  10 160  1.17126e-05
  1   8  10 162 -5.04953e-05
  1   8  10 163  9.37721e-05
  1   8  10 167  1.52036e-05
  1   8  10 169 -4.78683e-05
  1   8  10 170  3.66156e-05
  1   8  10 171  1.83196e-05
  1   8  10 172  4.67277e-05
  1   8  10 173  1.04962e-04
  1   8  10 175 -6.32108e-05
  1   8  10 176 -4.77478e-05
  1   8  10 179  7.75493e-05
  1   8  10 181  9.61456e-05
  1   8  10 184 -2.56895e-05
  1   8  10 185 -4.72718e-05
  1   8  10 186  2.29147e-05
  1   8  10 189 -1.36380e-05
  1   8  11  13 -5.07092e-05
  1   8  11  20  1.08749e-04
  1   8  11  21  2.92749e-05
  1   8  11  22  1.36917e-05
  1   8  11  23  7.64640e-05
  1   8  11  24 -2.95394e-05
  1   8  11  28 -4.40358e-05
  1   8  11  29 -1.04758e-05
  1   8  11  30 -1.33606e-05
  1   8  11  33 -6.17636e-05
  1   8  11  37  4.72961e-05
  1   8  11  41 -1.47775e-05
  1   8  11  45 -4.34010e-05
  1   8  11  47  2.10026e-04
  1   8  11  48 -1.43815e-05
  1   8  11  50  3.61464e-05
  1   8  11  51 -3.69664e-05
  1   8  11  52  2.88174e-05
  1   8  11  59 -5.58309e-05
  1   8  11  60  1.49447e-05
  1   8  11  61  2.73317e-05
  1   8  11  62  1.61127e-05
  1   8  11  67  6.10832e-05
  1   8  11  68  1.65137e-05
  1   8  11  70 -1.50922e-05
  1   8  11  74  5.15965e-05
  1   8  11  75 -4.98797e-05
  1   8  11  80  6.04590e-05
  1   8  11  81  1.85670e-05
  1   8  11  85  1.29667e-05
  1   8  11  86  3.81770e-05
  1   8  11  87  1.59557e-04
  1   8  11  94  4.59926e-05
  1   8  11  95  4.33513e-05
  1   8  11  96 -1.16623e-05
  1   8  11  97  1.01700e-04
  1   8  11  98 -2.52999e-05
  1   8  11 103  6.94161e-05
  1   8  11 104 -2.30257e-04
  1   8  11 107  6.60688e-05
  1   8  11 108 -2.73389e-05
  1   8  11 109 -4.88345e-05
  1   8  11 113  8.01346e-05
  1   8  11 114 -2.19624e-04
  1   8  11 115 -3.07027e-05
  1   8  11 117  2.57667e-05
  1   8  11 118  1.78327e-04
  1   8  11 119 -7.97753e-05
  1   8  11 122 -4.37020e-05
  1   8  11 123  5.43269e-05
  1   8  11 124  4.11376e-05
  1   8  11 127 -3.05307e-05
  1   8  11 128 -2.80879e-05
  1   8  11 131 -8.01730e-05
  1   8  11 134  9.70695e-05
  1   8  11 135  6.97181e-05
  1   8  11 140 -7.28221e-05
  1   8  11 141  2.01145e-05
  1   8  11 142 -5.14133e-05
  1   8  11 144  5.76553e-05
  1   8  11 146  3.78689e-05
  1   8  11 149  1.40857e-04
  1   8  11 152 -1.11371e-05
  1   8  11 156 -5.06132e-05
  1   8  11 157 -4.31377e-05
  1   8  11 158 -1.49271e-04
  1   8  11 159  2.70971e-04
  1   8  11 160  5.56567e-05
  1   8  11 162 -3.35630e-04
  1   8  11 163  1.71928e-04
  1   8  11 167 -1.15914e-05
  1   8  11 170  1.17359e-05
  1   8  11 173  3.84436e-05
  1   8  11 175  1.10978e-05
  1   8  11 179  1.12011e-05
  1   8  11 181 -3.04851e-05
  1   8  11 184  5.44077e-05
  1   8  11 186  1.08313e-05
  1   8  11 189  2.43826e-05
  1   8  12  11  1.38626e-04
  1   8  12  12  1.38968e-04
  1   8  12  16 -5.72014e-05
  1   8  12  18  5.29729e-05
  1   8  12  19 -5.33649e-05
  1   8  12  25 -5.51660e-05
  1   8  12  26  5.50888e-05
  1   8  12  32  5.43416e-05
  1   8  12  33 -5.43334e-05
  1   8  12  36  1.04036e-04
  1   8  12  38 -4.87098e-05
  1   8  12  39 -6.19637e-05
  1   8  12  44  7.73790e-05
  1   8  12  49 -2.72047e-05
  1   8  12  57  7.50665e-05
  1   8  12  63 -7.79984e-05
  1   8  12  64 -7.83853e-05
  1   8  12  65  1.21369e-05
  1   8  12  69 -9.37315e-05
  1   8  12  72 -6.11112e-05
  1   8  12  76  2.51441e-05
  1   8  12  82  5.56151e-05
  1   8  12  83 -5.59687e-05
  1   8  12  88  4.45453e-05
  1   8  12  89  4.43468e-05
  1   8  12  92 -1.16416e-05
  1   8  12 100 -1.55742e-04
  1   8  12 105  7.48140e-05
  1   8  12 106  7.48591e-05
  1   8  12 110 -4.42554e-05
  1   8  12 114 -2.47661e-05
  1   8  12 116 -3.38375e-05
  1   8  12 128 -4.49593e-05
  1   8  12 129  6.26952e-05
  1   8  12 130 -6.26017e-05
  1   8  12 132  1.21378e-05
  1   8  12 136  1.04545e-05
  1   8  12 137  1.28365e-05
  1   8  12 143 -1.00457e-04
  1   8  12 148 -3.63794e-05
  1   8  12 150  5.80627e-05
  1   8  12 151  5.78200e-05
  1   8  12 154  4.18774e-05
  1   8  12 155  4.15253e-05
  1   8  12 156  2.66550e-05
  1   8  13  12 -5.21320e-05
  1   8  13  13  2.90085e-04
  1   8  13  14 -1.66173e-04
  1   8  13  15  3.24754e-05
  1   8  13  16 -1.72097e-05
  1   8  13  17  8.40178e-05
  1   8  13  19 -6.93095e-05
  1   8  13  20 -7.49692e-05
  1   8  13  21 -1.15034e-03
  1   8  13  22 -5.16964e-04
  1   8  13  23 -5.32805e-04
  1   8  13  24 -2.95438e-05
  1   8  13  28  1.53683e-04
  1   8  13  29  4.86188e-04
  1   8  13  30  7.13251e-04
  1   8  13  31  1.07694e-05
  1   8  13  34 -5.28981e-04
  1   8  13  37  5.21892e-04
  1   8  13  38  8.05894e-05
  1   8  13  40  5.20280e-04
  1   8  13  41 -2.97253e-05
  1   8  13  42  3.24224e-05
  1   8  13  45 -2.79581e-04
  1   8  13  47 -5.11380e-04
  1   8  13  50 -1.21810e-05
  1   8  13  51 -5.23009e-04
  1   8  13  52 -5.59160e-04
  1   8  13  56 -1.19635e-05
  1   8  13  58 -4.03776e-04
  1   8  13  59  5.26131e-04
  1   8  13  60 -7.56888e-04
  1   8  13  61 -1.65367e-04
  1   8  13  68  3.72132e-04
  1   8  13  69  1.20199e-05
  1   8  13  70 -3.12193e-04
  1   8  13  71  3.96142e-04
  1   8  13  72  3.94940e-04
  1   8  13  73 -5.15825e-04
  1   8  13  74 -2.60285e-04
  1   8  13  80 -5.14167e-04
  1   8  13  81 -4.12777e-04
  1   8  13  82 -1.12771e-05
  1   8  13  83  3.73722e-05
  1   8  13  85 -4.72978e-04
  1   8  13  86  1.30461e-04
  1   8  13  87 -5.13156e-04
  1   8  13  90 -3.05000e-05
  1   8  13  91 -2.92415e-05
  1   8  13  93 -1.21490e-05
  1   8  13  97 -1.00867e-04
  1   8  13  98  5.15329e-04
  1   8  13 101 -1.87237e-04
  1   8  13 103  5.32412e-04
  1   8  13 104  1.59547e-05
  1   8  13 107 -2.02608e-04
  1   8  13 108 -6.42422e-04
  1   8  13 111  2.84261e-04
  1   8  13 112  5.17779e-04
  1   8  13 113  1.49445e-04
  1   8  13 114  1.02471e-04
  1   8  13 115 -3.82283e-05
  1   8  13 117  8.79503e-05
  1   8  13 118 -1.20483e-05
  1   8  13 119 -1.92316e-04
  1   8  13 122  1.18520e-05
  1   8  13 123  2.76983e-04
  1   8  13 124  3.04695e-05
  1   8  13 126  5.18357e-04
  1   8  13 131  6.69080e-05
  1   8  13 133  1.40940e-04
  1   8  13 134 -5.19126e-04
  1   8  13 135 -6.67631e-05
  1   8  13 138  2.38265e-04
  1   8  13 139  2.24207e-04
  1   8  13 140 -3.32924e-05
  1   8  13 144 -5.18007e-04
  1   8  13 145  3.86866e-05
  1   8  13 149  4.36171e-05
  1   8  13 152 -4.32174e-05
  1   8  13 158 -1.05007e-04
  1   8  13 159 -2.40554e-05
  1   8  13 162 -3.58465e-04
  1   8  13 163 -6.93715e-05
  1   8  13 165  5.51625e-04
  1   8  13 167 -4.29748e-05
  1   8  13 168 -2.07007e-05
  1   8  13 170 -4.39326e-05
  1   8  13 171 -2.19984e-05
  1   8  13 173 -3.74244e-04
  1   8  13 175 -5.38870e-04
  1   8  13 177  4.28876e-04
  1   8  13 179 -5.47780e-04
  1   8  13 180  1.14873e-04
  1   8  13 181  3.38548e-04
  1   8  13 184  1.08570e-04
  1   8  13 188 -6.91721e-05
  1   8  13 189 -2.18711e-04
  1   8  14  13  5.24147e-04
  1   8  14  17 -6.88176e-05
  1   8  14  18 -1.14722e-04
  1   8  14  19 -1.13391e-04
  1   8  14  20  2.94744e-04
  1   8  14  24 -2.88655e-04
  1   8  14  28  9.82903e-05
  1   8  14  29 -8.10126e-05
  1   8  14  30 -5.02869e-05
  1   8  14  41  1.35208e-04
  1   8  14  42  2.46763e-04
  1   8  14  45  9.48821e-04
  1   8  14  47  3.47976e-05
  1   8  14  50 -9.47555e-05
  1   8  14  52  1.29214e-04
  1   8  14  58 -8.31481e-05
  1   8  14  60  1.11583e-04
  1   8  14  61  1.94718e-04
  1   8  14  62 -5.17008e-04
  1   8  14  67 -8.91173e-04
  1   8  14  68 -1.62899e-04
  1   8  14  70 -7.84698e-05
  1   8  14  71  1.69702e-05
  1   8  14  74  1.00095e-04
  1   8  14  75  5.22010e-04
  1   8  14  79  4.75623e-04
  1   8  14  80  8.79242e-05
  1   8  14  81 -1.00061e-04
  1   8  14  84 -8.54326e-04
  1   8  14  85 -4.04091e-04
  1   8  14  86  3.61662e-05
  1   8  14  87  2.95005e-05
  1   8  14  90 -4.63552e-04
  1   8  14  91  4.48716e-04
  1   8  14  94  5.16893e-04
  1   8  14  95 -2.99503e-05
  1   8  14  96 -5.19528e-04
  1   8  14  97  4.45670e-04
  1   8  14  98 -1.67457e-05
  1   8  14 101 -6.57187e-05
  1   8  14 102  5.23502e-04
  1   8  14 103  1.30819e-04
  1   8  14 104 -3.99920e-04
  1   8  14 107 -1.04727e-04
  1   8  14 108 -1.02241e-04
  1   8  14 111  2.01238e-04
  1   8  14 113  1.40376e-04
  1   8  14 115  4.99823e-04
  1   8  14 117 -4.92271e-04
  1   8  14 118  2.29238e-05
  1   8  14 119 -8.44885e-05
  1   8  14 121  1.91273e-05
  1   8  14 122 -2.21201e-05
  1   8  14 123 -9.40041e-05
  1   8  14 124  5.12730e-04
  1   8  14 131  5.59820e-05
  1   8  14 133 -9.29431e-04
  1   8  14 135  3.13237e-05
  1   8  14 139  8.29213e-05
  1   8  14 141  2.04801e-04
  1   8  14 144  1.09043e-05
  1   8  14 146 -5.21625e-04
  1   8  14 149 -4.02998e-05
  1   8  14 153 -5.17154e-04
  1   8  14 158 -2.31696e-04
  1   8  14 159  1.50357e-05
  1   8  14 162  3.90036e-05
  1   8  14 163  2.93500e-04
  1   8  14 165  3.76828e-05
  1   8  14 166  4.73793e-05
  1   8  14 167 -2.20161e-05
  1   8  14 170 -3.69311e-05
  1   8  14 172 -5.17678e-04
  1   8  14 173  1.86374e-04
  1   8  14 175 -3.60079e-05
  1   8  14 176 -5.20328e-04
  1   8  14 177  9.01421e-05
  1   8  14 179  4.00338e-05
  1   8  14 181  6.25525e-05
  1   8  14 184  1.83967e-04
  1   8  14 188  5.18567e-04
  1   8  14 189 -1.53890e-04
  1   9  10  20  1.08744e-04
  1   9  10  21  2.92740e-05
  1   9  10  22 -1.42093e-04
  1   9  10  23 -3.05085e-05
  1   9  10  24  3.96994e-05
  1   9  10  28  4.36982e-05
  1   9  10  29 -1.04747e-05
  1   9  10  30 -1.33617e-05
  1   9  10  33  6.25537e-05
  1   9  10  40  3.27423e-05
  1   9  10  41 -1.47894e-05
  1   9  10  45  3.06222e-05
  1   9  10  47 -6.48684e-04
  1   9  10  48  1.31424e-05
  1   9  10  50  3.61468e-05
  1   9  10  51  4.62876e-05
  1   9  10  52  2.88158e-05
  1   9  10  59 -4.05617e-05
  1   9  10  60  1.49399e-05
  1   9  10  61  2.73386e-05
  1   9  10  62 -1.64409e-04
  1   9  10  67  3.42061e-05
  1   9  10  68 -1.62194e-05
  1   9  10  70 -1.50928e-05
  1   9  10  71  2.83661e-05
  1   9  10  73 -3.62037e-05
  1   9  10  74  5.16002e-05
  1   9  10  80  4.61262e-05
  1   9  10  81  1.77210e-05
  1   9  10  82  2.16892e-05
  1   9  10  84  3.26727e-05
  1   9  10  85  1.29266e-05
  1   9  10  86  3.81689e-05
  1   9  10  87 -3.09530e-04
  1   9  10  93 -1.03014e-05
  1   9  10  95  4.33633e-05
  1   9  10  96 -1.69293e-05
  1   9  10  97  1.01704e-04
  1   9  10  98  2.12815e-04
  1   9  10 103  6.94091e-05
  1   9  10 104 -2.24842e-04
  1   9  10 107  6.60687e-05
  1   9  10 108 -2.73467e-05
  1   9  10 109 -4.65834e-05
  1   9  10 112  1.15262e-04
  1   9  10 113  8.01293e-05
  1   9  10 114  2.24346e-04
  1   9  10 115  3.64482e-05
  1   9  10 117  2.98704e-05
  1   9  10 118 -3.70560e-04
  1   9  10 119 -7.97826e-05
  1   9  10 122 -8.24061e-05
  1   9  10 123  5.43327e-05
  1   9  10 124  4.73331e-05
  1   9  10 126  9.80337e-05
  1   9  10 127 -3.53095e-05
  1   9  10 128  3.21627e-05
  1   9  10 131 -8.01618e-05
  1   9  10 134  2.68515e-05
  1   9  10 135  6.96974e-05
  1   9  10 138 -1.11721e-04
  1   9  10 140 -7.28160e-05
  1   9  10 141 -1.83030e-04
  1   9  10 142 -5.14571e-05
  1   9  10 144 -3.62446e-04
  1   9  10 147 -1.19885e-05
  1   9  10 149  1.40869e-04
  1   9  10 152 -1.11432e-05
  1   9  10 153 -9.74956e-05
  1   9  10 156 -3.45318e-05
  1   9  10 157  3.63617e-05
  1   9  10 158 -1.49294e-04
  1   9  10 159  5.37828e-04
  1   9  10 160 -5.64243e-05
  1   9  10 162 -1.85635e-03
  1   9  10 163  1.71924e-04
  1   9  10 166  2.13842e-05
  1   9  10 167 -1.16020e-05
  1   9  10 170 -1.34923e-05
  1   9  10 172 -8.44518e-05
  1   9  10 173  3.84539e-05
  1   9  10 180 -1.18201e-04
  1   9  10 181 -3.04895e-05
  1   9  10 184 -2.76333e-05
  1   9  10 186  1.14279e-05
  1   9  10 189  2.43788e-05
  1   9  11  12 -4.35406e-05
  1   9  11  15  4.30206e-05
  1   9  11  16 -1.55587e-05
  1   9  11  17 -1.66456e-04
  1   9  11  19 -5.76302e-05
  1   9  11  21  3.25160e-04
  1   9  11  22 -3.79321e-05
  1   9  11  24  6.80243e-05
  1   9  11  28 -2.15477e-05
  1   9  11  29 -1.76872e-04
  1   9  11  30 -1.11366e-04
  1   9  11  31  2.08303e-04
  1   9  11  33 -1.62733e-05
  1   9  11  34  1.55168e-04
  1   9  11  40  4.56910e-05
  1   9  11  41 -2.71785e-05
  1   9  11  45 -2.37811e-05
  1   9  11  47 -3.50862e-05
  1   9  11  48  1.08440e-05
  1   9  11  52  2.19812e-04
  1   9  11  58  5.66882e-05
  1   9  11  59 -5.95792e-05
  1   9  11  60  2.51558e-04
  1   9  11  61  1.01819e-04
  1   9  11  62 -3.33088e-05
  1   9  11  67 -1.93124e-05
  1   9  11  71  6.82361e-05
  1   9  11  72 -1.31082e-05
  1   9  11  74  5.11742e-05
  1   9  11  81 -8.05548e-05
  1   9  11  82 -4.50270e-05
  1   9  11  83  2.94175e-05
  1   9  11  84  8.88975e-05
  1   9  11  85 -5.63387e-05
  1   9  11  86 -1.90741e-05
  1   9  11  87  1.50227e-05
  1   9  11  93  1.85646e-04
  1   9  11  94 -4.97785e-05
  1   9  11  95 -3.16093e-05
  1   9  11  96  5.30046e-05
  1   9  11  98  3.76733e-05
  1   9  11 101  4.11267e-05
  1   9  11 102 -4.96493e-05
  1   9  11 103  2.42872e-05
  1   9  11 104  3.70005e-05
  1   9  11 107 -1.09200e-04
  1   9  11 108 -1.07283e-05
  1   9  11 109  1.52814e-05
  1   9  11 111 -2.76551e-04
  1   9  11 112  4.57793e-05
  1   9  11 113  8.90389e-05
  1   9  11 114  1.67024e-05
  1   9  11 115 -1.37442e-05
  1   9  11 117 -3.41250e-05
  1   9  11 118 -3.79900e-05
  1   9  11 119  1.17759e-04
  1   9  11 122  3.91535e-05
  1   9  11 123 -1.49491e-04
  1   9  11 124 -1.26845e-05
  1   9  11 126  4.70982e-05
  1   9  11 127  1.99434e-05
  1   9  11 128  1.96231e-05
  1   9  11 131  7.88424e-05
  1   9  11 135  2.05913e-05
  1   9  11 138 -4.71273e-05
  1   9  11 139 -3.65313e-05
  1   9  11 140  5.08862e-05
  1   9  11 141 -3.60240e-05
  1   9  11 144 -3.43698e-05
  1   9  11 145 -5.55131e-05
  1   9  11 156  1.55883e-04
  1   9  11 157 -1.70735e-04
  1   9  11 158  4.21446e-05
  1   9  11 159 -2.54174e-05
  1   9  11 160  5.68388e-05
  1   9  11 162 -2.27908e-04
  1   9  11 163 -9.37708e-05
  1   9  11 166  4.78052e-05
  1   9  11 167 -1.52071e-05
  1   9  11 169 -4.75698e-05
  1   9  11 170  3.66412e-05
  1   9  11 171 -1.83098e-05
  1   9  11 173 -1.05010e-04
  1   9  11 176  4.78059e-05
  1   9  11 179 -7.08604e-05
  1   9  11 180 -4.93571e-05
  1   9  11 181 -9.61312e-05
  1   9  11 184  3.48621e-05
  1   9  11 185  4.81817e-05
  1   9  11 186 -2.29053e-05
  1   9  11 189  1.36417e-05
  1   9  12  25  1.17418e-05
  1   9  12  26 -1.24415e-05
  1   9  12  27 -6.58466e-05
  1   9  12  32 -1.68391e-05
  1   9  12  33  1.64591e-05
  1   9  12  38 -9.68998e-05
  1   9  12  39 -8.65866e-05
  1   9  12  44  3.88638e-05
  1   9  12  46 -6.72580e-05
  1   9  12  53 -2.64980e-05
  1   9  12  57  1.29032e-05
  1   9  12  65  1.74610e-05
  1   9  12  69  3.75712e-05
  1   9  12  78  6.67501e-05
  1   9  12  79  6.66563e-05
  1   9  12 114 -5.29894e-05
  1   9  12 116 -4.35033e-05
  1   9  12 120  6.14499e-05
  1   9  12 121 -6.05449e-05
  1   9  12 124 -2.44196e-05
  1   9  12 125 -2.70206e-05
  1   9  12 128 -2.06145e-05
  1   9  12 130 -1.08008e-05
  1   9  12 132 -4.81477e-05
  1   9  12 136 -8.84983e-05
  1   9  12 137  8.98271e-05
  1   9  12 150  5.08609e-05
  1   9  12 151 -4.74317e-05
  1   9  12 154  1.11054e-04
  1   9  12 155 -1.09970e-04
  1   9  12 156  1.24092e-04
  1   9  12 161 -7.05802e-05
  1   9  12 164 -1.88110e-05
  1   9  12 182  1.01042e-05
  1   9  12 183  1.01076e-05
  1   9  12 186 -1.55411e-05
  1   9  12 187  1.55388e-05
  1   9  13  14  5.06266e-04
  1   9  13  15 -3.18083e-05
  1   9  13  17 -6.88185e-05
  1   9  13  19 -1.12816e-04
  1   9  13  20  2.94752e-04
  1   9  13  22 -1.27916e-05
  1   9  13  24 -2.88625e-04
  1   9  13  28 -9.87468e-05
  1   9  13  29 -8.10083e-05
  1   9  13  30 -5.02876e-05
  1   9  13  31 -7.60178e-04
  1   9  13  41  1.35232e-04
  1   9  13  42  2.46756e-04
  1   9  13  45 -9.43465e-04
  1   9  13  47  3.94607e-04
  1   9  13  50 -9.47536e-05
  1   9  13  52  1.29216e-04
  1   9  13  58 -8.31493e-05
  1   9  13  59 -3.43311e-04
  1   9  13  60  1.11577e-04
  1   9  13  61  1.94702e-04
  1   9  13  62  5.28892e-04
  1   9  13  68  1.47645e-04
  1   9  13  70 -7.84681e-05
  1   9  13  71 -2.11230e-04
  1   9  13  73  6.40764e-04
  1   9  13  74  1.00085e-04
  1   9  13  75 -5.24031e-04
  1   9  13  80  8.27905e-05
  1   9  13  81 -4.26237e-05
  1   9  13  82 -1.25500e-05
  1   9  13  84  8.04905e-04
  1   9  13  85  5.80853e-04
  1   9  13  86  3.61920e-05
  1   9  13  87 -1.24740e-05
  1   9  13  90  4.60272e-04
  1   9  13  91 -4.45140e-04
  1   9  13  93  9.44197e-05
  1   9  13  95 -2.99530e-05
  1   9  13  96  5.26595e-04
  1   9  13  97  4.45671e-04
  1   9  13  98  1.00087e-05
  1   9  13 101 -6.57412e-05
  1   9  13 102 -5.22401e-04
  1   9  13 103  1.30813e-04
  1   9  13 104  2.85246e-05
  1   9  13 107 -1.04708e-04
  1   9  13 108 -1.02237e-04
  1   9  13 111  2.04478e-04
  1   9  13 113  1.40375e-04
  1   9  13 114 -7.31807e-04
  1   9  13 115 -4.99479e-04
  1   9  13 117 -4.97248e-04
  1   9  13 118 -1.94089e-05
  1   9  13 119 -8.44976e-05
  1   9  13 121  1.90846e-05
  1   9  13 122 -1.36280e-04
  1   9  13 123 -9.40071e-05
  1   9  13 124 -5.12008e-04
  1   9  13 131  5.59640e-05
  1   9  13 133 -9.19643e-04
  1   9  13 135  3.13572e-05
  1   9  13 139  8.29579e-05
  1   9  13 141  2.00944e-04
  1   9  13 146 -5.19494e-04
  1   9  13 149 -4.03043e-05
  1   9  13 158  4.63484e-05
  1   9  13 159 -4.72686e-05
  1   9  13 162  3.34960e-05
  1   9  13 163  2.93522e-04
  1   9  13 165  3.66932e-05
  1   9  13 166  2.03286e-05
  1   9  13 167 -2.19985e-05
  1   9  13 169 -5.20173e-04
  1   9  13 170 -3.52009e-05
  1   9  13 173 -1.57589e-04
  1   9  13 176  5.20797e-04
  1   9  13 177 -1.16382e-04
  1   9  13 179  3.81686e-05
  1   9  13 181 -9.01744e-05
  1   9  13 184  1.83936e-04
  1   9  13 185 -5.22000e-04
  1   9  13 188  5.22209e-04
  1   9  13 189  1.42535e-04
  1   9  14  12  5.21776e-05
  1   9  14  15 -5.12822e-04
  1   9  14  16  1.72231e-05
  1   9  14  17 -8.40226e-05
  1   9  14  19  6.84509e-05
  1   9  14  20  7.49724e-05
  1   9  14  21  1.15036e-03
  1   9  14  22  5.27584e-04
  1   9  14  23 -5.14537e-04
  1   9  14  24  2.95180e-05
  1   9  14  28  1.54679e-04
  1   9  14  29 -4.86199e-04
  1   9  14  30 -7.13258e-04
  1   9  14  31 -5.28425e-04
  1   9  14  34  5.17526e-04
  1   9  14  37 -5.23809e-04
  1   9  14  38 -8.08700e-05
  1   9  14  40 -5.24931e-04
  1   9  14  41  2.97293e-05
  1   9  14  42 -3.24231e-05
  1   9  14  45 -2.98365e-04
  1   9  14  50  1.21825e-05
  1   9  14  51  5.16275e-04
  1   9  14  52  5.59159e-04
  1   9  14  56  1.21143e-05
  1   9  14  58  4.03828e-04
  1   9  14  59  1.51718e-05
  1   9  14  60  7.56823e-04
  1   9  14  61  1.65375e-04
  1   9  14  67  5.22326e-04
  1   9  14  68  4.11244e-04
  1   9  14  69 -1.19848e-05
  1   9  14  70  3.12081e-04
  1   9  14  71 -5.78155e-04
  1   9  14  72 -3.92303e-04
  1   9  14  74  2.60292e-04
  1   9  14  79  6.61031e-05
  1   9  14  80  5.12114e-04
  1   9  14  81  4.12933e-04
  1   9  14  82 -5.18619e-04
  1   9  14  83 -3.57392e-05
  1   9  14  85 -3.92505e-04
  1   9  14  86 -1.30459e-04
  1   9  14  87  5.34570e-04
  1   9  14  90 -6.74371e-05
  1   9  14  91 -6.62478e-05
  1   9  14  93 -6.93213e-04
  1   9  14  94 -1.30012e-04
  1   9  14  97  1.00870e-04
  1   9  14  98 -5.29897e-04
  1   9  14 101  1.87227e-04
  1   9  14 103 -5.32409e-04
  1   9  14 104 -5.41501e-04
  1   9  14 107  2.02606e-04
  1   9  14 108  6.42298e-04
  1   9  14 111 -2.84324e-04
  1   9  14 112 -5.28694e-04
  1   9  14 113 -1.49440e-04
  1   9  14 115 -3.29444e-05
  1   9  14 117 -2.97145e-05
  1   9  14 118 -1.08178e-05
  1   9  14 119  1.92312e-04
  1   9  14 122 -5.34071e-04
  1   9  14 123 -2.76995e-04
  1   9  14 124  3.32479e-05
  1   9  14 126 -5.27725e-04
  1   9  14 131 -6.69175e-05
  1   9  14 133 -1.86937e-04
  1   9  14 134  5.27903e-04
  1   9  14 135  6.67740e-05
  1   9  14 138 -2.09076e-04
  1   9  14 139 -2.24196e-04
  1   9  14 140  3.32909e-05
  1   9  14 144  5.35762e-04
  1   9  14 145 -3.86795e-05
  1   9  14 149 -4.36182e-05
  1   9  14 152  4.32166e-05
  1   9  14 153  4.27447e-05
  1   9  14 158 -1.43232e-04
  1   9  14 159 -2.48564e-05
  1   9  14 162 -2.98149e-04
  1   9  14 163  6.93825e-05
  1   9  14 165 -5.51726e-04
  1   9  14 167  4.29794e-05
  1   9  14 168  2.06996e-05
  1   9  14 169 -2.80454e-05
  1   9  14 170  4.39937e-05
  1   9  14 171  2.19961e-05
  1   9  14 172  7.14987e-05
  1   9  14 173  3.07553e-04
  1   9  14 177 -2.20976e-04
  1   9  14 179  5.48177e-04
  1   9  14 180 -8.83368e-05
  1   9  14 181 -2.01673e-04
  1   9  14 184 -1.08584e-04
  1   9  14 188 -1.21770e-05
  1   9  14 189  3.20121e-04
  1  10  11  13 -4.10156e-05
  1  10  11  14 -6.75544e-05
  1  10  11  22 -9.42448e-05
  1  10  11  23  1.01381e-05
  1  10  11  31  1.15632e-05
  1  10  11  37 -8.43182e-05
  1  10  11  40  2.00050e-05
  1  10  11  47 -2.10567e-04
  1  10  11  55  6.99074e-05
  1  10  11  59 -8.60776e-05
  1  10  11  62 -2.85376e-04
  1  10  11  67 -2.46104e-04
  1  10  11  75  1.00717e-04
  1  10  11  84 -1.58011e-04
  1  10  11  98  7.87884e-05
  1  10  11 109  2.05085e-05
  1  10  11 112  1.17200e-04
  1  10  11 118 -1.26384e-04
  1  10  11 126  1.50877e-05
  1  10  11 134 -4.18099e-05
  1  10  11 138 -2.04120e-04
  1  10  11 141 -1.70170e-04
  1  10  11 144 -2.40405e-04
  1  10  11 146  2.24515e-05
  1  10  11 159 -1.48569e-05
  1  10  11 162  5.38074e-04
  1  10  11 180 -8.65625e-05
  1  10  11 188  4.28735e-05
  1  10  12  32 -1.49554e-05
  1  10  12  36 -1.14925e-05
  1  10  12  38 -6.06762e-05
  1  10  12  39 -6.52009e-05
  1  10  12  44 -1.11324e-05
  1  10  12  45  7.02661e-05
  1  10  12  46  7.26326e-05
  1  10  12  53 -1.15454e-04
  1  10  12  57  1.17734e-05
  1  10  12  63 -1.43021e-05
  1  10  12  64  1.44590e-05
  1  10  12  79 -5.84476e-05
  1  10  12  90  3.56518e-05
  1  10  12  92  2.40637e-05
  1  10  12 115 -3.16123e-04
  1  10  12 116  4.32979e-04
  1  10  12 117 -4.33418e-04
  1  10  12 125 -4.43840e-04
  1  10  12 127 -4.62508e-04
  1  10  12 130 -1.00106e-05
  1  10  12 132  5.92196e-05
  1  10  12 133  5.63462e-05
  1  10  12 136  7.41813e-05
  1  10  12 137 -7.55280e-05
  1  10  12 142  6.33739e-05
  1  10  12 143 -6.24963e-05
  1  10  12 157 -2.07104e-03
  1  10  12 160  1.23484e-03
  1  10  12 161 -1.22014e-03
  1  10  12 178  4.89448e-05
  1  10  12 179 -4.88793e-05
  1  10  12 182  2.28648e-05
  1  10  12 183  2.28657e-05
  1  10  12 187 -2.37890e-05
  1  10  13  14 -2.40601e-04
  1  10  13  15  2.72774e-05
  1  10  13  18 -1.96472e-05
  1  10  13  20 -2.60645e-04
  1  10  13  21  2.06393e-05
  1  10  13  22  1.75248e-04
  1  10  13  23 -1.90659e-04
  1  10  13  24  2.10286e-04
  1  10  13  28  4.09403e-04
  1  10  13  29  2.43267e-05
  1  10  13  30  5.00098e-05
  1  10  13  31 -2.25840e-04
  1  10  13  33  3.63403e-05
  1  10  13  40 -3.29969e-05
  1  10  13  41  9.29205e-05
  1  10  13  42 -1.63148e-04
  1  10  13  47 -1.47948e-05
  1  10  13  48 -1.90995e-04
  1  10  13  50  2.69430e-05
  1  10  13  51 -1.98001e-04
  1  10  13  52 -8.54152e-05
  1  10  13  58 -2.14755e-05
  1  10  13  59 -1.07752e-05
  1  10  13  60 -1.11324e-05
  1  10  13  61 -7.83915e-05
  1  10  13  67  2.14926e-04
  1  10  13  68 -1.36249e-04
  1  10  13  70  6.55499e-05
  1  10  13  71  2.94970e-05
  1  10  13  74 -1.24837e-04
  1  10  13  75  2.03750e-04
  1  10  13  78 -1.85451e-04
  1  10  13  80  2.09158e-04
  1  10  13  81 -5.72498e-04
  1  10  13  85  6.78288e-04
  1  10  13  86 -7.86816e-05
  1  10  13  87  3.88179e-04
  1  10  13  90 -1.70900e-04
  1  10  13  91  1.61256e-04
  1  10  13  96 -1.99500e-04
  1  10  13  97 -3.39109e-04
  1  10  13  98 -1.60348e-04
  1  10  13 101 -2.13760e-05
  1  10  13 102  8.28457e-05
  1  10  13 103  1.64109e-05
  1  10  13 107 -3.10091e-05
  1  10  13 108  4.85912e-05
  1  10  13 109 -2.10255e-04
  1  10  13 112 -9.30007e-05
  1  10  13 113 -7.04510e-05
  1  10  13 118  3.47377e-04
  1  10  13 119  1.42551e-05
  1  10  13 122 -3.14671e-04
  1  10  13 123 -2.13317e-05
  1  10  13 126 -4.77745e-05
  1  10  13 127  1.94155e-04
  1  10  13 128 -1.91772e-04
  1  10  13 131  7.96774e-05
  1  10  13 133 -4.39729e-04
  1  10  13 135 -1.37091e-04
  1  10  13 138  2.00673e-04
  1  10  13 139 -1.49373e-04
  1  10  13 140 -2.00564e-05
  1  10  13 142  2.30642e-04
  1  10  13 144  1.47937e-04
  1  10  13 145  1.90882e-05
  1  10  13 146  2.12050e-04
  1  10  13 147 -2.47323e-05
  1  10  13 149  3.15884e-05
  1  10  13 152 -2.25774e-05
  1  10  13 153 -2.02949e-04
  1  10  13 156  2.14225e-04
  1  10  13 157 -2.12858e-04
  1  10  13 158  1.00319e-04
  1  10  13 160 -2.19512e-04
  1  10  13 162  2.33350e-05
  1  10  13 163 -3.43320e-04
  1  10  13 165 -2.79910e-05
  1  10  13 169  2.09939e-04
  1  10  13 172 -2.03660e-04
  1  10  13 173  1.42843e-05
  1  10  13 176 -2.08998e-04
  1  10  13 177  1.82376e-05
  1  10  13 180  2.01129e-04
  1  10  13 184 -1.38461e-04
  1  10  13 185  2.06763e-04
  1  10  13 186  2.16023e-05
  1  10  13 188 -2.05898e-04
  1  10  13 189  2.47551e-05
  1  10  14  12 -3.31469e-05
  1  10  14  15  2.03478e-04
  1  10  14  16 -1.82898e-05
  1  10  14  17  1.46090e-04
  1  10  14  20 -2.29811e-05
  1  10  14  21  8.69293e-04
  1  10  14  22 -1.02008e-05
  1  10  14  24  1.44517e-04
  1  10  14  28  1.14738e-04
  1  10  14  29 -3.65997e-04
  1  10  14  30 -1.10024e-03
  1  10  14  31 -5.55179e-04
  1  10  14  33  1.62062e-05
  1  10  14  34 -2.09597e-04
  1  10  14  37  1.78678e-05
  1  10  14  38  5.94678e-05
  1  10  14  41  4.28047e-05
  1  10  14  42 -1.46153e-05
  1  10  14  47 -1.57819e-04
  1  10  14  48 -1.05839e-04
  1  10  14  52  6.25049e-04
  1  10  14  58  5.79559e-04
  1  10  14  59  2.20068e-04
  1  10  14  60  4.71809e-04
  1  10  14  62  5.98832e-05
  1  10  14  68 -1.17421e-04
  1  10  14  70 -1.43484e-04
  1  10  14  71 -2.73690e-04
  1  10  14  72  3.14162e-04
  1  10  14  73 -3.46665e-04
  1  10  14  74 -2.46553e-04
  1  10  14  78  2.48739e-05
  1  10  14  79  2.59039e-05
  1  10  14  81 -8.80586e-05
  1  10  14  83  2.19541e-05
  1  10  14  84  4.78884e-04
  1  10  14  85  1.05065e-04
  1  10  14  86 -7.73505e-05
  1  10  14  87 -1.01234e-05
  1  10  14  94 -1.77655e-04
  1  10  14  95 -9.89547e-05
  1  10  14  97 -7.51006e-05
  1  10  14 101 -1.23002e-04
  1  10  14 103  3.40596e-04
  1  10  14 104  1.67240e-04
  1  10  14 107  1.01823e-04
  1  10  14 108 -2.18234e-05
  1  10  14 109  5.73900e-05
  1  10  14 113  3.68158e-05
  1  10  14 114 -3.39067e-04
  1  10  14 118 -1.81961e-04
  1  10  14 119  5.41987e-05
  1  10  14 122  1.88076e-04
  1  10  14 123  2.45531e-04
  1  10  14 127 -4.74431e-05
  1  10  14 128  4.77863e-05
  1  10  14 131 -5.29308e-05
  1  10  14 133 -4.29343e-05
  1  10  14 134 -1.97718e-04
  1  10  14 135  4.85051e-05
  1  10  14 139  2.08677e-04
  1  10  14 140 -3.59836e-05
  1  10  14 141 -1.96935e-04
  1  10  14 142 -2.40773e-05
  1  10  14 147 -2.08478e-04
  1  10  14 152 -1.06601e-05
  1  10  14 156 -8.40489e-05
  1  10  14 157  8.52374e-05
  1  10  14 158  2.81336e-04
  1  10  14 159 -1.01942e-05
  1  10  14 160  7.09683e-05
  1  10  14 162  2.14892e-05
  1  10  14 163  1.58389e-04
  1  10  14 165  2.28960e-04
  1  10  14 166  2.08469e-04
  1  10  14 167  3.39362e-05
  1  10  14 168 -1.61380e-05
  1  10  14 169  1.86016e-05
  1  10  14 170  2.20569e-04
  1  10  14 171 -1.39791e-05
  1  10  14 173 -1.29262e-04
  1  10  14 177  1.79590e-04
  1  10  14 181  1.53933e-04
  1  10  14 184 -8.26895e-05
  1  10  14 185  5.58963e-05
  1  10  14 186  1.90882e-04
  1  10  14 188 -7.94798e-05
  1  10  14 189 -1.09074e-04
  1  11  12  11 -9.00287e-05
  1  11  12  12 -8.97543e-05
  1  11  12  16 -6.78295e-05
  1  11  12  18 -4.84660e-05
  1  11  12  19 -5.24406e-05
  1  11  12  27 -7.95094e-05
  1  11  12  28 -7.94446e-05
  1  11  12  32 -1.55437e-05
  1  11  12  36 -9.84921e-05
  1  11  12  38  1.07230e-05
  1  11  12  39 -2.63863e-05
  1  11  12  44  5.03051e-05
  1  11  12  45  1.22170e-04
  1  11  12  46  1.20108e-04
  1  11  12  48  1.60942e-05
  1  11  12  49 -1.46093e-05
  1  11  12  57 -3.31928e-05
  1  11  12  63 -5.61228e-05
  1  11  12  64  5.58912e-05
  1  11  12  65  7.94267e-05
  1  11  12  69 -5.05556e-05
  1  11  12  72 -2.51774e-05
  1  11  12  76 -1.79689e-05
  1  11  12  82 -2.86856e-05
  1  11  12  83  2.83743e-05
  1  11  12  88 -1.99195e-05
  1  11  12  89  1.99691e-05
  1  11  12 100  4.41236e-05
  1  11  12 129 -2.06943e-04
  1  11  12 130 -2.08318e-04
  1  11  12 148  3.84369e-05
  1  11  12 150  4.15633e-04
  1  11  12 151  4.16005e-04
  1  11  12 154  9.87763e-04
  1  11  12 155  9.90170e-04
  1  11  13  12  3.31475e-05
  1  11  13  14  7.79368e-05
  1  11  13  15 -2.01420e-05
  1  11  13  16  1.83285e-05
  1  11  13  17 -1.46081e-04
  1  11  13  20  2.29811e-05
  1  11  13  21 -8.69312e-04
  1  11  13  22  2.18108e-04
  1  11  13  24  1.67158e-04
  1  11  13  28 -1.15117e-04
  1  11  13  29  3.65967e-04
  1  11  13  30  1.10024e-03
  1  11  13  33  2.01057e-05
  1  11  13  34 -1.93226e-04
  1  11  13  38 -6.01625e-05
  1  11  13  40 -2.12068e-04
  1  11  13  41 -4.28109e-05
  1  11  13  42  1.46150e-05
  1  11  13  47 -2.28786e-05
  1  11  13  48  1.36727e-04
  1  11  13  52 -6.25051e-04
  1  11  13  58 -5.79560e-04
  1  11  13  60 -4.71800e-04
  1  11  13  62 -2.45862e-05
  1  11  13  67  3.72407e-04
  1  11  13  68  9.27645e-05
  1  11  13  70  1.43523e-04
  1  11  13  71  2.72652e-04
  1  11  13  72 -3.07031e-04
  1  11  13  73  2.81947e-04
  1  11  13  74  2.46533e-04
  1  11  13  75  2.07133e-05
  1  11  13  81  8.79372e-05
  1  11  13  83 -2.26701e-05
  1  11  13  85 -2.82493e-04
  1  11  13  86  7.73523e-05
  1  11  13  90  1.79658e-05
  1  11  13  91  1.69579e-05
  1  11  13  94  1.45333e-04
  1  11  13  95  9.89561e-05
  1  11  13  97  7.50991e-05
  1  11  13  98 -2.19430e-04
  1  11  13 101  1.22996e-04
  1  11  13 103 -3.40595e-04
  1  11  13 104 -2.25402e-04
  1  11  13 107 -1.01824e-04
  1  11  13 108  2.18743e-05
  1  11  13 112 -2.15477e-04
  1  11  13 113 -3.68164e-05
  1  11  13 118  2.22737e-04
  1  11  13 119 -5.41932e-05
  1  11  13 123 -2.45510e-04
  1  11  13 126 -2.14334e-04
  1  11  13 127 -3.82479e-05
  1  11  13 128 -3.80315e-05
  1  11  13 131  5.29270e-05
  1  11  13 133  7.86935e-05
  1  11  13 135 -4.84751e-05
  1  11  13 138  4.77276e-05
  1  11  13 139 -2.08660e-04
  1  11  13 140  3.59796e-05
  1  11  13 142 -2.60331e-05
  1  11  13 144  2.26635e-04
  1  11  13 146 -1.06815e-05
  1  11  13 152  1.06607e-05
  1  11  13 156 -1.32372e-04
  1  11  13 157  1.30552e-04
  1  11  13 158  2.00530e-05
  1  11  13 159  2.33578e-04
  1  11  13 160  4.87469e-05
  1  11  13 162  6.95520e-05
  1  11  13 163 -1.58391e-04
  1  11  13 165  2.29068e-04
  1  11  13 167 -3.39362e-05
  1  11  13 168  1.61382e-05
  1  11  13 170  2.20784e-04
  1  11  13 171  1.39761e-05
  1  11  13 173  1.79578e-04
  1  11  13 177 -2.27005e-04
  1  11  13 180  1.10667e-04
  1  11  13 181 -8.60665e-05
  1  11  13 184 -1.93117e-05
  1  11  13 186 -1.90991e-04
  1  11  13 188 -3.55264e-05
  1  11  13 189  1.30812e-04
  1  11  14  19 -1.79984e-05
  1  11  14  20 -2.60651e-04
  1  11  14  21  2.06382e-05
  1  11  14  23 -2.24965e-04
  1  11  14  24  2.99847e-05
  1  11  14  28  4.09111e-04
  1  11  14  29  2.43297e-05
  1  11  14  30  5.00076e-05
  1  11  14  31  1.63598e-05
  1  11  14  33 -3.68182e-05
  1  11  14  37 -2.13912e-04
  1  11  14  38  2.18516e-05
  1  11  14  41  9.29003e-05
  1  11  14  42 -1.63135e-04
  1  11  14  47  3.75053e-04
  1  11  14  48 -1.79031e-04
  1  11  14  50  2.69388e-05
  1  11  14  51  2.15972e-04
  1  11  14  52 -8.54157e-05
  1  11  14  58 -2.14764e-05
  1  11  14  59  2.17787e-04
  1  11  14  60 -1.11326e-05
  1  11  14  61 -7.83819e-05
  1  11  14  62  2.17153e-04
  1  11  14  68 -1.47055e-04
  1  11  14  70  6.55447e-05
  1  11  14  71  2.97744e-05
  1  11  14  74 -1.24842e-04
  1  11  14  79 -1.82206e-04
  1  11  14  80  2.07051e-04
  1  11  14  81 -5.65748e-04
  1  11  14  84  2.18480e-04
  1  11  14  85  2.26386e-04
  1  11  14  86 -7.86946e-05
  1  11  14  87  2.10889e-04
  1  11  14  90  1.74380e-04
  1  11  14  91 -1.65105e-04
  1  11  14  96  2.19781e-04
  1  11  14  97 -3.39105e-04
  1  11  14 101 -2.13666e-05
  1  11  14 102 -1.23583e-04
  1  11  14 103  1.63891e-05
  1  11  14 107 -3.10118e-05
  1  11  14 108  4.85840e-05
  1  11  14 109  2.08462e-04
  1  11  14 113 -7.04748e-05
  1  11  14 114 -4.88712e-05
  1  11  14 118  2.98215e-04
  1  11  14 119  1.42501e-05
  1  11  14 123 -2.13259e-05
  1  11  14 127  1.99153e-04
  1  11  14 128  1.97306e-04
  1  11  14 131  7.97015e-05
  1  11  14 133 -4.34970e-04
  1  11  14 134 -2.71647e-04
  1  11  14 135 -1.37119e-04
  1  11  14 139 -1.49389e-04
  1  11  14 140 -2.00521e-05
  1  11  14 141  4.44514e-04
  1  11  14 142 -2.30487e-04
  1  11  14 144 -2.15086e-05
  1  11  14 145  1.90889e-05
  1  11  14 149  3.15963e-05
  1  11  14 152 -2.25780e-05
  1  11  14 153  2.14324e-04
  1  11  14 156  2.16239e-04
  1  11  14 157 -2.10967e-04
  1  11  14 159  6.33213e-04
  1  11  14 160 -2.18912e-04
  1  11  14 162 -2.39713e-04
  1  11  14 163 -3.43337e-04
  1  11  14 165  2.61742e-05
  1  11  14 172  2.13810e-04
  1  11  14 173 -8.30224e-05
  1  11  14 176  2.09775e-04
  1  11  14 177  2.62426e-05
  1  11  14 181  4.60901e-05
  1  11  14 184  1.30974e-04
  1  11  14 186  2.16070e-05
  1  11  14 188 -2.12089e-04
  1  11  14 189 -3.93782e-05
  1  12  13  18 -3.36201e-05
  1  12  13  19 -3.25812e-05
  1  12  13  27 -2.15093e-04
  1  12  13  36  1.41528e-05
  1  12  13  38  6.74330e-05
  1  12  13  39 -6.13007e-05
  1  12  13  44  2.24091e-05
  1  12  13  45 -1.08484e-05
  1  12  13  49  1.05982e-03
  1  12  13  53 -6.61425e-05
  1  12  13  65 -1.01461e-04
  1  12  13  68 -5.81062e-04
  1  12  13  69  5.70686e-04
  1  12  13  88  1.19227e-05
  1  12  13  89 -1.20424e-05
  1  12  13  92 -2.77280e-05
  1  12  13 116  3.79822e-05
  1  12  13 117 -3.80323e-05
  1  12  13 120  1.11534e-05
  1  12  13 121 -1.49568e-05
  1  12  13 125 -6.10310e-05
  1  12  13 129  3.98202e-05
  1  12  13 130  4.83319e-05
  1  12  13 133  1.30358e-05
  1  12  13 136 -5.38582e-05
  1  12  13 137 -4.09880e-05
  1  12  13 156 -1.60006e-05
  1  12  13 161  1.08523e-05
  1  12  13 178  1.40006e-05
  1  12  13 179 -1.39772e-05
  1  12  14  11 -1.03300e-04
  1  12  14  12 -1.03290e-04
  1  12  14  16 -1.30062e-05
  1  12  14  18  2.89937e-04
  1  12  14  19 -2.89592e-04
  1  12  14  25 -3.83665e-05
  1  12  14  26 -3.85215e-05
  1  12  14  27 -2.74852e-05
  1  12  14  32 -6.30822e-05
  1  12  14  33 -6.31936e-05
  1  12  14  36 -9.54786e-05
  1  12  14  38 -1.09225e-05
  1  12  14  44  8.89336e-04
  1  12  14  45 -1.55842e-04
  1  12  14  46  1.57641e-04
  1  12  14  49  1.95381e-04
  1  12  14  63 -3.81207e-05
  1  12  14  64  3.83412e-05
  1  12  14  65  4.98611e-04
  1  12  14  68 -1.60603e-04
  1  12  14  69  1.68822e-04
  1  12  14  72 -2.33685e-05
  1  12  14  76  3.58038e-05
  1  12  14  82  5.74960e-05
  1  12  14  83  5.75815e-05
  1  12  14  88  1.97347e-04
  1  12  14  89 -1.97042e-04
  1  12  14  91  1.03381e-04
  1  12  14 100 -1.44741e-04
  1  12  14 105  1.14502e-04
  1  12  14 106  1.14655e-04
  1  12  14 110  2.14717e-05
  1  12  14 111 -2.14527e-05
  1  12  14 128 -7.81053e-05
  1  12  14 129  3.06080e-05
  1  12  14 132 -1.05328e-04
  1  12  14 133 -1.03843e-04
  1  12  14 143 -3.24906e-05
  1  12  14 150  3.80613e-05
  1  12  14 151  3.80829e-05
  1  12  14 154 -3.92147e-05
  1  12  14 155 -3.90241e-05
  1  12  14 156 -9.77102e-05
  1  12  14 161  1.69833e-04
  1  13  14  13  9.69613e-05
  1  13  14  23 -3.99851e-05
  1  13  14  31 -5.59799e-04
  1  13  14  55  2.61229e-05
  1  13  14  59  1.26005e-05
  1  13  14  67  3.28091e-05
  1  13  14  73  2.53351e-05
  1  13  14  80  1.79414e-05
  1  13  14  81  1.66774e-05
  1  13  14  84  3.16195e-05
  1  13  14 109  2.19768e-05
  1  13  14 118 -2.19441e-05
  1  13  14 122  1.87785e-05
  1  13  14 169 -1.09925e-05
  3   1   2  18 -1.26554e-05
  3   1   2  19 -1.27027e-05
  3   1   2  33 -3.69160e-05
  3   1   2  35  2.43834e-05
  3   1   2  36 -2.65517e-05
  3   1   2  39  1.09995e-05
  3   1   2  45  1.39607e-05
  3   1   2  53 -1.21437e-05
  3   1   2  54  1.21953e-05
  3   1   2  92 -2.64319e-04
  3   1   2  93  2.64264e-04
  3   1   2 115  1.16952e-04
  3   1   2 116  1.15619e-04
  3   1   2 117  1.12863e-04
  3   1   2 120 -2.64922e-05
  3   1   2 124  9.56942e-05
  3   1   2 125  9.54123e-05
  3   1   2 127 -1.42659e-05
  3   1   2 128 -1.35386e-05
  3   1   2 129 -2.27086e-05
  3   1   2 132  2.81317e-05
  3   1   2 151 -1.44571e-04
  3   1   2 154 -1.13408e-04
  3   1   2 155 -1.06511e-04
  3   1   2 156  6.30695e-04
  3   1   2 157  5.44372e-04
  3   1   2 160 -4.72267e-04
  3   1   3  11 -4.26796e-05
  3   1   3  12 -4.28135e-05
  3   1   3  15 -1.28334e-05
  3   1   3  16  1.27121e-05
  3   1   3  18  1.98122e-04
  3   1   3  19 -1.99808e-04
  3   1   3  25  2.66934e-04
  3   1   3  26 -2.68293e-04
  3   1   3  28  4.78826e-05
  3   1   3  32 -2.69634e-04
  3   1   3  33 -2.72460e-04
  3   1   3  35 -4.17795e-04
  3   1   3  36 -4.33175e-04
  3   1   3  38  1.36355e-05
  3   1   3  39 -1.13352e-05
  3   1   3  43  7.77762e-05
  3   1   3  44  7.94122e-05
  3   1   3  45 -2.17490e-04
  3   1   3  48  2.20421e-04
  3   1   3  56 -1.78785e-04
  3   1   3  57  1.78761e-04
  3   1   3  63 -3.36026e-04
  3   1   3  64  3.42647e-04
  3   1   3  65  2.44922e-04
  3   1   3  66 -2.37220e-04
  3   1   3  68  1.54553e-05
  3   1   3  69  1.63971e-05
  3   1   3  71 -8.97067e-05
  3   1   3  72 -8.95126e-05
  3   1   3  76  2.85188e-05
  3   1   3  78  2.23697e-04
  3   1   3  79  2.23338e-04
  3   1   3  82  3.31806e-05
  3   1   3  83  3.55116e-05
  3   1   3  91  4.49251e-05
  3   1   3  93 -1.42212e-05
  3   1   3 100  5.15266e-05
  3   1   3 105 -1.47092e-04
  3   1   3 106  1.47353e-04
  3   1   3 110  1.12105e-05
  3   1   3 111  1.07279e-05
  3   1   3 115  1.49307e-05
  3   1   3 116  2.44471e-05
  3   1   3 117  2.46718e-05
  3   1   3 124 -1.28420e-05
  3   1   3 125  1.28848e-05
  3   1   3 127  3.02098e-04
  3   1   3 128  3.05593e-04
  3   1   3 129 -8.61171e-05
  3   1   3 132  2.44565e-05
  3   1   3 136  2.21227e-05
  3   1   3 137 -2.24046e-05
  3   1   3 151 -2.24958e-05
  3   1   3 154  2.75699e-05
  3   1   3 155 -2.86579e-05
  3   1   3 156 -5.83107e-05
  3   1   3 157  6.92426e-05
  3   1   3 160 -4.09836e-05
  3   1   4  17 -2.05451e-05
  3   1   4  21  2.05017e-05
  3   1   4  22 -2.09227e-04
  3   1   4  37 -5.92839e-04
  3   1   4  40  3.09084e-04
  3   1   4  41  1.19873e-05
  3   1   4  47 -2.35954e-04
  3   1   4  51  1.25337e-04
  3   1   4  58 -1.47237e-05
  3   1   4  60 -1.20904e-05
  3   1   4  62 -7.80735e-05
  3   1   4  75  5.90939e-04
  3   1   4  87 -1.52163e-04
  3   1   4  94 -3.00763e-04
  3   1   4  95 -1.15581e-05
  3   1   4  96  8.37631e-04
  3   1   4  97  1.44113e-05
  3   1   4  98  8.57498e-05
  3   1   4 101  2.04590e-05
  3   1   4 102  6.11683e-04
  3   1   4 103  1.12796e-05
  3   1   4 104  9.25049e-04
  3   1   4 112 -8.78411e-04
  3   1   4 118  4.87057e-04
  3   1   4 122 -5.66351e-04
  3   1   4 126 -5.24724e-04
  3   1   4 134 -8.67761e-04
  3   1   4 138  7.34771e-04
  3   1   4 140  1.17929e-05
  3   1   4 141  7.00322e-04
  3   1   4 144  9.21064e-04
  3   1   4 145 -1.18764e-05
  3   1   4 149 -1.29755e-05
  3   1   4 152  1.51324e-05
  3   1   4 153  1.25615e-04
  3   1   4 159  8.05933e-04
  3   1   4 162 -3.06664e-03
  3   1   4 166  4.98223e-05
  3   1   4 168  1.07138e-05
  3   1   4 172  3.66973e-04
  3   1   4 176  6.15912e-05
  3   1   4 180 -1.23820e-04
  3   1   4 185  6.86812e-05
  3   1   4 188  1.81649e-05
  3   1   5  13  3.98731e-04
  3   1   5  14 -2.69323e-04
  3   1   5  16 -7.87007e-05
  3   1   5  23 -4.85600e-05
  3   1   5  24  2.18871e-04
  3   1   5  29 -2.06227e-04
  3   1   5  31  3.55953e-04
  3   1   5  34 -1.59746e-04
  3   1   5  37 -2.29153e-05
  3   1   5  38 -1.64378e-04
  3   1   5  40  1.21427e-05
  3   1   5  55  8.87686e-05
  3   1   5  59 -1.01748e-04
  3   1   5  60  1.65294e-04
  3   1   5  64 -1.54178e-04
  3   1   5  67 -1.27732e-04
  3   1   5  73  1.63711e-04
  3   1   5  74  1.98573e-04
  3   1   5  75  2.29211e-05
  3   1   5  80  2.81794e-05
  3   1   5  84 -1.06628e-04
  3   1   5  85  8.72314e-05
  3   1   5  94 -1.18248e-05
  3   1   5  96  3.17337e-05
  3   1   5 102  2.36811e-05
  3   1   5 104  3.19378e-05
  3   1   5 112 -3.27654e-05
  3   1   5 118  1.89110e-05
  3   1   5 122 -2.18562e-05
  3   1   5 126 -2.04207e-05
  3   1   5 132 -1.13475e-05
  3   1   5 134 -3.16061e-05
  3   1   5 138  2.73383e-05
  3   1   5 139 -1.71659e-04
  3   1   5 141  2.66645e-05
  3   1   5 144  3.44799e-05
  3   1   5 159  3.02875e-05
  3   1   5 162 -7.04352e-05
  3   1   5 172  1.43536e-05
  3   1   5 173 -8.00783e-05
  3   1   6  17  6.22791e-05
  3   1   6  20 -2.15899e-05
  3   1   6  24  1.01498e-04
  3   1   6  29  1.19264e-05
  3   1   6  30 -3.33862e-05
  3   1   6  41  2.13295e-04
  3   1   6  42 -8.11131e-05
  3   1   6  50 -2.93128e-04
  3   1   6  52 -1.42946e-05
  3   1   6  58  3.28012e-05
  3   1   6  60 -1.64263e-05
  3   1   6  61  7.54500e-05
  3   1   6  70  1.76258e-05
  3   1   6  72 -1.29112e-05
  3   1   6  74 -8.46657e-05
  3   1   6  86  1.58881e-04
  3   1   6  95  2.44050e-04
  3   1   6  97  6.15255e-05
  3   1   6 101  9.76799e-05
  3   1   6 103 -2.53473e-04
  3   1   6 107  4.06154e-04
  3   1   6 108 -5.61758e-05
  3   1   6 113 -2.02307e-04
  3   1   6 119  7.85536e-05
  3   1   6 123 -8.69342e-05
  3   1   6 131 -3.86962e-04
  3   1   6 135  9.39763e-05
  3   1   6 139 -3.45053e-04
  3   1   6 140  2.83278e-04
  3   1   6 149 -3.34576e-04
  3   1   6 152  1.71955e-04
  3   1   6 158  6.09555e-04
  3   1   6 163 -5.66869e-04
  3   1   6 167 -3.07249e-05
  3   1   6 173 -1.37920e-04
  3   1   6 177 -1.71287e-05
  3   1   6 181  3.55249e-05
  3   1   6 184  3.95203e-05
  3   1   6 189 -3.28773e-05
  3   1   7  11  1.69257e-05
  3   1   7  12 -2.00987e-04
  3   1   7  15 -3.52995e-04
  3   1   7  16 -2.78318e-04
  3   1   7  17 -6.92916e-04
  3   1   7  19  1.18887e-05
  3   1   7  21  7.21621e-04
  3   1   7  25  1.38416e-05
  3   1   7  27 -1.08344e-05
  3   1   7  29  5.59528e-05
  3   1   7  30  5.12376e-04
  3   1   7  32 -1.86281e-05
  3   1   7  33  2.84577e-04
  3   1   7  38 -3.03718e-04
  3   1   7  41 -4.14555e-04
  3   1   7  52 -9.00138e-05
  3   1   7  56  2.14188e-05
  3   1   7  58 -3.01991e-05
  3   1   7  59 -5.61222e-05
  3   1   7  60  5.21175e-04
  3   1   7  61  3.70621e-04
  3   1   7  70 -5.03343e-04
  3   1   7  71 -8.92484e-04
  3   1   7  72  1.00547e-03
  3   1   7  74  4.55719e-04
  3   1   7  80  3.10728e-05
  3   1   7  81 -4.22494e-04
  3   1   7  84 -6.04909e-05
  3   1   7  85  3.12671e-05
  3   1   7  86 -8.84540e-04
  3   1   7  93  3.38344e-05
  3   1   7 101  3.24320e-04
  3   1   7 103  4.03622e-04
  3   1   7 107 -5.44547e-04
  3   1   7 108  1.00440e-05
  3   1   7 110 -1.33723e-05
  3   1   7 111  2.34037e-05
  3   1   7 114  1.54035e-05
  3   1   7 119  3.19708e-04
  3   1   7 120 -2.95502e-05
  3   1   7 121  1.11078e-05
  3   1   7 123 -3.54962e-04
  3   1   7 132  4.16415e-05
  3   1   7 139 -5.93247e-04
  3   1   7 146 -1.61700e-05
  3   1   7 158 -3.15598e-04
  3   1   7 163 -5.50470e-04
  3   1   7 166 -3.05711e-05
  3   1   7 169  6.62055e-04
  3   1   7 170  1.49698e-04
  3   1   7 171 -7.54760e-05
  3   1   7 173 -7.86773e-04
  3   1   7 177  6.06701e-04
  3   1   7 181  3.31852e-04
  3   1   7 182 -1.77615e-05
  3   1   7 185 -1.04438e-05
  3   1   7 188  1.89156e-05
  3   1   7 189 -3.34669e-04
  3   1   8  13  1.18432e-04
  3   1   8  14 -1.20444e-04
  3   1   8  16 -3.00105e-05
  3   1   8  23 -1.06514e-04
  3   1   8  31  4.03720e-05
  3   1   8  34 -1.01777e-04
  3   1   8  37 -1.54104e-05
  3   1   8  59 -1.35703e-05
  3   1   8  67  2.71115e-04
  3   1   8  73  2.15565e-05
  3   1   8  75  1.53716e-05
  3   1   8  80  6.42048e-05
  3   1   8  84  5.74517e-05
  3   1   8  96  2.15419e-05
  3   1   8 102  1.59210e-05
  3   1   8 104  2.36997e-05
  3   1   8 107  1.17536e-04
  3   1   8 108  6.82291e-04
  3   1   8 112 -2.25614e-05
  3   1   8 118  1.26964e-05
  3   1   8 122 -1.47270e-05
  3   1   8 126 -1.36522e-05
  3   1   8 133 -2.62033e-04
  3   1   8 134 -2.22965e-05
  3   1   8 138  1.90046e-05
  3   1   8 141  1.81383e-05
  3   1   8 144  2.35712e-05
  3   1   8 159  2.08036e-05
  3   1   8 162 -6.62798e-05
  3   1   8 173 -3.04661e-05
  3   1   8 181 -2.82616e-04
  3   1   9  11 -1.90637e-04
  3   1   9  12  1.90755e-04
  3   1   9  18 -4.08851e-04
  3   1   9  25 -1.13801e-04
  3   1   9  26 -1.14026e-04
  3   1   9  27  2.65419e-04
  3   1   9  28 -2.65786e-04
  3   1   9  32  1.98669e-04
  3   1   9  35 -2.75314e-04
  3   1   9  38 -1.62983e-04
  3   1   9  39  1.65069e-04
  3   1   9  43  6.39089e-04
  3   1   9  44  6.41310e-04
  3   1   9  45  1.68301e-04
  3   1   9  46  1.67244e-04
  3   1   9  48  8.63776e-04
  3   1   9  49 -8.56256e-04
  3   1   9  53  1.64137e-04
  3   1   9  54 -1.64179e-04
  3   1   9  56  6.49247e-05
  3   1   9  63  1.16169e-04
  3   1   9  66  5.08146e-04
  3   1   9  68  5.81406e-04
  3   1   9  69 -5.82971e-04
  3   1   9  71 -1.22630e-04
  3   1   9  72  1.22003e-04
  3   1   9  79  5.07721e-05
  3   1   9  90 -9.35123e-05
  3   1   9  91 -9.36283e-05
  3   1   9  92  1.37924e-04
  3   1   9  93 -1.38106e-04
  3   1   9  99  1.84733e-04
  3   1   9 105 -9.94716e-05
  3   1   9 106  1.00094e-04
  3   1   9 114 -1.24935e-04
  3   1   9 115 -1.24666e-04
  3   1   9 116 -5.15786e-05
  3   1   9 117 -5.14971e-05
  3   1   9 120 -5.36487e-05
  3   1   9 125  1.54942e-05
  3   1   9 132  7.20236e-05
  3   1   9 151  2.64945e-05
  3   1   9 154  1.32595e-04
  3   1   9 155  1.31662e-04
  3   1   9 156 -2.96172e-04
  3   1   9 157 -2.95696e-04
  3   1   9 160  1.64872e-04
  3   1   9 178  3.10338e-05
  3   1   9 179  3.10530e-05
  3   1  10  18 -4.16178e-05
  3   1  10  25  1.89289e-05
  3   1  10  26 -1.98764e-05
  3   1  10  32  2.90773e-05
  3   1  10  35 -6.42976e-05
  3   1  10  43  3.53888e-04
  3   1  10  44 -3.53578e-04
  3   1  10  45 -9.53901e-05
  3   1  10  46 -1.25275e-04
  3   1  10  48 -5.21607e-05
  3   1  10  49 -5.42065e-05
  3   1  10  63 -1.77483e-05
  3   1  10  68  4.25365e-04
  3   1  10  69  4.41214e-04
  3   1  10  72 -1.45182e-05
  3   1  10  76 -6.13201e-05
  3   1  10  83 -8.68041e-05
  3   1  10  87  2.97969e-04
  3   1  10  88 -3.06589e-04
  3   1  10  89  3.06380e-04
  3   1  10  99  1.52170e-05
  3   1  10 110 -4.08069e-05
  3   1  10 111  4.07341e-05
  3   1  10 127 -7.37542e-05
  3   1  10 128  7.38051e-05
  3   1  10 130 -1.87836e-05
  3   1  10 132  2.39023e-05
  3   1  10 136 -8.64046e-05
  3   1  10 137  8.64402e-05
  3   1  10 143  7.60662e-05
  3   1  10 148 -1.62784e-05
  3   1  11  22 -6.92779e-04
  3   1  11  37 -2.07889e-04
  3   1  11  40  3.47987e-04
  3   1  11  47 -5.18687e-04
  3   1  11  51  6.41865e-04
  3   1  11  62 -8.37117e-04
  3   1  11  75  3.77884e-04
  3   1  11  94 -5.29567e-04
  3   1  11  96  6.55403e-04
  3   1  11  98  5.73061e-05
  3   1  11 102 -3.97539e-04
  3   1  11 104  3.69075e-04
  3   1  11 112  5.23008e-04
  3   1  11 118 -3.15688e-04
  3   1  11 122  2.48381e-04
  3   1  11 126  2.01680e-04
  3   1  11 134 -7.47628e-04
  3   1  11 138 -6.29497e-04
  3   1  11 141 -7.33123e-04
  3   1  11 144 -2.47082e-04
  3   1  11 153 -4.16559e-04
  3   1  11 159 -7.22000e-04
  3   1  11 162  1.13543e-03
  3   1  11 166  9.53782e-05
  3   1  11 172 -4.27992e-04
  3   1  11 176  4.43194e-05
  3   1  11 180 -5.32105e-04
  3   1  11 185  2.86709e-04
  3   1  11 188  4.03844e-04
  3   1  12  18  3.31150e-05
  3   1  12  25  4.96987e-05
  3   1  12  26 -4.97404e-05
  3   1  12  33  1.38038e-04
  3   1  12  35  6.08240e-05
  3   1  12  38 -4.15121e-04
  3   1  12  39  4.13042e-04
  3   1  12  43 -3.17532e-05
  3   1  12  44  3.18895e-05
  3   1  12  46  1.78555e-05
  3   1  12  48 -3.39945e-05
  3   1  12  49  3.43543e-05
  3   1  12  53 -1.17890e-04
  3   1  12  54 -1.19134e-04
  3   1  12  56 -3.93750e-05
  3   1  12  63 -8.04517e-05
  3   1  12  66 -4.80872e-05
  3   1  12  68 -1.39981e-05
  3   1  12  69  1.50895e-05
  3   1  12  71  1.63174e-05
  3   1  12  72  1.33043e-05
  3   1  12  78 -4.84870e-04
  3   1  12  79  4.85046e-04
  3   1  12  88  6.62766e-05
  3   1  12  89  6.62867e-05
  3   1  12  91 -2.03225e-04
  3   1  12  92 -4.49623e-04
  3   1  12  93  4.50441e-04
  3   1  12 100 -3.25988e-05
  3   1  12 105  3.07968e-05
  3   1  12 106  2.97670e-05
  3   1  12 115  2.51999e-05
  3   1  12 116 -2.15392e-05
  3   1  12 117  2.19328e-05
  3   1  12 121 -1.05047e-05
  3   1  12 124 -7.43906e-04
  3   1  12 125  7.44058e-04
  3   1  12 127  7.82224e-04
  3   1  12 128 -7.81994e-04
  3   1  12 130 -2.25061e-05
  3   1  12 136  4.02969e-04
  3   1  12 137 -4.02958e-04
  3   1  12 143 -3.62161e-04
  3   1  12 148 -1.52270e-04
  3   1  12 151 -3.25790e-05
  3   1  12 154 -4.17894e-05
  3   1  12 155 -4.08181e-05
  3   1  12 156  1.27817e-04
  3   1  12 157  1.25007e-04
  3   1  12 160 -9.65574e-05
  3   1  12 165 -1.81782e-05
  3   1  12 179  4.03639e-04
  3   1  12 182  6.11579e-05
  3   1  12 183 -6.12283e-05
  3   1  12 186  7.80774e-05
  3   1  12 187 -7.81364e-05
  3   1  13  11 -1.88992e-04
  3   1  13  15 -2.30130e-04
  3   1  13  18  5.71756e-05
  3   1  13  25 -1.65853e-04
  3   1  13  26 -1.65760e-04
  3   1  13  27 -7.27409e-05
  3   1  13  28 -7.27543e-05
  3   1  13  33 -1.08503e-05
  3   1  13  38  2.58305e-05
  3   1  13  39  2.33898e-05
  3   1  13  43  6.30376e-04
  3   1  13  44 -6.29914e-04
  3   1  13  45  2.93180e-04
  3   1  13  46  3.01757e-04
  3   1  13  48 -3.44538e-04
  3   1  13  49 -3.45174e-04
  3   1  13  53  1.57508e-04
  3   1  13  54  1.56692e-04
  3   1  13  56  4.50294e-05
  3   1  13  63 -1.30987e-04
  3   1  13  66  1.47649e-05
  3   1  13  68  6.74961e-05
  3   1  13  69  6.83324e-05
  3   1  13  71  4.81047e-05
  3   1  13  72 -4.79227e-05
  3   1  13  77  1.78006e-04
  3   1  13  78 -4.01898e-05
  3   1  13  79  4.13650e-05
  3   1  13  82 -2.99699e-05
  3   1  13  91 -1.26448e-05
  3   1  13  92  4.97699e-05
  3   1  13  93  4.83474e-05
  3   1  13 100 -1.03936e-05
  3   1  13 105 -2.25610e-04
  3   1  13 106 -2.25503e-04
  3   1  13 111  3.56463e-05
  3   1  13 115 -8.63028e-04
  3   1  13 116 -1.41714e-03
  3   1  13 117 -1.41857e-03
  3   1  13 124 -1.90663e-05
  3   1  13 125  1.83223e-05
  3   1  13 127 -6.84831e-05
  3   1  13 128 -6.83796e-05
  3   1  13 130 -8.75117e-05
  3   1  13 132  2.29178e-04
  3   1  13 151  1.33118e-03
  3   1  13 154  2.01525e-03
  3   1  13 155  2.02028e-03
  3   1  13 156 -3.33630e-03
  3   1  13 157 -3.35777e-03
  3   1  13 160  2.17579e-03
  3   1  13 170 -2.17425e-05
  3   1  13 171 -2.17398e-05
  3   1  14  11  1.14264e-04
  3   1  14  12  1.14340e-04
  3   1  14  16 -2.61405e-04
  3   1  14  25  1.96217e-04
  3   1  14  26  1.96166e-04
  3   1  14  33 -3.10273e-04
  3   1  14  35 -7.91728e-05
  3   1  14  36 -7.99698e-05
  3   1  14  39 -1.02045e-05
  3   1  14  43  5.77993e-05
  3   1  14  44  5.78481e-05
  3   1  14  56  1.48903e-04
  3   1  14  57  1.48868e-04
  3   1  14  63  1.82729e-04
  3   1  14  64 -1.82408e-04
  3   1  14  65 -4.92839e-05
  3   1  14  66 -4.93311e-05
  3   1  14  68 -4.69945e-05
  3   1  14  69 -4.65673e-05
  3   1  14  71 -9.49441e-05
  3   1  14  72  9.49712e-05
  3   1  14  76  2.39593e-04
  3   1  14  79 -1.32251e-05
  3   1  14  82  1.61396e-04
  3   1  14  83 -1.61170e-04
  3   1  14  88  6.66140e-05
  3   1  14  89  6.66779e-05
  3   1  14  91 -6.15621e-05
  3   1  14  92 -1.30785e-05
  3   1  14  93  1.11634e-05
  3   1  14 100  2.14279e-04
  3   1  14 105 -5.84011e-05
  3   1  14 106 -5.83795e-05
  3   1  14 114  7.47393e-04
  3   1  14 115 -7.47700e-04
  3   1  14 116  1.19101e-03
  3   1  14 117  1.19186e-03
  3   1  14 121  7.08089e-05
  3   1  14 124  5.83848e-04
  3   1  14 125  5.84000e-04
  3   1  14 127 -4.86809e-04
  3   1  14 128  4.86362e-04
  3   1  14 129 -2.59396e-04
  3   1  14 143  2.50578e-04
  3   1  14 148  8.02291e-05
  3   1  14 150 -1.19474e-03
  3   1  14 151  1.19566e-03
  3   1  14 154 -1.84341e-03
  3   1  14 156 -2.45188e-03
  3   1  14 157  2.46569e-03
  3   1  14 160 -1.62382e-03
  3   1  14 161  1.62194e-03
  3   1  14 171 -1.63012e-05
  3   1  14 186 -7.19907e-05
  3   1  14 187 -3.65674e-05
  3   1  15  18 -8.42966e-05
  3   1  15  25  1.61844e-05
  3   1  15  26  1.62171e-05
  3   1  15  27  3.74430e-05
  3   1  15  28  3.74508e-05
  3   1  15  33  4.55475e-05
  3   1  15  35  3.41612e-05
  3   1  15  36 -3.21119e-05
  3   1  15  38 -3.44822e-04
  3   1  15  39  3.47418e-04
  3   1  15  43  2.02826e-05
  3   1  15  44 -2.06710e-05
  3   1  15  45  2.71852e-05
  3   1  15  46  2.89664e-05
  3   1  15  48 -1.19992e-04
  3   1  15  49 -1.20053e-04
  3   1  15  53 -1.29160e-04
  3   1  15  54  1.29173e-04
  3   1  15  56  1.15670e-05
  3   1  15  57 -1.15264e-05
  3   1  15  65 -1.24358e-05
  3   1  15  66  1.25639e-05
  3   1  15  78  1.78524e-04
  3   1  15  79 -1.78542e-04
  3   1  15  92 -2.13121e-04
  3   1  15  93  2.12957e-04
  3   1  15 100 -1.11366e-05
  3   1  15 116 -1.71854e-05
  3   1  15 117 -1.84038e-05
  3   1  15 127 -1.35162e-05
  3   1  15 128 -1.36321e-05
  3   1  15 132  2.01639e-05
  3   1  15 136  2.38674e-04
  3   1  15 150  1.07420e-05
  3   1  15 151  1.16986e-05
  3   1  15 156  4.62173e-05
  3   1  15 157  4.30552e-05
  3   1  15 160 -2.64934e-05
  3   1  15 161 -2.52272e-05
  3   1  15 174  1.65318e-05
  3   1  15 175 -1.65271e-05
  3   1  15 178 -2.58109e-04
  3   1  15 179 -2.58105e-04
  3   1  15 182  3.13690e-05
  3   1  15 183  3.14367e-05
  3   1  15 187 -3.65817e-05
  3   1  16  17  1.27856e-04
  3   1  16  21  1.41043e-04
  3   1  16  29  1.66021e-04
  3   1  16  30  5.15513e-05
  3   1  16  52  1.11948e-04
  3   1  16  58  2.24506e-05
  3   1  16  60 -1.91440e-05
  3   1  16  70 -1.01570e-05
  3   1  16  80 -2.46735e-05
  3   1  16  81  3.33207e-04
  3   1  16  85  2.48906e-05
  3   2   3  14 -1.61620e-04
  3   2   3  22  3.07720e-05
  3   2   3  31  1.04317e-04
  3   2   3  34  2.88045e-05
  3   2   3  47  1.89802e-04
  3   2   3  51  5.86512e-05
  3   2   3  68 -1.71210e-05
  3   2   3  73 -1.85418e-04
  3   2   3  84 -1.00632e-05
  3   2   3  87  1.22629e-04
  3   2   3  96 -7.13649e-05
  3   2   3  98  1.06392e-05
  3   2   3 102 -8.18086e-05
  3   2   3 104  2.13323e-05
  3   2   3 112  1.26493e-04
  3   2   3 126  4.13746e-05
  3   2   3 134  1.62340e-04
  3   2   3 141 -9.69184e-05
  3   2   3 144 -1.04692e-04
  3   2   3 159 -1.13752e-04
  3   2   3 162  3.72554e-04
  3   2   3 172 -5.53065e-05
  3   2   4  11  1.43353e-05
  3   2   4  12  1.36335e-05
  3   2   4  26  1.42273e-05
  3   2   4  33 -2.61552e-05
  3   2   4  35  1.68092e-05
  3   2   4  36  2.00109e-05
  3   2   4  38  1.59943e-05
  3   2   4  39  2.01466e-05
  3   2   4  43 -1.30644e-05
  3   2   4  44 -1.32331e-05
  3   2   4  45  2.14486e-04
  3   2   4  53 -1.26821e-05
  3   2   4  54 -1.26152e-05
  3   2   4  63 -1.02292e-05
  3   2   4  64 -1.35933e-05
  3   2   4  92  1.17265e-04
  3   2   4  93  1.17686e-04
  3   2   4 100 -1.03288e-05
  3   2   4 115  3.58135e-05
  3   2   4 116 -4.22731e-05
  3   2   4 117  4.39897e-05
  3   2   4 120 -2.02043e-05
  3   2   4 124 -2.08974e-05
  3   2   4 125  2.09892e-05
  3   2   4 127  1.40009e-05
  3   2   4 128 -1.43245e-05
  3   2   4 132  8.81081e-05
  3   2   4 151 -7.84146e-05
  3   2   4 154  1.44527e-04
  3   2   4 155 -1.56371e-04
  3   2   4 156 -1.97229e-04
  3   2   4 157  2.15512e-04
  3   2   4 160  2.86091e-04
  3   2   5  11  1.15091e-04
  3   2   5  12  1.15493e-04
  3   2   5  15 -4.43279e-05
  3   2   5  16 -4.46457e-05
  3   2   5  18  8.87660e-05
  3   2   5  19 -8.91383e-05
  3   2   5  26 -1.26224e-04
  3   2   5  28  7.25648e-05
  3   2   5  33 -1.21247e-04
  3   2   5  35 -2.23907e-04
  3   2   5  36 -2.28191e-04
  3   2   5  38  3.49346e-05
  3   2   5  39  3.76115e-05
  3   2   5  43 -1.69688e-05
  3   2   5  44 -1.72184e-05
  3   2   5  45 -2.14799e-04
  3   2   5  48  6.14472e-05
  3   2   5  56 -1.26106e-04
  3   2   5  57  1.26224e-04
  3   2   5  63  1.76567e-04
  3   2   5  64  1.77978e-04
  3   2   5  65  6.98809e-05
  3   2   5  66  6.86983e-05
  3   2   5  69 -5.01999e-05
  3   2   5  72 -7.23291e-05
  3   2   5  76 -5.93181e-05
  3   2   5  78  1.67646e-04
  3   2   5  79 -1.67471e-04
  3   2   5  82 -7.75248e-05
  3   2   5  83 -7.27963e-05
  3   2   5  88 -2.74645e-05
  3   2   5  89 -2.65567e-05
  3   2   5  90 -1.43903e-04
  3   2   5  91  1.44028e-04
  3   2   5  92  2.29167e-05
  3   2   5  93  2.67602e-05
  3   2   5 100 -1.01652e-04
  3   2   5 106  2.10046e-04
  3   2   5 110 -2.58934e-05
  3   2   5 115 -1.79834e-05
  3   2   5 116  2.96931e-05
  3   2   5 117 -2.91369e-05
  3   2   5 124  1.63585e-05
  3   2   5 125 -1.64512e-05
  3   2   5 127 -9.00862e-05
  3   2   5 128  9.06331e-05
  3   2   5 129  1.73192e-04
  3   2   5 136 -3.90469e-05
  3   2   5 137  3.89875e-05
  3   2   5 148 -1.83500e-05
  3   2   5 151  2.71931e-05
  3   2   5 154 -4.12116e-05
  3   2   5 155  3.98500e-05
  3   2   5 156  8.04431e-05
  3   2   5 157 -7.84959e-05
  3   2   5 160  7.86664e-05
  3   2   5 186  1.24789e-05
  3   2   5 187 -1.24599e-05
  3   2   6  11 -1.04435e-05
  3   2   6  12  1.01619e-05
  3   2   6  18 -1.13974e-05
  3   2   6  19 -1.13035e-05
  3   2   6  26 -1.89229e-05
  3   2   6  33 -2.15429e-05
  3   2   6  35  2.49133e-05
  3   2   6  36 -2.49467e-05
  3   2   6  43 -2.56269e-05
  3   2   6  44  2.62185e-05
  3   2   6  48  1.82571e-05
  3   2   6  53  1.53463e-04
  3   2   6  54 -1.53339e-04
  3   2   6  56  2.20364e-05
  3   2   6  57  2.17006e-05
  3   2   6  63 -3.09978e-05
  3   2   6  64  3.14454e-05
  3   2   6  65  1.33799e-05
  3   2   6  66 -1.32432e-05
  3   2   6  72 -1.00238e-05
  3   2   6  78  2.25619e-05
  3   2   6  79  2.25027e-05
  3   2   6  90  1.99465e-05
  3   2   6  91  1.98519e-05
  3   2   6  92  2.79478e-04
  3   2   6  93 -2.79516e-04
  3   2   6 106  2.91594e-05
  3   2   6 110 -1.18419e-05
  3   2   6 115 -5.67616e-04
  3   2   6 116 -7.96689e-04
  3   2   6 117 -8.02723e-04
  3   2   6 120  9.53716e-05
  3   2   6 124 -4.46327e-04
  3   2   6 125 -4.46796e-04
  3   2   6 129  3.21111e-05
  3   2   6 132 -2.64969e-04
  3   2   6 142 -1.42245e-04
  3   2   6 143 -1.42461e-04
  3   2   6 151  9.22494e-04
  3   2   6 154  1.42174e-03
  3   2   6 155  1.44546e-03
  3   2   6 156 -2.25604e-03
  3   2   6 157 -2.35012e-03
  3   2   6 160  1.05633e-03
  3   2   6 164 -2.93774e-05
  3   2   6 178  1.71661e-04
  3   2   7  11 -1.87519e-04
  3   2   7  12  1.87726e-04
  3   2   7  15  5.95788e-05
  3   2   7  16 -5.93406e-05
  3   2   7  18 -2.48333e-04
  3   2   7  19 -2.48820e-04
  3   2   7  26 -3.02147e-04
  3   2   7  28  1.91913e-04
  3   2   7  33 -2.93031e-04
  3   2   7  35  5.12279e-04
  3   2   7  36 -5.16827e-04
  3   2   7  38 -5.87496e-05
  3   2   7  39  5.83655e-05
  3   2   7  43 -1.22354e-04
  3   2   7  44  1.23162e-04
  3   2   7  45 -1.36543e-04
  3   2   7  48  2.95217e-04
  3   2   7  56  2.75165e-04
  3   2   7  57  2.75267e-04
  3   2   7  63 -3.96237e-04
  3   2   7  64  3.98296e-04
  3   2   7  65  2.30125e-04
  3   2   7  66 -2.28296e-04
  3   2   7  69 -1.56381e-04
  3   2   7  72 -1.71761e-04
  3   2   7  76 -1.30755e-04
  3   2   7  78  4.02252e-04
  3   2   7  79  4.02052e-04
  3   2   7  82  1.40270e-04
  3   2   7  83 -1.39989e-04
  3   2   7  88 -1.91996e-05
  3   2   7  89  1.89066e-05
  3   2   7  90  3.34998e-04
  3   2   7  91  3.35157e-04
  3   2   7  93  2.19203e-05
  3   2   7 100 -2.48657e-04
  3   2   7 106  4.97025e-04
  3   2   7 110 -4.34251e-05
  3   2   7 115 -2.21883e-05
  3   2   7 116 -3.17087e-05
  3   2   7 117 -3.23936e-05
  3   2   7 124 -1.71856e-05
  3   2   7 125 -1.70125e-05
  3   2   7 127  2.54128e-04
  3   2   7 128  2.54894e-04
  3   2   7 129  3.78490e-04
  3   2   7 132  4.36780e-05
  3   2   7 136  9.72736e-05
  3   2   7 137  9.75593e-05
  3   2   7 148 -2.16927e-05
  3   2   7 151  3.36709e-05
  3   2   7 154  5.28976e-05
  3   2   7 155  5.41585e-05
  3   2   7 156 -7.61994e-05
  3   2   7 157 -8.00198e-05
  3   2   7 160  3.76621e-05
  3   2   7 186  1.94436e-05
  3   2   7 187  1.94938e-05
  3   2   8  11 -1.49189e-04
  3   2   8  12 -1.49315e-04
  3   2   8  15 -4.92549e-05
  3   2   8  16 -4.92847e-05
  3   2   8  18  5.47594e-04
  3   2   8  19 -5.48395e-04
  3   2   8  26 -1.97997e-04
  3   2   8  28  3.64308e-04
  3   2   8  33 -3.02207e-04
  3   2   8  35 -4.66064e-04
  3   2   8  36 -4.69051e-04
  3   2   8  38  2.41494e-04
  3   2   8  39  2.41288e-04
  3   2   8  43  6.69370e-04
  3   2   8  44  6.72495e-04
  3   2   8  45 -2.21332e-04
  3   2   8  48  9.81496e-04
  3   2   8  56 -1.56627e-04
  3   2   8  57  1.56640e-04
  3   2   8  63  2.86512e-04
  3   2   8  64  2.87352e-04
  3   2   8  65  6.49336e-04
  3   2   8  66  6.45559e-04
  3   2   8  69 -6.97359e-04
  3   2   8  72 -1.84558e-04
  3   2   8  76  4.83602e-05
  3   2   8  78  1.37840e-04
  3   2   8  79 -1.37807e-04
  3   2   8  82  6.20122e-05
  3   2   8  83  5.16681e-05
  3   2   8  88  3.50496e-04
  3   2   8  89  3.46541e-04
  3   2   8  90 -1.83619e-04
  3   2   8  91  1.83622e-04
  3   2   8  92  1.36397e-05
  3   2   8  93  1.61951e-05
  3   2   8 100 -2.99831e-04
  3   2   8 106  2.55002e-04
  3   2   8 110  3.19455e-05
  3   2   8 127  9.19661e-05
  3   2   8 128 -9.21662e-05
  3   2   8 129  1.31150e-04
  3   2   8 132  1.46428e-05
  3   2   8 136  1.05623e-04
  3   2   8 137 -1.05675e-04
  3   2   8 154  1.14921e-05
  3   2   8 155 -1.21715e-05
  3   2   8 160  3.22347e-05
  3   2   8 186  1.28568e-05
  3   2   8 187 -1.28613e-05
  3   2   9  13  7.77579e-04
  3   2   9  17 -3.52609e-04
  3   2   9  19 -5.14902e-05
  3   2   9  20  3.42778e-04
  3   2   9  23 -9.06490e-04
  3   2   9  24 -1.86698e-05
  3   2   9  25 -3.13846e-05
  3   2   9  27 -6.36268e-05
  3   2   9  32 -6.64549e-05
  3   2   9  33 -6.57558e-05
  3   2   9  36 -3.45209e-05
  3   2   9  40  2.42899e-05
  3   2   9  41  3.54289e-04
  3   2   9  42  2.38549e-05
  3   2   9  46 -1.04476e-04
  3   2   9  49 -6.17426e-05
  3   2   9  51 -2.25115e-05
  3   2   9  52  3.55225e-04
  3   2   9  57 -4.74328e-05
  3   2   9  59  1.35270e-04
  3   2   9  61  3.45858e-04
  3   2   9  62  7.37908e-04
  3   2   9  64 -4.12330e-05
  3   2   9  65 -6.67712e-05
  3   2   9  68 -7.81671e-05
  3   2   9  71  6.94472e-05
  3   2   9  72 -1.17394e-05
  3   2   9  74  1.46538e-05
  3   2   9  75  6.09466e-05
  3   2   9  78  6.43492e-05
  3   2   9  80  7.78384e-04
  3   2   9  85 -7.45154e-05
  3   2   9  86  2.63133e-04
  3   2   9  94 -7.15544e-04
  3   2   9  95 -3.46597e-04
  3   2   9  96  7.31606e-04
  3   2   9  97  3.46300e-04
  3   2   9  98  2.63938e-05
  3   2   9  99  6.49451e-05
  3   2   9 100  6.32334e-05
  3   2   9 101 -3.51021e-04
  3   2   9 102  6.73859e-05
  3   2   9 103 -8.09779e-05
  3   2   9 104  2.58776e-05
  3   2   9 105 -5.63541e-05
  3   2   9 107  3.35465e-04
  3   2   9 111 -7.05449e-04
  3   2   9 113 -3.49942e-04
  3   2   9 114 -1.32982e-05
  3   2   9 123 -3.51383e-04
  3   2   9 126 -5.87379e-05
  3   2   9 129 -1.05531e-04
  3   2   9 130  1.04435e-04
  3   2   9 131  3.49038e-04
  3   2   9 135 -3.59297e-04
  3   2   9 139 -1.23271e-05
  3   2   9 141  1.01069e-05
  3   2   9 142  8.04374e-05
  3   2   9 144  7.07995e-04
  3   2   9 146 -5.99722e-05
  3   2   9 149  1.69701e-05
  3   2   9 152  3.55173e-04
  3   2   9 159  3.13277e-05
  3   2   9 162 -4.32310e-05
  3   2   9 163  1.66588e-05
  3   2   9 168 -3.51021e-04
  3   2   9 173  3.67115e-04
  3   2   9 176 -6.60054e-05
  3   2   9 177  9.57528e-05
  3   2   9 180 -6.50258e-05
  3   2   9 181  3.21316e-04
  3   2   9 184  3.53224e-04
  3   2   9 189 -3.40964e-04
  3   2  10  12  7.17327e-04
  3   2  10  14 -5.55387e-05
  3   2  10  17 -3.04125e-05
  3   2  10  19 -7.48105e-05
  3   2  10  20  3.40789e-04
  3   2  10  24  3.43354e-04
  3   2  10  25  3.25776e-05
  3   2  10  27 -6.54563e-04
  3   2  10  29 -1.00723e-05
  3   2  10  30  4.95677e-05
  3   2  10  32 -6.62701e-04
  3   2  10  33  6.62717e-04
  3   2  10  34 -1.04446e-04
  3   2  10  36 -1.28321e-04
  3   2  10  37  7.33989e-04
  3   2  10  42 -3.42858e-04
  3   2  10  46  1.49671e-04
  3   2  10  47  1.03639e-05
  3   2  10  49  2.68795e-04
  3   2  10  51  8.06682e-05
  3   2  10  52 -1.49047e-05
  3   2  10  57 -1.70488e-05
  3   2  10  58 -1.08106e-05
  3   2  10  59  8.56390e-05
  3   2  10  61 -3.19337e-04
  3   2  10  62 -8.01402e-05
  3   2  10  64 -6.46178e-04
  3   2  10  65 -9.44142e-05
  3   2  10  67 -9.06770e-04
  3   2  10  68  6.02966e-04
  3   2  10  70  3.82554e-05
  3   2  10  71  7.07337e-04
  3   2  10  72  7.06305e-04
  3   2  10  73 -8.55217e-04
  3   2  10  78 -1.46773e-05
  3   2  10  82  6.61992e-05
  3   2  10  85  4.04805e-05
  3   2  10  86 -7.01415e-05
  3   2  10  94  6.53648e-05
  3   2  10  95  3.53437e-04
  3   2  10  96 -6.49178e-05
  3   2  10  97  3.42472e-04
  3   2  10  99  6.23680e-04
  3   2  10 100 -6.20076e-04
  3   2  10 101  3.63467e-04
  3   2  10 103 -2.41387e-05
  3   2  10 104 -8.32263e-05
  3   2  10 105 -6.18218e-04
  3   2  10 107 -5.04009e-05
  3   2  10 108  5.69313e-05
  3   2  10 111 -4.47294e-05
  3   2  10 112  6.60296e-05
  3   2  10 113 -2.03108e-05
  3   2  10 119 -1.66414e-05
  3   2  10 123  3.25229e-04
  3   2  10 126 -7.24953e-04
  3   2  10 129 -6.78632e-04
  3   2  10 130  6.77862e-04
  3   2  10 131  3.28221e-04
  3   2  10 133 -3.04751e-05
  3   2  10 141 -6.66287e-05
  3   2  10 143 -3.50573e-04
  3   2  10 144 -6.92260e-05
  3   2  10 146 -7.21311e-04
  3   2  10 149 -1.32740e-05
  3   2  10 158  3.25704e-04
  3   2  10 159 -7.29620e-05
  3   2  10 162  7.83747e-05
  3   2  10 163 -4.03347e-04
  3   2  10 165  6.82546e-05
  3   2  10 166 -6.63559e-05
  3   2  10 167  1.38509e-05
  3   2  10 169 -6.57010e-05
  3   2  10 170  6.73847e-05
  3   2  10 172 -7.10684e-05
  3   2  10 173 -7.20188e-05
  3   2  10 177 -3.06028e-04
  3   2  10 179  6.77225e-05
  3   2  10 181 -4.37948e-05
  3   2  10 182 -6.25658e-05
  3   2  10 185 -6.59564e-05
  3   2  10 189  2.15120e-05
  3   2  11  33 -5.72739e-05
  3   2  11  43  1.15305e-05
  3   2  11  44  1.14437e-05
  3   2  11  45  1.02580e-05
  3   2  11  53  1.56252e-04
  3   2  11  54  1.56222e-04
  3   2  11  61 -2.20006e-05
  3   2  11  74  2.17714e-05
  3   2  11  92  2.68969e-04
  3   2  11  93  2.68944e-04
  3   2  11 103 -1.73254e-05
  3   2  11 115 -8.40777e-04
  3   2  11 116  1.33783e-03
  3   2  11 117 -1.34306e-03
  3   2  11 120  6.77831e-05
  3   2  11 123  1.65589e-05
  3   2  11 124  6.67228e-04
  3   2  11 125 -6.67574e-04
  3   2  11 129  1.55221e-05
  3   2  11 132  1.62815e-05
  3   2  11 142 -2.86943e-04
  3   2  11 143  2.87030e-04
  3   2  11 151  1.33974e-03
  3   2  11 154 -2.04149e-03
  3   2  11 155  2.05943e-03
  3   2  11 156  3.53007e-03
  3   2  11 157 -3.60707e-03
  3   2  11 158 -1.46697e-05
  3   2  11 160  1.84924e-03
  3   2  11 163  1.04972e-05
  3   2  11 174 -1.55321e-05
  3   2  11 178  3.03805e-04
  3   2  11 183 -3.82174e-05
  3   2  12  13 -1.94878e-04
  3   2  12  15 -1.48644e-05
  3   2  12  16 -1.69319e-04
  3   2  12  17 -2.01272e-04
  3   2  12  19 -1.43893e-04
  3   2  12  20  1.25412e-04
  3   2  12  21  2.31111e-04
  3   2  12  23 -9.04402e-04
  3   2  12  24 -8.22051e-05
  3   2  12  25 -1.57800e-04
  3   2  12  27 -1.81432e-04
  3   2  12  29 -2.39336e-04
  3   2  12  30 -7.84204e-05
  3   2  12  34  8.97747e-04
  3   2  12  36 -1.04855e-04
  3   2  12  38 -4.58833e-05
  3   2  12  41 -2.12875e-04
  3   2  12  42 -2.21267e-05
  3   2  12  46  3.02656e-04
  3   2  12  47  9.37805e-04
  3   2  12  49 -1.54242e-04
  3   2  12  50  3.77714e-04
  3   2  12  51  8.75976e-04
  3   2  12  52  1.61040e-04
  3   2  12  55 -1.75584e-04
  3   2  12  57  1.77055e-04
  3   2  12  58 -3.12607e-05
  3   2  12  59  2.06247e-04
  3   2  12  60 -1.54111e-05
  3   2  12  61  6.14179e-05
  3   2  12  62 -8.75863e-04
  3   2  12  64  1.68149e-04
  3   2  12  65 -1.77610e-04
  3   2  12  68 -2.74311e-04
  3   2  12  70 -4.67471e-04
  3   2  12  71  1.90682e-04
  3   2  12  72 -1.71693e-04
  3   2  12  73  9.08562e-04
  3   2  12  74  5.81325e-04
  3   2  12  76 -2.04972e-04
  3   2  12  77 -2.05382e-04
  3   2  12  80  9.04570e-04
  3   2  12  81 -8.49955e-04
  3   2  12  83  1.98050e-04
  3   2  12  84  2.50747e-04
  3   2  12  85 -5.86888e-05
  3   2  12  86 -6.90862e-04
  3   2  12  87  9.28697e-04
  3   2  12  90 -8.63647e-04
  3   2  12  97  4.02273e-04
  3   2  12  98 -9.19088e-04
  3   2  12 101  3.04053e-04
  3   2  12 102 -8.90708e-04
  3   2  12 103  1.62030e-04
  3   2  12 104 -9.37655e-04
  3   2  12 105 -1.65366e-04
  3   2  12 107 -7.32870e-04
  3   2  12 108  1.37387e-04
  3   2  12 109 -9.02705e-04
  3   2  12 110 -1.86586e-04
  3   2  12 111 -1.52473e-04
  3   2  12 112  8.83152e-04
  3   2  12 113  1.92162e-04
  3   2  12 118 -8.69966e-04
  3   2  12 119  3.52334e-04
  3   2  12 120 -1.75952e-04
  3   2  12 121  1.79949e-04
  3   2  12 123 -1.41947e-04
  3   2  12 129 -1.76731e-04
  3   2  12 130  1.78077e-04
  3   2  12 131  2.19579e-04
  3   2  12 133 -4.60682e-04
  3   2  12 134  9.20296e-04
  3   2  12 138 -8.81127e-04
  3   2  12 139 -3.76933e-04
  3   2  12 140  2.78958e-04
  3   2  12 141 -8.76176e-04
  3   2  12 142  1.80803e-04
  3   2  12 144 -8.74862e-04
  3   2  12 145  2.01866e-05
  3   2  12 149 -1.14403e-04
  3   2  12 152  4.04658e-05
  3   2  12 153 -8.86537e-04
  3   2  12 158 -8.50280e-04
  3   2  12 159 -8.18290e-04
  3   2  12 162  7.68415e-04
  3   2  12 163 -5.65379e-04
  3   2  12 164 -1.81958e-04
  3   2  12 165 -1.92170e-04
  3   2  12 166 -1.91051e-04
  3   2  12 167  8.81614e-05
  3   2  12 169 -2.39515e-05
  3   2  12 171 -1.84304e-04
  3   2  12 172 -8.85252e-04
  3   2  12 173 -9.33995e-04
  3   2  12 174 -1.82022e-04
  3   2  12 175  1.92252e-04
  3   2  12 177  2.06014e-04
  3   2  12 178 -1.82279e-04
  3   2  12 179 -1.89649e-04
  3   2  12 181  3.88946e-05
  3   2  12 182 -1.82031e-04
  3   2  12 188  2.20600e-04
  3   2  12 189 -1.11088e-04
  3   2  13  12 -9.53361e-04
  3   2  13  14 -8.97827e-04
  3   2  13  15 -6.66750e-05
  3   2  13  16  9.34974e-04
  3   2  13  17  3.34528e-04
  3   2  13  19 -7.02924e-04
  3   2  13  20  6.44563e-05
  3   2  13  21 -3.86075e-04
  3   2  13  22  9.19470e-04
  3   2  13  24 -5.31264e-05
  3   2  13  25 -6.50886e-04
  3   2  13  27 -8.59254e-04
  3   2  13  29  2.23562e-04
  3   2  13  30  4.22424e-04
  3   2  13  31 -8.81061e-04
  3   2  13  36 -5.19453e-04
  3   2  13  37  9.07023e-04
  3   2  13  38  1.19740e-05
  3   2  13  40 -9.04350e-04
  3   2  13  41  2.64369e-04
  3   2  13  42  6.04805e-04
  3   2  13  46 -9.63490e-04
  3   2  13  49 -8.30857e-04
  3   2  13  52 -1.98785e-04
  3   2  13  57  7.48499e-04
  3   2  13  58  3.06958e-04
  3   2  13  59  1.00811e-05
  3   2  13  60 -2.95466e-04
  3   2  13  61  5.03705e-04
  3   2  13  64  7.02956e-04
  3   2  13  65 -8.98922e-04
  3   2  13  68 -8.11942e-05
  3   2  13  70 -4.41247e-04
  3   2  13  71  9.13934e-04
  3   2  13  72 -6.41441e-05
  3   2  13  73 -8.13516e-05
  3   2  13  74 -5.27148e-04
  3   2  13  75  9.14336e-04
  3   2  13  76 -8.99611e-04
  3   2  13  77 -9.02172e-04
  3   2  13  80 -1.54619e-04
  3   2  13  81  2.90725e-04
  3   2  13  83  8.94408e-04
  3   2  13  84  1.12138e-05
  3   2  13  85 -1.21936e-03
  3   2  13  86 -2.78962e-04
  3   2  13  90 -1.77147e-04
  3   2  13  94  9.18655e-04
  3   2  13  95 -2.45702e-04
  3   2  13  96 -9.23040e-04
  3   2  13  97 -7.30746e-04
  3   2  13 101 -1.81126e-04
  3   2  13 103 -7.51626e-04
  3   2  13 105 -8.00233e-04
  3   2  13 107 -8.42204e-05
  3   2  13 108  2.24631e-04
  3   2  13 110 -7.87308e-04
  3   2  13 111 -6.83828e-04
  3   2  13 113 -6.00685e-04
  3   2  13 119  4.32452e-04
  3   2  13 120  8.52837e-04
  3   2  13 121  8.76207e-04
  3   2  13 122 -8.81777e-04
  3   2  13 123 -1.46689e-04
  3   2  13 126 -8.97523e-04
  3   2  13 129 -1.13551e-03
  3   2  13 130  1.12647e-03
  3   2  13 131 -2.41065e-05
  3   2  13 135 -2.22457e-04
  3   2  13 139  3.43034e-04
  3   2  13 140 -5.57168e-04
  3   2  13 142  8.77805e-04
  3   2  13 145  2.51215e-05
  3   2  13 146 -1.77861e-04
  3   2  13 149  1.58220e-04
  3   2  13 152  2.87799e-04
  3   2  13 158 -8.67275e-05
  3   2  13 159 -2.60221e-05
  3   2  13 162  6.77681e-05
  3   2  13 163 -3.71469e-04
  3   2  13 164 -8.73922e-04
  3   2  13 165 -9.25244e-04
  3   2  13 167 -3.66452e-04
  3   2  13 169 -8.96598e-04
  3   2  13 170  2.73672e-05
  3   2  13 171 -1.38254e-05
  3   2  13 173 -1.45533e-04
  3   2  13 175  9.26561e-04
  3   2  13 176 -8.99706e-04
  3   2  13 177 -1.68244e-04
  3   2  13 178 -8.81423e-04
  3   2  13 179 -9.17820e-04
  3   2  13 180 -9.14798e-04
  3   2  13 181 -8.29164e-04
  3   2  13 182 -8.76106e-04
  3   2  13 184  2.72122e-04
  3   2  13 185 -9.03910e-04
  3   2  13 188  9.06193e-04
  3   2  13 189 -3.52899e-04
  3   2  14  12  1.38444e-05
  3   2  14  14 -2.94618e-04
  3   2  14  15  2.83551e-04
  3   2  14  16 -1.28195e-05
  3   2  14  17 -7.53457e-05
  3   2  14  19 -1.25256e-05
  3   2  14  20  2.06318e-05
  3   2  14  21  1.36872e-04
  3   2  14  23  2.80699e-04
  3   2  14  24  2.51467e-05
  3   2  14  25  1.38720e-04
  3   2  14  29 -1.50851e-05
  3   2  14  30  6.12548e-05
  3   2  14  37 -1.01786e-04
  3   2  14  40  1.58176e-04
  3   2  14  41 -3.83066e-05
  3   2  14  42 -4.10833e-05
  3   2  14  46  2.94270e-04
  3   2  14  49  1.01564e-05
  3   2  14  52  1.98644e-05
  3   2  14  58 -4.26454e-05
  3   2  14  59  2.77569e-04
  3   2  14  60  1.71791e-05
  3   2  14  61 -7.43981e-05
  3   2  14  67  5.37958e-05
  3   2  14  70  2.44309e-04
  3   2  14  71  2.80776e-04
  3   2  14  72 -1.28828e-04
  3   2  14  73  5.51422e-05
  3   2  14  74  1.25343e-04
  3   2  14  75 -3.20994e-04
  3   2  14  78 -3.64362e-05
  3   2  14  84  2.79291e-04
  3   2  14  85  2.56579e-04
  3   2  14  86 -1.26528e-04
  3   2  14  90  2.62266e-04
  3   2  14  95  4.50479e-05
  3   2  14  97  2.22855e-05
  3   2  14 101  1.30002e-04
  3   2  14 102  2.26246e-04
  3   2  14 103 -1.37204e-04
  3   2  14 105 -2.33943e-04
  3   2  14 107 -1.48963e-05
  3   2  14 108  1.82757e-04
  3   2  14 111 -1.80844e-04
  3   2  14 112 -4.30453e-04
  3   2  14 113 -8.46204e-05
  3   2  14 114  4.62579e-05
  3   2  14 118 -1.08554e-03
  3   2  14 119 -8.27830e-05
  3   2  14 120 -1.59933e-05
  3   2  14 121  1.79956e-05
  3   2  14 122 -8.99988e-04
  3   2  14 123 -1.26922e-04
  3   2  14 126 -2.18283e-04
  3   2  14 131  7.38961e-05
  3   2  14 135  4.51802e-05
  3   2  14 137  2.51480e-05
  3   2  14 140  1.53568e-05
  3   2  14 141  1.09879e-05
  3   2  14 142  1.76355e-05
  3   2  14 144 -2.30906e-05
  3   2  14 149 -2.00397e-05
  3   2  14 150  9.98996e-05
  3   2  14 153  3.51567e-04
  3   2  14 155  1.60445e-04
  3   2  14 158 -3.45061e-05
  3   2  14 159 -1.67524e-03
  3   2  14 161  1.53250e-04
  3   2  14 162  1.90033e-04
  3   2  14 163 -4.38281e-05
  3   2  14 165 -2.85616e-04
  3   2  14 167  3.51621e-05
  3   2  14 169 -2.76871e-04
  3   2  14 170  2.81747e-04
  3   2  14 172 -3.65941e-04
  3   2  14 173 -1.89110e-05
  3   2  14 177 -1.02877e-04
  3   2  14 179 -2.83737e-04
  3   2  14 181 -2.37351e-04
  3   2  14 182 -2.61355e-04
  3   2  14 184 -2.72104e-05
  3   2  14 187 -1.33277e-04
  3   2  14 189  1.75773e-04
  3   2  15  13  2.40858e-05
  3   2  15  19  2.12524e-04
  3   2  15  20  1.35887e-05
  3   2  15  22  6.00708e-04
  3   2  15  24  1.89132e-05
  3   2  15  25  1.14838e-05
  3   2  15  27 -2.66649e-04
  3   2  15  30 -1.05390e-05
  3   2  15  34 -2.69498e-04
  3   2  15  38  2.42541e-05
  3   2  15  41  1.71272e-05
  3   2  15  42  1.83541e-05
  3   2  15  46 -4.21104e-04
  3   2  15  47  1.25673e-03
  3   2  15  49 -2.52729e-04
  3   2  15  50 -2.96984e-05
  3   2  15  51 -5.36272e-04
  3   2  15  55 -2.73647e-04
  3   2  15  59 -1.56419e-05
  3   2  15  61  4.62526e-05
  3   2  15  62  6.81673e-04
  3   2  15  68  1.06083e-04
  3   2  15  73 -2.64997e-04
  3   2  15  74  3.32350e-05
  3   2  15  80 -2.74600e-04
  3   2  15  81 -1.99238e-04
  3   2  15  84 -2.07536e-05
  3   2  15  86 -2.91650e-05
  3   2  15  87  6.59441e-04
  3   2  15  90 -2.68183e-05
  3   2  15  94  4.30169e-04
  3   2  15  95  2.41526e-05
  3   2  15  96 -5.77976e-04
  3   2  15  97  7.26690e-05
  3   2  15  98 -6.19251e-04
  3   2  15 101 -1.12962e-05
  3   2  15 103  4.87778e-05
  3   2  15 104 -1.14915e-03
  3   2  15 108  4.65188e-05
  3   2  15 109  2.77141e-04
  3   2  15 113  2.70410e-05
  3   2  15 114  3.29148e-04
  3   2  15 115 -2.72123e-04
  3   2  15 120  2.66313e-04
  3   2  15 121  2.62656e-04
  3   2  15 123 -1.18442e-05
  3   2  15 131 -4.33277e-05
  3   2  15 134  5.94247e-04
  3   2  15 135  4.28403e-05
  3   2  15 137 -2.71957e-04
  3   2  15 138  4.65050e-04
  3   2  15 139 -4.70769e-05
  3   2  15 140  1.65719e-05
  3   2  15 141 -3.22036e-04
  3   2  15 142  2.77010e-04
  3   2  15 144  3.20565e-04
  3   2  15 149  5.52065e-05
  3   2  15 150  2.85989e-04
  3   2  15 155 -3.10644e-04
  3   2  15 158  6.39588e-05
  3   2  15 161  2.86083e-04
  3   2  15 162 -4.86997e-04
  3   2  15 163 -1.05000e-04
  3   2  15 165 -1.81103e-05
  3   2  15 166 -3.17832e-05
  3   2  15 167 -1.90454e-05
  3   2  15 169  1.97894e-05
  3   2  15 170  1.58678e-05
  3   2  15 173 -3.23811e-04
  3   2  15 175  1.76682e-05
  3   2  15 177  9.98934e-05
  3   2  15 179 -1.40689e-05
  3   2  15 180  4.27390e-04
  3   2  15 182  1.73241e-05
  3   2  15 187  1.33972e-04
  3   2  15 188 -1.89300e-04
  3   2  15 189  1.98230e-04
  3   2  16  11  3.08922e-04
  3   2  16  12 -3.09059e-04
  3   2  16  15 -2.07591e-04
  3   2  16  16  2.07441e-04
  3   2  16  18 -3.84706e-04
  3   2  16  19 -3.84879e-04
  3   2  16  26  4.80949e-04
  3   2  16  28 -2.18052e-04
  3   2  16  33  9.32609e-05
  3   2  16  35  8.90777e-04
  3   2  16  36 -8.92915e-04
  3   2  16  38 -1.93737e-04
  3   2  16  39  1.93837e-04
  3   2  16  43  1.10404e-03
  3   2  16  44 -1.10595e-03
  3   2  16  45  4.63944e-04
  3   2  16  48 -4.21964e-04
  3   2  16  63 -1.00339e-03
  3   2  16  64  1.00472e-03
  3   2  16  65  5.91517e-04
  3   2  16  66 -5.90205e-04
  3   2  16  69 -7.47896e-05
  3   2  16  72 -6.20490e-04
  3   2  16  76 -1.69361e-04
  3   2  16  78  3.89515e-05
  3   2  16  79  3.89342e-05
  3   2  16  82 -2.01161e-04
  3   2  16  83  2.01848e-04
  3   2  16  88  1.59209e-04
  3   2  16  89 -1.58534e-04
  3   2  16  90 -6.37673e-05
  3   2  16  91 -6.37693e-05
  3   2  16 100  3.87331e-04
  3   2  16 106 -1.16134e-04
  3   2  16 110  7.08328e-05
  3   2  16 127  1.90068e-04
  3   2  16 128  1.90236e-04
  3   2  16 136  1.99385e-04
  3   2  16 137  1.99351e-04
  3   2  16 148  3.22209e-05
  3   2  16 186 -1.21574e-05
  3   2  16 187 -1.21703e-05
  3   3   4  11 -3.66577e-05
  3   3   4  12  3.64105e-05
  3   3   4  15 -1.45399e-05
  3   3   4  16 -1.48683e-05
  3   3   4  18 -1.16749e-04
  3   3   4  19 -1.15332e-04
  3   3   4  25 -2.65845e-04
  3   3   4  26 -2.62964e-04
  3   3   4  28  3.16363e-05
  3   3   4  32  2.56769e-04
  3   3   4  33 -2.56553e-04
  3   3   4  35  4.28408e-04
  3   3   4  36 -4.06475e-04
  3   3   4  38  1.53740e-05
  3   3   4  39  1.54499e-05
  3   3   4  45 -1.03865e-04
  3   3   4  48  1.20845e-04
  3   3   4  56  1.21331e-04
  3   3   4  57  1.20971e-04
  3   3   4  63  3.31624e-04
  3   3   4  64  3.22356e-04
  3   3   4  65  1.18850e-04
  3   3   4  66  1.24767e-04
  3   3   4  71  2.58184e-05
  3   3   4  72 -2.56085e-05
  3   3   4  76 -1.93700e-05
  3   3   4  78  1.58250e-04
  3   3   4  79 -1.58594e-04
  3   3   4  82  2.44079e-05
  3   3   4  83 -2.56668e-05
  3   3   4  91  5.24920e-05
  3   3   4 100 -3.80090e-05
  3   3   4 105  2.59461e-04
  3   3   4 106  1.66983e-04
  3   3   4 115 -2.26444e-05
  3   3   4 116  3.36380e-05
  3   3   4 117 -3.32270e-05
  3   3   4 124 -1.90296e-05
  3   3   4 125 -1.93064e-05
  3   3   4 127 -1.37403e-04
  3   3   4 128  1.34943e-04
  3   3   4 129  6.29374e-05
  3   3   4 132 -1.64606e-05
  3   3   4 136  1.17012e-05
  3   3   4 137  1.17563e-05
  3   3   4 151  3.79897e-05
  3   3   4 154  6.57520e-05
  3   3   4 155  6.67338e-05
  3   3   4 156 -8.57678e-05
  3   3   4 157 -8.68530e-05
  3   3   4 160  4.25292e-05
  3   3   5  35 -2.17200e-05
  3   3   5  36  2.17999e-05
  3   3   5  38 -1.04870e-05
  3   3   5  45 -3.94373e-04
  3   3   5  48  2.10387e-05
  3   3   5  53  4.72506e-05
  3   3   5  54  4.72956e-05
  3   3   5  63  1.53547e-05
  3   3   5  65  1.53398e-05
  3   3   5  66  1.56899e-05
  3   3   5  78  2.28062e-05
  3   3   5  79 -2.19109e-05
  3   3   5  92 -6.19950e-05
  3   3   5  93  6.21276e-05
  3   3   5 105  1.91085e-05
  3   3   5 106  1.46059e-05
  3   3   5 115 -1.06842e-04
  3   3   5 116  1.13314e-04
  3   3   5 117 -1.11924e-04
  3   3   5 120  5.43327e-05
  3   3   5 124 -5.75790e-05
  3   3   5 125 -5.74293e-05
  3   3   5 127 -3.14586e-05
  3   3   5 128  3.13047e-05
  3   3   5 132 -2.25971e-04
  3   3   5 151  1.94841e-04
  3   3   5 154  3.86555e-04
  3   3   5 155  3.75109e-04
  3   3   5 156 -3.16229e-04
  3   3   5 157 -2.94572e-04
  3   3   5 160 -7.40170e-05
  3   3   5 164 -1.18297e-05
  3   3   5 165 -1.18273e-05
  3   3   5 182 -1.18884e-05
  3   3   5 183  1.18732e-05
  3   3   6  11  2.90253e-04
  3   3   6  12  2.89894e-04
  3   3   6  15  2.09266e-04
  3   3   6  16 -2.09261e-04
  3   3   6  18  3.25652e-05
  3   3   6  19 -3.25011e-05
  3   3   6  25 -1.02209e-04
  3   3   6  26  1.02037e-04
  3   3   6  28  1.21669e-04
  3   3   6  32  3.86823e-05
  3   3   6  33  3.83859e-05
  3   3   6  35 -5.14731e-05
  3   3   6  36 -5.09327e-05
  3   3   6  38 -2.32986e-04
  3   3   6  39  2.33034e-04
  3   3   6  43 -3.46222e-04
  3   3   6  44 -3.43470e-04
  3   3   6  45 -4.87356e-05
  3   3   6  48 -2.12116e-04
  3   3   6  56 -5.49130e-05
  3   3   6  57  5.48610e-05
  3   3   6  63 -9.16183e-05
  3   3   6  64  9.10063e-05
  3   3   6  65 -5.10648e-05
  3   3   6  66  5.16020e-05
  3   3   6  68 -5.31684e-05
  3   3   6  69 -5.14865e-05
  3   3   6  71 -7.39656e-05
  3   3   6  72 -7.35537e-05
  3   3   6  76  1.58004e-05
  3   3   6  78 -1.24525e-04
  3   3   6  79 -1.24641e-04
  3   3   6  82 -1.23711e-04
  3   3   6  83 -1.22929e-04
  3   3   6  88  1.01491e-05
  3   3   6  89 -1.03495e-05
  3   3   6  91  7.84337e-05
  3   3   6 100 -1.94887e-04
  3   3   6 105 -1.10353e-04
  3   3   6 106  1.10674e-04
  3   3   6 110 -5.90701e-05
  3   3   6 111 -5.92444e-05
  3   3   6 115  1.16005e-05
  3   3   6 127 -4.10198e-04
  3   3   6 128 -4.08635e-04
  3   3   6 129  2.39301e-04
  3   3   6 132  5.32303e-05
  3   3   6 136  1.13914e-04
  3   3   6 137 -1.13798e-04
  3   3   6 148 -9.61514e-05
  3   3   6 151 -2.55319e-05
  3   3   6 154  5.52599e-05
  3   3   6 155 -5.79889e-05
  3   3   6 156 -2.90943e-05
  3   3   6 157  4.14810e-05
  3   3   6 160  1.19266e-05
  3   3   6 170  1.81260e-05
  3   3   6 171  1.81212e-05
  3   3   6 186  5.12639e-05
  3   3   6 187 -5.12238e-05
  3   3   7  11  1.17454e-05
  3   3   7  12  1.15463e-05
  3   3   7  18 -4.34178e-05
  3   3   7  19  4.24163e-05
  3   3   7  25 -1.44788e-04
  3   3   7  26  1.53606e-04
  3   3   7  32  1.41917e-04
  3   3   7  33  1.36206e-04
  3   3   7  35  1.71513e-04
  3   3   7  36  1.71430e-04
  3   3   7  38 -1.37338e-05
  3   3   7  39  1.63296e-05
  3   3   7  48 -1.66805e-05
  3   3   7  53 -5.58097e-05
  3   3   7  54  5.58559e-05
  3   3   7  56  7.88986e-05
  3   3   7  57 -8.36224e-05
  3   3   7  63  1.63365e-04
  3   3   7  64 -1.64054e-04
  3   3   7  78 -1.12476e-05
  3   3   7  79 -1.18159e-05
  3   3   7  92  1.99880e-04
  3   3   7  93  1.99574e-04
  3   3   7 100 -1.49612e-05
  3   3   7 105  2.38217e-05
  3   3   7 106 -1.89233e-05
  3   3   7 115  1.23927e-04
  3   3   7 116  1.00680e-04
  3   3   7 117  1.00050e-04
  3   3   7 120 -1.17132e-04
  3   3   7 124 -5.23087e-05
  3   3   7 125  5.22643e-05
  3   3   7 127 -2.08885e-05
  3   3   7 128 -2.20937e-05
  3   3   7 129 -1.03205e-05
  3   3   7 132  5.28172e-04
  3   3   7 142 -3.43028e-05
  3   3   7 143  3.41527e-05
  3   3   7 151 -3.06339e-04
  3   3   7 154  6.39127e-04
  3   3   7 155 -6.30982e-04
  3   3   7 156 -2.37895e-04
  3   3   7 157  2.29648e-04
  3   3   7 160  3.89892e-04
  3   3   7 164  2.11499e-05
  3   3   7 165 -2.11647e-05
  3   3   7 178  3.29531e-05
  3   3   7 179  3.29106e-05
  3   3   7 182 -2.79253e-05
  3   3   7 183 -2.79138e-05
  3   3   8  25  1.05458e-05
  3   3   8  26  1.24025e-05
  3   3   8  32 -3.49304e-05
  3   3   8  33  3.47845e-05
  3   3   8  35 -1.82756e-05
  3   3   8  36  1.84313e-05
  3   3   8  43  3.24353e-05
  3   3   8  44 -3.25694e-05
  3   3   8  45 -3.87769e-04
  3   3   8  53 -1.55797e-04
  3   3   8  54 -1.55861e-04
  3   3   8  65  1.70611e-05
  3   3   8  66  1.77122e-05
  3   3   8  68 -2.01347e-05
  3   3   8  69  1.70425e-05
  3   3   8  78  1.64392e-05
  3   3   8  79 -1.56616e-05
  3   3   8  92 -1.68553e-04
  3   3   8  93  1.68732e-04
  3   3   8 105  1.77814e-05
  3   3   8 106  1.54514e-05
  3   3   8 116  1.22617e-04
  3   3   8 117 -1.22096e-04
  3   3   8 120  1.01320e-04
  3   3   8 124 -1.16656e-04
  3   3   8 125 -1.16590e-04
  3   3   8 129  1.92154e-05
  3   3   8 132 -2.36917e-04
  3   3   8 142 -1.06415e-04
  3   3   8 143 -1.06451e-04
  3   3   8 151  2.20249e-04
  3   3   8 154  2.80735e-04
  3   3   8 155  2.80385e-04
  3   3   8 156 -2.64479e-04
  3   3   8 157 -2.59076e-04
  3   3   8 160 -1.01844e-04
  3   3   9  17  3.04138e-05
  3   3   9  19 -2.52446e-05
  3   3   9  29  1.00673e-05
  3   3   9  30 -4.95784e-05
  3   3   9  33 -1.55543e-05
  3   3   9  36 -5.43113e-05
  3   3   9  37  2.34861e-05
  3   3   9  46  6.16418e-05
  3   3   9  49  5.65932e-05
  3   3   9  51 -5.70532e-05
  3   3   9  52  1.49124e-05
  3   3   9  55 -8.25442e-04
  3   3   9  58  1.08085e-05
  3   3   9  61 -1.17940e-05
  3   3   9  64 -1.99852e-05
  3   3   9  65 -3.35535e-05
  3   3   9  67 -2.02438e-04
  3   3   9  70 -3.82514e-05
  3   3   9  74 -1.49040e-05
  3   3   9  85 -4.05855e-05
  3   3   9  86 -3.59385e-05
  3   3   9  96  6.88841e-05
  3   3   9  99  1.06090e-05
  3   3   9 100 -7.16570e-04
  3   3   9 101 -1.30668e-05
  3   3   9 102 -7.42368e-04
  3   3   9 103  3.22981e-04
  3   3   9 107 -1.07809e-05
  3   3   9 108 -5.69131e-05
  3   3   9 109 -7.95935e-05
  3   3   9 112 -6.58244e-05
  3   3   9 113  2.03195e-05
  3   3   9 114  7.80915e-05
  3   3   9 118 -2.58205e-05
  3   3   9 119  1.66494e-05
  3   3   9 122 -2.21785e-05
  3   3   9 123  2.17234e-05
  3   3   9 124 -6.57977e-05
  3   3   9 126  2.03987e-05
  3   3   9 129  1.62975e-05
  3   3   9 130 -1.59199e-05
  3   3   9 131  1.90158e-05
  3   3   9 134 -6.23383e-05
  3   3   9 138  5.78322e-05
  3   3   9 141  6.48474e-05
  3   3   9 142 -7.04062e-04
  3   3   9 144  6.55578e-05
  3   3   9 149  1.32731e-05
  3   3   9 153  6.51423e-05
  3   3   9 158 -1.29834e-05
  3   3   9 159  6.18033e-05
  3   3   9 162 -5.99591e-05
  3   3   9 165 -6.82355e-05
  3   3   9 167 -1.38508e-05
  3   3   9 169  6.64315e-05
  3   3   9 170  6.73618e-05
  3   3   9 173 -1.95592e-05
  3   3   9 177 -3.06040e-04
  3   3   9 181  2.86555e-05
  3   3   9 189 -2.15182e-05
  3   3  10  12  7.59454e-05
  3   3  10  13  1.13873e-04
  3   3  10  14  2.06734e-05
  3   3  10  16  6.84563e-05
  3   3  10  17 -3.52612e-04
  3   3  10  19  5.36381e-05
  3   3  10  20  3.44728e-04
  3   3  10  23 -2.29810e-04
  3   3  10  24 -1.56296e-05
  3   3  10  27  6.80499e-05
  3   3  10  33 -3.67710e-05
  3   3  10  36  5.16139e-05
  3   3  10  40  7.41826e-04
  3   3  10  41  3.54318e-04
  3   3  10  42  3.00241e-05
  3   3  10  46  5.36563e-04
  3   3  10  47  2.37890e-05
  3   3  10  49  7.20524e-05
  3   3  10  51 -7.37805e-04
  3   3  10  52  3.55228e-04
  3   3  10  55  1.09189e-05
  3   3  10  57  4.78135e-05
  3   3  10  61  3.21943e-04
  3   3  10  64 -4.35057e-05
  3   3  10  65  6.68119e-05
  3   3  10  68 -3.10010e-05
  3   3  10  72  6.89842e-05
  3   3  10  73 -1.70105e-04
  3   3  10  74  3.59928e-05
  3   3  10  75 -7.46264e-05
  3   3  10  78  6.15059e-05
  3   3  10  80  8.07031e-05
  3   3  10  85 -7.44058e-05
  3   3  10  86 -2.52978e-04
  3   3  10  90 -6.20376e-05
  3   3  10  95 -3.38015e-04
  3   3  10  96  1.52522e-05
  3   3  10  97  3.52420e-04
  3   3  10  98  7.58811e-04
  3   3  10  99 -6.81589e-05
  3   3  10 100 -7.97498e-05
  3   3  10 101 -3.60319e-04
  3   3  10 103  6.25408e-05
  3   3  10 104 -2.51807e-05
  3   3  10 107  3.79192e-04
  3   3  10 109 -2.25728e-05
  3   3  10 111 -3.50527e-04
  3   3  10 112 -1.41485e-05
  3   3  10 113 -3.49944e-04
  3   3  10 118  7.91753e-05
  3   3  10 122  7.87884e-05
  3   3  10 123 -3.34661e-04
  3   3  10 126 -7.72145e-05
  3   3  10 129 -1.07151e-04
  3   3  10 130  1.07114e-04
  3   3  10 131  3.58016e-04
  3   3  10 133 -3.70756e-05
  3   3  10 134  2.39208e-05
  3   3  10 135 -3.59302e-04
  3   3  10 138  7.35509e-04
  3   3  10 139 -1.23226e-05
  3   3  10 141  1.12280e-05
  3   3  10 142 -7.74975e-05
  3   3  10 149  1.69707e-05
  3   3  10 152  3.55177e-04
  3   3  10 159  7.58979e-04
  3   3  10 162 -8.59920e-04
  3   3  10 163  2.79956e-05
  3   3  10 168 -3.51026e-04
  3   3  10 172  7.24846e-04
  3   3  10 173 -3.57914e-04
  3   3  10 177 -9.57543e-05
  3   3  10 180  6.68389e-05
  3   3  10 181  3.64024e-04
  3   3  10 184  3.53229e-04
  3   3  10 189 -3.40968e-04
  3   3  11  11 -3.94732e-05
  3   3  11  12  3.93642e-05
  3   3  11  15 -1.64232e-04
  3   3  11  16 -1.64164e-04
  3   3  11  18  9.04011e-05
  3   3  11  19  9.02915e-05
  3   3  11  20  3.61105e-04
  3   3  11  24 -3.63027e-04
  3   3  11  25  1.42990e-04
  3   3  11  26  1.42865e-04
  3   3  11  28 -4.46723e-05
  3   3  11  32  2.72841e-04
  3   3  11  33 -2.72670e-04
  3   3  11  35  4.92414e-05
  3   3  11  36 -4.89367e-05
  3   3  11  38 -3.82282e-04
  3   3  11  39 -3.81531e-04
  3   3  11  42  3.60126e-04
  3   3  11  43 -1.99809e-04
  3   3  11  44  1.98952e-04
  3   3  11  45 -1.32369e-05
  3   3  11  48 -2.60791e-05
  3   3  11  56  1.20608e-04
  3   3  11  57  1.20570e-04
  3   3  11  61  3.54306e-04
  3   3  11  63 -1.97041e-04
  3   3  11  64 -1.96417e-04
  3   3  11  65 -3.86737e-05
  3   3  11  66 -3.88935e-05
  3   3  11  68  5.34058e-05
  3   3  11  69 -5.27845e-05
  3   3  11  71 -8.22670e-05
  3   3  11  72  8.22546e-05
  3   3  11  76  1.71714e-04
  3   3  11  78  2.33521e-04
  3   3  11  79 -2.33560e-04
  3   3  11  82  1.30821e-04
  3   3  11  83 -1.30677e-04
  3   3  11  88  4.63402e-05
  3   3  11  89  4.68133e-05
  3   3  11  91 -1.03610e-05
  3   3  11  95 -3.56000e-04
  3   3  11  97 -3.65732e-04
  3   3  11 100  1.99130e-04
  3   3  11 101 -3.51620e-04
  3   3  11 103  3.58332e-04
  3   3  11 105 -2.76911e-05
  3   3  11 106 -2.77474e-05
  3   3  11 123 -3.49592e-04
  3   3  11 127 -5.75427e-04
  3   3  11 128  5.74334e-04
  3   3  11 129 -2.24778e-04
  3   3  11 131 -3.50651e-04
  3   3  11 136  2.82323e-04
  3   3  11 137  2.82357e-04
  3   3  11 148  1.02329e-04
  3   3  11 151  1.06263e-05
  3   3  11 154  3.11189e-05
  3   3  11 155  2.87438e-05
  3   3  11 156  4.56258e-05
  3   3  11 157  5.54562e-05
  3   3  11 158  3.64320e-04
  3   3  11 160  1.33118e-05
  3   3  11 163  4.05392e-04
  3   3  11 170  1.90812e-05
  3   3  11 171 -1.90800e-05
  3   3  11 186 -7.86917e-05
  3   3  11 187 -7.86917e-05
  3   3  12  12 -3.68794e-05
  3   3  12  15 -6.66230e-05
  3   3  12  16 -9.34672e-04
  3   3  12  17 -2.75051e-04
  3   3  12  19 -7.00940e-04
  3   3  12  20 -7.43373e-05
  3   3  12  21 -3.86078e-04
  3   3  12  24  1.30519e-04
  3   3  12  27  8.56382e-04
  3   3  12  29  2.23564e-04
  3   3  12  30  4.22424e-04
  3   3  12  32 -1.27341e-04
  3   3  12  34 -2.45976e-04
  3   3  12  36 -5.07241e-04
  3   3  12  37 -8.92543e-04
  3   3  12  38 -1.19394e-05
  3   3  12  40  8.96201e-04
  3   3  12  41 -1.18385e-04
  3   3  12  42 -6.33951e-04
  3   3  12  46  9.75177e-04
  3   3  12  47 -2.62466e-04
  3   3  12  49  8.33627e-04
  3   3  12  51 -4.26626e-04
  3   3  12  52 -1.98786e-04
  3   3  12  57  7.47175e-04
  3   3  12  58  3.06961e-04
  3   3  12  59  1.05384e-05
  3   3  12  60 -2.95468e-04
  3   3  12  61 -4.00828e-04
  3   3  12  64  6.93959e-04
  3   3  12  65 -8.90843e-04
  3   3  12  67  3.38690e-04
  3   3  12  68 -4.74714e-04
  3   3  12  70  2.84925e-04
  3   3  12  71 -3.61621e-05
  3   3  12  72 -8.98144e-04
  3   3  12  73 -3.08735e-04
  3   3  12  74  4.03003e-04
  3   3  12  75 -8.84966e-04
  3   3  12  76 -8.88540e-04
  3   3  12  77 -8.92002e-04
  3   3  12  81  1.66592e-04
  3   3  12  83  8.90003e-04
  3   3  12  84  9.01962e-04
  3   3  12  85 -1.21944e-03
  3   3  12  86 -2.78962e-04
  3   3  12  87 -2.12240e-04
  3   3  12  94 -8.80093e-04
  3   3  12  95  2.61878e-04
  3   3  12  97  4.89452e-04
  3   3  12 101  5.26205e-05
  3   3  12 102  3.27121e-04
  3   3  12 103  6.37365e-04
  3   3  12 107  3.68779e-04
  3   3  12 108 -4.05029e-04
  3   3  12 110 -7.86959e-04
  3   3  12 112 -3.88925e-04
  3   3  12 113  4.54030e-04
  3   3  12 119  4.32447e-04
  3   3  12 120 -8.52753e-04
  3   3  12 121 -8.76076e-04
  3   3  12 122  9.29273e-04
  3   3  12 123  7.65050e-05
  3   3  12 129 -1.12350e-03
  3   3  12 130  1.11929e-03
  3   3  12 133 -1.75626e-04
  3   3  12 134 -2.66358e-04
  3   3  12 135  2.33553e-04
  3   3  12 139 -4.35971e-04
  3   3  12 140  6.24903e-04
  3   3  12 141  3.55113e-04
  3   3  12 142  8.80016e-04
  3   3  12 144  3.42577e-04
  3   3  12 145  2.51214e-05
  3   3  12 146  2.01236e-04
  3   3  12 149  1.58221e-04
  3   3  12 152 -1.39765e-04
  3   3  12 158 -8.74257e-05
  3   3  12 159  5.37893e-04
  3   3  12 162 -9.95309e-04
  3   3  12 163 -4.68194e-04
  3   3  12 164 -8.73620e-04
  3   3  12 167  3.42667e-04
  3   3  12 169 -1.27177e-04
  3   3  12 170  2.73590e-05
  3   3  12 171 -8.83815e-04
  3   3  12 172  3.13604e-04
  3   3  12 173 -1.45544e-04
  3   3  12 174 -8.73667e-04
  3   3  12 175 -9.26381e-04
  3   3  12 176  8.98042e-04
  3   3  12 177  1.68301e-04
  3   3  12 178 -8.80804e-04
  3   3  12 180  8.81825e-04
  3   3  12 181  8.29069e-04
  3   3  12 184 -2.80524e-04
  3   3  12 185  8.93825e-04
  3   3  12 189  4.46426e-04
  3   3  13  12  1.91519e-04
  3   3  13  13 -1.90225e-04
  3   3  13  14  2.03523e-04
  3   3  13  15  1.48643e-05
  3   3  13  16 -1.66635e-04
  3   3  13  17  1.23856e-04
  3   3  13  19  1.44519e-04
  3   3  13  20 -1.16403e-04
  3   3  13  21 -2.31111e-04
  3   3  13  22 -8.88041e-05
  3   3  13  23 -8.81789e-04
  3   3  13  24  7.26360e-05
  3   3  13  27 -1.78329e-04
  3   3  13  29  2.39335e-04
  3   3  13  30  7.84241e-05
  3   3  13  31  1.36417e-04
  3   3  13  32 -7.13651e-04
  3   3  13  36  1.01875e-04
  3   3  13  38 -4.57481e-05
  3   3  13  41  1.98029e-04
  3   3  13  42 -2.85688e-04
  3   3  13  46  3.22034e-04
  3   3  13  47  2.87338e-05
  3   3  13  49 -1.61576e-04
  3   3  13  50 -3.77718e-04
  3   3  13  52 -1.61038e-04
  3   3  13  55  2.07201e-04
  3   3  13  57 -1.65517e-04
  3   3  13  58  3.12649e-05
  3   3  13  59 -1.79341e-04
  3   3  13  60  1.54091e-05
  3   3  13  61 -4.40689e-04
  3   3  13  62  9.23446e-04
  3   3  13  64 -1.53474e-04
  3   3  13  65  1.77696e-04
  3   3  13  67  8.78571e-04
  3   3  13  68  2.05410e-04
  3   3  13  70 -3.68389e-04
  3   3  13  71 -2.88826e-05
  3   3  13  72 -4.89595e-05
  3   3  13  73 -8.81623e-04
  3   3  13  74 -4.21815e-04
  3   3  13  76  1.72903e-04
  3   3  13  77  1.73514e-04
  3   3  13  81  7.04881e-04
  3   3  13  83 -1.80891e-04
  3   3  13  85  5.86105e-05
  3   3  13  86  6.90845e-04
  3   3  13  87  1.23107e-05
  3   3  13  95  1.47164e-05
  3   3  13  96  1.17706e-04
  3   3  13  97 -8.30678e-05
  3   3  13  98  8.80442e-04
  3   3  13 101 -1.02870e-04
  3   3  13 102 -1.52484e-05
  3   3  13 103 -1.23520e-04
  3   3  13 104  8.61599e-04
  3   3  13 107 -2.53423e-04
  3   3  13 108  5.01488e-04
  3   3  13 109 -8.97385e-04
  3   3  13 110  1.85664e-04
  3   3  13 112  1.69792e-05
  3   3  13 113 -5.00672e-05
  3   3  13 118  9.34442e-04
  3   3  13 119 -3.52328e-04
  3   3  13 120 -1.75864e-04
  3   3  13 121  1.79865e-04
  3   3  13 123  2.31876e-04
  3   3  13 126  1.78282e-04
  3   3  13 129  1.67788e-04
  3   3  13 130 -1.68897e-04
  3   3  13 131 -2.17957e-04
  3   3  13 134  2.73321e-05
  3   3  13 135  8.32858e-05
  3   3  13 138  9.19125e-04
  3   3  13 139  9.67543e-05
  3   3  13 140  8.53248e-05
  3   3  13 142 -1.82498e-04
  3   3  13 145 -2.01863e-05
  3   3  13 149  1.14404e-04
  3   3  13 152 -3.65620e-04
  3   3  13 153  9.10940e-04
  3   3  13 158  8.50099e-04
  3   3  13 162  3.51734e-05
  3   3  13 163 -3.00648e-04
  3   3  13 164  1.81683e-04
  3   3  13 166 -1.82250e-04
  3   3  13 167  8.59906e-05
  3   3  13 169  1.83934e-04
  3   3  13 173  9.34071e-04
  3   3  13 175  1.91571e-04
  3   3  13 177  2.06025e-04
  3   3  13 178  1.81826e-04
  3   3  13 181  3.88819e-05
  3   3  13 184 -1.52243e-04
  3   3  13 189  2.63338e-04
  3   3  14  14 -3.03136e-05
  3   3  14  15 -2.97397e-05
  3   3  14  19 -2.12423e-04
  3   3  14  20  1.36623e-05
  3   3  14  24  1.87186e-05
  3   3  14  27  2.66451e-04
  3   3  14  30 -1.05416e-05
  3   3  14  32 -3.02741e-05
  3   3  14  34 -2.84709e-04
  3   3  14  38  2.43819e-05
  3   3  14  41  1.70200e-05
  3   3  14  42  1.84742e-05
  3   3  14  46  4.22008e-04
  3   3  14  47  8.99629e-05
  3   3  14  49  2.58227e-04
  3   3  14  50 -2.97036e-05
  3   3  14  61  4.63875e-05
  3   3  14  62 -6.69634e-04
  3   3  14  68  4.84261e-05
  3   3  14  73 -2.93435e-04
  3   3  14  74  3.32483e-05
  3   3  14  78 -2.66213e-04
  3   3  14  80  2.80956e-04
  3   3  14  81 -1.98034e-04
  3   3  14  86  2.58513e-05
  3   3  14  87  4.51813e-05
  3   3  14  94 -4.63109e-04
  3   3  14  95  2.41680e-05
  3   3  14  96 -1.09352e-05
  3   3  14  97  7.28867e-05
  3   3  14  98  6.49316e-04
  3   3  14 101 -1.12240e-05
  3   3  14 102  2.56564e-04
  3   3  14 103  4.87612e-05
  3   3  14 104  1.33470e-03
  3   3  14 107  6.44674e-05
  3   3  14 108  4.65163e-05
  3   3  14 109 -2.78108e-04
  3   3  14 112 -2.40659e-04
  3   3  14 113  2.69995e-05
  3   3  14 114  3.28333e-04
  3   3  14 120 -2.66504e-04
  3   3  14 121 -2.62859e-04
  3   3  14 123 -1.18345e-05
  3   3  14 126 -2.66929e-04
  3   3  14 131 -4.32454e-05
  3   3  14 134  2.73810e-05
  3   3  14 135  4.26849e-05
  3   3  14 137  2.70582e-04
  3   3  14 138 -4.53605e-04
  3   3  14 139 -4.72078e-05
  3   3  14 140  1.65756e-05
  3   3  14 142  2.79093e-04
  3   3  14 149  5.52342e-05
  3   3  14 150 -2.81488e-04
  3   3  14 155  2.96132e-04
  3   3  14 158 -6.39203e-05
  3   3  14 159 -6.67705e-05
  3   3  14 161 -2.81586e-04
  3   3  14 163 -1.05032e-04
  3   3  14 166  7.14889e-05
  3   3  14 167 -1.91047e-05
  3   3  14 169  1.75311e-05
  3   3  14 170 -2.49491e-05
  3   3  14 172 -2.46015e-04
  3   3  14 173  3.23665e-04
  3   3  14 177 -4.56533e-05
  3   3  14 180 -4.65308e-04
  3   3  14 185  1.64322e-04
  3   3  14 187 -1.56354e-04
  3   3  14 188  2.27618e-04
  3   3  14 189 -1.95337e-04
  3   3  15  12 -1.39365e-05
  3   3  15  15 -1.52039e-05
  3   3  15  16  1.30749e-05
  3   3  15  17  7.53400e-05
  3   3  15  19 -1.28493e-05
  3   3  15  20 -2.06716e-05
  3   3  15  21 -1.36862e-04
  3   3  15  22 -3.27201e-04
  3   3  15  24 -2.51026e-05
  3   3  15  27 -2.29190e-05
  3   3  15  29  1.50813e-05
  3   3  15  30 -6.12545e-05
  3   3  15  32 -2.69580e-04
  3   3  15  34  4.06575e-05
  3   3  15  37  1.30771e-04
  3   3  15  40 -1.84862e-04
  3   3  15  41  3.83052e-05
  3   3  15  42  4.10519e-05
  3   3  15  46  3.01750e-04
  3   3  15  47 -3.62717e-04
  3   3  15  49 -3.81563e-05
  3   3  15  51 -2.25419e-04
  3   3  15  52 -1.98639e-05
  3   3  15  58  4.26420e-05
  3   3  15  60 -1.71748e-05
  3   3  15  61  7.44418e-05
  3   3  15  67 -6.24250e-05
  3   3  15  68  2.51092e-04
  3   3  15  70 -2.44302e-04
  3   3  15  71 -2.87911e-04
  3   3  15  72  1.21062e-04
  3   3  15  73  6.64417e-05
  3   3  15  74 -1.25336e-04
  3   3  15  75  3.45311e-04
  3   3  15  84 -2.76070e-04
  3   3  15  85  2.56487e-04
  3   3  15  86  2.89909e-05
  3   3  15  87 -3.13372e-04
  3   3  15  95 -4.50379e-05
  3   3  15  96  3.29876e-04
  3   3  15  97 -2.23669e-05
  3   3  15 101 -1.29984e-04
  3   3  15 103  1.37218e-04
  3   3  15 107  1.27379e-04
  3   3  15 108 -1.82747e-04
  3   3  15 113  8.46164e-05
  3   3  15 118  8.83427e-04
  3   3  15 119  8.27771e-05
  3   3  15 120 -1.90322e-05
  3   3  15 121  2.09531e-05
  3   3  15 122  6.35817e-04
  3   3  15 123  1.26909e-04
  3   3  15 131 -7.38943e-05
  3   3  15 134 -3.30663e-04
  3   3  15 135 -4.51907e-05
  3   3  15 140 -1.53568e-05
  3   3  15 141 -5.99192e-04
  3   3  15 144  7.69594e-04
  3   3  15 146 -2.67312e-05
  3   3  15 149  2.00393e-05
  3   3  15 150 -5.68650e-05
  3   3  15 153 -3.15190e-04
  3   3  15 155 -1.45272e-04
  3   3  15 158 -3.40761e-05
  3   3  15 159 -5.32020e-05
  3   3  15 161 -7.09434e-05
  3   3  15 162 -2.25665e-03
  3   3  15 163  4.38133e-05
  3   3  15 167 -3.51613e-05
  3   3  15 169  2.76204e-04
  3   3  15 170  2.82579e-04
  3   3  15 173 -1.88443e-05
  3   3  15 175 -2.84218e-04
  3   3  15 176 -4.29230e-05
  3   3  15 177  1.44953e-04
  3   3  15 181  2.37514e-04
  3   3  15 184  2.72102e-05
  3   3  15 185  2.87952e-04
  3   3  15 187  1.55947e-04
  3   3  15 189 -1.13364e-04
  3   3  16  18  1.32375e-05
  3   3  16  19 -1.35073e-05
  3   3  16  35 -3.07306e-05
  3   3  16  36 -3.04566e-05
  3   3  16  43 -8.38358e-05
  3   3  16  44 -8.35811e-05
  3   3  16  45  2.09360e-04
  3   3  16  48 -1.16151e-05
  3   3  16  53 -2.97646e-05
  3   3  16  54  2.97732e-05
  3   3  16  63  1.77287e-05
  3   3  16  64 -1.76212e-05
  3   3  16  92 -2.08547e-04
  3   3  16  93 -2.08563e-04
  3   3  16 100  1.48595e-05
  3   3  16 110 -1.00075e-05
  3   3  16 111 -1.00463e-05
  3   3  16 115  1.11678e-04
  3   3  16 116 -2.16634e-05
  3   3  16 117 -2.16297e-05
  3   3  16 120  8.95370e-05
  3   3  16 124 -1.22051e-05
  3   3  16 125  1.22017e-05
  3   3  16 132 -8.77005e-05
  3   3  16 142 -2.30386e-04
  3   3  16 143  2.30435e-04
  3   3  16 151 -2.31776e-05
  3   3  16 154  1.74520e-04
  3   3  16 155 -1.73903e-04
  3   3  16 160 -1.15061e-04
  3   3  16 164  1.00464e-05
  3   3  16 165 -1.00471e-05
  3   3  16 182 -2.41235e-05
  3   3  16 183 -2.41261e-05
  3   4   5  12  3.30549e-05
  3   4   5  15 -2.92479e-05
  3   4   5  16 -6.27422e-05
  3   4   5  17 -4.77838e-05
  3   4   5  21 -6.14683e-05
  3   4   5  24  1.46937e-04
  3   4   5  29 -1.36061e-04
  3   4   5  30  8.92428e-05
  3   4   5  38  7.28690e-05
  3   4   5  41 -2.61765e-05
  3   4   5  42  2.26360e-05
  3   4   5  50  3.67005e-05
  3   4   5  52 -2.29428e-05
  3   4   5  53 -1.21166e-05
  3   4   5  58 -7.61834e-05
  3   4   5  59  1.01812e-05
  3   4   5  60 -1.50741e-05
  3   4   5  64  6.42390e-05
  3   4   5  71  2.33770e-04
  3   4   5  74  4.97515e-05
  3   4   5  80 -1.44520e-04
  3   4   5  82  1.58372e-05
  3   4   5  83 -5.45454e-05
  3   4   5  84 -1.07429e-05
  3   4   5  85  1.38648e-04
  3   4   5  86  1.06241e-04
  3   4   5  93 -1.06300e-05
  3   4   5  95 -8.04193e-05
  3   4   5  97  1.33609e-05
  3   4   5 101  7.09950e-05
  3   4   5 103  8.62406e-05
  3   4   5 107  7.44148e-05
  3   4   5 110 -4.18059e-05
  3   4   5 111 -1.04813e-05
  3   4   5 113  9.00053e-05
  3   4   5 119 -5.51614e-05
  3   4   5 123  7.52971e-05
  3   4   5 131 -2.01693e-04
  3   4   5 135 -1.30070e-04
  3   4   5 139  3.55942e-05
  3   4   5 140  3.72186e-05
  3   4   5 145 -4.49201e-05
  3   4   5 152  1.60099e-04
  3   4   5 158  1.37740e-04
  3   4   5 163  5.71668e-05
  3   4   5 167 -1.36147e-04
  3   4   5 168 -1.81596e-05
  3   4   5 169  1.43647e-04
  3   4   5 170 -3.25308e-05
  3   4   5 171  1.61208e-05
  3   4   5 173  1.38905e-04
  3   4   5 177 -3.48144e-04
  3   4   5 181 -1.59022e-04
  3   4   5 184  9.71436e-05
  3   4   5 189  6.22060e-05
  3   4   6  22  1.16229e-05
  3   4   6  23  2.44013e-05
  3   4   6  31  1.16516e-05
  3   4   6  37  2.98963e-05
  3   4   6  40 -1.74533e-05
  3   4   6  47 -2.78687e-05
  3   4   6  62 -1.27935e-05
  3   4   6  67 -3.15082e-05
  3   4   6  73  1.77954e-05
  3   4   6  75 -3.17794e-05
  3   4   6  84 -1.19170e-05
  3   4   6  87  1.32439e-05
  3   4   6  96 -4.28031e-05
  3   4   6  98  1.76923e-05
  3   4   6 104 -1.79000e-05
  3   4   6 107 -1.08503e-04
  3   4   6 112  4.14501e-05
  3   4   6 118 -2.64553e-05
  3   4   6 122  2.45052e-05
  3   4   6 126  3.77915e-05
  3   4   6 134  3.99837e-05
  3   4   6 138 -5.93511e-05
  3   4   6 141 -5.16002e-05
  3   4   6 144 -5.63321e-05
  3   4   6 159 -3.62857e-05
  3   4   6 162 -7.49687e-04
  3   4   6 172 -1.64160e-05
  3   4   7  13  8.12719e-05
  3   4   7  14  1.99322e-04
  3   4   7  17 -1.80661e-04
  3   4   7  21  1.43129e-04
  3   4   7  23 -2.26064e-04
  3   4   7  30 -8.69168e-05
  3   4   7  31 -2.18872e-04
  3   4   7  33  2.00108e-04
  3   4   7  34  1.95732e-04
  3   4   7  37  1.21932e-05
  3   4   7  38 -2.10047e-04
  3   4   7  41  2.86321e-04
  3   4   7  47 -4.79216e-05
  3   4   7  51 -2.71657e-05
  3   4   7  52 -1.50749e-04
  3   4   7  55  2.54058e-04
  3   4   7  58 -1.56067e-04
  3   4   7  59 -1.39525e-04
  3   4   7  60 -2.79466e-04
  3   4   7  61 -2.58998e-04
  3   4   7  62  2.40571e-05
  3   4   7  67  5.02101e-04
  3   4   7  73 -4.62894e-04
  3   4   7  80  1.33265e-04
  3   4   7  84  1.82735e-05
  3   4   7  86  2.03814e-04
  3   4   7  87 -4.31244e-05
  3   4   7  95 -1.61280e-04
  3   4   7  96  1.75375e-05
  3   4   7  97  1.52605e-04
  3   4   7  98  1.93095e-05
  3   4   7 101 -6.27456e-05
  3   4   7 102  1.05036e-05
  3   4   7 103  2.78483e-04
  3   4   7 104  4.90695e-05
  3   4   7 109 -5.79961e-05
  3   4   7 110  1.35616e-04
  3   4   7 112 -2.54185e-05
  3   4   7 118 -1.32475e-05
  3   4   7 119 -2.22998e-04
  3   4   7 122  1.47196e-05
  3   4   7 123  2.48111e-04
  3   4   7 131 -1.35909e-04
  3   4   7 134 -3.69954e-05
  3   4   7 138  3.43181e-05
  3   4   7 140  1.42851e-04
  3   4   7 141  2.18960e-05
  3   4   7 144  2.10352e-05
  3   4   7 145 -1.56401e-04
  3   4   7 146 -7.26974e-05
  3   4   7 149 -1.40577e-04
  3   4   7 152  1.85069e-04
  3   4   7 158  2.13074e-04
  3   4   7 159  2.68768e-05
  3   4   7 162 -3.26560e-05
  3   4   7 168  1.33612e-04
  3   4   7 172  1.22813e-05
  3   4   7 177 -1.53570e-04
  3   4   7 181  1.50845e-04
  3   4   7 189  2.33095e-04
  3   4   8  12  2.21811e-05
  3   4   8  15 -1.95332e-05
  3   4   8  16 -4.17789e-05
  3   4   8  17 -3.18066e-05
  3   4   8  20  1.18215e-05
  3   4   8  21 -3.65367e-05
  3   4   8  24  1.37287e-04
  3   4   8  29 -1.48922e-04
  3   4   8  30  5.48405e-05
  3   4   8  38 -3.99015e-05
  3   4   8  41 -1.71086e-05
  3   4   8  42  1.53784e-05
  3   4   8  50  2.44792e-05
  3   4   8  52 -1.47609e-05
  3   4   8  58 -4.94668e-05
  3   4   8  60  3.85674e-05
  3   4   8  61  3.66687e-04
  3   4   8  70  7.80280e-04
  3   4   8  71  1.56199e-04
  3   4   8  72 -2.55256e-04
  3   4   8  74  9.50390e-05
  3   4   8  80 -9.66303e-05
  3   4   8  81  6.23691e-04
  3   4   8  82  1.05761e-05
  3   4   8  83 -3.64231e-05
  3   4   8  85  1.29881e-04
  3   4   8  86  7.61535e-05
  3   4   8  95 -5.35368e-05
  3   4   8 101  4.73104e-05
  3   4   8 103 -2.15694e-04
  3   4   8 107  2.67626e-04
  3   4   8 108  4.46985e-04
  3   4   8 110 -2.78796e-05
  3   4   8 113  4.77677e-04
  3   4   8 119  2.83450e-04
  3   4   8 123 -1.48458e-04
  3   4   8 131 -1.35744e-04
  3   4   8 133  1.15446e-04
  3   4   8 135 -8.71731e-05
  3   4   8 139 -3.04545e-05
  3   4   8 140  2.57493e-05
  3   4   8 145 -2.98843e-05
  3   4   8 152  1.07097e-04
  3   4   8 158  5.12568e-04
  3   4   8 167 -9.06593e-05
  3   4   8 168 -1.20958e-05
  3   4   8 169  9.60006e-05
  3   4   8 170 -2.17330e-05
  3   4   8 171  1.07658e-05
  3   4   8 173  9.28457e-05
  3   4   8 177 -2.32752e-04
  3   4   8 181  1.15306e-04
  3   4   8 184  6.46757e-05
  3   4   8 189 -3.79046e-04
  3   4   9  11 -1.16643e-04
  3   4   9  12 -1.16709e-04
  3   4   9  15  3.59606e-05
  3   4   9  16 -3.59326e-05
  3   4   9  18 -3.18933e-04
  3   4   9  20  1.78114e-05
  3   4   9  24  1.62326e-05
  3   4   9  25 -6.22117e-05
  3   4   9  26  6.24030e-05
  3   4   9  27  2.11958e-04
  3   4   9  28  2.12332e-04
  3   4   9  32  1.35687e-04
  3   4   9  35 -1.98737e-04
  3   4   9  38 -1.67266e-04
  3   4   9  39 -1.66058e-04
  3   4   9  43  4.25126e-04
  3   4   9  44 -4.27280e-04
  3   4   9  45 -1.37100e-04
  3   4   9  46  1.36334e-04
  3   4   9  48 -6.01712e-04
  3   4   9  49 -5.94775e-04
  3   4   9  53  1.10851e-04
  3   4   9  54  1.10944e-04
  3   4   9  56  4.87943e-05
  3   4   9  63  9.26476e-05
  3   4   9  66  3.79704e-04
  3   4   9  68  4.33045e-04
  3   4   9  69  4.34490e-04
  3   4   9  71 -8.96889e-05
  3   4   9  72 -8.94439e-05
  3   4   9  90 -5.58924e-05
  3   4   9  91  5.59949e-05
  3   4   9  92  5.72815e-05
  3   4   9  93  5.72183e-05
  3   4   9  99  1.56915e-04
  3   4   9 105 -6.12283e-05
  3   4   9 106 -6.60892e-05
  3   4   9 116 -1.11090e-04
  3   4   9 117  1.10952e-04
  3   4   9 120 -4.73570e-05
  3   4   9 125  9.28390e-05
  3   4   9 132  4.87643e-05
  3   4   9 151 -1.29852e-04
  3   4   9 154  1.34266e-04
  3   4   9 155 -1.32745e-04
  3   4   9 156 -2.46810e-04
  3   4   9 157  2.45905e-04
  3   4   9 160 -1.01731e-04
  3   4   9 163 -2.97746e-05
  3   4   9 178 -1.38642e-05
  3   4   9 179  1.38809e-05
  3   4  10  18  2.76579e-05
  3   4  10  25  3.36348e-05
  3   4  10  26  3.28418e-05
  3   4  10  27 -3.03768e-05
  3   4  10  28  3.10811e-05
  3   4  10  32 -3.70286e-05
  3   4  10  43  1.56765e-04
  3   4  10  44  1.57029e-04
  3   4  10  45  6.77852e-05
  3   4  10  46 -8.84134e-05
  3   4  10  48 -7.59433e-05
  3   4  10  49  7.42847e-05
  3   4  10  56 -1.68826e-05
  3   4  10  63 -3.10349e-05
  3   4  10  66 -3.87674e-05
  3   4  10  68  2.45225e-04
  3   4  10  69 -2.57912e-04
  3   4  10  72  1.02265e-05
  3   4  10  76  6.18171e-05
  3   4  10  79 -3.77281e-05
  3   4  10  83  6.11081e-05
  3   4  10  88  2.34593e-04
  3   4  10  89  2.34386e-04
  3   4  10  90  2.94499e-05
  3   4  10  91 -2.93587e-05
  3   4  10  92 -2.46816e-05
  3   4  10  93 -3.27227e-05
  3   4  10  99 -4.84457e-05
  3   4  10 105  3.60774e-05
  3   4  10 106 -3.98373e-05
  3   4  10 110  2.50988e-05
  3   4  10 111  2.53379e-05
  3   4  10 115 -1.38120e-05
  3   4  10 116 -1.44707e-05
  3   4  10 117 -1.38148e-05
  3   4  10 120  1.68796e-05
  3   4  10 124  1.35044e-05
  3   4  10 125 -1.43662e-05
  3   4  10 127 -1.36824e-04
  3   4  10 128 -1.36943e-04
  3   4  10 130  5.77482e-05
  3   4  10 132 -7.77799e-05
  3   4  10 136 -1.01658e-04
  3   4  10 137 -1.01670e-04
  3   4  10 143 -9.30657e-05
  3   4  10 151  4.26233e-05
  3   4  10 154 -7.47325e-05
  3   4  10 155  7.41018e-05
  3   4  10 156  3.33721e-05
  3   4  10 157 -3.25409e-05
  3   4  10 160 -4.22266e-05
  3   4  11  29  3.51987e-05
  3   4  11  30  1.79704e-05
  3   4  11  52 -1.04978e-05
  3   4  11  58 -1.05945e-05
  3   4  11  60 -3.57758e-05
  3   4  11  70  1.89300e-05
  3   4  11  81  3.85926e-05
  3   4  11  85  5.19778e-05
  3   4  12  18  2.89282e-05
  3   4  12  25  7.42669e-05
  3   4  12  26  7.41618e-05
  3   4  12  27 -1.01150e-05
  3   4  12  28 -1.01056e-05
  3   4  12  33  2.83139e-04
  3   4  12  35  7.95390e-05
  3   4  12  38  3.42411e-04
  3   4  12  39  3.40864e-04
  3   4  12  43  6.63070e-05
  3   4  12  44  6.62909e-05
  3   4  12  45  2.67452e-04
  3   4  12  46 -2.69545e-04
  3   4  12  48  2.64888e-05
  3   4  12  49  2.70348e-05
  3   4  12  53  1.25086e-04
  3   4  12  54 -1.26176e-04
  3   4  12  56 -3.41845e-05
  3   4  12  63 -8.65410e-05
  3   4  12  66 -3.68509e-05
  3   4  12  68 -1.78953e-05
  3   4  12  69 -1.87883e-05
  3   4  12  78 -3.29643e-04
  3   4  12  79 -3.29724e-04
  3   4  12  91 -1.14189e-04
  3   4  12  92  4.22060e-04
  3   4  12  93  4.21158e-04
  3   4  12 100 -1.24033e-04
  3   4  12 105  6.75666e-05
  3   4  12 106 -4.38519e-05
  3   4  12 116 -1.30086e-05
  3   4  12 117 -1.28847e-05
  3   4  12 121 -6.12583e-05
  3   4  12 124 -7.03806e-04
  3   4  12 125 -7.03920e-04
  3   4  12 127 -6.67944e-04
  3   4  12 128 -6.67780e-04
  3   4  12 130  1.32787e-05
  3   4  12 132 -2.07456e-05
  3   4  12 136 -2.62705e-04
  3   4  12 137 -2.62660e-04
  3   4  12 143 -2.63612e-04
  3   4  12 148 -1.37622e-04
  3   4  12 151  1.52319e-05
  3   4  12 154 -1.84191e-05
  3   4  12 155  1.74264e-05
  3   4  12 156  1.16089e-05
  3   4  12 160 -9.46852e-05
  3   4  12 165 -2.64095e-05
  3   4  12 179  3.14988e-04
  3   4  12 182  3.43503e-05
  3   4  12 183  3.44290e-05
  3   4  12 186  7.36545e-05
  3   4  12 187  7.36838e-05
  3   4  13  11  2.83561e-04
  3   4  13  15  2.17292e-04
  3   4  13  18  1.22116e-05
  3   4  13  25  2.81860e-04
  3   4  13  26 -2.81702e-04
  3   4  13  27  3.41751e-05
  3   4  13  28 -3.41798e-05
  3   4  13  35  2.40162e-04
  3   4  13  38 -1.23998e-05
  3   4  13  43 -6.36676e-04
  3   4  13  44 -6.35983e-04
  3   4  13  45  1.61115e-04
  3   4  13  46 -1.66034e-04
  3   4  13  48 -4.17771e-04
  3   4  13  49  4.18664e-04
  3   4  13  53 -1.70367e-04
  3   4  13  54  1.69579e-04
  3   4  13  63 -5.86635e-05
  3   4  13  66 -1.16336e-04
  3   4  13  68 -7.31801e-05
  3   4  13  69  7.20862e-05
  3   4  13  77 -6.84713e-05
  3   4  13  78  4.27915e-05
  3   4  13  79  4.33786e-05
  3   4  13  82 -6.44569e-05
  3   4  13  91  1.54241e-05
  3   4  13  92  3.56190e-05
  3   4  13  93 -3.95996e-05
  3   4  13 100 -1.56685e-05
  3   4  13 105  1.73225e-04
  3   4  13 106 -4.59547e-05
  3   4  13 111 -5.94550e-05
  3   4  13 115  8.64271e-04
  3   4  13 116 -1.28499e-03
  3   4  13 117  1.28671e-03
  3   4  13 127 -4.66912e-05
  3   4  13 128  4.63650e-05
  3   4  13 130 -1.28360e-04
  3   4  13 151 -1.30880e-03
  3   4  13 154  1.94186e-03
  3   4  13 155 -1.94796e-03
  3   4  13 156 -3.15100e-03
  3   4  13 157  3.17592e-03
  3   4  13 160 -2.00624e-03
  3   4  13 170  2.35465e-05
  3   4  13 171 -2.35496e-05
  3   4  14  11 -1.31658e-04
  3   4  14  12  1.31584e-04
  3   4  14  16 -2.34787e-04
  3   4  14  25 -2.10506e-04
  3   4  14  26  2.10393e-04
  3   4  14  33 -2.27695e-04
  3   4  14  43 -3.97811e-05
  3   4  14  44  3.98723e-05
  3   4  14  45  4.47612e-05
  3   4  14  46 -4.57420e-05
  3   4  14  56 -1.25037e-04
  3   4  14  57  1.24950e-04
  3   4  14  63 -1.98556e-04
  3   4  14  64 -1.98551e-04
  3   4  14  65 -7.15799e-05
  3   4  14  66  7.16238e-05
  3   4  14  68  5.12077e-05
  3   4  14  69 -5.11929e-05
  3   4  14  71  7.50633e-05
  3   4  14  72  7.50626e-05
  3   4  14  76  1.88169e-04
  3   4  14  79 -1.36278e-05
  3   4  14  82 -1.62775e-04
  3   4  14  83 -1.62567e-04
  3   4  14  88  4.99521e-05
  3   4  14  89 -5.00106e-05
  3   4  14  91 -2.12138e-05
  3   4  14  93 -1.10410e-05
  3   4  14 100  1.51981e-04
  3   4  14 105  4.47558e-05
  3   4  14 106 -2.70159e-05
  3   4  14 110 -1.12397e-05
  3   4  14 111 -1.13098e-05
  3   4  14 114  6.07606e-04
  3   4  14 115  6.07753e-04
  3   4  14 116  9.80593e-04
  3   4  14 117 -9.81462e-04
  3   4  14 121  4.44824e-05
  3   4  14 124  4.82265e-04
  3   4  14 125 -4.82405e-04
  3   4  14 127  3.98855e-04
  3   4  14 128  3.98413e-04
  3   4  14 129 -1.70201e-04
  3   4  14 143  2.21683e-04
  3   4  14 148  6.51451e-05
  3   4  14 150 -9.58082e-04
  3   4  14 151 -9.58980e-04
  3   4  14 154 -1.44982e-03
  3   4  14 156 -2.50178e-03
  3   4  14 157 -2.51925e-03
  3   4  14 160  1.32268e-03
  3   4  14 161  1.32083e-03
  3   4  14 171 -1.25114e-05
  3   4  14 186 -5.88927e-05
  3   4  14 187  2.90061e-05
  3   4  15  18  9.15657e-05
  3   4  15  27 -2.15272e-05
  3   4  15  28  2.15394e-05
  3   4  15  33 -2.52368e-05
  3   4  15  35 -3.31097e-05
  3   4  15  36 -3.31022e-05
  3   4  15  38  2.92300e-04
  3   4  15  39  2.94198e-04
  3   4  15  48 -1.35990e-04
  3   4  15  49  1.36085e-04
  3   4  15  53  9.88659e-05
  3   4  15  54  9.88680e-05
  3   4  15  63 -3.15931e-05
  3   4  15  64  2.97638e-05
  3   4  15  65  1.01928e-05
  3   4  15  66  1.02683e-05
  3   4  15  69 -1.08160e-05
  3   4  15  78  1.54604e-04
  3   4  15  79  1.54659e-04
  3   4  15  92  1.54141e-04
  3   4  15  93  1.54294e-04
  3   4  15 105  1.64147e-05
  3   4  15 106  1.22474e-05
  3   4  15 129  1.91008e-05
  3   4  15 132  4.82107e-05
  3   4  15 136 -2.21039e-04
  3   4  15 154  1.43919e-05
  3   4  15 160 -2.67055e-05
  3   4  15 161  2.67488e-05
  3   4  15 174 -1.30667e-05
  3   4  15 175 -1.30631e-05
  3   4  15 178  2.25353e-04
  3   4  15 179 -2.25316e-04
  3   4  15 182  3.11704e-05
  3   4  15 183 -3.12114e-05
  3   4  15 187  2.90407e-05
  3   5   6  13  5.38226e-05
  3   5   6  14 -5.70411e-05
  3   5   6  23 -1.26427e-04
  3   5   6  24 -2.08228e-05
  3   5   6  29  2.24167e-05
  3   5   6  31 -4.31866e-05
  3   5   6  38  1.77793e-05
  3   5   6  47 -1.73382e-05
  3   5   6  55 -4.47941e-05
  3   5   6  59  5.23136e-05
  3   5   6  60 -1.76427e-05
  3   5   6  64  1.59163e-05
  3   5   6  67  1.10198e-04
  3   5   6  73 -6.41395e-05
  3   5   6  74  3.35173e-05
  3   5   6  80  4.20010e-05
  3   5   6  84  7.14538e-05
  3   5   6  87 -1.46715e-05
  3   5   6 104  2.01314e-05
  3   5   6 107 -3.44153e-05
  3   5   6 109 -1.21516e-05
  3   5   6 112 -1.00435e-05
  3   5   6 134 -1.42824e-05
  3   5   6 138  1.31542e-05
  3   5   6 139  1.06282e-05
  3   5   6 159  1.09379e-05
  3   5   6 162 -1.88745e-05
  3   5   7  22  3.44195e-04
  3   5   7  24 -2.70126e-05
  3   5   7  29  3.05658e-05
  3   5   7  37 -3.72830e-04
  3   5   7  38 -2.42164e-05
  3   5   7  40 -6.63523e-05
  3   5   7  47  2.04029e-03
  3   5   7  51  9.67538e-04
  3   5   7  60 -1.93570e-05
  3   5   7  62 -8.06811e-04
  3   5   7  64  1.95633e-05
  3   5   7  67 -1.34693e-05
  3   5   7  73  1.11040e-05
  3   5   7  74 -4.93573e-05
  3   5   7  75  1.30503e-04
  3   5   7  85  1.00368e-04
  3   5   7  86 -1.20682e-04
  3   5   7  87  1.66560e-03
  3   5   7  94  6.21885e-05
  3   5   7  96 -7.10687e-04
  3   5   7  98 -7.20436e-04
  3   5   7 102 -4.82569e-04
  3   5   7 104 -2.23688e-03
  3   5   7 112  1.05422e-03
  3   5   7 118  4.13930e-04
  3   5   7 122 -4.56869e-04
  3   5   7 126  4.67798e-05
  3   5   7 134  1.53901e-03
  3   5   7 138 -1.35781e-03
  3   5   7 139  5.02167e-05
  3   5   7 141 -8.60520e-04
  3   5   7 144 -8.53849e-04
  3   5   7 153 -4.87521e-05
  3   5   7 159 -1.08550e-03
  3   5   7 162  3.03501e-03
  3   5   7 166 -5.44848e-05
  3   5   7 172 -4.80493e-04
  3   5   7 176 -4.41708e-05
  3   5   7 180  1.06349e-04
  3   5   7 185 -8.38700e-05
  3   5   7 188 -1.68950e-05
  3   5   8  20  2.29068e-04
  3   5   8  24 -1.97780e-04
  3   5   8  29  1.05536e-05
  3   5   8  38 -1.42885e-05
  3   5   8  41  1.04944e-04
  3   5   8  42  2.85708e-04
  3   5   8  50 -2.38624e-04
  3   5   8  61  1.52662e-04
  3   5   8  71 -1.06760e-05
  3   5   8  74  6.60620e-05
  3   5   8  86  2.24444e-04
  3   5   8  97  2.32505e-04
  3   5   8 101 -2.98564e-05
  3   5   8 103 -7.72762e-05
  3   5   8 107  1.24465e-04
  3   5   8 108 -2.50351e-05
  3   5   8 113 -3.81756e-04
  3   5   8 119  3.15823e-05
  3   5   8 123 -1.79216e-04
  3   5   8 131 -5.11760e-05
  3   5   8 135 -1.53192e-04
  3   5   8 139 -7.81796e-05
  3   5   8 140  3.73525e-04
  3   5   8 149 -5.64310e-04
  3   5   8 152  7.45877e-05
  3   5   8 158  3.64091e-04
  3   5   8 163 -1.00836e-04
  3   5   8 173 -3.23077e-05
  3   5   8 177  1.05739e-05
  3   5   8 181 -1.61258e-04
  3   5   8 189  1.95894e-04
  3   5   9  20 -2.25245e-04
  3   5   9  24 -1.94050e-04
  3   5   9  35 -1.25333e-05
  3   5   9  46 -1.20442e-05
  3   5   9  76 -1.54558e-04
  3   5   9  82 -1.83763e-04
  3   5   9  83 -1.85991e-04
  3   5   9  88 -1.88036e-04
  3   5   9  89  1.88259e-04
  3   5   9  97  2.19203e-04
  3   5   9 110 -3.86155e-05
  3   5   9 111  3.87319e-05
  3   5   9 127 -9.26284e-05
  3   5   9 128  9.25319e-05
  3   5   9 136  7.07125e-05
  3   5   9 137  7.07080e-05
  3   5   9 143  4.72357e-05
  3   5   9 148 -1.73304e-05
  3   5   9 156 -1.07334e-05
  3   5   9 163  8.96099e-05
  3   5  10  11 -1.78066e-04
  3   5  10  15 -2.15223e-05
  3   5  10  18 -5.22734e-04
  3   5  10  25  3.18918e-04
  3   5  10  26  3.17618e-04
  3   5  10  27 -6.89760e-05
  3   5  10  28  6.87500e-05
  3   5  10  32 -1.08857e-04
  3   5  10  35 -3.27228e-04
  3   5  10  38 -8.18700e-05
  3   5  10  39 -8.28955e-05
  3   5  10  43  5.30670e-04
  3   5  10  44  5.26167e-04
  3   5  10  45  4.58807e-04
  3   5  10  46 -4.82946e-04
  3   5  10  48  9.56613e-04
  3   5  10  49 -9.71129e-04
  3   5  10  53  1.12499e-04
  3   5  10  54 -1.12419e-04
  3   5  10  56 -2.19413e-04
  3   5  10  63 -2.31720e-04
  3   5  10  66  7.18117e-04
  3   5  10  68  6.52194e-04
  3   5  10  69 -6.35326e-04
  3   5  10  71 -3.87012e-05
  3   5  10  79 -3.67890e-04
  3   5  10  90  2.81013e-04
  3   5  10  91 -2.80414e-04
  3   5  10  92 -1.08711e-04
  3   5  10  93 -1.07945e-04
  3   5  10  99 -3.08774e-04
  3   5  10 105  4.97710e-04
  3   5  10 106 -4.93460e-04
  3   5  10 115 -2.48755e-04
  3   5  10 116 -2.03203e-04
  3   5  10 117 -2.03465e-04
  3   5  10 120  1.28082e-04
  3   5  10 124  1.36495e-04
  3   5  10 125 -1.36509e-04
  3   5  10 130  4.57036e-04
  3   5  10 132 -5.57233e-04
  3   5  10 151  4.57441e-04
  3   5  10 154 -7.18077e-04
  3   5  10 155  7.26806e-04
  3   5  10 156  5.10709e-04
  3   5  10 157 -5.13255e-04
  3   5  10 160 -1.93128e-04
  3   5  10 178  1.17755e-05
  3   5  10 179 -1.17913e-05
  3   5  10 182 -1.00102e-05
  3   5  11  21 -5.48406e-04
  3   5  11  29  3.05420e-04
  3   5  11  30  5.36071e-04
  3   5  11  52 -4.40241e-04
  3   5  11  58 -3.23544e-04
  3   5  11  60 -4.13128e-04
  3   5  11  70  1.49841e-04
  3   5  11  81  3.03407e-04
  3   5  11  85  4.91932e-04
  3   5  12  11 -2.08331e-04
  3   5  12  12  2.08418e-04
  3   5  12  15 -2.23328e-04
  3   5  12  18  2.01271e-05
  3   5  12  25 -1.47645e-04
  3   5  12  26 -1.47741e-04
  3   5  12  27 -5.36017e-05
  3   5  12  28 -5.36320e-05
  3   5  12  35  1.53675e-05
  3   5  12  43  3.68701e-04
  3   5  12  44  3.69168e-04
  3   5  12  45 -7.09583e-05
  3   5  12  46  7.10255e-05
  3   5  12  48 -2.21820e-04
  3   5  12  49 -2.21138e-04
  3   5  12  53  8.13269e-05
  3   5  12  54 -8.09400e-05
  3   5  12  56 -3.04116e-05
  3   5  12  63 -3.48969e-05
  3   5  12  66  3.62599e-05
  3   5  12  68 -3.60228e-05
  3   5  12  69 -3.61044e-05
  3   5  12  71 -1.04597e-05
  3   5  12  77  1.13566e-04
  3   5  12  78 -1.63438e-05
  3   5  12  79 -1.70987e-05
  3   5  12  82  7.33155e-05
  3   5  12  91 -1.52509e-05
  3   5  12 100  1.55082e-05
  3   5  12 105 -4.14576e-05
  3   5  12 106  4.14110e-05
  3   5  12 111  3.90887e-05
  3   5  12 115 -4.52450e-04
  3   5  12 116 -6.81889e-04
  3   5  12 117 -6.80703e-04
  3   5  12 125  1.02061e-05
  3   5  12 127 -1.13712e-05
  3   5  12 128 -1.12803e-05
  3   5  12 130  3.64837e-05
  3   5  12 151  6.97445e-04
  3   5  12 154 -1.02250e-03
  3   5  12 155  1.01861e-03
  3   5  12 156  1.69207e-03
  3   5  12 157 -1.67580e-03
  3   5  12 160  9.93299e-04
  3   5  12 170 -1.24788e-05
  3   5  13  11 -1.93603e-05
  3   5  13  25  2.07596e-05
  3   5  13  26 -2.14640e-05
  3   5  13  33  1.72971e-05
  3   5  13  35  2.10565e-05
  3   5  13  38 -1.98002e-04
  3   5  13  39  2.00465e-04
  3   5  13  43  7.42475e-05
  3   5  13  44  7.41819e-05
  3   5  13  45  1.05390e-04
  3   5  13  46 -1.02535e-04
  3   5  13  48  1.00618e-05
  3   5  13  53  6.75051e-05
  3   5  13  54 -6.80157e-05
  3   5  13  56 -1.13932e-05
  3   5  13  63 -1.72400e-05
  3   5  13  78 -2.05422e-04
  3   5  13  79 -2.05285e-04
  3   5  13  88  5.62062e-05
  3   5  13  89  5.62093e-05
  3   5  13  91 -8.67897e-05
  3   5  13  92 -2.55487e-04
  3   5  13  93  2.55586e-04
  3   5  13 100 -7.04358e-05
  3   5  13 105  2.29960e-05
  3   5  13 106 -2.38008e-05
  3   5  13 115 -1.57909e-05
  3   5  13 116  1.93230e-05
  3   5  13 117 -1.95191e-05
  3   5  13 121 -3.75731e-05
  3   5  13 124 -3.90894e-04
  3   5  13 125 -3.90828e-04
  3   5  13 127  4.00800e-04
  3   5  13 128 -4.00991e-04
  3   5  13 130  1.95709e-05
  3   5  13 132 -2.23819e-05
  3   5  13 136 -1.50878e-04
  3   5  13 137 -1.51002e-04
  3   5  13 143 -1.47860e-04
  3   5  13 148 -8.09922e-05
  3   5  13 151  2.85017e-05
  3   5  13 154 -4.87845e-05
  3   5  13 155  4.98586e-05
  3   5  13 156  4.13749e-05
  3   5  13 157 -4.63842e-05
  3   5  13 165 -1.79454e-05
  3   5  13 179  1.69120e-04
  3   5  13 182  1.88713e-05
  3   5  13 183 -1.89166e-05
  3   5  13 186  3.79493e-05
  3   5  13 187  3.79701e-05
  3   5  14  18  8.48817e-05
  3   5  14  27 -4.87299e-05
  3   5  14  28 -4.87480e-05
  3   5  14  35  2.08081e-05
  3   5  14  36 -2.00403e-05
  3   5  14  38  3.85225e-04
  3   5  14  39  3.85124e-04
  3   5  14  43 -7.22734e-05
  3   5  14  44  7.20144e-05
  3   5  14  45 -5.56783e-05
  3   5  14  46  5.60446e-05
  3   5  14  48 -4.11704e-05
  3   5  14  49 -4.11609e-05
  3   5  14  53  1.68272e-04
  3   5  14  54 -1.68339e-04
  3   5  14  79  2.67340e-04
  3   5  14  92  3.12180e-04
  3   5  14  93  3.12256e-04
  3   5  14 100  1.14816e-05
  3   5  14 129  1.73777e-05
  3   5  14 132  1.86709e-05
  3   5  14 136 -2.87053e-04
  3   5  14 164 -1.26771e-05
  3   5  14 165 -1.26771e-05
  3   5  14 174 -1.41856e-05
  3   5  14 178  3.12952e-04
  3   5  14 179  3.13001e-04
  3   5  14 182  3.83695e-05
  3   5  14 183 -3.84478e-05
  3   5  14 187  4.01976e-05
  3   5  15  11  2.83726e-05
  3   5  15  12  2.84872e-05
  3   5  15  15  7.77932e-05
  3   5  15  16  7.77049e-05
  3   5  15  25  7.68265e-05
  3   5  15  26 -7.68835e-05
  3   5  15  33  2.51399e-04
  3   5  15  35  2.71152e-05
  3   5  15  36  2.76530e-05
  3   5  15  38 -1.68062e-05
  3   5  15  39 -1.09153e-05
  3   5  15  43 -2.72679e-04
  3   5  15  44 -2.72880e-04
  3   5  15  45  3.53715e-05
  3   5  15  46 -3.52111e-05
  3   5  15  56 -9.80779e-05
  3   5  15  57 -9.81149e-05
  3   5  15  63 -1.79447e-04
  3   5  15  64  1.79808e-04
  3   5  15  65  2.64436e-05
  3   5  15  66  2.64088e-05
  3   5  15  68 -3.75253e-05
  3   5  15  69  3.75606e-05
  3   5  15  72 -6.83586e-05
  3   5  15  76 -1.14335e-04
  3   5  15  82 -9.33716e-05
  3   5  15  83  9.35370e-05
  3   5  15  88 -2.78455e-05
  3   5  15  89 -2.77940e-05
  3   5  15  91 -2.00826e-05
  3   5  15 100 -1.86222e-04
  3   5  15 110 -1.85711e-05
  3   5  15 111  1.86230e-05
  3   5  15 114 -8.57448e-04
  3   5  15 116 -1.35102e-03
  3   5  15 117  1.34946e-03
  3   5  15 121 -6.74105e-05
  3   5  15 124 -6.90228e-04
  3   5  15 125 -6.89988e-04
  3   5  15 127  6.09693e-04
  3   5  15 128 -6.10578e-04
  3   5  15 129  1.98228e-04
  3   5  15 132 -1.20341e-05
  3   5  15 143 -2.90686e-04
  3   5  15 148 -1.12533e-04
  3   5  15 150  1.34947e-03
  3   5  15 151 -1.34762e-03
  3   5  15 154  2.06102e-03
  3   5  15 156  3.58094e-03
  3   5  15 157 -3.55187e-03
  3   5  15 160  1.88942e-03
  3   5  15 161 -1.89300e-03
  3   5  15 171  2.03025e-05
  3   5  15 186  7.93525e-05
  3   5  15 187  4.01765e-05
  3   5  16  22 -4.47600e-04
  3   5  16  37  1.55725e-04
  3   5  16  40  3.84908e-04
  3   5  16  47 -5.43493e-04
  3   5  16  62 -1.76760e-04
  3   5  16  75 -7.27151e-05
  3   5  16  87 -1.46066e-04
  3   5  16  94 -1.65958e-05
  3   5  16  96 -2.17982e-04
  3   5  16  98  3.28682e-04
  3   5  16 102  4.89296e-05
  3   5  16 104  1.32545e-04
  3   5  16 112  9.87919e-05
  3   5  16 118 -1.55687e-04
  3   5  16 122  7.11591e-05
  3   5  16 126  1.81835e-04
  3   5  16 134  1.47802e-04
  3   5  16 138 -1.78423e-05
  3   5  16 141 -1.46401e-04
  3   5  16 144 -5.98667e-05
  3   5  16 153  2.96109e-05
  3   5  16 159 -1.20875e-04
  3   5  16 162  1.19352e-05
  3   5  16 185 -1.75785e-05
  3   5  16 188 -1.96687e-05
  3   6   7  15 -1.53591e-05
  3   6   7  16 -1.76043e-05
  3   6   7  21  2.54623e-05
  3   6   7  33  1.23593e-05
  3   6   7  41 -1.17380e-05
  3   6   7  42  1.52563e-05
  3   6   7  52 -1.37239e-05
  3   6   7  58  1.20711e-05
  3   6   7  60  1.01945e-05
  3   6   7  61  4.10370e-05
  3   6   7  70 -4.26666e-05
  3   6   7  71 -5.27574e-05
  3   6   7  72  8.42874e-05
  3   6   7  81 -1.85518e-05
  3   6   7  86 -7.60429e-05
  3   6   7  95 -2.02091e-05
  3   6   7 101  4.33559e-05
  3   6   7 103  7.95418e-05
  3   6   7 107 -1.71281e-05
  3   6   7 108 -5.24053e-05
  3   6   7 113  2.40941e-05
  3   6   7 119  4.32087e-05
  3   6   7 123 -4.60819e-05
  3   6   7 131 -1.87793e-05
  3   6   7 139 -5.20497e-05
  3   6   7 149  1.00810e-05
  3   6   7 158 -1.98489e-05
  3   6   7 163  4.24937e-05
  3   6   7 167 -1.78352e-05
  3   6   7 169  2.89352e-05
  3   6   7 173 -5.43756e-05
  3   6   7 177  3.88039e-05
  3   6   7 181  1.73768e-05
  3   6   7 184  1.35020e-05
  3   6   7 189 -4.21602e-05
  3   6   8  13 -1.13645e-04
  3   6   8  14  7.00578e-05
  3   6   8  23  9.16398e-04
  3   6   8  31  4.40087e-04
  3   6   8  34  1.57268e-04
  3   6   8  55  2.54793e-04
  3   6   8  59 -2.05240e-04
  3   6   8  67 -1.25513e-03
  3   6   8  73  6.45588e-04
  3   6   8  74 -1.47260e-05
  3   6   8  80 -2.29154e-04
  3   6   8  81 -2.42032e-05
  3   6   8  84 -4.45160e-04
  3   6   8 107  1.81016e-05
  3   6   8 108  5.77797e-05
  3   6   8 109  3.56720e-05
  3   6   8 133 -2.14340e-05
  3   6   8 146  2.29204e-05
  3   6   8 162  1.88585e-05
  3   6   8 181 -2.69749e-05
  3   6   9  11 -3.42130e-05
  3   6   9  12  3.42344e-05
  3   6   9  18 -1.96891e-05
  3   6   9  25  1.18847e-05
  3   6   9  26  1.19215e-05
  3   6   9  27  1.03080e-05
  3   6   9  28 -1.03432e-05
  3   6   9  35  1.34495e-05
  3   6   9  43  6.12503e-05
  3   6   9  44  6.16550e-05
  3   6   9  45 -2.61800e-05
  3   6   9  46 -2.57716e-05
  3   6   9  48  5.84112e-05
  3   6   9  49 -5.71357e-05
  3   6   9  53  1.90020e-05
  3   6   9  54 -1.90013e-05
  3   6   9  56 -1.54417e-05
  3   6   9  63 -1.99883e-05
  3   6   9  66  3.03275e-05
  3   6   9  68  4.43781e-05
  3   6   9  69 -4.49693e-05
  3   6   9  79 -2.58548e-05
  3   6   9  90  1.70994e-05
  3   6   9  91  1.71544e-05
  3   6   9 105  2.91014e-05
  3   6   9 106 -2.94951e-05
  3   6   9 114 -2.25070e-05
  3   6   9 115 -2.23220e-05
  3   6   9 130  2.99133e-05
  3   6   9 132 -3.49448e-05
  3   6   9 151  1.27287e-05
  3   6   9 156  6.46486e-05
  3   6   9 157  6.38574e-05
  3   6   9 160 -4.95206e-05
  3   6  10  43  2.76148e-05
  3   6  10  44 -2.73990e-05
  3   6  10  46 -1.63399e-05
  3   6  10  48  1.01142e-05
  3   6  10  66 -1.13802e-05
  3   6  10  68  3.64745e-05
  3   6  10  69  3.82879e-05
  3   6  10  76 -1.61933e-05
  3   6  10  83 -2.36803e-05
  3   6  10  87 -7.59699e-04
  3   6  10  88 -2.98194e-05
  3   6  10  89  2.97677e-05
  3   6  10 127 -2.50641e-05
  3   6  10 128  2.51051e-05
  3   6  10 136 -1.54309e-05
  3   6  10 137  1.54447e-05
  3   6  11  22  4.32172e-04
  3   6  11  37  3.62806e-04
  3   6  11  40 -2.46792e-04
  3   6  11  47  1.30682e-03
  3   6  11  51 -5.38985e-04
  3   6  11  62  6.27311e-04
  3   6  11  75 -2.38457e-04
  3   6  11  94  5.45904e-04
  3   6  11  96 -4.56245e-04
  3   6  11  98 -2.70446e-04
  3   6  11 102  6.94355e-04
  3   6  11 104 -1.03034e-03
  3   6  11 112 -3.40043e-04
  3   6  11 118  8.16611e-04
  3   6  11 122 -6.42285e-04
  3   6  11 126  1.72764e-04
  3   6  11 134  7.43871e-04
  3   6  11 138  6.42333e-04
  3   6  11 141  4.71939e-04
  3   6  11 144  7.22158e-04
  3   6  11 153  3.38537e-04
  3   6  11 159  1.86002e-03
  3   6  11 162 -2.80926e-03
  3   6  11 166 -1.66484e-04
  3   6  11 172  3.14096e-04
  3   6  11 176 -7.65475e-05
  3   6  11 180  3.95514e-04
  3   6  11 185 -4.93155e-04
  3   6  11 188 -6.97048e-04
  3   6  12  15  1.06695e-05
  3   6  12  33 -3.96554e-04
  3   6  12  35 -3.29660e-05
  3   6  12  38 -1.27430e-04
  3   6  12  39  1.26830e-04
  3   6  12  43 -1.07663e-05
  3   6  12  44  1.07386e-05
  3   6  12  45  5.47422e-05
  3   6  12  46  5.52159e-05
  3   6  12  48 -1.60662e-05
  3   6  12  49  1.63481e-05
  3   6  12  53 -6.65733e-05
  3   6  12  54 -6.71335e-05
  3   6  12  63  1.03613e-05
  3   6  12  78  5.05651e-04
  3   6  12  79 -5.05992e-04
  3   6  12  88 -2.19800e-05
  3   6  12  89 -2.19734e-05
  3   6  12  91  4.45956e-04
  3   6  12  92  2.18522e-04
  3   6  12  93 -2.18075e-04
  3   6  12 100 -3.58744e-04
  3   6  12 105 -1.85472e-05
  3   6  12 106 -1.54450e-05
  3   6  12 111 -1.54552e-05
  3   6  12 115  3.20552e-05
  3   6  12 116 -4.40049e-05
  3   6  12 117  4.39710e-05
  3   6  12 121 -1.69759e-04
  3   6  12 124 -1.67711e-04
  3   6  12 125  1.67814e-04
  3   6  12 127 -2.57497e-04
  3   6  12 128  2.57367e-04
  3   6  12 130 -4.04543e-05
  3   6  12 132  1.66491e-05
  3   6  12 136 -9.69121e-05
  3   6  12 137  9.68826e-05
  3   6  12 143  1.06668e-05
  3   6  12 148 -4.79139e-05
  3   6  12 151 -5.11856e-05
  3   6  12 154 -7.76416e-05
  3   6  12 155 -7.68920e-05
  3   6  12 156  1.28345e-04
  3   6  12 157  1.27435e-04
  3   6  12 160 -6.22767e-05
  3   6  12 165 -3.24241e-05
  3   6  12 175  1.06940e-05
  3   6  12 182 -3.34296e-05
  3   6  12 183  3.34207e-05
  3   6  12 186  3.69124e-05
  3   6  12 187 -3.69215e-05
  3   6  13  11 -2.97198e-04
  3   6  13  15 -1.14012e-04
  3   6  13  18  3.43565e-04
  3   6  13  25  3.97469e-04
  3   6  13  26  3.97280e-04
  3   6  13  27 -2.71039e-04
  3   6  13  28 -2.70840e-04
  3   6  13  35  7.05379e-04
  3   6  13  38  2.05718e-05
  3   6  13  39  1.86739e-05
  3   6  13  43 -8.51743e-05
  3   6  13  44  8.50752e-05
  3   6  13  45 -7.16203e-04
  3   6  13  46 -7.16191e-04
  3   6  13  48  3.44120e-04
  3   6  13  49  3.45261e-04
  3   6  13  53  7.88009e-05
  3   6  13  54  7.83507e-05
  3   6  13  56 -3.78601e-04
  3   6  13  63 -5.60111e-04
  3   6  13  66 -3.02552e-04
  3   6  13  68 -1.81033e-04
  3   6  13  69 -1.81042e-04
  3   6  13  71  2.37098e-04
  3   6  13  72 -2.36755e-04
  3   6  13  77 -1.68173e-04
  3   6  13  82  2.02064e-04
  3   6  13  91  1.07852e-05
  3   6  13  92  1.59916e-05
  3   6  13  93  2.28951e-05
  3   6  13 105  6.73714e-04
  3   6  13 106  6.73795e-04
  3   6  13 111  6.64681e-05
  3   6  13 115 -2.84956e-04
  3   6  13 116 -3.11257e-04
  3   6  13 117 -3.11797e-04
  3   6  13 124 -2.49200e-05
  3   6  13 125  2.47548e-05
  3   6  13 127 -2.00435e-05
  3   6  13 128 -1.97360e-05
  3   6  13 130  5.37289e-04
  3   6  13 132 -7.26398e-04
  3   6  13 151  5.96832e-04
  3   6  13 154  1.12686e-03
  3   6  13 155  1.13250e-03
  3   6  13 156 -8.38285e-04
  3   6  13 157 -8.48966e-04
  3   6  13 160 -2.87818e-04
  3   6  13 170 -1.50574e-05
  3   6  13 171 -1.50536e-05
  3   6  14  11  1.08435e-04
  3   6  14  12  1.08375e-04
  3   6  14  16 -6.86148e-05
  3   6  14  25 -1.04137e-04
  3   6  14  26 -1.03981e-04
  3   6  14  33 -1.76039e-04
  3   6  14  35 -1.88368e-04
  3   6  14  36 -1.92253e-04
  3   6  14  43  4.89457e-05
  3   6  14  44  4.89108e-05
  3   6  14  45  8.14234e-05
  3   6  14  46  8.14267e-05
  3   6  14  56  1.45616e-04
  3   6  14  57  1.45521e-04
  3   6  14  63 -1.53207e-04
  3   6  14  64  1.52999e-04
  3   6  14  65  9.16053e-05
  3   6  14  66  9.17090e-05
  3   6  14  68 -6.68967e-05
  3   6  14  69 -6.68527e-05
  3   6  14  71  6.26348e-05
  3   6  14  72 -6.22969e-05
  3   6  14  76 -2.56382e-05
  3   6  14  82  9.03595e-05
  3   6  14  83 -9.01492e-05
  3   6  14  91  1.39671e-04
  3   6  14 100 -8.41135e-05
  3   6  14 105  2.14968e-04
  3   6  14 106  2.14946e-04
  3   6  14 110 -2.13504e-05
  3   6  14 111  2.12807e-05
  3   6  14 114  3.50946e-05
  3   6  14 115 -3.51880e-05
  3   6  14 116  9.78769e-05
  3   6  14 117  9.80132e-05
  3   6  14 121 -4.41845e-05
  3   6  14 124  4.75325e-05
  3   6  14 125  4.75504e-05
  3   6  14 127 -1.73085e-04
  3   6  14 128  1.72805e-04
  3   6  14 129  1.38902e-04
  3   6  14 132  1.74555e-05
  3   6  14 143  4.81147e-05
  3   6  14 154  7.98864e-05
  3   6  14 156 -2.12458e-04
  3   6  14 157  2.14242e-04
  3   6  14 160 -3.72579e-04
  3   6  14 161  3.71747e-04
  3   6  15  18  9.72479e-05
  3   6  15  25 -1.03692e-05
  3   6  15  26 -1.08303e-05
  3   6  15  27 -8.02715e-05
  3   6  15  28 -8.02454e-05
  3   6  15  35  1.49177e-04
  3   6  15  36 -1.44151e-04
  3   6  15  38 -1.78769e-05
  3   6  15  39  1.90850e-05
  3   6  15  45 -2.07202e-04
  3   6  15  46 -2.07319e-04
  3   6  15  48  1.02133e-04
  3   6  15  49  1.02282e-04
  3   6  15  53  1.01670e-05
  3   6  15  54 -1.01606e-05
  3   6  15  63  1.06115e-05
  3   6  15  64  1.10442e-05
  3   6  15  78  2.00470e-04
  3   6  15  79 -2.00572e-04
  3   6  15  92 -1.12049e-04
  3   6  15  93  1.11913e-04
  3   6  15 105 -1.03760e-05
  3   6  15 114 -1.12057e-05
  3   6  15 116 -1.45337e-05
  3   6  15 117 -1.43845e-05
  3   6  15 132 -2.35882e-04
  3   6  15 136  7.51136e-05
  3   6  15 150  1.93015e-05
  3   6  15 151  1.92023e-05
  3   6  15 154  3.30223e-05
  3   6  15 156  4.35106e-05
  3   6  15 157  4.25752e-05
  3   6  15 160 -1.08920e-05
  3   6  15 161 -1.13235e-05
  3   6  15 178 -4.75857e-05
  3   6  15 179 -4.75603e-05
  3   6  15 182  1.67520e-05
  3   6  15 183  1.67487e-05
  3   6  16  17 -3.78414e-05
  3   6  16  21  2.81440e-04
  3   6  16  29  6.50418e-05
  3   6  16  58  1.85348e-04
  3   6  16  60  6.61990e-04
  3   6  16  70 -1.49118e-04
  3   6  16  80  5.36846e-05
  3   6  16  81 -7.19044e-04
  3   6  16  85 -1.04219e-04
  3   6  16 108  5.91625e-05
  3   7   8  37 -2.91718e-05
  3   7   8  40  1.71177e-05
  3   7   8  47  1.31788e-04
  3   7   8  51  4.28425e-05
  3   7   8  67 -1.67407e-05
  3   7   8  75  2.38590e-05
  3   7   8  86  1.43225e-05
  3   7   8  87  6.44224e-05
  3   7   8  98 -3.36748e-05
  3   7   8 102 -2.93805e-05
  3   7   8 104 -9.44533e-05
  3   7   8 107 -7.40618e-05
  3   7   8 108  1.79861e-05
  3   7   8 112  3.29645e-05
  3   7   8 118  2.01995e-05
  3   7   8 122 -2.39525e-05
  3   7   8 133  3.59028e-05
  3   7   8 134  4.91814e-05
  3   7   8 138 -3.66537e-05
  3   7   8 141 -1.93267e-05
  3   7   8 159 -3.27351e-05
  3   7   8 162  5.07689e-04
  3   7   8 172 -1.55309e-05
  3   7   8 181 -4.37197e-05
  3   7   9  18  1.14492e-05
  3   7   9  35  2.93375e-05
  3   7   9  43  2.50589e-05
  3   7   9  44  2.62101e-05
  3   7   9  45 -2.28811e-05
  3   7   9  46 -2.33038e-05
  3   7   9  76 -1.90617e-05
  3   7   9  82  2.18080e-05
  3   7   9  83 -2.49919e-05
  3   7   9  88 -8.28519e-05
  3   7   9  89 -8.30724e-05
  3   7   9 110 -1.01808e-05
  3   7   9 111 -1.00993e-05
  3   7   9 127  4.08542e-05
  3   7   9 128  4.07524e-05
  3   7   9 136 -3.18822e-05
  3   7   9 137  3.18413e-05
  3   7   9 143  2.99538e-05
  3   7   9 154 -1.25677e-05
  3   7   9 155 -1.24485e-05
  3   7   9 156  1.80100e-05
  3   7   9 157  1.74991e-05
  3   7  10  11  4.59856e-05
  3   7  10  15 -1.16517e-05
  3   7  10  18  3.51446e-04
  3   7  10  25  2.42342e-05
  3   7  10  26 -2.42630e-05
  3   7  10  27 -6.93836e-05
  3   7  10  28 -6.89789e-05
  3   7  10  32 -4.71647e-05
  3   7  10  35  6.08329e-04
  3   7  10  38  5.82955e-05
  3   7  10  39 -5.75579e-05
  3   7  10  43 -3.82302e-04
  3   7  10  44  3.76362e-04
  3   7  10  45 -3.63288e-05
  3   7  10  46 -4.10427e-05
  3   7  10  48  1.11104e-03
  3   7  10  49  1.14725e-03
  3   7  10  53 -3.85917e-05
  3   7  10  54 -3.85543e-05
  3   7  10  56 -2.08266e-05
  3   7  10  63 -4.32414e-05
  3   7  10  66 -4.38587e-04
  3   7  10  68 -3.85654e-04
  3   7  10  69 -3.75484e-04
  3   7  10  71  3.33980e-05
  3   7  10  90  2.12171e-05
  3   7  10  91  2.11142e-05
  3   7  10  92 -2.09588e-05
  3   7  10  93  2.08722e-05
  3   7  10  99 -4.69114e-05
  3   7  10 105  1.66040e-05
  3   7  10 106  1.60026e-05
  3   7  10 116  3.36199e-05
  3   7  10 117 -3.36930e-05
  3   7  10 120  1.60086e-05
  3   7  10 124 -3.06197e-05
  3   7  10 125 -3.06566e-05
  3   7  10 151  3.69573e-05
  3   7  10 154  2.77994e-05
  3   7  10 155  2.90654e-05
  3   7  10 156 -4.91420e-05
  3   7  10 157 -5.01392e-05
  3   7  10 160  2.06285e-05
  3   7  11 159  1.26914e-05
  3   7  11 162 -2.10641e-05
  3   7  12  11 -1.92828e-04
  3   7  12  12 -1.93138e-04
  3   7  12  15 -1.52539e-04
  3   7  12  18  3.32174e-05
  3   7  12  25 -3.19320e-05
  3   7  12  26  3.19394e-05
  3   7  12  27 -5.11330e-05
  3   7  12  28  5.11622e-05
  3   7  12  33  1.32550e-05
  3   7  12  35  6.72214e-05
  3   7  12  43  2.65128e-04
  3   7  12  44 -2.65692e-04
  3   7  12  45 -3.93713e-05
  3   7  12  46 -3.99387e-05
  3   7  12  48  2.30232e-04
  3   7  12  49 -2.29677e-04
  3   7  12  53  8.04059e-05
  3   7  12  54  7.97363e-05
  3   7  12  56 -7.71002e-05
  3   7  12  63 -1.03441e-04
  3   7  12  66  1.60946e-05
  3   7  12  71  1.99467e-05
  3   7  12  77  3.66579e-05
  3   7  12  78 -1.22983e-05
  3   7  12  79  1.26391e-05
  3   7  12  82  8.66779e-05
  3   7  12  91 -1.03599e-05
  3   7  12  93  1.24379e-05
  3   7  12 100  1.32841e-05
  3   7  12 105  7.81069e-05
  3   7  12 106  7.80155e-05
  3   7  12 111  3.87808e-05
  3   7  12 115 -3.21082e-04
  3   7  12 116  4.47303e-04
  3   7  12 117 -4.46066e-04
  3   7  12 130  1.08169e-04
  3   7  12 132 -1.17119e-04
  3   7  12 151  5.01253e-04
  3   7  12 154  7.76165e-04
  3   7  12 155  7.71274e-04
  3   7  12 156 -1.06703e-03
  3   7  12 157 -1.04994e-03
  3   7  12 160  5.37513e-04
  3   7  12 170 -1.05630e-05
  3   7  13  25 -1.37143e-05
  3   7  13  26 -1.38125e-05
  3   7  13  33  4.19797e-05
  3   7  13  35 -1.73151e-05
  3   7  13  38 -1.21818e-04
  3   7  13  39 -1.23287e-04
  3   7  13  48  1.23457e-05
  3   7  13  49  1.17053e-05
  3   7  13  53  4.71294e-05
  3   7  13  54  4.81092e-05
  3   7  13  56  1.21913e-05
  3   7  13  63  1.69629e-05
  3   7  13  78  4.20217e-05
  3   7  13  79 -4.19560e-05
  3   7  13  91 -1.33870e-05
  3   7  13  92 -1.27012e-04
  3   7  13  93 -1.27439e-04
  3   7  13 100  8.23951e-05
  3   7  13 105 -1.35059e-05
  3   7  13 106 -1.45201e-05
  3   7  13 115  1.06386e-05
  3   7  13 116  1.29121e-05
  3   7  13 117  1.42110e-05
  3   7  13 121  4.50880e-05
  3   7  13 124  2.53570e-04
  3   7  13 125 -2.53460e-04
  3   7  13 127  1.87256e-04
  3   7  13 128  1.87401e-04
  3   7  13 132  2.00637e-05
  3   7  13 136 -6.36025e-05
  3   7  13 137  6.35177e-05
  3   7  13 143  7.68724e-05
  3   7  13 148  5.70549e-05
  3   7  13 151 -1.76496e-05
  3   7  13 154 -2.10802e-05
  3   7  13 155 -1.98407e-05
  3   7  13 156  2.61470e-05
  3   7  13 157  2.13300e-05
  3   7  13 165  1.66006e-05
  3   7  13 179 -1.00348e-04
  3   7  13 186 -2.80736e-05
  3   7  13 187  2.80179e-05
  3   7  14  18  5.53098e-05
  3   7  14  27 -3.96591e-05
  3   7  14  28  3.96727e-05
  3   7  14  33 -1.26525e-05
  3   7  14  35  1.71480e-05
  3   7  14  36  1.67073e-05
  3   7  14  38  2.74777e-04
  3   7  14  39 -2.73353e-04
  3   7  14  43 -2.48290e-05
  3   7  14  44 -2.46769e-05
  3   7  14  45  1.99712e-05
  3   7  14  46  2.00908e-05
  3   7  14  48  6.02970e-05
  3   7  14  49 -6.02554e-05
  3   7  14  53  1.23638e-04
  3   7  14  54  1.23686e-04
  3   7  14  79  1.72178e-04
  3   7  14  92  2.13873e-04
  3   7  14  93 -2.14022e-04
  3   7  14 127  1.04534e-05
  3   7  14 128 -1.08394e-05
  3   7  14 132 -1.10315e-05
  3   7  14 136 -1.98369e-04
  3   7  14 156  1.75790e-05
  3   7  14 157 -1.27045e-05
  3   7  14 160  1.38070e-05
  3   7  14 161 -1.31142e-05
  3   7  14 174 -1.03675e-05
  3   7  14 178  2.20324e-04
  3   7  14 179 -2.20344e-04
  3   7  14 182 -2.59961e-05
  3   7  14 183 -2.60453e-05
  3   7  14 187  2.80359e-05
  3   7  15  11  3.10776e-05
  3   7  15  12 -3.12145e-05
  3   7  15  15  5.23349e-05
  3   7  15  16 -5.23448e-05
  3   7  15  25  6.96686e-05
  3   7  15  26  6.98411e-05
  3   7  15  33 -1.67328e-04
  3   7  15  35  1.57597e-05
  3   7  15  36 -1.61897e-05
  3   7  15  43 -2.13850e-04
  3   7  15  44  2.14032e-04
  3   7  15  56 -5.74318e-05
  3   7  15  57  5.74833e-05
  3   7  15  63 -1.45570e-04
  3   7  15  64 -1.45720e-04
  3   7  15  68 -3.89226e-05
  3   7  15  69 -3.84058e-05
  3   7  15  72  5.31121e-05
  3   7  15  76  8.96735e-05
  3   7  15  82 -5.79823e-05
  3   7  15  83 -5.80694e-05
  3   7  15  88  2.58527e-05
  3   7  15  89 -2.57878e-05
  3   7  15 100  1.42092e-04
  3   7  15 105  2.61830e-05
  3   7  15 106 -2.61950e-05
  3   7  15 110  1.56628e-05
  3   7  15 111  1.56440e-05
  3   7  15 114  6.13589e-04
  3   7  15 116  9.52518e-04
  3   7  15 117  9.50989e-04
  3   7  15 121  5.27086e-05
  3   7  15 124  4.91434e-04
  3   7  15 125 -4.91152e-04
  3   7  15 127  4.24301e-04
  3   7  15 128  4.25194e-04
  3   7  15 129 -1.61286e-04
  3   7  15 143  2.03403e-04
  3   7  15 148  8.07999e-05
  3   7  15 150 -9.62342e-04
  3   7  15 151 -9.60524e-04
  3   7  15 154 -1.46042e-03
  3   7  15 156 -2.41831e-03
  3   7  15 157 -2.38989e-03
  3   7  15 160  1.30315e-03
  3   7  15 161  1.30666e-03
  3   7  15 171 -1.48468e-05
  3   7  15 186 -5.69045e-05
  3   7  15 187  2.79962e-05
  3   7  16  60 -1.10381e-05
  3   8   9  25 -1.92377e-05
  3   8   9  26  1.74184e-05
  3   8   9  35 -1.26514e-05
  3   8   9  43  5.22766e-05
  3   8   9  44 -5.23578e-05
  3   8   9  46  4.40121e-05
  3   8   9  48  1.40195e-05
  3   8   9  56  1.04921e-05
  3   8   9  63  1.76225e-05
  3   8   9  68  5.05355e-05
  3   8   9  69  5.26331e-05
  3   8   9  76  6.47471e-05
  3   8   9  82  6.52001e-05
  3   8   9  83  6.64009e-05
  3   8   9 127  2.67842e-05
  3   8   9 128 -2.64703e-05
  3   8   9 132  1.07879e-05
  3   8   9 154 -1.04150e-05
  3   8   9 155 -1.53863e-05
  3   8  10  11  2.84444e-05
  3   8  10  15  1.01084e-05
  3   8  10  18 -2.34874e-04
  3   8  10  25 -4.00385e-04
  3   8  10  26 -3.84261e-04
  3   8  10  27  2.11434e-04
  3   8  10  28 -2.05746e-04
  3   8  10  32  2.04978e-04
  3   8  10  35 -3.72155e-04
  3   8  10  43  3.95569e-04
  3   8  10  44  3.68203e-04
  3   8  10  45 -5.99179e-04
  3   8  10  46  6.40822e-04
  3   8  10  48  3.81275e-04
  3   8  10  49 -4.47669e-04
  3   8  10  56  2.45728e-04
  3   8  10  63  3.06087e-04
  3   8  10  66  2.55341e-04
  3   8  10  68  1.81711e-04
  3   8  10  69 -1.69383e-04
  3   8  10  71 -1.77036e-05
  3   8  10  79  4.06856e-04
  3   8  10  90 -3.30505e-04
  3   8  10  91  3.22355e-04
  3   8  10  92  1.83972e-04
  3   8  10  93  1.82140e-04
  3   8  10  99  4.36421e-04
  3   8  10 105 -6.03035e-04
  3   8  10 106  5.53273e-04
  3   8  10 115  1.72375e-04
  3   8  10 116  1.74391e-04
  3   8  10 117  1.76809e-04
  3   8  10 120 -1.55998e-04
  3   8  10 124 -1.50565e-04
  3   8  10 125  1.51299e-04
  3   8  10 130 -4.85191e-04
  3   8  10 132  6.77324e-04
  3   8  10 151 -4.61990e-04
  3   8  10 154  6.60947e-04
  3   8  10 155 -7.48948e-04
  3   8  10 156 -4.01206e-04
  3   8  10 157  4.28045e-04
  3   8  10 160  2.74899e-04
  3   8  11  21  1.17340e-03
  3   8  11  29 -5.41973e-04
  3   8  11  30 -1.11133e-03
  3   8  11  52  7.84482e-04
  3   8  11  58  5.51550e-04
  3   8  11  60  7.60917e-04
  3   8  11  70 -2.53803e-04
  3   8  11  81 -5.36813e-04
  3   8  11  85 -9.10656e-04
  3   8  12  11 -3.13588e-05
  3   8  12  12  3.14467e-05
  3   8  12  15 -1.59457e-05
  3   8  12  18  2.83574e-05
  3   8  12  25  6.41474e-05
  3   8  12  26  6.42736e-05
  3   8  12  27 -3.55585e-05
  3   8  12  28 -3.55500e-05
  3   8  12  35  6.61095e-05
  3   8  12  38 -1.35249e-05
  3   8  12  39 -1.98587e-05
  3   8  12  43 -2.18547e-05
  3   8  12  44 -2.19887e-05
  3   8  12  45  7.57512e-05
  3   8  12  46 -7.48914e-05
  3   8  12  48  2.29503e-05
  3   8  12  49  2.33937e-05
  3   8  12  53  1.64880e-05
  3   8  12  54 -1.64686e-05
  3   8  12  56 -5.03156e-05
  3   8  12  63 -6.23545e-05
  3   8  12  66 -2.20364e-05
  3   8  12  78  2.61776e-05
  3   8  12  79  2.52286e-05
  3   8  12  82  1.42157e-05
  3   8  12  88 -1.16798e-05
  3   8  12  89  1.16020e-05
  3   8  12  91  1.80224e-05
  3   8  12  92 -1.12699e-05
  3   8  12  93 -1.37799e-05
  3   8  12 100 -2.37703e-05
  3   8  12 105  1.07319e-04
  3   8  12 106 -1.06908e-04
  3   8  12 115 -6.50665e-05
  3   8  12 116 -7.32887e-05
  3   8  12 117 -7.29431e-05
  3   8  12 130  9.17068e-05
  3   8  12 132 -1.16371e-04
  3   8  12 151  1.26953e-04
  3   8  12 154 -1.94983e-04
  3   8  12 155  1.93070e-04
  3   8  12 156  1.74248e-04
  3   8  12 157 -1.69323e-04
  3   8  13  25 -1.21148e-05
  3   8  13  26  1.15545e-05
  3   8  13  33 -3.74586e-05
  3   8  13  43 -2.73355e-05
  3   8  13  44 -2.77296e-05
  3   8  13  45 -1.00407e-04
  3   8  13  46  8.77768e-05
  3   8  13  56  1.03945e-05
  3   8  13  68 -1.26126e-05
  3   8  13  69  1.29559e-05
  3   8  13  78  6.68547e-05
  3   8  13  79  6.68538e-05
  3   8  13  88 -1.24320e-05
  3   8  13  89 -1.24281e-05
  3   8  13  91  5.86471e-05
  3   8  13  92  1.79330e-05
  3   8  13  93 -1.74089e-05
  3   8  13 100 -7.75239e-05
  3   8  13 105 -2.70102e-05
  3   8  13 106  2.87285e-05
  3   8  13 121 -3.12785e-05
  3   8  13 124 -4.94447e-05
  3   8  13 125 -4.93727e-05
  3   8  13 130 -3.99454e-05
  3   8  13 132  4.36761e-05
  3   8  13 151 -1.94997e-05
  3   8  13 154  3.26261e-05
  3   8  13 155 -3.06801e-05
  3   8  13 160  2.90963e-05
  3   8  14  18  2.01226e-05
  3   8  14  27 -1.83286e-05
  3   8  14  28 -1.83250e-05
  3   8  14  35 -1.04001e-05
  3   8  14  38  3.09897e-05
  3   8  14  39  2.90684e-05
  3   8  14  45  3.32924e-05
  3   8  14  46 -3.21978e-05
  3   8  14  48  1.92615e-05
  3   8  14  49  1.92520e-05
  3   8  14  53  1.63041e-05
  3   8  14  54 -1.63160e-05
  3   8  14  92  1.27250e-05
  3   8  14  93  1.28754e-05
  3   8  14 129  2.03017e-05
  3   8  14 132 -4.34088e-05
  3   8  14 136 -2.20340e-05
  3   8  14 150  1.33621e-05
  3   8  14 151  1.30620e-05
  3   8  14 154  2.29797e-05
  3   8  14 156  1.82895e-05
  3   8  14 157  1.91878e-05
  3   8  14 178  2.60349e-05
  3   8  14 179  2.60522e-05
  3   8  15  25  3.58987e-05
  3   8  15  26 -3.59147e-05
  3   8  15  35 -1.92372e-05
  3   8  15  36 -1.95447e-05
  3   8  15  45 -2.35535e-05
  3   8  15  46  2.08664e-05
  3   8  15  56  1.06275e-05
  3   8  15  57  1.06387e-05
  3   8  15  63 -3.77033e-05
  3   8  15  64  3.78203e-05
  3   8  15  65  1.51230e-05
  3   8  15  66  1.50888e-05
  3   8  15  76 -1.63518e-05
  3   8  15  91  2.29449e-05
  3   8  15 100 -4.64730e-05
  3   8  15 105  4.28026e-05
  3   8  15 106  4.27520e-05
  3   8  15 114 -8.58767e-05
  3   8  15 116 -1.25107e-04
  3   8  15 117  1.24813e-04
  3   8  15 121 -1.74340e-05
  3   8  15 124 -6.90725e-05
  3   8  15 125 -6.90181e-05
  3   8  15 127  4.76079e-05
  3   8  15 128 -4.77431e-05
  3   8  15 129  5.07241e-05
  3   8  15 132  1.38057e-05
  3   8  15 143 -2.31249e-05
  3   8  15 150  1.46067e-04
  3   8  15 151 -1.45678e-04
  3   8  15 154  2.21015e-04
  3   8  15 156  3.11933e-04
  3   8  15 157 -3.06617e-04
  3   8  15 160  1.31309e-04
  3   8  15 161 -1.31833e-04
  3   8  16  22  1.91040e-03
  3   8  16  37 -6.65301e-04
  3   8  16  40 -1.64223e-03
  3   8  16  47  2.38116e-03
  3   8  16  51 -1.53531e-05
  3   8  16  62  7.57307e-04
  3   8  16  75  3.10369e-04
  3   8  16  87  6.34334e-04
  3   8  16  94  7.08198e-05
  3   8  16  96  9.31973e-04
  3   8  16  98 -1.40744e-03
  3   8  16 102 -2.09308e-04
  3   8  16 104 -5.82847e-04
  3   8  16 112 -4.24575e-04
  3   8  16 118  6.64874e-04
  3   8  16 122 -3.04039e-04
  3   8  16 126 -7.75529e-04
  3   8  16 134 -6.39917e-04
  3   8  16 138  7.69931e-05
  3   8  16 141  6.27465e-04
  3   8  16 144  2.56333e-04
  3   8  16 153 -1.26372e-04
  3   8  16 159  5.19851e-04
  3   8  16 162 -5.32405e-05
  3   8  16 166 -3.47559e-05
  3   8  16 172  3.67614e-05
  3   8  16 180 -3.24232e-05
  3   8  16 185  7.50363e-05
  3   8  16 188  8.39548e-05
  3   9  10  13 -1.54581e-05
  3   9  10  22  1.01122e-04
  3   9  10  23  4.43385e-05
  3   9  10  31  2.60259e-04
  3   9  10  34  1.30784e-05
  3   9  10  47  1.54202e-04
  3   9  10  51  8.68781e-05
  3   9  10  55 -5.24665e-05
  3   9  10  59  7.02935e-05
  3   9  10  62 -1.56723e-04
  3   9  10  67 -3.86770e-05
  3   9  10  73  3.12219e-05
  3   9  10  80 -1.70310e-05
  3   9  10  84  8.88367e-05
  3   9  10  94  1.46325e-05
  3   9  10  96 -5.28386e-05
  3   9  10 104 -1.66676e-04
  3   9  10 118  1.15240e-04
  3   9  10 122 -1.06324e-04
  3   9  10 126 -6.59448e-05
  3   9  10 138 -1.08547e-04
  3   9  10 141 -2.70595e-05
  3   9  10 144 -5.19160e-05
  3   9  10 146  3.29920e-05
  3   9  10 153 -1.08716e-05
  3   9  10 159 -3.69227e-05
  3   9  10 162  7.38991e-05
  3   9  11  87 -1.89936e-04
  3   9  11 114  1.71703e-05
  3   9  11 115 -1.75454e-05
  3   9  11 116  4.87498e-05
  3   9  11 117 -5.06028e-05
  3   9  11 151  4.66966e-05
  3   9  11 154 -4.13663e-05
  3   9  11 155  7.06407e-05
  3   9  11 156  1.48541e-04
  3   9  11 157 -1.67368e-04
  3   9  11 160  6.27989e-05
  3   9  12  16  1.45734e-04
  3   9  12  17  2.40330e-05
  3   9  12  20 -2.39981e-05
  3   9  12  21  6.94351e-05
  3   9  12  23  3.30323e-05
  3   9  12  24  1.02305e-04
  3   9  12  29 -8.90415e-05
  3   9  12  30 -1.06941e-04
  3   9  12  32  1.92263e-05
  3   9  12  33 -1.90644e-05
  3   9  12  34 -2.13897e-04
  3   9  12  40  2.82340e-05
  3   9  12  41  3.87375e-05
  3   9  12  42 -5.73867e-05
  3   9  12  47 -1.47941e-04
  3   9  12  50  5.46938e-05
  3   9  12  52  5.16653e-05
  3   9  12  55 -1.07881e-04
  3   9  12  58  1.77348e-04
  3   9  12  60 -2.46879e-05
  3   9  12  61 -1.18109e-04
  3   9  12  68 -1.22125e-05
  3   9  12  70  9.70836e-05
  3   9  12  71 -1.67682e-05
  3   9  12  72  1.13243e-04
  3   9  12  73 -8.52240e-04
  3   9  12  74  3.52318e-05
  3   9  12  75 -1.34285e-04
  3   9  12  76  4.67242e-05
  3   9  12  77  4.66664e-05
  3   9  12  78  3.34894e-05
  3   9  12  81  1.10017e-04
  3   9  12  83 -5.72848e-05
  3   9  12  84  1.04325e-04
  3   9  12  85 -2.11543e-04
  3   9  12  86  6.29707e-05
  3   9  12  87 -1.44006e-04
  3   9  12  90 -3.34041e-05
  3   9  12  94  7.71415e-05
  3   9  12  96 -7.97318e-05
  3   9  12  97  8.94449e-05
  3   9  12  98  1.02226e-05
  3   9  12  99  2.94661e-05
  3   9  12 100  5.29637e-05
  3   9  12 101 -2.60318e-05
  3   9  12 103 -1.99832e-04
  3   9  12 104  1.30653e-05
  3   9  12 107 -4.77854e-05
  3   9  12 109  1.14603e-04
  3   9  12 110  4.40411e-05
  3   9  12 113 -2.97734e-05
  3   9  12 114  1.67447e-04
  3   9  12 119 -2.69926e-05
  3   9  12 120  3.36162e-05
  3   9  12 121 -3.21232e-05
  3   9  12 123  3.21824e-05
  3   9  12 124 -3.17836e-05
  3   9  12 126  1.38881e-04
  3   9  12 135  4.29072e-05
  3   9  12 138  1.33340e-04
  3   9  12 139  3.92939e-05
  3   9  12 145  1.44060e-05
  3   9  12 146 -1.46083e-05
  3   9  12 152  7.61138e-05
  3   9  12 153  1.34187e-04
  3   9  12 158 -8.00412e-05
  3   9  12 159 -1.18254e-05
  3   9  12 162  1.00726e-05
  3   9  12 163  1.76092e-05
  3   9  12 164  3.36466e-05
  3   9  12 165 -3.58083e-05
  3   9  12 169  3.76752e-05
  3   9  12 170 -3.53986e-05
  3   9  12 171  3.41145e-05
  3   9  12 172  1.34111e-04
  3   9  12 173 -1.16201e-05
  3   9  12 174  3.41149e-05
  3   9  12 175  3.52776e-05
  3   9  12 176 -1.37132e-04
  3   9  12 177  9.07438e-05
  3   9  12 178  3.31666e-05
  3   9  12 180  1.33064e-04
  3   9  12 181 -5.08449e-05
  3   9  12 185 -4.09404e-05
  3   9  12 188 -1.35428e-04
  3   9  12 189  3.96353e-05
  3   9  13  12 -3.87800e-05
  3   9  13  13 -1.11730e-04
  3   9  13  14 -1.13143e-04
  3   9  13  16  3.77527e-05
  3   9  13  17 -1.65574e-05
  3   9  13  20  1.02490e-04
  3   9  13  21 -1.59478e-05
  3   9  13  22 -1.43349e-04
  3   9  13  23  1.25834e-03
  3   9  13  24  3.59669e-05
  3   9  13  29 -1.34750e-04
  3   9  13  30 -1.21012e-04
  3   9  13  31  1.34668e-04
  3   9  13  32  8.22440e-05
  3   9  13  33 -8.10746e-05
  3   9  13  34 -1.26944e-05
  3   9  13  37  4.12415e-05
  3   9  13  38 -1.15797e-05
  3   9  13  41 -3.02483e-05
  3   9  13  42 -1.16978e-04
  3   9  13  50 -5.01290e-05
  3   9  13  51 -4.44297e-05
  3   9  13  52  1.39220e-04
  3   9  13  58 -1.62045e-05
  3   9  13  59  5.82866e-04
  3   9  13  60  1.32501e-04
  3   9  13  61  7.92866e-05
  3   9  13  62  3.21400e-05
  3   9  13  67 -4.53559e-05
  3   9  13  70  1.04639e-04
  3   9  13  71 -1.00648e-05
  3   9  13  72  1.81563e-05
  3   9  13  73  1.34479e-04
  3   9  13  74  5.97894e-05
  3   9  13  76  1.34820e-04
  3   9  13  77  1.36939e-04
  3   9  13  78  1.31124e-04
  3   9  13  81 -3.93583e-05
  3   9  13  83 -1.13154e-04
  3   9  13  85  7.59046e-05
  3   9  13  86 -2.46784e-05
  3   9  13  87 -1.32804e-05
  3   9  13  90  1.28449e-04
  3   9  13  95 -2.71774e-05
  3   9  13  97  1.16806e-04
  3   9  13  98  3.40106e-05
  3   9  13  99  1.34763e-04
  3   9  13 100  1.22693e-04
  3   9  13 102  1.16432e-04
  3   9  13 103 -1.32549e-05
  3   9  13 104  1.48968e-05
  3   9  13 107  6.50645e-05
  3   9  13 108  5.29753e-05
  3   9  13 110  6.84456e-05
  3   9  13 112  2.38138e-05
  3   9  13 113  1.59600e-05
  3   9  13 114 -3.92623e-05
  3   9  13 119  2.34778e-05
  3   9  13 120 -1.33757e-04
  3   9  13 121 -1.27782e-04
  3   9  13 123 -1.75199e-05
  3   9  13 124 -1.36516e-04
  3   9  13 131 -3.05774e-05
  3   9  13 134  3.92761e-05
  3   9  13 135 -3.29242e-05
  3   9  13 139  2.88766e-05
  3   9  13 140  1.23882e-04
  3   9  13 141 -1.13227e-05
  3   9  13 144 -1.85253e-05
  3   9  13 149 -2.07026e-04
  3   9  13 152 -9.07820e-05
  3   9  13 158  3.24126e-05
  3   9  13 159 -1.47824e-05
  3   9  13 162  6.71330e-05
  3   9  13 163  1.19196e-04
  3   9  13 164  1.32936e-04
  3   9  13 165 -1.41827e-04
  3   9  13 166 -1.37827e-04
  3   9  13 167  4.16904e-05
  3   9  13 168  1.29143e-05
  3   9  13 170 -1.39969e-04
  3   9  13 173 -4.44059e-05
  3   9  13 175  1.40035e-04
  3   9  13 177  7.32740e-05
  3   9  13 178  1.33839e-04
  3   9  13 181 -2.84213e-05
  3   9  13 184 -1.82614e-05
  3   9  13 188  2.43176e-05
  3   9  13 189 -2.11306e-05
  3   9  14  13  6.37730e-05
  3   9  14  14 -6.16877e-05
  3   9  14  17  5.18417e-05
  3   9  14  21 -1.22996e-03
  3   9  14  29  1.06676e-04
  3   9  14  30  1.09918e-03
  3   9  14  34 -6.27888e-05
  3   9  14  36  1.96323e-05
  3   9  14  37  6.29336e-05
  3   9  14  42  1.03943e-05
  3   9  14  51 -6.71814e-05
  3   9  14  52 -8.18346e-04
  3   9  14  55 -7.32410e-05
  3   9  14  57 -1.29123e-05
  3   9  14  58 -1.37124e-04
  3   9  14  60 -4.39427e-04
  3   9  14  62  6.04401e-05
  3   9  14  64 -1.88399e-05
  3   9  14  65 -1.40785e-05
  3   9  14  67 -3.48109e-05
  3   9  14  70 -1.91410e-04
  3   9  14  73  4.15221e-05
  3   9  14  80 -5.86384e-05
  3   9  14  81 -6.22579e-05
  3   9  14  84 -1.36922e-04
  3   9  14  94 -5.30388e-05
  3   9  14  96  5.14324e-05
  3   9  14  98  5.39548e-05
  3   9  14 100  1.06469e-05
  3   9  14 101 -1.16567e-05
  3   9  14 103 -1.34633e-05
  3   9  14 104  4.24124e-05
  3   9  14 107 -3.14418e-05
  3   9  14 108 -1.22213e-05
  3   9  14 113  1.59534e-05
  3   9  14 118 -4.61726e-05
  3   9  14 119  1.38258e-05
  3   9  14 122  4.99024e-05
  3   9  14 123  1.78094e-05
  3   9  14 129 -2.23303e-05
  3   9  14 130  2.19720e-05
  3   9  14 134 -5.48527e-05
  3   9  14 139  2.87511e-05
  3   9  14 141 -1.27282e-04
  3   9  14 144  1.77476e-04
  3   9  14 145 -2.94996e-05
  3   9  14 153 -7.04205e-05
  3   9  14 155  4.40154e-05
  3   9  14 158  1.63236e-05
  3   9  14 159  1.62144e-05
  3   9  14 161  6.36607e-05
  3   9  14 162 -4.49535e-04
  3   9  14 165 -6.53937e-05
  3   9  14 166  6.26582e-05
  3   9  14 172  7.41631e-05
  3   9  14 177  1.09581e-05
  3   9  14 180 -9.21508e-05
  3   9  14 181  2.67906e-05
  3   9  14 185  6.19690e-05
  3   9  14 187  2.98513e-05
  3   9  14 189 -3.67858e-05
  3   9  15  20  1.83679e-05
  3   9  15  21 -2.08999e-05
  3   9  15  22 -1.27524e-04
  3   9  15  24 -2.17631e-05
  3   9  15  32  4.29563e-05
  3   9  15  33 -4.23413e-05
  3   9  15  34  3.44957e-05
  3   9  15  36 -4.63117e-05
  3   9  15  40 -5.96262e-05
  3   9  15  42  1.49344e-05
  3   9  15  47 -2.46932e-04
  3   9  15  55  1.14162e-04
  3   9  15  57 -3.69186e-05
  3   9  15  61  2.96886e-05
  3   9  15  64 -3.01079e-05
  3   9  15  65 -6.19874e-05
  3   9  15  68 -1.98703e-05
  3   9  15  71 -5.79873e-05
  3   9  15  72 -1.19798e-05
  3   9  15  73  1.29885e-04
  3   9  15  75  6.15457e-05
  3   9  15  80  2.93484e-05
  3   9  15  81  4.18815e-05
  3   9  15  84 -7.81152e-05
  3   9  15  85 -4.49869e-04
  3   9  15  86  1.06218e-05
  3   9  15  87 -1.35465e-04
  3   9  15  90  5.89597e-05
  3   9  15  97  1.34544e-05
  3   9  15  99  6.20220e-05
  3   9  15 100  5.87172e-05
  3   9  15 102 -3.43325e-05
  3   9  15 103 -6.30157e-05
  3   9  15 104  2.62328e-05
  3   9  15 107 -5.23825e-05
  3   9  15 108  1.30422e-05
  3   9  15 109 -5.96764e-05
  3   9  15 112 -6.72545e-05
  3   9  15 115  6.21994e-05
  3   9  15 118 -1.47499e-05
  3   9  15 119  1.36949e-05
  3   9  15 120 -6.14825e-05
  3   9  15 121 -5.86344e-05
  3   9  15 122  1.02932e-05
  3   9  15 124 -6.29229e-05
  3   9  15 126  4.65112e-05
  3   9  15 129 -9.46340e-05
  3   9  15 130 -9.40764e-05
  3   9  15 135 -2.51659e-05
  3   9  15 137  6.41937e-05
  3   9  15 138 -8.04633e-05
  3   9  15 140  1.86600e-05
  3   9  15 149 -3.02641e-05
  3   9  15 150 -6.57338e-05
  3   9  15 152 -1.18730e-05
  3   9  15 155  7.33086e-05
  3   9  15 158 -1.28872e-05
  3   9  15 159 -7.86762e-05
  3   9  15 161  6.75251e-05
  3   9  15 163  2.14988e-05
  3   9  15 177  5.25205e-05
  3   9  15 181 -1.90125e-05
  3   9  15 185  2.36006e-05
  3   9  15 187 -2.99667e-05
  3   9  15 188 -6.51418e-05
  3   9  15 189 -4.49492e-05
  3   9  16  35 -1.15785e-05
  3   9  16  45  3.57850e-05
  3   9  16  46  3.56199e-05
  3   9  16  63  1.62454e-05
  3   9  16  76 -2.22793e-05
  3   9  16  82  2.64829e-05
  3   9  16  83 -2.15488e-05
  3   9  16 105 -1.02607e-05
  3   9  16 106  1.02716e-05
  3   9  16 127  3.95115e-05
  3   9  16 128  3.95348e-05
  3   9  16 130 -1.14292e-05
  3   9  16 132  1.38201e-05
  3   9  16 136 -1.56199e-05
  3   9  16 137  1.56245e-05
  3   9  16 143  1.03777e-05
  3   9  16 154 -1.71365e-05
  3   9  16 155 -1.70265e-05
  3  10  11  20 -4.91326e-05
  3  10  11  24 -1.85110e-05
  3  10  11  42  5.23464e-05
  3  10  11  61 -6.42565e-05
  3  10  11  95 -2.13443e-05
  3  10  11  97  9.32948e-05
  3  10  11 103 -3.35701e-05
  3  10  11 155 -1.07520e-05
  3  10  11 163  1.78630e-05
  3  10  12  12 -6.15538e-05
  3  10  12  13  1.35546e-04
  3  10  12  14 -1.37837e-04
  3  10  12  20 -7.08484e-05
  3  10  12  21 -1.59210e-05
  3  10  12  23  1.29728e-03
  3  10  12  24 -4.88664e-05
  3  10  12  29 -1.34742e-04
  3  10  12  30 -1.21012e-04
  3  10  12  31  2.36109e-05
  3  10  12  32  6.83766e-05
  3  10  12  33  6.76306e-05
  3  10  12  37 -1.44288e-04
  3  10  12  38  1.08200e-05
  3  10  12  41  1.31192e-05
  3  10  12  42  1.16666e-04
  3  10  12  47  1.94608e-04
  3  10  12  50 -5.01273e-05
  3  10  12  51 -2.02453e-05
  3  10  12  52  1.39217e-04
  3  10  12  55 -4.05048e-04
  3  10  12  58 -1.61859e-05
  3  10  12  60  1.32492e-04
  3  10  12  61 -1.15170e-04
  3  10  12  62  2.73715e-05
  3  10  12  67 -1.06890e-04
  3  10  12  70  1.11932e-04
  3  10  12  71 -1.00729e-05
  3  10  12  72 -1.81707e-05
  3  10  12  73  2.47188e-05
  3  10  12  76  1.33911e-04
  3  10  12  77 -1.32923e-04
  3  10  12  78  1.29088e-04
  3  10  12  80 -4.28115e-04
  3  10  12  81 -1.68012e-05
  3  10  12  82 -1.35265e-04
  3  10  12  83 -1.13000e-04
  3  10  12  84  8.47949e-04
  3  10  12  85  7.54040e-05
  3  10  12  86  4.68209e-05
  3  10  12  90 -1.26206e-04
  3  10  12  94  1.32624e-04
  3  10  12  95 -8.14695e-05
  3  10  12  96 -1.31309e-04
  3  10  12  97 -2.08094e-04
  3  10  12  98 -1.31386e-04
  3  10  12  99  1.08823e-04
  3  10  12 100 -1.08331e-04
  3  10  12 101  2.44114e-05
  3  10  12 102 -1.35580e-04
  3  10  12 103 -5.01764e-05
  3  10  12 104  1.35159e-05
  3  10  12 107  6.50408e-05
  3  10  12 108  5.01025e-05
  3  10  12 109  4.81167e-05
  3  10  12 110  6.84210e-05
  3  10  12 113  1.08198e-05
  3  10  12 118  1.04894e-04
  3  10  12 119  2.34908e-05
  3  10  12 120  1.33263e-04
  3  10  12 121 -1.27706e-04
  3  10  12 123  4.11283e-05
  3  10  12 126 -1.09601e-04
  3  10  12 131  4.62147e-05
  3  10  12 134  5.93906e-05
  3  10  12 135 -5.34399e-05
  3  10  12 138 -1.49571e-04
  3  10  12 139 -3.39306e-05
  3  10  12 140 -1.84442e-05
  3  10  12 143  1.15783e-05
  3  10  12 146  1.14952e-04
  3  10  12 149 -2.07039e-04
  3  10  12 152  5.45214e-05
  3  10  12 153 -5.53234e-05
  3  10  12 159  1.78491e-05
  3  10  12 162 -4.07715e-05
  3  10  12 163  2.41026e-04
  3  10  12 164  1.32853e-04
  3  10  12 167 -4.63381e-05
  3  10  12 168  1.29146e-05
  3  10  12 169  1.37410e-04
  3  10  12 170  1.39938e-04
  3  10  12 171  1.34687e-04
  3  10  12 173  4.46919e-05
  3  10  12 174  1.34862e-04
  3  10  12 175  1.40016e-04
  3  10  12 176  3.69029e-05
  3  10  12 177  7.32973e-05
  3  10  12 178  1.33757e-04
  3  10  12 184  2.82993e-05
  3  10  12 185 -1.36114e-04
  3  10  12 189  1.45567e-05
  3  10  13  16  1.03146e-05
  3  10  13  17 -1.69719e-05
  3  10  13  20  2.28949e-05
  3  10  13  21 -6.94139e-05
  3  10  13  22  1.24477e-04
  3  10  13  23  2.70690e-05
  3  10  13  24 -5.11991e-05
  3  10  13  29  8.90466e-05
  3  10  13  30  1.06932e-04
  3  10  13  31 -9.77341e-04
  3  10  13  32 -4.81943e-05
  3  10  13  33 -4.81618e-05
  3  10  13  34 -4.69814e-04
  3  10  13  40 -1.13257e-04
  3  10  13  41 -1.05838e-05
  3  10  13  42  7.63031e-05
  3  10  13  50 -5.46963e-05
  3  10  13  51  1.18867e-04
  3  10  13  52 -5.16486e-05
  3  10  13  58 -1.77360e-04
  3  10  13  59  1.34835e-04
  3  10  13  60  2.47067e-05
  3  10  13  61  1.69331e-05
  3  10  13  62 -1.43839e-04
  3  10  13  67  1.12315e-03
  3  10  13  70 -3.09853e-05
  3  10  13  71  1.67380e-05
  3  10  13  72  1.13661e-04
  3  10  13  74 -2.22309e-05
  3  10  13  75  1.17779e-04
  3  10  13  76 -3.82482e-05
  3  10  13  77  3.84664e-05
  3  10  13  78 -4.58428e-05
  3  10  13  80  1.35207e-04
  3  10  13  81  3.46232e-05
  3  10  13  82  3.43859e-05
  3  10  13  83  5.42526e-05
  3  10  13  84 -1.23024e-05
  3  10  13  85  2.11434e-04
  3  10  13  86 -1.51842e-05
  3  10  13  90 -4.30278e-05
  3  10  13  95  1.06777e-05
  3  10  13  97 -1.28459e-04
  3  10  13  99 -6.42459e-05
  3  10  13 100  6.77234e-05
  3  10  13 101  4.01832e-05
  3  10  13 103  2.69256e-04
  3  10  13 104 -1.00171e-04
  3  10  13 107  4.78066e-05
  3  10  13 108 -2.11133e-05
  3  10  13 110 -4.36040e-05
  3  10  13 111 -1.07262e-05
  3  10  13 112  1.40624e-04
  3  10  13 113  4.42055e-05
  3  10  13 119  2.69763e-05
  3  10  13 120  3.59024e-05
  3  10  13 121  3.44327e-05
  3  10  13 122 -1.08145e-04
  3  10  13 123 -1.96621e-05
  3  10  13 131 -4.50807e-05
  3  10  13 139 -1.44855e-05
  3  10  13 140  1.90766e-05
  3  10  13 141 -1.42381e-04
  3  10  13 143 -1.20221e-05
  3  10  13 144 -1.44277e-04
  3  10  13 145 -1.44077e-05
  3  10  13 152 -1.26647e-05
  3  10  13 158 -1.83492e-04
  3  10  13 159 -1.24516e-04
  3  10  13 162  1.23106e-04
  3  10  13 163 -1.69515e-05
  3  10  13 164 -3.37234e-05
  3  10  13 166  3.45199e-05
  3  10  13 167 -1.47847e-05
  3  10  13 170 -3.54296e-05
  3  10  13 172 -1.17820e-04
  3  10  13 173 -1.30270e-04
  3  10  13 175 -3.54191e-05
  3  10  13 177 -9.06974e-05
  3  10  13 178 -3.28142e-05
  3  10  13 180 -1.41442e-04
  3  10  13 181  3.89538e-05
  3  10  13 184  3.32037e-05
  3  10  13 189 -2.46335e-05
  3  10  14  12  6.49418e-05
  3  10  14  15 -6.29320e-05
  3  10  14  16  6.73689e-05
  3  10  14  21 -2.08868e-05
  3  10  14  23 -2.05471e-04
  3  10  14  24 -3.82656e-05
  3  10  14  32  3.94612e-05
  3  10  14  33  3.89312e-05
  3  10  14  36  4.78868e-05
  3  10  14  40  6.06801e-05
  3  10  14  42  2.58720e-05
  3  10  14  47 -4.52578e-05
  3  10  14  51 -8.42889e-05
  3  10  14  55 -5.77904e-05
  3  10  14  57  3.63719e-05
  3  10  14  61  1.60430e-05
  3  10  14  62  1.33009e-04
  3  10  14  64 -2.64527e-05
  3  10  14  65  6.28019e-05
  3  10  14  71  1.61873e-05
  3  10  14  72  5.69297e-05
  3  10  14  74  2.10877e-05
  3  10  14  75 -4.64818e-05
  3  10  14  80 -3.09124e-05
  3  10  14  81  4.50008e-05
  3  10  14  82  1.83633e-05
  3  10  14  84 -3.76790e-05
  3  10  14  85  4.49774e-04
  3  10  14  86  1.06342e-05
  3  10  14  90  5.84349e-05
  3  10  14  94  9.44072e-05
  3  10  14  95 -1.51764e-05
  3  10  14  96 -1.20453e-04
  3  10  14  98  1.07595e-05
  3  10  14  99  5.50413e-05
  3  10  14 100 -5.77750e-05
  3  10  14 101 -1.31075e-05
  3  10  14 102  5.59450e-05
  3  10  14 103  4.58396e-05
  3  10  14 104 -2.98192e-04
  3  10  14 107 -5.23869e-05
  3  10  14 108  1.30444e-05
  3  10  14 114 -7.68143e-05
  3  10  14 118  2.49044e-04
  3  10  14 119  1.36995e-05
  3  10  14 120  6.13578e-05
  3  10  14 121 -5.86095e-05
  3  10  14 122 -2.08922e-04
  3  10  14 129 -8.61788e-05
  3  10  14 130  8.46905e-05
  3  10  14 135 -2.51404e-05
  3  10  14 137 -6.40630e-05
  3  10  14 140  1.86619e-05
  3  10  14 141 -5.65718e-05
  3  10  14 144  5.22583e-05
  3  10  14 149 -3.02737e-05
  3  10  14 150 -5.70774e-05
  3  10  14 152 -1.18697e-05
  3  10  14 153 -5.98624e-05
  3  10  14 155 -5.80026e-05
  3  10  14 161  6.50534e-05
  3  10  14 162 -2.81300e-05
  3  10  14 163  3.32575e-05
  3  10  14 166 -1.61635e-05
  3  10  14 173 -7.01536e-05
  3  10  14 177 -4.66194e-05
  3  10  14 181  1.89191e-05
  3  10  14 185 -3.38501e-05
  3  10  14 187  3.53338e-05
  3  10  14 188  6.11774e-05
  3  10  14 189  3.90063e-05
  3  10  15  13 -4.81440e-05
  3  10  15  14  5.87721e-05
  3  10  15  17 -5.18383e-05
  3  10  15  20 -4.26885e-05
  3  10  15  21  1.22988e-03
  3  10  15  22  6.40577e-05
  3  10  15  23  2.71523e-05
  3  10  15  24 -2.95589e-05
  3  10  15  29 -1.06678e-04
  3  10  15  30 -1.09919e-03
  3  10  15  32 -1.07753e-05
  3  10  15  33 -1.07838e-05
  3  10  15  36  1.83268e-05
  3  10  15  37 -5.87086e-05
  3  10  15  42  2.16429e-05
  3  10  15  47  6.65239e-05
  3  10  15  52  8.18349e-04
  3  10  15  55  5.02203e-05
  3  10  15  58  1.37117e-04
  3  10  15  60  4.39438e-04
  3  10  15  61  3.61293e-05
  3  10  15  67  8.12441e-05
  3  10  15  70  1.91414e-04
  3  10  15  78  6.02342e-05
  3  10  15  80  5.29216e-05
  3  10  15  81  6.95184e-05
  3  10  15  82 -6.33850e-05
  3  10  15  84 -1.31149e-04
  3  10  15  95 -1.21239e-05
  3  10  15  97 -5.77861e-05
  3  10  15  98 -6.34444e-05
  3  10  15  99 -1.21561e-05
  3  10  15 100  1.35876e-05
  3  10  15 107  3.14325e-05
  3  10  15 108  1.22305e-05
  3  10  15 112 -8.51854e-05
  3  10  15 113 -1.59473e-05
  3  10  15 119 -1.38183e-05
  3  10  15 123 -3.13549e-05
  3  10  15 126 -5.98881e-05
  3  10  15 129  1.08277e-05
  3  10  15 130  1.07717e-05
  3  10  15 131 -1.53394e-05
  3  10  15 134  6.28678e-05
  3  10  15 138 -5.57763e-05
  3  10  15 139 -2.87460e-05
  3  10  15 145  2.94985e-05
  3  10  15 146 -5.86935e-05
  3  10  15 155  1.70998e-05
  3  10  15 158 -4.26625e-05
  3  10  15 159 -3.36813e-04
  3  10  15 161  1.94336e-05
  3  10  15 162 -2.87553e-05
  3  10  15 163  2.80115e-05
  3  10  15 172 -5.52192e-05
  3  10  15 173  1.06169e-05
  3  10  15 175  6.45852e-05
  3  10  15 176  6.30960e-05
  3  10  15 177  3.03877e-05
  3  10  15 180  8.50795e-05
  3  10  15 181 -3.23905e-05
  3  10  15 185 -6.44796e-05
  3  10  15 187 -3.52717e-05
  3  10  15 189  2.04443e-05
  3  10  16  11  2.89497e-05
  3  10  16  15  1.38402e-05
  3  10  16  18 -4.47716e-05
  3  10  16  25 -5.31442e-05
  3  10  16  26  5.31943e-05
  3  10  16  27  2.86701e-05
  3  10  16  28  2.86972e-05
  3  10  16  32  5.24017e-05
  3  10  16  35 -8.97674e-05
  3  10  16  38 -1.89212e-05
  3  10  16  39  1.85362e-05
  3  10  16  43  1.66933e-05
  3  10  16  44 -1.67311e-05
  3  10  16  45  7.18432e-05
  3  10  16  46  6.80081e-05
  3  10  16  48 -4.86409e-05
  3  10  16  49 -4.83299e-05
  3  10  16  53 -1.22640e-05
  3  10  16  54 -1.22650e-05
  3  10  16  56  4.91300e-05
  3  10  16  63  1.06264e-04
  3  10  16  66  3.75644e-05
  3  10  16  68  2.16185e-05
  3  10  16  69  2.14525e-05
  3  10  16  71 -4.69223e-05
  3  10  16  79  6.63260e-05
  3  10  16  90 -5.62704e-05
  3  10  16  91 -5.63567e-05
  3  10  16  92  2.92405e-05
  3  10  16  93 -2.91644e-05
  3  10  16  99  3.28108e-05
  3  10  16 105 -7.71271e-05
  3  10  16 106 -7.74274e-05
  3  10  16 115  3.06459e-05
  3  10  16 116 -3.10147e-05
  3  10  16 117  3.10003e-05
  3  10  16 120 -2.08226e-05
  3  10  16 124  1.57743e-05
  3  10  16 125  1.57630e-05
  3  10  16 130 -6.13096e-05
  3  10  16 132  8.48937e-05
  3  10  16 151 -6.60514e-05
  3  10  16 154 -1.27433e-04
  3  10  16 155 -1.26654e-04
  3  10  16 156  7.77330e-05
  3  10  16 157  7.75124e-05
  3  10  16 160  4.87408e-05
  3  11  12  24  1.12312e-04
  3  11  12  33  4.01697e-05
  3  11  12  42 -9.96570e-05
  3  11  12  61 -9.79127e-05
  3  11  12  74  5.10487e-05
  3  11  12  78 -4.55318e-05
  3  11  12  79 -4.56221e-05
  3  11  12  87 -1.91010e-04
  3  11  12  91 -3.46488e-05
  3  11  12  92  2.50459e-05
  3  11  12  93  2.48828e-05
  3  11  12  95  1.90081e-05
  3  11  12  97  1.32714e-04
  3  11  12 100  2.28794e-05
  3  11  12 101  1.38342e-05
  3  11  12 103 -6.08995e-05
  3  11  12 115  2.44191e-05
  3  11  12 116  3.32726e-05
  3  11  12 117  3.29771e-05
  3  11  12 121  1.14720e-05
  3  11  12 123  5.02600e-05
  3  11  12 127 -4.01917e-05
  3  11  12 128 -4.01376e-05
  3  11  12 130 -1.97070e-05
  3  11  12 131  4.03404e-05
  3  11  12 136 -1.56584e-05
  3  11  12 137 -1.56397e-05
  3  11  12 151 -3.74724e-05
  3  11  12 154  6.47627e-05
  3  11  12 155 -6.44790e-05
  3  11  12 156 -9.10012e-05
  3  11  12 157  8.78775e-05
  3  11  12 158 -7.50022e-05
  3  11  12 160 -3.99097e-05
  3  11  13  11 -2.51373e-05
  3  11  13  15 -1.28181e-05
  3  11  13  18  2.41243e-05
  3  11  13  20 -1.24285e-04
  3  11  13  25  2.85796e-05
  3  11  13  26 -2.84265e-05
  3  11  13  27 -2.00007e-05
  3  11  13  28  1.99687e-05
  3  11  13  35  5.81375e-05
  3  11  13  38  1.77319e-05
  3  11  13  39 -2.17660e-05
  3  11  13  43 -1.58478e-05
  3  11  13  44 -1.57873e-05
  3  11  13  45  5.82240e-05
  3  11  13  46 -5.84260e-05
  3  11  13  48 -2.83202e-05
  3  11  13  49  2.85846e-05
  3  11  13  56 -3.42647e-05
  3  11  13  61 -2.00328e-05
  3  11  13  63 -4.05797e-05
  3  11  13  66 -2.47097e-05
  3  11  13  68 -1.77995e-05
  3  11  13  69  1.72348e-05
  3  11  13  71  1.76474e-05
  3  11  13  72  1.73283e-05
  3  11  13  74  5.30326e-05
  3  11  13  77 -1.45455e-05
  3  11  13  82  2.18196e-05
  3  11  13  95  5.00929e-05
  3  11  13  97 -4.59587e-05
  3  11  13 100  1.17542e-05
  3  11  13 101 -2.72301e-05
  3  11  13 103 -3.04161e-05
  3  11  13 105  5.33026e-05
  3  11  13 106 -5.33419e-05
  3  11  13 123  2.25253e-05
  3  11  13 124  2.17234e-05
  3  11  13 125  2.19141e-05
  3  11  13 127 -1.48249e-05
  3  11  13 128  1.47827e-05
  3  11  13 130  4.14146e-05
  3  11  13 131  1.47547e-05
  3  11  13 132 -5.75866e-05
  3  11  13 151  2.57673e-05
  3  11  13 154 -6.54205e-05
  3  11  13 155  6.62753e-05
  3  11  13 156  4.49343e-04
  3  11  13 157 -4.69051e-04
  3  11  13 158 -1.62469e-05
  3  11  13 160 -7.03011e-05
  3  11  13 163 -1.09529e-04
  3  11  14  11 -2.27657e-04
  3  11  14  12  2.27364e-04
  3  11  14  16 -8.51094e-05
  3  11  14  20 -3.42974e-05
  3  11  14  24  3.33146e-05
  3  11  14  25  3.12877e-04
  3  11  14  26 -3.12502e-04
  3  11  14  33 -3.15125e-04
  3  11  14  35  4.41162e-04
  3  11  14  36 -4.49718e-04
  3  11  14  42 -2.85371e-05
  3  11  14  43 -7.42017e-05
  3  11  14  44  7.41387e-05
  3  11  14  45 -5.70898e-05
  3  11  14  46  5.70288e-05
  3  11  14  56 -2.97084e-04
  3  11  14  57  2.96641e-04
  3  11  14  61 -2.57628e-05
  3  11  14  63  4.31179e-04
  3  11  14  64  4.29824e-04
  3  11  14  65  2.33709e-04
  3  11  14  66 -2.34257e-04
  3  11  14  68  1.38027e-04
  3  11  14  69 -1.37812e-04
  3  11  14  71 -1.82700e-04
  3  11  14  72 -1.82557e-04
  3  11  14  76 -1.29390e-04
  3  11  14  82 -1.58487e-04
  3  11  14  83 -1.57887e-04
  3  11  14  87  3.12510e-05
  3  11  14  88 -1.99230e-05
  3  11  14  89  1.99914e-05
  3  11  14  91  3.52318e-04
  3  11  14  95  1.49004e-05
  3  11  14  97  4.36894e-05
  3  11  14 100 -2.74508e-04
  3  11  14 103 -1.30709e-05
  3  11  14 105 -5.30812e-04
  3  11  14 106  5.30710e-04
  3  11  14 110 -5.12440e-05
  3  11  14 111 -5.13499e-05
  3  11  14 114 -1.91473e-04
  3  11  14 115 -1.91789e-04
  3  11  14 116 -1.87484e-04
  3  11  14 117  1.87975e-04
  3  11  14 121 -1.30821e-04
  3  11  14 123  1.33821e-05
  3  11  14 124 -1.06344e-04
  3  11  14 125  1.06424e-04
  3  11  14 127  2.26653e-04
  3  11  14 128  2.25922e-04
  3  11  14 129  4.12384e-04
  3  11  14 131  1.31084e-05
  3  11  14 143  1.90539e-05
  3  11  14 148 -3.33155e-05
  3  11  14 150  4.09288e-04
  3  11  14 151  4.10497e-04
  3  11  14 154  7.85086e-04
  3  11  14 156  2.25708e-04
  3  11  14 157  2.31240e-04
  3  11  14 158  2.27731e-05
  3  11  14 160  2.98995e-04
  3  11  14 161  2.97706e-04
  3  11  14 163 -3.42231e-05
  3  11  14 171  1.10799e-05
  3  11  14 186  2.61208e-05
  3  11  14 187 -1.33429e-05
  3  11  15  18 -2.64986e-04
  3  11  15  24 -1.45612e-05
  3  11  15  27  2.07765e-04
  3  11  15  28 -2.07656e-04
  3  11  15  33 -2.18543e-05
  3  11  15  35 -3.33117e-04
  3  11  15  36 -3.21351e-04
  3  11  15  38 -8.56599e-05
  3  11  15  39 -8.55489e-05
  3  11  15  43  1.58735e-05
  3  11  15  44  1.57073e-05
  3  11  15  45 -5.61125e-04
  3  11  15  46  5.61856e-04
  3  11  15  48  2.70740e-04
  3  11  15  49 -2.71504e-04
  3  11  15  53 -7.55991e-05
  3  11  15  54 -7.55557e-05
  3  11  15  56 -2.55372e-05
  3  11  15  57 -2.61637e-05
  3  11  15  61 -1.12450e-05
  3  11  15  63  4.89311e-05
  3  11  15  64 -4.92392e-05
  3  11  15  71  1.09289e-05
  3  11  15  74  1.49768e-05
  3  11  15  78  4.09696e-04
  3  11  15  79  4.10122e-04
  3  11  15  87 -6.34186e-05
  3  11  15  92  1.84052e-04
  3  11  15  93  1.83953e-04
  3  11  15  97 -1.17673e-05
  3  11  15 100 -1.03231e-05
  3  11  15 101 -1.19969e-05
  3  11  15 103 -1.59235e-05
  3  11  15 105 -1.20376e-05
  3  11  15 110  1.04519e-05
  3  11  15 111 -1.00330e-05
  3  11  15 123  1.08112e-05
  3  11  15 129 -3.32045e-05
  3  11  15 132  5.73473e-04
  3  11  15 136 -8.68187e-05
  3  11  15 154 -1.20767e-05
  3  11  15 156 -4.19926e-05
  3  11  15 157  3.99249e-05
  3  11  15 158  1.21953e-05
  3  11  15 160 -1.04399e-05
  3  11  15 161  1.07611e-05
  3  11  15 163  1.12695e-05
  3  11  15 164  2.49452e-05
  3  11  15 165 -2.49393e-05
  3  11  15 178  1.33688e-05
  3  11  15 179 -1.33746e-05
  3  11  15 182  2.77831e-05
  3  11  15 183 -2.77803e-05
  3  11  15 187 -1.33548e-05
  3  11  16  13 -2.63248e-04
  3  11  16  14  5.20773e-05
  3  11  16  23  2.84975e-04
  3  11  16  31 -6.08654e-05
  3  11  16  34 -1.29233e-04
  3  11  16  55 -7.57247e-05
  3  11  16  59 -3.03047e-05
  3  11  16  67 -6.61002e-04
  3  11  16  73  4.44767e-04
  3  11  16  80 -4.90369e-04
  3  11  16  81 -3.28095e-05
  3  11  16  84 -1.08400e-04
  3  11  16 109  3.73388e-05
  3  11  16 146  6.08796e-05
  3  12  13  13 -1.64436e-05
  3  12  13  22 -2.44288e-05
  3  12  13  23 -4.00345e-05
  3  12  13  31 -2.51985e-05
  3  12  13  34 -1.78160e-05
  3  12  13  47 -6.70181e-05
  3  12  13  55 -2.09484e-05
  3  12  13  59  1.77464e-05
  3  12  13  62 -1.45506e-05
  3  12  13  67 -3.27150e-04
  3  12  13  73  3.62645e-04
  3  12  13  80 -8.58934e-05
  3  12  13  84  2.78470e-05
  3  12  13  87 -3.72834e-05
  3  12  13  94 -1.55020e-05
  3  12  13  96  2.33538e-05
  3  12  13  98  2.71496e-05
  3  12  13 104  5.86872e-05
  3  12  13 118 -3.74925e-05
  3  12  13 122  2.66912e-05
  3  12  13 134 -3.12694e-05
  3  12  13 141 -1.36273e-05
  3  12  13 144 -1.96486e-05
  3  12  13 159 -6.55060e-05
  3  12  13 162  1.03840e-04
  3  12  13 180 -1.45702e-05
  3  12  13 188  1.82434e-05
  3  12  14  12 -2.37101e-05
  3  12  14  13 -2.02957e-04
  3  12  14  14  2.04764e-04
  3  12  14  15 -2.05840e-04
  3  12  14  16 -2.12369e-04
  3  12  14  17 -1.06143e-05
  3  12  14  20 -1.79000e-05
  3  12  14  21 -5.67733e-05
  3  12  14  22  1.40302e-05
  3  12  14  24 -2.13766e-05
  3  12  14  29  2.53410e-05
  3  12  14  30  1.21030e-04
  3  12  14  31  1.20123e-05
  3  12  14  36 -3.03821e-05
  3  12  14  37  1.72397e-04
  3  12  14  38 -3.58613e-05
  3  12  14  40 -1.80902e-04
  3  12  14  41  3.07961e-05
  3  12  14  47  1.33015e-03
  3  12  14  50  2.82314e-05
  3  12  14  51 -5.04960e-04
  3  12  14  52 -2.62733e-05
  3  12  14  57  2.94359e-05
  3  12  14  58  2.66715e-05
  3  12  14  60 -4.84027e-05
  3  12  14  61 -1.31234e-04
  3  12  14  62  5.68512e-04
  3  12  14  64 -1.94213e-05
  3  12  14  65 -1.99117e-04
  3  12  14  67  2.09988e-04
  3  12  14  70  1.05157e-04
  3  12  14  71  1.48734e-04
  3  12  14  72 -2.07380e-04
  3  12  14  73  1.00801e-05
  3  12  14  74  2.61457e-05
  3  12  14  75 -3.39484e-04
  3  12  14  76 -2.04584e-04
  3  12  14  77 -2.12254e-04
  3  12  14  78  1.92447e-04
  3  12  14  80  2.09164e-04
  3  12  14  83  2.01003e-04
  3  12  14  85 -6.56325e-05
  3  12  14  86  5.96530e-05
  3  12  14  87  8.00795e-04
  3  12  14  96 -1.28253e-05
  3  12  14  97 -5.82285e-05
  3  12  14  98 -4.50317e-04
  3  12  14 101  7.75375e-05
  3  12  14 103  6.52508e-05
  3  12  14 104 -1.23036e-03
  3  12  14 107 -1.40633e-04
  3  12  14 108 -2.62131e-04
  3  12  14 109 -2.07493e-04
  3  12  14 110 -5.23192e-05
  3  12  14 113  8.73321e-05
  3  12  14 114 -3.00043e-04
  3  12  14 118  3.63119e-05
  3  12  14 119  1.26117e-04
  3  12  14 122 -7.69994e-04
  3  12  14 123 -1.31457e-04
  3  12  14 126 -5.14078e-05
  3  12  14 129 -3.65289e-04
  3  12  14 130  3.63930e-04
  3  12  14 131  7.72531e-05
  3  12  14 134  5.40451e-04
  3  12  14 135 -6.06884e-05
  3  12  14 137 -2.13183e-04
  3  12  14 138  4.13690e-04
  3  12  14 139  1.50617e-04
  3  12  14 140  1.06398e-05
  3  12  14 141 -2.18720e-04
  3  12  14 144  2.25900e-04
  3  12  14 146 -2.07122e-04
  3  12  14 149 -1.09355e-04
  3  12  14 150 -2.14914e-04
  3  12  14 152  1.01174e-05
  3  12  14 155 -2.53590e-04
  3  12  14 158  1.14544e-04
  3  12  14 161 -2.20560e-04
  3  12  14 162 -2.42526e-04
  3  12  14 163  6.26594e-05
  3  12  14 164 -1.92821e-04
  3  12  14 166 -2.08178e-04
  3  12  14 167  2.78299e-05
  3  12  14 169 -2.07065e-04
  3  12  14 170 -2.15581e-04
  3  12  14 171 -1.98787e-04
  3  12  14 173 -2.75791e-04
  3  12  14 174 -1.99208e-04
  3  12  14 175  2.15704e-04
  3  12  14 176 -6.42951e-05
  3  12  14 177  1.14545e-04
  3  12  14 178 -1.95120e-04
  3  12  14 181  1.21462e-04
  3  12  14 184  1.25222e-05
  3  12  14 187  8.61660e-05
  3  12  14 188  2.11177e-04
  3  12  14 189  2.84050e-04
  3  12  15  14  1.34955e-05
  3  12  15  16 -5.26761e-05
  3  12  15  17  4.80627e-05
  3  12  15  20 -1.96038e-05
  3  12  15  21  1.02545e-05
  3  12  15  22 -5.37194e-04
  3  12  15  24  4.38989e-05
  3  12  15  29 -1.15761e-04
  3  12  15  30  6.18097e-05
  3  12  15  31 -1.60154e-05
  3  12  15  36 -6.30547e-05
  3  12  15  37 -2.30031e-05
  3  12  15  42 -7.57425e-05
  3  12  15  51  2.17418e-05
  3  12  15  57  4.70591e-05
  3  12  15  58 -2.38339e-05
  3  12  15  60 -2.00592e-05
  3  12  15  61  1.47141e-05
  3  12  15  62 -1.86498e-05
  3  12  15  64  5.50906e-05
  3  12  15  65 -7.93511e-05
  3  12  15  67  1.12226e-05
  3  12  15  68 -7.27477e-05
  3  12  15  70 -2.82506e-04
  3  12  15  71 -7.57192e-05
  3  12  15  72 -5.78662e-05
  3  12  15  73 -1.30452e-05
  3  12  15  74  7.25541e-05
  3  12  15  75  1.39896e-05
  3  12  15  76 -1.70385e-04
  3  12  15  77 -1.70046e-04
  3  12  15  81 -8.06442e-05
  3  12  15  83  9.75389e-05
  3  12  15  85  7.36899e-05
  3  12  15  86  3.43422e-05
  3  12  15  87  1.65417e-05
  3  12  15  94 -4.56699e-04
  3  12  15  95 -1.48658e-05
  3  12  15  96  5.77012e-04
  3  12  15  97 -9.69973e-05
  3  12  15 102  2.55036e-04
  3  12  15 107 -7.54009e-05
  3  12  15 108  1.10104e-04
  3  12  15 110 -3.66809e-05
  3  12  15 112 -3.75148e-04
  3  12  15 113  1.69952e-05
  3  12  15 114 -9.58016e-05
  3  12  15 115  7.94459e-05
  3  12  15 118 -6.62137e-04
  3  12  15 119  4.85803e-05
  3  12  15 126 -1.03562e-05
  3  12  15 129 -7.72275e-05
  3  12  15 130 -7.80007e-05
  3  12  15 131 -1.01635e-04
  3  12  15 135  9.80456e-05
  3  12  15 137  5.03577e-05
  3  12  15 138 -1.35833e-05
  3  12  15 139  8.43979e-05
  3  12  15 140 -4.21334e-05
  3  12  15 141  1.29528e-05
  3  12  15 149  4.74656e-05
  3  12  15 150 -1.55115e-04
  3  12  15 153  3.12675e-04
  3  12  15 155  2.93921e-04
  3  12  15 158 -1.03600e-05
  3  12  15 159 -1.59986e-03
  3  12  15 161 -2.13906e-04
  3  12  15 162  4.45490e-05
  3  12  15 163  6.37034e-05
  3  12  15 164 -4.66488e-05
  3  12  15 167  7.71461e-05
  3  12  15 169 -4.31578e-05
  3  12  15 170  5.13965e-05
  3  12  15 171 -4.89926e-05
  3  12  15 172 -3.38706e-04
  3  12  15 173 -2.13896e-05
  3  12  15 174 -4.82721e-05
  3  12  15 178 -4.69123e-05
  3  12  15 180  4.07459e-04
  3  12  15 181  2.09795e-05
  3  12  15 184 -6.10557e-05
  3  12  15 187 -8.53902e-05
  3  12  16  11 -2.19040e-05
  3  12  16  12 -2.18755e-05
  3  12  16  15 -1.46216e-05
  3  12  16  18 -2.68905e-05
  3  12  16  25  3.35981e-05
  3  12  16  26 -3.35389e-05
  3  12  16  27 -1.54488e-05
  3  12  16  28  1.54488e-05
  3  12  16  35 -6.14197e-05
  3  12  16  43 -6.99891e-05
  3  12  16  44  6.98288e-05
  3  12  16  45 -3.38280e-05
  3  12  16  46 -3.39249e-05
  3  12  16  48 -2.97626e-05
  3  12  16  49  2.98105e-05
  3  12  16  63  6.92827e-05
  3  12  16  66  4.13676e-05
  3  12  16  71 -4.37751e-05
  3  12  16  77  1.20470e-05
  3  12  16  82  1.41938e-05
  3  12  16 154 -1.22040e-05
  3  12  16 155 -1.22424e-05
  3  13  14  12  3.68459e-05
  3  13  14  14  1.82339e-05
  3  13  14  15  4.37066e-05
  3  13  14  16 -4.36491e-05
  3  13  14  17 -4.42064e-05
  3  13  14  20 -3.95981e-05
  3  13  14  21 -1.02783e-05
  3  13  14  22  5.03655e-04
  3  13  14  23 -1.87900e-04
  3  13  14  24 -1.27831e-05
  3  13  14  29  1.15787e-04
  3  13  14  30 -6.17936e-05
  3  13  14  31  2.22073e-04
  3  13  14  34 -1.05664e-04
  3  13  14  36  3.64137e-05
  3  13  14  37 -2.36926e-05
  3  13  14  41 -4.56663e-05
  3  13  14  42  4.08088e-05
  3  13  14  47  6.58587e-05
  3  13  14  51  3.34156e-05
  3  13  14  55  1.97748e-04
  3  13  14  57 -1.19503e-05
  3  13  14  58  2.38498e-05
  3  13  14  59 -7.45531e-05
  3  13  14  60  2.00423e-05
  3  13  14  61 -2.58180e-05
  3  13  14  62 -3.65676e-05
  3  13  14  64  2.31081e-05
  3  13  14  65  1.83975e-05
  3  13  14  67 -2.22898e-04
  3  13  14  70 -1.37918e-04
  3  13  14  71 -1.03102e-05
  3  13  14  73 -1.78486e-05
  3  13  14  74 -1.34222e-04
  3  13  14  75  1.81298e-05
  3  13  14  76 -6.93784e-05
  3  13  14  77 -6.96078e-05
  3  13  14  78 -3.34485e-05
  3  13  14  80 -9.95052e-05
  3  13  14  81 -3.67331e-05
  3  13  14  84 -1.11223e-04
  3  13  14  85  7.37172e-05
  3  13  14  86  3.97596e-05
  3  13  14  87  4.14394e-05
  3  13  14  94  4.05717e-04
  3  13  14  95 -4.04436e-05
  3  13  14  96 -5.43913e-04
  3  13  14  97 -4.25047e-05
  3  13  14  98 -1.98991e-05
  3  13  14 101  4.56343e-05
  3  13  14 102 -1.71100e-04
  3  13  14 103 -3.86197e-05
  3  13  14 104 -5.26520e-05
  3  13  14 107  7.53749e-05
  3  13  14 108  2.57612e-04
  3  13  14 110  2.58884e-05
  3  13  14 112  3.10776e-04
  3  13  14 114  2.93644e-05
  3  13  14 118  1.01280e-03
  3  13  14 119 -4.85663e-05
  3  13  14 122 -3.01082e-05
  3  13  14 123 -4.14557e-05
  3  13  14 126 -1.10040e-05
  3  13  14 129 -2.10485e-05
  3  13  14 130  1.95825e-05
  3  13  14 131 -1.15901e-05
  3  13  14 134  2.69238e-05
  3  13  14 135  1.89450e-05
  3  13  14 137  4.22268e-05
  3  13  14 138 -2.15551e-05
  3  13  14 139  5.41591e-05
  3  13  14 140  9.51100e-05
  3  13  14 141  1.48303e-05
  3  13  14 149 -4.74720e-05
  3  13  14 150 -5.73624e-05
  3  13  14 153 -2.37187e-04
  3  13  14 155 -1.92239e-04
  3  13  14 158 -1.00500e-05
  3  13  14 159  1.98474e-03
  3  13  14 161 -1.43822e-04
  3  13  14 162  4.74410e-05
  3  13  14 163 -8.80488e-05
  3  13  14 164  4.23055e-05
  3  13  14 167 -6.62897e-05
  3  13  14 170  4.36710e-05
  3  13  14 172  2.68325e-04
  3  13  14 173 -2.13491e-05
  3  13  14 175 -4.56303e-05
  3  13  14 177  2.23161e-05
  3  13  14 178  4.36184e-05
  3  13  14 180 -3.47384e-04
  3  13  14 181  2.09302e-05
  3  13  14 184  6.38256e-05
  3  13  14 185 -6.34573e-05
  3  13  14 187 -1.35105e-04
  3  13  14 188  1.25562e-04
  3  13  15  12 -2.60404e-04
  3  13  15  13  2.11172e-04
  3  13  15  14  2.08497e-04
  3  13  15  15 -1.63267e-05
  3  13  15  16  2.12149e-04
  3  13  15  17  2.16402e-05
  3  13  15  20 -2.46988e-05
  3  13  15  21 -5.67794e-05
  3  13  15  23 -9.87710e-05
  3  13  15  29  2.53448e-05
  3  13  15  30  1.21025e-04
  3  13  15  31 -1.94386e-04
  3  13  15  34  2.12126e-04
  3  13  15  36 -5.21700e-05
  3  13  15  37 -8.26038e-05
  3  13  15  38  3.59213e-05
  3  13  15  40  8.91083e-05
  3  13  15  41 -5.34375e-05
  3  13  15  42  1.53229e-05
  3  13  15  47 -9.64356e-04
  3  13  15  50  2.82303e-05
  3  13  15  51  4.69074e-04
  3  13  15  52 -2.62743e-05
  3  13  15  55  4.53972e-05
  3  13  15  57  2.29845e-05
  3  13  15  58  2.66724e-05
  3  13  15  59  1.99907e-04
  3  13  15  60 -4.84027e-05
  3  13  15  61  7.51343e-05
  3  13  15  62 -5.56269e-04
  3  13  15  64 -3.45346e-05
  3  13  15  65 -1.99121e-04
  3  13  15  68 -1.57956e-04
  3  13  15  70 -2.42595e-04
  3  13  15  71 -2.14563e-04
  3  13  15  72 -1.72502e-04
  3  13  15  73  1.04232e-05
  3  13  15  74 -1.24787e-04
  3  13  15  75  2.65064e-04
  3  13  15  76 -2.04191e-04
  3  13  15  77 -2.00340e-04
  3  13  15  80 -1.93277e-05
  3  13  15  81  1.91407e-04
  3  13  15  83  2.00606e-04
  3  13  15  84  1.93743e-04
  3  13  15  85  6.52549e-05
  3  13  15  86 -2.41914e-05
  3  13  15  87 -4.23677e-04
  3  13  15  94  1.21727e-05
  3  13  15  95 -6.00213e-05
  3  13  15  96 -1.00555e-05
  3  13  15  97 -9.11129e-05
  3  13  15  98  4.95200e-04
  3  13  15 101 -9.91665e-05
  3  13  15 103 -1.52355e-04
  3  13  15 104  7.97252e-04
  3  13  15 107 -1.40626e-04
  3  13  15 108  1.02733e-04
  3  13  15 109 -2.06163e-04
  3  13  15 110 -5.09233e-05
  3  13  15 113 -1.28677e-04
  3  13  15 114 -3.00726e-04
  3  13  15 115  1.96992e-04
  3  13  15 119  1.26100e-04
  3  13  15 122  3.97168e-04
  3  13  15 123  1.02657e-04
  3  13  15 126  1.43648e-04
  3  13  15 129 -3.62640e-04
  3  13  15 130 -3.53460e-04
  3  13  15 131  2.37579e-05
  3  13  15 134 -5.63092e-04
  3  13  15 135 -5.00632e-05
  3  13  15 137  2.12577e-04
  3  13  15 138 -3.59904e-04
  3  13  15 139 -4.62932e-05
  3  13  15 140  3.19319e-05
  3  13  15 141  1.95169e-04
  3  13  15 144 -1.92489e-04
  3  13  15 146 -2.06562e-04
  3  13  15 149 -1.09328e-04
  3  13  15 150 -2.15938e-04
  3  13  15 155  2.45106e-04
  3  13  15 158 -1.14438e-04
  3  13  15 159  4.73753e-05
  3  13  15 161 -2.20038e-04
  3  13  15 162  1.57937e-04
  3  13  15 163 -6.93586e-05
  3  13  15 164 -1.92784e-04
  3  13  15 166  2.05913e-04
  3  13  15 167 -1.73306e-05
  3  13  15 170  2.15220e-04
  3  13  15 171 -1.00440e-05
  3  13  15 173  2.75833e-04
  3  13  15 176 -2.93292e-05
  3  13  15 177 -1.22127e-04
  3  13  15 178 -1.95121e-04
  3  13  15 180 -1.00649e-05
  3  13  15 181 -1.21436e-04
  3  13  15 184 -2.31937e-05
  3  13  15 185 -2.04003e-04
  3  13  15 187  1.35272e-04
  3  13  15 189 -2.84131e-04
  3  13  16  38  1.34217e-05
  3  13  16  39  1.27206e-05
  3  13  16  43  1.40961e-05
  3  13  16  44 -1.42316e-05
  3  13  16  45 -1.18235e-05
  3  13  16  46 -1.28073e-05
  3  13  16  88  1.09693e-05
  3  13  16  89 -1.09702e-05
  3  13  16  92  1.45703e-05
  3  13  16  93  1.46212e-05
  3  13  16 100  2.74297e-05
  3  13  16 127  1.34281e-05
  3  13  16 128  1.34242e-05
  3  13  16 136 -1.40855e-05
  3  13  16 137  1.40709e-05
  3  13  16 143  1.62626e-05
  3  14  15  22 -3.43942e-05
  3  14  15  23  5.84162e-05
  3  14  15  31 -2.74174e-04
  3  14  15  34  1.10003e-04
  3  14  15  47 -7.41519e-05
  3  14  15  51  3.12909e-05
  3  14  15  55  5.35324e-05
  3  14  15  62 -3.70127e-05
  3  14  15  73 -2.23606e-04
  3  14  15  75  1.93989e-05
  3  14  15  84  3.39549e-05
  3  14  15  87 -4.12223e-05
  3  14  15  94 -2.75047e-05
  3  14  15  96  3.58630e-05
  3  14  15  98  3.23226e-05
  3  14  15 102 -1.35451e-05
  3  14  15 104  6.61540e-05
  3  14  15 112  2.28474e-05
  3  14  15 118 -5.44751e-05
  3  14  15 122  3.91093e-05
  3  14  15 134 -3.59646e-05
  3  14  15 138 -2.54014e-05
  3  14  15 141 -3.26622e-05
  3  14  15 144 -4.39612e-05
  3  14  15 153 -1.82176e-05
  3  14  15 159 -1.09706e-04
  3  14  15 162  1.68162e-04
  3  14  15 172 -1.98130e-05
  3  14  15 180 -2.49312e-05
  3  14  15 185  1.23688e-05
  3  14  15 188  1.14127e-05
SOC R
  0.0000000e+00  0.0000000e+00  0.0000000e+00  0.0000000e+00  0.0000000e+00  0.0000000e+00  0.0000000e+00  0.0000000e+00  0.0000000e+00  0.0000000e+00  0.0000000e+00  0.0000000e+00  0.0000000e+00  0.0000000e+00 -7.3823090e-10 -1.6607590e-04 -1.5725380e-05 -1.2030600e-09 -1.6071410e-10 -4.7245260e-10  9.9901680e-10 -2.2907620e-09 -1.2971790e-03 -1.8791440e-04  1.1090600e-09  1.9456340e-05 -1.5501030e-04 -4.0807460e-06 -5.3788970e-05 -2.2117460e-10  0.0000000e+00  0.0000000e+00  0.0000000e+00  0.0000000e+00  0.0000000e+00  0.0000000e+00  0.0000000e+00  0.0000000e+00  0.0000000e+00  0.0000000e+00  0.0000000e+00  0.0000000e+00  0.0000000e+00  0.0000000e+00  0.0000000e+00  0.0000000e+00 -7.3823090e-10 -1.6607590e-04 -1.5725380e-05 -1.2030600e-09 -1.6071410e-10 -4.7245260e-10  9.9901680e-10 -2.2907620e-09 -1.2971790e-03 -1.8791440e-04  1.1090600e-09  1.9456340e-05 -1.5501030e-04 -4.0807460e-06 -5.3788970e-05 -2.2117460e-10
  0.0000000e+00  0.0000000e+00  0.0000000e+00  0.0000000e+00  0.0000000e+00  0.0000000e+00  0.0000000e+00  0.0000000e+00  0.0000000e+00  0.0000000e+00  0.0000000e+00  0.0000000e+00  0.0000000e+00  0.0000000e+00  2.8308810e-04  3.3618480e-10  2.1025970e-09 -2.8954400e-04 -2.0599810e-05  1.0859490e-04  1.7881850e-05  1.6183520e-05 -1.1983130e-11  2.0116470e-10 -2.9782560e-06 -5.9655190e-11  1.0573220e-10 -4.0764250e-11 -4.8861040e-11  1.1642720e-05  0.0000000e+00  0.0000000e+00  0.0000000e+00  0.0000000e+00  0.0000000e+00  0.0000000e+00  0.0000000e+00  0.0000000e+00  0.0000000e+00  0.0000000e+00  0.0000000e+00  0.0000000e+00  0.0000000e+00  0.0000000e+00  0.0000000e+00  0.0000000e+00  2.8308810e-04  3.3618480e-10  2.1025970e-09 -2.8954400e-04 -2.0599810e-05  1.0859490e-04  1.7881850e-05  1.6183520e-05 -1.1983130e-11  2.0116470e-10 -2.9782560e-06 -5.9655190e-11  1.0573220e-10 -4.0764250e-11 -4.8861040e-11  1.1642720e-05
  0.0000000e+00  0.0000000e+00  0.0000000e+00  0.0000000e+00  0.0000000e+00  0.0000000e+00  0.0000000e+00  0.0000000e+00  0.0000000e+00  0.0000000e+00  0.0000000e+00  0.0000000e+00  0.0000000e+00  0.0000000e+00  1.5342380e-05 -4.8295480e-10  1.3498670e-10 -1.5692540e-05  3.8009060e-04  5.8854060e-06 -3.2993760e-04 -2.9860250e-04  8.6756280e-10 -1.4341110e-09 -1.6081990e-07 -1.4268040e-11 -2.6587630e-10 -8.7797280e-12 -9.3752490e-12 -2.1481840e-04  0.0000000e+00  0.0000000e+00  0.0000000e+00  0.0000000e+00  0.0000000e+00  0.0000000e+00  0.0000000e+00  0.0000000e+00  0.0000000e+00  0.0000000e+00  0.0000000e+00  0.0000000e+00  0.0000000e+00  0.0000000e+00  0.0000000e+00  0.0000000e+00  1.5342380e-05 -4.8295480e-10  1.3498670e-10 -1.5692540e-05  3.8009060e-04  5.8854060e-06 -3.2993760e-04 -2.9860250e-04  8.6756280e-10 -1.4341110e-09 -1.6081990e-07 -1.4268040e-11 -2.6587630e-10 -8.7797280e-12 -9.3752490e-12 -2.1481840e-04
  0.0000000e+00  0.0000000e+00  0.0000000e+00  0.0000000e+00  0.0000000e+00  0.0000000e+00  0.0000000e+00  0.0000000e+00  0.0000000e+00  0.0000000e+00  0.0000000e+00  0.0000000e+00  0.0000000e+00  0.0000000e+00 -7.2095940e-10 -2.8940860e-05  3.0564810e-04  7.1733270e-10 -1.0624250e-10 -1.2965010e-10  1.5663010e-10  6.5198890e-10  2.8608140e-05 -1.9748510e-04 -7.0910970e-10  1.0231010e-04  1.2843480e-05  1.8460350e-05 -1.4003210e-06 -1.5333440e-10  0.0000000e+00  0.0000000e+00  0.0000000e+00  0.0000000e+00  0.0000000e+00  0.0000000e+00  0.0000000e+00  0.0000000e+00  0.0000000e+00  0.0000000e+00  0.0000000e+00  0.0000000e+00  0.0000000e+00  0.0000000e+00  0.0000000e+00  0.0000000e+00 -7.2095940e-10 -2.8940860e-05  3.0564810e-04  7.1733270e-10 -1.0624250e-10 -1.2965010e-10  1.5663010e-10  6.5198890e-10  2.8608140e-05 -1.9748510e-04 -7.0910970e-10  1.0231010e-04  1.2843480e-05  1.8460350e-05 -1.4003210e-06 -1.5333440e-10
  0.0000000e+00  0.0000000e+00  0.0000000e+00  0.0000000e+00  0.0000000e+00  0.0000000e+00  0.0000000e+00  0.0000000e+00  0.0000000e+00  0.0000000e+00  0.0000000e+00  0.0000000e+00  0.0000000e+00  0.0000000e+00  1.5961080e-09  3.8533670e-05 -4.0695510e-04 -1.2861040e-09  2.2819740e-10  3.9614010e-10 -3.4738060e-10 -1.1727950e-09 -4.7190760e-05  3.2575670e-04  9.8657620e-10 -2.0573070e-05 -2.5821220e-06  2.4911770e-06 -1.8885690e-07  2.3761660e-10  0.0000000e+00  0.0000000e+00  0.0000000e+00  0.0000000e+00  0.0000000e+00  0.0000000e+00  0.0000000e+00  0.0000000e+00  0.0000000e+00  0.0000000e+00  0.0000000e+00  0.0000000e+00  0.0000000e+00  0.0000000e+00  0.0000000e+00  0.0000000e+00  1.5961080e-09  3.8533670e-05 -4.0695510e-04 -1.2861040e-09  2.2819740e-10  3.9614010e-10 -3.4738060e-10 -1.1727950e-09 -4.7190760e-05  3.2575670e-04  9.8657620e-10 -2.0573070e-05 -2.5821220e-06  2.4911770e-06 -1.8885690e-07  2.3761660e-10
  0.0000000e+00  0.0000000e+00  0.0000000e+00  0.0000000e+00  0.0000000e+00  0.0000000e+00  0.0000000e+00  0.0000000e+00  0.0000000e+00  0.0000000e+00  0.0000000e+00  0.0000000e+00  0.0000000e+00  0.0000000e+00 -3.2739300e-10 -1.3072090e-04 -1.2377520e-05 -5.1290900e-10  2.4417680e-10  2.2199220e-10 -2.8876060e-11 -8.8310010e-10 -1.0509960e-04 -1.5225470e-05  3.2218390e-10 -1.2562660e-05  1.0006670e-04 -2.9324750e-05 -3.8660490e-04 -4.0924460e-10  0.0000000e+00  0.0000000e+00  0.0000000e+00  0.0000000e+00  0.0000000e+00  0.0000000e+00  0.0000000e+00  0.0000000e+00  0.0000000e+00  0.0000000e+00  0.0000000e+00  0.0000000e+00  0.0000000e+00  0.0000000e+00  0.0000000e+00  0.0000000e+00 -3.2739300e-10 -1.3072090e-04 -1.2377520e-05 -5.1290900e-10  2.4417680e-10  2.2199220e-10 -2.8876060e-11 -8.8310010e-10 -1.0509960e-04 -1.5225470e-05  3.2218390e-10 -1.2562660e-05  1.0006670e-04 -2.9324750e-05 -3.8660490e-04 -4.0924460e-10
  0.0000000e+00  0.0000000e+00  0.0000000e+00  0.0000000e+00  0.0000000e+00  0.0000000e+00  0.0000000e+00  0.0000000e+00  0.0000000e+00  0.0000000e+00  0.0000000e+00  0.0000000e+00  0.0000000e+00  0.0000000e+00 -7.0200810e-10 -2.6355050e-04 -2.4955170e-05 -7.3037170e-10 -3.8174690e-10 -9.7592320e-12 -2.7426990e-10  7.1247050e-10  1.5394390e-04  2.2299870e-05  3.5271800e-10 -4.3537480e-05  3.4680210e-04  6.2780400e-06  8.2765620e-05  2.0811970e-10  0.0000000e+00  0.0000000e+00  0.0000000e+00  0.0000000e+00  0.0000000e+00  0.0000000e+00  0.0000000e+00  0.0000000e+00  0.0000000e+00  0.0000000e+00  0.0000000e+00  0.0000000e+00  0.0000000e+00  0.0000000e+00  0.0000000e+00  0.0000000e+00 -7.0200810e-10 -2.6355050e-04 -2.4955170e-05 -7.3037170e-10 -3.8174690e-10 -9.7592320e-12 -2.7426990e-10  7.1247050e-10  1.5394390e-04  2.2299870e-05  3.5271800e-10 -4.3537480e-05  3.4680210e-04  6.2780400e-06  8.2765620e-05  2.0811970e-10
  0.0000000e+00  0.0000000e+00  0.0000000e+00  0.0000000e+00  0.0000000e+00  0.0000000e+00  0.0000000e+00  0.0000000e+00  0.0000000e+00  0.0000000e+00  0.0000000e+00  0.0000000e+00  0.0000000e+00  0.0000000e+00 -2.2764440e-07 -1.8469360e-10 -8.0104150e-11 -8.0496120e-07 -1.0447970e-04  8.1420300e-06  9.0152610e-06  5.8341600e-05 -4.1341440e-11  2.6810420e-10 -6.3230010e-06 -5.8643240e-11  4.1307150e-10  6.4209310e-12  8.4054050e-11  4.8215440e-05  0.0000000e+00  0.0000000e+00  0.0000000e+00  0.0000000e+00  0.0000000e+00  0.0000000e+00  0.0000000e+00  0.0000000e+00  0.0000000e+00  0.0000000e+00  0.0000000e+00  0.0000000e+00  0.0000000e+00  0.0000000e+00  0.0000000e+00  0.0000000e+00 -2.2764440e-07 -1.8469360e-10 -8.0104150e-11 -8.0496120e-07 -1.0447970e-04  8.1420300e-06  9.0152610e-06  5.8341600e-05 -4.1341440e-11  2.6810420e-10 -6.3230010e-06 -5.8643240e-11  4.1307150e-10  6.4209310e-12  8.4054050e-11  4.8215440e-05
  0.0000000e+00  0.0000000e+00  0.0000000e+00  0.0000000e+00  0.0000000e+00  0.0000000e+00  0.0000000e+00  0.0000000e+00  0.0000000e+00  0.0000000e+00  0.0000000e+00  0.0000000e+00  0.0000000e+00  0.0000000e+00 -9.6202070e-06  3.4180470e-10 -6.5438980e-11 -3.3979540e-05  2.4748870e-06  3.4360830e-04 -2.1352630e-07 -1.3834890e-06 -2.0924570e-10  1.8665680e-09 -2.6687750e-04 -4.1812430e-10  3.2651630e-10 -1.9518340e-10 -2.3395380e-11 -1.1423270e-06  0.0000000e+00  0.0000000e+00  0.0000000e+00  0.0000000e+00  0.0000000e+00  0.0000000e+00  0.0000000e+00  0.0000000e+00  0.0000000e+00  0.0000000e+00  0.0000000e+00  0.0000000e+00  0.0000000e+00  0.0000000e+00  0.0000000e+00  0.0000000e+00 -9.6202070e-06  3.4180470e-10 -6.5438980e-11 -3.3979540e-05  2.4748870e-06  3.4360830e-04 -2.1352630e-07 -1.3834890e-06 -2.0924570e-10  1.8665680e-09 -2.6687750e-04 -4.1812430e-10  3.2651630e-10 -1.9518340e-10 -2.3395380e-11 -1.1423270e-06
  0.0000000e+00  0.0000000e+00  0.0000000e+00  0.0000000e+00  0.0000000e+00  0.0000000e+00  0.0000000e+00  0.0000000e+00  0.0000000e+00  0.0000000e+00  0.0000000e+00  0.0000000e+00  0.0000000e+00  0.0000000e+00  2.6687510e-06 -2.8525020e-10 -3.6315320e-10  1.3842040e-05  7.2748140e-06 -2.6877450e-04 -9.6545230e-07 -4.8806860e-06 -5.1182570e-10  1.2017780e-09 -3.3302190e-04 -2.6095970e-10  3.4259470e-10 -3.5521440e-10 -1.1613940e-10 -2.6128950e-06  0.0000000e+00  0.0000000e+00  0.0000000e+00  0.0000000e+00  0.0000000e+00  0.0000000e+00  0.0000000e+00  0.0000000e+00  0.0000000e+00  0.0000000e+00  0.0000000e+00  0.0000000e+00  0.0000000e+00  0.0000000e+00  0.0000000e+00  0.0000000e+00  2.6687510e-06 -2.8525020e-10 -3.6315320e-10  1.3842040e-05  7.2748140e-06 -2.6877450e-04 -9.6545230e-07 -4.8806860e-06 -5.1182570e-10  1.2017780e-09 -3.3302190e-04 -2.6095970e-10  3.4259470e-10 -3.5521440e-10 -1.1613940e-10 -2.6128950e-06
  0.0000000e+00  0.0000000e+00  0.0000000e+00  0.0000000e+00  0.0000000e+00  0.0000000e+00  0.0000000e+00  0.0000000e+00  0.0000000e+00  0.0000000e+00  0.0000000e+00  0.0000000e+00  0.0000000e+00  0.0000000e+00 -2.3114400e-07 -8.9086310e-10  2.0576650e-11 -1.1983100e-06  8.4032650e-05  2.3267600e-05 -1.1151940e-05 -5.6376280e-05 -4.8475600e-10 -4.5668120e-10  2.8828480e-05 -2.0801050e-11  2.4754710e-10  8.7036620e-11  7.5766140e-10 -3.0186330e-05  0.0000000e+00  0.0000000e+00  0.0000000e+00  0.0000000e+00  0.0000000e+00  0.0000000e+00  0.0000000e+00  0.0000000e+00  0.0000000e+00  0.0000000e+00  0.0000000e+00  0.0000000e+00  0.0000000e+00  0.0000000e+00  0.0000000e+00  0.0000000e+00 -2.3114400e-07 -8.9086310e-10  2.0576650e-11 -1.1983100e-06  8.4032650e-05  2.3267600e-05 -1.1151940e-05 -5.6376280e-05 -4.8475600e-10 -4.5668120e-10  2.8828480e-05 -2.0801050e-11  2.4754710e-10  8.7036620e-11  7.5766140e-10 -3.0186330e-05
  0.0000000e+00  0.0000000e+00  0.0000000e+00  0.0000000e+00  0.0000000e+00  0.0000000e+00  0.0000000e+00  0.0000000e+00  0.0000000e+00  0.0000000e+00  0.0000000e+00  0.0000000e+00  0.0000000e+00  0.0000000e+00 -3.7803530e-10 -2.7755830e-04 -2.6281080e-05 -1.0226070e-09 -5.5298620e-10  4.5346630e-10  1.5716500e-11  6.6816720e-11 -2.4212180e-04 -3.5074900e-05 -5.7238640e-11  4.1244310e-07 -3.2912310e-06  1.3162050e-05  1.7352480e-04  9.2638440e-11  0.0000000e+00  0.0000000e+00  0.0000000e+00  0.0000000e+00  0.0000000e+00  0.0000000e+00  0.0000000e+00  0.0000000e+00  0.0000000e+00  0.0000000e+00  0.0000000e+00  0.0000000e+00  0.0000000e+00  0.0000000e+00  0.0000000e+00  0.0000000e+00 -3.7803530e-10 -2.7755830e-04 -2.6281080e-05 -1.0226070e-09 -5.5298620e-10  4.5346630e-10  1.5716500e-11  6.6816720e-11 -2.4212180e-04 -3.5074900e-05 -5.7238640e-11  4.1244310e-07 -3.2912310e-06  1.3162050e-05  1.7352480e-04  9.2638440e-11
  0.0000000e+00  0.0000000e+00  0.0000000e+00  0.0000000e+00  0.0000000e+00  0.0000000e+00  0.0000000e+00  0.0000000e+00  0.0000000e+00  0.0000000e+00  0.0000000e+00  0.0000000e+00  0.0000000e+00  0.0000000e+00 -2.5526460e-04  1.2815750e-09  2.5542510e-10 -2.8768960e-04  6.5703340e-06 -8.8498570e-06 -4.9709820e-06 -1.0144800e-05  1.5636160e-10 -1.7776240e-10  7.2081110e-06  5.3667280e-10 -1.0566450e-10 -3.3116400e-10  1.0911340e-10  3.1312170e-06  0.0000000e+00  0.0000000e+00  0.0000000e+00  0.0000000e+00  0.0000000e+00  0.0000000e+00  0.0000000e+00  0.0000000e+00  0.0000000e+00  0.0000000e+00  0.0000000e+00  0.0000000e+00  0.0000000e+00  0.0000000e+00  0.0000000e+00  0.0000000e+00 -2.5526460e-04  1.2815750e-09  2.5542510e-10 -2.8768960e-04  6.5703340e-06 -8.8498570e-06 -4.9709820e-06 -1.0144800e-05  1.5636160e-10 -1.7776240e-10  7.2081110e-06  5.3667280e-10 -1.0566450e-10 -3.3116400e-10  1.0911340e-10  3.1312170e-06
  0.0000000e+00  0.0000000e+00  0.0000000e+00  0.0000000e+00  0.0000000e+00  0.0000000e+00  0.0000000e+00  0.0000000e+00  0.0000000e+00  0.0000000e+00  0.0000000e+00  0.0000000e+00  0.0000000e+00  0.0000000e+00  6.7457990e-06 -5.1623220e-10  8.2678150e-10  7.6030740e-06  2.4862410e-04  2.3362800e-07 -1.8810000e-04 -3.8387070e-04  9.1320230e-10 -2.4087130e-09 -1.8942890e-07  1.7307500e-10 -2.5119850e-10  3.7064200e-12 -3.7109090e-10  1.1848420e-04  0.0000000e+00  0.0000000e+00  0.0000000e+00  0.0000000e+00  0.0000000e+00  0.0000000e+00  0.0000000e+00  0.0000000e+00  0.0000000e+00  0.0000000e+00  0.0000000e+00  0.0000000e+00  0.0000000e+00  0.0000000e+00  0.0000000e+00  0.0000000e+00  6.7457990e-06 -5.1623220e-10  8.2678150e-10  7.6030740e-06  2.4862410e-04  2.3362800e-07 -1.8810000e-04 -3.8387070e-04  9.1320230e-10 -2.4087130e-09 -1.8942890e-07  1.7307500e-10 -2.5119850e-10  3.7064200e-12 -3.7109090e-10  1.1848420e-04
 -7.3823090e-10  2.8308810e-04  1.5342380e-05 -7.2095940e-10  1.5961080e-09 -3.2739300e-10 -7.0200810e-10 -2.2764440e-07 -9.6202070e-06  2.6687510e-06 -2.3114400e-07 -3.7803530e-10 -2.5526460e-04  6.7457990e-06  0.0000000e+00  0.0000000e+00  0.0000000e+00  0.0000000e+00  0.0000000e+00  0.0000000e+00  0.0000000e+00  0.0000000e+00  0.0000000e+00  0.0000000e+00  0.0000000e+00  0.0000000e+00  0.0000000e+00  0.0000000e+00  0.0000000e+00  0.0000000e+00  0.0000000e+00 -2.8692250e-04 -2.7167420e-05 -1.6797420e-09 -1.1878290e-09 -3.0226970e-11  1.4513700e-09 -1.8445390e-09 -2.7889520e-04 -4.0400970e-05  1.1946980e-10  2.0835590e-05 -1.6597200e-04 -2.9760780e-06 -3.9233270e-05 -6.5202770e-10  0.0000000e+00  0.0000000e+00  0.0000000e+00  0.0000000e+00  0.0000000e+00  0.0000000e+00  0.0000000e+00  0.0000000e+00  0.0000000e+00  0.0000000e+00  0.0000000e+00  0.0000000e+00  0.0000000e+00  0.0000000e+00  0.0000000e+00  0.0000000e+00
 -1.6607590e-04  3.3618480e-10 -4.8295480e-10 -2.8940860e-05  3.8533670e-05 -1.3072090e-04 -2.6355050e-04 -1.8469360e-10  3.4180470e-10 -2.8525020e-10 -8.9086310e-10 -2.7755830e-04  1.2815750e-09 -5.1623220e-10  0.0000000e+00  0.0000000e+00  0.0000000e+00  0.0000000e+00  0.0000000e+00  0.0000000e+00  0.0000000e+00  0.0000000e+00  0.0000000e+00  0.0000000e+00  0.0000000e+00  0.0000000e+00  0.0000000e+00  0.0000000e+00  0.0000000e+00  0.0000000e+00  2.8692250e-04  0.0000000e+00  2.2152410e-09 -2.9921470e-04 -2.1637810e-05  4.7296840e-05  2.8594800e-05 -3.4190290e-05  1.4373400e-09  2.8050650e-10  1.7224220e-06  1.2408490e-10  2.2833200e-11 -6.5095270e-12  8.8481000e-11 -1.6851680e-05  0.0000000e+00  0.0000000e+00  0.0000000e+00  0.0000000e+00  0.0000000e+00  0.0000000e+00  0.0000000e+00  0.0000000e+00  0.0000000e+00  0.0000000e+00  0.0000000e+00  0.0000000e+00  0.0000000e+00  0.0000000e+00  0.0000000e+00  0.0000000e+00
 -1.5725380e-05  2.1025970e-09  1.3498670e-10  3.0564810e-04 -4.0695510e-04 -1.2377520e-05 -2.4955170e-05 -8.0104150e-11 -6.5438980e-11 -3.6315320e-10  2.0576650e-11 -2.6281080e-05  2.5542510e-10  8.2678150e-10  0.0000000e+00  0.0000000e+00  0.0000000e+00  0.0000000e+00  0.0000000e+00  0.0000000e+00  0.0000000e+00  0.0000000e+00  0.0000000e+00  0.0000000e+00  0.0000000e+00  0.0000000e+00  0.0000000e+00  0.0000000e+00  0.0000000e+00  0.0000000e+00  2.7167420e-05 -2.2152410e-09  0.0000000e+00 -2.8331590e-05  2.2852400e-04  4.4794360e-06 -3.0199430e-04  3.6108830e-04 -1.0892730e-09  6.7442790e-10  1.6227750e-07  1.4199130e-10 -7.9353020e-10 -1.9459000e-11 -1.5655510e-10  1.7797260e-04  0.0000000e+00  0.0000000e+00  0.0000000e+00  0.0000000e+00  0.0000000e+00  0.0000000e+00  0.0000000e+00  0.0000000e+00  0.0000000e+00  0.0000000e+00  0.0000000e+00  0.0000000e+00  0.0000000e+00  0.0000000e+00  0.0000000e+00  0.0000000e+00
 -1.2030600e-09 -2.8954400e-04 -1.5692540e-05  7.1733270e-10 -1.2861040e-09 -5.1290900e-10 -7.3037170e-10 -8.0496120e-07 -3.3979540e-05  1.3842040e-05 -1.1983100e-06 -1.0226070e-09 -2.8768960e-04  7.6030740e-06  0.0000000e+00  0.0000000e+00  0.0000000e+00  0.0000000e+00  0.0000000e+00  0.0000000e+00  0.0000000e+00  0.0000000e+00  0.0000000e+00  0.0000000e+00  0.0000000e+00  0.0000000e+00  0.0000000e+00  0.0000000e+00  0.0000000e+00  0.0000000e+00  1.6797420e-09  2.9921470e-04  2.8331590e-05  0.0000000e+00  1.2812680e-09  1.4305640e-10 -9.6518190e-10  8.9113190e-10 -2.1690450e-04 -3.1422290e-05  3.3219210e-10 -1.4212830e-05  1.1320740e-04  1.5318510e-06  2.0196480e-05  5.6367680e-10  0.0000000e+00  0.0000000e+00  0.0000000e+00  0.0000000e+00  0.0000000e+00  0.0000000e+00  0.0000000e+00  0.0000000e+00  0.0000000e+00  0.0000000e+00  0.0000000e+00  0.0000000e+00  0.0000000e+00  0.0000000e+00  0.0000000e+00  0.0000000e+00
 -1.6071410e-10 -2.0599810e-05  3.8009060e-04 -1.0624250e-10  2.2819740e-10  2.4417680e-10 -3.8174690e-10 -1.0447970e-04  2.4748870e-06  7.2748140e-06  8.4032650e-05 -5.5298620e-10  6.5703340e-06  2.4862410e-04  0.0000000e+00  0.0000000e+00  0.0000000e+00  0.0000000e+00  0.0000000e+00  0.0000000e+00  0.0000000e+00  0.0000000e+00  0.0000000e+00  0.0000000e+00  0.0000000e+00  0.0000000e+00  0.0000000e+00  0.0000000e+00  0.0000000e+00  0.0000000e+00  1.1878290e-09  2.1637810e-05 -2.2852400e-04 -1.2812680e-09  0.0000000e+00  1.9022580e-10  3.0006210e-10  5.0713960e-10  2.3665840e-05 -1.6336510e-04 -4.5356110e-10 -7.1161310e-05 -8.9349210e-06 -1.7636340e-05  1.3374770e-06 -1.7206680e-10  0.0000000e+00  0.0000000e+00  0.0000000e+00  0.0000000e+00  0.0000000e+00  0.0000000e+00  0.0000000e+00  0.0000000e+00  0.0000000e+00  0.0000000e+00  0.0000000e+00  0.0000000e+00  0.0000000e+00  0.0000000e+00  0.0000000e+00  0.0000000e+00
 -4.7245260e-10  1.0859490e-04  5.8854060e-06 -1.2965010e-10  3.9614010e-10  2.2199220e-10 -9.7592320e-12  8.1420300e-06  3.4360830e-04 -2.6877450e-04  2.3267600e-05  4.5346630e-10 -8.8498570e-06  2.3362800e-07  0.0000000e+00  0.0000000e+00  0.0000000e+00  0.0000000e+00  0.0000000e+00  0.0000000e+00  0.0000000e+00  0.0000000e+00  0.0000000e+00  0.0000000e+00  0.0000000e+00  0.0000000e+00  0.0000000e+00  0.0000000e+00  0.0000000e+00  0.0000000e+00  3.0226970e-11 -4.7296840e-05 -4.4794360e-06 -1.4305640e-10 -1.9022580e-10  0.0000000e+00  6.9160720e-11 -6.1642580e-10 -1.2565840e-05 -1.8229420e-06  1.8595440e-10 -5.0019790e-05  3.9843220e-04  6.8414220e-06  9.0194140e-05 -3.5863040e-10  0.0000000e+00  0.0000000e+00  0.0000000e+00  0.0000000e+00  0.0000000e+00  0.0000000e+00  0.0000000e+00  0.0000000e+00  0.0000000e+00  0.0000000e+00  0.0000000e+00  0.0000000e+00  0.0000000e+00  0.0000000e+00  0.0000000e+00  0.0000000e+00
  9.9901680e-10  1.7881850e-05 -3.2993760e-04  1.5663010e-10 -3.4738060e-10 -2.8876060e-11 -2.7426990e-10  9.0152610e-06 -2.1352630e-07 -9.6545230e-07 -1.1151940e-05  1.5716500e-11 -4.9709820e-06 -1.8810000e-04  0.0000000e+00  0.0000000e+00  0.0000000e+00  0.0000000e+00  0.0000000e+00  0.0000000e+00  0.0000000e+00  0.0000000e+00  0.0000000e+00  0.0000000e+00  0.0000000e+00  0.0000000e+00  0.0000000e+00  0.0000000e+00  0.0000000e+00  0.0000000e+00 -1.4513700e-09 -2.8594800e-05  3.0199430e-04  9.6518190e-10 -3.0006210e-10 -6.9160720e-11  0.0000000e+00 -1.4935720e-09 -3.5675960e-05  2.4627190e-04  7.5675090e-10 -2.7329000e-05 -3.4301590e-06 -7.0853230e-06  5.3757960e-07  7.1044140e-11  0.0000000e+00  0.0000000e+00  0.0000000e+00  0.0000000e+00  0.0000000e+00  0.0000000e+00  0.0000000e+00  0.0000000e+00  0.0000000e+00  0.0000000e+00  0.0000000e+00  0.0000000e+00  0.0000000e+00  0.0000000e+00  0.0000000e+00  0.0000000e+00
 -2.2907620e-09  1.6183520e-05 -2.9860250e-04  6.5198890e-10 -1.1727950e-09 -8.8310010e-10  7.1247050e-10  5.8341600e-05 -1.3834890e-06 -4.8806860e-06 -5.6376280e-05  6.6816720e-11 -1.0144800e-05 -3.8387070e-04  0.0000000e+00  0.0000000e+00  0.0000000e+00  0.0000000e+00  0.0000000e+00  0.0000000e+00  0.0000000e+00  0.0000000e+00  0.0000000e+00  0.0000000e+00  0.0000000e+00  0.0000000e+00  0.0000000e+00  0.0000000e+00  0.0000000e+00  0.0000000e+00  1.8445390e-09  3.4190290e-05 -3.6108830e-04 -8.9113190e-10 -5.0713960e-10  6.1642580e-10  1.4935720e-09  0.0000000e+00  7.2334190e-05 -4.9932250e-04 -2.0550060e-09 -2.3465240e-05 -2.9481660e-06 -7.1314820e-06  5.3960330e-07  3.7939300e-10  0.0000000e+00  0.0000000e+00  0.0000000e+00  0.0000000e+00  0.0000000e+00  0.0000000e+00  0.0000000e+00  0.0000000e+00  0.0000000e+00  0.0000000e+00  0.0000000e+00  0.0000000e+00  0.0000000e+00  0.0000000e+00  0.0000000e+00  0.0000000e+00
 -1.2971790e-03 -1.1983130e-11  8.6756280e-10  2.8608140e-05 -4.7190760e-05 -1.0509960e-04  1.5394390e-04 -4.1341440e-11 -2.0924570e-10 -5.1182570e-10 -4.8475600e-10 -2.4212180e-04  1.5636160e-10  9.1320230e-10  0.0000000e+00  0.0000000e+00  0.0000000e+00  0.0000000e+00  0.0000000e+00  0.0000000e+00  0.0000000e+00  0.0000000e+00  0.0000000e+00  0.0000000e+00  0.0000000e+00  0.0000000e+00  0.0000000e+00  0.0000000e+00  0.0000000e+00  0.0000000e+00  2.7889520e-04 -1.4373400e-09  1.0892730e-09  2.1690450e-04 -2.3665840e-05  1.2565840e-05  3.5675960e-05 -7.2334190e-05  0.0000000e+00  1.0131000e-09 -2.2178900e-06 -4.0653230e-10  2.5058010e-11  2.9636670e-10 -4.9644270e-10  2.6554460e-06  0.0000000e+00  0.0000000e+00  0.0000000e+00  0.0000000e+00  0.0000000e+00  0.0000000e+00  0.0000000e+00  0.0000000e+00  0.0000000e+00  0.0000000e+00  0.0000000e+00  0.0000000e+00  0.0000000e+00  0.0000000e+00  0.0000000e+00  0.0000000e+00
 -1.8791440e-04  2.0116470e-10 -1.4341110e-09 -1.9748510e-04  3.2575670e-04 -1.5225470e-05  2.2299870e-05  2.6810420e-10  1.8665680e-09  1.2017780e-09 -4.5668120e-10 -3.5074900e-05 -1.7776240e-10 -2.4087130e-09  0.0000000e+00  0.0000000e+00  0.0000000e+00  0.0000000e+00  0.0000000e+00  0.0000000e+00  0.0000000e+00  0.0000000e+00  0.0000000e+00  0.0000000e+00  0.0000000e+00  0.0000000e+00  0.0000000e+00  0.0000000e+00  0.0000000e+00  0.0000000e+00  4.0400970e-05 -2.8050650e-10 -6.7442790e-10  3.1422290e-05  1.6336510e-04  1.8229420e-06 -2.4627190e-04  4.9932250e-04 -1.0131000e-09  0.0000000e+00 -3.2231020e-07  3.8936350e-11 -8.4569640e-10  5.8412080e-11  4.3213940e-10 -1.8331990e-05  0.0000000e+00  0.0000000e+00  0.0000000e+00  0.0000000e+00  0.0000000e+00  0.0000000e+00  0.0000000e+00  0.0000000e+00  0.0000000e+00  0.0000000e+00  0.0000000e+00  0.0000000e+00  0.0000000e+00  0.0000000e+00  0.0000000e+00  0.0000000e+00
  1.1090600e-09 -2.9782560e-06 -1.6081990e-07 -7.0910970e-10  9.8657620e-10  3.2218390e-10  3.5271800e-10 -6.3230010e-06 -2.6687750e-04 -3.3302190e-04  2.8828480e-05 -5.7238640e-11  7.2081110e-06 -1.8942890e-07  0.0000000e+00  0.0000000e+00  0.0000000e+00  0.0000000e+00  0.0000000e+00  0.0000000e+00  0.0000000e+00  0.0000000e+00  0.0000000e+00  0.0000000e+00  0.0000000e+00  0.0000000e+00  0.0000000e+00  0.0000000e+00  0.0000000e+00  0.0000000e+00 -1.1946980e-10 -1.7224220e-06 -1.6227750e-07 -3.3219210e-10  4.5356110e-10 -1.8595440e-10 -7.5675090e-10  2.0550060e-09  2.2178900e-06  3.2231020e-07  0.0000000e+00 -1.1560340e-05  9.2085240e-05 -3.1527880e-05 -4.1565090e-04  2.0514070e-10  0.0000000e+00  0.0000000e+00  0.0000000e+00  0.0000000e+00  0.0000000e+00  0.0000000e+00  0.0000000e+00  0.0000000e+00  0.0000000e+00  0.0000000e+00  0.0000000e+00  0.0000000e+00  0.0000000e+00  0.0000000e+00  0.0000000e+00  0.0000000e+00
  1.9456340e-05 -5.9655190e-11 -1.4268040e-11  1.0231010e-04 -2.0573070e-05 -1.2562660e-05 -4.3537480e-05 -5.8643240e-11 -4.1812430e-10 -2.6095970e-10 -2.0801050e-11  4.1244310e-07  5.3667280e-10  1.7307500e-10  0.0000000e+00  0.0000000e+00  0.0000000e+00  0.0000000e+00  0.0000000e+00  0.0000000e+00  0.0000000e+00  0.0000000e+00  0.0000000e+00  0.0000000e+00  0.0000000e+00  0.0000000e+00  0.0000000e+00  0.0000000e+00  0.0000000e+00  0.0000000e+00 -2.0835590e-05 -1.2408490e-10 -1.4199130e-10  1.4212830e-05  7.1161310e-05  5.0019790e-05  2.7329000e-05  2.3465240e-05  4.0653230e-10 -3.8936350e-11  1.1560340e-05  0.0000000e+00  8.8056080e-12 -1.1688100e-12 -2.9250480e-10  5.2519900e-05  0.0000000e+00  0.0000000e+00  0.0000000e+00  0.0000000e+00  0.0000000e+00  0.0000000e+00  0.0000000e+00  0.0000000e+00  0.0000000e+00  0.0000000e+00  0.0000000e+00  0.0000000e+00  0.0000000e+00  0.0000000e+00  0.0000000e+00  0.0000000e+00
 -1.5501030e-04  1.0573220e-10 -2.6587630e-10  1.2843480e-05 -2.5821220e-06  1.0006670e-04  3.4680210e-04  4.1307150e-10  3.2651630e-10  3.4259470e-10  2.4754710e-10 -3.2912310e-06 -1.0566450e-10 -2.5119850e-10  0.0000000e+00  0.0000000e+00  0.0000000e+00  0.0000000e+00  0.0000000e+00  0.0000000e+00  0.0000000e+00  0.0000000e+00  0.0000000e+00  0.0000000e+00  0.0000000e+00  0.0000000e+00  0.0000000e+00  0.0000000e+00  0.0000000e+00  0.0000000e+00  1.6597200e-04 -2.2833200e-11  7.9353020e-10 -1.1320740e-04  8.9349210e-06 -3.9843220e-04  3.4301590e-06  2.9481660e-06 -2.5058010e-11  8.4569640e-10 -9.2085240e-05 -8.8056080e-12  0.0000000e+00 -1.4528100e-10  1.8791130e-10  6.5933350e-06  0.0000000e+00  0.0000000e+00  0.0000000e+00  0.0000000e+00  0.0000000e+00  0.0000000e+00  0.0000000e+00  0.0000000e+00  0.0000000e+00  0.0000000e+00  0.0000000e+00  0.0000000e+00  0.0000000e+00  0.0000000e+00  0.0000000e+00  0.0000000e+00
 -4.0807460e-06 -4.0764250e-11 -8.7797280e-12  1.8460350e-05  2.4911770e-06 -2.9324750e-05  6.2780400e-06  6.4209310e-12 -1.9518340e-10 -3.5521440e-10  8.7036620e-11  1.3162050e-05 -3.3116400e-10  3.7064200e-12  0.0000000e+00  0.0000000e+00  0.0000000e+00  0.0000000e+00  0.0000000e+00  0.0000000e+00  0.0000000e+00  0.0000000e+00  0.0000000e+00  0.0000000e+00  0.0000000e+00  0.0000000e+00  0.0000000e+00  0.0000000e+00  0.0000000e+00  0.0000000e+00  2.9760780e-06  6.5095270e-12  1.9459000e-11 -1.5318510e-06  1.7636340e-05 -6.8414220e-06  7.0853230e-06  7.1314820e-06 -2.9636670e-10 -5.8412080e-11  3.1527880e-05  1.1688100e-12  1.4528100e-10  0.0000000e+00 -3.4628820e-10  9.5691570e-06  0.0000000e+00  0.0000000e+00  0.0000000e+00  0.0000000e+00  0.0000000e+00  0.0000000e+00  0.0000000e+00  0.0000000e+00  0.0000000e+00  0.0000000e+00  0.0000000e+00  0.0000000e+00  0.0000000e+00  0.0000000e+00  0.0000000e+00  0.0000000e+00
 -5.3788970e-05 -4.8861040e-11 -9.3752490e-12 -1.4003210e-06 -1.8885690e-07 -3.8660490e-04  8.2765620e-05  8.4054050e-11 -2.3395380e-11 -1.1613940e-10  7.5766140e-10  1.7352480e-04  1.0911340e-10 -3.7109090e-10  0.0000000e+00  0.0000000e+00  0.0000000e+00  0.0000000e+00  0.0000000e+00  0.0000000e+00  0.0000000e+00  0.0000000e+00  0.0000000e+00  0.0000000e+00  0.0000000e+00  0.0000000e+00  0.0000000e+00  0.0000000e+00  0.0000000e+00  0.0000000e+00  3.9233270e-05 -8.8481000e-11  1.5655510e-10 -2.0196480e-05 -1.3374770e-06 -9.0194140e-05 -5.3757960e-07 -5.3960330e-07  4.9644270e-10 -4.3213940e-10  4.1565090e-04  2.9250480e-10 -1.8791130e-10  3.4628820e-10  0.0000000e+00 -7.2577940e-07  0.0000000e+00  0.0000000e+00  0.0000000e+00  0.0000000e+00  0.0000000e+00  0.0000000e+00  0.0000000e+00  0.0000000e+00  0.0000000e+00  0.0000000e+00  0.0000000e+00  0.0000000e+00  0.0000000e+00  0.0000000e+00  0.0000000e+00  0.0000000e+00
 -2.2117460e-10  1.1642720e-05 -2.1481840e-04 -1.5333440e-10  2.3761660e-10 -4.0924460e-10  2.0811970e-10  4.8215440e-05 -1.1423270e-06 -2.6128950e-06 -3.0186330e-05  9.2638440e-11  3.1312170e-06  1.1848420e-04  0.0000000e+00  0.0000000e+00  0.0000000e+00  0.0000000e+00  0.0000000e+00  0.0000000e+00  0.0000000e+00  0.0000000e+00  0.0000000e+00  0.0000000e+00  0.0000000e+00  0.0000000e+00  0.0000000e+00  0.0000000e+00  0.0000000e+00  0.0000000e+00  6.5202770e-10  1.6851680e-05 -1.7797260e-04 -5.6367680e-10  1.7206680e-10  3.5863040e-10 -7.1044140e-11 -3.7939300e-10 -2.6554460e-06  1.8331990e-05 -2.0514070e-10 -5.2519900e-05 -6.5933350e-06 -9.5691570e-06  7.2577940e-07  0.0000000e+00  0.0000000e+00  0.0000000e+00  0.0000000e+00  0.0000000e+00  0.0000000e+00  0.0000000e+00  0.0000000e+00  0.0000000e+00  0.0000000e+00  0.0000000e+00  0.0000000e+00  0.0000000e+00  0.0000000e+00  0.0000000e+00  0.0000000e+00  0.0000000e+00
  0.0000000e+00  0.0000000e+00  0.0000000e+00  0.0000000e+00  0.0000000e+00  0.0000000e+00  0.0000000e+00  0.0000000e+00  0.0000000e+00  0.0000000e+00  0.0000000e+00  0.0000000e+00  0.0000000e+00  0.0000000e+00  0.0000000e+00  2.8692250e-04  2.7167420e-05  1.6797420e-09  1.1878290e-09  3.0226970e-11 -1.4513700e-09  1.8445390e-09  2.7889520e-04  4.0400970e-05 -1.1946980e-10 -2.0835590e-05  1.6597200e-04  2.9760780e-06  3.9233270e-05  6.5202770e-10  0.0000000e+00  0.0000000e+00  0.0000000e+00  0.0000000e+00  0.0000000e+00  0.0000000e+00  0.0000000e+00  0.0000000e+00  0.0000000e+00  0.0000000e+00  0.0000000e+00  0.0000000e+00  0.0000000e+00  0.0000000e+00  0.0000000e+00  0.0000000e+00  0.0000000e+00 -2.8692250e-04 -2.7167420e-05 -1.6797420e-09 -1.1878290e-09 -3.0226970e-11  1.4513700e-09 -1.8445390e-09 -2.7889520e-04 -4.0400970e-05  1.1946980e-10  2.0835590e-05 -1.6597200e-04 -2.9760780e-06 -3.9233270e-05 -6.5202770e-10
  0.0000000e+00  0.0000000e+00  0.0000000e+00  0.0000000e+00  0.0000000e+00  0.0000000e+00  0.0000000e+00  0.0000000e+00  0.0000000e+00  0.0000000e+00  0.0000000e+00  0.0000000e+00  0.0000000e+00  0.0000000e+00 -2.8692250e-04  0.0000000e+00 -2.2152410e-09  2.9921470e-04  2.1637810e-05 -4.7296840e-05 -2.8594800e-05  3.4190290e-05 -1.4373400e-09 -2.8050650e-10 -1.7224220e-06 -1.2408490e-10 -2.2833200e-11  6.5095270e-12 -8.8481000e-11  1.6851680e-05  0.0000000e+00  0.0000000e+00  0.0000000e+00  0.0000000e+00  0.0000000e+00  0.0000000e+00  0.0000000e+00  0.0000000e+00  0.0000000e+00  0.0000000e+00  0.0000000e+00  0.0000000e+00  0.0000000e+00  0.0000000e+00  0.0000000e+00  0.0000000e+00  2.8692250e-04  0.0000000e+00  2.2152410e-09 -2.9921470e-04 -2.1637810e-05  4.7296840e-05  2.8594800e-05 -3.4190290e-05  1.4373400e-09  2.8050650e-10  1.7224220e-06  1.2408490e-10  2.2833200e-11 -6.5095270e-12  8.8481000e-11 -1.6851680e-05
  0.0000000e+00  0.0000000e+00  0.0000000e+00  0.0000000e+00  0.0000000e+00  0.0000000e+00  0.0000000e+00  0.0000000e+00  0.0000000e+00  0.0000000e+00  0.0000000e+00  0.0000000e+00  0.0000000e+00  0.0000000e+00 -2.7167420e-05  2.2152410e-09  0.0000000e+00  2.8331590e-05 -2.2852400e-04 -4.4794360e-06  3.0199430e-04 -3.6108830e-04  1.0892730e-09 -6.7442790e-10 -1.6227750e-07 -1.4199130e-10  7.9353020e-10  1.9459000e-11  1.5655510e-10 -1.7797260e-04  0.0000000e+00  0.0000000e+00  0.0000000e+00  0.0000000e+00  0.0000000e+00  0.0000000e+00  0.0000000e+00  0.0000000e+00  0.0000000e+00  0.0000000e+00  0.0000000e+00  0.0000000e+00  0.0000000e+00  0.0000000e+00  0.0000000e+00  0.0000000e+00  2.7167420e-05 -2.2152410e-09  0.0000000e+00 -2.8331590e-05  2.2852400e-04  4.4794360e-06 -3.0199430e-04  3.6108830e-04 -1.0892730e-09  6.7442790e-10  1.6227750e-07  1.4199130e-10 -7.9353020e-10 -1.9459000e-11 -1.5655510e-10  1.7797260e-04
  0.0000000e+00  0.0000000e+00  0.0000000e+00  0.0000000e+00  0.0000000e+00  0.0000000e+00  0.0000000e+00  0.0000000e+00  0.0000000e+00  0.0000000e+00  0.0000000e+00  0.0000000e+00  0.0000000e+00  0.0000000e+00 -1.6797420e-09 -2.9921470e-04 -2.8331590e-05  0.0000000e+00 -1.2812680e-09 -1.4305640e-10  9.6518190e-10 -8.9113190e-10  2.1690450e-04  3.1422290e-05 -3.3219210e-10  1.4212830e-05 -1.1320740e-04 -1.5318510e-06 -2.0196480e-05 -5.6367680e-10  0.0000000e+00  0.0000000e+00  0.0000000e+00  0.0000000e+00  0.0000000e+00  0.0000000e+00  0.0000000e+00  0.0000000e+00  0.0000000e+00  0.0000000e+00  0.0000000e+00  0.0000000e+00  0.0000000e+00  0.0000000e+00  0.0000000e+00  0.0000000e+00  1.6797420e-09  2.9921470e-04  2.8331590e-05  0.0000000e+00  1.2812680e-09  1.4305640e-10 -9.6518190e-10  8.9113190e-10 -2.1690450e-04 -3.1422290e-05  3.3219210e-10 -1.4212830e-05  1.1320740e-04  1.5318510e-06  2.0196480e-05  5.6367680e-10
  0.0000000e+00  0.0000000e+00  0.0000000e+00  0.0000000e+00  0.0000000e+00  0.0000000e+00  0.0000000e+00  0.0000000e+00  0.0000000e+00  0.0000000e+00  0.0000000e+00  0.0000000e+00  0.0000000e+00  0.0000000e+00 -1.1878290e-09 -2.1637810e-05  2.2852400e-04  1.2812680e-09  0.0000000e+00 -1.9022580e-10 -3.0006210e-10 -5.0713960e-10 -2.3665840e-05  1.6336510e-04  4.5356110e-10  7.1161310e-05  8.9349210e-06  1.7636340e-05 -1.3374770e-06  1.7206680e-10  0.0000000e+00  0.0000000e+00  0.0000000e+00  0.0000000e+00  0.0000000e+00  0.0000000e+00  0.0000000e+00  0.0000000e+00  0.0000000e+00  0.0000000e+00  0.0000000e+00  0.0000000e+00  0.0000000e+00  0.0000000e+00  0.0000000e+00  0.0000000e+00  1.1878290e-09  2.1637810e-05 -2.2852400e-04 -1.2812680e-09  0.0000000e+00  1.9022580e-10  3.0006210e-10  5.0713960e-10  2.3665840e-05 -1.6336510e-04 -4.5356110e-10 -7.1161310e-05 -8.9349210e-06 -1.7636340e-05  1.3374770e-06 -1.7206680e-10
  0.0000000e+00  0.0000000e+00  0.0000000e+00  0.0000000e+00  0.0000000e+00  0.0000000e+00  0.0000000e+00  0.0000000e+00  0.0000000e+00  0.0000000e+00  0.0000000e+00  0.0000000e+00  0.0000000e+00  0.0000000e+00 -3.0226970e-11  4.7296840e-05  4.4794360e-06  1.4305640e-10  1.9022580e-10  0.0000000e+00 -6.9160720e-11  6.1642580e-10  1.2565840e-05  1.8229420e-06 -1.8595440e-10  5.0019790e-05 -3.9843220e-04 -6.8414220e-06 -9.0194140e-05  3.5863040e-10  0.0000000e+00  0.0000000e+00  0.0000000e+00  0.0000000e+00  0.0000000e+00  0.0000000e+00  0.0000000e+00  0.0000000e+00  0.0000000e+00  0.0000000e+00  0.0000000e+00  0.0000000e+00  0.0000000e+00  0.0000000e+00  0.0000000e+00  0.0000000e+00  3.0226970e-11 -4.7296840e-05 -4.4794360e-06 -1.4305640e-10 -1.9022580e-10  0.0000000e+00  6.9160720e-11 -6.1642580e-10 -1.2565840e-05 -1.8229420e-06  1.8595440e-10 -5.0019790e-05  3.9843220e-04  6.8414220e-06  9.0194140e-05 -3.5863040e-10
  0.0000000e+00  0.0000000e+00  0.0000000e+00  0.0000000e+00  0.0000000e+00  0.0000000e+00  0.0000000e+00  0.0000000e+00  0.0000000e+00  0.0000000e+00  0.0000000e+00  0.0000000e+00  0.0000000e+00  0.0000000e+00  1.4513700e-09  2.8594800e-05 -3.0199430e-04 -9.6518190e-10  3.0006210e-10  6.9160720e-11  0.0000000e+00  1.4935720e-09  3.5675960e-05 -2.4627190e-04 -7.5675090e-10  2.7329000e-05  3.4301590e-06  7.0853230e-06 -5.3757960e-07 -7.1044140e-11  0.0000000e+00  0.0000000e+00  0.0000000e+00  0.0000000e+00  0.0000000e+00  0.0000000e+00  0.0000000e+00  0.0000000e+00  0.0000000e+00  0.0000000e+00  0.0000000e+00  0.0000000e+00  0.0000000e+00  0.0000000e+00  0.0000000e+00  0.0000000e+00 -1.4513700e-09 -2.8594800e-05  3.0199430e-04  9.6518190e-10 -3.0006210e-10 -6.9160720e-11  0.0000000e+00 -1.4935720e-09 -3.5675960e-05  2.4627190e-04  7.5675090e-10 -2.7329000e-05 -3.4301590e-06 -7.0853230e-06  5.3757960e-07  7.1044140e-11
  0.0000000e+00  0.0000000e+00  0.0000000e+00  0.0000000e+00  0.0000000e+00  0.0000000e+00  0.0000000e+00  0.0000000e+00  0.0000000e+00  0.0000000e+00  0.0000000e+00  0.0000000e+00  0.0000000e+00  0.0000000e+00 -1.8445390e-09 -3.4190290e-05  3.6108830e-04  8.9113190e-10  5.0713960e-10 -6.1642580e-10 -1.4935720e-09  0.0000000e+00 -7.2334190e-05  4.9932250e-04  2.0550060e-09  2.3465240e-05  2.9481660e-06  7.1314820e-06 -5.3960330e-07 -3.7939300e-10  0.0000000e+00  0.0000000e+00  0.0000000e+00  0.0000000e+00  0.0000000e+00  0.0000000e+00  0.0000000e+00  0.0000000e+00  0.0000000e+00  0.0000000e+00  0.0000000e+00  0.0000000e+00  0.0000000e+00  0.0000000e+00  0.0000000e+00  0.0000000e+00  1.8445390e-09  3.4190290e-05 -3.6108830e-04 -8.9113190e-10 -5.0713960e-10  6.1642580e-10  1.4935720e-09  0.0000000e+00  7.2334190e-05 -4.9932250e-04 -2.0550060e-09 -2.3465240e-05 -2.9481660e-06 -7.1314820e-06  5.3960330e-07  3.7939300e-10
  0.0000000e+00  0.0000000e+00  0.0000000e+00  0.0000000e+00  0.0000000e+00  0.0000000e+00  0.0000000e+00  0.0000000e+00  0.0000000e+00  0.0000000e+00  0.0000000e+00  0.0000000e+00  0.0000000e+00  0.0000000e+00 -2.7889520e-04  1.4373400e-09 -1.0892730e-09 -2.1690450e-04  2.3665840e-05 -1.2565840e-05 -3.5675960e-05  7.2334190e-05  0.0000000e+00 -1.0131000e-09  2.2178900e-06  4.0653230e-10 -2.5058010e-11 -2.9636670e-10  4.9644270e-10 -2.6554460e-06  0.0000000e+00  0.0000000e+00  0.0000000e+00  0.0000000e+00  0.0000000e+00  0.0000000e+00  0.0000000e+00  0.0000000e+00  0.0000000e+00  0.0000000e+00  0.0000000e+00  0.0000000e+00  0.0000000e+00  0.0000000e+00  0.0000000e+00  0.0000000e+00  2.7889520e-04 -1.4373400e-09  1.0892730e-09  2.1690450e-04 -2.3665840e-05  1.2565840e-05  3.5675960e-05 -7.2334190e-05  0.0000000e+00  1.0131000e-09 -2.2178900e-06 -4.0653230e-10  2.5058010e-11  2.9636670e-10 -4.9644270e-10  2.6554460e-06
  0.0000000e+00  0.0000000e+00  0.0000000e+00  0.0000000e+00  0.0000000e+00  0.0000000e+00  0.0000000e+00  0.0000000e+00  0.0000000e+00  0.0000000e+00  0.0000000e+00  0.0000000e+00  0.0000000e+00  0.0000000e+00 -4.0400970e-05  2.8050650e-10  6.7442790e-10 -3.1422290e-05 -1.6336510e-04 -1.8229420e-06  2.4627190e-04 -4.9932250e-04  1.0131000e-09  0.0000000e+00  3.2231020e-07 -3.8936350e-11  8.4569640e-10 -5.8412080e-11 -4.3213940e-10  1.8331990e-05  0.0000000e+00  0.0000000e+00  0.0000000e+00  0.0000000e+00  0.0000000e+00  0.0000000e+00  0.0000000e+00  0.0000000e+00  0.0000000e+00  0.0000000e+00  0.0000000e+00  0.0000000e+00  0.0000000e+00  0.0000000e+00  0.0000000e+00  0.0000000e+00  4.0400970e-05 -2.8050650e-10 -6.7442790e-10  3.1422290e-05  1.6336510e-04  1.8229420e-06 -2.4627190e-04  4.9932250e-04 -1.0131000e-09  0.0000000e+00 -3.2231020e-07  3.8936350e-11 -8.4569640e-10  5.8412080e-11  4.3213940e-10 -1.8331990e-05
  0.0000000e+00  0.0000000e+00  0.0000000e+00  0.0000000e+00  0.0000000e+00  0.0000000e+00  0.0000000e+00  0.0000000e+00  0.0000000e+00  0.0000000e+00  0.0000000e+00  0.0000000e+00  0.0000000e+00  0.0000000e+00  1.1946980e-10  1.7224220e-06  1.6227750e-07  3.3219210e-10 -4.5356110e-10  1.8595440e-10  7.5675090e-10 -2.0550060e-09 -2.2178900e-06 -3.2231020e-07  0.0000000e+00  1.1560340e-05 -9.2085240e-05  3.1527880e-05  4.1565090e-04 -2.0514070e-10  0.0000000e+00  0.0000000e+00  0.0000000e+00  0.0000000e+00  0.0000000e+00  0.0000000e+00  0.0000000e+00  0.0000000e+00  0.0000000e+00  0.0000000e+00  0.0000000e+00  0.0000000e+00  0.0000000e+00  0.0000000e+00  0.0000000e+00  0.0000000e+00 -1.1946980e-10 -1.7224220e-06 -1.6227750e-07 -3.3219210e-10  4.5356110e-10 -1.8595440e-10 -7.5675090e-10  2.0550060e-09  2.2178900e-06  3.2231020e-07  0.0000000e+00 -1.1560340e-05  9.2085240e-05 -3.1527880e-05 -4.1565090e-04  2.0514070e-10
  0.0000000e+00  0.0000000e+00  0.0000000e+00  0.0000000e+00  0.0000000e+00  0.0000000e+00  0.0000000e+00  0.0000000e+00  0.0000000e+00  0.0000000e+00  0.0000000e+00  0.0000000e+00  0.0000000e+00  0.0000000e+00  2.0835590e-05  1.2408490e-10  1.4199130e-10 -1.4212830e-05 -7.1161310e-05 -5.0019790e-05 -2.7329000e-05 -2.3465240e-05 -4.0653230e-10  3.8936350e-11 -1.1560340e-05  0.0000000e+00 -8.8056080e-12  1.1688100e-12  2.9250480e-10 -5.2519900e-05  0.0000000e+00  0.0000000e+00  0.0000000e+00  0.0000000e+00  0.0000000e+00  0.0000000e+00  0.0000000e+00  0.0000000e+00  0.0000000e+00  0.0000000e+00  0.0000000e+00  0.0000000e+00  0.0000000e+00  0.0000000e+00  0.0000000e+00  0.0000000e+00 -2.0835590e-05 -1.2408490e-10 -1.4199130e-10  1.4212830e-05  7.1161310e-05  5.0019790e-05  2.7329000e-05  2.3465240e-05  4.0653230e-10 -3.8936350e-11  1.1560340e-05  0.0000000e+00  8.8056080e-12 -1.1688100e-12 -2.9250480e-10  5.2519900e-05
  0.0000000e+00  0.0000000e+00  0.0000000e+00  0.0000000e+00  0.0000000e+00  0.0000000e+00  0.0000000e+00  0.0000000e+00  0.0000000e+00  0.0000000e+00  0.0000000e+00  0.0000000e+00  0.0000000e+00  0.0000000e+00 -1.6597200e-04  2.2833200e-11 -7.9353020e-10  1.1320740e-04 -8.9349210e-06  3.9843220e-04 -3.4301590e-06 -2.9481660e-06  2.5058010e-11 -8.4569640e-10  9.2085240e-05  8.8056080e-12  0.0000000e+00  1.4528100e-10 -1.8791130e-10 -6.5933350e-06  0.0000000e+00  0.0000000e+00  0.0000000e+00  0.0000000e+00  0.0000000e+00  0.0000000e+00  0.0000000e+00  0.0000000e+00  0.0000000e+00  0.0000000e+00  0.0000000e+00  0.0000000e+00  0.0000000e+00  0.0000000e+00  0.0000000e+00  0.0000000e+00  1.6597200e-04 -2.2833200e-11  7.9353020e-10 -1.1320740e-04  8.9349210e-06 -3.9843220e-04  3.4301590e-06  2.9481660e-06 -2.5058010e-11  8.4569640e-10 -9.2085240e-05 -8.8056080e-12  0.0000000e+00 -1.4528100e-10  1.8791130e-10  6.5933350e-06
  0.0000000e+00  0.0000000e+00  0.0000000e+00  0.0000000e+00  0.0000000e+00  0.0000000e+00  0.0000000e+00  0.0000000e+00  0.0000000e+00  0.0000000e+00  0.0000000e+00  0.0000000e+00  0.0000000e+00  0.0000000e+00 -2.9760780e-06 -6.5095270e-12 -1.9459000e-11  1.5318510e-06 -1.7636340e-05  6.8414220e-06 -7.0853230e-06 -7.1314820e-06  2.9636670e-10  5.8412080e-11 -3.1527880e-05 -1.1688100e-12 -1.4528100e-10  0.0000000e+00  3.4628820e-10 -9.5691570e-06  0.0000000e+00  0.0000000e+00  0.0000000e+00  0.0000000e+00  0.0000000e+00  0.0000000e+00  0.0000000e+00  0.0000000e+00  0.0000000e+00  0.0000000e+00  0.0000000e+00  0.0000000e+00  0.0000000e+00  0.0000000e+00  0.0000000e+00  0.0000000e+00  2.9760780e-06  6.5095270e-12  1.9459000e-11 -1.5318510e-06  1.7636340e-05 -6.8414220e-06  7.0853230e-06  7.1314820e-06 -2.9636670e-10 -5.8412080e-11  3.1527880e-05  1.1688100e-12  1.4528100e-10  0.0000000e+00 -3.4628820e-10  9.5691570e-06
  0.0000000e+00  0.0000000e+00  0.0000000e+00  0.0000000e+00  0.0000000e+00  0.0000000e+00  0.0000000e+00  0.0000000e+00  0.0000000e+00  0.0000000e+00  0.0000000e+00  0.0000000e+00  0.0000000e+00  0.0000000e+00 -3.9233270e-05  8.8481000e-11 -1.5655510e-10  2.0196480e-05  1.3374770e-06  9.0194140e-05  5.3757960e-07  5.3960330e-07 -4.9644270e-10  4.3213940e-10 -4.1565090e-04 -2.9250480e-10  1.8791130e-10 -3.4628820e-10  0.0000000e+00  7.2577940e-07  0.0000000e+00  0.0000000e+00  0.0000000e+00  0.0000000e+00  0.0000000e+00  0.0000000e+00  0.0000000e+00  0.0000000e+00  0.0000000e+00  0.0000000e+00  0.0000000e+00  0.0000000e+00  0.0000000e+00  0.0000000e+00  0.0000000e+00  0.0000000e+00  3.9233270e-05 -8.8481000e-11  1.5655510e-10 -2.0196480e-05 -1.3374770e-06 -9.0194140e-05 -5.3757960e-07 -5.3960330e-07  4.9644270e-10 -4.3213940e-10  4.1565090e-04  2.9250480e-10 -1.8791130e-10  3.4628820e-10  0.0000000e+00 -7.2577940e-07
  0.0000000e+00  0.0000000e+00  0.0000000e+00  0.0000000e+00  0.0000000e+00  0.0000000e+00  0.0000000e+00  0.0000000e+00  0.0000000e+00  0.0000000e+00  0.0000000e+00  0.0000000e+00  0.0000000e+00  0.0000000e+00 -6.5202770e-10 -1.6851680e-05  1.7797260e-04  5.6367680e-10 -1.7206680e-10 -3.5863040e-10  7.1044140e-11  3.7939300e-10  2.6554460e-06 -1.8331990e-05  2.0514070e-10  5.2519900e-05  6.5933350e-06  9.5691570e-06 -7.2577940e-07  0.0000000e+00  0.0000000e+00  0.0000000e+00  0.0000000e+00  0.0000000e+00  0.0000000e+00  0.0000000e+00  0.0000000e+00  0.0000000e+00  0.0000000e+00  0.0000000e+00  0.0000000e+00  0.0000000e+00  0.0000000e+00  0.0000000e+00  0.0000000e+00  0.0000000e+00  6.5202770e-10  1.6851680e-05 -1.7797260e-04 -5.6367680e-10  1.7206680e-10  3.5863040e-10 -7.1044140e-11 -3.7939300e-10 -2.6554460e-06  1.8331990e-05 -2.0514070e-10 -5.2519900e-05 -6.5933350e-06 -9.5691570e-06  7.2577940e-07  0.0000000e+00
 -7.3823090e-10  2.8308810e-04  1.5342380e-05 -7.2095940e-10  1.5961080e-09 -3.2739300e-10 -7.0200810e-10 -2.2764440e-07 -9.6202070e-06  2.6687510e-06 -2.3114400e-07 -3.7803530e-10 -2.5526460e-04  6.7457990e-06  0.0000000e+00  0.0000000e+00  0.0000000e+00  0.0000000e+00  0.0000000e+00  0.0000000e+00  0.0000000e+00  0.0000000e+00  0.0000000e+00  0.0000000e+00  0.0000000e+00  0.0000000e+00  0.0000000e+00  0.0000000e+00  0.0000000e+00  0.0000000e+00  0.0000000e+00  2.8692250e-04  2.7167420e-05  1.6797420e-09  1.1878290e-09  3.0226970e-11 -1.4513700e-09  1.8445390e-09  2.7889520e-04  4.0400970e-05 -1.1946980e-10 -2.0835590e-05  1.6597200e-04  2.9760780e-06  3.9233270e-05  6.5202770e-10  0.0000000e+00  0.0000000e+00  0.0000000e+00  0.0000000e+00  0.0000000e+00  0.0000000e+00  0.0000000e+00  0.0000000e+00  0.0000000e+00  0.0000000e+00  0.0000000e+00  0.0000000e+00  0.0000000e+00  0.0000000e+00  0.0000000e+00  0.0000000e+00
 -1.6607590e-04  3.3618480e-10 -4.8295480e-10 -2.8940860e-05  3.8533670e-05 -1.3072090e-04 -2.6355050e-04 -1.8469360e-10  3.4180470e-10 -2.8525020e-10 -8.9086310e-10 -2.7755830e-04  1.2815750e-09 -5.1623220e-10  0.0000000e+00  0.0000000e+00  0.0000000e+00  0.0000000e+00  0.0000000e+00  0.0000000e+00  0.0000000e+00  0.0000000e+00  0.0000000e+00  0.0000000e+00  0.0000000e+00  0.0000000e+00  0.0000000e+00  0.0000000e+00  0.0000000e+00  0.0000000e+00 -2.8692250e-04  0.0000000e+00 -2.2152410e-09  2.9921470e-04  2.1637810e-05 -4.7296840e-05 -2.8594800e-05  3.4190290e-05 -1.4373400e-09 -2.8050650e-10 -1.7224220e-06 -1.2408490e-10 -2.2833200e-11  6.5095270e-12 -8.8481000e-11  1.6851680e-05  0.0000000e+00  0.0000000e+00  0.0000000e+00  0.0000000e+00  0.0000000e+00  0.0000000e+00  0.0000000e+00  0.0000000e+00  0.0000000e+00  0.0000000e+00  0.0000000e+00  0.0000000e+00  0.0000000e+00  0.0000000e+00  0.0000000e+00  0.0000000e+00
 -1.5725380e-05  2.1025970e-09  1.3498670e-10  3.0564810e-04 -4.0695510e-04 -1.2377520e-05 -2.4955170e-05 -8.0104150e-11 -6.5438980e-11 -3.6315320e-10  2.0576650e-11 -2.6281080e-05  2.5542510e-10  8.2678150e-10  0.0000000e+00  0.0000000e+00  0.0000000e+00  0.0000000e+00  0.0000000e+00  0.0000000e+00  0.0000000e+00  0.0000000e+00  0.0000000e+00  0.0000000e+00  0.0000000e+00  0.0000000e+00  0.0000000e+00  0.0000000e+00  0.0000000e+00  0.0000000e+00 -2.7167420e-05  2.2152410e-09  0.0000000e+00  2.8331590e-05 -2.2852400e-04 -4.4794360e-06  3.0199430e-04 -3.6108830e-04  1.0892730e-09 -6.7442790e-10 -1.6227750e-07 -1.4199130e-10  7.9353020e-10  1.9459000e-11  1.5655510e-10 -1.7797260e-04  0.0000000e+00  0.0000000e+00  0.0000000e+00  0.0000000e+00  0.0000000e+00  0.0000000e+00  0.0000000e+00  0.0000000e+00  0.0000000e+00  0.0000000e+00  0.0000000e+00  0.0000000e+00  0.0000000e+00  0.0000000e+00  0.0000000e+00  0.0000000e+00
 -1.2030600e-09 -2.8954400e-04 -1.5692540e-05  7.1733270e-10 -1.2861040e-09 -5.1290900e-10 -7.3037170e-10 -8.0496120e-07 -3.3979540e-05  1.3842040e-05 -1.1983100e-06 -1.0226070e-09 -2.8768960e-04  7.6030740e-06  0.0000000e+00  0.0000000e+00  0.0000000e+00  0.0000000e+00  0.0000000e+00  0.0000000e+00  0.0000000e+00  0.0000000e+00  0.0000000e+00  0.0000000e+00  0.0000000e+00  0.0000000e+00  0.0000000e+00  0.0000000e+00  0.0000000e+00  0.0000000e+00 -1.6797420e-09 -2.9921470e-04 -2.8331590e-05  0.0000000e+00 -1.2812680e-09 -1.4305640e-10  9.6518190e-10 -8.9113190e-10  2.1690450e-04  3.1422290e-05 -3.3219210e-10  1.4212830e-05 -1.1320740e-04 -1.5318510e-06 -2.0196480e-05 -5.6367680e-10  0.0000000e+00  0.0000000e+00  0.0000000e+00  0.0000000e+00  0.0000000e+00  0.0000000e+00  0.0000000e+00  0.0000000e+00  0.0000000e+00  0.0000000e+00  0.0000000e+00  0.0000000e+00  0.0000000e+00  0.0000000e+00  0.0000000e+00  0.0000000e+00
 -1.6071410e-10 -2.0599810e-05  3.8009060e-04 -1.0624250e-10  2.2819740e-10  2.4417680e-10 -3.8174690e-10 -1.0447970e-04  2.4748870e-06  7.2748140e-06  8.4032650e-05 -5.5298620e-10  6.5703340e-06  2.4862410e-04  0.0000000e+00  0.0000000e+00  0.0000000e+00  0.0000000e+00  0.0000000e+00  0.0000000e+00  0.0000000e+00  0.0000000e+00  0.0000000e+00  0.0000000e+00  0.0000000e+00  0.0000000e+00  0.0000000e+00  0.0000000e+00  0.0000000e+00  0.0000000e+00 -1.1878290e-09 -2.1637810e-05  2.2852400e-04  1.2812680e-09  0.0000000e+00 -1.9022580e-10 -3.0006210e-10 -5.0713960e-10 -2.3665840e-05  1.6336510e-04  4.5356110e-10  7.1161310e-05  8.9349210e-06  1.7636340e-05 -1.3374770e-06  1.7206680e-10  0.0000000e+00  0.0000000e+00  0.0000000e+00  0.0000000e+00  0.0000000e+00  0.0000000e+00  0.0000000e+00  0.0000000e+00  0.0000000e+00  0.0000000e+00  0.0000000e+00  0.0000000e+00  0.0000000e+00  0.0000000e+00  0.0000000e+00  0.0000000e+00
 -4.7245260e-10  1.0859490e-04  5.8854060e-06 -1.2965010e-10  3.9614010e-10  2.2199220e-10 -9.7592320e-12  8.1420300e-06  3.4360830e-04 -2.6877450e-04  2.3267600e-05  4.5346630e-10 -8.8498570e-06  2.3362800e-07  0.0000000e+00  0.0000000e+00  0.0000000e+00  0.0000000e+00  0.0000000e+00  0.0000000e+00  0.0000000e+00  0.0000000e+00  0.0000000e+00  0.0000000e+00  0.0000000e+00  0.0000000e+00  0.0000000e+00  0.0000000e+00  0.0000000e+00  0.0000000e+00 -3.0226970e-11  4.7296840e-05  4.4794360e-06  1.4305640e-10  1.9022580e-10  0.0000000e+00 -6.9160720e-11  6.1642580e-10  1.2565840e-05  1.8229420e-06 -1.8595440e-10  5.0019790e-05 -3.9843220e-04 -6.8414220e-06 -9.0194140e-05  3.5863040e-10  0.0000000e+00  0.0000000e+00  0.0000000e+00  0.0000000e+00  0.0000000e+00  0.0000000e+00  0.0000000e+00  0.0000000e+00  0.0000000e+00  0.0000000e+00  0.0000000e+00  0.0000000e+00  0.0000000e+00  0.0000000e+00  0.0000000e+00  0.0000000e+00
  9.9901680e-10  1.7881850e-05 -3.2993760e-04  1.5663010e-10 -3.4738060e-10 -2.8876060e-11 -2.7426990e-10  9.0152610e-06 -2.1352630e-07 -9.6545230e-07 -1.1151940e-05  1.5716500e-11 -4.9709820e-06 -1.8810000e-04  0.0000000e+00  0.0000000e+00  0.0000000e+00  0.0000000e+00  0.0000000e+00  0.0000000e+00  0.0000000e+00  0.0000000e+00  0.0000000e+00  0.0000000e+00  0.0000000e+00  0.0000000e+00  0.0000000e+00  0.0000000e+00  0.0000000e+00  0.0000000e+00  1.4513700e-09  2.8594800e-05 -3.0199430e-04 -9.6518190e-10  3.0006210e-10  6.9160720e-11  0.0000000e+00  1.4935720e-09  3.5675960e-05 -2.4627190e-04 -7.5675090e-10  2.7329000e-05  3.4301590e-06  7.0853230e-06 -5.3757960e-07 -7.1044140e-11  0.0000000e+00  0.0000000e+00  0.0000000e+00  0.0000000e+00  0.0000000e+00  0.0000000e+00  0.0000000e+00  0.0000000e+00  0.0000000e+00  0.0000000e+00  0.0000000e+00  0.0000000e+00  0.0000000e+00  0.0000000e+00  0.0000000e+00  0.0000000e+00
 -2.2907620e-09  1.6183520e-05 -2.9860250e-04  6.5198890e-10 -1.1727950e-09 -8.8310010e-10  7.1247050e-10  5.8341600e-05 -1.3834890e-06 -4.8806860e-06 -5.6376280e-05  6.6816720e-11 -1.0144800e-05 -3.8387070e-04  0.0000000e+00  0.0000000e+00  0.0000000e+00  0.0000000e+00  0.0000000e+00  0.0000000e+00  0.0000000e+00  0.0000000e+00  0.0000000e+00  0.0000000e+00  0.0000000e+00  0.0000000e+00  0.0000000e+00  0.0000000e+00  0.0000000e+00  0.0000000e+00 -1.8445390e-09 -3.4190290e-05  3.6108830e-04  8.9113190e-10  5.0713960e-10 -6.1642580e-10 -1.4935720e-09  0.0000000e+00 -7.2334190e-05  4.9932250e-04  2.0550060e-09  2.3465240e-05  2.9481660e-06  7.1314820e-06 -5.3960330e-07 -3.7939300e-10  0.0000000e+00  0.0000000e+00  0.0000000e+00  0.0000000e+00  0.0000000e+00  0.0000000e+00  0.0000000e+00  0.0000000e+00  0.0000000e+00  0.0000000e+00  0.0000000e+00  0.0000000e+00  0.0000000e+00  0.0000000e+00  0.0000000e+00  0.0000000e+00
 -1.2971790e-03 -1.1983130e-11  8.6756280e-10  2.8608140e-05 -4.7190760e-05 -1.0509960e-04  1.5394390e-04 -4.1341440e-11 -2.0924570e-10 -5.1182570e-10 -4.8475600e-10 -2.4212180e-04  1.5636160e-10  9.1320230e-10  0.0000000e+00  0.0000000e+00  0.0000000e+00  0.0000000e+00  0.0000000e+00  0.0000000e+00  0.0000000e+00  0.0000000e+00  0.0000000e+00  0.0000000e+00  0.0000000e+00  0.0000000e+00  0.0000000e+00  0.0000000e+00  0.0000000e+00  0.0000000e+00 -2.7889520e-04  1.4373400e-09 -1.0892730e-09 -2.1690450e-04  2.3665840e-05 -1.2565840e-05 -3.5675960e-05  7.2334190e-05  0.0000000e+00 -1.0131000e-09  2.2178900e-06  4.0653230e-10 -2.5058010e-11 -2.9636670e-10  4.9644270e-10 -2.6554460e-06  0.0000000e+00  0.0000000e+00  0.0000000e+00  0.0000000e+00  0.0000000e+00  0.0000000e+00  0.0000000e+00  0.0000000e+00  0.0000000e+00  0.0000000e+00  0.0000000e+00  0.0000000e+00  0.0000000e+00  0.0000000e+00  0.0000000e+00  0.0000000e+00
 -1.8791440e-04  2.0116470e-10 -1.4341110e-09 -1.9748510e-04  3.2575670e-04 -1.5225470e-05  2.2299870e-05  2.6810420e-10  1.8665680e-09  1.2017780e-09 -4.5668120e-10 -3.5074900e-05 -1.7776240e-10 -2.4087130e-09  0.0000000e+00  0.0000000e+00  0.0000000e+00  0.0000000e+00  0.0000000e+00  0.0000000e+00  0.0000000e+00  0.0000000e+00  0.0000000e+00  0.0000000e+00  0.0000000e+00  0.0000000e+00  0.0000000e+00  0.0000000e+00  0.0000000e+00  0.0000000e+00 -4.0400970e-05  2.8050650e-10  6.7442790e-10 -3.1422290e-05 -1.6336510e-04 -1.8229420e-06  2.4627190e-04 -4.9932250e-04  1.0131000e-09  0.0000000e+00  3.2231020e-07 -3.8936350e-11  8.4569640e-10 -5.8412080e-11 -4.3213940e-10  1.8331990e-05  0.0000000e+00  0.0000000e+00  0.0000000e+00  0.0000000e+00  0.0000000e+00  0.0000000e+00  0.0000000e+00  0.0000000e+00  0.0000000e+00  0.0000000e+00  0.0000000e+00  0.0000000e+00  0.0000000e+00  0.0000000e+00  0.0000000e+00  0.0000000e+00
  1.1090600e-09 -2.9782560e-06 -1.6081990e-07 -7.0910970e-10  9.8657620e-10  3.2218390e-10  3.5271800e-10 -6.3230010e-06 -2.6687750e-04 -3.3302190e-04  2.8828480e-05 -5.7238640e-11  7.2081110e-06 -1.8942890e-07  0.0000000e+00  0.0000000e+00  0.0000000e+00  0.0000000e+00  0.0000000e+00  0.0000000e+00  0.0000000e+00  0.0000000e+00  0.0000000e+00  0.0000000e+00  0.0000000e+00  0.0000000e+00  0.0000000e+00  0.0000000e+00  0.0000000e+00  0.0000000e+00  1.1946980e-10  1.7224220e-06  1.6227750e-07  3.3219210e-10 -4.5356110e-10  1.8595440e-10  7.5675090e-10 -2.0550060e-09 -2.2178900e-06 -3.2231020e-07  0.0000000e+00  1.1560340e-05 -9.2085240e-05  3.1527880e-05  4.1565090e-04 -2.0514070e-10  0.0000000e+00  0.0000000e+00  0.0000000e+00  0.0000000e+00  0.0000000e+00  0.0000000e+00  0.0000000e+00  0.0000000e+00  0.0000000e+00  0.0000000e+00  0.0000000e+00  0.0000000e+00  0.0000000e+00  0.0000000e+00  0.0000000e+00  0.0000000e+00
  1.9456340e-05 -5.9655190e-11 -1.4268040e-11  1.0231010e-04 -2.0573070e-05 -1.2562660e-05 -4.3537480e-05 -5.8643240e-11 -4.1812430e-10 -2.6095970e-10 -2.0801050e-11  4.1244310e-07  5.3667280e-10  1.7307500e-10  0.0000000e+00  0.0000000e+00  0.0000000e+00  0.0000000e+00  0.0000000e+00  0.0000000e+00  0.0000000e+00  0.0000000e+00  0.0000000e+00  0.0000000e+00  0.0000000e+00  0.0000000e+00  0.0000000e+00  0.0000000e+00  0.0000000e+00  0.0000000e+00  2.0835590e-05  1.2408490e-10  1.4199130e-10 -1.4212830e-05 -7.1161310e-05 -5.0019790e-05 -2.7329000e-05 -2.3465240e-05 -4.0653230e-10  3.8936350e-11 -1.1560340e-05  0.0000000e+00 -8.8056080e-12  1.1688100e-12  2.9250480e-10 -5.2519900e-05  0.0000000e+00  0.0000000e+00  0.0000000e+00  0.0000000e+00  0.0000000e+00  0.0000000e+00  0.0000000e+00  0.0000000e+00  0.0000000e+00  0.0000000e+00  0.0000000e+00  0.0000000e+00  0.0000000e+00  0.0000000e+00  0.0000000e+00  0.0000000e+00
 -1.5501030e-04  1.0573220e-10 -2.6587630e-10  1.2843480e-05 -2.5821220e-06  1.0006670e-04  3.4680210e-04  4.1307150e-10  3.2651630e-10  3.4259470e-10  2.4754710e-10 -3.2912310e-06 -1.0566450e-10 -2.5119850e-10  0.0000000e+00  0.0000000e+00  0.0000000e+00  0.0000000e+00  0.0000000e+00  0.0000000e+00  0.0000000e+00  0.0000000e+00  0.0000000e+00  0.0000000e+00  0.0000000e+00  0.0000000e+00  0.0000000e+00  0.0000000e+00  0.0000000e+00  0.0000000e+00 -1.6597200e-04  2.2833200e-11 -7.9353020e-10  1.1320740e-04 -8.9349210e-06  3.9843220e-04 -3.4301590e-06 -2.9481660e-06  2.5058010e-11 -8.4569640e-10  9.2085240e-05  8.8056080e-12  0.0000000e+00  1.4528100e-10 -1.8791130e-10 -6.5933350e-06  0.0000000e+00  0.0000000e+00  0.0000000e+00  0.0000000e+00  0.0000000e+00  0.0000000e+00  0.0000000e+00  0.0000000e+00  0.0000000e+00  0.0000000e+00  0.0000000e+00  0.0000000e+00  0.0000000e+00  0.0000000e+00  0.0000000e+00  0.0000000e+00
 -4.0807460e-06 -4.0764250e-11 -8.7797280e-12  1.8460350e-05  2.4911770e-06 -2.9324750e-05  6.2780400e-06  6.4209310e-12 -1.9518340e-10 -3.5521440e-10  8.7036620e-11  1.3162050e-05 -3.3116400e-10  3.7064200e-12  0.0000000e+00  0.0000000e+00  0.0000000e+00  0.0000000e+00  0.0000000e+00  0.0000000e+00  0.0000000e+00  0.0000000e+00  0.0000000e+00  0.0000000e+00  0.0000000e+00  0.0000000e+00  0.0000000e+00  0.0000000e+00  0.0000000e+00  0.0000000e+00 -2.9760780e-06 -6.5095270e-12 -1.9459000e-11  1.5318510e-06 -1.7636340e-05  6.8414220e-06 -7.0853230e-06 -7.1314820e-06  2.9636670e-10  5.8412080e-11 -3.1527880e-05 -1.1688100e-12 -1.4528100e-10  0.0000000e+00  3.4628820e-10 -9.5691570e-06  0.0000000e+00  0.0000000e+00  0.0000000e+00  0.0000000e+00  0.0000000e+00  0.0000000e+00  0.0000000e+00  0.0000000e+00  0.0000000e+00  0.0000000e+00  0.0000000e+00  0.0000000e+00  0.0000000e+00  0.0000000e+00  0.0000000e+00  0.0000000e+00
 -5.3788970e-05 -4.8861040e-11 -9.3752490e-12 -1.4003210e-06 -1.8885690e-07 -3.8660490e-04  8.2765620e-05  8.4054050e-11 -2.3395380e-11 -1.1613940e-10  7.5766140e-10  1.7352480e-04  1.0911340e-10 -3.7109090e-10  0.0000000e+00  0.0000000e+00  0.0000000e+00  0.0000000e+00  0.0000000e+00  0.0000000e+00  0.0000000e+00  0.0000000e+00  0.0000000e+00  0.0000000e+00  0.0000000e+00  0.0000000e+00  0.0000000e+00  0.0000000e+00  0.0000000e+00  0.0000000e+00 -3.9233270e-05  8.8481000e-11 -1.5655510e-10  2.0196480e-05  1.3374770e-06  9.0194140e-05  5.3757960e-07  5.3960330e-07 -4.9644270e-10  4.3213940e-10 -4.1565090e-04 -2.9250480e-10  1.8791130e-10 -3.4628820e-10  0.0000000e+00  7.2577940e-07  0.0000000e+00  0.0000000e+00  0.0000000e+00  0.0000000e+00  0.0000000e+00  0.0000000e+00  0.0000000e+00  0.0000000e+00  0.0000000e+00  0.0000000e+00  0.0000000e+00  0.0000000e+00  0.0000000e+00  0.0000000e+00  0.0000000e+00  0.0000000e+00
 -2.2117460e-10  1.1642720e-05 -2.1481840e-04 -1.5333440e-10  2.3761660e-10 -4.0924460e-10  2.0811970e-10  4.8215440e-05 -1.1423270e-06 -2.6128950e-06 -3.0186330e-05  9.2638440e-11  3.1312170e-06  1.1848420e-04  0.0000000e+00  0.0000000e+00  0.0000000e+00  0.0000000e+00  0.0000000e+00  0.0000000e+00  0.0000000e+00  0.0000000e+00  0.0000000e+00  0.0000000e+00  0.0000000e+00  0.0000000e+00  0.0000000e+00  0.0000000e+00  0.0000000e+00  0.0000000e+00 -6.5202770e-10 -1.6851680e-05  1.7797260e-04  5.6367680e-10 -1.7206680e-10 -3.5863040e-10  7.1044140e-11  3.7939300e-10  2.6554460e-06 -1.8331990e-05  2.0514070e-10  5.2519900e-05  6.5933350e-06  9.5691570e-06 -7.2577940e-07  0.0000000e+00  0.0000000e+00  0.0000000e+00  0.0000000e+00  0.0000000e+00  0.0000000e+00  0.0000000e+00  0.0000000e+00  0.0000000e+00  0.0000000e+00  0.0000000e+00  0.0000000e+00  0.0000000e+00  0.0000000e+00  0.0000000e+00  0.0000000e+00  0.0000000e+00
SOC I
  0.0000000e+00  0.0000000e+00  0.0000000e+00  0.0000000e+00  0.0000000e+00  0.0000000e+00  0.0000000e+00  0.0000000e+00  0.0000000e+00  0.0000000e+00  0.0000000e+00  0.0000000e+00  0.0000000e+00  0.0000000e+00 -4.2995930e-10 -1.5724980e-05  1.6607570e-04  7.8490440e-10  1.0587020e-09 -1.8334430e-10 -2.1176280e-09 -5.5938640e-09 -1.8791520e-04  1.2971770e-03  4.2264110e-09  1.5500710e-04  1.9464060e-05  5.3787130e-05 -4.0801210e-06  1.9140760e-10  5.0309660e-12 -2.7129030e-10 -8.7311780e-10 -8.9173570e-11  4.4231790e-09  6.7445760e-11  5.4892520e-04 -6.4218270e-09  2.6259210e-10  8.7092410e-10 -1.1051070e-09 -7.6291900e-10  5.2219330e-10 -1.1047680e-10  9.1478780e-10 -1.7654190e-03  4.2995930e-10  1.5724980e-05 -1.6607570e-04 -7.8490440e-10 -1.0587020e-09  1.8334430e-10  2.1176280e-09  5.5938640e-09  1.8791520e-04 -1.2971770e-03 -4.2264110e-09 -1.5500710e-04 -1.9464060e-05 -5.3787130e-05  4.0801210e-06 -1.9140760e-10
  0.0000000e+00  0.0000000e+00  0.0000000e+00  0.0000000e+00  0.0000000e+00  0.0000000e+00  0.0000000e+00  0.0000000e+00  0.0000000e+00  0.0000000e+00  0.0000000e+00  0.0000000e+00  0.0000000e+00  0.0000000e+00  1.5343070e-05 -4.1926180e-11 -4.3635820e-10  1.5692590e-05 -3.8009520e-04  5.8857630e-06 -3.2993060e-04  2.9860230e-04 -5.7198670e-10  8.3882430e-10  1.6046000e-07  6.1903940e-11 -3.1370650e-10 -1.8188000e-10 -2.2738800e-10 -2.1482010e-04 -6.5701120e-11 -4.2450570e-06  1.0538300e-04  2.3973290e-10  9.3488250e-11 -9.6695690e-11  2.3140610e-10 -1.2986560e-10 -4.6556610e-06  5.1750820e-05  2.9025490e-10  3.8127990e-05  6.9002000e-06  1.0127090e-05 -2.1838190e-07 -4.4648560e-10 -1.5343070e-05  4.1926180e-11  4.3635820e-10 -1.5692590e-05  3.8009520e-04 -5.8857630e-06  3.2993060e-04 -2.9860230e-04  5.7198670e-10 -8.3882430e-10 -1.6046000e-07 -6.1903940e-11  3.1370650e-10  1.8188000e-10  2.2738800e-10  2.1482010e-04
  0.0000000e+00  0.0000000e+00  0.0000000e+00  0.0000000e+00  0.0000000e+00  0.0000000e+00  0.0000000e+00  0.0000000e+00  0.0000000e+00  0.0000000e+00  0.0000000e+00  0.0000000e+00  0.0000000e+00  0.0000000e+00 -2.8308710e-04  1.8010170e-09  2.2595710e-10 -2.8954480e-04 -2.0600440e-05 -1.0859490e-04 -1.7881530e-05  1.6183720e-05  6.0129470e-11  9.0644610e-11 -2.9777530e-06 -9.5507850e-11 -5.8458870e-11  2.3222490e-10 -5.4171670e-11 -1.1642760e-05  3.6285550e-10 -1.0538300e-04 -4.2450810e-06  4.3711590e-10 -6.2832350e-10  3.2800250e-10  4.7552250e-10 -1.2379670e-10 -5.1750960e-05 -4.6553750e-06  5.2878800e-11  6.8999010e-06 -3.8128120e-05 -2.1843790e-07 -1.0127240e-05 -5.1032950e-10  2.8308710e-04 -1.8010170e-09 -2.2595710e-10  2.8954480e-04  2.0600440e-05  1.0859490e-04  1.7881530e-05 -1.6183720e-05 -6.0129470e-11 -9.0644610e-11  2.9777530e-06  9.5507850e-11  5.8458870e-11 -2.3222490e-10  5.4171670e-11  1.1642760e-05
  0.0000000e+00  0.0000000e+00  0.0000000e+00  0.0000000e+00  0.0000000e+00  0.0000000e+00  0.0000000e+00  0.0000000e+00  0.0000000e+00  0.0000000e+00  0.0000000e+00  0.0000000e+00  0.0000000e+00  0.0000000e+00 -1.0424860e-10  3.0566130e-04  2.8942060e-05  8.9347400e-10 -8.4606480e-11 -1.9852300e-10 -3.1703810e-10  1.8343070e-11 -1.9749500e-04 -2.8610420e-05  3.1782880e-10 -1.2844610e-05  1.0230980e-04  1.4000680e-06  1.8460920e-05 -2.4318500e-10 -5.3572920e-04  9.5526270e-10 -2.0533150e-09  1.1437930e-08 -4.6646990e-10 -1.2473240e-04  5.8589610e-13  9.4621540e-11  2.5796950e-11  1.4598060e-10  2.8613060e-10 -3.8401920e-10 -3.0144180e-10  3.4517240e-10 -6.0537900e-11 -5.0565800e-12  1.0424860e-10 -3.0566130e-04 -2.8942060e-05 -8.9347400e-10  8.4606480e-11  1.9852300e-10  3.1703810e-10 -1.8343070e-11  1.9749500e-04  2.8610420e-05 -3.1782880e-10  1.2844610e-05 -1.0230980e-04 -1.4000680e-06 -1.8460920e-05  2.4318500e-10
  0.0000000e+00  0.0000000e+00  0.0000000e+00  0.0000000e+00  0.0000000e+00  0.0000000e+00  0.0000000e+00  0.0000000e+00  0.0000000e+00  0.0000000e+00  0.0000000e+00  0.0000000e+00  0.0000000e+00  0.0000000e+00  9.7386960e-10  4.0694470e-04  3.8531820e-05  1.8597100e-09  4.3355000e-10 -1.1390290e-10  6.3230980e-11 -5.3116170e-10 -3.2574960e-04 -4.7189490e-05  3.9150930e-10 -2.5826990e-06  2.0568460e-05 -1.8919390e-07 -2.4919530e-06  4.0542650e-11  7.7588580e-09 -2.6559240e-09 -2.5862240e-09  7.3563520e-04 -7.6425700e-11  2.0225610e-09 -3.4812740e-10  2.8262270e-11  4.6988940e-11 -1.6144670e-10  7.8735660e-06  5.0904010e-10  9.9548600e-11 -2.9587660e-10  6.6590940e-11  5.5884470e-10 -9.7386960e-10 -4.0694470e-04 -3.8531820e-05 -1.8597100e-09 -4.3355000e-10  1.1390290e-10 -6.3230980e-11  5.3116170e-10  3.2574960e-04  4.7189490e-05 -3.9150930e-10  2.5826990e-06 -2.0568460e-05  1.8919390e-07  2.4919530e-06 -4.0542650e-11
  0.0000000e+00  0.0000000e+00  0.0000000e+00  0.0000000e+00  0.0000000e+00  0.0000000e+00  0.0000000e+00  0.0000000e+00  0.0000000e+00  0.0000000e+00  0.0000000e+00  0.0000000e+00  0.0000000e+00  0.0000000e+00  2.7911850e-10  1.2373950e-05 -1.3068230e-04 -5.7718550e-10  1.9458780e-10 -3.8943120e-11  2.2649210e-10  3.1253230e-10  1.5228470e-05 -1.0512190e-04 -1.8789080e-10  1.0001290e-04  1.2555440e-05 -3.8661780e-04  2.9325700e-05  6.7893180e-11 -4.1600130e-10 -5.1630900e-10  3.8314200e-10  1.9034490e-10  3.1027910e-04  6.5049460e-10  1.7631390e-08  3.8239650e-05 -1.6864320e-10 -9.5324950e-11 -7.9837020e-11 -4.5319730e-10 -1.5155620e-11  4.6211110e-10  1.1687560e-10 -3.1890390e-08 -2.7911850e-10 -1.2373950e-05  1.3068230e-04  5.7718550e-10 -1.9458780e-10  3.8943120e-11 -2.2649210e-10 -3.1253230e-10 -1.5228470e-05  1.0512190e-04  1.8789080e-10 -1.0001290e-04 -1.2555440e-05  3.8661780e-04 -2.9325700e-05 -6.7893180e-11
  0.0000000e+00  0.0000000e+00  0.0000000e+00  0.0000000e+00  0.0000000e+00  0.0000000e+00  0.0000000e+00  0.0000000e+00  0.0000000e+00  0.0000000e+00  0.0000000e+00  0.0000000e+00  0.0000000e+00  0.0000000e+00 -8.3061230e-10 -2.4956200e-05  2.6357010e-04  8.8776900e-10  6.5937580e-12 -6.4309180e-10  7.3233670e-10  3.6135470e-10  2.2299690e-05 -1.5392850e-04 -2.5882060e-10 -3.4681690e-04 -4.3540180e-05 -8.2705970e-05  6.2733580e-06  2.2499520e-10  2.5888970e-11  9.2060070e-11 -4.7675720e-10  1.0432670e-09 -2.0617550e-08  8.5314500e-11  2.7166450e-04 -4.6723770e-09  1.4543170e-10  2.5544690e-10 -2.3570960e-10  7.9486850e-10  6.0145390e-10 -2.6095410e-10 -2.8376940e-10 -4.3544240e-04  8.3061230e-10  2.4956200e-05 -2.6357010e-04 -8.8776900e-10 -6.5937580e-12  6.4309180e-10 -7.3233670e-10 -3.6135470e-10 -2.2299690e-05  1.5392850e-04  2.5882060e-10  3.4681690e-04  4.3540180e-05  8.2705970e-05 -6.2733580e-06 -2.2499520e-10
  0.0000000e+00  0.0000000e+00  0.0000000e+00  0.0000000e+00  0.0000000e+00  0.0000000e+00  0.0000000e+00  0.0000000e+00  0.0000000e+00  0.0000000e+00  0.0000000e+00  0.0000000e+00  0.0000000e+00  0.0000000e+00 -9.6203890e-06 -2.4435980e-10  3.3044310e-10  3.3979490e-05 -2.4763490e-06  3.4360890e-04 -2.1374430e-07  1.3826420e-06  6.5063870e-10 -9.7616230e-10  2.6687680e-04 -1.2808530e-10 -8.2491150e-10  1.8299340e-10  3.4288810e-10 -1.1425200e-06  2.5347510e-10  9.6479220e-05  1.1447050e-05  2.1028450e-10  1.4132860e-10 -7.4874650e-10  4.2891980e-10  1.3789440e-11  5.3645110e-05  9.0760120e-06 -9.6147740e-10  6.2699990e-05 -6.1746390e-04  2.7657860e-05  2.7735240e-04 -2.7671960e-10  9.6203890e-06  2.4435980e-10 -3.3044310e-10 -3.3979490e-05  2.4763490e-06 -3.4360890e-04  2.1374430e-07 -1.3826420e-06 -6.5063870e-10  9.7616230e-10 -2.6687680e-04  1.2808530e-10  8.2491150e-10 -1.8299340e-10 -3.4288810e-10  1.1425200e-06
  0.0000000e+00  0.0000000e+00  0.0000000e+00  0.0000000e+00  0.0000000e+00  0.0000000e+00  0.0000000e+00  0.0000000e+00  0.0000000e+00  0.0000000e+00  0.0000000e+00  0.0000000e+00  0.0000000e+00  0.0000000e+00  2.2819760e-07  4.6268540e-10  4.9060500e-10 -8.0527870e-07 -1.0447990e-04 -8.1410820e-06 -9.0133220e-06  5.8341520e-05 -5.8507740e-10  1.4807900e-10 -6.3241900e-06 -6.8648470e-10 -1.3736180e-10  9.8007070e-11  3.1504230e-11 -4.8215760e-05 -3.8746070e-11 -1.1446980e-05  9.6479700e-05  9.6236370e-10 -7.9835740e-10 -3.4902090e-10 -1.8304650e-10 -2.9360170e-10 -9.0712430e-06  5.3643010e-05  6.7024480e-10 -6.1746240e-04 -6.2700180e-05  2.7735540e-04 -2.7660600e-05 -4.9030440e-10 -2.2819760e-07 -4.6268540e-10 -4.9060500e-10  8.0527870e-07  1.0447990e-04  8.1410820e-06  9.0133220e-06 -5.8341520e-05  5.8507740e-10 -1.4807900e-10  6.3241900e-06  6.8648470e-10  1.3736180e-10 -9.8007070e-11 -3.1504230e-11  4.8215760e-05
  0.0000000e+00  0.0000000e+00  0.0000000e+00  0.0000000e+00  0.0000000e+00  0.0000000e+00  0.0000000e+00  0.0000000e+00  0.0000000e+00  0.0000000e+00  0.0000000e+00  0.0000000e+00  0.0000000e+00  0.0000000e+00  2.3081700e-07 -2.4683660e-12 -1.4922200e-10 -1.1980500e-06  8.4032470e-05 -2.3266440e-05  1.1150360e-05 -5.6375810e-05  1.0593940e-10 -3.1513840e-10  2.8829410e-05  1.3199350e-10 -2.9329540e-11  4.5477820e-10 -5.0593330e-11  3.0186400e-05  2.8011800e-10  5.3509380e-07 -6.6418610e-05 -2.9671370e-11  4.5618910e-10  2.9135280e-10  2.6692970e-10  3.6687880e-10  4.1618100e-06 -7.2315960e-05 -8.0423270e-10  2.9537760e-04  6.3338730e-05  5.8994920e-04  6.2811430e-06 -4.4932530e-12 -2.3081700e-07  2.4683660e-12  1.4922200e-10  1.1980500e-06 -8.4032470e-05  2.3266440e-05 -1.1150360e-05  5.6375810e-05 -1.0593940e-10  3.1513840e-10 -2.8829410e-05 -1.3199350e-10  2.9329540e-11 -4.5477820e-10  5.0593330e-11 -3.0186400e-05
  0.0000000e+00  0.0000000e+00  0.0000000e+00  0.0000000e+00  0.0000000e+00  0.0000000e+00  0.0000000e+00  0.0000000e+00  0.0000000e+00  0.0000000e+00  0.0000000e+00  0.0000000e+00  0.0000000e+00  0.0000000e+00  2.6686920e-06  1.4862520e-10 -1.7831570e-09 -1.3842010e-05 -7.2742220e-06 -2.6877390e-04 -9.6522030e-07  4.8817590e-06  4.1633140e-10 -1.5933990e-09  3.3302220e-04 -2.6428880e-10  5.2218610e-11  8.6405340e-10  4.8422910e-10 -2.6133570e-06 -1.5127300e-10 -6.6418610e-05 -5.3477950e-07 -1.4728660e-10  2.6446770e-09  3.9006510e-10 -1.2724310e-09  4.7550580e-10 -7.2317940e-05 -4.1649490e-06 -3.4280690e-10 -6.3341350e-05  2.9537490e-04 -6.2795200e-06  5.8995060e-04 -4.7636230e-10 -2.6686920e-06 -1.4862520e-10  1.7831570e-09  1.3842010e-05  7.2742220e-06  2.6877390e-04  9.6522030e-07 -4.8817590e-06 -4.1633140e-10  1.5933990e-09 -3.3302220e-04  2.6428880e-10 -5.2218610e-11 -8.6405340e-10 -4.8422910e-10  2.6133570e-06
  0.0000000e+00  0.0000000e+00  0.0000000e+00  0.0000000e+00  0.0000000e+00  0.0000000e+00  0.0000000e+00  0.0000000e+00  0.0000000e+00  0.0000000e+00  0.0000000e+00  0.0000000e+00  0.0000000e+00  0.0000000e+00  1.0911580e-09  2.6280840e-05 -2.7755740e-04 -1.0342250e-09 -6.3596260e-11  1.3595120e-09  8.3709940e-11  1.2868810e-09  3.5074840e-05 -2.4212190e-04 -2.4063420e-09 -3.2887670e-06 -4.1373700e-07  1.7352490e-04 -1.3162130e-05 -3.3385010e-12 -8.5521690e-10 -4.5089750e-10  9.1840300e-10  9.3531100e-12  6.9401030e-04  1.0468090e-09 -4.2337970e-09  1.0570820e-04  3.4831550e-10  5.0408910e-10 -2.3552470e-10 -5.9589510e-10 -1.2285560e-09 -2.9063120e-10 -2.6292320e-09  2.1571450e-12 -1.0911580e-09 -2.6280840e-05  2.7755740e-04  1.0342250e-09  6.3596260e-11 -1.3595120e-09 -8.3709940e-11 -1.2868810e-09 -3.5074840e-05  2.4212190e-04  2.4063420e-09  3.2887670e-06  4.1373700e-07 -1.7352490e-04  1.3162130e-05  3.3385010e-12
  0.0000000e+00  0.0000000e+00  0.0000000e+00  0.0000000e+00  0.0000000e+00  0.0000000e+00  0.0000000e+00  0.0000000e+00  0.0000000e+00  0.0000000e+00  0.0000000e+00  0.0000000e+00  0.0000000e+00  0.0000000e+00 -6.7462260e-06 -4.8282620e-10  2.1090700e-10  7.6029520e-06  2.4862640e-04 -2.3411680e-07  1.8809410e-04 -3.8387210e-04  1.2699160e-09 -1.8227040e-09 -1.8943740e-07 -2.4035690e-10  7.9292160e-11  6.2924360e-11  1.6110620e-10 -1.1848300e-04 -3.5214280e-10 -5.6441670e-06  8.2892870e-05  3.2406030e-10 -1.3131040e-10 -3.0893480e-10  1.1407730e-09  2.9616380e-09  7.5310410e-05 -6.3829980e-04 -1.6999760e-09 -1.4127350e-04 -2.1543070e-05 -5.8036270e-05  2.8625570e-06  2.3072240e-10  6.7462260e-06  4.8282620e-10 -2.1090700e-10 -7.6029520e-06 -2.4862640e-04  2.3411680e-07 -1.8809410e-04  3.8387210e-04 -1.2699160e-09  1.8227040e-09  1.8943740e-07  2.4035690e-10 -7.9292160e-11 -6.2924360e-11 -1.6110620e-10  1.1848300e-04
  0.0000000e+00  0.0000000e+00  0.0000000e+00  0.0000000e+00  0.0000000e+00  0.0000000e+00  0.0000000e+00  0.0000000e+00  0.0000000e+00  0.0000000e+00  0.0000000e+00  0.0000000e+00  0.0000000e+00  0.0000000e+00 -2.5526500e-04 -9.6035890e-10 -2.0126030e-09  2.8768840e-04 -6.5710200e-06 -8.8496290e-06 -4.9708860e-06  1.0144760e-05  3.4518200e-10 -5.1670730e-11 -7.2082910e-06 -7.6709140e-11  1.8810890e-10  1.2864880e-10 -2.8157080e-11  3.1312220e-06  3.7453880e-11  8.2892320e-05  5.6439770e-06  5.4314070e-10  2.4633370e-10 -5.6575430e-10  6.2676200e-10 -1.0439190e-09 -6.3829900e-04 -7.5309250e-05  5.7915010e-10  2.1538410e-05 -1.4127350e-04 -2.8635920e-06 -5.8037480e-05 -1.6558910e-11  2.5526500e-04  9.6035890e-10  2.0126030e-09 -2.8768840e-04  6.5710200e-06  8.8496290e-06  4.9708860e-06 -1.0144760e-05 -3.4518200e-10  5.1670730e-11  7.2082910e-06  7.6709140e-11 -1.8810890e-10 -1.2864880e-10  2.8157080e-11 -3.1312220e-06
  4.2995930e-10 -1.5343070e-05  2.8308710e-04  1.0424860e-10 -9.7386960e-10 -2.7911850e-10  8.3061230e-10  9.6203890e-06 -2.2819760e-07 -2.3081700e-07 -2.6686920e-06 -1.0911580e-09  6.7462260e-06  2.5526500e-04  0.0000000e+00 -2.0816350e-10 -7.2231580e-10 -7.0244700e-10  6.5023170e-09  5.4353960e-11  7.4727450e-04 -1.9266540e-09  2.1201540e-10  1.0346980e-09 -6.0132860e-11 -7.0919060e-10  1.7001620e-10 -6.3604310e-11  5.7482630e-10 -1.6381790e-04  0.0000000e+00  2.7168010e-05 -2.8692130e-04 -2.0807720e-09  5.6201400e-10  1.7057830e-10  7.5603370e-10  1.8932050e-09  4.0402950e-05 -2.7889540e-04 -9.4902070e-10 -1.6597130e-04 -2.0837020e-05 -3.9232050e-05  2.9758660e-06 -3.6624580e-10  0.0000000e+00  0.0000000e+00  0.0000000e+00  0.0000000e+00  0.0000000e+00  0.0000000e+00  0.0000000e+00  0.0000000e+00  0.0000000e+00  0.0000000e+00  0.0000000e+00  0.0000000e+00  0.0000000e+00  0.0000000e+00  0.0000000e+00  0.0000000e+00
  1.5724980e-05  4.1926180e-11 -1.8010170e-09 -3.0566130e-04 -4.0694470e-04 -1.2373950e-05  2.4956200e-05  2.4435980e-10 -4.6268540e-10  2.4683660e-12 -1.4862520e-10 -2.6280840e-05  4.8282620e-10  9.6035890e-10  2.0816350e-10  0.0000000e+00 -9.0852860e-05 -8.2556500e-10  2.1690980e-09  7.1431370e-11 -1.5143920e-09  2.0646150e-10 -6.6946060e-07  1.3533180e-05 -4.0298450e-11 -8.7855360e-05 -1.9580950e-05 -2.6087670e-05 -4.8791260e-07  6.1963300e-10 -2.7168010e-05  0.0000000e+00  1.5096880e-09 -2.8331730e-05  2.2852870e-04 -4.4773390e-06  3.0199240e-04  3.6108590e-04 -5.1083600e-10  1.5241110e-09  1.6209890e-07  7.4179770e-10  2.5836090e-10  1.8757070e-10  1.0399070e-10 -1.7797440e-04  0.0000000e+00  0.0000000e+00  0.0000000e+00  0.0000000e+00  0.0000000e+00  0.0000000e+00  0.0000000e+00  0.0000000e+00  0.0000000e+00  0.0000000e+00  0.0000000e+00  0.0000000e+00  0.0000000e+00  0.0000000e+00  0.0000000e+00  0.0000000e+00
 -1.6607570e-04  4.3635820e-10 -2.2595710e-10 -2.8942060e-05 -3.8531820e-05  1.3068230e-04 -2.6357010e-04 -3.3044310e-10 -4.9060500e-10  1.4922200e-10  1.7831570e-09  2.7755740e-04 -2.1090700e-10  2.0126030e-09  7.2231580e-10  9.0852860e-05  0.0000000e+00  9.7951080e-10  1.9613130e-09 -7.4344380e-11  2.9536770e-09  2.4654810e-10 -1.3533120e-05 -6.7029650e-07  7.0032060e-11 -1.9580970e-05  8.7855400e-05 -4.8781620e-07  2.6088320e-05  5.8523500e-10  2.8692130e-04 -1.5096880e-09  0.0000000e+00  2.9921550e-04  2.1638880e-05  4.7297350e-05  2.8594760e-05  3.4190130e-05  1.5840330e-10 -1.6220540e-09 -1.7224050e-06  3.8105180e-10  2.7124470e-12 -1.9900840e-10  1.9860450e-12 -1.6851810e-05  0.0000000e+00  0.0000000e+00  0.0000000e+00  0.0000000e+00  0.0000000e+00  0.0000000e+00  0.0000000e+00  0.0000000e+00  0.0000000e+00  0.0000000e+00  0.0000000e+00  0.0000000e+00  0.0000000e+00  0.0000000e+00  0.0000000e+00  0.0000000e+00
 -7.8490440e-10 -1.5692590e-05  2.8954480e-04 -8.9347400e-10 -1.8597100e-09  5.7718550e-10 -8.8776900e-10 -3.3979490e-05  8.0527870e-07  1.1980500e-06  1.3842010e-05  1.0342250e-09 -7.6029520e-06 -2.8768840e-04  7.0244700e-10  8.2556500e-10 -9.7951080e-10  0.0000000e+00 -5.4358100e-04 -8.6178690e-10  5.0150850e-09 -8.3875360e-05  9.3609630e-11 -1.8097070e-10  1.8570530e-10 -5.1004450e-10  2.5581260e-10 -1.7932790e-10  8.2653680e-11 -3.4793270e-10  2.0807720e-09  2.8331730e-05 -2.9921550e-04  0.0000000e+00  1.7429250e-09  5.1063390e-10  7.3275110e-10  5.9377780e-10 -3.1421110e-05  2.1690260e-04  6.0018020e-10 -1.1320910e-04 -1.4211680e-05 -2.0195920e-05  1.5317970e-06 -6.3362650e-10  0.0000000e+00  0.0000000e+00  0.0000000e+00  0.0000000e+00  0.0000000e+00  0.0000000e+00  0.0000000e+00  0.0000000e+00  0.0000000e+00  0.0000000e+00  0.0000000e+00  0.0000000e+00  0.0000000e+00  0.0000000e+00  0.0000000e+00  0.0000000e+00
 -1.0587020e-09  3.8009520e-04  2.0600440e-05  8.4606480e-11 -4.3355000e-10 -1.9458780e-10 -6.5937580e-12  2.4763490e-06  1.0447990e-04 -8.4032470e-05  7.2742220e-06  6.3596260e-11 -2.4862640e-04  6.5710200e-06 -6.5023170e-09 -2.1690980e-09 -1.9613130e-09  5.4358100e-04  0.0000000e+00 -9.7435770e-10  6.9537610e-10  3.0891510e-11  2.9848340e-10  1.2112240e-10  4.1579820e-06  3.0072420e-11 -3.4040370e-10 -1.4280880e-10 -1.2349530e-10 -8.5892710e-10 -5.6201400e-10 -2.2852870e-04 -2.1638880e-05 -1.7429250e-09  0.0000000e+00 -1.9073890e-10  4.0200180e-10  3.2096280e-11 -1.6336770e-04 -2.3666260e-05  9.3549310e-11  8.9325780e-06 -7.1161450e-05 -1.3381970e-06 -1.7636810e-05 -1.7172750e-10  0.0000000e+00  0.0000000e+00  0.0000000e+00  0.0000000e+00  0.0000000e+00  0.0000000e+00  0.0000000e+00  0.0000000e+00  0.0000000e+00  0.0000000e+00  0.0000000e+00  0.0000000e+00  0.0000000e+00  0.0000000e+00  0.0000000e+00  0.0000000e+00
  1.8334430e-10 -5.8857630e-06  1.0859490e-04  1.9852300e-10  1.1390290e-10  3.8943120e-11  6.4309180e-10 -3.4360890e-04  8.1410820e-06  2.3266440e-05  2.6877390e-04 -1.3595120e-09  2.3411680e-07  8.8496290e-06 -5.4353960e-11 -7.1431370e-11  7.4344380e-11  8.6178690e-10  9.7435770e-10  0.0000000e+00  1.7234930e-04  1.1613990e-09  1.3413620e-10  1.7217430e-10  3.4724990e-10  6.9893470e-10 -1.5949650e-10  2.6450070e-10 -5.2082360e-11  5.0701310e-04 -1.7057830e-10  4.4773390e-06 -4.7297350e-05 -5.1063390e-10  1.9073890e-10  0.0000000e+00  8.8785760e-11 -1.5994740e-10  1.8177530e-06 -1.2565460e-05 -2.9336670e-10  3.9843240e-04  5.0019380e-05  9.0193000e-05 -6.8412510e-06  1.3126680e-10  0.0000000e+00  0.0000000e+00  0.0000000e+00  0.0000000e+00  0.0000000e+00  0.0000000e+00  0.0000000e+00  0.0000000e+00  0.0000000e+00  0.0000000e+00  0.0000000e+00  0.0000000e+00  0.0000000e+00  0.0000000e+00  0.0000000e+00  0.0000000e+00
  2.1176280e-09  3.2993060e-04  1.7881530e-05  3.1703810e-10 -6.3230980e-11 -2.2649210e-10 -7.3233670e-10  2.1374430e-07  9.0133220e-06 -1.1150360e-05  9.6522030e-07 -8.3709940e-11 -1.8809410e-04  4.9708860e-06 -7.4727450e-04  1.5143920e-09 -2.9536770e-09 -5.0150850e-09 -6.9537610e-10 -1.7234930e-04  0.0000000e+00  1.2570920e-10 -8.4321180e-10 -8.4288820e-12  1.8022990e-10 -6.3601920e-10  2.5298910e-10  1.6943910e-10 -2.2290560e-11 -3.8390110e-11 -7.5603370e-10 -3.0199240e-04 -2.8594760e-05 -7.3275110e-10 -4.0200180e-10 -8.8785760e-11  0.0000000e+00 -6.4992950e-10 -2.4627060e-04 -3.5675880e-05  2.2932150e-10 -3.4316390e-06  2.7329280e-05  5.3713490e-07  7.0858000e-06  7.5933910e-11  0.0000000e+00  0.0000000e+00  0.0000000e+00  0.0000000e+00  0.0000000e+00  0.0000000e+00  0.0000000e+00  0.0000000e+00  0.0000000e+00  0.0000000e+00  0.0000000e+00  0.0000000e+00  0.0000000e+00  0.0000000e+00  0.0000000e+00  0.0000000e+00
[truncated: 40,831 more chars]
