# Supplementary material for: Simulation of Ultrafast Excited-State Dynamics in Fe(II) Complexes: Assessment of Electronic Structure Descriptions
Source: J Chem Theory Comput. 2025 Jan 3;21(2):560–74. doi: 10.1021/acs.jctc.4c01331 (PMC11780750; doi:10.1021/acs.jctc.4c01331)
Supplement: Supplementary file 2 — ct4c01331_si_002.zip [file ct4c01331_si_002.zip › for_SI/Fe-CAB/Fe-CAB-RPBE-TZVP-opt.xyz]

63
Coordinates from ORCA-job Fe-CAB-RPBE-TZVP-opt
  H   -5.26720238894720     -0.00000325736806      0.49143578176148
  H   -0.00000067568758     -4.06913213304106     -2.98551352807514
  C   -4.21761206776520     -0.00000207622236      0.76655241270490
  H   -0.00000237239997     -5.26720190519331     -0.49143377395933
  C   -0.00000083938288     -3.63228907900127     -1.99396085836165
  C   -0.00000166811868     -4.21761189506768     -0.76655151707628
  H   0.00000146545837     -2.16958346861268     -4.57115406918836
  C   0.00000130700245     -1.21999084403291     -4.03758001807473
  H   0.00000224745376      0.00000013852751     -5.82403437542687
  C   -3.63228879325498     -0.00000126231904      1.99396149368111
  H   -4.06913075248998     -0.00000099016652      2.98551461234815
  C   0.00000171488523      0.00000005217316     -4.73321039383712
  C   0.00000089309063     -1.17103455797711     -2.63984106197996
  C   0.00000123199070      1.21999142092086     -4.03758005926075
  N   0.00000073158271      0.00000015674550     -1.94543472124153
  H   0.00000134906780      2.16958396205038     -4.57115419245099
  H   -2.16958291210811     -0.00000052365729      4.57115374414877
  C   0.00000087423010      1.17103533306780     -2.63984114420727
  C   -1.17103422095572      0.00000032455359      2.63984068437631
  C   -1.21999034751883      0.00000014803915      4.03757965624607
  N   0.00000085899128      0.00000099649431      1.94543414350198
  H   0.00000025300517      4.06913288653824     -2.98551381516410
  C   0.00000105145760      0.00000027585866      4.73320953594081
  C   0.00000043573582      3.63228989099282     -1.99396110547470
  H   0.00000093632903      0.00000011835998      5.82403354727017
  C   1.17103565861095      0.00000083914862      2.63984054190451
  C   1.21999196469789      0.00000065952490      4.03757916584715
  C   -0.00000001341038      4.21761275017403     -0.76655184732934
  H   2.16958474185774      0.00000052332026      4.57115302104570
  C   4.21761334083459     -0.00000022425181      0.76655168510948
  H   -0.00000061840942      5.26720293922147     -0.49143483074875
  C   3.63229026535259     -0.00000004185453      1.99396087727612
  H   5.26720360287446     -0.00000034317673      0.49143486628022
  H   4.06913240611367     -0.00000055763128      2.98551391730428
  Fe  0.00000007770842      0.00000093344220     -0.00000027971454
  N   -2.25242368514837      0.00000016900183      1.75195389475206
  N   2.25242512192425      0.00000074205184      1.75195352314519
  C   1.95654158353090      0.00000080638083      0.38227618698255
  C   -1.95654039183597      0.00000013156979      0.38227648880655
  C   -0.00000020456535     -1.95653966954933     -0.38227667787267
  C   -0.00000001479778      1.95654055943545     -0.38227677764502
  N   0.00000004935599     -2.25242392218289     -1.75195398800355
  N   0.00000012096895      2.25242475502018     -1.75195467934192
  C   -3.49478492487472     -0.00000193361253     -1.63786534854232
  H   -2.55948028874537      0.00000323221657     -2.19859463799858
  H   -4.07574325640796     -0.89580434905364     -1.89780245112497
  H   -4.07575236838469      0.89579489189062     -1.89780141685441
  C   3.49478587141747     -0.00000000242531     -1.63786589754119
  H   2.55948124980185      0.00000602444611     -2.19859515215648
  H   4.07575381193183      0.89579666222251     -1.89780154507712
  H   4.07574397452788     -0.89580251989661     -1.89780337030636
  C   -0.00000337769471     -3.49478254276256      1.63786590340139
  H   0.89579218470662     -4.07575152007330      1.89780299954987
  H   0.00000413986154     -2.55947723018752      2.19859406205335
  H   -0.89580727260880     -4.07573824864398      1.89780379802601
  C   -0.00000206660555      3.49478364199663      1.63786558786736
  H   -0.89580650836184      4.07573877611601      1.89780332932680
  H   0.00000645970035      2.55947863724046      2.19859410730073
  H   0.89579256214331      4.07575433565038      1.89780201011467
  N   -0.00000031103396      3.19508671055295      0.19754962032265
  N   -0.00000129158649     -3.19508579391574      0.19754991690975
  N   -3.19508681654300     -0.00000091067692     -0.19754953015694
  N   3.19508791144161      0.00000037760833     -0.19755005111318
