# Supplementary material for: Simulation of Ultrafast Excited-State Dynamics in Fe(II) Complexes: Assessment of Electronic Structure Descriptions
Source: J Chem Theory Comput. 2025 Jan 3;21(2):560–74. doi: 10.1021/acs.jctc.4c01331 (PMC11780750; doi:10.1021/acs.jctc.4c01331)
Supplement: Supplementary file 2 — ct4c01331_si_002.zip [file ct4c01331_si_002.zip › for_SI/Fe-CAB/Fe-CAB-TPSSh-TZVP-opt.xyz]

63
Coordinates from ORCA-job Fe-CAB-TPSSh-TZVP-opt
  H   -5.23075206901891     -0.00000514869229      0.48572466444467
  H   -0.00000221017265     -4.03569997039099     -2.96370099957064
  C   -4.18945336514416     -0.00000328544261      0.76129316880477
  H   -0.00000391057571     -5.23075233321462     -0.48572478653823
  C   -0.00000195888465     -3.60730043180607     -1.97681615460860
  C   -0.00000263696303     -4.18945378104592     -0.76129377629988
  H   -0.00000087227054     -2.15504088976103     -4.53454876029189
  C   -0.00000005374458     -1.21245259052443     -4.00472145669206
  H   -0.00000107485288      0.00000184009443     -5.77553704767839
  C   -3.60729958580729     -0.00000128299802      1.97681528175615
  H   -4.03569861553657     -0.00000147207629      2.96370026962791
  C   -0.00000035589851      0.00000160719569     -4.69263195520996
  C   0.00000048800083     -1.16109166204488     -2.61773434065481
  C   -0.00000042414822      1.21245550276484     -4.00472090956439
  N   0.00000151656151      0.00000099959514     -1.93623514995860
  H   -0.00000087109017      2.15504404412156     -4.53454773988556
  H   -2.15504138311800      0.00000376422687      4.53454703129765
  C   0.00000086714008      1.16109400570244     -2.61773384000259
  C   -1.16109129294947      0.00000196281327      2.61773300764327
  C   -1.21245287323633      0.00000280459365      4.00472011892652
  N   0.00000162459346      0.00000139188889      1.93623421667824
  H   -0.00000203824686      4.03570229936277     -2.96369945752296
  C   0.00000097155182      0.00000303397964      4.69263117718143
  C   -0.00000151086171      3.60730244501120     -1.97681479025727
  H   0.00000064070275      0.00000368805722      5.77553622777081
  C   1.16109430701721      0.00000124138070      2.61773358533276
  C   1.21245518964381      0.00000204630516      4.00472078903470
  C   -0.00000276799729      4.18945532094023     -0.76129219451793
  H   2.15504348272929      0.00000197381199      4.53454812964615
  C   4.18945683026701     -0.00000057752154      0.76129430547010
  H   -0.00000431349349      5.23075378249848     -0.48572280730720
  C   3.60730279294777     -0.00000031564381      1.97681631982798
  H   5.23075554744226     -0.00000070464547      0.48572594191998
  H   4.03570168244041      0.00000013095467      2.96370138135491
  Fe  0.00000172646957      0.00000053908469     -0.00000057628621
  N   -2.23567961166143      0.00000048969488      1.73356418015990
  N   2.23568288053141     -0.00000027393990      1.73356506460315
  C   1.94608126220556     -0.00000051172529      0.37455561445333
  C   -1.94607778802346     -0.00000000516107      0.37455477223841
  C   0.00000004540245     -1.94607816640679     -0.37455637869821
  C   0.00000080222826      1.94607957631272     -0.37455557492411
  N   -0.00000056082239     -2.23568026082648     -1.73356560845011
  N   0.00000048462423      2.23568221438532     -1.73356477596232
  C   -3.45318356762865     -0.00000468293348     -1.63152222018543
  H   -2.51011456984588      0.00000091700638     -2.16654869265602
  H   -4.02461381529022     -0.89049994086894     -1.89519007168089
  H   -4.02462460735281      0.89048343535186     -1.89519055531919
  C   3.45318696464206     -0.00000346029190     -1.63152131609089
  H   2.51011792652838      0.00000601776267     -2.16654774048359
  H   4.02463157744122      0.89048248577696     -1.89518923067858
  H   4.02461379492773     -0.89050076741165     -1.89518964626668
  C   -0.00000384091256     -3.45318149641120      1.63152152963777
  H   0.89048130064873     -4.02462707105238      1.89518999814463
  H   0.00000731832322     -2.51011160622142      2.16654644959822
  H   -0.89050208781368     -4.02460632089864      1.89519101633369
  C   -0.00000192070805      3.45318283189157      1.63152281660379
  H   -0.89050006548396      4.02460735714638      1.89519330268811
  H   0.00001045643338      2.51011303266072      2.16654786684977
  H   0.89048323505956      4.02462892557883      1.89519013406553
  N   -0.00000063615502      3.17233554284773      0.19583948914252
  N   -0.00000099177437     -3.17233428595879      0.19583822246302
  N   -3.17233433192249     -0.00000243647310     -0.19583923387609
  N   3.17233786290201     -0.00000051841059     -0.19583828558055
