# Supplementary material for: Simulation of Ultrafast Excited-State Dynamics in Fe(II) Complexes: Assessment of Electronic Structure Descriptions
Source: J Chem Theory Comput. 2025 Jan 3;21(2):560–74. doi: 10.1021/acs.jctc.4c01331 (PMC11780750; doi:10.1021/acs.jctc.4c01331)
Supplement: Supplementary file 2 — ct4c01331_si_002.zip [file ct4c01331_si_002.zip › for_SI/Fe-CAB-ABSSOC-WITHOUT_ZORA.dat]

   0.0000000e+00   0.0000000e+00   0.0000000e+00   0.0000000e+00   0.0000000e+00   0.0000000e+00   0.0000000e+00   0.0000000e+00   0.0000000e+00   0.0000000e+00   0.0000000e+00   0.0000000e+00   0.0000000e+00   0.0000000e+00   0.0000000e+00   0.0000000e+00   0.0000000e+00   0.0000000e+00   0.0000000e+00   0.0000000e+00   0.0000000e+00   1.9394010e-10   4.9413310e-10   9.8535550e-09   2.6634840e-10   9.6635300e-10   2.4878670e-08   3.6875380e-10   3.9353480e-10   6.0952580e-09   2.0066790e-03   5.4647550e-04   2.2783460e-08   1.3527000e-08   6.3787590e-10   7.2451320e-10   4.0245870e-09   6.4259640e-10   5.7217960e-11   6.5930600e-10   5.2568920e-10   1.4511243e-03   1.4511193e-03   3.4898996e-08   3.3732745e-09   2.4629334e-04   2.4629384e-04   4.7082896e-09   9.3200206e-10   9.7612899e-09   5.9484421e-09   5.0261285e-09   5.0384927e-04   5.0383983e-04   1.2183776e-08   3.9277268e-04   3.9277074e-04   5.7732057e-05   5.7731941e-05   4.6166009e-05   4.6165484e-05   1.4511243e-03   1.4511193e-03   3.4898996e-08   3.3732745e-09   2.4629334e-04   2.4629384e-04   4.7082896e-09   9.3200206e-10   9.7612899e-09   5.9484421e-09   5.0261285e-09   5.0384927e-04   5.0383983e-04   1.2183776e-08   3.9277268e-04   3.9277074e-04   5.7732057e-05   5.7731941e-05   4.6166009e-05   4.6165484e-05
   0.0000000e+00   0.0000000e+00   0.0000000e+00   0.0000000e+00   0.0000000e+00   0.0000000e+00   0.0000000e+00   0.0000000e+00   0.0000000e+00   0.0000000e+00   0.0000000e+00   0.0000000e+00   0.0000000e+00   0.0000000e+00   0.0000000e+00   0.0000000e+00   0.0000000e+00   0.0000000e+00   0.0000000e+00   0.0000000e+00   0.0000000e+00   6.5321420e-06   1.0012970e-04   2.2955650e-09   2.5166770e-09   1.4437390e-06   8.7667480e-05   8.1827360e-10   7.3034660e-10   3.5975220e-09   5.0333040e-09   5.0657960e-10   3.5872690e-05   1.0727510e-05   7.7587380e-11   3.0736550e-07   2.6443910e-06   6.5043630e-09   1.8750960e-06   4.9129510e-06   1.8901150e-07   2.2478831e-09   1.0397713e-08   3.9183408e-04   3.0423918e-04   1.1344035e-08   8.3019433e-09   2.9959329e-04   1.5139997e-04   3.3322285e-04   3.4230756e-06   4.2019395e-04   1.1097844e-09   8.8538529e-10   2.4252340e-06   1.3878812e-09   2.1439780e-09   1.4813851e-10   1.4996793e-10   1.2807435e-09   3.3431249e-10   2.2478831e-09   1.0397713e-08   3.9183408e-04   3.0423918e-04   1.1344035e-08   8.3019433e-09   2.9959329e-04   1.5139997e-04   3.3322285e-04   3.4230756e-06   4.2019395e-04   1.1097844e-09   8.8538529e-10   2.4252340e-06   1.3878812e-09   2.1439780e-09   1.4813851e-10   1.4996793e-10   1.2807435e-09   3.3431249e-10
   0.0000000e+00   0.0000000e+00   0.0000000e+00   0.0000000e+00   0.0000000e+00   0.0000000e+00   0.0000000e+00   0.0000000e+00   0.0000000e+00   0.0000000e+00   0.0000000e+00   0.0000000e+00   0.0000000e+00   0.0000000e+00   0.0000000e+00   0.0000000e+00   0.0000000e+00   0.0000000e+00   0.0000000e+00   0.0000000e+00   0.0000000e+00   1.0013010e-04   6.5321510e-06   6.8926470e-10   5.4882110e-09   8.7667470e-05   1.4437440e-06   1.3717250e-09   4.5648030e-09   1.2943880e-09   1.7176730e-09   3.9658910e-10   1.0727410e-05   3.5872470e-05   2.5869330e-11   2.6442630e-06   3.0735750e-07   1.8753380e-06   6.5105660e-09   1.8875660e-07   4.9128270e-06   5.6514366e-09   7.9213642e-09   3.9183458e-04   3.0422866e-04   8.3149206e-09   7.2150151e-09   2.9960320e-04   1.5140240e-04   3.3322234e-04   3.4218336e-06   4.2019216e-04   4.2706135e-09   1.0579702e-09   2.4256358e-06   1.0235030e-09   8.4010378e-10   5.0022896e-11   1.6222961e-10   2.2001723e-09   2.6319429e-10   5.6514366e-09   7.9213642e-09   3.9183458e-04   3.0422866e-04   8.3149206e-09   7.2150151e-09   2.9960320e-04   1.5140240e-04   3.3322234e-04   3.4218336e-06   4.2019216e-04   4.2706135e-09   1.0579702e-09   2.4256358e-06   1.0235030e-09   8.4010378e-10   5.0022896e-11   1.6222961e-10   2.2001723e-09   2.6319429e-10
   0.0000000e+00   0.0000000e+00   0.0000000e+00   0.0000000e+00   0.0000000e+00   0.0000000e+00   0.0000000e+00   0.0000000e+00   0.0000000e+00   0.0000000e+00   0.0000000e+00   0.0000000e+00   0.0000000e+00   0.0000000e+00   0.0000000e+00   0.0000000e+00   0.0000000e+00   0.0000000e+00   0.0000000e+00   0.0000000e+00   0.0000000e+00   7.7118430e-09   4.9350500e-09   2.9774950e-12   1.1723970e-08   8.1436360e-09   2.6076570e-09   7.1221490e-04   1.0226210e-08   4.8291990e-10   2.6806090e-10   5.8569310e-10   2.4099390e-10   1.8353830e-09   1.2968040e-05   1.9214410e-09   2.1219930e-10   1.2665180e-10   3.6468840e-10   1.2969330e-09   5.1482780e-10   3.9668636e-04   3.9670356e-04   1.2919635e-08   1.4506390e-08   4.3160425e-04   4.3163079e-04   1.0739044e-09   2.0871911e-09   9.4413934e-10   9.8953112e-10   1.3859582e-09   1.3656522e-04   1.3655951e-04   1.0089977e-09   4.0053243e-05   4.0060496e-05   5.8489982e-07   5.8612215e-07   7.4307162e-05   7.4300591e-05   3.9668636e-04   3.9670356e-04   1.2919635e-08   1.4506390e-08   4.3160425e-04   4.3163079e-04   1.0739044e-09   2.0871911e-09   9.4413934e-10   9.8953112e-10   1.3859582e-09   1.3656522e-04   1.3655951e-04   1.0089977e-09   4.0053243e-05   4.0060496e-05   5.8489982e-07   5.8612215e-07   7.4307162e-05   7.4300591e-05
   0.0000000e+00   0.0000000e+00   0.0000000e+00   0.0000000e+00   0.0000000e+00   0.0000000e+00   0.0000000e+00   0.0000000e+00   0.0000000e+00   0.0000000e+00   0.0000000e+00   0.0000000e+00   0.0000000e+00   0.0000000e+00   0.0000000e+00   0.0000000e+00   0.0000000e+00   0.0000000e+00   0.0000000e+00   0.0000000e+00   0.0000000e+00   2.5811590e-08   8.9720160e-09   6.3180940e-11   5.7256290e-04   2.0534590e-08   1.2566010e-08   2.0293560e-08   2.0364130e-04   7.3216160e-10   4.1157660e-10   1.3271060e-10   5.7795060e-10   1.5657890e-09   2.0599450e-10   2.2261790e-09   1.3992610e-10   4.4769530e-10   1.1453100e-10   2.1275420e-09   1.0297320e-09   1.9990070e-04   1.9986620e-04   1.3135822e-08   8.1580731e-09   3.1829154e-04   3.1825411e-04   8.2700023e-09   2.4768205e-09   3.2330545e-09   7.7608952e-09   8.3531846e-10   7.6518121e-05   7.6528974e-05   2.5905172e-09   1.0446217e-04   1.0445780e-04   1.3327293e-05   1.3327252e-05   6.5616452e-05   6.5621916e-05   1.9990070e-04   1.9986620e-04   1.3135822e-08   8.1580731e-09   3.1829154e-04   3.1825411e-04   8.2700023e-09   2.4768205e-09   3.2330545e-09   7.7608952e-09   8.3531846e-10   7.6518121e-05   7.6528974e-05   2.5905172e-09   1.0446217e-04   1.0445780e-04   1.3327293e-05   1.3327252e-05   6.5616452e-05   6.5621916e-05
   0.0000000e+00   0.0000000e+00   0.0000000e+00   0.0000000e+00   0.0000000e+00   0.0000000e+00   0.0000000e+00   0.0000000e+00   0.0000000e+00   0.0000000e+00   0.0000000e+00   0.0000000e+00   0.0000000e+00   0.0000000e+00   0.0000000e+00   0.0000000e+00   0.0000000e+00   0.0000000e+00   0.0000000e+00   0.0000000e+00   0.0000000e+00   1.6421570e-05   7.0208550e-04   1.4665600e-08   7.4436970e-09   4.3121140e-07   1.7041270e-05   5.1209830e-09   2.7321070e-09   5.2182160e-09   4.3431350e-09   7.0878520e-10   1.3492660e-04   3.4282380e-05   1.2946800e-09   3.7048250e-06   4.9989090e-05   7.0546510e-08   1.5584150e-06   2.2974290e-06   7.7933930e-09   3.4362509e-09   1.0597349e-08   4.7472938e-04   1.8071107e-04   5.6909367e-09   1.7030183e-09   2.6253586e-04   1.5477383e-04   1.1243450e-04   1.9556700e-04   3.7116595e-05   1.3386690e-09   3.6664410e-09   5.6451555e-06   1.5169901e-09   2.9744587e-09   1.4574298e-09   1.1400190e-09   8.0282020e-10   3.3694174e-10   3.4362509e-09   1.0597349e-08   4.7472938e-04   1.8071107e-04   5.6909367e-09   1.7030183e-09   2.6253586e-04   1.5477383e-04   1.1243450e-04   1.9556700e-04   3.7116595e-05   1.3386690e-09   3.6664410e-09   5.6451555e-06   1.5169901e-09   2.9744587e-09   1.4574298e-09   1.1400190e-09   8.0282020e-10   3.3694174e-10
   0.0000000e+00   0.0000000e+00   0.0000000e+00   0.0000000e+00   0.0000000e+00   0.0000000e+00   0.0000000e+00   0.0000000e+00   0.0000000e+00   0.0000000e+00   0.0000000e+00   0.0000000e+00   0.0000000e+00   0.0000000e+00   0.0000000e+00   0.0000000e+00   0.0000000e+00   0.0000000e+00   0.0000000e+00   0.0000000e+00   0.0000000e+00   7.0208530e-04   1.6421610e-05   4.3733360e-09   2.3207200e-08   1.7041310e-05   4.3102120e-07   7.6240940e-09   8.6689870e-09   9.6462340e-10   5.4591270e-11   7.2658740e-10   3.4282670e-05   1.3492510e-04   1.6593850e-09   4.9993930e-05   3.7049230e-06   1.5577740e-06   7.0312950e-08   7.8255520e-09   2.2976380e-06   1.1589367e-08   8.1177844e-09   4.7472789e-04   1.8072067e-04   5.9579534e-09   1.2406778e-08   2.6253096e-04   1.5477313e-04   1.1243559e-04   1.9556840e-04   3.7115252e-05   4.6415228e-09   3.3491009e-09   5.6445235e-06   4.9045317e-09   1.9986693e-09   8.7658876e-10   5.2939786e-10   1.8155018e-09   3.1963466e-09   1.1589367e-08   8.1177844e-09   4.7472789e-04   1.8072067e-04   5.9579534e-09   1.2406778e-08   2.6253096e-04   1.5477313e-04   1.1243559e-04   1.9556840e-04   3.7115252e-05   4.6415228e-09   3.3491009e-09   5.6445235e-06   4.9045317e-09   1.9986693e-09   8.7658876e-10   5.2939786e-10   1.8155018e-09   3.1963466e-09
   0.0000000e+00   0.0000000e+00   0.0000000e+00   0.0000000e+00   0.0000000e+00   0.0000000e+00   0.0000000e+00   0.0000000e+00   0.0000000e+00   0.0000000e+00   0.0000000e+00   0.0000000e+00   0.0000000e+00   0.0000000e+00   0.0000000e+00   0.0000000e+00   0.0000000e+00   0.0000000e+00   0.0000000e+00   0.0000000e+00   0.0000000e+00   5.7170590e-10   2.7099340e-09   2.5561830e-09   4.7964470e-10   1.2491540e-09   8.8381330e-09   2.5026910e-10   4.5965990e-11   4.6790320e-10   5.6041150e-04   1.0757030e-04   1.9328790e-09   6.9094810e-10   4.0416080e-10   1.6055530e-09   5.9593920e-09   1.8598020e-10   9.3187350e-10   4.3468760e-10   1.7156560e-10   1.5910083e-04   1.5910213e-04   3.5751096e-09   1.1057489e-08   2.8210183e-04   2.8210015e-04   2.9485517e-09   1.8536934e-09   1.3244234e-09   3.1600050e-09   4.9262910e-10   2.1144907e-05   2.1148407e-05   1.0342958e-08   3.7247739e-04   3.7247787e-04   6.2299261e-05   6.2300195e-05   2.5798008e-05   2.5797589e-05   1.5910083e-04   1.5910213e-04   3.5751096e-09   1.1057489e-08   2.8210183e-04   2.8210015e-04   2.9485517e-09   1.8536934e-09   1.3244234e-09   3.1600050e-09   4.9262910e-10   2.1144907e-05   2.1148407e-05   1.0342958e-08   3.7247739e-04   3.7247787e-04   6.2299261e-05   6.2300195e-05   2.5798008e-05   2.5797589e-05
   0.0000000e+00   0.0000000e+00   0.0000000e+00   0.0000000e+00   0.0000000e+00   0.0000000e+00   0.0000000e+00   0.0000000e+00   0.0000000e+00   0.0000000e+00   0.0000000e+00   0.0000000e+00   0.0000000e+00   0.0000000e+00   0.0000000e+00   0.0000000e+00   0.0000000e+00   0.0000000e+00   0.0000000e+00   0.0000000e+00   0.0000000e+00   1.2535070e-09   5.1259190e-09   6.7699290e-05   4.9848120e-10   5.7426440e-10   3.4922600e-09   3.3760330e-10   5.2261760e-10   5.8500400e-04   3.8059310e-10   6.8601800e-10   5.3798470e-09   1.0648830e-09   5.8635900e-11   1.3526220e-12   5.2918360e-09   1.0956740e-09   1.7927280e-09   1.1857840e-10   2.0498590e-10   1.7236801e-04   1.7236712e-04   4.0513165e-09   9.5392931e-09   2.6156901e-04   2.6157072e-04   8.6550615e-10   4.4914035e-09   3.8996571e-10   3.1662055e-09   1.5830024e-09   7.4472521e-05   7.4472009e-05   1.4147864e-09   4.3402361e-05   4.3404020e-05   2.9821784e-04   2.9821794e-04   2.6105070e-05   2.6104249e-05   1.7236801e-04   1.7236712e-04   4.0513165e-09   9.5392931e-09   2.6156901e-04   2.6157072e-04   8.6550615e-10   4.4914035e-09   3.8996571e-10   3.1662055e-09   1.5830024e-09   7.4472521e-05   7.4472009e-05   1.4147864e-09   4.3402361e-05   4.3404020e-05   2.9821784e-04   2.9821794e-04   2.6105070e-05   2.6104249e-05
   0.0000000e+00   0.0000000e+00   0.0000000e+00   0.0000000e+00   0.0000000e+00   0.0000000e+00   0.0000000e+00   0.0000000e+00   0.0000000e+00   0.0000000e+00   0.0000000e+00   0.0000000e+00   0.0000000e+00   0.0000000e+00   0.0000000e+00   0.0000000e+00   0.0000000e+00   0.0000000e+00   0.0000000e+00   0.0000000e+00   0.0000000e+00   5.1047110e-06   5.0166450e-05   3.3124530e-10   3.7149820e-09   2.2706520e-05   1.5014840e-04   1.6653920e-09   6.1105660e-09   2.9690180e-09   7.2938980e-09   7.7565110e-09   8.6550520e-04   1.0789450e-04   6.8803470e-09   3.0808740e-05   6.0568590e-04   1.5387340e-05   8.9642880e-05   3.2910550e-05   4.2425030e-06   1.7460326e-09   1.2811691e-09   5.1137971e-05   1.5184269e-04   1.7776721e-09   2.5243521e-09   1.1366941e-04   4.1063511e-04   6.3049095e-05   1.5164311e-04   3.9043211e-05   2.7557437e-09   2.4737408e-09   2.8651086e-05   8.1882613e-10   2.5900635e-09   1.8925469e-09   1.3931169e-09   3.3369712e-09   6.0656478e-10   1.7460326e-09   1.2811691e-09   5.1137971e-05   1.5184269e-04   1.7776721e-09   2.5243521e-09   1.1366941e-04   4.1063511e-04   6.3049095e-05   1.5164311e-04   3.9043211e-05   2.7557437e-09   2.4737408e-09   2.8651086e-05   8.1882613e-10   2.5900635e-09   1.8925469e-09   1.3931169e-09   3.3369712e-09   6.0656478e-10
   0.0000000e+00   0.0000000e+00   0.0000000e+00   0.0000000e+00   0.0000000e+00   0.0000000e+00   0.0000000e+00   0.0000000e+00   0.0000000e+00   0.0000000e+00   0.0000000e+00   0.0000000e+00   0.0000000e+00   0.0000000e+00   0.0000000e+00   0.0000000e+00   0.0000000e+00   0.0000000e+00   0.0000000e+00   0.0000000e+00   0.0000000e+00   5.0163880e-05   5.1049570e-06   2.5746120e-10   5.8977950e-09   1.5014920e-04   2.2706580e-05   1.0187130e-09   1.1366270e-08   4.1621920e-09   2.6686810e-09   9.4034270e-10   1.0789570e-04   8.6551030e-04   1.0841840e-08   6.0567910e-04   3.0809080e-05   8.9643920e-05   1.5388040e-05   4.2423030e-06   3.2910530e-05   6.8569384e-10   1.4518928e-09   5.1138216e-05   1.5184792e-04   4.3557886e-09   3.3726597e-10   1.1366177e-04   4.1063534e-04   6.3047758e-05   1.5164473e-04   3.9042930e-05   4.2297380e-09   2.3026890e-09   2.8651932e-05   3.2028085e-09   1.1287067e-09   2.8508444e-09   2.3857554e-09   3.5882745e-09   8.0794344e-10   6.8569384e-10   1.4518928e-09   5.1138216e-05   1.5184792e-04   4.3557886e-09   3.3726597e-10   1.1366177e-04   4.1063534e-04   6.3047758e-05   1.5164473e-04   3.9042930e-05   4.2297380e-09   2.3026890e-09   2.8651932e-05   3.2028085e-09   1.1287067e-09   2.8508444e-09   2.3857554e-09   3.5882745e-09   8.0794344e-10
   0.0000000e+00   0.0000000e+00   0.0000000e+00   0.0000000e+00   0.0000000e+00   0.0000000e+00   0.0000000e+00   0.0000000e+00   0.0000000e+00   0.0000000e+00   0.0000000e+00   0.0000000e+00   0.0000000e+00   0.0000000e+00   0.0000000e+00   0.0000000e+00   0.0000000e+00   0.0000000e+00   0.0000000e+00   0.0000000e+00   0.0000000e+00   1.4708010e-09   5.5411110e-10   1.0418090e-09   2.0694680e-04   2.8191320e-09   1.5182450e-10   2.6410340e-09   5.3040220e-04   1.2374690e-08   1.9449640e-10   1.0331530e-10   2.1363820e-09   3.4388700e-09   9.8785850e-10   5.2911530e-09   2.6818460e-09   1.0817760e-09   1.3983480e-10   7.4101010e-09   2.2315770e-10   4.5189774e-05   4.5182754e-05   3.1383234e-09   9.6334432e-09   2.1859001e-04   2.1858884e-04   2.8010854e-09   6.4394468e-10   2.5274072e-09   6.0878274e-09   2.6624312e-09   4.8746792e-04   4.8746628e-04   5.1780579e-09   1.3418171e-04   1.3417873e-04   3.4745699e-06   3.4765498e-06   2.3351048e-05   2.3350970e-05   4.5189774e-05   4.5182754e-05   3.1383234e-09   9.6334432e-09   2.1859001e-04   2.1858884e-04   2.8010854e-09   6.4394468e-10   2.5274072e-09   6.0878274e-09   2.6624312e-09   4.8746792e-04   4.8746628e-04   5.1780579e-09   1.3418171e-04   1.3417873e-04   3.4745699e-06   3.4765498e-06   2.3351048e-05   2.3350970e-05
   0.0000000e+00   0.0000000e+00   0.0000000e+00   0.0000000e+00   0.0000000e+00   0.0000000e+00   0.0000000e+00   0.0000000e+00   0.0000000e+00   0.0000000e+00   0.0000000e+00   0.0000000e+00   0.0000000e+00   0.0000000e+00   0.0000000e+00   0.0000000e+00   0.0000000e+00   0.0000000e+00   0.0000000e+00   0.0000000e+00   0.0000000e+00   1.9890970e-10   2.0503160e-09   5.2637800e-05   5.3296650e-09   1.8018900e-09   2.2130040e-09   6.0169470e-10   1.2488490e-08   5.2230700e-04   1.3892860e-09   2.3433310e-10   8.0667080e-09   6.8277760e-09   6.3716610e-11   4.5597500e-09   2.0566500e-10   1.4281650e-09   5.1129560e-09   5.9286540e-10   1.5453300e-10   1.5473728e-04   1.5473716e-04   4.9743074e-09   7.4265584e-09   2.2551718e-04   2.2551842e-04   1.3904995e-09   3.6645416e-09   9.2298313e-10   2.9715293e-09   1.6971318e-09   4.7084477e-05   4.7093538e-05   1.5031438e-09   4.6969804e-05   4.6968846e-05   3.3761434e-04   3.3761430e-04   5.1035346e-05   5.1034512e-05   1.5473728e-04   1.5473716e-04   4.9743074e-09   7.4265584e-09   2.2551718e-04   2.2551842e-04   1.3904995e-09   3.6645416e-09   9.2298313e-10   2.9715293e-09   1.6971318e-09   4.7084477e-05   4.7093538e-05   1.5031438e-09   4.6969804e-05   4.6968846e-05   3.3761434e-04   3.3761430e-04   5.1035346e-05   5.1034512e-05
   0.0000000e+00   0.0000000e+00   0.0000000e+00   0.0000000e+00   0.0000000e+00   0.0000000e+00   0.0000000e+00   0.0000000e+00   0.0000000e+00   0.0000000e+00   0.0000000e+00   0.0000000e+00   0.0000000e+00   0.0000000e+00   0.0000000e+00   0.0000000e+00   0.0000000e+00   0.0000000e+00   0.0000000e+00   0.0000000e+00   0.0000000e+00   6.7932530e-07   6.8538640e-06   7.4142810e-11   9.6013470e-11   1.7437660e-08   3.4943050e-07   6.3656530e-10   2.7820620e-10   1.9657420e-09   3.4326030e-10   2.5432430e-10   7.7844500e-06   2.6157090e-06   3.1208420e-09   1.0644320e-05   7.0739460e-05   1.9946890e-05   6.6067760e-04   3.4696790e-05   2.5021610e-06   1.3067101e-09   1.6799624e-09   1.4591915e-05   1.4768862e-05   8.0303596e-10   1.0981868e-09   3.7593059e-06   1.6072148e-05   9.6906999e-06   8.7750122e-07   1.3470843e-05   1.2259994e-09   1.5269573e-09   4.2569676e-04   9.0025664e-09   6.9112585e-09   1.3553636e-09   2.6975978e-09   3.3449890e-09   9.1474991e-10   1.3067101e-09   1.6799624e-09   1.4591915e-05   1.4768862e-05   8.0303596e-10   1.0981868e-09   3.7593059e-06   1.6072148e-05   9.6906999e-06   8.7750122e-07   1.3470843e-05   1.2259994e-09   1.5269573e-09   4.2569676e-04   9.0025664e-09   6.9112585e-09   1.3553636e-09   2.6975978e-09   3.3449890e-09   9.1474991e-10
   0.0000000e+00   0.0000000e+00   0.0000000e+00   0.0000000e+00   0.0000000e+00   0.0000000e+00   0.0000000e+00   0.0000000e+00   0.0000000e+00   0.0000000e+00   0.0000000e+00   0.0000000e+00   0.0000000e+00   0.0000000e+00   0.0000000e+00   0.0000000e+00   0.0000000e+00   0.0000000e+00   0.0000000e+00   0.0000000e+00   0.0000000e+00   6.8536760e-06   6.7911610e-07   1.5593100e-10   2.3797640e-10   3.4977430e-07   1.7453100e-08   2.8314780e-11   4.0636490e-10   5.4810700e-10   8.2785740e-11   1.1568140e-09   2.6161950e-06   7.7827130e-06   4.9336380e-09   7.0740510e-05   1.0645230e-05   6.6067750e-04   1.9946770e-05   2.5020590e-06   3.4696750e-05   2.1850934e-10   4.6786821e-10   1.4592029e-05   1.4768628e-05   9.5081727e-10   2.2776300e-10   3.7602278e-06   1.6072437e-05   9.6908538e-06   8.7740042e-07   1.3471022e-05   1.3658752e-09   1.2155060e-09   4.2569692e-04   9.2209934e-09   6.1042141e-09   1.2871020e-09   3.1489187e-10   3.5607285e-09   1.1310671e-09   2.1850934e-10   4.6786821e-10   1.4592029e-05   1.4768628e-05   9.5081727e-10   2.2776300e-10   3.7602278e-06   1.6072437e-05   9.6908538e-06   8.7740042e-07   1.3471022e-05   1.3658752e-09   1.2155060e-09   4.2569692e-04   9.2209934e-09   6.1042141e-09   1.2871020e-09   3.1489187e-10   3.5607285e-09   1.1310671e-09
   0.0000000e+00   0.0000000e+00   0.0000000e+00   0.0000000e+00   0.0000000e+00   0.0000000e+00   0.0000000e+00   0.0000000e+00   0.0000000e+00   0.0000000e+00   0.0000000e+00   0.0000000e+00   0.0000000e+00   0.0000000e+00   0.0000000e+00   0.0000000e+00   0.0000000e+00   0.0000000e+00   0.0000000e+00   0.0000000e+00   0.0000000e+00   4.6917200e-10   2.3634890e-10   2.7637400e-11   4.0334900e-09   2.9791010e-09   1.1192330e-09   2.6440270e-04   2.5372640e-09   4.1183760e-10   1.2660080e-10   4.5411290e-10   1.0144080e-09   4.6075140e-10   8.9135320e-06   1.7831470e-09   1.1809880e-09   4.1638120e-10   1.5461530e-09   3.9649600e-10   1.8187570e-10   4.0343276e-04   4.0343405e-04   5.7697585e-09   8.4874201e-09   1.4465610e-04   1.4465232e-04   4.9331431e-10   1.7964845e-09   2.2105994e-09   3.2327258e-09   1.5300312e-09   1.3062339e-05   1.3055231e-05   1.4657674e-09   4.5515812e-05   4.5513697e-05   3.9732342e-06   3.9731860e-06   1.4346378e-05   1.4346663e-05   4.0343276e-04   4.0343405e-04   5.7697585e-09   8.4874201e-09   1.4465610e-04   1.4465232e-04   4.9331431e-10   1.7964845e-09   2.2105994e-09   3.2327258e-09   1.5300312e-09   1.3062339e-05   1.3055231e-05   1.4657674e-09   4.5515812e-05   4.5513697e-05   3.9732342e-06   3.9731860e-06   1.4346378e-05   1.4346663e-05
   0.0000000e+00   0.0000000e+00   0.0000000e+00   0.0000000e+00   0.0000000e+00   0.0000000e+00   0.0000000e+00   0.0000000e+00   0.0000000e+00   0.0000000e+00   0.0000000e+00   0.0000000e+00   0.0000000e+00   0.0000000e+00   0.0000000e+00   0.0000000e+00   0.0000000e+00   0.0000000e+00   0.0000000e+00   0.0000000e+00   0.0000000e+00   9.0805660e-11   1.1318320e-09   3.4918740e-10   2.2119090e-10   7.2636410e-10   2.0126480e-09   3.0788780e-10   3.5302430e-10   3.1138640e-10   1.1682690e-04   4.1243120e-04   4.3796760e-10   7.1416730e-10   1.3566400e-10   1.6211800e-09   1.0697260e-09   1.4355330e-09   2.4747140e-11   1.9251070e-10   3.1070460e-10   1.8892925e-04   1.8892975e-04   3.8906144e-09   6.6696107e-09   1.9889216e-04   1.9889163e-04   1.0257688e-09   1.0889684e-09   2.9727082e-10   2.6342784e-09   3.6644447e-09   1.4573973e-04   1.4573985e-04   3.2641085e-09   1.6992195e-04   1.6992297e-04   2.5890095e-05   2.5889530e-05   5.2217362e-05   5.2216682e-05   1.8892925e-04   1.8892975e-04   3.8906144e-09   6.6696107e-09   1.9889216e-04   1.9889163e-04   1.0257688e-09   1.0889684e-09   2.9727082e-10   2.6342784e-09   3.6644447e-09   1.4573973e-04   1.4573985e-04   3.2641085e-09   1.6992195e-04   1.6992297e-04   2.5890095e-05   2.5889530e-05   5.2217362e-05   5.2216682e-05
   0.0000000e+00   0.0000000e+00   0.0000000e+00   0.0000000e+00   0.0000000e+00   0.0000000e+00   0.0000000e+00   0.0000000e+00   0.0000000e+00   0.0000000e+00   0.0000000e+00   0.0000000e+00   0.0000000e+00   0.0000000e+00   0.0000000e+00   0.0000000e+00   0.0000000e+00   0.0000000e+00   0.0000000e+00   0.0000000e+00   0.0000000e+00   2.2544730e-04   2.1258920e-06   1.6129490e-09   5.2972050e-09   8.5378190e-05   3.3527320e-06   2.4597000e-09   3.5477820e-09   1.7457850e-09   3.4973840e-09   4.5723810e-10   1.7081130e-04   7.1385730e-04   1.4485730e-09   1.9614550e-04   1.1786990e-05   1.1242550e-04   6.6585850e-06   7.4398810e-07   4.2869310e-05   1.0439660e-09   1.7998830e-09   1.3206033e-04   4.0008742e-05   2.2484272e-09   1.6003957e-09   3.9577299e-05   6.7294146e-05   1.2553797e-04   2.9374901e-04   3.2424627e-04   2.2887269e-10   1.5761934e-09   1.9361595e-05   1.3031977e-09   7.0728492e-10   4.1357372e-10   1.0267746e-10   1.0263382e-09   7.0624780e-11   1.0439660e-09   1.7998830e-09   1.3206033e-04   4.0008742e-05   2.2484272e-09   1.6003957e-09   3.9577299e-05   6.7294146e-05   1.2553797e-04   2.9374901e-04   3.2424627e-04   2.2887269e-10   1.5761934e-09   1.9361595e-05   1.3031977e-09   7.0728492e-10   4.1357372e-10   1.0267746e-10   1.0263382e-09   7.0624780e-11
   0.0000000e+00   0.0000000e+00   0.0000000e+00   0.0000000e+00   0.0000000e+00   0.0000000e+00   0.0000000e+00   0.0000000e+00   0.0000000e+00   0.0000000e+00   0.0000000e+00   0.0000000e+00   0.0000000e+00   0.0000000e+00   0.0000000e+00   0.0000000e+00   0.0000000e+00   0.0000000e+00   0.0000000e+00   0.0000000e+00   0.0000000e+00   2.1264620e-06   2.2544820e-04   5.4409070e-09   2.9404350e-09   3.3527090e-06   8.5378170e-05   1.5529320e-09   1.8162450e-09   2.4938810e-09   1.1326660e-08   5.3599480e-09   7.1386450e-04   1.7081360e-04   1.2912650e-09   1.1786870e-05   1.9615240e-04   6.6584860e-06   1.1242490e-04   4.2868470e-05   7.4415330e-07   1.5896851e-09   3.8581129e-09   1.3205923e-04   4.0007392e-05   2.1072090e-09   4.4746321e-09   3.9577309e-05   6.7295547e-05   1.2554167e-04   2.9375201e-04   3.2425017e-04   2.2840441e-09   1.8281926e-09   1.9360747e-05   9.5831581e-10   2.3408177e-09   1.0078743e-10   3.0428398e-10   2.6794517e-10   2.4062717e-10   1.5896851e-09   3.8581129e-09   1.3205923e-04   4.0007392e-05   2.1072090e-09   4.4746321e-09   3.9577309e-05   6.7295547e-05   1.2554167e-04   2.9375201e-04   3.2425017e-04   2.2840441e-09   1.8281926e-09   1.9360747e-05   9.5831581e-10   2.3408177e-09   1.0078743e-10   3.0428398e-10   2.6794517e-10   2.4062717e-10
   0.0000000e+00   0.0000000e+00   0.0000000e+00   0.0000000e+00   0.0000000e+00   0.0000000e+00   0.0000000e+00   0.0000000e+00   0.0000000e+00   0.0000000e+00   0.0000000e+00   0.0000000e+00   0.0000000e+00   0.0000000e+00   0.0000000e+00   0.0000000e+00   0.0000000e+00   0.0000000e+00   0.0000000e+00   0.0000000e+00   0.0000000e+00   1.0947660e-04   2.6015160e-07   5.8697900e-10   1.3746970e-09   3.9995110e-06   2.0409640e-07   7.7488590e-10   6.7699910e-10   5.0376400e-10   8.2048630e-10   5.8462880e-10   5.8985320e-05   2.6003830e-04   3.6856240e-10   5.8627690e-05   2.8290710e-06   1.4229500e-05   1.0117940e-06   1.1051410e-06   3.7877990e-05   9.2744406e-10   1.0231562e-09   6.2263771e-05   6.3733682e-06   8.5140559e-10   1.3856910e-09   5.0710759e-07   6.2566011e-05   4.1723115e-05   1.2135647e-04   1.3689483e-04   1.3480642e-10   4.5156829e-10   1.8852034e-05   2.4317233e-10   8.3482929e-10   1.4149760e-10   2.7025255e-10   1.1040562e-09   2.9677029e-10   9.2744406e-10   1.0231562e-09   6.2263771e-05   6.3733682e-06   8.5140559e-10   1.3856910e-09   5.0710759e-07   6.2566011e-05   4.1723115e-05   1.2135647e-04   1.3689483e-04   1.3480642e-10   4.5156829e-10   1.8852034e-05   2.4317233e-10   8.3482929e-10   1.4149760e-10   2.7025255e-10   1.1040562e-09   2.9677029e-10
   0.0000000e+00   0.0000000e+00   0.0000000e+00   0.0000000e+00   0.0000000e+00   0.0000000e+00   0.0000000e+00   0.0000000e+00   0.0000000e+00   0.0000000e+00   0.0000000e+00   0.0000000e+00   0.0000000e+00   0.0000000e+00   0.0000000e+00   0.0000000e+00   0.0000000e+00   0.0000000e+00   0.0000000e+00   0.0000000e+00   0.0000000e+00   2.6072290e-07   1.0947000e-04   2.2819010e-09   9.8768530e-11   2.0418910e-07   3.9973370e-06   9.8486940e-10   2.9775210e-10   1.5321080e-09   4.3032620e-09   2.0412420e-09   2.6002030e-04   5.8978930e-05   3.6986550e-10   2.8280040e-06   5.8624620e-05   1.0117230e-06   1.4232030e-05   3.7879140e-05   1.1052470e-06   4.2447737e-10   2.1838638e-09   6.2259704e-05   6.3711601e-06   1.6109043e-09   2.1159752e-09   5.0671120e-07   6.2563373e-05   4.1722169e-05   1.2134838e-04   1.3688773e-04   7.7130627e-10   7.8237979e-10   1.8852427e-05   7.0420045e-10   7.0536762e-10   8.4083646e-11   1.0073028e-10   9.1871109e-10   3.2248130e-10   4.2447737e-10   2.1838638e-09   6.2259704e-05   6.3711601e-06   1.6109043e-09   2.1159752e-09   5.0671120e-07   6.2563373e-05   4.1722169e-05   1.2134838e-04   1.3688773e-04   7.7130627e-10   7.8237979e-10   1.8852427e-05   7.0420045e-10   7.0536762e-10   8.4083646e-11   1.0073028e-10   9.1871109e-10   3.2248130e-10
   1.9394010e-10   6.5321420e-06   1.0013010e-04   7.7118430e-09   2.5811590e-08   1.6421570e-05   7.0208530e-04   5.7170590e-10   1.2535070e-09   5.1047110e-06   5.0163880e-05   1.4708010e-09   1.9890970e-10   6.7932530e-07   6.8536760e-06   4.6917200e-10   9.0805660e-11   2.2544730e-04   2.1264620e-06   1.0947660e-04   2.6072290e-07   0.0000000e+00   0.0000000e+00   0.0000000e+00   0.0000000e+00   0.0000000e+00   0.0000000e+00   0.0000000e+00   0.0000000e+00   0.0000000e+00   0.0000000e+00   0.0000000e+00   0.0000000e+00   0.0000000e+00   0.0000000e+00   0.0000000e+00   0.0000000e+00   0.0000000e+00   0.0000000e+00   0.0000000e+00   0.0000000e+00   2.2595924e-22   1.1158824e-08   4.9257690e-04   2.3681082e-04   5.8777075e-09   7.5324264e-09   2.2419794e-04   4.4880239e-05   2.4775727e-04   4.9598715e-05   2.0385416e-04   5.8372402e-10   2.8367753e-09   4.6586483e-06   9.9874409e-10   1.0284931e-09   1.2893120e-10   5.4092370e-10   1.1491589e-09   4.8814216e-10   2.2595924e-22   1.1158824e-08   4.9257690e-04   2.3681082e-04   5.8777075e-09   7.5324264e-09   2.2419794e-04   4.4880239e-05   2.4775727e-04   4.9598715e-05   2.0385416e-04   5.8372402e-10   2.8367753e-09   4.6586483e-06   9.9874409e-10   1.0284931e-09   1.2893120e-10   5.4092370e-10   1.1491589e-09   4.8814216e-10
   4.9413310e-10   1.0012970e-04   6.5321510e-06   4.9350500e-09   8.9720160e-09   7.0208550e-04   1.6421610e-05   2.7099340e-09   5.1259190e-09   5.0166450e-05   5.1049570e-06   5.5411110e-10   2.0503160e-09   6.8538640e-06   6.7911610e-07   2.3634890e-10   1.1318320e-09   2.1258920e-06   2.2544820e-04   2.6015160e-07   1.0947000e-04   0.0000000e+00   0.0000000e+00   0.0000000e+00   0.0000000e+00   0.0000000e+00   0.0000000e+00   0.0000000e+00   0.0000000e+00   0.0000000e+00   0.0000000e+00   0.0000000e+00   0.0000000e+00   0.0000000e+00   0.0000000e+00   0.0000000e+00   0.0000000e+00   0.0000000e+00   0.0000000e+00   0.0000000e+00   0.0000000e+00   1.1158824e-08   7.4139278e-22   4.9257650e-04   2.3681892e-04   1.6070903e-08   5.4315382e-09   2.2419014e-04   4.4878558e-05   2.4775717e-04   4.9595226e-05   2.0385456e-04   5.6852846e-09   1.7476850e-09   4.6584576e-06   1.0710045e-09   9.3562330e-10   5.4978829e-10   8.2307547e-11   1.2499587e-09   9.6531192e-10   1.1158824e-08   7.4139278e-22   4.9257650e-04   2.3681892e-04   1.6070903e-08   5.4315382e-09   2.2419014e-04   4.4878558e-05   2.4775717e-04   4.9595226e-05   2.0385456e-04   5.6852846e-09   1.7476850e-09   4.6584576e-06   1.0710045e-09   9.3562330e-10   5.4978829e-10   8.2307547e-11   1.2499587e-09   9.6531192e-10
   9.8535550e-09   2.2955650e-09   6.8926470e-10   2.9774950e-12   6.3180940e-11   1.4665600e-08   4.3733360e-09   2.5561830e-09   6.7699290e-05   3.3124530e-10   2.5746120e-10   1.0418090e-09   5.2637800e-05   7.4142810e-11   1.5593100e-10   2.7637400e-11   3.4918740e-10   1.6129490e-09   5.4409070e-09   5.8697900e-10   2.2819010e-09   0.0000000e+00   0.0000000e+00   0.0000000e+00   0.0000000e+00   0.0000000e+00   0.0000000e+00   0.0000000e+00   0.0000000e+00   0.0000000e+00   0.0000000e+00   0.0000000e+00   0.0000000e+00   0.0000000e+00   0.0000000e+00   0.0000000e+00   0.0000000e+00   0.0000000e+00   0.0000000e+00   0.0000000e+00   0.0000000e+00   4.9257690e-04   4.9257650e-04   5.3935483e-22   1.5663463e-08   2.7474541e-04   2.7474631e-04   7.2843557e-09   4.0607052e-09   9.4938437e-09   7.9208666e-09   6.0542536e-09   5.4384555e-05   5.4382774e-05   8.4331837e-10   1.3126380e-06   1.3129448e-06   1.0974041e-06   1.0974845e-06   4.0009980e-05   4.0009320e-05   4.9257690e-04   4.9257650e-04   5.3935483e-22   1.5663463e-08   2.7474541e-04   2.7474631e-04   7.2843557e-09   4.0607052e-09   9.4938437e-09   7.9208666e-09   6.0542536e-09   5.4384555e-05   5.4382774e-05   8.4331837e-10   1.3126380e-06   1.3129448e-06   1.0974041e-06   1.0974845e-06   4.0009980e-05   4.0009320e-05
   2.6634840e-10   2.5166770e-09   5.4882110e-09   1.1723970e-08   5.7256290e-04   7.4436970e-09   2.3207200e-08   4.7964470e-10   4.9848120e-10   3.7149820e-09   5.8977950e-09   2.0694680e-04   5.3296650e-09   9.6013470e-11   2.3797640e-10   4.0334900e-09   2.2119090e-10   5.2972050e-09   2.9404350e-09   1.3746970e-09   9.8768530e-11   0.0000000e+00   0.0000000e+00   0.0000000e+00   0.0000000e+00   0.0000000e+00   0.0000000e+00   0.0000000e+00   0.0000000e+00   0.0000000e+00   0.0000000e+00   0.0000000e+00   0.0000000e+00   0.0000000e+00   0.0000000e+00   0.0000000e+00   0.0000000e+00   0.0000000e+00   0.0000000e+00   0.0000000e+00   0.0000000e+00   2.3681082e-04   2.3681892e-04   1.5663463e-08   3.1882006e-22   3.1785033e-04   3.1783969e-04   8.3618370e-09   1.4900782e-09   1.1262579e-08   1.0461950e-08   7.8816062e-09   3.1808492e-05   3.1801102e-05   5.9460681e-09   2.3251508e-04   2.3251277e-04   3.8665859e-05   3.8665469e-05   7.0827899e-05   7.0829308e-05   2.3681082e-04   2.3681892e-04   1.5663463e-08   3.1882006e-22   3.1785033e-04   3.1783969e-04   8.3618370e-09   1.4900782e-09   1.1262579e-08   1.0461950e-08   7.8816062e-09   3.1808492e-05   3.1801102e-05   5.9460681e-09   2.3251508e-04   2.3251277e-04   3.8665859e-05   3.8665469e-05   7.0827899e-05   7.0829308e-05
   9.6635300e-10   1.4437390e-06   8.7667470e-05   8.1436360e-09   2.0534590e-08   4.3121140e-07   1.7041310e-05   1.2491540e-09   5.7426440e-10   2.2706520e-05   1.5014920e-04   2.8191320e-09   1.8018900e-09   1.7437660e-08   3.4977430e-07   2.9791010e-09   7.2636410e-10   8.5378190e-05   3.3527090e-06   3.9995110e-06   2.0418910e-07   0.0000000e+00   0.0000000e+00   0.0000000e+00   0.0000000e+00   0.0000000e+00   0.0000000e+00   0.0000000e+00   0.0000000e+00   0.0000000e+00   0.0000000e+00   0.0000000e+00   0.0000000e+00   0.0000000e+00   0.0000000e+00   0.0000000e+00   0.0000000e+00   0.0000000e+00   0.0000000e+00   0.0000000e+00   0.0000000e+00   5.8777075e-09   1.6070903e-08   2.7474541e-04   3.1785033e-04   2.3786392e-22   1.2985268e-08   3.0430357e-04   7.9436213e-05   3.4233642e-04   2.7917347e-04   2.1947541e-04   5.4560654e-10   4.6684377e-11   2.3293034e-06   5.3735903e-09   4.5435800e-09   9.1594633e-10   3.9791775e-10   1.3303659e-09   2.6166742e-09   5.8777075e-09   1.6070903e-08   2.7474541e-04   3.1785033e-04   2.3786392e-22   1.2985268e-08   3.0430357e-04   7.9436213e-05   3.4233642e-04   2.7917347e-04   2.1947541e-04   5.4560654e-10   4.6684377e-11   2.3293034e-06   5.3735903e-09   4.5435800e-09   9.1594633e-10   3.9791775e-10   1.3303659e-09   2.6166742e-09
   2.4878670e-08   8.7667480e-05   1.4437440e-06   2.6076570e-09   1.2566010e-08   1.7041270e-05   4.3102120e-07   8.8381330e-09   3.4922600e-09   1.5014840e-04   2.2706580e-05   1.5182450e-10   2.2130040e-09   3.4943050e-07   1.7453100e-08   1.1192330e-09   2.0126480e-09   3.3527320e-06   8.5378170e-05   2.0409640e-07   3.9973370e-06   0.0000000e+00   0.0000000e+00   0.0000000e+00   0.0000000e+00   0.0000000e+00   0.0000000e+00   0.0000000e+00   0.0000000e+00   0.0000000e+00   0.0000000e+00   0.0000000e+00   0.0000000e+00   0.0000000e+00   0.0000000e+00   0.0000000e+00   0.0000000e+00   0.0000000e+00   0.0000000e+00   0.0000000e+00   0.0000000e+00   7.5324264e-09   5.4315382e-09   2.7474631e-04   3.1783969e-04   1.2985268e-08   4.6252489e-22   3.0431441e-04   7.9438554e-05   3.4233802e-04   2.7916848e-04   2.1947681e-04   2.4155976e-09   3.2882981e-09   2.3297359e-06   3.5724748e-09   3.8522742e-09   3.1995936e-10   5.0155671e-10   5.4996992e-10   1.4021422e-09   7.5324264e-09   5.4315382e-09   2.7474631e-04   3.1783969e-04   1.2985268e-08   4.6252489e-22   3.0431441e-04   7.9438554e-05   3.4233802e-04   2.7916848e-04   2.1947681e-04   2.4155976e-09   3.2882981e-09   2.3297359e-06   3.5724748e-09   3.8522742e-09   3.1995936e-10   5.0155671e-10   5.4996992e-10   1.4021422e-09
   3.6875380e-10   8.1827360e-10   1.3717250e-09   7.1221490e-04   2.0293560e-08   5.1209830e-09   7.6240940e-09   2.5026910e-10   3.3760330e-10   1.6653920e-09   1.0187130e-09   2.6410340e-09   6.0169470e-10   6.3656530e-10   2.8314780e-11   2.6440270e-04   3.0788780e-10   2.4597000e-09   1.5529320e-09   7.7488590e-10   9.8486940e-10   0.0000000e+00   0.0000000e+00   0.0000000e+00   0.0000000e+00   0.0000000e+00   0.0000000e+00   0.0000000e+00   0.0000000e+00   0.0000000e+00   0.0000000e+00   0.0000000e+00   0.0000000e+00   0.0000000e+00   0.0000000e+00   0.0000000e+00   0.0000000e+00   0.0000000e+00   0.0000000e+00   0.0000000e+00   0.0000000e+00   2.2419794e-04   2.2419014e-04   7.2843557e-09   8.3618370e-09   3.0430357e-04   3.0431441e-04   3.3640031e-22   3.4970266e-10   7.1379022e-09   1.6444729e-10   1.5758338e-09   1.3091571e-04   1.3091519e-04   8.2299906e-10   5.8792818e-05   5.8804545e-05   1.3161098e-05   1.3162981e-05   6.4044048e-05   6.4040462e-05   2.2419794e-04   2.2419014e-04   7.2843557e-09   8.3618370e-09   3.0430357e-04   3.0431441e-04   3.3640031e-22   3.4970266e-10   7.1379022e-09   1.6444729e-10   1.5758338e-09   1.3091571e-04   1.3091519e-04   8.2299906e-10   5.8792818e-05   5.8804545e-05   1.3161098e-05   1.3162981e-05   6.4044048e-05   6.4040462e-05
   3.9353480e-10   7.3034660e-10   4.5648030e-09   1.0226210e-08   2.0364130e-04   2.7321070e-09   8.6689870e-09   4.5965990e-11   5.2261760e-10   6.1105660e-09   1.1366270e-08   5.3040220e-04   1.2488490e-08   2.7820620e-10   4.0636490e-10   2.5372640e-09   3.5302430e-10   3.5477820e-09   1.8162450e-09   6.7699910e-10   2.9775210e-10   0.0000000e+00   0.0000000e+00   0.0000000e+00   0.0000000e+00   0.0000000e+00   0.0000000e+00   0.0000000e+00   0.0000000e+00   0.0000000e+00   0.0000000e+00   0.0000000e+00   0.0000000e+00   0.0000000e+00   0.0000000e+00   0.0000000e+00   0.0000000e+00   0.0000000e+00   0.0000000e+00   0.0000000e+00   0.0000000e+00   4.4880239e-05   4.4878558e-05   4.0607052e-09   1.4900782e-09   7.9436213e-05   7.9438554e-05   3.4970266e-10   4.6354948e-23   1.0244560e-09   1.0005120e-09   7.3039958e-10   1.1811416e-04   1.1811734e-04   9.8003728e-09   3.9663479e-04   3.9663568e-04   6.9155595e-05   6.9154542e-05   6.5322904e-06   6.5328960e-06   4.4880239e-05   4.4878558e-05   4.0607052e-09   1.4900782e-09   7.9436213e-05   7.9438554e-05   3.4970266e-10   4.6354948e-23   1.0244560e-09   1.0005120e-09   7.3039958e-10   1.1811416e-04   1.1811734e-04   9.8003728e-09   3.9663479e-04   3.9663568e-04   6.9155595e-05   6.9154542e-05   6.5322904e-06   6.5328960e-06
   6.0952580e-09   3.5975220e-09   1.2943880e-09   4.8291990e-10   7.3216160e-10   5.2182160e-09   9.6462340e-10   4.6790320e-10   5.8500400e-04   2.9690180e-09   4.1621920e-09   1.2374690e-08   5.2230700e-04   1.9657420e-09   5.4810700e-10   4.1183760e-10   3.1138640e-10   1.7457850e-09   2.4938810e-09   5.0376400e-10   1.5321080e-09   0.0000000e+00   0.0000000e+00   0.0000000e+00   0.0000000e+00   0.0000000e+00   0.0000000e+00   0.0000000e+00   0.0000000e+00   0.0000000e+00   0.0000000e+00   0.0000000e+00   0.0000000e+00   0.0000000e+00   0.0000000e+00   0.0000000e+00   0.0000000e+00   0.0000000e+00   0.0000000e+00   0.0000000e+00   0.0000000e+00   2.4775727e-04   2.4775717e-04   9.4938437e-09   1.1262579e-08   3.4233642e-04   3.4233802e-04   7.1379022e-09   1.0244560e-09   3.0717050e-22   1.2953328e-09   1.0408226e-09   1.8061513e-04   1.8061391e-04   3.3832177e-10   3.7015317e-05   3.7016147e-05   1.6000686e-05   1.6000779e-05   7.1088731e-05   7.1087437e-05   2.4775727e-04   2.4775717e-04   9.4938437e-09   1.1262579e-08   3.4233642e-04   3.4233802e-04   7.1379022e-09   1.0244560e-09   3.0717050e-22   1.2953328e-09   1.0408226e-09   1.8061513e-04   1.8061391e-04   3.3832177e-10   3.7015317e-05   3.7016147e-05   1.6000686e-05   1.6000779e-05   7.1088731e-05   7.1087437e-05
   2.0066790e-03   5.0333040e-09   1.7176730e-09   2.6806090e-10   4.1157660e-10   4.3431350e-09   5.4591270e-11   5.6041150e-04   3.8059310e-10   7.2938980e-09   2.6686810e-09   1.9449640e-10   1.3892860e-09   3.4326030e-10   8.2785740e-11   1.2660080e-10   1.1682690e-04   3.4973840e-09   1.1326660e-08   8.2048630e-10   4.3032620e-09   0.0000000e+00   0.0000000e+00   0.0000000e+00   0.0000000e+00   0.0000000e+00   0.0000000e+00   0.0000000e+00   0.0000000e+00   0.0000000e+00   0.0000000e+00   0.0000000e+00   0.0000000e+00   0.0000000e+00   0.0000000e+00   0.0000000e+00   0.0000000e+00   0.0000000e+00   0.0000000e+00   0.0000000e+00   0.0000000e+00   4.9598715e-05   4.9595226e-05   7.9208666e-09   1.0461950e-08   2.7917347e-04   2.7916848e-04   1.6444729e-10   1.0005120e-09   1.2953328e-09   5.7821229e-22   2.5266198e-09   5.3073619e-04   5.3073761e-04   5.8791836e-09   1.1302673e-04   1.1302334e-04   5.3615671e-07   5.3616187e-07   5.9189062e-05   5.9189228e-05   4.9598715e-05   4.9595226e-05   7.9208666e-09   1.0461950e-08   2.7917347e-04   2.7916848e-04   1.6444729e-10   1.0005120e-09   1.2953328e-09   5.7821229e-22   2.5266198e-09   5.3073619e-04   5.3073761e-04   5.8791836e-09   1.1302673e-04   1.1302334e-04   5.3615671e-07   5.3616187e-07   5.9189062e-05   5.9189228e-05
   5.4647550e-04   5.0657960e-10   3.9658910e-10   5.8569310e-10   1.3271060e-10   7.0878520e-10   7.2658740e-10   1.0757030e-04   6.8601800e-10   7.7565110e-09   9.4034270e-10   1.0331530e-10   2.3433310e-10   2.5432430e-10   1.1568140e-09   4.5411290e-10   4.1243120e-04   4.5723810e-10   5.3599480e-09   5.8462880e-10   2.0412420e-09   0.0000000e+00   0.0000000e+00   0.0000000e+00   0.0000000e+00   0.0000000e+00   0.0000000e+00   0.0000000e+00   0.0000000e+00   0.0000000e+00   0.0000000e+00   0.0000000e+00   0.0000000e+00   0.0000000e+00   0.0000000e+00   0.0000000e+00   0.0000000e+00   0.0000000e+00   0.0000000e+00   0.0000000e+00   0.0000000e+00   2.0385416e-04   2.0385456e-04   6.0542536e-09   7.8816062e-09   2.1947541e-04   2.1947681e-04   1.5758338e-09   7.3039958e-10   1.0408226e-09   2.5266198e-09   3.7218606e-22   1.0622850e-04   1.0622732e-04   1.1044252e-10   7.4323734e-06   7.4331486e-06   7.7380889e-06   7.7380299e-06   4.0285729e-05   4.0284904e-05   2.0385416e-04   2.0385456e-04   6.0542536e-09   7.8816062e-09   2.1947541e-04   2.1947681e-04   1.5758338e-09   7.3039958e-10   1.0408226e-09   2.5266198e-09   3.7218606e-22   1.0622850e-04   1.0622732e-04   1.1044252e-10   7.4323734e-06   7.4331486e-06   7.7380889e-06   7.7380299e-06   4.0285729e-05   4.0284904e-05
   2.2783460e-08   3.5872690e-05   1.0727410e-05   2.4099390e-10   5.7795060e-10   1.3492660e-04   3.4282670e-05   1.9328790e-09   5.3798470e-09   8.6550520e-04   1.0789570e-04   2.1363820e-09   8.0667080e-09   7.7844500e-06   2.6161950e-06   1.0144080e-09   4.3796760e-10   1.7081130e-04   7.1386450e-04   5.8985320e-05   2.6002030e-04   0.0000000e+00   0.0000000e+00   0.0000000e+00   0.0000000e+00   0.0000000e+00   0.0000000e+00   0.0000000e+00   0.0000000e+00   0.0000000e+00   0.0000000e+00   0.0000000e+00   0.0000000e+00   0.0000000e+00   0.0000000e+00   0.0000000e+00   0.0000000e+00   0.0000000e+00   0.0000000e+00   0.0000000e+00   0.0000000e+00   5.8372402e-10   5.6852846e-09   5.4384555e-05   3.1808492e-05   5.4560654e-10   2.4155976e-09   1.3091571e-04   1.1811416e-04   1.8061513e-04   5.3073619e-04   1.0622850e-04   6.8318804e-22   6.3634478e-09   1.4756979e-05   1.6757654e-09   6.3254222e-10   3.9009273e-10   8.0641903e-10   2.1047272e-09   6.7067983e-10   5.8372402e-10   5.6852846e-09   5.4384555e-05   3.1808492e-05   5.4560654e-10   2.4155976e-09   1.3091571e-04   1.1811416e-04   1.8061513e-04   5.3073619e-04   1.0622850e-04   6.8318804e-22   6.3634478e-09   1.4756979e-05   1.6757654e-09   6.3254222e-10   3.9009273e-10   8.0641903e-10   2.1047272e-09   6.7067983e-10
   1.3527000e-08   1.0727510e-05   3.5872470e-05   1.8353830e-09   1.5657890e-09   3.4282380e-05   1.3492510e-04   6.9094810e-10   1.0648830e-09   1.0789450e-04   8.6551030e-04   3.4388700e-09   6.8277760e-09   2.6157090e-06   7.7827130e-06   4.6075140e-10   7.1416730e-10   7.1385730e-04   1.7081360e-04   2.6003830e-04   5.8978930e-05   0.0000000e+00   0.0000000e+00   0.0000000e+00   0.0000000e+00   0.0000000e+00   0.0000000e+00   0.0000000e+00   0.0000000e+00   0.0000000e+00   0.0000000e+00   0.0000000e+00   0.0000000e+00   0.0000000e+00   0.0000000e+00   0.0000000e+00   0.0000000e+00   0.0000000e+00   0.0000000e+00   0.0000000e+00   0.0000000e+00   2.8367753e-09   1.7476850e-09   5.4382774e-05   3.1801102e-05   4.6684377e-11   3.2882981e-09   1.3091519e-04   1.1811734e-04   1.8061391e-04   5.3073761e-04   1.0622732e-04   6.3634478e-09   4.0979009e-22   1.4757617e-05   2.8417676e-10   1.5553937e-10   1.6253403e-09   1.4784978e-09   9.7057799e-10   2.5011473e-10   2.8367753e-09   1.7476850e-09   5.4382774e-05   3.1801102e-05   4.6684377e-11   3.2882981e-09   1.3091519e-04   1.1811734e-04   1.8061391e-04   5.3073761e-04   1.0622732e-04   6.3634478e-09   4.0979009e-22   1.4757617e-05   2.8417676e-10   1.5553937e-10   1.6253403e-09   1.4784978e-09   9.7057799e-10   2.5011473e-10
   6.3787590e-10   7.7587380e-11   2.5869330e-11   1.2968040e-05   2.0599450e-10   1.2946800e-09   1.6593850e-09   4.0416080e-10   5.8635900e-11   6.8803470e-09   1.0841840e-08   9.8785850e-10   6.3716610e-11   3.1208420e-09   4.9336380e-09   8.9135320e-06   1.3566400e-10   1.4485730e-09   1.2912650e-09   3.6856240e-10   3.6986550e-10   0.0000000e+00   0.0000000e+00   0.0000000e+00   0.0000000e+00   0.0000000e+00   0.0000000e+00   0.0000000e+00   0.0000000e+00   0.0000000e+00   0.0000000e+00   0.0000000e+00   0.0000000e+00   0.0000000e+00   0.0000000e+00   0.0000000e+00   0.0000000e+00   0.0000000e+00   0.0000000e+00   0.0000000e+00   0.0000000e+00   4.6586483e-06   4.6584576e-06   8.4331837e-10   5.9460681e-09   2.3293034e-06   2.3297359e-06   8.2299906e-10   9.8003728e-09   3.3832177e-10   5.8791836e-09   1.1044252e-10   1.4756979e-05   1.4757617e-05   5.8626472e-23   6.1870592e-05   6.1869313e-05   4.1730620e-04   4.1730658e-04   1.7797888e-05   1.7797737e-05   4.6586483e-06   4.6584576e-06   8.4331837e-10   5.9460681e-09   2.3293034e-06   2.3297359e-06   8.2299906e-10   9.8003728e-09   3.3832177e-10   5.8791836e-09   1.1044252e-10   1.4756979e-05   1.4757617e-05   5.8626472e-23   6.1870592e-05   6.1869313e-05   4.1730620e-04   4.1730658e-04   1.7797888e-05   1.7797737e-05
   7.2451320e-10   3.0736550e-07   2.6442630e-06   1.9214410e-09   2.2261790e-09   3.7048250e-06   4.9993930e-05   1.6055530e-09   1.3526220e-12   3.0808740e-05   6.0567910e-04   5.2911530e-09   4.5597500e-09   1.0644320e-05   7.0740510e-05   1.7831470e-09   1.6211800e-09   1.9614550e-04   1.1786870e-05   5.8627690e-05   2.8280040e-06   0.0000000e+00   0.0000000e+00   0.0000000e+00   0.0000000e+00   0.0000000e+00   0.0000000e+00   0.0000000e+00   0.0000000e+00   0.0000000e+00   0.0000000e+00   0.0000000e+00   0.0000000e+00   0.0000000e+00   0.0000000e+00   0.0000000e+00   0.0000000e+00   0.0000000e+00   0.0000000e+00   0.0000000e+00   0.0000000e+00   9.9874409e-10   1.0710045e-09   1.3126380e-06   2.3251508e-04   5.3735903e-09   3.5724748e-09   5.8792818e-05   3.9663479e-04   3.7015317e-05   1.1302673e-04   7.4323734e-06   1.6757654e-09   2.8417676e-10   6.1870592e-05   2.0008373e-22   1.0539771e-09   8.9699122e-09   9.5583805e-09   2.9894609e-09   3.4919022e-10   9.9874409e-10   1.0710045e-09   1.3126380e-06   2.3251508e-04   5.3735903e-09   3.5724748e-09   5.8792818e-05   3.9663479e-04   3.7015317e-05   1.1302673e-04   7.4323734e-06   1.6757654e-09   2.8417676e-10   6.1870592e-05   2.0008373e-22   1.0539771e-09   8.9699122e-09   9.5583805e-09   2.9894609e-09   3.4919022e-10
   4.0245870e-09   2.6443910e-06   3.0735750e-07   2.1219930e-10   1.3992610e-10   4.9989090e-05   3.7049230e-06   5.9593920e-09   5.2918360e-09   6.0568590e-04   3.0809080e-05   2.6818460e-09   2.0566500e-10   7.0739460e-05   1.0645230e-05   1.1809880e-09   1.0697260e-09   1.1786990e-05   1.9615240e-04   2.8290710e-06   5.8624620e-05   0.0000000e+00   0.0000000e+00   0.0000000e+00   0.0000000e+00   0.0000000e+00   0.0000000e+00   0.0000000e+00   0.0000000e+00   0.0000000e+00   0.0000000e+00   0.0000000e+00   0.0000000e+00   0.0000000e+00   0.0000000e+00   0.0000000e+00   0.0000000e+00   0.0000000e+00   0.0000000e+00   0.0000000e+00   0.0000000e+00   1.0284931e-09   9.3562330e-10   1.3129448e-06   2.3251277e-04   4.5435800e-09   3.8522742e-09   5.8804545e-05   3.9663568e-04   3.7016147e-05   1.1302334e-04   7.4331486e-06   6.3254222e-10   1.5553937e-10   6.1869313e-05   1.0539771e-09   7.3223375e-23   6.6339553e-09   6.4348404e-09   3.9372239e-09   6.2434148e-10   1.0284931e-09   9.3562330e-10   1.3129448e-06   2.3251277e-04   4.5435800e-09   3.8522742e-09   5.8804545e-05   3.9663568e-04   3.7016147e-05   1.1302334e-04   7.4331486e-06   6.3254222e-10   1.5553937e-10   6.1869313e-05   1.0539771e-09   7.3223375e-23   6.6339553e-09   6.4348404e-09   3.9372239e-09   6.2434148e-10
   6.4259640e-10   6.5043630e-09   1.8753380e-06   1.2665180e-10   4.4769530e-10   7.0546510e-08   1.5577740e-06   1.8598020e-10   1.0956740e-09   1.5387340e-05   8.9643920e-05   1.0817760e-09   1.4281650e-09   1.9946890e-05   6.6067750e-04   4.1638120e-10   1.4355330e-09   1.1242550e-04   6.6584860e-06   1.4229500e-05   1.0117230e-06   0.0000000e+00   0.0000000e+00   0.0000000e+00   0.0000000e+00   0.0000000e+00   0.0000000e+00   0.0000000e+00   0.0000000e+00   0.0000000e+00   0.0000000e+00   0.0000000e+00   0.0000000e+00   0.0000000e+00   0.0000000e+00   0.0000000e+00   0.0000000e+00   0.0000000e+00   0.0000000e+00   0.0000000e+00   0.0000000e+00   1.2893120e-10   5.4978829e-10   1.0974041e-06   3.8665859e-05   9.1594633e-10   3.1995936e-10   1.3161098e-05   6.9155595e-05   1.6000686e-05   5.3615671e-07   7.7380889e-06   3.9009273e-10   1.6253403e-09   4.1730620e-04   8.9699122e-09   6.6339553e-09   2.2406826e-22   1.3112586e-09   4.2060033e-09   1.0715385e-09   1.2893120e-10   5.4978829e-10   1.0974041e-06   3.8665859e-05   9.1594633e-10   3.1995936e-10   1.3161098e-05   6.9155595e-05   1.6000686e-05   5.3615671e-07   7.7380889e-06   3.9009273e-10   1.6253403e-09   4.1730620e-04   8.9699122e-09   6.6339553e-09   2.2406826e-22   1.3112586e-09   4.2060033e-09   1.0715385e-09
   5.7217960e-11   1.8750960e-06   6.5105660e-09   3.6468840e-10   1.1453100e-10   1.5584150e-06   7.0312950e-08   9.3187350e-10   1.7927280e-09   8.9642880e-05   1.5388040e-05   1.3983480e-10   5.1129560e-09   6.6067760e-04   1.9946770e-05   1.5461530e-09   2.4747140e-11   6.6585850e-06   1.1242490e-04   1.0117940e-06   1.4232030e-05   0.0000000e+00   0.0000000e+00   0.0000000e+00   0.0000000e+00   0.0000000e+00   0.0000000e+00   0.0000000e+00   0.0000000e+00   0.0000000e+00   0.0000000e+00   0.0000000e+00   0.0000000e+00   0.0000000e+00   0.0000000e+00   0.0000000e+00   0.0000000e+00   0.0000000e+00   0.0000000e+00   0.0000000e+00   0.0000000e+00   5.4092370e-10   8.2307547e-11   1.0974845e-06   3.8665469e-05   3.9791775e-10   5.0155671e-10   1.3162981e-05   6.9154542e-05   1.6000779e-05   5.3616187e-07   7.7380299e-06   8.0641903e-10   1.4784978e-09   4.1730658e-04   9.5583805e-09   6.4348404e-09   1.3112586e-09   1.7396282e-22   2.6648016e-09   1.2535297e-09   5.4092370e-10   8.2307547e-11   1.0974845e-06   3.8665469e-05   3.9791775e-10   5.0155671e-10   1.3162981e-05   6.9154542e-05   1.6000779e-05   5.3616187e-07   7.7380299e-06   8.0641903e-10   1.4784978e-09   4.1730658e-04   9.5583805e-09   6.4348404e-09   1.3112586e-09   1.7396282e-22   2.6648016e-09   1.2535297e-09
   6.5930600e-10   4.9129510e-06   1.8875660e-07   1.2969330e-09   2.1275420e-09   2.2974290e-06   7.8255520e-09   4.3468760e-10   1.1857840e-10   3.2910550e-05   4.2423030e-06   7.4101010e-09   5.9286540e-10   3.4696790e-05   2.5020590e-06   3.9649600e-10   1.9251070e-10   7.4398810e-07   4.2868470e-05   1.1051410e-06   3.7879140e-05   0.0000000e+00   0.0000000e+00   0.0000000e+00   0.0000000e+00   0.0000000e+00   0.0000000e+00   0.0000000e+00   0.0000000e+00   0.0000000e+00   0.0000000e+00   0.0000000e+00   0.0000000e+00   0.0000000e+00   0.0000000e+00   0.0000000e+00   0.0000000e+00   0.0000000e+00   0.0000000e+00   0.0000000e+00   0.0000000e+00   1.1491589e-09   1.2499587e-09   4.0009980e-05   7.0827899e-05   1.3303659e-09   5.4996992e-10   6.4044048e-05   6.5322904e-06   7.1088731e-05   5.9189062e-05   4.0285729e-05   2.1047272e-09   9.7057799e-10   1.7797888e-05   2.9894609e-09   3.9372239e-09   4.2060033e-09   2.6648016e-09   4.4560933e-22   5.4307424e-10   1.1491589e-09   1.2499587e-09   4.0009980e-05   7.0827899e-05   1.3303659e-09   5.4996992e-10   6.4044048e-05   6.5322904e-06   7.1088731e-05   5.9189062e-05   4.0285729e-05   2.1047272e-09   9.7057799e-10   1.7797888e-05   2.9894609e-09   3.9372239e-09   4.2060033e-09   2.6648016e-09   4.4560933e-22   5.4307424e-10
   5.2568920e-10   1.8901150e-07   4.9128270e-06   5.1482780e-10   1.0297320e-09   7.7933930e-09   2.2976380e-06   1.7156560e-10   2.0498590e-10   4.2425030e-06   3.2910530e-05   2.2315770e-10   1.5453300e-10   2.5021610e-06   3.4696750e-05   1.8187570e-10   3.1070460e-10   4.2869310e-05   7.4415330e-07   3.7877990e-05   1.1052470e-06   0.0000000e+00   0.0000000e+00   0.0000000e+00   0.0000000e+00   0.0000000e+00   0.0000000e+00   0.0000000e+00   0.0000000e+00   0.0000000e+00   0.0000000e+00   0.0000000e+00   0.0000000e+00   0.0000000e+00   0.0000000e+00   0.0000000e+00   0.0000000e+00   0.0000000e+00   0.0000000e+00   0.0000000e+00   0.0000000e+00   4.8814216e-10   9.6531192e-10   4.0009320e-05   7.0829308e-05   2.6166742e-09   1.4021422e-09   6.4040462e-05   6.5328960e-06   7.1087437e-05   5.9189228e-05   4.0284904e-05   6.7067983e-10   2.5011473e-10   1.7797737e-05   3.4919022e-10   6.2434148e-10   1.0715385e-09   1.2535297e-09   5.4307424e-10   2.0849718e-22   4.8814216e-10   9.6531192e-10   4.0009320e-05   7.0829308e-05   2.6166742e-09   1.4021422e-09   6.4040462e-05   6.5328960e-06   7.1087437e-05   5.9189228e-05   4.0284904e-05   6.7067983e-10   2.5011473e-10   1.7797737e-05   3.4919022e-10   6.2434148e-10   1.0715385e-09   1.2535297e-09   5.4307424e-10   2.0849718e-22
   1.4511243e-03   2.2478831e-09   5.6514366e-09   3.9668636e-04   1.9990070e-04   3.4362509e-09   1.1589367e-08   1.5910083e-04   1.7236801e-04   1.7460326e-09   6.8569384e-10   4.5189774e-05   1.5473728e-04   1.3067101e-09   2.1850934e-10   4.0343276e-04   1.8892925e-04   1.0439660e-09   1.5896851e-09   9.2744406e-10   4.2447737e-10   2.2595924e-22   1.1158824e-08   4.9257690e-04   2.3681082e-04   5.8777075e-09   7.5324264e-09   2.2419794e-04   4.4880239e-05   2.4775727e-04   4.9598715e-05   2.0385416e-04   5.8372402e-10   2.8367753e-09   4.6586483e-06   9.9874409e-10   1.0284931e-09   1.2893120e-10   5.4092370e-10   1.1491589e-09   4.8814216e-10   0.0000000e+00   7.4202570e-04   1.5479080e-08   2.5673080e-12   4.3370140e-07   8.9043210e-06   9.4017950e-10   3.9139400e-10   3.2912110e-09   4.6888380e-09   2.0277130e-09   1.5103800e-04   3.4637900e-05   2.7397810e-09   7.0999410e-06   1.4022290e-04   1.3133660e-06   1.9117870e-05   3.8380060e-06   1.0287980e-07   0.0000000e+00   0.0000000e+00   0.0000000e+00   0.0000000e+00   0.0000000e+00   0.0000000e+00   0.0000000e+00   0.0000000e+00   0.0000000e+00   0.0000000e+00   0.0000000e+00   0.0000000e+00   0.0000000e+00   0.0000000e+00   0.0000000e+00   0.0000000e+00   0.0000000e+00   0.0000000e+00   0.0000000e+00   0.0000000e+00
   1.4511193e-03   1.0397713e-08   7.9213642e-09   3.9670356e-04   1.9986620e-04   1.0597349e-08   8.1177844e-09   1.5910213e-04   1.7236712e-04   1.2811691e-09   1.4518928e-09   4.5182754e-05   1.5473716e-04   1.6799624e-09   4.6786821e-10   4.0343405e-04   1.8892975e-04   1.7998830e-09   3.8581129e-09   1.0231562e-09   2.1838638e-09   1.1158824e-08   7.4139278e-22   4.9257650e-04   2.3681892e-04   1.6070903e-08   5.4315382e-09   2.2419014e-04   4.4878558e-05   2.4775717e-04   4.9595226e-05   2.0385456e-04   5.6852846e-09   1.7476850e-09   4.6584576e-06   1.0710045e-09   9.3562330e-10   5.4978829e-10   8.2307547e-11   1.2499587e-09   9.6531192e-10   7.4202570e-04   0.0000000e+00   4.1943190e-09   2.6329610e-09   8.9033750e-06   4.3378370e-07   4.4077440e-09   4.3289280e-10   4.9706580e-10   8.5685810e-10   5.5078560e-10   3.4637610e-05   1.5103800e-04   3.4526970e-09   1.4022060e-04   7.0996100e-06   1.9117300e-05   1.3131700e-06   1.0286630e-07   3.8379110e-06   0.0000000e+00   0.0000000e+00   0.0000000e+00   0.0000000e+00   0.0000000e+00   0.0000000e+00   0.0000000e+00   0.0000000e+00   0.0000000e+00   0.0000000e+00   0.0000000e+00   0.0000000e+00   0.0000000e+00   0.0000000e+00   0.0000000e+00   0.0000000e+00   0.0000000e+00   0.0000000e+00   0.0000000e+00   0.0000000e+00
   3.4898996e-08   3.9183408e-04   3.9183458e-04   1.2919635e-08   1.3135822e-08   4.7472938e-04   4.7472789e-04   3.5751096e-09   4.0513165e-09   5.1137971e-05   5.1138216e-05   3.1383234e-09   4.9743074e-09   1.4591915e-05   1.4592029e-05   5.7697585e-09   3.8906144e-09   1.3206033e-04   1.3205923e-04   6.2263771e-05   6.2259704e-05   4.9257690e-04   4.9257650e-04   5.3935483e-22   1.5663463e-08   2.7474541e-04   2.7474631e-04   7.2843557e-09   4.0607052e-09   9.4938437e-09   7.9208666e-09   6.0542536e-09   5.4384555e-05   5.4382774e-05   8.4331837e-10   1.3126380e-06   1.3129448e-06   1.0974041e-06   1.0974845e-06   4.0009980e-05   4.0009320e-05   1.5479080e-08   4.1943190e-09   0.0000000e+00   2.4602440e-09   1.4723110e-09   4.2140260e-10   5.9887910e-05   2.7997040e-09   4.1607430e-11   1.8618340e-10   7.2011730e-11   1.4559020e-10   3.5129970e-09   1.1287640e-07   2.8216860e-09   8.5462980e-10   3.3119220e-10   8.1407850e-11   3.0839000e-11   8.7390500e-11   0.0000000e+00   0.0000000e+00   0.0000000e+00   0.0000000e+00   0.0000000e+00   0.0000000e+00   0.0000000e+00   0.0000000e+00   0.0000000e+00   0.0000000e+00   0.0000000e+00   0.0000000e+00   0.0000000e+00   0.0000000e+00   0.0000000e+00   0.0000000e+00   0.0000000e+00   0.0000000e+00   0.0000000e+00   0.0000000e+00
   3.3732745e-09   3.0423918e-04   3.0422866e-04   1.4506390e-08   8.1580731e-09   1.8071107e-04   1.8072067e-04   1.1057489e-08   9.5392931e-09   1.5184269e-04   1.5184792e-04   9.6334432e-09   7.4265584e-09   1.4768862e-05   1.4768628e-05   8.4874201e-09   6.6696107e-09   4.0008742e-05   4.0007392e-05   6.3733682e-06   6.3711601e-06   2.3681082e-04   2.3681892e-04   1.5663463e-08   3.1882006e-22   3.1785033e-04   3.1783969e-04   8.3618370e-09   1.4900782e-09   1.1262579e-08   1.0461950e-08   7.8816062e-09   3.1808492e-05   3.1801102e-05   5.9460681e-09   2.3251508e-04   2.3251277e-04   3.8665859e-05   3.8665469e-05   7.0827899e-05   7.0829308e-05   2.5673080e-12   2.6329610e-09   2.4602440e-09   0.0000000e+00   1.5006960e-10   4.7008620e-09   2.7197490e-10   4.9147370e-11   9.3531280e-09   5.4159040e-04   5.3874550e-04   1.2118740e-08   4.9799310e-09   1.1001980e-10   4.1528000e-10   2.7467040e-10   7.1312650e-11   2.2733820e-10   1.5961500e-10   1.1154190e-10   0.0000000e+00   0.0000000e+00   0.0000000e+00   0.0000000e+00   0.0000000e+00   0.0000000e+00   0.0000000e+00   0.0000000e+00   0.0000000e+00   0.0000000e+00   0.0000000e+00   0.0000000e+00   0.0000000e+00   0.0000000e+00   0.0000000e+00   0.0000000e+00   0.0000000e+00   0.0000000e+00   0.0000000e+00   0.0000000e+00
   2.4629334e-04   1.1344035e-08   8.3149206e-09   4.3160425e-04   3.1829154e-04   5.6909367e-09   5.9579534e-09   2.8210183e-04   2.6156901e-04   1.7776721e-09   4.3557886e-09   2.1859001e-04   2.2551718e-04   8.0303596e-10   9.5081727e-10   1.4465610e-04   1.9889216e-04   2.2484272e-09   2.1072090e-09   8.5140559e-10   1.6109043e-09   5.8777075e-09   1.6070903e-08   2.7474541e-04   3.1785033e-04   2.3786392e-22   1.2985268e-08   3.0430357e-04   7.9436213e-05   3.4233642e-04   2.7917347e-04   2.1947541e-04   5.4560654e-10   4.6684377e-11   2.3293034e-06   5.3735903e-09   4.5435800e-09   9.1594633e-10   3.9791775e-10   1.3303659e-09   2.6166742e-09   4.3370140e-07   8.9033750e-06   1.4723110e-09   1.5006960e-10   0.0000000e+00   7.0703200e-05   1.4169060e-09   1.1554320e-10   7.1987830e-09   1.0152980e-08   2.3074160e-08   4.6925090e-06   1.3195670e-06   6.4654380e-10   4.5447710e-06   4.5632870e-05   1.8518260e-07   9.2936670e-06   1.5749490e-05   3.4433980e-07   0.0000000e+00   0.0000000e+00   0.0000000e+00   0.0000000e+00   0.0000000e+00   0.0000000e+00   0.0000000e+00   0.0000000e+00   0.0000000e+00   0.0000000e+00   0.0000000e+00   0.0000000e+00   0.0000000e+00   0.0000000e+00   0.0000000e+00   0.0000000e+00   0.0000000e+00   0.0000000e+00   0.0000000e+00   0.0000000e+00
   2.4629384e-04   8.3019433e-09   7.2150151e-09   4.3163079e-04   3.1825411e-04   1.7030183e-09   1.2406778e-08   2.8210015e-04   2.6157072e-04   2.5243521e-09   3.3726597e-10   2.1858884e-04   2.2551842e-04   1.0981868e-09   2.2776300e-10   1.4465232e-04   1.9889163e-04   1.6003957e-09   4.4746321e-09   1.3856910e-09   2.1159752e-09   7.5324264e-09   5.4315382e-09   2.7474631e-04   3.1783969e-04   1.2985268e-08   4.6252489e-22   3.0431441e-04   7.9438554e-05   3.4233802e-04   2.7916848e-04   2.1947681e-04   2.4155976e-09   3.2882981e-09   2.3297359e-06   3.5724748e-09   3.8522742e-09   3.1995936e-10   5.0155671e-10   5.4996992e-10   1.4021422e-09   8.9043210e-06   4.3378370e-07   4.2140260e-10   4.7008620e-09   7.0703200e-05   0.0000000e+00   4.5294030e-09   4.6950900e-09   2.4614470e-09   8.0437950e-09   1.3436730e-08   1.3195920e-06   4.6930360e-06   8.9324870e-10   4.5632520e-05   4.5447690e-06   9.2935560e-06   1.8502790e-07   3.4461370e-07   1.5749460e-05   0.0000000e+00   0.0000000e+00   0.0000000e+00   0.0000000e+00   0.0000000e+00   0.0000000e+00   0.0000000e+00   0.0000000e+00   0.0000000e+00   0.0000000e+00   0.0000000e+00   0.0000000e+00   0.0000000e+00   0.0000000e+00   0.0000000e+00   0.0000000e+00   0.0000000e+00   0.0000000e+00   0.0000000e+00   0.0000000e+00
   4.7082896e-09   2.9959329e-04   2.9960320e-04   1.0739044e-09   8.2700023e-09   2.6253586e-04   2.6253096e-04   2.9485517e-09   8.6550615e-10   1.1366941e-04   1.1366177e-04   2.8010854e-09   1.3904995e-09   3.7593059e-06   3.7602278e-06   4.9331431e-10   1.0257688e-09   3.9577299e-05   3.9577309e-05   5.0710759e-07   5.0671120e-07   2.2419794e-04   2.2419014e-04   7.2843557e-09   8.3618370e-09   3.0430357e-04   3.0431441e-04   3.3640031e-22   3.4970266e-10   7.1379022e-09   1.6444729e-10   1.5758338e-09   1.3091571e-04   1.3091519e-04   8.2299906e-10   5.8792818e-05   5.8804545e-05   1.3161098e-05   1.3162981e-05   6.4044048e-05   6.4040462e-05   9.4017950e-10   4.4077440e-09   5.9887910e-05   2.7197490e-10   1.4169060e-09   4.5294030e-09   0.0000000e+00   2.0777570e-10   6.0260240e-04   9.4293080e-09   8.2186760e-09   3.5315730e-10   1.4661030e-09   9.7402710e-11   3.2510570e-10   2.5820440e-09   5.9092710e-10   8.2646810e-10   5.5102750e-10   4.3494230e-10   0.0000000e+00   0.0000000e+00   0.0000000e+00   0.0000000e+00   0.0000000e+00   0.0000000e+00   0.0000000e+00   0.0000000e+00   0.0000000e+00   0.0000000e+00   0.0000000e+00   0.0000000e+00   0.0000000e+00   0.0000000e+00   0.0000000e+00   0.0000000e+00   0.0000000e+00   0.0000000e+00   0.0000000e+00   0.0000000e+00
   9.3200206e-10   1.5139997e-04   1.5140240e-04   2.0871911e-09   2.4768205e-09   1.5477383e-04   1.5477313e-04   1.8536934e-09   4.4914035e-09   4.1063511e-04   4.1063534e-04   6.4394468e-10   3.6645416e-09   1.6072148e-05   1.6072437e-05   1.7964845e-09   1.0889684e-09   6.7294146e-05   6.7295547e-05   6.2566011e-05   6.2563373e-05   4.4880239e-05   4.4878558e-05   4.0607052e-09   1.4900782e-09   7.9436213e-05   7.9438554e-05   3.4970266e-10   4.6354948e-23   1.0244560e-09   1.0005120e-09   7.3039958e-10   1.1811416e-04   1.1811734e-04   9.8003728e-09   3.9663479e-04   3.9663568e-04   6.9155595e-05   6.9154542e-05   6.5322904e-06   6.5328960e-06   3.9139400e-10   4.3289280e-10   2.7997040e-09   4.9147370e-11   1.1554320e-10   4.6950900e-09   2.0777570e-10   0.0000000e+00   9.0624400e-10   3.4598030e-04   4.5817920e-04   5.5484470e-10   1.1291930e-09   5.7259350e-10   1.6731180e-09   2.5733610e-09   4.0677430e-10   8.4152060e-10   7.1830550e-11   4.5435210e-11   0.0000000e+00   0.0000000e+00   0.0000000e+00   0.0000000e+00   0.0000000e+00   0.0000000e+00   0.0000000e+00   0.0000000e+00   0.0000000e+00   0.0000000e+00   0.0000000e+00   0.0000000e+00   0.0000000e+00   0.0000000e+00   0.0000000e+00   0.0000000e+00   0.0000000e+00   0.0000000e+00   0.0000000e+00   0.0000000e+00
   9.7612899e-09   3.3322285e-04   3.3322234e-04   9.4413934e-10   3.2330545e-09   1.1243450e-04   1.1243559e-04   1.3244234e-09   3.8996571e-10   6.3049095e-05   6.3047758e-05   2.5274072e-09   9.2298313e-10   9.6906999e-06   9.6908538e-06   2.2105994e-09   2.9727082e-10   1.2553797e-04   1.2554167e-04   4.1723115e-05   4.1722169e-05   2.4775727e-04   2.4775717e-04   9.4938437e-09   1.1262579e-08   3.4233642e-04   3.4233802e-04   7.1379022e-09   1.0244560e-09   3.0717050e-22   1.2953328e-09   1.0408226e-09   1.8061513e-04   1.8061391e-04   3.3832177e-10   3.7015317e-05   3.7016147e-05   1.6000686e-05   1.6000779e-05   7.1088731e-05   7.1087437e-05   3.2912110e-09   4.9706580e-10   4.1607430e-11   9.3531280e-09   7.1987830e-09   2.4614470e-09   6.0260240e-04   9.0624400e-10   0.0000000e+00   1.6123910e-10   1.0564170e-10   3.8558590e-10   6.6916730e-09   8.1167730e-06   7.7979260e-09   2.7685050e-10   1.5348120e-09   6.3532380e-10   1.1551970e-09   8.4249620e-10   0.0000000e+00   0.0000000e+00   0.0000000e+00   0.0000000e+00   0.0000000e+00   0.0000000e+00   0.0000000e+00   0.0000000e+00   0.0000000e+00   0.0000000e+00   0.0000000e+00   0.0000000e+00   0.0000000e+00   0.0000000e+00   0.0000000e+00   0.0000000e+00   0.0000000e+00   0.0000000e+00   0.0000000e+00   0.0000000e+00
   5.9484421e-09   3.4230756e-06   3.4218336e-06   9.8953112e-10   7.7608952e-09   1.9556700e-04   1.9556840e-04   3.1600050e-09   3.1662055e-09   1.5164311e-04   1.5164473e-04   6.0878274e-09   2.9715293e-09   8.7750122e-07   8.7740042e-07   3.2327258e-09   2.6342784e-09   2.9374901e-04   2.9375201e-04   1.2135647e-04   1.2134838e-04   4.9598715e-05   4.9595226e-05   7.9208666e-09   1.0461950e-08   2.7917347e-04   2.7916848e-04   1.6444729e-10   1.0005120e-09   1.2953328e-09   5.7821229e-22   2.5266198e-09   5.3073619e-04   5.3073761e-04   5.8791836e-09   1.1302673e-04   1.1302334e-04   5.3615671e-07   5.3616187e-07   5.9189062e-05   5.9189228e-05   4.6888380e-09   8.5685810e-10   1.8618340e-10   5.4159040e-04   1.0152980e-08   8.0437950e-09   9.4293080e-09   3.4598030e-04   1.6123910e-10   0.0000000e+00   5.8865460e-11   3.3777670e-09   6.4287470e-09   6.3725390e-10   8.6594950e-09   1.8656730e-09   1.5837750e-09   8.1512950e-11   6.2878520e-09   2.6904300e-10   0.0000000e+00   0.0000000e+00   0.0000000e+00   0.0000000e+00   0.0000000e+00   0.0000000e+00   0.0000000e+00   0.0000000e+00   0.0000000e+00   0.0000000e+00   0.0000000e+00   0.0000000e+00   0.0000000e+00   0.0000000e+00   0.0000000e+00   0.0000000e+00   0.0000000e+00   0.0000000e+00   0.0000000e+00   0.0000000e+00
   5.0261285e-09   4.2019395e-04   4.2019216e-04   1.3859582e-09   8.3531846e-10   3.7116595e-05   3.7115252e-05   4.9262910e-10   1.5830024e-09   3.9043211e-05   3.9042930e-05   2.6624312e-09   1.6971318e-09   1.3470843e-05   1.3471022e-05   1.5300312e-09   3.6644447e-09   3.2424627e-04   3.2425017e-04   1.3689483e-04   1.3688773e-04   2.0385416e-04   2.0385456e-04   6.0542536e-09   7.8816062e-09   2.1947541e-04   2.1947681e-04   1.5758338e-09   7.3039958e-10   1.0408226e-09   2.5266198e-09   3.7218606e-22   1.0622850e-04   1.0622732e-04   1.1044252e-10   7.4323734e-06   7.4331486e-06   7.7380889e-06   7.7380299e-06   4.0285729e-05   4.0284904e-05   2.0277130e-09   5.5078560e-10   7.2011730e-11   5.3874550e-04   2.3074160e-08   1.3436730e-08   8.2186760e-09   4.5817920e-04   1.0564170e-10   5.8865460e-11   0.0000000e+00   4.4371550e-09   3.0093480e-09   8.1014510e-10   3.2314700e-09   1.1219630e-09   8.7290750e-11   6.7432390e-10   6.1749770e-09   7.5719510e-10   0.0000000e+00   0.0000000e+00   0.0000000e+00   0.0000000e+00   0.0000000e+00   0.0000000e+00   0.0000000e+00   0.0000000e+00   0.0000000e+00   0.0000000e+00   0.0000000e+00   0.0000000e+00   0.0000000e+00   0.0000000e+00   0.0000000e+00   0.0000000e+00   0.0000000e+00   0.0000000e+00   0.0000000e+00   0.0000000e+00
   5.0384927e-04   1.1097844e-09   4.2706135e-09   1.3656522e-04   7.6518121e-05   1.3386690e-09   4.6415228e-09   2.1144907e-05   7.4472521e-05   2.7557437e-09   4.2297380e-09   4.8746792e-04   4.7084477e-05   1.2259994e-09   1.3658752e-09   1.3062339e-05   1.4573973e-04   2.2887269e-10   2.2840441e-09   1.3480642e-10   7.7130627e-10   5.8372402e-10   5.6852846e-09   5.4384555e-05   3.1808492e-05   5.4560654e-10   2.4155976e-09   1.3091571e-04   1.1811416e-04   1.8061513e-04   5.3073619e-04   1.0622850e-04   6.8318804e-22   6.3634478e-09   1.4756979e-05   1.6757654e-09   6.3254222e-10   3.9009273e-10   8.0641903e-10   2.1047272e-09   6.7067983e-10   1.5103800e-04   3.4637610e-05   1.4559020e-10   1.2118740e-08   4.6925090e-06   1.3195920e-06   3.5315730e-10   5.5484470e-10   3.8558590e-10   3.3777670e-09   4.4371550e-09   0.0000000e+00   4.7672230e-04   1.4203460e-08   4.9759960e-04   8.7898010e-05   5.9613600e-05   1.8050270e-05   2.9745190e-06   1.1541930e-05   0.0000000e+00   0.0000000e+00   0.0000000e+00   0.0000000e+00   0.0000000e+00   0.0000000e+00   0.0000000e+00   0.0000000e+00   0.0000000e+00   0.0000000e+00   0.0000000e+00   0.0000000e+00   0.0000000e+00   0.0000000e+00   0.0000000e+00   0.0000000e+00   0.0000000e+00   0.0000000e+00   0.0000000e+00   0.0000000e+00
   5.0383983e-04   8.8538529e-10   1.0579702e-09   1.3655951e-04   7.6528974e-05   3.6664410e-09   3.3491009e-09   2.1148407e-05   7.4472009e-05   2.4737408e-09   2.3026890e-09   4.8746628e-04   4.7093538e-05   1.5269573e-09   1.2155060e-09   1.3055231e-05   1.4573985e-04   1.5761934e-09   1.8281926e-09   4.5156829e-10   7.8237979e-10   2.8367753e-09   1.7476850e-09   5.4382774e-05   3.1801102e-05   4.6684377e-11   3.2882981e-09   1.3091519e-04   1.1811734e-04   1.8061391e-04   5.3073761e-04   1.0622732e-04   6.3634478e-09   4.0979009e-22   1.4757617e-05   2.8417676e-10   1.5553937e-10   1.6253403e-09   1.4784978e-09   9.7057799e-10   2.5011473e-10   3.4637900e-05   1.5103800e-04   3.5129970e-09   4.9799310e-09   1.3195670e-06   4.6930360e-06   1.4661030e-09   1.1291930e-09   6.6916730e-09   6.4287470e-09   3.0093480e-09   4.7672230e-04   0.0000000e+00   6.6348980e-09   8.7899820e-05   4.9758960e-04   1.8050640e-05   5.9611700e-05   1.1541960e-05   2.9745920e-06   0.0000000e+00   0.0000000e+00   0.0000000e+00   0.0000000e+00   0.0000000e+00   0.0000000e+00   0.0000000e+00   0.0000000e+00   0.0000000e+00   0.0000000e+00   0.0000000e+00   0.0000000e+00   0.0000000e+00   0.0000000e+00   0.0000000e+00   0.0000000e+00   0.0000000e+00   0.0000000e+00   0.0000000e+00   0.0000000e+00
   1.2183776e-08   2.4252340e-06   2.4256358e-06   1.0089977e-09   2.5905172e-09   5.6451555e-06   5.6445235e-06   1.0342958e-08   1.4147864e-09   2.8651086e-05   2.8651932e-05   5.1780579e-09   1.5031438e-09   4.2569676e-04   4.2569692e-04   1.4657674e-09   3.2641085e-09   1.9361595e-05   1.9360747e-05   1.8852034e-05   1.8852427e-05   4.6586483e-06   4.6584576e-06   8.4331837e-10   5.9460681e-09   2.3293034e-06   2.3297359e-06   8.2299906e-10   9.8003728e-09   3.3832177e-10   5.8791836e-09   1.1044252e-10   1.4756979e-05   1.4757617e-05   5.8626472e-23   6.1870592e-05   6.1869313e-05   4.1730620e-04   4.1730658e-04   1.7797888e-05   1.7797737e-05   2.7397810e-09   3.4526970e-09   1.1287640e-07   1.1001980e-10   6.4654380e-10   8.9324870e-10   9.7402710e-11   5.7259350e-10   8.1167730e-06   6.3725390e-10   8.1014510e-10   1.4203460e-08   6.6348980e-09   0.0000000e+00   1.4896180e-08   2.0723320e-08   5.8804900e-09   8.2167580e-09   2.0471010e-10   1.6867570e-10   0.0000000e+00   0.0000000e+00   0.0000000e+00   0.0000000e+00   0.0000000e+00   0.0000000e+00   0.0000000e+00   0.0000000e+00   0.0000000e+00   0.0000000e+00   0.0000000e+00   0.0000000e+00   0.0000000e+00   0.0000000e+00   0.0000000e+00   0.0000000e+00   0.0000000e+00   0.0000000e+00   0.0000000e+00   0.0000000e+00
   3.9277268e-04   1.3878812e-09   1.0235030e-09   4.0053243e-05   1.0446217e-04   1.5169901e-09   4.9045317e-09   3.7247739e-04   4.3402361e-05   8.1882613e-10   3.2028085e-09   1.3418171e-04   4.6969804e-05   9.0025664e-09   9.2209934e-09   4.5515812e-05   1.6992195e-04   1.3031977e-09   9.5831581e-10   2.4317233e-10   7.0420045e-10   9.9874409e-10   1.0710045e-09   1.3126380e-06   2.3251508e-04   5.3735903e-09   3.5724748e-09   5.8792818e-05   3.9663479e-04   3.7015317e-05   1.1302673e-04   7.4323734e-06   1.6757654e-09   2.8417676e-10   6.1870592e-05   2.0008373e-22   1.0539771e-09   8.9699122e-09   9.5583805e-09   2.9894609e-09   3.4919022e-10   7.0999410e-06   1.4022060e-04   2.8216860e-09   4.1528000e-10   4.5447710e-06   4.5632520e-05   3.2510570e-10   1.6731180e-09   7.7979260e-09   8.6594950e-09   3.2314700e-09   4.9759960e-04   8.7899820e-05   1.4896180e-08   0.0000000e+00   8.9269270e-04   2.7110480e-05   2.2639960e-04   1.8217700e-05   1.4126390e-06   0.0000000e+00   0.0000000e+00   0.0000000e+00   0.0000000e+00   0.0000000e+00   0.0000000e+00   0.0000000e+00   0.0000000e+00   0.0000000e+00   0.0000000e+00   0.0000000e+00   0.0000000e+00   0.0000000e+00   0.0000000e+00   0.0000000e+00   0.0000000e+00   0.0000000e+00   0.0000000e+00   0.0000000e+00   0.0000000e+00
   3.9277074e-04   2.1439780e-09   8.4010378e-10   4.0060496e-05   1.0445780e-04   2.9744587e-09   1.9986693e-09   3.7247787e-04   4.3404020e-05   2.5900635e-09   1.1287067e-09   1.3417873e-04   4.6968846e-05   6.9112585e-09   6.1042141e-09   4.5513697e-05   1.6992297e-04   7.0728492e-10   2.3408177e-09   8.3482929e-10   7.0536762e-10   1.0284931e-09   9.3562330e-10   1.3129448e-06   2.3251277e-04   4.5435800e-09   3.8522742e-09   5.8804545e-05   3.9663568e-04   3.7016147e-05   1.1302334e-04   7.4331486e-06   6.3254222e-10   1.5553937e-10   6.1869313e-05   1.0539771e-09   7.3223375e-23   6.6339553e-09   6.4348404e-09   3.9372239e-09   6.2434148e-10   1.4022290e-04   7.0996100e-06   8.5462980e-10   2.7467040e-10   4.5632870e-05   4.5447690e-06   2.5820440e-09   2.5733610e-09   2.7685050e-10   1.8656730e-09   1.1219630e-09   8.7898010e-05   4.9758960e-04   2.0723320e-08   8.9269270e-04   0.0000000e+00   2.2639940e-04   2.7109300e-05   1.4125530e-06   1.8217680e-05   0.0000000e+00   0.0000000e+00   0.0000000e+00   0.0000000e+00   0.0000000e+00   0.0000000e+00   0.0000000e+00   0.0000000e+00   0.0000000e+00   0.0000000e+00   0.0000000e+00   0.0000000e+00   0.0000000e+00   0.0000000e+00   0.0000000e+00   0.0000000e+00   0.0000000e+00   0.0000000e+00   0.0000000e+00   0.0000000e+00
   5.7732057e-05   1.4813851e-10   5.0022896e-11   5.8489982e-07   1.3327293e-05   1.4574298e-09   8.7658876e-10   6.2299261e-05   2.9821784e-04   1.8925469e-09   2.8508444e-09   3.4745699e-06   3.3761434e-04   1.3553636e-09   1.2871020e-09   3.9732342e-06   2.5890095e-05   4.1357372e-10   1.0078743e-10   1.4149760e-10   8.4083646e-11   1.2893120e-10   5.4978829e-10   1.0974041e-06   3.8665859e-05   9.1594633e-10   3.1995936e-10   1.3161098e-05   6.9155595e-05   1.6000686e-05   5.3615671e-07   7.7380889e-06   3.9009273e-10   1.6253403e-09   4.1730620e-04   8.9699122e-09   6.6339553e-09   2.2406826e-22   1.3112586e-09   4.2060033e-09   1.0715385e-09   1.3133660e-06   1.9117300e-05   3.3119220e-10   7.1312650e-11   1.8518260e-07   9.2935560e-06   5.9092710e-10   4.0677430e-10   1.5348120e-09   1.5837750e-09   8.7290750e-11   5.9613600e-05   1.8050640e-05   5.8804900e-09   2.7110480e-05   2.2639940e-04   0.0000000e+00   6.2348890e-04   3.6144000e-05   1.5119680e-06   0.0000000e+00   0.0000000e+00   0.0000000e+00   0.0000000e+00   0.0000000e+00   0.0000000e+00   0.0000000e+00   0.0000000e+00   0.0000000e+00   0.0000000e+00   0.0000000e+00   0.0000000e+00   0.0000000e+00   0.0000000e+00   0.0000000e+00   0.0000000e+00   0.0000000e+00   0.0000000e+00   0.0000000e+00   0.0000000e+00
   5.7731941e-05   1.4996793e-10   1.6222961e-10   5.8612215e-07   1.3327252e-05   1.1400190e-09   5.2939786e-10   6.2300195e-05   2.9821794e-04   1.3931169e-09   2.3857554e-09   3.4765498e-06   3.3761430e-04   2.6975978e-09   3.1489187e-10   3.9731860e-06   2.5889530e-05   1.0267746e-10   3.0428398e-10   2.7025255e-10   1.0073028e-10   5.4092370e-10   8.2307547e-11   1.0974845e-06   3.8665469e-05   3.9791775e-10   5.0155671e-10   1.3162981e-05   6.9154542e-05   1.6000779e-05   5.3616187e-07   7.7380299e-06   8.0641903e-10   1.4784978e-09   4.1730658e-04   9.5583805e-09   6.4348404e-09   1.3112586e-09   1.7396282e-22   2.6648016e-09   1.2535297e-09   1.9117870e-05   1.3131700e-06   8.1407850e-11   2.2733820e-10   9.2936670e-06   1.8502790e-07   8.2646810e-10   8.4152060e-10   6.3532380e-10   8.1512950e-11   6.7432390e-10   1.8050270e-05   5.9611700e-05   8.2167580e-09   2.2639960e-04   2.7109300e-05   6.2348890e-04   0.0000000e+00   1.5118390e-06   3.6143930e-05   0.0000000e+00   0.0000000e+00   0.0000000e+00   0.0000000e+00   0.0000000e+00   0.0000000e+00   0.0000000e+00   0.0000000e+00   0.0000000e+00   0.0000000e+00   0.0000000e+00   0.0000000e+00   0.0000000e+00   0.0000000e+00   0.0000000e+00   0.0000000e+00   0.0000000e+00   0.0000000e+00   0.0000000e+00   0.0000000e+00
   4.6166009e-05   1.2807435e-09   2.2001723e-09   7.4307162e-05   6.5616452e-05   8.0282020e-10   1.8155018e-09   2.5798008e-05   2.6105070e-05   3.3369712e-09   3.5882745e-09   2.3351048e-05   5.1035346e-05   3.3449890e-09   3.5607285e-09   1.4346378e-05   5.2217362e-05   1.0263382e-09   2.6794517e-10   1.1040562e-09   9.1871109e-10   1.1491589e-09   1.2499587e-09   4.0009980e-05   7.0827899e-05   1.3303659e-09   5.4996992e-10   6.4044048e-05   6.5322904e-06   7.1088731e-05   5.9189062e-05   4.0285729e-05   2.1047272e-09   9.7057799e-10   1.7797888e-05   2.9894609e-09   3.9372239e-09   4.2060033e-09   2.6648016e-09   4.4560933e-22   5.4307424e-10   3.8380060e-06   1.0286630e-07   3.0839000e-11   1.5961500e-10   1.5749490e-05   3.4461370e-07   5.5102750e-10   7.1830550e-11   1.1551970e-09   6.2878520e-09   6.1749770e-09   2.9745190e-06   1.1541960e-05   2.0471010e-10   1.8217700e-05   1.4125530e-06   3.6144000e-05   1.5118390e-06   0.0000000e+00   3.4713160e-05   0.0000000e+00   0.0000000e+00   0.0000000e+00   0.0000000e+00   0.0000000e+00   0.0000000e+00   0.0000000e+00   0.0000000e+00   0.0000000e+00   0.0000000e+00   0.0000000e+00   0.0000000e+00   0.0000000e+00   0.0000000e+00   0.0000000e+00   0.0000000e+00   0.0000000e+00   0.0000000e+00   0.0000000e+00   0.0000000e+00
   4.6165484e-05   3.3431249e-10   2.6319429e-10   7.4300591e-05   6.5621916e-05   3.3694174e-10   3.1963466e-09   2.5797589e-05   2.6104249e-05   6.0656478e-10   8.0794344e-10   2.3350970e-05   5.1034512e-05   9.1474991e-10   1.1310671e-09   1.4346663e-05   5.2216682e-05   7.0624780e-11   2.4062717e-10   2.9677029e-10   3.2248130e-10   4.8814216e-10   9.6531192e-10   4.0009320e-05   7.0829308e-05   2.6166742e-09   1.4021422e-09   6.4040462e-05   6.5328960e-06   7.1087437e-05   5.9189228e-05   4.0284904e-05   6.7067983e-10   2.5011473e-10   1.7797737e-05   3.4919022e-10   6.2434148e-10   1.0715385e-09   1.2535297e-09   5.4307424e-10   2.0849718e-22   1.0287980e-07   3.8379110e-06   8.7390500e-11   1.1154190e-10   3.4433980e-07   1.5749460e-05   4.3494230e-10   4.5435210e-11   8.4249620e-10   2.6904300e-10   7.5719510e-10   1.1541930e-05   2.9745920e-06   1.6867570e-10   1.4126390e-06   1.8217680e-05   1.5119680e-06   3.6143930e-05   3.4713160e-05   0.0000000e+00   0.0000000e+00   0.0000000e+00   0.0000000e+00   0.0000000e+00   0.0000000e+00   0.0000000e+00   0.0000000e+00   0.0000000e+00   0.0000000e+00   0.0000000e+00   0.0000000e+00   0.0000000e+00   0.0000000e+00   0.0000000e+00   0.0000000e+00   0.0000000e+00   0.0000000e+00   0.0000000e+00   0.0000000e+00   0.0000000e+00
   1.4511243e-03   2.2478831e-09   5.6514366e-09   3.9668636e-04   1.9990070e-04   3.4362509e-09   1.1589367e-08   1.5910083e-04   1.7236801e-04   1.7460326e-09   6.8569384e-10   4.5189774e-05   1.5473728e-04   1.3067101e-09   2.1850934e-10   4.0343276e-04   1.8892925e-04   1.0439660e-09   1.5896851e-09   9.2744406e-10   4.2447737e-10   2.2595924e-22   1.1158824e-08   4.9257690e-04   2.3681082e-04   5.8777075e-09   7.5324264e-09   2.2419794e-04   4.4880239e-05   2.4775727e-04   4.9598715e-05   2.0385416e-04   5.8372402e-10   2.8367753e-09   4.6586483e-06   9.9874409e-10   1.0284931e-09   1.2893120e-10   5.4092370e-10   1.1491589e-09   4.8814216e-10   0.0000000e+00   0.0000000e+00   0.0000000e+00   0.0000000e+00   0.0000000e+00   0.0000000e+00   0.0000000e+00   0.0000000e+00   0.0000000e+00   0.0000000e+00   0.0000000e+00   0.0000000e+00   0.0000000e+00   0.0000000e+00   0.0000000e+00   0.0000000e+00   0.0000000e+00   0.0000000e+00   0.0000000e+00   0.0000000e+00   0.0000000e+00   7.4202570e-04   1.5479080e-08   2.5673080e-12   4.3370140e-07   8.9043210e-06   9.4017950e-10   3.9139400e-10   3.2912110e-09   4.6888380e-09   2.0277130e-09   1.5103800e-04   3.4637900e-05   2.7397810e-09   7.0999410e-06   1.4022290e-04   1.3133660e-06   1.9117870e-05   3.8380060e-06   1.0287980e-07
   1.4511193e-03   1.0397713e-08   7.9213642e-09   3.9670356e-04   1.9986620e-04   1.0597349e-08   8.1177844e-09   1.5910213e-04   1.7236712e-04   1.2811691e-09   1.4518928e-09   4.5182754e-05   1.5473716e-04   1.6799624e-09   4.6786821e-10   4.0343405e-04   1.8892975e-04   1.7998830e-09   3.8581129e-09   1.0231562e-09   2.1838638e-09   1.1158824e-08   7.4139278e-22   4.9257650e-04   2.3681892e-04   1.6070903e-08   5.4315382e-09   2.2419014e-04   4.4878558e-05   2.4775717e-04   4.9595226e-05   2.0385456e-04   5.6852846e-09   1.7476850e-09   4.6584576e-06   1.0710045e-09   9.3562330e-10   5.4978829e-10   8.2307547e-11   1.2499587e-09   9.6531192e-10   0.0000000e+00   0.0000000e+00   0.0000000e+00   0.0000000e+00   0.0000000e+00   0.0000000e+00   0.0000000e+00   0.0000000e+00   0.0000000e+00   0.0000000e+00   0.0000000e+00   0.0000000e+00   0.0000000e+00   0.0000000e+00   0.0000000e+00   0.0000000e+00   0.0000000e+00   0.0000000e+00   0.0000000e+00   0.0000000e+00   7.4202570e-04   0.0000000e+00   4.1943190e-09   2.6329610e-09   8.9033750e-06   4.3378370e-07   4.4077440e-09   4.3289280e-10   4.9706580e-10   8.5685810e-10   5.5078560e-10   3.4637610e-05   1.5103800e-04   3.4526970e-09   1.4022060e-04   7.0996100e-06   1.9117300e-05   1.3131700e-06   1.0286630e-07   3.8379110e-06
   3.4898996e-08   3.9183408e-04   3.9183458e-04   1.2919635e-08   1.3135822e-08   4.7472938e-04   4.7472789e-04   3.5751096e-09   4.0513165e-09   5.1137971e-05   5.1138216e-05   3.1383234e-09   4.9743074e-09   1.4591915e-05   1.4592029e-05   5.7697585e-09   3.8906144e-09   1.3206033e-04   1.3205923e-04   6.2263771e-05   6.2259704e-05   4.9257690e-04   4.9257650e-04   5.3935483e-22   1.5663463e-08   2.7474541e-04   2.7474631e-04   7.2843557e-09   4.0607052e-09   9.4938437e-09   7.9208666e-09   6.0542536e-09   5.4384555e-05   5.4382774e-05   8.4331837e-10   1.3126380e-06   1.3129448e-06   1.0974041e-06   1.0974845e-06   4.0009980e-05   4.0009320e-05   0.0000000e+00   0.0000000e+00   0.0000000e+00   0.0000000e+00   0.0000000e+00   0.0000000e+00   0.0000000e+00   0.0000000e+00   0.0000000e+00   0.0000000e+00   0.0000000e+00   0.0000000e+00   0.0000000e+00   0.0000000e+00   0.0000000e+00   0.0000000e+00   0.0000000e+00   0.0000000e+00   0.0000000e+00   0.0000000e+00   1.5479080e-08   4.1943190e-09   0.0000000e+00   2.4602440e-09   1.4723110e-09   4.2140260e-10   5.9887910e-05   2.7997040e-09   4.1607430e-11   1.8618340e-10   7.2011730e-11   1.4559020e-10   3.5129970e-09   1.1287640e-07   2.8216860e-09   8.5462980e-10   3.3119220e-10   8.1407850e-11   3.0839000e-11   8.7390500e-11
   3.3732745e-09   3.0423918e-04   3.0422866e-04   1.4506390e-08   8.1580731e-09   1.8071107e-04   1.8072067e-04   1.1057489e-08   9.5392931e-09   1.5184269e-04   1.5184792e-04   9.6334432e-09   7.4265584e-09   1.4768862e-05   1.4768628e-05   8.4874201e-09   6.6696107e-09   4.0008742e-05   4.0007392e-05   6.3733682e-06   6.3711601e-06   2.3681082e-04   2.3681892e-04   1.5663463e-08   3.1882006e-22   3.1785033e-04   3.1783969e-04   8.3618370e-09   1.4900782e-09   1.1262579e-08   1.0461950e-08   7.8816062e-09   3.1808492e-05   3.1801102e-05   5.9460681e-09   2.3251508e-04   2.3251277e-04   3.8665859e-05   3.8665469e-05   7.0827899e-05   7.0829308e-05   0.0000000e+00   0.0000000e+00   0.0000000e+00   0.0000000e+00   0.0000000e+00   0.0000000e+00   0.0000000e+00   0.0000000e+00   0.0000000e+00   0.0000000e+00   0.0000000e+00   0.0000000e+00   0.0000000e+00   0.0000000e+00   0.0000000e+00   0.0000000e+00   0.0000000e+00   0.0000000e+00   0.0000000e+00   0.0000000e+00   2.5673080e-12   2.6329610e-09   2.4602440e-09   0.0000000e+00   1.5006960e-10   4.7008620e-09   2.7197490e-10   4.9147370e-11   9.3531280e-09   5.4159040e-04   5.3874550e-04   1.2118740e-08   4.9799310e-09   1.1001980e-10   4.1528000e-10   2.7467040e-10   7.1312650e-11   2.2733820e-10   1.5961500e-10   1.1154190e-10
   2.4629334e-04   1.1344035e-08   8.3149206e-09   4.3160425e-04   3.1829154e-04   5.6909367e-09   5.9579534e-09   2.8210183e-04   2.6156901e-04   1.7776721e-09   4.3557886e-09   2.1859001e-04   2.2551718e-04   8.0303596e-10   9.5081727e-10   1.4465610e-04   1.9889216e-04   2.2484272e-09   2.1072090e-09   8.5140559e-10   1.6109043e-09   5.8777075e-09   1.6070903e-08   2.7474541e-04   3.1785033e-04   2.3786392e-22   1.2985268e-08   3.0430357e-04   7.9436213e-05   3.4233642e-04   2.7917347e-04   2.1947541e-04   5.4560654e-10   4.6684377e-11   2.3293034e-06   5.3735903e-09   4.5435800e-09   9.1594633e-10   3.9791775e-10   1.3303659e-09   2.6166742e-09   0.0000000e+00   0.0000000e+00   0.0000000e+00   0.0000000e+00   0.0000000e+00   0.0000000e+00   0.0000000e+00   0.0000000e+00   0.0000000e+00   0.0000000e+00   0.0000000e+00   0.0000000e+00   0.0000000e+00   0.0000000e+00   0.0000000e+00   0.0000000e+00   0.0000000e+00   0.0000000e+00   0.0000000e+00   0.0000000e+00   4.3370140e-07   8.9033750e-06   1.4723110e-09   1.5006960e-10   0.0000000e+00   7.0703200e-05   1.4169060e-09   1.1554320e-10   7.1987830e-09   1.0152980e-08   2.3074160e-08   4.6925090e-06   1.3195670e-06   6.4654380e-10   4.5447710e-06   4.5632870e-05   1.8518260e-07   9.2936670e-06   1.5749490e-05   3.4433980e-07
   2.4629384e-04   8.3019433e-09   7.2150151e-09   4.3163079e-04   3.1825411e-04   1.7030183e-09   1.2406778e-08   2.8210015e-04   2.6157072e-04   2.5243521e-09   3.3726597e-10   2.1858884e-04   2.2551842e-04   1.0981868e-09   2.2776300e-10   1.4465232e-04   1.9889163e-04   1.6003957e-09   4.4746321e-09   1.3856910e-09   2.1159752e-09   7.5324264e-09   5.4315382e-09   2.7474631e-04   3.1783969e-04   1.2985268e-08   4.6252489e-22   3.0431441e-04   7.9438554e-05   3.4233802e-04   2.7916848e-04   2.1947681e-04   2.4155976e-09   3.2882981e-09   2.3297359e-06   3.5724748e-09   3.8522742e-09   3.1995936e-10   5.0155671e-10   5.4996992e-10   1.4021422e-09   0.0000000e+00   0.0000000e+00   0.0000000e+00   0.0000000e+00   0.0000000e+00   0.0000000e+00   0.0000000e+00   0.0000000e+00   0.0000000e+00   0.0000000e+00   0.0000000e+00   0.0000000e+00   0.0000000e+00   0.0000000e+00   0.0000000e+00   0.0000000e+00   0.0000000e+00   0.0000000e+00   0.0000000e+00   0.0000000e+00   8.9043210e-06   4.3378370e-07   4.2140260e-10   4.7008620e-09   7.0703200e-05   0.0000000e+00   4.5294030e-09   4.6950900e-09   2.4614470e-09   8.0437950e-09   1.3436730e-08   1.3195920e-06   4.6930360e-06   8.9324870e-10   4.5632520e-05   4.5447690e-06   9.2935560e-06   1.8502790e-07   3.4461370e-07   1.5749460e-05
   4.7082896e-09   2.9959329e-04   2.9960320e-04   1.0739044e-09   8.2700023e-09   2.6253586e-04   2.6253096e-04   2.9485517e-09   8.6550615e-10   1.1366941e-04   1.1366177e-04   2.8010854e-09   1.3904995e-09   3.7593059e-06   3.7602278e-06   4.9331431e-10   1.0257688e-09   3.9577299e-05   3.9577309e-05   5.0710759e-07   5.0671120e-07   2.2419794e-04   2.2419014e-04   7.2843557e-09   8.3618370e-09   3.0430357e-04   3.0431441e-04   3.3640031e-22   3.4970266e-10   7.1379022e-09   1.6444729e-10   1.5758338e-09   1.3091571e-04   1.3091519e-04   8.2299906e-10   5.8792818e-05   5.8804545e-05   1.3161098e-05   1.3162981e-05   6.4044048e-05   6.4040462e-05   0.0000000e+00   0.0000000e+00   0.0000000e+00   0.0000000e+00   0.0000000e+00   0.0000000e+00   0.0000000e+00   0.0000000e+00   0.0000000e+00   0.0000000e+00   0.0000000e+00   0.0000000e+00   0.0000000e+00   0.0000000e+00   0.0000000e+00   0.0000000e+00   0.0000000e+00   0.0000000e+00   0.0000000e+00   0.0000000e+00   9.4017950e-10   4.4077440e-09   5.9887910e-05   2.7197490e-10   1.4169060e-09   4.5294030e-09   0.0000000e+00   2.0777570e-10   6.0260240e-04   9.4293080e-09   8.2186760e-09   3.5315730e-10   1.4661030e-09   9.7402710e-11   3.2510570e-10   2.5820440e-09   5.9092710e-10   8.2646810e-10   5.5102750e-10   4.3494230e-10
   9.3200206e-10   1.5139997e-04   1.5140240e-04   2.0871911e-09   2.4768205e-09   1.5477383e-04   1.5477313e-04   1.8536934e-09   4.4914035e-09   4.1063511e-04   4.1063534e-04   6.4394468e-10   3.6645416e-09   1.6072148e-05   1.6072437e-05   1.7964845e-09   1.0889684e-09   6.7294146e-05   6.7295547e-05   6.2566011e-05   6.2563373e-05   4.4880239e-05   4.4878558e-05   4.0607052e-09   1.4900782e-09   7.9436213e-05   7.9438554e-05   3.4970266e-10   4.6354948e-23   1.0244560e-09   1.0005120e-09   7.3039958e-10   1.1811416e-04   1.1811734e-04   9.8003728e-09   3.9663479e-04   3.9663568e-04   6.9155595e-05   6.9154542e-05   6.5322904e-06   6.5328960e-06   0.0000000e+00   0.0000000e+00   0.0000000e+00   0.0000000e+00   0.0000000e+00   0.0000000e+00   0.0000000e+00   0.0000000e+00   0.0000000e+00   0.0000000e+00   0.0000000e+00   0.0000000e+00   0.0000000e+00   0.0000000e+00   0.0000000e+00   0.0000000e+00   0.0000000e+00   0.0000000e+00   0.0000000e+00   0.0000000e+00   3.9139400e-10   4.3289280e-10   2.7997040e-09   4.9147370e-11   1.1554320e-10   4.6950900e-09   2.0777570e-10   0.0000000e+00   9.0624400e-10   3.4598030e-04   4.5817920e-04   5.5484470e-10   1.1291930e-09   5.7259350e-10   1.6731180e-09   2.5733610e-09   4.0677430e-10   8.4152060e-10   7.1830550e-11   4.5435210e-11
   9.7612899e-09   3.3322285e-04   3.3322234e-04   9.4413934e-10   3.2330545e-09   1.1243450e-04   1.1243559e-04   1.3244234e-09   3.8996571e-10   6.3049095e-05   6.3047758e-05   2.5274072e-09   9.2298313e-10   9.6906999e-06   9.6908538e-06   2.2105994e-09   2.9727082e-10   1.2553797e-04   1.2554167e-04   4.1723115e-05   4.1722169e-05   2.4775727e-04   2.4775717e-04   9.4938437e-09   1.1262579e-08   3.4233642e-04   3.4233802e-04   7.1379022e-09   1.0244560e-09   3.0717050e-22   1.2953328e-09   1.0408226e-09   1.8061513e-04   1.8061391e-04   3.3832177e-10   3.7015317e-05   3.7016147e-05   1.6000686e-05   1.6000779e-05   7.1088731e-05   7.1087437e-05   0.0000000e+00   0.0000000e+00   0.0000000e+00   0.0000000e+00   0.0000000e+00   0.0000000e+00   0.0000000e+00   0.0000000e+00   0.0000000e+00   0.0000000e+00   0.0000000e+00   0.0000000e+00   0.0000000e+00   0.0000000e+00   0.0000000e+00   0.0000000e+00   0.0000000e+00   0.0000000e+00   0.0000000e+00   0.0000000e+00   3.2912110e-09   4.9706580e-10   4.1607430e-11   9.3531280e-09   7.1987830e-09   2.4614470e-09   6.0260240e-04   9.0624400e-10   0.0000000e+00   1.6123910e-10   1.0564170e-10   3.8558590e-10   6.6916730e-09   8.1167730e-06   7.7979260e-09   2.7685050e-10   1.5348120e-09   6.3532380e-10   1.1551970e-09   8.4249620e-10
   5.9484421e-09   3.4230756e-06   3.4218336e-06   9.8953112e-10   7.7608952e-09   1.9556700e-04   1.9556840e-04   3.1600050e-09   3.1662055e-09   1.5164311e-04   1.5164473e-04   6.0878274e-09   2.9715293e-09   8.7750122e-07   8.7740042e-07   3.2327258e-09   2.6342784e-09   2.9374901e-04   2.9375201e-04   1.2135647e-04   1.2134838e-04   4.9598715e-05   4.9595226e-05   7.9208666e-09   1.0461950e-08   2.7917347e-04   2.7916848e-04   1.6444729e-10   1.0005120e-09   1.2953328e-09   5.7821229e-22   2.5266198e-09   5.3073619e-04   5.3073761e-04   5.8791836e-09   1.1302673e-04   1.1302334e-04   5.3615671e-07   5.3616187e-07   5.9189062e-05   5.9189228e-05   0.0000000e+00   0.0000000e+00   0.0000000e+00   0.0000000e+00   0.0000000e+00   0.0000000e+00   0.0000000e+00   0.0000000e+00   0.0000000e+00   0.0000000e+00   0.0000000e+00   0.0000000e+00   0.0000000e+00   0.0000000e+00   0.0000000e+00   0.0000000e+00   0.0000000e+00   0.0000000e+00   0.0000000e+00   0.0000000e+00   4.6888380e-09   8.5685810e-10   1.8618340e-10   5.4159040e-04   1.0152980e-08   8.0437950e-09   9.4293080e-09   3.4598030e-04   1.6123910e-10   0.0000000e+00   5.8865460e-11   3.3777670e-09   6.4287470e-09   6.3725390e-10   8.6594950e-09   1.8656730e-09   1.5837750e-09   8.1512950e-11   6.2878520e-09   2.6904300e-10
   5.0261285e-09   4.2019395e-04   4.2019216e-04   1.3859582e-09   8.3531846e-10   3.7116595e-05   3.7115252e-05   4.9262910e-10   1.5830024e-09   3.9043211e-05   3.9042930e-05   2.6624312e-09   1.6971318e-09   1.3470843e-05   1.3471022e-05   1.5300312e-09   3.6644447e-09   3.2424627e-04   3.2425017e-04   1.3689483e-04   1.3688773e-04   2.0385416e-04   2.0385456e-04   6.0542536e-09   7.8816062e-09   2.1947541e-04   2.1947681e-04   1.5758338e-09   7.3039958e-10   1.0408226e-09   2.5266198e-09   3.7218606e-22   1.0622850e-04   1.0622732e-04   1.1044252e-10   7.4323734e-06   7.4331486e-06   7.7380889e-06   7.7380299e-06   4.0285729e-05   4.0284904e-05   0.0000000e+00   0.0000000e+00   0.0000000e+00   0.0000000e+00   0.0000000e+00   0.0000000e+00   0.0000000e+00   0.0000000e+00   0.0000000e+00   0.0000000e+00   0.0000000e+00   0.0000000e+00   0.0000000e+00   0.0000000e+00   0.0000000e+00   0.0000000e+00   0.0000000e+00   0.0000000e+00   0.0000000e+00   0.0000000e+00   2.0277130e-09   5.5078560e-10   7.2011730e-11   5.3874550e-04   2.3074160e-08   1.3436730e-08   8.2186760e-09   4.5817920e-04   1.0564170e-10   5.8865460e-11   0.0000000e+00   4.4371550e-09   3.0093480e-09   8.1014510e-10   3.2314700e-09   1.1219630e-09   8.7290750e-11   6.7432390e-10   6.1749770e-09   7.5719510e-10
   5.0384927e-04   1.1097844e-09   4.2706135e-09   1.3656522e-04   7.6518121e-05   1.3386690e-09   4.6415228e-09   2.1144907e-05   7.4472521e-05   2.7557437e-09   4.2297380e-09   4.8746792e-04   4.7084477e-05   1.2259994e-09   1.3658752e-09   1.3062339e-05   1.4573973e-04   2.2887269e-10   2.2840441e-09   1.3480642e-10   7.7130627e-10   5.8372402e-10   5.6852846e-09   5.4384555e-05   3.1808492e-05   5.4560654e-10   2.4155976e-09   1.3091571e-04   1.1811416e-04   1.8061513e-04   5.3073619e-04   1.0622850e-04   6.8318804e-22   6.3634478e-09   1.4756979e-05   1.6757654e-09   6.3254222e-10   3.9009273e-10   8.0641903e-10   2.1047272e-09   6.7067983e-10   0.0000000e+00   0.0000000e+00   0.0000000e+00   0.0000000e+00   0.0000000e+00   0.0000000e+00   0.0000000e+00   0.0000000e+00   0.0000000e+00   0.0000000e+00   0.0000000e+00   0.0000000e+00   0.0000000e+00   0.0000000e+00   0.0000000e+00   0.0000000e+00   0.0000000e+00   0.0000000e+00   0.0000000e+00   0.0000000e+00   1.5103800e-04   3.4637610e-05   1.4559020e-10   1.2118740e-08   4.6925090e-06   1.3195920e-06   3.5315730e-10   5.5484470e-10   3.8558590e-10   3.3777670e-09   4.4371550e-09   0.0000000e+00   4.7672230e-04   1.4203460e-08   4.9759960e-04   8.7898010e-05   5.9613600e-05   1.8050270e-05   2.9745190e-06   1.1541930e-05
   5.0383983e-04   8.8538529e-10   1.0579702e-09   1.3655951e-04   7.6528974e-05   3.6664410e-09   3.3491009e-09   2.1148407e-05   7.4472009e-05   2.4737408e-09   2.3026890e-09   4.8746628e-04   4.7093538e-05   1.5269573e-09   1.2155060e-09   1.3055231e-05   1.4573985e-04   1.5761934e-09   1.8281926e-09   4.5156829e-10   7.8237979e-10   2.8367753e-09   1.7476850e-09   5.4382774e-05   3.1801102e-05   4.6684377e-11   3.2882981e-09   1.3091519e-04   1.1811734e-04   1.8061391e-04   5.3073761e-04   1.0622732e-04   6.3634478e-09   4.0979009e-22   1.4757617e-05   2.8417676e-10   1.5553937e-10   1.6253403e-09   1.4784978e-09   9.7057799e-10   2.5011473e-10   0.0000000e+00   0.0000000e+00   0.0000000e+00   0.0000000e+00   0.0000000e+00   0.0000000e+00   0.0000000e+00   0.0000000e+00   0.0000000e+00   0.0000000e+00   0.0000000e+00   0.0000000e+00   0.0000000e+00   0.0000000e+00   0.0000000e+00   0.0000000e+00   0.0000000e+00   0.0000000e+00   0.0000000e+00   0.0000000e+00   3.4637900e-05   1.5103800e-04   3.5129970e-09   4.9799310e-09   1.3195670e-06   4.6930360e-06   1.4661030e-09   1.1291930e-09   6.6916730e-09   6.4287470e-09   3.0093480e-09   4.7672230e-04   0.0000000e+00   6.6348980e-09   8.7899820e-05   4.9758960e-04   1.8050640e-05   5.9611700e-05   1.1541960e-05   2.9745920e-06
   1.2183776e-08   2.4252340e-06   2.4256358e-06   1.0089977e-09   2.5905172e-09   5.6451555e-06   5.6445235e-06   1.0342958e-08   1.4147864e-09   2.8651086e-05   2.8651932e-05   5.1780579e-09   1.5031438e-09   4.2569676e-04   4.2569692e-04   1.4657674e-09   3.2641085e-09   1.9361595e-05   1.9360747e-05   1.8852034e-05   1.8852427e-05   4.6586483e-06   4.6584576e-06   8.4331837e-10   5.9460681e-09   2.3293034e-06   2.3297359e-06   8.2299906e-10   9.8003728e-09   3.3832177e-10   5.8791836e-09   1.1044252e-10   1.4756979e-05   1.4757617e-05   5.8626472e-23   6.1870592e-05   6.1869313e-05   4.1730620e-04   4.1730658e-04   1.7797888e-05   1.7797737e-05   0.0000000e+00   0.0000000e+00   0.0000000e+00   0.0000000e+00   0.0000000e+00   0.0000000e+00   0.0000000e+00   0.0000000e+00   0.0000000e+00   0.0000000e+00   0.0000000e+00   0.0000000e+00   0.0000000e+00   0.0000000e+00   0.0000000e+00   0.0000000e+00   0.0000000e+00   0.0000000e+00   0.0000000e+00   0.0000000e+00   2.7397810e-09   3.4526970e-09   1.1287640e-07   1.1001980e-10   6.4654380e-10   8.9324870e-10   9.7402710e-11   5.7259350e-10   8.1167730e-06   6.3725390e-10   8.1014510e-10   1.4203460e-08   6.6348980e-09   0.0000000e+00   1.4896180e-08   2.0723320e-08   5.8804900e-09   8.2167580e-09   2.0471010e-10   1.6867570e-10
   3.9277268e-04   1.3878812e-09   1.0235030e-09   4.0053243e-05   1.0446217e-04   1.5169901e-09   4.9045317e-09   3.7247739e-04   4.3402361e-05   8.1882613e-10   3.2028085e-09   1.3418171e-04   4.6969804e-05   9.0025664e-09   9.2209934e-09   4.5515812e-05   1.6992195e-04   1.3031977e-09   9.5831581e-10   2.4317233e-10   7.0420045e-10   9.9874409e-10   1.0710045e-09   1.3126380e-06   2.3251508e-04   5.3735903e-09   3.5724748e-09   5.8792818e-05   3.9663479e-04   3.7015317e-05   1.1302673e-04   7.4323734e-06   1.6757654e-09   2.8417676e-10   6.1870592e-05   2.0008373e-22   1.0539771e-09   8.9699122e-09   9.5583805e-09   2.9894609e-09   3.4919022e-10   0.0000000e+00   0.0000000e+00   0.0000000e+00   0.0000000e+00   0.0000000e+00   0.0000000e+00   0.0000000e+00   0.0000000e+00   0.0000000e+00   0.0000000e+00   0.0000000e+00   0.0000000e+00   0.0000000e+00   0.0000000e+00   0.0000000e+00   0.0000000e+00   0.0000000e+00   0.0000000e+00   0.0000000e+00   0.0000000e+00   7.0999410e-06   1.4022060e-04   2.8216860e-09   4.1528000e-10   4.5447710e-06   4.5632520e-05   3.2510570e-10   1.6731180e-09   7.7979260e-09   8.6594950e-09   3.2314700e-09   4.9759960e-04   8.7899820e-05   1.4896180e-08   0.0000000e+00   8.9269270e-04   2.7110480e-05   2.2639960e-04   1.8217700e-05   1.4126390e-06
   3.9277074e-04   2.1439780e-09   8.4010378e-10   4.0060496e-05   1.0445780e-04   2.9744587e-09   1.9986693e-09   3.7247787e-04   4.3404020e-05   2.5900635e-09   1.1287067e-09   1.3417873e-04   4.6968846e-05   6.9112585e-09   6.1042141e-09   4.5513697e-05   1.6992297e-04   7.0728492e-10   2.3408177e-09   8.3482929e-10   7.0536762e-10   1.0284931e-09   9.3562330e-10   1.3129448e-06   2.3251277e-04   4.5435800e-09   3.8522742e-09   5.8804545e-05   3.9663568e-04   3.7016147e-05   1.1302334e-04   7.4331486e-06   6.3254222e-10   1.5553937e-10   6.1869313e-05   1.0539771e-09   7.3223375e-23   6.6339553e-09   6.4348404e-09   3.9372239e-09   6.2434148e-10   0.0000000e+00   0.0000000e+00   0.0000000e+00   0.0000000e+00   0.0000000e+00   0.0000000e+00   0.0000000e+00   0.0000000e+00   0.0000000e+00   0.0000000e+00   0.0000000e+00   0.0000000e+00   0.0000000e+00   0.0000000e+00   0.0000000e+00   0.0000000e+00   0.0000000e+00   0.0000000e+00   0.0000000e+00   0.0000000e+00   1.4022290e-04   7.0996100e-06   8.5462980e-10   2.7467040e-10   4.5632870e-05   4.5447690e-06   2.5820440e-09   2.5733610e-09   2.7685050e-10   1.8656730e-09   1.1219630e-09   8.7898010e-05   4.9758960e-04   2.0723320e-08   8.9269270e-04   0.0000000e+00   2.2639940e-04   2.7109300e-05   1.4125530e-06   1.8217680e-05
   5.7732057e-05   1.4813851e-10   5.0022896e-11   5.8489982e-07   1.3327293e-05   1.4574298e-09   8.7658876e-10   6.2299261e-05   2.9821784e-04   1.8925469e-09   2.8508444e-09   3.4745699e-06   3.3761434e-04   1.3553636e-09   1.2871020e-09   3.9732342e-06   2.5890095e-05   4.1357372e-10   1.0078743e-10   1.4149760e-10   8.4083646e-11   1.2893120e-10   5.4978829e-10   1.0974041e-06   3.8665859e-05   9.1594633e-10   3.1995936e-10   1.3161098e-05   6.9155595e-05   1.6000686e-05   5.3615671e-07   7.7380889e-06   3.9009273e-10   1.6253403e-09   4.1730620e-04   8.9699122e-09   6.6339553e-09   2.2406826e-22   1.3112586e-09   4.2060033e-09   1.0715385e-09   0.0000000e+00   0.0000000e+00   0.0000000e+00   0.0000000e+00   0.0000000e+00   0.0000000e+00   0.0000000e+00   0.0000000e+00   0.0000000e+00   0.0000000e+00   0.0000000e+00   0.0000000e+00   0.0000000e+00   0.0000000e+00   0.0000000e+00   0.0000000e+00   0.0000000e+00   0.0000000e+00   0.0000000e+00   0.0000000e+00   1.3133660e-06   1.9117300e-05   3.3119220e-10   7.1312650e-11   1.8518260e-07   9.2935560e-06   5.9092710e-10   4.0677430e-10   1.5348120e-09   1.5837750e-09   8.7290750e-11   5.9613600e-05   1.8050640e-05   5.8804900e-09   2.7110480e-05   2.2639940e-04   0.0000000e+00   6.2348890e-04   3.6144000e-05   1.5119680e-06
   5.7731941e-05   1.4996793e-10   1.6222961e-10   5.8612215e-07   1.3327252e-05   1.1400190e-09   5.2939786e-10   6.2300195e-05   2.9821794e-04   1.3931169e-09   2.3857554e-09   3.4765498e-06   3.3761430e-04   2.6975978e-09   3.1489187e-10   3.9731860e-06   2.5889530e-05   1.0267746e-10   3.0428398e-10   2.7025255e-10   1.0073028e-10   5.4092370e-10   8.2307547e-11   1.0974845e-06   3.8665469e-05   3.9791775e-10   5.0155671e-10   1.3162981e-05   6.9154542e-05   1.6000779e-05   5.3616187e-07   7.7380299e-06   8.0641903e-10   1.4784978e-09   4.1730658e-04   9.5583805e-09   6.4348404e-09   1.3112586e-09   1.7396282e-22   2.6648016e-09   1.2535297e-09   0.0000000e+00   0.0000000e+00   0.0000000e+00   0.0000000e+00   0.0000000e+00   0.0000000e+00   0.0000000e+00   0.0000000e+00   0.0000000e+00   0.0000000e+00   0.0000000e+00   0.0000000e+00   0.0000000e+00   0.0000000e+00   0.0000000e+00   0.0000000e+00   0.0000000e+00   0.0000000e+00   0.0000000e+00   0.0000000e+00   1.9117870e-05   1.3131700e-06   8.1407850e-11   2.2733820e-10   9.2936670e-06   1.8502790e-07   8.2646810e-10   8.4152060e-10   6.3532380e-10   8.1512950e-11   6.7432390e-10   1.8050270e-05   5.9611700e-05   8.2167580e-09   2.2639960e-04   2.7109300e-05   6.2348890e-04   0.0000000e+00   1.5118390e-06   3.6143930e-05
   4.6166009e-05   1.2807435e-09   2.2001723e-09   7.4307162e-05   6.5616452e-05   8.0282020e-10   1.8155018e-09   2.5798008e-05   2.6105070e-05   3.3369712e-09   3.5882745e-09   2.3351048e-05   5.1035346e-05   3.3449890e-09   3.5607285e-09   1.4346378e-05   5.2217362e-05   1.0263382e-09   2.6794517e-10   1.1040562e-09   9.1871109e-10   1.1491589e-09   1.2499587e-09   4.0009980e-05   7.0827899e-05   1.3303659e-09   5.4996992e-10   6.4044048e-05   6.5322904e-06   7.1088731e-05   5.9189062e-05   4.0285729e-05   2.1047272e-09   9.7057799e-10   1.7797888e-05   2.9894609e-09   3.9372239e-09   4.2060033e-09   2.6648016e-09   4.4560933e-22   5.4307424e-10   0.0000000e+00   0.0000000e+00   0.0000000e+00   0.0000000e+00   0.0000000e+00   0.0000000e+00   0.0000000e+00   0.0000000e+00   0.0000000e+00   0.0000000e+00   0.0000000e+00   0.0000000e+00   0.0000000e+00   0.0000000e+00   0.0000000e+00   0.0000000e+00   0.0000000e+00   0.0000000e+00   0.0000000e+00   0.0000000e+00   3.8380060e-06   1.0286630e-07   3.0839000e-11   1.5961500e-10   1.5749490e-05   3.4461370e-07   5.5102750e-10   7.1830550e-11   1.1551970e-09   6.2878520e-09   6.1749770e-09   2.9745190e-06   1.1541960e-05   2.0471010e-10   1.8217700e-05   1.4125530e-06   3.6144000e-05   1.5118390e-06   0.0000000e+00   3.4713160e-05
   4.6165484e-05   3.3431249e-10   2.6319429e-10   7.4300591e-05   6.5621916e-05   3.3694174e-10   3.1963466e-09   2.5797589e-05   2.6104249e-05   6.0656478e-10   8.0794344e-10   2.3350970e-05   5.1034512e-05   9.1474991e-10   1.1310671e-09   1.4346663e-05   5.2216682e-05   7.0624780e-11   2.4062717e-10   2.9677029e-10   3.2248130e-10   4.8814216e-10   9.6531192e-10   4.0009320e-05   7.0829308e-05   2.6166742e-09   1.4021422e-09   6.4040462e-05   6.5328960e-06   7.1087437e-05   5.9189228e-05   4.0284904e-05   6.7067983e-10   2.5011473e-10   1.7797737e-05   3.4919022e-10   6.2434148e-10   1.0715385e-09   1.2535297e-09   5.4307424e-10   2.0849718e-22   0.0000000e+00   0.0000000e+00   0.0000000e+00   0.0000000e+00   0.0000000e+00   0.0000000e+00   0.0000000e+00   0.0000000e+00   0.0000000e+00   0.0000000e+00   0.0000000e+00   0.0000000e+00   0.0000000e+00   0.0000000e+00   0.0000000e+00   0.0000000e+00   0.0000000e+00   0.0000000e+00   0.0000000e+00   0.0000000e+00   1.0287980e-07   3.8379110e-06   8.7390500e-11   1.1154190e-10   3.4433980e-07   1.5749460e-05   4.3494230e-10   4.5435210e-11   8.4249620e-10   2.6904300e-10   7.5719510e-10   1.1541930e-05   2.9745920e-06   1.6867570e-10   1.4126390e-06   1.8217680e-05   1.5119680e-06   3.6143930e-05   3.4713160e-05   0.0000000e+00

All SOCs are given in a.u.
1: singlet ground state
2-21: singlet excited states
22-81: triplet excited states
