# Supplementary material for: Simulation of Ultrafast Excited-State Dynamics in Fe(II) Complexes: Assessment of Electronic Structure Descriptions
Source: J Chem Theory Comput. 2025 Jan 3;21(2):560–74. doi: 10.1021/acs.jctc.4c01331 (PMC11780750; doi:10.1021/acs.jctc.4c01331)
Supplement: Supplementary file 2 — ct4c01331_si_002.zip [file ct4c01331_si_002.zip › for_SI/Fe-CAB-ABSSOC-WITH_ZORA.dat]

   0.0000000e+00   0.0000000e+00   0.0000000e+00   0.0000000e+00   0.0000000e+00   0.0000000e+00   0.0000000e+00   0.0000000e+00   0.0000000e+00   0.0000000e+00   0.0000000e+00   0.0000000e+00   0.0000000e+00   0.0000000e+00   0.0000000e+00   0.0000000e+00   0.0000000e+00   0.0000000e+00   0.0000000e+00   0.0000000e+00   0.0000000e+00   2.4806310e-11   2.9802830e-10   9.5116710e-09   2.7140820e-10   8.1240000e-09   1.9145100e-08   1.2857300e-09   2.7471100e-10   4.8128520e-09   1.6476180e-03   1.2385430e-03   7.2771400e-09   2.0025230e-08   5.1021220e-10   1.3704730e-09   8.0915690e-09   5.9659570e-10   6.3870340e-11   3.8785650e-10   6.1147880e-10   1.4366400e-03   1.4366361e-03   3.0539643e-08   3.9893005e-09   2.4700197e-04   2.4700237e-04   5.4602335e-09   9.7390866e-10   9.4913027e-09   6.1852246e-09   1.2236631e-09   4.0391927e-04   4.0392593e-04   1.3800151e-08   4.8862367e-04   4.8861855e-04   5.8552803e-05   5.8552753e-05   4.5541840e-05   4.5541377e-05   1.4366400e-03   1.4366361e-03   3.0539643e-08   3.9893005e-09   2.4700197e-04   2.4700237e-04   5.4602335e-09   9.7390866e-10   9.4913027e-09   6.1852246e-09   1.2236631e-09   4.0391927e-04   4.0392593e-04   1.3800151e-08   4.8862367e-04   4.8861855e-04   5.8552803e-05   5.8552753e-05   4.5541840e-05   4.5541377e-05
   0.0000000e+00   0.0000000e+00   0.0000000e+00   0.0000000e+00   0.0000000e+00   0.0000000e+00   0.0000000e+00   0.0000000e+00   0.0000000e+00   0.0000000e+00   0.0000000e+00   0.0000000e+00   0.0000000e+00   0.0000000e+00   0.0000000e+00   0.0000000e+00   0.0000000e+00   0.0000000e+00   0.0000000e+00   0.0000000e+00   0.0000000e+00   6.4280900e-05   6.0613520e-05   1.4283000e-09   1.3980880e-09   2.4015780e-05   8.5793490e-05   9.8410660e-10   2.2579650e-09   1.9972870e-09   4.6970760e-09   1.2148700e-09   9.8648880e-06   3.3566990e-05   3.7011820e-10   8.9107430e-06   7.4203820e-06   9.7660090e-07   1.4281050e-06   4.0729410e-06   3.0082880e-06   3.8291477e-09   7.4938450e-09   3.8937517e-04   2.9842896e-04   1.6694729e-08   8.0872744e-09   2.9944761e-04   1.4785331e-04   3.2222953e-04   1.4806231e-04   3.8891356e-04   9.1460156e-10   2.2584109e-09   2.1634241e-06   1.5886501e-09   2.1461284e-09   1.1965202e-10   2.1767810e-11   1.8714262e-09   5.3970906e-10   3.8291477e-09   7.4938450e-09   3.8937517e-04   2.9842896e-04   1.6694729e-08   8.0872744e-09   2.9944761e-04   1.4785331e-04   3.2222953e-04   1.4806231e-04   3.8891356e-04   9.1460156e-10   2.2584109e-09   2.1634241e-06   1.5886501e-09   2.1461284e-09   1.1965202e-10   2.1767810e-11   1.8714262e-09   5.3970906e-10
   0.0000000e+00   0.0000000e+00   0.0000000e+00   0.0000000e+00   0.0000000e+00   0.0000000e+00   0.0000000e+00   0.0000000e+00   0.0000000e+00   0.0000000e+00   0.0000000e+00   0.0000000e+00   0.0000000e+00   0.0000000e+00   0.0000000e+00   0.0000000e+00   0.0000000e+00   0.0000000e+00   0.0000000e+00   0.0000000e+00   0.0000000e+00   6.0613880e-05   6.4280860e-05   1.6231910e-09   5.6537900e-09   8.5793490e-05   2.4015780e-05   8.5136390e-10   3.6676000e-09   3.1201240e-09   1.8844680e-09   5.3677900e-10   3.3566790e-05   9.8651450e-06   1.4321490e-10   7.4204520e-06   8.9103440e-06   1.4282540e-06   9.7644450e-07   3.0081260e-06   4.0726000e-06   3.1856417e-09   8.6093796e-09   3.8937534e-04   2.9842822e-04   8.7969517e-09   1.1677063e-09   2.9944669e-04   1.4785456e-04   3.2222978e-04   1.4806321e-04   3.8891363e-04   1.1820188e-09   1.8930659e-09   2.1633618e-06   1.9240501e-10   1.0246325e-09   1.2274365e-10   2.7624671e-10   1.9292590e-09   1.6666886e-10   3.1856417e-09   8.6093796e-09   3.8937534e-04   2.9842822e-04   8.7969517e-09   1.1677063e-09   2.9944669e-04   1.4785456e-04   3.2222978e-04   1.4806321e-04   3.8891363e-04   1.1820188e-09   1.8930659e-09   2.1633618e-06   1.9240501e-10   1.0246325e-09   1.2274365e-10   2.7624671e-10   1.9292590e-09   1.6666886e-10
   0.0000000e+00   0.0000000e+00   0.0000000e+00   0.0000000e+00   0.0000000e+00   0.0000000e+00   0.0000000e+00   0.0000000e+00   0.0000000e+00   0.0000000e+00   0.0000000e+00   0.0000000e+00   0.0000000e+00   0.0000000e+00   0.0000000e+00   0.0000000e+00   0.0000000e+00   0.0000000e+00   0.0000000e+00   0.0000000e+00   0.0000000e+00   1.4198870e-08   7.0040100e-09   1.3336240e-10   5.6536130e-04   2.5560210e-08   6.0416880e-09   1.3849010e-07   1.9757220e-04   1.4218600e-09   4.6602630e-10   3.0272910e-11   1.7334380e-09   1.7124930e-10   2.5011760e-09   1.1889320e-09   1.0403400e-11   5.2172810e-10   8.0108670e-11   2.1345900e-09   1.0014350e-09   2.0124466e-04   2.0138405e-04   7.6027340e-09   1.2308421e-08   3.1395033e-04   3.1404137e-04   4.3174728e-09   7.5503518e-11   1.5818745e-09   3.8104898e-09   1.3430374e-09   5.5239251e-05   5.5267693e-05   2.4948851e-09   1.2172862e-04   1.2175122e-04   1.3646182e-05   1.3646161e-05   6.3830655e-05   6.3804093e-05   2.0124466e-04   2.0138405e-04   7.6027340e-09   1.2308421e-08   3.1395033e-04   3.1404137e-04   4.3174728e-09   7.5503518e-11   1.5818745e-09   3.8104898e-09   1.3430374e-09   5.5239251e-05   5.5267693e-05   2.4948851e-09   1.2172862e-04   1.2175122e-04   1.3646182e-05   1.3646161e-05   6.3830655e-05   6.3804093e-05
   0.0000000e+00   0.0000000e+00   0.0000000e+00   0.0000000e+00   0.0000000e+00   0.0000000e+00   0.0000000e+00   0.0000000e+00   0.0000000e+00   0.0000000e+00   0.0000000e+00   0.0000000e+00   0.0000000e+00   0.0000000e+00   0.0000000e+00   0.0000000e+00   0.0000000e+00   0.0000000e+00   0.0000000e+00   0.0000000e+00   0.0000000e+00   9.3888210e-10   1.1562220e-09   3.8957720e-11   1.1431120e-07   6.0698320e-09   3.4178920e-09   7.1097740e-04   3.4696960e-08   4.5894280e-10   1.0827680e-09   1.0226380e-09   1.7027550e-09   1.8997620e-09   1.1878660e-05   2.9634560e-09   5.9218740e-10   1.0729390e-10   4.2285150e-10   1.3685370e-09   3.0388150e-10   3.8932591e-04   3.8925374e-04   4.8079212e-09   1.9277136e-08   4.2491823e-04   4.2484965e-04   5.6164295e-10   3.8400396e-09   4.7035614e-10   1.2630312e-09   9.1130913e-10   1.2686545e-04   1.2685316e-04   2.4347387e-09   6.9374837e-05   6.9328938e-05   9.6974573e-08   9.2283990e-08   7.2108085e-05   7.2129895e-05   3.8932591e-04   3.8925374e-04   4.8079212e-09   1.9277136e-08   4.2491823e-04   4.2484965e-04   5.6164295e-10   3.8400396e-09   4.7035614e-10   1.2630312e-09   9.1130913e-10   1.2686545e-04   1.2685316e-04   2.4347387e-09   6.9374837e-05   6.9328938e-05   9.6974573e-08   9.2283990e-08   7.2108085e-05   7.2129895e-05
   0.0000000e+00   0.0000000e+00   0.0000000e+00   0.0000000e+00   0.0000000e+00   0.0000000e+00   0.0000000e+00   0.0000000e+00   0.0000000e+00   0.0000000e+00   0.0000000e+00   0.0000000e+00   0.0000000e+00   0.0000000e+00   0.0000000e+00   0.0000000e+00   0.0000000e+00   0.0000000e+00   0.0000000e+00   0.0000000e+00   0.0000000e+00   4.1504270e-05   6.9102550e-04   1.2862220e-08   5.7002120e-09   4.6109980e-06   8.8173090e-06   1.3285570e-09   1.6765810e-09   5.7342080e-09   4.3890000e-09   1.5676080e-09   4.4459760e-05   8.7757980e-05   1.7695030e-09   1.0347040e-05   8.4646170e-05   1.2780030e-07   8.1853970e-07   2.9000160e-06   3.4573750e-07   1.6635956e-09   7.8730589e-09   4.7313585e-04   1.8426068e-04   8.5193008e-09   1.8653476e-09   2.5600703e-04   1.6548007e-04   1.1389803e-04   1.9403268e-04   2.9395715e-05   2.4540426e-09   8.3352132e-10   4.7643019e-06   2.5971653e-09   2.6556256e-09   1.9331885e-09   1.2980684e-09   1.7947548e-09   6.7355013e-10   1.6635956e-09   7.8730589e-09   4.7313585e-04   1.8426068e-04   8.5193008e-09   1.8653476e-09   2.5600703e-04   1.6548007e-04   1.1389803e-04   1.9403268e-04   2.9395715e-05   2.4540426e-09   8.3352132e-10   4.7643019e-06   2.5971653e-09   2.6556256e-09   1.9331885e-09   1.2980684e-09   1.7947548e-09   6.7355013e-10
   0.0000000e+00   0.0000000e+00   0.0000000e+00   0.0000000e+00   0.0000000e+00   0.0000000e+00   0.0000000e+00   0.0000000e+00   0.0000000e+00   0.0000000e+00   0.0000000e+00   0.0000000e+00   0.0000000e+00   0.0000000e+00   0.0000000e+00   0.0000000e+00   0.0000000e+00   0.0000000e+00   0.0000000e+00   0.0000000e+00   0.0000000e+00   6.9102530e-04   4.1504330e-05   6.1533410e-10   1.3773020e-08   8.8174870e-06   4.6108100e-06   9.6704600e-10   4.6407840e-09   1.2998860e-09   1.0009180e-10   5.6826740e-10   8.7755440e-05   4.4456890e-05   2.2427930e-09   8.4651310e-05   1.0347290e-05   8.1921280e-07   1.2806530e-07   3.4578370e-07   2.9002080e-06   4.5846118e-09   6.7898397e-09   4.7313444e-04   1.8426898e-04   8.3086000e-09   1.0737106e-08   2.5600242e-04   1.6547977e-04   1.1389924e-04   1.9403340e-04   2.9397634e-05   1.7368694e-09   3.8596238e-09   4.7635946e-06   3.0503157e-09   3.8187966e-10   7.8503156e-10   5.6526765e-10   1.7896815e-09   1.3410787e-09   4.5846118e-09   6.7898397e-09   4.7313444e-04   1.8426898e-04   8.3086000e-09   1.0737106e-08   2.5600242e-04   1.6547977e-04   1.1389924e-04   1.9403340e-04   2.9397634e-05   1.7368694e-09   3.8596238e-09   4.7635946e-06   3.0503157e-09   3.8187966e-10   7.8503156e-10   5.6526765e-10   1.7896815e-09   1.3410787e-09
   0.0000000e+00   0.0000000e+00   0.0000000e+00   0.0000000e+00   0.0000000e+00   0.0000000e+00   0.0000000e+00   0.0000000e+00   0.0000000e+00   0.0000000e+00   0.0000000e+00   0.0000000e+00   0.0000000e+00   0.0000000e+00   0.0000000e+00   0.0000000e+00   0.0000000e+00   0.0000000e+00   0.0000000e+00   0.0000000e+00   0.0000000e+00   3.3507420e-10   3.4809480e-09   2.3086110e-09   4.9461390e-10   2.5020070e-09   7.4123280e-09   5.4430280e-10   1.4644870e-11   1.4747780e-09   5.5551280e-04   1.1329700e-04   8.1104110e-10   7.1514330e-10   3.8656810e-10   1.1288470e-09   5.5422030e-09   5.7588580e-11   8.5565220e-10   3.3371810e-10   1.9989250e-10   1.6025813e-04   1.6025884e-04   2.6901083e-09   1.2318339e-08   2.8027974e-04   2.8027965e-04   2.6951470e-09   1.7747621e-09   1.0321204e-09   2.8129791e-09   6.4113463e-10   9.9786060e-05   9.9783876e-05   5.4598271e-09   3.5493998e-04   3.5494246e-04   6.2739586e-05   6.2739772e-05   2.4856529e-05   2.4855966e-05   1.6025813e-04   1.6025884e-04   2.6901083e-09   1.2318339e-08   2.8027974e-04   2.8027965e-04   2.6951470e-09   1.7747621e-09   1.0321204e-09   2.8129791e-09   6.4113463e-10   9.9786060e-05   9.9783876e-05   5.4598271e-09   3.5493998e-04   3.5494246e-04   6.2739586e-05   6.2739772e-05   2.4856529e-05   2.4855966e-05
   0.0000000e+00   0.0000000e+00   0.0000000e+00   0.0000000e+00   0.0000000e+00   0.0000000e+00   0.0000000e+00   0.0000000e+00   0.0000000e+00   0.0000000e+00   0.0000000e+00   0.0000000e+00   0.0000000e+00   0.0000000e+00   0.0000000e+00   0.0000000e+00   0.0000000e+00   0.0000000e+00   0.0000000e+00   0.0000000e+00   0.0000000e+00   1.0253300e-09   5.9887280e-09   7.4113190e-05   8.6088600e-10   1.6412320e-09   3.1750870e-09   4.2677080e-10   8.2040830e-10   5.7278150e-04   1.0930790e-09   2.2753170e-10   3.2812200e-09   1.9421760e-09   4.2616100e-11   2.2121780e-12   5.9750550e-09   7.9624270e-10   1.5598480e-09   1.4047470e-11   1.8593400e-10   1.7037056e-04   1.7037010e-04   3.5508442e-09   1.0939665e-08   2.5646157e-04   2.5646287e-04   5.2673019e-10   4.7300735e-09   1.5098620e-10   2.3724234e-09   2.2500265e-09   8.3346325e-05   8.3346752e-05   3.8836822e-11   2.7099130e-05   2.7100747e-05   2.9859077e-04   2.9859097e-04   2.5006827e-05   2.5005979e-05   1.7037056e-04   1.7037010e-04   3.5508442e-09   1.0939665e-08   2.5646157e-04   2.5646287e-04   5.2673019e-10   4.7300735e-09   1.5098620e-10   2.3724234e-09   2.2500265e-09   8.3346325e-05   8.3346752e-05   3.8836822e-11   2.7099130e-05   2.7100747e-05   2.9859077e-04   2.9859097e-04   2.5006827e-05   2.5005979e-05
   0.0000000e+00   0.0000000e+00   0.0000000e+00   0.0000000e+00   0.0000000e+00   0.0000000e+00   0.0000000e+00   0.0000000e+00   0.0000000e+00   0.0000000e+00   0.0000000e+00   0.0000000e+00   0.0000000e+00   0.0000000e+00   0.0000000e+00   0.0000000e+00   0.0000000e+00   0.0000000e+00   0.0000000e+00   0.0000000e+00   0.0000000e+00   8.6326180e-06   6.8308810e-05   7.6668670e-10   5.8396490e-09   9.2444940e-05   1.1727990e-04   7.6708240e-10   5.2869030e-09   1.9037290e-09   8.2080540e-09   3.1497780e-09   5.9462050e-04   7.7471640e-04   2.6356650e-09   2.5396540e-05   3.9582370e-04   2.9514600e-05   8.3251680e-05   3.1041150e-05   9.7511920e-06   1.7121728e-09   1.5245328e-09   6.0997850e-05   1.5220490e-04   2.8013904e-09   1.7979463e-09   1.2111433e-04   4.0370585e-04   6.1282098e-05   1.2850532e-04   8.9560251e-05   8.9585069e-10   3.1068467e-09   2.9999351e-05   6.9546084e-10   1.7492536e-09   1.5630423e-09   1.1584059e-09   3.2533175e-09   4.2979175e-10   1.7121728e-09   1.5245328e-09   6.0997850e-05   1.5220490e-04   2.8013904e-09   1.7979463e-09   1.2111433e-04   4.0370585e-04   6.1282098e-05   1.2850532e-04   8.9560251e-05   8.9585069e-10   3.1068467e-09   2.9999351e-05   6.9546084e-10   1.7492536e-09   1.5630423e-09   1.1584059e-09   3.2533175e-09   4.2979175e-10
   0.0000000e+00   0.0000000e+00   0.0000000e+00   0.0000000e+00   0.0000000e+00   0.0000000e+00   0.0000000e+00   0.0000000e+00   0.0000000e+00   0.0000000e+00   0.0000000e+00   0.0000000e+00   0.0000000e+00   0.0000000e+00   0.0000000e+00   0.0000000e+00   0.0000000e+00   0.0000000e+00   0.0000000e+00   0.0000000e+00   0.0000000e+00   6.8306750e-05   8.6332550e-06   6.2132330e-10   5.7386210e-09   1.1728070e-04   9.2445390e-05   9.0613240e-10   9.5466460e-09   3.3582290e-09   3.3522310e-09   2.3700610e-09   7.7472320e-04   5.9462560e-04   4.9561970e-09   3.9580380e-04   2.5395710e-05   8.3252870e-05   2.9514870e-05   9.7510470e-06   3.1041230e-05   8.5821286e-10   1.2280176e-09   6.0998158e-05   1.5220985e-04   4.4880998e-09   7.1468472e-10   1.2110809e-04   4.0370581e-04   6.1281001e-05   1.2850708e-04   8.9560319e-05   1.1007110e-09   3.0381244e-09   3.0000008e-05   2.7034481e-09   1.3422208e-09   2.5284586e-09   2.0707328e-09   3.5260557e-09   5.7901339e-10   8.5821286e-10   1.2280176e-09   6.0998158e-05   1.5220985e-04   4.4880998e-09   7.1468472e-10   1.2110809e-04   4.0370581e-04   6.1281001e-05   1.2850708e-04   8.9560319e-05   1.1007110e-09   3.0381244e-09   3.0000008e-05   2.7034481e-09   1.3422208e-09   2.5284586e-09   2.0707328e-09   3.5260557e-09   5.7901339e-10
   0.0000000e+00   0.0000000e+00   0.0000000e+00   0.0000000e+00   0.0000000e+00   0.0000000e+00   0.0000000e+00   0.0000000e+00   0.0000000e+00   0.0000000e+00   0.0000000e+00   0.0000000e+00   0.0000000e+00   0.0000000e+00   0.0000000e+00   0.0000000e+00   0.0000000e+00   0.0000000e+00   0.0000000e+00   0.0000000e+00   0.0000000e+00   1.2211610e-10   2.1672870e-09   5.9830820e-05   2.5351480e-10   2.1365820e-09   1.5862100e-09   3.8084740e-10   2.2213490e-09   5.2432250e-04   1.2924970e-09   1.4341270e-10   2.8444910e-10   9.6846440e-09   6.8307100e-11   2.8266070e-09   2.2749210e-09   4.3083410e-10   5.0104840e-09   6.9180210e-10   2.4203710e-10   1.5680370e-04   1.5680345e-04   5.3361683e-09   8.5624366e-09   2.2623157e-04   2.2623063e-04   6.7104822e-10   3.1934528e-09   9.2307730e-10   1.9934558e-09   2.3446469e-09   3.8550198e-05   3.8548416e-05   2.0423541e-09   5.6390147e-05   5.6390477e-05   3.3077196e-04   3.3077190e-04   4.9133251e-05   4.9132532e-05   1.5680370e-04   1.5680345e-04   5.3361683e-09   8.5624366e-09   2.2623157e-04   2.2623063e-04   6.7104822e-10   3.1934528e-09   9.2307730e-10   1.9934558e-09   2.3446469e-09   3.8550198e-05   3.8548416e-05   2.0423541e-09   5.6390147e-05   5.6390477e-05   3.3077196e-04   3.3077190e-04   4.9133251e-05   4.9132532e-05
   0.0000000e+00   0.0000000e+00   0.0000000e+00   0.0000000e+00   0.0000000e+00   0.0000000e+00   0.0000000e+00   0.0000000e+00   0.0000000e+00   0.0000000e+00   0.0000000e+00   0.0000000e+00   0.0000000e+00   0.0000000e+00   0.0000000e+00   0.0000000e+00   0.0000000e+00   0.0000000e+00   0.0000000e+00   0.0000000e+00   0.0000000e+00   1.0268460e-09   6.1014710e-11   6.8168010e-10   2.0414740e-04   1.5014440e-09   2.6609310e-09   2.1693130e-09   5.3407070e-04   2.1614050e-09   1.4004140e-10   7.4195180e-12   2.5944960e-09   8.7721730e-10   1.1750820e-09   3.3567400e-09   1.5885430e-09   1.0761480e-09   5.3242900e-10   7.6676280e-09   6.6234050e-10   4.4369668e-05   4.4362491e-05   4.0148104e-09   1.0002335e-08   2.1620379e-04   2.1620511e-04   2.1267100e-09   1.4710157e-09   2.0921618e-09   5.1064863e-09   8.0159626e-10   4.4077647e-04   4.4077727e-04   9.5449510e-09   2.3336468e-04   2.3335621e-04   3.8705283e-06   3.8698075e-06   2.2842315e-05   2.2842012e-05   4.4369668e-05   4.4362491e-05   4.0148104e-09   1.0002335e-08   2.1620379e-04   2.1620511e-04   2.1267100e-09   1.4710157e-09   2.0921618e-09   5.1064863e-09   8.0159626e-10   4.4077647e-04   4.4077727e-04   9.5449510e-09   2.3336468e-04   2.3335621e-04   3.8705283e-06   3.8698075e-06   2.2842315e-05   2.2842012e-05
   0.0000000e+00   0.0000000e+00   0.0000000e+00   0.0000000e+00   0.0000000e+00   0.0000000e+00   0.0000000e+00   0.0000000e+00   0.0000000e+00   0.0000000e+00   0.0000000e+00   0.0000000e+00   0.0000000e+00   0.0000000e+00   0.0000000e+00   0.0000000e+00   0.0000000e+00   0.0000000e+00   0.0000000e+00   0.0000000e+00   0.0000000e+00   1.7745200e-06   7.0473100e-06   1.6118040e-10   4.4353810e-11   1.2754830e-08   4.2083160e-08   3.9817170e-10   5.1166440e-10   2.2467520e-09   3.6924070e-10   7.2616310e-11   7.2322740e-07   2.4965380e-06   2.4439490e-09   2.1640370e-05   6.7954270e-05   2.0768880e-05   6.5529340e-04   3.2651990e-05   2.2242460e-06   1.1499026e-09   1.4398929e-09   1.4823728e-05   1.5061918e-05   8.7789881e-10   1.2778549e-09   3.0196660e-06   1.7580790e-05   8.7056415e-06   6.4472553e-06   1.1110396e-05   1.8225685e-09   5.5025070e-09   4.2252523e-04   6.1239129e-09   4.6021414e-09   1.3485415e-09   2.5139863e-09   3.0978550e-09   1.1137912e-09   1.1499026e-09   1.4398929e-09   1.4823728e-05   1.5061918e-05   8.7789881e-10   1.2778549e-09   3.0196660e-06   1.7580790e-05   8.7056415e-06   6.4472553e-06   1.1110396e-05   1.8225685e-09   5.5025070e-09   4.2252523e-04   6.1239129e-09   4.6021414e-09   1.3485415e-09   2.5139863e-09   3.0978550e-09   1.1137912e-09
   0.0000000e+00   0.0000000e+00   0.0000000e+00   0.0000000e+00   0.0000000e+00   0.0000000e+00   0.0000000e+00   0.0000000e+00   0.0000000e+00   0.0000000e+00   0.0000000e+00   0.0000000e+00   0.0000000e+00   0.0000000e+00   0.0000000e+00   0.0000000e+00   0.0000000e+00   0.0000000e+00   0.0000000e+00   0.0000000e+00   0.0000000e+00   7.0471120e-06   1.7743510e-06   1.8244150e-10   3.5079010e-10   4.1656070e-08   1.2567150e-08   5.7514420e-11   5.5140550e-10   1.0485830e-09   4.3925330e-10   9.8814760e-10   2.4989030e-06   7.2567300e-07   4.0708420e-09   6.7954940e-05   2.1641560e-05   6.5529320e-04   2.0768750e-05   2.2241430e-06   3.2652130e-05   5.6061618e-10   5.2227567e-10   1.4823813e-05   1.5061693e-05   1.0948768e-09   3.8676084e-10   3.0205435e-06   1.7580959e-05   8.7058555e-06   6.4471397e-06   1.1110586e-05   1.5942673e-09   5.1958817e-09   4.2252534e-04   6.0689670e-09   3.8805304e-09   1.1017422e-09   7.1738945e-10   3.2588734e-09   1.3207171e-09   5.6061618e-10   5.2227567e-10   1.4823813e-05   1.5061693e-05   1.0948768e-09   3.8676084e-10   3.0205435e-06   1.7580959e-05   8.7058555e-06   6.4471397e-06   1.1110586e-05   1.5942673e-09   5.1958817e-09   4.2252534e-04   6.0689670e-09   3.8805304e-09   1.1017422e-09   7.1738945e-10   3.2588734e-09   1.3207171e-09
   0.0000000e+00   0.0000000e+00   0.0000000e+00   0.0000000e+00   0.0000000e+00   0.0000000e+00   0.0000000e+00   0.0000000e+00   0.0000000e+00   0.0000000e+00   0.0000000e+00   0.0000000e+00   0.0000000e+00   0.0000000e+00   0.0000000e+00   0.0000000e+00   0.0000000e+00   0.0000000e+00   0.0000000e+00   0.0000000e+00   0.0000000e+00   9.3132760e-10   8.0141150e-10   1.7112990e-11   3.3338090e-09   2.1317430e-09   1.3256330e-09   2.5171100e-04   2.7742770e-09   2.5703340e-10   6.0129130e-11   4.3826910e-10   2.0745920e-10   1.0861610e-09   8.2290120e-06   1.7527710e-09   7.0368360e-10   6.3810850e-10   1.1124230e-09   4.5648110e-10   1.1237660e-10   4.0303097e-04   4.0303207e-04   3.9095028e-09   9.7902020e-09   1.5263830e-04   1.5263654e-04   1.1607684e-09   1.8428526e-09   2.1334226e-09   3.2891183e-09   4.8692436e-10   2.1568678e-05   2.1573450e-05   6.3214257e-10   4.3521915e-05   4.3518613e-05   4.1810435e-06   4.1809884e-06   1.5543093e-05   1.5543324e-05   4.0303097e-04   4.0303207e-04   3.9095028e-09   9.7902020e-09   1.5263830e-04   1.5263654e-04   1.1607684e-09   1.8428526e-09   2.1334226e-09   3.2891183e-09   4.8692436e-10   2.1568678e-05   2.1573450e-05   6.3214257e-10   4.3521915e-05   4.3518613e-05   4.1810435e-06   4.1809884e-06   1.5543093e-05   1.5543324e-05
   0.0000000e+00   0.0000000e+00   0.0000000e+00   0.0000000e+00   0.0000000e+00   0.0000000e+00   0.0000000e+00   0.0000000e+00   0.0000000e+00   0.0000000e+00   0.0000000e+00   0.0000000e+00   0.0000000e+00   0.0000000e+00   0.0000000e+00   0.0000000e+00   0.0000000e+00   0.0000000e+00   0.0000000e+00   0.0000000e+00   0.0000000e+00   2.4428490e-10   8.2441540e-10   1.4274770e-10   2.2442900e-10   5.5880670e-10   1.9772770e-09   6.8787050e-10   3.9597380e-10   9.1088020e-11   2.6545590e-04   3.2579240e-04   1.0830390e-09   3.9702820e-11   2.3494770e-10   1.8411750e-09   1.7723260e-09   1.2942400e-09   9.4962320e-11   4.1718910e-10   3.4800540e-10   1.8740981e-04   1.8741070e-04   2.3875274e-09   7.9305848e-09   1.9740205e-04   1.9740102e-04   7.0744485e-10   1.5007688e-09   2.0487200e-10   3.3202523e-09   2.2228749e-09   1.7519031e-04   1.7519031e-04   8.0762567e-10   1.3163399e-04   1.3163702e-04   2.5210999e-05   2.5210607e-05   5.0841736e-05   5.0841131e-05   1.8740981e-04   1.8741070e-04   2.3875274e-09   7.9305848e-09   1.9740205e-04   1.9740102e-04   7.0744485e-10   1.5007688e-09   2.0487200e-10   3.3202523e-09   2.2228749e-09   1.7519031e-04   1.7519031e-04   8.0762567e-10   1.3163399e-04   1.3163702e-04   2.5210999e-05   2.5210607e-05   5.0841736e-05   5.0841131e-05
   0.0000000e+00   0.0000000e+00   0.0000000e+00   0.0000000e+00   0.0000000e+00   0.0000000e+00   0.0000000e+00   0.0000000e+00   0.0000000e+00   0.0000000e+00   0.0000000e+00   0.0000000e+00   0.0000000e+00   0.0000000e+00   0.0000000e+00   0.0000000e+00   0.0000000e+00   0.0000000e+00   0.0000000e+00   0.0000000e+00   0.0000000e+00   2.0932920e-04   1.2849790e-05   5.3825310e-10   4.8676330e-09   7.4895950e-05   3.9039110e-05   2.5494990e-09   3.2357350e-09   1.4037980e-09   2.4571700e-09   3.2899800e-10   6.5206690e-04   3.2926110e-04   7.2407810e-09   3.7005260e-05   4.5756760e-06   1.1130710e-04   1.7239770e-05   5.4107500e-06   4.5905150e-05   3.9457682e-10   1.3205793e-09   1.2550150e-04   3.9597094e-05   2.3202230e-09   4.2751697e-10   4.1153227e-05   5.7482200e-05   1.2150421e-04   1.4094800e-04   3.8652372e-04   5.3290013e-10   7.2649592e-10   2.0178943e-05   1.2029505e-09   8.8663886e-10   3.8739809e-10   1.3780528e-10   1.2157105e-09   1.5346564e-10   3.9457682e-10   1.3205793e-09   1.2550150e-04   3.9597094e-05   2.3202230e-09   4.2751697e-10   4.1153227e-05   5.7482200e-05   1.2150421e-04   1.4094800e-04   3.8652372e-04   5.3290013e-10   7.2649592e-10   2.0178943e-05   1.2029505e-09   8.8663886e-10   3.8739809e-10   1.3780528e-10   1.2157105e-09   1.5346564e-10
   0.0000000e+00   0.0000000e+00   0.0000000e+00   0.0000000e+00   0.0000000e+00   0.0000000e+00   0.0000000e+00   0.0000000e+00   0.0000000e+00   0.0000000e+00   0.0000000e+00   0.0000000e+00   0.0000000e+00   0.0000000e+00   0.0000000e+00   0.0000000e+00   0.0000000e+00   0.0000000e+00   0.0000000e+00   0.0000000e+00   0.0000000e+00   1.2854460e-05   2.0933230e-04   4.8623130e-09   3.2672750e-09   3.9038990e-05   7.4896440e-05   1.1707750e-09   1.5929790e-09   1.3621990e-09   1.0751850e-08   1.9279430e-11   3.2925840e-04   6.5208580e-04   5.7723060e-09   4.5724030e-06   3.7019160e-05   1.7239910e-05   1.1130700e-04   4.5903620e-05   5.4117350e-06   1.3930041e-09   3.1320822e-09   1.2550206e-04   3.9596241e-05   3.1213637e-09   3.4374592e-09   4.1153400e-05   5.7484723e-05   1.2150778e-04   1.4095075e-04   3.8653282e-04   8.1845266e-10   1.8484424e-09   2.0177925e-05   9.2658874e-10   2.6861298e-09   1.0698424e-10   2.5450085e-10   1.6965530e-10   2.5766344e-10   1.3930041e-09   3.1320822e-09   1.2550206e-04   3.9596241e-05   3.1213637e-09   3.4374592e-09   4.1153400e-05   5.7484723e-05   1.2150778e-04   1.4095075e-04   3.8653282e-04   8.1845266e-10   1.8484424e-09   2.0177925e-05   9.2658874e-10   2.6861298e-09   1.0698424e-10   2.5450085e-10   1.6965530e-10   2.5766344e-10
   0.0000000e+00   0.0000000e+00   0.0000000e+00   0.0000000e+00   0.0000000e+00   0.0000000e+00   0.0000000e+00   0.0000000e+00   0.0000000e+00   0.0000000e+00   0.0000000e+00   0.0000000e+00   0.0000000e+00   0.0000000e+00   0.0000000e+00   0.0000000e+00   0.0000000e+00   0.0000000e+00   0.0000000e+00   0.0000000e+00   0.0000000e+00   1.2761720e-04   1.6021030e-05   2.5556800e-10   1.5317400e-09   1.2120810e-05   5.3670930e-06   1.3591470e-09   9.3891300e-10   4.8343420e-10   2.5995560e-10   1.1901390e-11   3.2095030e-04   1.3721760e-04   3.3354860e-09   6.1812520e-06   1.1685760e-06   1.0548330e-06   9.7132450e-08   1.8795710e-06   3.4893230e-05   5.9884799e-10   9.7753860e-10   7.5011867e-05   1.1001671e-05   1.6677517e-09   7.9805779e-10   5.7320678e-06   6.5708500e-05   5.4344223e-05   7.4247081e-05   2.0928140e-04   1.9693299e-10   3.4180479e-10   1.6247599e-05   1.9565276e-10   8.9484958e-10   1.0838154e-10   2.3917738e-10   8.6580733e-10   3.1101601e-10   5.9884799e-10   9.7753860e-10   7.5011867e-05   1.1001671e-05   1.6677517e-09   7.9805779e-10   5.7320678e-06   6.5708500e-05   5.4344223e-05   7.4247081e-05   2.0928140e-04   1.9693299e-10   3.4180479e-10   1.6247599e-05   1.9565276e-10   8.9484958e-10   1.0838154e-10   2.3917738e-10   8.6580733e-10   3.1101601e-10
   0.0000000e+00   0.0000000e+00   0.0000000e+00   0.0000000e+00   0.0000000e+00   0.0000000e+00   0.0000000e+00   0.0000000e+00   0.0000000e+00   0.0000000e+00   0.0000000e+00   0.0000000e+00   0.0000000e+00   0.0000000e+00   0.0000000e+00   0.0000000e+00   0.0000000e+00   0.0000000e+00   0.0000000e+00   0.0000000e+00   0.0000000e+00   1.6014660e-05   1.2760750e-04   2.4242330e-09   3.0655460e-10   5.3673530e-06   1.2116500e-05   1.0984960e-09   4.3344040e-10   1.4159640e-09   5.2652990e-09   2.4985930e-11   1.3722250e-04   3.2091270e-04   3.0572870e-09   1.1650780e-06   6.1862260e-06   9.4639840e-08   1.0598650e-06   3.4895360e-05   1.8786180e-06   5.3422351e-10   2.3027635e-09   7.5005343e-05   1.0998587e-05   2.3817119e-09   1.9530791e-09   5.7307936e-06   6.5705161e-05   5.4340542e-05   7.4239811e-05   2.0926500e-04   3.1736213e-10   9.5563229e-10   1.6248519e-05   6.0264841e-10   1.1098146e-09   9.9996429e-11   1.1219536e-10   1.0495416e-09   3.4954576e-10   5.3422351e-10   2.3027635e-09   7.5005343e-05   1.0998587e-05   2.3817119e-09   1.9530791e-09   5.7307936e-06   6.5705161e-05   5.4340542e-05   7.4239811e-05   2.0926500e-04   3.1736213e-10   9.5563229e-10   1.6248519e-05   6.0264841e-10   1.1098146e-09   9.9996429e-11   1.1219536e-10   1.0495416e-09   3.4954576e-10
   2.4806310e-11   6.4280900e-05   6.0613880e-05   1.4198870e-08   9.3888210e-10   4.1504270e-05   6.9102530e-04   3.3507420e-10   1.0253300e-09   8.6326180e-06   6.8306750e-05   1.2211610e-10   1.0268460e-09   1.7745200e-06   7.0471120e-06   9.3132760e-10   2.4428490e-10   2.0932920e-04   1.2854460e-05   1.2761720e-04   1.6014660e-05   0.0000000e+00   0.0000000e+00   0.0000000e+00   0.0000000e+00   0.0000000e+00   0.0000000e+00   0.0000000e+00   0.0000000e+00   0.0000000e+00   0.0000000e+00   0.0000000e+00   0.0000000e+00   0.0000000e+00   0.0000000e+00   0.0000000e+00   0.0000000e+00   0.0000000e+00   0.0000000e+00   0.0000000e+00   0.0000000e+00   1.7147607e-21   9.0343791e-09   4.8069139e-04   2.3753813e-04   9.4412049e-09   4.1409789e-09   2.2614786e-04   4.3873288e-05   2.5403042e-04   1.2239348e-04   1.7025955e-04   2.5469459e-09   3.6934314e-10   4.2058224e-06   1.8316295e-09   6.7222452e-10   2.1555956e-10   4.8701500e-10   9.7852351e-10   3.6263836e-10   1.7147607e-21   9.0343791e-09   4.8069139e-04   2.3753813e-04   9.4412049e-09   4.1409789e-09   2.2614786e-04   4.3873288e-05   2.5403042e-04   1.2239348e-04   1.7025955e-04   2.5469459e-09   3.6934314e-10   4.2058224e-06   1.8316295e-09   6.7222452e-10   2.1555956e-10   4.8701500e-10   9.7852351e-10   3.6263836e-10
   2.9802830e-10   6.0613520e-05   6.4280860e-05   7.0040100e-09   1.1562220e-09   6.9102550e-04   4.1504330e-05   3.4809480e-09   5.9887280e-09   6.8308810e-05   8.6332550e-06   2.1672870e-09   6.1014710e-11   7.0473100e-06   1.7743510e-06   8.0141150e-10   8.2441540e-10   1.2849790e-05   2.0933230e-04   1.6021030e-05   1.2760750e-04   0.0000000e+00   0.0000000e+00   0.0000000e+00   0.0000000e+00   0.0000000e+00   0.0000000e+00   0.0000000e+00   0.0000000e+00   0.0000000e+00   0.0000000e+00   0.0000000e+00   0.0000000e+00   0.0000000e+00   0.0000000e+00   0.0000000e+00   0.0000000e+00   0.0000000e+00   0.0000000e+00   0.0000000e+00   0.0000000e+00   9.0343791e-09   1.8763804e-21   4.8069087e-04   2.3754526e-04   1.6411660e-08   2.1671545e-09   2.2614085e-04   4.3871839e-05   2.5403093e-04   1.2239046e-04   1.7026058e-04   1.6397937e-09   4.3293576e-09   4.2056546e-06   1.0124825e-09   1.8376263e-09   4.4681956e-10   1.3535198e-10   1.2376306e-09   8.8129152e-10   9.0343791e-09   1.8763804e-21   4.8069087e-04   2.3754526e-04   1.6411660e-08   2.1671545e-09   2.2614085e-04   4.3871839e-05   2.5403093e-04   1.2239046e-04   1.7026058e-04   1.6397937e-09   4.3293576e-09   4.2056546e-06   1.0124825e-09   1.8376263e-09   4.4681956e-10   1.3535198e-10   1.2376306e-09   8.8129152e-10
   9.5116710e-09   1.4283000e-09   1.6231910e-09   1.3336240e-10   3.8957720e-11   1.2862220e-08   6.1533410e-10   2.3086110e-09   7.4113190e-05   7.6668670e-10   6.2132330e-10   5.9830820e-05   6.8168010e-10   1.6118040e-10   1.8244150e-10   1.7112990e-11   1.4274770e-10   5.3825310e-10   4.8623130e-09   2.5556800e-10   2.4242330e-09   0.0000000e+00   0.0000000e+00   0.0000000e+00   0.0000000e+00   0.0000000e+00   0.0000000e+00   0.0000000e+00   0.0000000e+00   0.0000000e+00   0.0000000e+00   0.0000000e+00   0.0000000e+00   0.0000000e+00   0.0000000e+00   0.0000000e+00   0.0000000e+00   0.0000000e+00   0.0000000e+00   0.0000000e+00   0.0000000e+00   4.8069139e-04   4.8069087e-04   1.7146490e-21   1.6572822e-08   2.7336876e-04   2.7336921e-04   5.0296093e-09   4.2716135e-09   9.8455970e-09   9.9272959e-09   2.6441206e-09   4.8547931e-05   4.8548979e-05   1.3436511e-09   1.2126905e-05   1.2126974e-05   6.1531346e-07   6.1536473e-07   3.8548821e-05   3.8548194e-05   4.8069139e-04   4.8069087e-04   1.7146490e-21   1.6572822e-08   2.7336876e-04   2.7336921e-04   5.0296093e-09   4.2716135e-09   9.8455970e-09   9.9272959e-09   2.6441206e-09   4.8547931e-05   4.8548979e-05   1.3436511e-09   1.2126905e-05   1.2126974e-05   6.1531346e-07   6.1536473e-07   3.8548821e-05   3.8548194e-05
   2.7140820e-10   1.3980880e-09   5.6537900e-09   5.6536130e-04   1.1431120e-07   5.7002120e-09   1.3773020e-08   4.9461390e-10   8.6088600e-10   5.8396490e-09   5.7386210e-09   2.5351480e-10   2.0414740e-04   4.4353810e-11   3.5079010e-10   3.3338090e-09   2.2442900e-10   4.8676330e-09   3.2672750e-09   1.5317400e-09   3.0655460e-10   0.0000000e+00   0.0000000e+00   0.0000000e+00   0.0000000e+00   0.0000000e+00   0.0000000e+00   0.0000000e+00   0.0000000e+00   0.0000000e+00   0.0000000e+00   0.0000000e+00   0.0000000e+00   0.0000000e+00   0.0000000e+00   0.0000000e+00   0.0000000e+00   0.0000000e+00   0.0000000e+00   0.0000000e+00   0.0000000e+00   2.3753813e-04   2.3754526e-04   1.6572822e-08   1.0628200e-22   3.1519484e-04   3.1518957e-04   1.1063372e-08   1.6608085e-09   1.3216595e-08   1.4194549e-08   3.7581649e-09   1.6109845e-05   1.6105025e-05   3.6130764e-09   2.3249433e-04   2.3249389e-04   3.8465836e-05   3.8465546e-05   6.8821077e-05   6.8822182e-05   2.3753813e-04   2.3754526e-04   1.6572822e-08   1.0628200e-22   3.1519484e-04   3.1518957e-04   1.1063372e-08   1.6608085e-09   1.3216595e-08   1.4194549e-08   3.7581649e-09   1.6109845e-05   1.6105025e-05   3.6130764e-09   2.3249433e-04   2.3249389e-04   3.8465836e-05   3.8465546e-05   6.8821077e-05   6.8822182e-05
   8.1240000e-09   2.4015780e-05   8.5793490e-05   2.5560210e-08   6.0698320e-09   4.6109980e-06   8.8174870e-06   2.5020070e-09   1.6412320e-09   9.2444940e-05   1.1728070e-04   2.1365820e-09   1.5014440e-09   1.2754830e-08   4.1656070e-08   2.1317430e-09   5.5880670e-10   7.4895950e-05   3.9038990e-05   1.2120810e-05   5.3673530e-06   0.0000000e+00   0.0000000e+00   0.0000000e+00   0.0000000e+00   0.0000000e+00   0.0000000e+00   0.0000000e+00   0.0000000e+00   0.0000000e+00   0.0000000e+00   0.0000000e+00   0.0000000e+00   0.0000000e+00   0.0000000e+00   0.0000000e+00   0.0000000e+00   0.0000000e+00   0.0000000e+00   0.0000000e+00   0.0000000e+00   9.4412049e-09   1.6411660e-08   2.7336876e-04   3.1519484e-04   8.4432679e-22   1.6340004e-08   3.0042074e-04   7.6545684e-05   3.4357231e-04   3.4144201e-04   9.5286979e-05   1.1328293e-09   1.6541080e-09   1.5238817e-06   7.1443449e-09   6.9757179e-09   1.0566457e-09   7.2095161e-10   1.6743939e-09   3.1206115e-09   9.4412049e-09   1.6411660e-08   2.7336876e-04   3.1519484e-04   8.4432679e-22   1.6340004e-08   3.0042074e-04   7.6545684e-05   3.4357231e-04   3.4144201e-04   9.5286979e-05   1.1328293e-09   1.6541080e-09   1.5238817e-06   7.1443449e-09   6.9757179e-09   1.0566457e-09   7.2095161e-10   1.6743939e-09   3.1206115e-09
   1.9145100e-08   8.5793490e-05   2.4015780e-05   6.0416880e-09   3.4178920e-09   8.8173090e-06   4.6108100e-06   7.4123280e-09   3.1750870e-09   1.1727990e-04   9.2445390e-05   1.5862100e-09   2.6609310e-09   4.2083160e-08   1.2567150e-08   1.3256330e-09   1.9772770e-09   3.9039110e-05   7.4896440e-05   5.3670930e-06   1.2116500e-05   0.0000000e+00   0.0000000e+00   0.0000000e+00   0.0000000e+00   0.0000000e+00   0.0000000e+00   0.0000000e+00   0.0000000e+00   0.0000000e+00   0.0000000e+00   0.0000000e+00   0.0000000e+00   0.0000000e+00   0.0000000e+00   0.0000000e+00   0.0000000e+00   0.0000000e+00   0.0000000e+00   0.0000000e+00   0.0000000e+00   4.1409789e-09   2.1671545e-09   2.7336921e-04   3.1518957e-04   1.6340004e-08   4.9344298e-22   3.0042515e-04   7.6546925e-05   3.4357374e-04   3.4144013e-04   9.5288596e-05   2.2767710e-09   1.3359423e-09   1.5243360e-06   2.6762692e-09   3.0325834e-09   2.7566447e-10   4.5107583e-10   1.8947475e-10   8.1328056e-10   4.1409789e-09   2.1671545e-09   2.7336921e-04   3.1518957e-04   1.6340004e-08   4.9344298e-22   3.0042515e-04   7.6546925e-05   3.4357374e-04   3.4144013e-04   9.5288596e-05   2.2767710e-09   1.3359423e-09   1.5243360e-06   2.6762692e-09   3.0325834e-09   2.7566447e-10   4.5107583e-10   1.8947475e-10   8.1328056e-10
   1.2857300e-09   9.8410660e-10   8.5136390e-10   1.3849010e-07   7.1097740e-04   1.3285570e-09   9.6704600e-10   5.4430280e-10   4.2677080e-10   7.6708240e-10   9.0613240e-10   3.8084740e-10   2.1693130e-09   3.9817170e-10   5.7514420e-11   2.5171100e-04   6.8787050e-10   2.5494990e-09   1.1707750e-09   1.3591470e-09   1.0984960e-09   0.0000000e+00   0.0000000e+00   0.0000000e+00   0.0000000e+00   0.0000000e+00   0.0000000e+00   0.0000000e+00   0.0000000e+00   0.0000000e+00   0.0000000e+00   0.0000000e+00   0.0000000e+00   0.0000000e+00   0.0000000e+00   0.0000000e+00   0.0000000e+00   0.0000000e+00   0.0000000e+00   0.0000000e+00   0.0000000e+00   2.2614786e-04   2.2614085e-04   5.0296093e-09   1.1063372e-08   3.0042074e-04   3.0042515e-04   1.3255771e-22   6.9797620e-10   6.3133551e-09   5.3143968e-10   1.2783790e-09   1.4074126e-04   1.4074212e-04   1.4793076e-09   3.0762160e-05   3.0773460e-05   1.2674676e-05   1.2676245e-05   6.2235178e-05   6.2232064e-05   2.2614786e-04   2.2614085e-04   5.0296093e-09   1.1063372e-08   3.0042074e-04   3.0042515e-04   1.3255771e-22   6.9797620e-10   6.3133551e-09   5.3143968e-10   1.2783790e-09   1.4074126e-04   1.4074212e-04   1.4793076e-09   3.0762160e-05   3.0773460e-05   1.2674676e-05   1.2676245e-05   6.2235178e-05   6.2232064e-05
   2.7471100e-10   2.2579650e-09   3.6676000e-09   1.9757220e-04   3.4696960e-08   1.6765810e-09   4.6407840e-09   1.4644870e-11   8.2040830e-10   5.2869030e-09   9.5466460e-09   2.2213490e-09   5.3407070e-04   5.1166440e-10   5.5140550e-10   2.7742770e-09   3.9597380e-10   3.2357350e-09   1.5929790e-09   9.3891300e-10   4.3344040e-10   0.0000000e+00   0.0000000e+00   0.0000000e+00   0.0000000e+00   0.0000000e+00   0.0000000e+00   0.0000000e+00   0.0000000e+00   0.0000000e+00   0.0000000e+00   0.0000000e+00   0.0000000e+00   0.0000000e+00   0.0000000e+00   0.0000000e+00   0.0000000e+00   0.0000000e+00   0.0000000e+00   0.0000000e+00   0.0000000e+00   4.3873288e-05   4.3871839e-05   4.2716135e-09   1.6608085e-09   7.6545684e-05   7.6546925e-05   6.9797620e-10   3.2594583e-23   1.2533090e-09   1.3224991e-09   7.3267341e-11   1.9949811e-04   1.9949599e-04   3.4729591e-09   3.5807470e-04   3.5807855e-04   6.9391541e-05   6.9390437e-05   6.9607831e-06   6.9613389e-06   4.3873288e-05   4.3871839e-05   4.2716135e-09   1.6608085e-09   7.6545684e-05   7.6546925e-05   6.9797620e-10   3.2594583e-23   1.2533090e-09   1.3224991e-09   7.3267341e-11   1.9949811e-04   1.9949599e-04   3.4729591e-09   3.5807470e-04   3.5807855e-04   6.9391541e-05   6.9390437e-05   6.9607831e-06   6.9613389e-06
   4.8128520e-09   1.9972870e-09   3.1201240e-09   1.4218600e-09   4.5894280e-10   5.7342080e-09   1.2998860e-09   1.4747780e-09   5.7278150e-04   1.9037290e-09   3.3582290e-09   5.2432250e-04   2.1614050e-09   2.2467520e-09   1.0485830e-09   2.5703340e-10   9.1088020e-11   1.4037980e-09   1.3621990e-09   4.8343420e-10   1.4159640e-09   0.0000000e+00   0.0000000e+00   0.0000000e+00   0.0000000e+00   0.0000000e+00   0.0000000e+00   0.0000000e+00   0.0000000e+00   0.0000000e+00   0.0000000e+00   0.0000000e+00   0.0000000e+00   0.0000000e+00   0.0000000e+00   0.0000000e+00   0.0000000e+00   0.0000000e+00   0.0000000e+00   0.0000000e+00   0.0000000e+00   2.5403042e-04   2.5403093e-04   9.8455970e-09   1.3216595e-08   3.4357231e-04   3.4357374e-04   6.3133551e-09   1.2533090e-09   1.4730495e-22   1.3209441e-09   3.5515273e-10   1.8473572e-04   1.8473675e-04   3.0348868e-09   2.1484581e-06   2.1456750e-06   1.5625354e-05   1.5625410e-05   6.9693932e-05   6.9692587e-05   2.5403042e-04   2.5403093e-04   9.8455970e-09   1.3216595e-08   3.4357231e-04   3.4357374e-04   6.3133551e-09   1.2533090e-09   1.4730495e-22   1.3209441e-09   3.5515273e-10   1.8473572e-04   1.8473675e-04   3.0348868e-09   2.1484581e-06   2.1456750e-06   1.5625354e-05   1.5625410e-05   6.9693932e-05   6.9692587e-05
   1.6476180e-03   4.6970760e-09   1.8844680e-09   4.6602630e-10   1.0827680e-09   4.3890000e-09   1.0009180e-10   5.5551280e-04   1.0930790e-09   8.2080540e-09   3.3522310e-09   1.2924970e-09   1.4004140e-10   3.6924070e-10   4.3925330e-10   6.0129130e-11   2.6545590e-04   2.4571700e-09   1.0751850e-08   2.5995560e-10   5.2652990e-09   0.0000000e+00   0.0000000e+00   0.0000000e+00   0.0000000e+00   0.0000000e+00   0.0000000e+00   0.0000000e+00   0.0000000e+00   0.0000000e+00   0.0000000e+00   0.0000000e+00   0.0000000e+00   0.0000000e+00   0.0000000e+00   0.0000000e+00   0.0000000e+00   0.0000000e+00   0.0000000e+00   0.0000000e+00   0.0000000e+00   1.2239348e-04   1.2239046e-04   9.9272959e-09   1.4194549e-08   3.4144201e-04   3.4144013e-04   5.3143968e-10   1.3224991e-09   1.3209441e-09   2.1852841e-22   1.5463273e-09   4.1378766e-04   4.1378723e-04   9.7226154e-09   2.0052429e-04   2.0051625e-04   4.2470184e-06   4.2470386e-06   6.8253835e-05   6.8253635e-05   1.2239348e-04   1.2239046e-04   9.9272959e-09   1.4194549e-08   3.4144201e-04   3.4144013e-04   5.3143968e-10   1.3224991e-09   1.3209441e-09   2.1852841e-22   1.5463273e-09   4.1378766e-04   4.1378723e-04   9.7226154e-09   2.0052429e-04   2.0051625e-04   4.2470184e-06   4.2470386e-06   6.8253835e-05   6.8253635e-05
   1.2385430e-03   1.2148700e-09   5.3677900e-10   3.0272910e-11   1.0226380e-09   1.5676080e-09   5.6826740e-10   1.1329700e-04   2.2753170e-10   3.1497780e-09   2.3700610e-09   1.4341270e-10   7.4195180e-12   7.2616310e-11   9.8814760e-10   4.3826910e-10   3.2579240e-04   3.2899800e-10   1.9279430e-11   1.1901390e-11   2.4985930e-11   0.0000000e+00   0.0000000e+00   0.0000000e+00   0.0000000e+00   0.0000000e+00   0.0000000e+00   0.0000000e+00   0.0000000e+00   0.0000000e+00   0.0000000e+00   0.0000000e+00   0.0000000e+00   0.0000000e+00   0.0000000e+00   0.0000000e+00   0.0000000e+00   0.0000000e+00   0.0000000e+00   0.0000000e+00   0.0000000e+00   1.7025955e-04   1.7026058e-04   2.6441206e-09   3.7581649e-09   9.5286979e-05   9.5288596e-05   1.2783790e-09   7.3267341e-11   3.5515273e-10   1.5463273e-09   4.2334383e-22   2.7705775e-04   2.7705813e-04   5.3198164e-09   9.5219536e-05   9.5214284e-05   6.9125891e-06   6.9125734e-06   1.4568331e-05   1.4567689e-05   1.7025955e-04   1.7026058e-04   2.6441206e-09   3.7581649e-09   9.5286979e-05   9.5288596e-05   1.2783790e-09   7.3267341e-11   3.5515273e-10   1.5463273e-09   4.2334383e-22   2.7705775e-04   2.7705813e-04   5.3198164e-09   9.5219536e-05   9.5214284e-05   6.9125891e-06   6.9125734e-06   1.4568331e-05   1.4567689e-05
   7.2771400e-09   9.8648880e-06   3.3566790e-05   1.7334380e-09   1.7027550e-09   4.4459760e-05   8.7755440e-05   8.1104110e-10   3.2812200e-09   5.9462050e-04   7.7472320e-04   2.8444910e-10   2.5944960e-09   7.2322740e-07   2.4989030e-06   2.0745920e-10   1.0830390e-09   6.5206690e-04   3.2925840e-04   3.2095030e-04   1.3722250e-04   0.0000000e+00   0.0000000e+00   0.0000000e+00   0.0000000e+00   0.0000000e+00   0.0000000e+00   0.0000000e+00   0.0000000e+00   0.0000000e+00   0.0000000e+00   0.0000000e+00   0.0000000e+00   0.0000000e+00   0.0000000e+00   0.0000000e+00   0.0000000e+00   0.0000000e+00   0.0000000e+00   0.0000000e+00   0.0000000e+00   2.5469459e-09   1.6397937e-09   4.8547931e-05   1.6109845e-05   1.1328293e-09   2.2767710e-09   1.4074126e-04   1.9949811e-04   1.8473572e-04   4.1378766e-04   2.7705775e-04   6.1570755e-22   5.4341315e-09   2.7429338e-05   1.0420312e-09   4.4189591e-10   2.5051354e-09   2.0792779e-09   2.1246039e-09   4.2673255e-10   2.5469459e-09   1.6397937e-09   4.8547931e-05   1.6109845e-05   1.1328293e-09   2.2767710e-09   1.4074126e-04   1.9949811e-04   1.8473572e-04   4.1378766e-04   2.7705775e-04   6.1570755e-22   5.4341315e-09   2.7429338e-05   1.0420312e-09   4.4189591e-10   2.5051354e-09   2.0792779e-09   2.1246039e-09   4.2673255e-10
   2.0025230e-08   3.3566990e-05   9.8651450e-06   1.7124930e-10   1.8997620e-09   8.7757980e-05   4.4456890e-05   7.1514330e-10   1.9421760e-09   7.7471640e-04   5.9462560e-04   9.6846440e-09   8.7721730e-10   2.4965380e-06   7.2567300e-07   1.0861610e-09   3.9702820e-11   3.2926110e-04   6.5208580e-04   1.3721760e-04   3.2091270e-04   0.0000000e+00   0.0000000e+00   0.0000000e+00   0.0000000e+00   0.0000000e+00   0.0000000e+00   0.0000000e+00   0.0000000e+00   0.0000000e+00   0.0000000e+00   0.0000000e+00   0.0000000e+00   0.0000000e+00   0.0000000e+00   0.0000000e+00   0.0000000e+00   0.0000000e+00   0.0000000e+00   0.0000000e+00   0.0000000e+00   3.6934314e-10   4.3293576e-09   4.8548979e-05   1.6105025e-05   1.6541080e-09   1.3359423e-09   1.4074212e-04   1.9949599e-04   1.8473675e-04   4.1378723e-04   2.7705813e-04   5.4341315e-09   8.9512505e-22   2.7428369e-05   2.0555672e-09   7.0102431e-10   4.8320174e-09   4.9895269e-09   1.5046249e-09   7.0301318e-10   3.6934314e-10   4.3293576e-09   4.8548979e-05   1.6105025e-05   1.6541080e-09   1.3359423e-09   1.4074212e-04   1.9949599e-04   1.8473675e-04   4.1378723e-04   2.7705813e-04   5.4341315e-09   8.9512505e-22   2.7428369e-05   2.0555672e-09   7.0102431e-10   4.8320174e-09   4.9895269e-09   1.5046249e-09   7.0301318e-10
   5.1021220e-10   3.7011820e-10   1.4321490e-10   2.5011760e-09   1.1878660e-05   1.7695030e-09   2.2427930e-09   3.8656810e-10   4.2616100e-11   2.6356650e-09   4.9561970e-09   6.8307100e-11   1.1750820e-09   2.4439490e-09   4.0708420e-09   8.2290120e-06   2.3494770e-10   7.2407810e-09   5.7723060e-09   3.3354860e-09   3.0572870e-09   0.0000000e+00   0.0000000e+00   0.0000000e+00   0.0000000e+00   0.0000000e+00   0.0000000e+00   0.0000000e+00   0.0000000e+00   0.0000000e+00   0.0000000e+00   0.0000000e+00   0.0000000e+00   0.0000000e+00   0.0000000e+00   0.0000000e+00   0.0000000e+00   0.0000000e+00   0.0000000e+00   0.0000000e+00   0.0000000e+00   4.2058224e-06   4.2056546e-06   1.3436511e-09   3.6130764e-09   1.5238817e-06   1.5243360e-06   1.4793076e-09   3.4729591e-09   3.0348868e-09   9.7226154e-09   5.3198164e-09   2.7429338e-05   2.7428369e-05   1.5505762e-23   5.7995726e-05   5.7995070e-05   4.1446936e-04   4.1446969e-04   1.6657179e-05   1.6657165e-05   4.2058224e-06   4.2056546e-06   1.3436511e-09   3.6130764e-09   1.5238817e-06   1.5243360e-06   1.4793076e-09   3.4729591e-09   3.0348868e-09   9.7226154e-09   5.3198164e-09   2.7429338e-05   2.7428369e-05   1.5505762e-23   5.7995726e-05   5.7995070e-05   4.1446936e-04   4.1446969e-04   1.6657179e-05   1.6657165e-05
   1.3704730e-09   8.9107430e-06   7.4204520e-06   1.1889320e-09   2.9634560e-09   1.0347040e-05   8.4651310e-05   1.1288470e-09   2.2121780e-12   2.5396540e-05   3.9580380e-04   2.8266070e-09   3.3567400e-09   2.1640370e-05   6.7954940e-05   1.7527710e-09   1.8411750e-09   3.7005260e-05   4.5724030e-06   6.1812520e-06   1.1650780e-06   0.0000000e+00   0.0000000e+00   0.0000000e+00   0.0000000e+00   0.0000000e+00   0.0000000e+00   0.0000000e+00   0.0000000e+00   0.0000000e+00   0.0000000e+00   0.0000000e+00   0.0000000e+00   0.0000000e+00   0.0000000e+00   0.0000000e+00   0.0000000e+00   0.0000000e+00   0.0000000e+00   0.0000000e+00   0.0000000e+00   1.8316295e-09   1.0124825e-09   1.2126905e-05   2.3249433e-04   7.1443449e-09   2.6762692e-09   3.0762160e-05   3.5807470e-04   2.1484581e-06   2.0052429e-04   9.5219536e-05   1.0420312e-09   2.0555672e-09   5.7995726e-05   3.7567239e-22   1.8017361e-09   6.1029297e-09   6.6150019e-09   2.7112958e-09   3.3886094e-10   1.8316295e-09   1.0124825e-09   1.2126905e-05   2.3249433e-04   7.1443449e-09   2.6762692e-09   3.0762160e-05   3.5807470e-04   2.1484581e-06   2.0052429e-04   9.5219536e-05   1.0420312e-09   2.0555672e-09   5.7995726e-05   3.7567239e-22   1.8017361e-09   6.1029297e-09   6.6150019e-09   2.7112958e-09   3.3886094e-10
   8.0915690e-09   7.4203820e-06   8.9103440e-06   1.0403400e-11   5.9218740e-10   8.4646170e-05   1.0347290e-05   5.5422030e-09   5.9750550e-09   3.9582370e-04   2.5395710e-05   2.2749210e-09   1.5885430e-09   6.7954270e-05   2.1641560e-05   7.0368360e-10   1.7723260e-09   4.5756760e-06   3.7019160e-05   1.1685760e-06   6.1862260e-06   0.0000000e+00   0.0000000e+00   0.0000000e+00   0.0000000e+00   0.0000000e+00   0.0000000e+00   0.0000000e+00   0.0000000e+00   0.0000000e+00   0.0000000e+00   0.0000000e+00   0.0000000e+00   0.0000000e+00   0.0000000e+00   0.0000000e+00   0.0000000e+00   0.0000000e+00   0.0000000e+00   0.0000000e+00   0.0000000e+00   6.7222452e-10   1.8376263e-09   1.2126974e-05   2.3249389e-04   6.9757179e-09   3.0325834e-09   3.0773460e-05   3.5807855e-04   2.1456750e-06   2.0051625e-04   9.5214284e-05   4.4189591e-10   7.0102431e-10   5.7995070e-05   1.8017361e-09   3.0457497e-22   4.1039304e-09   3.9770661e-09   3.5209336e-09   4.0734056e-10   6.7222452e-10   1.8376263e-09   1.2126974e-05   2.3249389e-04   6.9757179e-09   3.0325834e-09   3.0773460e-05   3.5807855e-04   2.1456750e-06   2.0051625e-04   9.5214284e-05   4.4189591e-10   7.0102431e-10   5.7995070e-05   1.8017361e-09   3.0457497e-22   4.1039304e-09   3.9770661e-09   3.5209336e-09   4.0734056e-10
   5.9659570e-10   9.7660090e-07   1.4282540e-06   5.2172810e-10   1.0729390e-10   1.2780030e-07   8.1921280e-07   5.7588580e-11   7.9624270e-10   2.9514600e-05   8.3252870e-05   4.3083410e-10   1.0761480e-09   2.0768880e-05   6.5529320e-04   6.3810850e-10   1.2942400e-09   1.1130710e-04   1.7239910e-05   1.0548330e-06   9.4639840e-08   0.0000000e+00   0.0000000e+00   0.0000000e+00   0.0000000e+00   0.0000000e+00   0.0000000e+00   0.0000000e+00   0.0000000e+00   0.0000000e+00   0.0000000e+00   0.0000000e+00   0.0000000e+00   0.0000000e+00   0.0000000e+00   0.0000000e+00   0.0000000e+00   0.0000000e+00   0.0000000e+00   0.0000000e+00   0.0000000e+00   2.1555956e-10   4.4681956e-10   6.1531346e-07   3.8465836e-05   1.0566457e-09   2.7566447e-10   1.2674676e-05   6.9391541e-05   1.5625354e-05   4.2470184e-06   6.9125891e-06   2.5051354e-09   4.8320174e-09   4.1446936e-04   6.1029297e-09   4.1039304e-09   3.9328338e-22   1.1352414e-09   3.9588793e-09   1.2981218e-09   2.1555956e-10   4.4681956e-10   6.1531346e-07   3.8465836e-05   1.0566457e-09   2.7566447e-10   1.2674676e-05   6.9391541e-05   1.5625354e-05   4.2470184e-06   6.9125891e-06   2.5051354e-09   4.8320174e-09   4.1446936e-04   6.1029297e-09   4.1039304e-09   3.9328338e-22   1.1352414e-09   3.9588793e-09   1.2981218e-09
   6.3870340e-11   1.4281050e-06   9.7644450e-07   8.0108670e-11   4.2285150e-10   8.1853970e-07   1.2806530e-07   8.5565220e-10   1.5598480e-09   8.3251680e-05   2.9514870e-05   5.0104840e-09   5.3242900e-10   6.5529340e-04   2.0768750e-05   1.1124230e-09   9.4962320e-11   1.7239770e-05   1.1130700e-04   9.7132450e-08   1.0598650e-06   0.0000000e+00   0.0000000e+00   0.0000000e+00   0.0000000e+00   0.0000000e+00   0.0000000e+00   0.0000000e+00   0.0000000e+00   0.0000000e+00   0.0000000e+00   0.0000000e+00   0.0000000e+00   0.0000000e+00   0.0000000e+00   0.0000000e+00   0.0000000e+00   0.0000000e+00   0.0000000e+00   0.0000000e+00   0.0000000e+00   4.8701500e-10   1.3535198e-10   6.1536473e-07   3.8465546e-05   7.2095161e-10   4.5107583e-10   1.2676245e-05   6.9390437e-05   1.5625410e-05   4.2470386e-06   6.9125734e-06   2.0792779e-09   4.9895269e-09   4.1446969e-04   6.6150019e-09   3.9770661e-09   1.1352414e-09   8.5256927e-23   2.4539467e-09   1.4016567e-09   4.8701500e-10   1.3535198e-10   6.1536473e-07   3.8465546e-05   7.2095161e-10   4.5107583e-10   1.2676245e-05   6.9390437e-05   1.5625410e-05   4.2470386e-06   6.9125734e-06   2.0792779e-09   4.9895269e-09   4.1446969e-04   6.6150019e-09   3.9770661e-09   1.1352414e-09   8.5256927e-23   2.4539467e-09   1.4016567e-09
   3.8785650e-10   4.0729410e-06   3.0081260e-06   2.1345900e-09   1.3685370e-09   2.9000160e-06   3.4578370e-07   3.3371810e-10   1.4047470e-11   3.1041150e-05   9.7510470e-06   6.9180210e-10   7.6676280e-09   3.2651990e-05   2.2241430e-06   4.5648110e-10   4.1718910e-10   5.4107500e-06   4.5903620e-05   1.8795710e-06   3.4895360e-05   0.0000000e+00   0.0000000e+00   0.0000000e+00   0.0000000e+00   0.0000000e+00   0.0000000e+00   0.0000000e+00   0.0000000e+00   0.0000000e+00   0.0000000e+00   0.0000000e+00   0.0000000e+00   0.0000000e+00   0.0000000e+00   0.0000000e+00   0.0000000e+00   0.0000000e+00   0.0000000e+00   0.0000000e+00   0.0000000e+00   9.7852351e-10   1.2376306e-09   3.8548821e-05   6.8821077e-05   1.6743939e-09   1.8947475e-10   6.2235178e-05   6.9607831e-06   6.9693932e-05   6.8253835e-05   1.4568331e-05   2.1246039e-09   1.5046249e-09   1.6657179e-05   2.7112958e-09   3.5209336e-09   3.9588793e-09   2.4539467e-09   3.7444279e-22   5.7976068e-10   9.7852351e-10   1.2376306e-09   3.8548821e-05   6.8821077e-05   1.6743939e-09   1.8947475e-10   6.2235178e-05   6.9607831e-06   6.9693932e-05   6.8253835e-05   1.4568331e-05   2.1246039e-09   1.5046249e-09   1.6657179e-05   2.7112958e-09   3.5209336e-09   3.9588793e-09   2.4539467e-09   3.7444279e-22   5.7976068e-10
   6.1147880e-10   3.0082880e-06   4.0726000e-06   1.0014350e-09   3.0388150e-10   3.4573750e-07   2.9002080e-06   1.9989250e-10   1.8593400e-10   9.7511920e-06   3.1041230e-05   2.4203710e-10   6.6234050e-10   2.2242460e-06   3.2652130e-05   1.1237660e-10   3.4800540e-10   4.5905150e-05   5.4117350e-06   3.4893230e-05   1.8786180e-06   0.0000000e+00   0.0000000e+00   0.0000000e+00   0.0000000e+00   0.0000000e+00   0.0000000e+00   0.0000000e+00   0.0000000e+00   0.0000000e+00   0.0000000e+00   0.0000000e+00   0.0000000e+00   0.0000000e+00   0.0000000e+00   0.0000000e+00   0.0000000e+00   0.0000000e+00   0.0000000e+00   0.0000000e+00   0.0000000e+00   3.6263836e-10   8.8129152e-10   3.8548194e-05   6.8822182e-05   3.1206115e-09   8.1328056e-10   6.2232064e-05   6.9613389e-06   6.9692587e-05   6.8253635e-05   1.4567689e-05   4.2673255e-10   7.0301318e-10   1.6657165e-05   3.3886094e-10   4.0734056e-10   1.2981218e-09   1.4016567e-09   5.7976068e-10   3.8729664e-22   3.6263836e-10   8.8129152e-10   3.8548194e-05   6.8822182e-05   3.1206115e-09   8.1328056e-10   6.2232064e-05   6.9613389e-06   6.9692587e-05   6.8253635e-05   1.4567689e-05   4.2673255e-10   7.0301318e-10   1.6657165e-05   3.3886094e-10   4.0734056e-10   1.2981218e-09   1.4016567e-09   5.7976068e-10   3.8729664e-22
   1.4366400e-03   3.8291477e-09   3.1856417e-09   2.0124466e-04   3.8932591e-04   1.6635956e-09   4.5846118e-09   1.6025813e-04   1.7037056e-04   1.7121728e-09   8.5821286e-10   1.5680370e-04   4.4369668e-05   1.1499026e-09   5.6061618e-10   4.0303097e-04   1.8740981e-04   3.9457682e-10   1.3930041e-09   5.9884799e-10   5.3422351e-10   1.7147607e-21   9.0343791e-09   4.8069139e-04   2.3753813e-04   9.4412049e-09   4.1409789e-09   2.2614786e-04   4.3873288e-05   2.5403042e-04   1.2239348e-04   1.7025955e-04   2.5469459e-09   3.6934314e-10   4.2058224e-06   1.8316295e-09   6.7222452e-10   2.1555956e-10   4.8701500e-10   9.7852351e-10   3.6263836e-10   0.0000000e+00   7.3091040e-04   1.3412310e-08   4.3427830e-10   6.0129060e-06   9.9902620e-06   5.6187140e-10   3.0229480e-10   3.2855790e-09   5.1939140e-09   1.5593530e-10   6.0034540e-05   1.0271830e-04   2.7814330e-09   1.0586520e-05   1.7151040e-04   4.2586620e-06   1.9503180e-05   3.7456520e-06   6.7644020e-07   0.0000000e+00   0.0000000e+00   0.0000000e+00   0.0000000e+00   0.0000000e+00   0.0000000e+00   0.0000000e+00   0.0000000e+00   0.0000000e+00   0.0000000e+00   0.0000000e+00   0.0000000e+00   0.0000000e+00   0.0000000e+00   0.0000000e+00   0.0000000e+00   0.0000000e+00   0.0000000e+00   0.0000000e+00   0.0000000e+00
   1.4366361e-03   7.4938450e-09   8.6093796e-09   2.0138405e-04   3.8925374e-04   7.8730589e-09   6.7898397e-09   1.6025884e-04   1.7037010e-04   1.5245328e-09   1.2280176e-09   1.5680345e-04   4.4362491e-05   1.4398929e-09   5.2227567e-10   4.0303207e-04   1.8741070e-04   1.3205793e-09   3.1320822e-09   9.7753860e-10   2.3027635e-09   9.0343791e-09   1.8763804e-21   4.8069087e-04   2.3754526e-04   1.6411660e-08   2.1671545e-09   2.2614085e-04   4.3871839e-05   2.5403093e-04   1.2239046e-04   1.7026058e-04   1.6397937e-09   4.3293576e-09   4.2056546e-06   1.0124825e-09   1.8376263e-09   4.4681956e-10   1.3535198e-10   1.2376306e-09   8.8129152e-10   7.3091040e-04   0.0000000e+00   2.1663260e-10   3.0556390e-09   9.9892610e-06   6.0126220e-06   4.6202430e-09   4.9616350e-10   4.5390690e-10   1.0585130e-09   1.4399540e-10   1.0271720e-04   6.0033280e-05   3.7470840e-09   1.7151000e-04   1.0585220e-05   1.9502600e-05   4.2584800e-06   6.7641740e-07   3.7455910e-06   0.0000000e+00   0.0000000e+00   0.0000000e+00   0.0000000e+00   0.0000000e+00   0.0000000e+00   0.0000000e+00   0.0000000e+00   0.0000000e+00   0.0000000e+00   0.0000000e+00   0.0000000e+00   0.0000000e+00   0.0000000e+00   0.0000000e+00   0.0000000e+00   0.0000000e+00   0.0000000e+00   0.0000000e+00   0.0000000e+00
   3.0539643e-08   3.8937517e-04   3.8937534e-04   7.6027340e-09   4.8079212e-09   4.7313585e-04   4.7313444e-04   2.6901083e-09   3.5508442e-09   6.0997850e-05   6.0998158e-05   5.3361683e-09   4.0148104e-09   1.4823728e-05   1.4823813e-05   3.9095028e-09   2.3875274e-09   1.2550150e-04   1.2550206e-04   7.5011867e-05   7.5005343e-05   4.8069139e-04   4.8069087e-04   1.7146490e-21   1.6572822e-08   2.7336876e-04   2.7336921e-04   5.0296093e-09   4.2716135e-09   9.8455970e-09   9.9272959e-09   2.6441206e-09   4.8547931e-05   4.8548979e-05   1.3436511e-09   1.2126905e-05   1.2126974e-05   6.1531346e-07   6.1536473e-07   3.8548821e-05   3.8548194e-05   1.3412310e-08   2.1663260e-10   0.0000000e+00   2.3988820e-09   1.4520350e-09   1.0755210e-09   6.6894530e-05   2.6383250e-09   7.3485790e-11   4.2175080e-10   2.2577790e-10   2.0094220e-09   1.0996940e-09   5.3319430e-08   2.6935610e-09   1.8025850e-10   2.4701970e-10   2.9338630e-11   1.1132290e-10   1.4627280e-10   0.0000000e+00   0.0000000e+00   0.0000000e+00   0.0000000e+00   0.0000000e+00   0.0000000e+00   0.0000000e+00   0.0000000e+00   0.0000000e+00   0.0000000e+00   0.0000000e+00   0.0000000e+00   0.0000000e+00   0.0000000e+00   0.0000000e+00   0.0000000e+00   0.0000000e+00   0.0000000e+00   0.0000000e+00   0.0000000e+00
   3.9893005e-09   2.9842896e-04   2.9842822e-04   1.2308421e-08   1.9277136e-08   1.8426068e-04   1.8426898e-04   1.2318339e-08   1.0939665e-08   1.5220490e-04   1.5220985e-04   8.5624366e-09   1.0002335e-08   1.5061918e-05   1.5061693e-05   9.7902020e-09   7.9305848e-09   3.9597094e-05   3.9596241e-05   1.1001671e-05   1.0998587e-05   2.3753813e-04   2.3754526e-04   1.6572822e-08   1.0628200e-22   3.1519484e-04   3.1518957e-04   1.1063372e-08   1.6608085e-09   1.3216595e-08   1.4194549e-08   3.7581649e-09   1.6109845e-05   1.6105025e-05   3.6130764e-09   2.3249433e-04   2.3249389e-04   3.8465836e-05   3.8465546e-05   6.8821077e-05   6.8822182e-05   4.3427830e-10   3.0556390e-09   2.3988820e-09   0.0000000e+00   2.6736050e-09   2.9702130e-09   1.4472710e-09   8.1884660e-11   7.3909550e-09   6.9920870e-04   2.9621030e-04   3.1319800e-09   1.0931600e-08   9.5904630e-11   1.7072640e-09   2.0692840e-09   1.5239990e-10   5.7179490e-11   1.9647180e-11   6.5519610e-11   0.0000000e+00   0.0000000e+00   0.0000000e+00   0.0000000e+00   0.0000000e+00   0.0000000e+00   0.0000000e+00   0.0000000e+00   0.0000000e+00   0.0000000e+00   0.0000000e+00   0.0000000e+00   0.0000000e+00   0.0000000e+00   0.0000000e+00   0.0000000e+00   0.0000000e+00   0.0000000e+00   0.0000000e+00   0.0000000e+00
   2.4700197e-04   1.6694729e-08   8.7969517e-09   3.1395033e-04   4.2491823e-04   8.5193008e-09   8.3086000e-09   2.8027974e-04   2.5646157e-04   2.8013904e-09   4.4880998e-09   2.2623157e-04   2.1620379e-04   8.7789881e-10   1.0948768e-09   1.5263830e-04   1.9740205e-04   2.3202230e-09   3.1213637e-09   1.6677517e-09   2.3817119e-09   9.4412049e-09   1.6411660e-08   2.7336876e-04   3.1519484e-04   8.4432679e-22   1.6340004e-08   3.0042074e-04   7.6545684e-05   3.4357231e-04   3.4144201e-04   9.5286979e-05   1.1328293e-09   1.6541080e-09   1.5238817e-06   7.1443449e-09   6.9757179e-09   1.0566457e-09   7.2095161e-10   1.6743939e-09   3.1206115e-09   6.0129060e-06   9.9892610e-06   1.4520350e-09   2.6736050e-09   0.0000000e+00   7.2116100e-05   2.5548860e-09   1.5301930e-09   5.3402680e-09   2.4465660e-08   2.1186670e-08   1.4763160e-07   1.1398380e-05   4.8663600e-10   2.7402470e-05   3.9759060e-05   3.3686500e-06   9.9378640e-06   1.4588420e-05   5.5431800e-06   0.0000000e+00   0.0000000e+00   0.0000000e+00   0.0000000e+00   0.0000000e+00   0.0000000e+00   0.0000000e+00   0.0000000e+00   0.0000000e+00   0.0000000e+00   0.0000000e+00   0.0000000e+00   0.0000000e+00   0.0000000e+00   0.0000000e+00   0.0000000e+00   0.0000000e+00   0.0000000e+00   0.0000000e+00   0.0000000e+00
   2.4700237e-04   8.0872744e-09   1.1677063e-09   3.1404137e-04   4.2484965e-04   1.8653476e-09   1.0737106e-08   2.8027965e-04   2.5646287e-04   1.7979463e-09   7.1468472e-10   2.2623063e-04   2.1620511e-04   1.2778549e-09   3.8676084e-10   1.5263654e-04   1.9740102e-04   4.2751697e-10   3.4374592e-09   7.9805779e-10   1.9530791e-09   4.1409789e-09   2.1671545e-09   2.7336921e-04   3.1518957e-04   1.6340004e-08   4.9344298e-22   3.0042515e-04   7.6546925e-05   3.4357374e-04   3.4144013e-04   9.5288596e-05   2.2767710e-09   1.3359423e-09   1.5243360e-06   2.6762692e-09   3.0325834e-09   2.7566447e-10   4.5107583e-10   1.8947475e-10   8.1328056e-10   9.9902620e-06   6.0126220e-06   1.0755210e-09   2.9702130e-09   7.2116100e-05   0.0000000e+00   3.7765490e-09   3.6598310e-09   3.1984860e-09   7.8806850e-09   2.8574920e-09   1.1398650e-05   1.4653790e-07   3.2865870e-10   3.9758560e-05   2.7402870e-05   9.9378400e-06   3.3688680e-06   5.5435140e-06   1.4588580e-05   0.0000000e+00   0.0000000e+00   0.0000000e+00   0.0000000e+00   0.0000000e+00   0.0000000e+00   0.0000000e+00   0.0000000e+00   0.0000000e+00   0.0000000e+00   0.0000000e+00   0.0000000e+00   0.0000000e+00   0.0000000e+00   0.0000000e+00   0.0000000e+00   0.0000000e+00   0.0000000e+00   0.0000000e+00   0.0000000e+00
   5.4602335e-09   2.9944761e-04   2.9944669e-04   4.3174728e-09   5.6164295e-10   2.5600703e-04   2.5600242e-04   2.6951470e-09   5.2673019e-10   1.2111433e-04   1.2110809e-04   6.7104822e-10   2.1267100e-09   3.0196660e-06   3.0205435e-06   1.1607684e-09   7.0744485e-10   4.1153227e-05   4.1153400e-05   5.7320678e-06   5.7307936e-06   2.2614786e-04   2.2614085e-04   5.0296093e-09   1.1063372e-08   3.0042074e-04   3.0042515e-04   1.3255771e-22   6.9797620e-10   6.3133551e-09   5.3143968e-10   1.2783790e-09   1.4074126e-04   1.4074212e-04   1.4793076e-09   3.0762160e-05   3.0773460e-05   1.2674676e-05   1.2676245e-05   6.2235178e-05   6.2232064e-05   5.6187140e-10   4.6202430e-09   6.6894530e-05   1.4472710e-09   2.5548860e-09   3.7765490e-09   0.0000000e+00   3.4476050e-11   5.9325010e-04   1.0155640e-08   2.9726900e-09   1.0838270e-09   3.9183870e-10   8.7204790e-11   2.8949270e-10   2.3656770e-09   6.7749810e-10   7.4996380e-10   6.3033080e-10   4.5663260e-10   0.0000000e+00   0.0000000e+00   0.0000000e+00   0.0000000e+00   0.0000000e+00   0.0000000e+00   0.0000000e+00   0.0000000e+00   0.0000000e+00   0.0000000e+00   0.0000000e+00   0.0000000e+00   0.0000000e+00   0.0000000e+00   0.0000000e+00   0.0000000e+00   0.0000000e+00   0.0000000e+00   0.0000000e+00   0.0000000e+00
   9.7390866e-10   1.4785331e-04   1.4785456e-04   7.5503518e-11   3.8400396e-09   1.6548007e-04   1.6547977e-04   1.7747621e-09   4.7300735e-09   4.0370585e-04   4.0370581e-04   3.1934528e-09   1.4710157e-09   1.7580790e-05   1.7580959e-05   1.8428526e-09   1.5007688e-09   5.7482200e-05   5.7484723e-05   6.5708500e-05   6.5705161e-05   4.3873288e-05   4.3871839e-05   4.2716135e-09   1.6608085e-09   7.6545684e-05   7.6546925e-05   6.9797620e-10   3.2594583e-23   1.2533090e-09   1.3224991e-09   7.3267341e-11   1.9949811e-04   1.9949599e-04   3.4729591e-09   3.5807470e-04   3.5807855e-04   6.9391541e-05   6.9390437e-05   6.9607831e-06   6.9613389e-06   3.0229480e-10   4.9616350e-10   2.6383250e-09   8.1884660e-11   1.5301930e-09   3.6598310e-09   3.4476050e-11   0.0000000e+00   1.2556260e-09   1.5560000e-04   5.5367890e-04   8.3068660e-10   1.3472930e-09   5.0769430e-10   1.5168610e-09   2.1096130e-09   2.7806350e-10   9.1479630e-10   5.5498070e-11   9.8167740e-11   0.0000000e+00   0.0000000e+00   0.0000000e+00   0.0000000e+00   0.0000000e+00   0.0000000e+00   0.0000000e+00   0.0000000e+00   0.0000000e+00   0.0000000e+00   0.0000000e+00   0.0000000e+00   0.0000000e+00   0.0000000e+00   0.0000000e+00   0.0000000e+00   0.0000000e+00   0.0000000e+00   0.0000000e+00   0.0000000e+00
   9.4913027e-09   3.2222953e-04   3.2222978e-04   1.5818745e-09   4.7035614e-10   1.1389803e-04   1.1389924e-04   1.0321204e-09   1.5098620e-10   6.1282098e-05   6.1281001e-05   9.2307730e-10   2.0921618e-09   8.7056415e-06   8.7058555e-06   2.1334226e-09   2.0487200e-10   1.2150421e-04   1.2150778e-04   5.4344223e-05   5.4340542e-05   2.5403042e-04   2.5403093e-04   9.8455970e-09   1.3216595e-08   3.4357231e-04   3.4357374e-04   6.3133551e-09   1.2533090e-09   1.4730495e-22   1.3209441e-09   3.5515273e-10   1.8473572e-04   1.8473675e-04   3.0348868e-09   2.1484581e-06   2.1456750e-06   1.5625354e-05   1.5625410e-05   6.9693932e-05   6.9692587e-05   3.2855790e-09   4.5390690e-10   7.3485790e-11   7.3909550e-09   5.3402680e-09   3.1984860e-09   5.9325010e-04   1.2556260e-09   0.0000000e+00   9.5396430e-10   3.7272990e-10   3.2484540e-09   3.4552270e-09   7.2520310e-06   8.1500240e-09   7.6936960e-12   1.3991990e-09   7.3032350e-10   1.2475680e-09   6.0567360e-10   0.0000000e+00   0.0000000e+00   0.0000000e+00   0.0000000e+00   0.0000000e+00   0.0000000e+00   0.0000000e+00   0.0000000e+00   0.0000000e+00   0.0000000e+00   0.0000000e+00   0.0000000e+00   0.0000000e+00   0.0000000e+00   0.0000000e+00   0.0000000e+00   0.0000000e+00   0.0000000e+00   0.0000000e+00   0.0000000e+00
   6.1852246e-09   1.4806231e-04   1.4806321e-04   3.8104898e-09   1.2630312e-09   1.9403268e-04   1.9403340e-04   2.8129791e-09   2.3724234e-09   1.2850532e-04   1.2850708e-04   1.9934558e-09   5.1064863e-09   6.4472553e-06   6.4471397e-06   3.2891183e-09   3.3202523e-09   1.4094800e-04   1.4095075e-04   7.4247081e-05   7.4239811e-05   1.2239348e-04   1.2239046e-04   9.9272959e-09   1.4194549e-08   3.4144201e-04   3.4144013e-04   5.3143968e-10   1.3224991e-09   1.3209441e-09   2.1852841e-22   1.5463273e-09   4.1378766e-04   4.1378723e-04   9.7226154e-09   2.0052429e-04   2.0051625e-04   4.2470184e-06   4.2470386e-06   6.8253835e-05   6.8253635e-05   5.1939140e-09   1.0585130e-09   4.2175080e-10   6.9920870e-04   2.4465660e-08   7.8806850e-09   1.0155640e-08   1.5560000e-04   9.5396430e-10   0.0000000e+00   4.6477500e-11   1.6420020e-09   1.1863580e-09   4.1809840e-10   8.1147470e-09   1.2753760e-09   1.1985640e-09   3.4708050e-10   3.5740420e-09   1.4832840e-10   0.0000000e+00   0.0000000e+00   0.0000000e+00   0.0000000e+00   0.0000000e+00   0.0000000e+00   0.0000000e+00   0.0000000e+00   0.0000000e+00   0.0000000e+00   0.0000000e+00   0.0000000e+00   0.0000000e+00   0.0000000e+00   0.0000000e+00   0.0000000e+00   0.0000000e+00   0.0000000e+00   0.0000000e+00   0.0000000e+00
   1.2236631e-09   3.8891356e-04   3.8891363e-04   1.3430374e-09   9.1130913e-10   2.9395715e-05   2.9397634e-05   6.4113463e-10   2.2500265e-09   8.9560251e-05   8.9560319e-05   2.3446469e-09   8.0159626e-10   1.1110396e-05   1.1110586e-05   4.8692436e-10   2.2228749e-09   3.8652372e-04   3.8653282e-04   2.0928140e-04   2.0926500e-04   1.7025955e-04   1.7026058e-04   2.6441206e-09   3.7581649e-09   9.5286979e-05   9.5288596e-05   1.2783790e-09   7.3267341e-11   3.5515273e-10   1.5463273e-09   4.2334383e-22   2.7705775e-04   2.7705813e-04   5.3198164e-09   9.5219536e-05   9.5214284e-05   6.9125891e-06   6.9125734e-06   1.4568331e-05   1.4567689e-05   1.5593530e-10   1.4399540e-10   2.2577790e-10   2.9621030e-04   2.1186670e-08   2.8574920e-09   2.9726900e-09   5.5367890e-04   3.7272990e-10   4.6477500e-11   0.0000000e+00   6.7680280e-09   7.4826040e-10   1.1228790e-09   2.7328290e-09   1.3436570e-09   7.4326990e-10   4.2585010e-10   8.2418480e-09   1.1650680e-09   0.0000000e+00   0.0000000e+00   0.0000000e+00   0.0000000e+00   0.0000000e+00   0.0000000e+00   0.0000000e+00   0.0000000e+00   0.0000000e+00   0.0000000e+00   0.0000000e+00   0.0000000e+00   0.0000000e+00   0.0000000e+00   0.0000000e+00   0.0000000e+00   0.0000000e+00   0.0000000e+00   0.0000000e+00   0.0000000e+00
   4.0391927e-04   9.1460156e-10   1.1820188e-09   5.5239251e-05   1.2686545e-04   2.4540426e-09   1.7368694e-09   9.9786060e-05   8.3346325e-05   8.9585069e-10   1.1007110e-09   3.8550198e-05   4.4077647e-04   1.8225685e-09   1.5942673e-09   2.1568678e-05   1.7519031e-04   5.3290013e-10   8.1845266e-10   1.9693299e-10   3.1736213e-10   2.5469459e-09   1.6397937e-09   4.8547931e-05   1.6109845e-05   1.1328293e-09   2.2767710e-09   1.4074126e-04   1.9949811e-04   1.8473572e-04   4.1378766e-04   2.7705775e-04   6.1570755e-22   5.4341315e-09   2.7429338e-05   1.0420312e-09   4.4189591e-10   2.5051354e-09   2.0792779e-09   2.1246039e-09   4.2673255e-10   6.0034540e-05   1.0271720e-04   2.0094220e-09   3.1319800e-09   1.4763160e-07   1.1398650e-05   1.0838270e-09   8.3068660e-10   3.2484540e-09   1.6420020e-09   6.7680280e-09   0.0000000e+00   2.7233160e-04   9.5841440e-09   2.0609390e-04   3.0741520e-04   4.1161290e-06   1.2670970e-05   6.9932730e-06   2.5547940e-06   0.0000000e+00   0.0000000e+00   0.0000000e+00   0.0000000e+00   0.0000000e+00   0.0000000e+00   0.0000000e+00   0.0000000e+00   0.0000000e+00   0.0000000e+00   0.0000000e+00   0.0000000e+00   0.0000000e+00   0.0000000e+00   0.0000000e+00   0.0000000e+00   0.0000000e+00   0.0000000e+00   0.0000000e+00   0.0000000e+00
   4.0392593e-04   2.2584109e-09   1.8930659e-09   5.5267693e-05   1.2685316e-04   8.3352132e-10   3.8596238e-09   9.9783876e-05   8.3346752e-05   3.1068467e-09   3.0381244e-09   3.8548416e-05   4.4077727e-04   5.5025070e-09   5.1958817e-09   2.1573450e-05   1.7519031e-04   7.2649592e-10   1.8484424e-09   3.4180479e-10   9.5563229e-10   3.6934314e-10   4.3293576e-09   4.8548979e-05   1.6105025e-05   1.6541080e-09   1.3359423e-09   1.4074212e-04   1.9949599e-04   1.8473675e-04   4.1378723e-04   2.7705813e-04   5.4341315e-09   8.9512505e-22   2.7428369e-05   2.0555672e-09   7.0102431e-10   4.8320174e-09   4.9895269e-09   1.5046249e-09   7.0301318e-10   1.0271830e-04   6.0033280e-05   1.0996940e-09   1.0931600e-08   1.1398380e-05   1.4653790e-07   3.9183870e-10   1.3472930e-09   3.4552270e-09   1.1863580e-09   7.4826040e-10   2.7233160e-04   0.0000000e+00   4.2616670e-09   3.0743550e-04   2.0607650e-04   1.2673570e-05   4.1123480e-06   2.5546150e-06   6.9934730e-06   0.0000000e+00   0.0000000e+00   0.0000000e+00   0.0000000e+00   0.0000000e+00   0.0000000e+00   0.0000000e+00   0.0000000e+00   0.0000000e+00   0.0000000e+00   0.0000000e+00   0.0000000e+00   0.0000000e+00   0.0000000e+00   0.0000000e+00   0.0000000e+00   0.0000000e+00   0.0000000e+00   0.0000000e+00   0.0000000e+00
   1.3800151e-08   2.1634241e-06   2.1633618e-06   2.4948851e-09   2.4347387e-09   4.7643019e-06   4.7635946e-06   5.4598271e-09   3.8836822e-11   2.9999351e-05   3.0000008e-05   2.0423541e-09   9.5449510e-09   4.2252523e-04   4.2252534e-04   6.3214257e-10   8.0762567e-10   2.0178943e-05   2.0177925e-05   1.6247599e-05   1.6248519e-05   4.2058224e-06   4.2056546e-06   1.3436511e-09   3.6130764e-09   1.5238817e-06   1.5243360e-06   1.4793076e-09   3.4729591e-09   3.0348868e-09   9.7226154e-09   5.3198164e-09   2.7429338e-05   2.7428369e-05   1.5505762e-23   5.7995726e-05   5.7995070e-05   4.1446936e-04   4.1446969e-04   1.6657179e-05   1.6657165e-05   2.7814330e-09   3.7470840e-09   5.3319430e-08   9.5904630e-11   4.8663600e-10   3.2865870e-10   8.7204790e-11   5.0769430e-10   7.2520310e-06   4.1809840e-10   1.1228790e-09   9.5841440e-09   4.2616670e-09   0.0000000e+00   1.3202190e-08   1.9953300e-08   4.6925560e-09   6.1930060e-09   8.2239980e-11   1.1972390e-10   0.0000000e+00   0.0000000e+00   0.0000000e+00   0.0000000e+00   0.0000000e+00   0.0000000e+00   0.0000000e+00   0.0000000e+00   0.0000000e+00   0.0000000e+00   0.0000000e+00   0.0000000e+00   0.0000000e+00   0.0000000e+00   0.0000000e+00   0.0000000e+00   0.0000000e+00   0.0000000e+00   0.0000000e+00   0.0000000e+00
   4.8862367e-04   1.5886501e-09   1.9240501e-10   1.2172862e-04   6.9374837e-05   2.5971653e-09   3.0503157e-09   3.5493998e-04   2.7099130e-05   6.9546084e-10   2.7034481e-09   5.6390147e-05   2.3336468e-04   6.1239129e-09   6.0689670e-09   4.3521915e-05   1.3163399e-04   1.2029505e-09   9.2658874e-10   1.9565276e-10   6.0264841e-10   1.8316295e-09   1.0124825e-09   1.2126905e-05   2.3249433e-04   7.1443449e-09   2.6762692e-09   3.0762160e-05   3.5807470e-04   2.1484581e-06   2.0052429e-04   9.5219536e-05   1.0420312e-09   2.0555672e-09   5.7995726e-05   3.7567239e-22   1.8017361e-09   6.1029297e-09   6.6150019e-09   2.7112958e-09   3.3886094e-10   1.0586520e-05   1.7151000e-04   2.6935610e-09   1.7072640e-09   2.7402470e-05   3.9758560e-05   2.8949270e-10   1.5168610e-09   8.1500240e-09   8.1147470e-09   2.7328290e-09   2.0609390e-04   3.0743550e-04   1.3202190e-08   0.0000000e+00   1.0780520e-03   6.5182710e-05   2.2959260e-04   1.9359060e-05   4.7438320e-06   0.0000000e+00   0.0000000e+00   0.0000000e+00   0.0000000e+00   0.0000000e+00   0.0000000e+00   0.0000000e+00   0.0000000e+00   0.0000000e+00   0.0000000e+00   0.0000000e+00   0.0000000e+00   0.0000000e+00   0.0000000e+00   0.0000000e+00   0.0000000e+00   0.0000000e+00   0.0000000e+00   0.0000000e+00   0.0000000e+00
   4.8861855e-04   2.1461284e-09   1.0246325e-09   1.2175122e-04   6.9328938e-05   2.6556256e-09   3.8187966e-10   3.5494246e-04   2.7100747e-05   1.7492536e-09   1.3422208e-09   5.6390477e-05   2.3335621e-04   4.6021414e-09   3.8805304e-09   4.3518613e-05   1.3163702e-04   8.8663886e-10   2.6861298e-09   8.9484958e-10   1.1098146e-09   6.7222452e-10   1.8376263e-09   1.2126974e-05   2.3249389e-04   6.9757179e-09   3.0325834e-09   3.0773460e-05   3.5807855e-04   2.1456750e-06   2.0051625e-04   9.5214284e-05   4.4189591e-10   7.0102431e-10   5.7995070e-05   1.8017361e-09   3.0457497e-22   4.1039304e-09   3.9770661e-09   3.5209336e-09   4.0734056e-10   1.7151040e-04   1.0585220e-05   1.8025850e-10   2.0692840e-09   3.9759060e-05   2.7402870e-05   2.3656770e-09   2.1096130e-09   7.6936960e-12   1.2753760e-09   1.3436570e-09   3.0741520e-04   2.0607650e-04   1.9953300e-08   1.0780520e-03   0.0000000e+00   2.2959250e-04   6.5181520e-05   4.7436860e-06   1.9359040e-05   0.0000000e+00   0.0000000e+00   0.0000000e+00   0.0000000e+00   0.0000000e+00   0.0000000e+00   0.0000000e+00   0.0000000e+00   0.0000000e+00   0.0000000e+00   0.0000000e+00   0.0000000e+00   0.0000000e+00   0.0000000e+00   0.0000000e+00   0.0000000e+00   0.0000000e+00   0.0000000e+00   0.0000000e+00   0.0000000e+00
   5.8552803e-05   1.1965202e-10   1.2274365e-10   1.3646182e-05   9.6974573e-08   1.9331885e-09   7.8503156e-10   6.2739586e-05   2.9859077e-04   1.5630423e-09   2.5284586e-09   3.3077196e-04   3.8705283e-06   1.3485415e-09   1.1017422e-09   4.1810435e-06   2.5210999e-05   3.8739809e-10   1.0698424e-10   1.0838154e-10   9.9996429e-11   2.1555956e-10   4.4681956e-10   6.1531346e-07   3.8465836e-05   1.0566457e-09   2.7566447e-10   1.2674676e-05   6.9391541e-05   1.5625354e-05   4.2470184e-06   6.9125891e-06   2.5051354e-09   4.8320174e-09   4.1446936e-04   6.1029297e-09   4.1039304e-09   3.9328338e-22   1.1352414e-09   3.9588793e-09   1.2981218e-09   4.2586620e-06   1.9502600e-05   2.4701970e-10   1.5239990e-10   3.3686500e-06   9.9378400e-06   6.7749810e-10   2.7806350e-10   1.3991990e-09   1.1985640e-09   7.4326990e-10   4.1161290e-06   1.2673570e-05   4.6925560e-09   6.5182710e-05   2.2959250e-04   0.0000000e+00   6.1755530e-04   3.4227930e-05   1.2440760e-06   0.0000000e+00   0.0000000e+00   0.0000000e+00   0.0000000e+00   0.0000000e+00   0.0000000e+00   0.0000000e+00   0.0000000e+00   0.0000000e+00   0.0000000e+00   0.0000000e+00   0.0000000e+00   0.0000000e+00   0.0000000e+00   0.0000000e+00   0.0000000e+00   0.0000000e+00   0.0000000e+00   0.0000000e+00   0.0000000e+00
   5.8552753e-05   2.1767810e-11   2.7624671e-10   1.3646161e-05   9.2283990e-08   1.2980684e-09   5.6526765e-10   6.2739772e-05   2.9859097e-04   1.1584059e-09   2.0707328e-09   3.3077190e-04   3.8698075e-06   2.5139863e-09   7.1738945e-10   4.1809884e-06   2.5210607e-05   1.3780528e-10   2.5450085e-10   2.3917738e-10   1.1219536e-10   4.8701500e-10   1.3535198e-10   6.1536473e-07   3.8465546e-05   7.2095161e-10   4.5107583e-10   1.2676245e-05   6.9390437e-05   1.5625410e-05   4.2470386e-06   6.9125734e-06   2.0792779e-09   4.9895269e-09   4.1446969e-04   6.6150019e-09   3.9770661e-09   1.1352414e-09   8.5256927e-23   2.4539467e-09   1.4016567e-09   1.9503180e-05   4.2584800e-06   2.9338630e-11   5.7179490e-11   9.9378640e-06   3.3688680e-06   7.4996380e-10   9.1479630e-10   7.3032350e-10   3.4708050e-10   4.2585010e-10   1.2670970e-05   4.1123480e-06   6.1930060e-09   2.2959260e-04   6.5181520e-05   6.1755530e-04   0.0000000e+00   1.2439460e-06   3.4228030e-05   0.0000000e+00   0.0000000e+00   0.0000000e+00   0.0000000e+00   0.0000000e+00   0.0000000e+00   0.0000000e+00   0.0000000e+00   0.0000000e+00   0.0000000e+00   0.0000000e+00   0.0000000e+00   0.0000000e+00   0.0000000e+00   0.0000000e+00   0.0000000e+00   0.0000000e+00   0.0000000e+00   0.0000000e+00   0.0000000e+00
   4.5541840e-05   1.8714262e-09   1.9292590e-09   6.3830655e-05   7.2108085e-05   1.7947548e-09   1.7896815e-09   2.4856529e-05   2.5006827e-05   3.2533175e-09   3.5260557e-09   4.9133251e-05   2.2842315e-05   3.0978550e-09   3.2588734e-09   1.5543093e-05   5.0841736e-05   1.2157105e-09   1.6965530e-10   8.6580733e-10   1.0495416e-09   9.7852351e-10   1.2376306e-09   3.8548821e-05   6.8821077e-05   1.6743939e-09   1.8947475e-10   6.2235178e-05   6.9607831e-06   6.9693932e-05   6.8253835e-05   1.4568331e-05   2.1246039e-09   1.5046249e-09   1.6657179e-05   2.7112958e-09   3.5209336e-09   3.9588793e-09   2.4539467e-09   3.7444279e-22   5.7976068e-10   3.7456520e-06   6.7641740e-07   1.1132290e-10   1.9647180e-11   1.4588420e-05   5.5435140e-06   6.3033080e-10   5.5498070e-11   1.2475680e-09   3.5740420e-09   8.2418480e-09   6.9932730e-06   2.5546150e-06   8.2239980e-11   1.9359060e-05   4.7436860e-06   3.4227930e-05   1.2439460e-06   0.0000000e+00   3.5377680e-05   0.0000000e+00   0.0000000e+00   0.0000000e+00   0.0000000e+00   0.0000000e+00   0.0000000e+00   0.0000000e+00   0.0000000e+00   0.0000000e+00   0.0000000e+00   0.0000000e+00   0.0000000e+00   0.0000000e+00   0.0000000e+00   0.0000000e+00   0.0000000e+00   0.0000000e+00   0.0000000e+00   0.0000000e+00   0.0000000e+00
   4.5541377e-05   5.3970906e-10   1.6666886e-10   6.3804093e-05   7.2129895e-05   6.7355013e-10   1.3410787e-09   2.4855966e-05   2.5005979e-05   4.2979175e-10   5.7901339e-10   4.9132532e-05   2.2842012e-05   1.1137912e-09   1.3207171e-09   1.5543324e-05   5.0841131e-05   1.5346564e-10   2.5766344e-10   3.1101601e-10   3.4954576e-10   3.6263836e-10   8.8129152e-10   3.8548194e-05   6.8822182e-05   3.1206115e-09   8.1328056e-10   6.2232064e-05   6.9613389e-06   6.9692587e-05   6.8253635e-05   1.4567689e-05   4.2673255e-10   7.0301318e-10   1.6657165e-05   3.3886094e-10   4.0734056e-10   1.2981218e-09   1.4016567e-09   5.7976068e-10   3.8729664e-22   6.7644020e-07   3.7455910e-06   1.4627280e-10   6.5519610e-11   5.5431800e-06   1.4588580e-05   4.5663260e-10   9.8167740e-11   6.0567360e-10   1.4832840e-10   1.1650680e-09   2.5547940e-06   6.9934730e-06   1.1972390e-10   4.7438320e-06   1.9359040e-05   1.2440760e-06   3.4228030e-05   3.5377680e-05   0.0000000e+00   0.0000000e+00   0.0000000e+00   0.0000000e+00   0.0000000e+00   0.0000000e+00   0.0000000e+00   0.0000000e+00   0.0000000e+00   0.0000000e+00   0.0000000e+00   0.0000000e+00   0.0000000e+00   0.0000000e+00   0.0000000e+00   0.0000000e+00   0.0000000e+00   0.0000000e+00   0.0000000e+00   0.0000000e+00   0.0000000e+00
   1.4366400e-03   3.8291477e-09   3.1856417e-09   2.0124466e-04   3.8932591e-04   1.6635956e-09   4.5846118e-09   1.6025813e-04   1.7037056e-04   1.7121728e-09   8.5821286e-10   1.5680370e-04   4.4369668e-05   1.1499026e-09   5.6061618e-10   4.0303097e-04   1.8740981e-04   3.9457682e-10   1.3930041e-09   5.9884799e-10   5.3422351e-10   1.7147607e-21   9.0343791e-09   4.8069139e-04   2.3753813e-04   9.4412049e-09   4.1409789e-09   2.2614786e-04   4.3873288e-05   2.5403042e-04   1.2239348e-04   1.7025955e-04   2.5469459e-09   3.6934314e-10   4.2058224e-06   1.8316295e-09   6.7222452e-10   2.1555956e-10   4.8701500e-10   9.7852351e-10   3.6263836e-10   0.0000000e+00   0.0000000e+00   0.0000000e+00   0.0000000e+00   0.0000000e+00   0.0000000e+00   0.0000000e+00   0.0000000e+00   0.0000000e+00   0.0000000e+00   0.0000000e+00   0.0000000e+00   0.0000000e+00   0.0000000e+00   0.0000000e+00   0.0000000e+00   0.0000000e+00   0.0000000e+00   0.0000000e+00   0.0000000e+00   0.0000000e+00   7.3091040e-04   1.3412310e-08   4.3427830e-10   6.0129060e-06   9.9902620e-06   5.6187140e-10   3.0229480e-10   3.2855790e-09   5.1939140e-09   1.5593530e-10   6.0034540e-05   1.0271830e-04   2.7814330e-09   1.0586520e-05   1.7151040e-04   4.2586620e-06   1.9503180e-05   3.7456520e-06   6.7644020e-07
   1.4366361e-03   7.4938450e-09   8.6093796e-09   2.0138405e-04   3.8925374e-04   7.8730589e-09   6.7898397e-09   1.6025884e-04   1.7037010e-04   1.5245328e-09   1.2280176e-09   1.5680345e-04   4.4362491e-05   1.4398929e-09   5.2227567e-10   4.0303207e-04   1.8741070e-04   1.3205793e-09   3.1320822e-09   9.7753860e-10   2.3027635e-09   9.0343791e-09   1.8763804e-21   4.8069087e-04   2.3754526e-04   1.6411660e-08   2.1671545e-09   2.2614085e-04   4.3871839e-05   2.5403093e-04   1.2239046e-04   1.7026058e-04   1.6397937e-09   4.3293576e-09   4.2056546e-06   1.0124825e-09   1.8376263e-09   4.4681956e-10   1.3535198e-10   1.2376306e-09   8.8129152e-10   0.0000000e+00   0.0000000e+00   0.0000000e+00   0.0000000e+00   0.0000000e+00   0.0000000e+00   0.0000000e+00   0.0000000e+00   0.0000000e+00   0.0000000e+00   0.0000000e+00   0.0000000e+00   0.0000000e+00   0.0000000e+00   0.0000000e+00   0.0000000e+00   0.0000000e+00   0.0000000e+00   0.0000000e+00   0.0000000e+00   7.3091040e-04   0.0000000e+00   2.1663260e-10   3.0556390e-09   9.9892610e-06   6.0126220e-06   4.6202430e-09   4.9616350e-10   4.5390690e-10   1.0585130e-09   1.4399540e-10   1.0271720e-04   6.0033280e-05   3.7470840e-09   1.7151000e-04   1.0585220e-05   1.9502600e-05   4.2584800e-06   6.7641740e-07   3.7455910e-06
   3.0539643e-08   3.8937517e-04   3.8937534e-04   7.6027340e-09   4.8079212e-09   4.7313585e-04   4.7313444e-04   2.6901083e-09   3.5508442e-09   6.0997850e-05   6.0998158e-05   5.3361683e-09   4.0148104e-09   1.4823728e-05   1.4823813e-05   3.9095028e-09   2.3875274e-09   1.2550150e-04   1.2550206e-04   7.5011867e-05   7.5005343e-05   4.8069139e-04   4.8069087e-04   1.7146490e-21   1.6572822e-08   2.7336876e-04   2.7336921e-04   5.0296093e-09   4.2716135e-09   9.8455970e-09   9.9272959e-09   2.6441206e-09   4.8547931e-05   4.8548979e-05   1.3436511e-09   1.2126905e-05   1.2126974e-05   6.1531346e-07   6.1536473e-07   3.8548821e-05   3.8548194e-05   0.0000000e+00   0.0000000e+00   0.0000000e+00   0.0000000e+00   0.0000000e+00   0.0000000e+00   0.0000000e+00   0.0000000e+00   0.0000000e+00   0.0000000e+00   0.0000000e+00   0.0000000e+00   0.0000000e+00   0.0000000e+00   0.0000000e+00   0.0000000e+00   0.0000000e+00   0.0000000e+00   0.0000000e+00   0.0000000e+00   1.3412310e-08   2.1663260e-10   0.0000000e+00   2.3988820e-09   1.4520350e-09   1.0755210e-09   6.6894530e-05   2.6383250e-09   7.3485790e-11   4.2175080e-10   2.2577790e-10   2.0094220e-09   1.0996940e-09   5.3319430e-08   2.6935610e-09   1.8025850e-10   2.4701970e-10   2.9338630e-11   1.1132290e-10   1.4627280e-10
   3.9893005e-09   2.9842896e-04   2.9842822e-04   1.2308421e-08   1.9277136e-08   1.8426068e-04   1.8426898e-04   1.2318339e-08   1.0939665e-08   1.5220490e-04   1.5220985e-04   8.5624366e-09   1.0002335e-08   1.5061918e-05   1.5061693e-05   9.7902020e-09   7.9305848e-09   3.9597094e-05   3.9596241e-05   1.1001671e-05   1.0998587e-05   2.3753813e-04   2.3754526e-04   1.6572822e-08   1.0628200e-22   3.1519484e-04   3.1518957e-04   1.1063372e-08   1.6608085e-09   1.3216595e-08   1.4194549e-08   3.7581649e-09   1.6109845e-05   1.6105025e-05   3.6130764e-09   2.3249433e-04   2.3249389e-04   3.8465836e-05   3.8465546e-05   6.8821077e-05   6.8822182e-05   0.0000000e+00   0.0000000e+00   0.0000000e+00   0.0000000e+00   0.0000000e+00   0.0000000e+00   0.0000000e+00   0.0000000e+00   0.0000000e+00   0.0000000e+00   0.0000000e+00   0.0000000e+00   0.0000000e+00   0.0000000e+00   0.0000000e+00   0.0000000e+00   0.0000000e+00   0.0000000e+00   0.0000000e+00   0.0000000e+00   4.3427830e-10   3.0556390e-09   2.3988820e-09   0.0000000e+00   2.6736050e-09   2.9702130e-09   1.4472710e-09   8.1884660e-11   7.3909550e-09   6.9920870e-04   2.9621030e-04   3.1319800e-09   1.0931600e-08   9.5904630e-11   1.7072640e-09   2.0692840e-09   1.5239990e-10   5.7179490e-11   1.9647180e-11   6.5519610e-11
   2.4700197e-04   1.6694729e-08   8.7969517e-09   3.1395033e-04   4.2491823e-04   8.5193008e-09   8.3086000e-09   2.8027974e-04   2.5646157e-04   2.8013904e-09   4.4880998e-09   2.2623157e-04   2.1620379e-04   8.7789881e-10   1.0948768e-09   1.5263830e-04   1.9740205e-04   2.3202230e-09   3.1213637e-09   1.6677517e-09   2.3817119e-09   9.4412049e-09   1.6411660e-08   2.7336876e-04   3.1519484e-04   8.4432679e-22   1.6340004e-08   3.0042074e-04   7.6545684e-05   3.4357231e-04   3.4144201e-04   9.5286979e-05   1.1328293e-09   1.6541080e-09   1.5238817e-06   7.1443449e-09   6.9757179e-09   1.0566457e-09   7.2095161e-10   1.6743939e-09   3.1206115e-09   0.0000000e+00   0.0000000e+00   0.0000000e+00   0.0000000e+00   0.0000000e+00   0.0000000e+00   0.0000000e+00   0.0000000e+00   0.0000000e+00   0.0000000e+00   0.0000000e+00   0.0000000e+00   0.0000000e+00   0.0000000e+00   0.0000000e+00   0.0000000e+00   0.0000000e+00   0.0000000e+00   0.0000000e+00   0.0000000e+00   6.0129060e-06   9.9892610e-06   1.4520350e-09   2.6736050e-09   0.0000000e+00   7.2116100e-05   2.5548860e-09   1.5301930e-09   5.3402680e-09   2.4465660e-08   2.1186670e-08   1.4763160e-07   1.1398380e-05   4.8663600e-10   2.7402470e-05   3.9759060e-05   3.3686500e-06   9.9378640e-06   1.4588420e-05   5.5431800e-06
   2.4700237e-04   8.0872744e-09   1.1677063e-09   3.1404137e-04   4.2484965e-04   1.8653476e-09   1.0737106e-08   2.8027965e-04   2.5646287e-04   1.7979463e-09   7.1468472e-10   2.2623063e-04   2.1620511e-04   1.2778549e-09   3.8676084e-10   1.5263654e-04   1.9740102e-04   4.2751697e-10   3.4374592e-09   7.9805779e-10   1.9530791e-09   4.1409789e-09   2.1671545e-09   2.7336921e-04   3.1518957e-04   1.6340004e-08   4.9344298e-22   3.0042515e-04   7.6546925e-05   3.4357374e-04   3.4144013e-04   9.5288596e-05   2.2767710e-09   1.3359423e-09   1.5243360e-06   2.6762692e-09   3.0325834e-09   2.7566447e-10   4.5107583e-10   1.8947475e-10   8.1328056e-10   0.0000000e+00   0.0000000e+00   0.0000000e+00   0.0000000e+00   0.0000000e+00   0.0000000e+00   0.0000000e+00   0.0000000e+00   0.0000000e+00   0.0000000e+00   0.0000000e+00   0.0000000e+00   0.0000000e+00   0.0000000e+00   0.0000000e+00   0.0000000e+00   0.0000000e+00   0.0000000e+00   0.0000000e+00   0.0000000e+00   9.9902620e-06   6.0126220e-06   1.0755210e-09   2.9702130e-09   7.2116100e-05   0.0000000e+00   3.7765490e-09   3.6598310e-09   3.1984860e-09   7.8806850e-09   2.8574920e-09   1.1398650e-05   1.4653790e-07   3.2865870e-10   3.9758560e-05   2.7402870e-05   9.9378400e-06   3.3688680e-06   5.5435140e-06   1.4588580e-05
   5.4602335e-09   2.9944761e-04   2.9944669e-04   4.3174728e-09   5.6164295e-10   2.5600703e-04   2.5600242e-04   2.6951470e-09   5.2673019e-10   1.2111433e-04   1.2110809e-04   6.7104822e-10   2.1267100e-09   3.0196660e-06   3.0205435e-06   1.1607684e-09   7.0744485e-10   4.1153227e-05   4.1153400e-05   5.7320678e-06   5.7307936e-06   2.2614786e-04   2.2614085e-04   5.0296093e-09   1.1063372e-08   3.0042074e-04   3.0042515e-04   1.3255771e-22   6.9797620e-10   6.3133551e-09   5.3143968e-10   1.2783790e-09   1.4074126e-04   1.4074212e-04   1.4793076e-09   3.0762160e-05   3.0773460e-05   1.2674676e-05   1.2676245e-05   6.2235178e-05   6.2232064e-05   0.0000000e+00   0.0000000e+00   0.0000000e+00   0.0000000e+00   0.0000000e+00   0.0000000e+00   0.0000000e+00   0.0000000e+00   0.0000000e+00   0.0000000e+00   0.0000000e+00   0.0000000e+00   0.0000000e+00   0.0000000e+00   0.0000000e+00   0.0000000e+00   0.0000000e+00   0.0000000e+00   0.0000000e+00   0.0000000e+00   5.6187140e-10   4.6202430e-09   6.6894530e-05   1.4472710e-09   2.5548860e-09   3.7765490e-09   0.0000000e+00   3.4476050e-11   5.9325010e-04   1.0155640e-08   2.9726900e-09   1.0838270e-09   3.9183870e-10   8.7204790e-11   2.8949270e-10   2.3656770e-09   6.7749810e-10   7.4996380e-10   6.3033080e-10   4.5663260e-10
   9.7390866e-10   1.4785331e-04   1.4785456e-04   7.5503518e-11   3.8400396e-09   1.6548007e-04   1.6547977e-04   1.7747621e-09   4.7300735e-09   4.0370585e-04   4.0370581e-04   3.1934528e-09   1.4710157e-09   1.7580790e-05   1.7580959e-05   1.8428526e-09   1.5007688e-09   5.7482200e-05   5.7484723e-05   6.5708500e-05   6.5705161e-05   4.3873288e-05   4.3871839e-05   4.2716135e-09   1.6608085e-09   7.6545684e-05   7.6546925e-05   6.9797620e-10   3.2594583e-23   1.2533090e-09   1.3224991e-09   7.3267341e-11   1.9949811e-04   1.9949599e-04   3.4729591e-09   3.5807470e-04   3.5807855e-04   6.9391541e-05   6.9390437e-05   6.9607831e-06   6.9613389e-06   0.0000000e+00   0.0000000e+00   0.0000000e+00   0.0000000e+00   0.0000000e+00   0.0000000e+00   0.0000000e+00   0.0000000e+00   0.0000000e+00   0.0000000e+00   0.0000000e+00   0.0000000e+00   0.0000000e+00   0.0000000e+00   0.0000000e+00   0.0000000e+00   0.0000000e+00   0.0000000e+00   0.0000000e+00   0.0000000e+00   3.0229480e-10   4.9616350e-10   2.6383250e-09   8.1884660e-11   1.5301930e-09   3.6598310e-09   3.4476050e-11   0.0000000e+00   1.2556260e-09   1.5560000e-04   5.5367890e-04   8.3068660e-10   1.3472930e-09   5.0769430e-10   1.5168610e-09   2.1096130e-09   2.7806350e-10   9.1479630e-10   5.5498070e-11   9.8167740e-11
   9.4913027e-09   3.2222953e-04   3.2222978e-04   1.5818745e-09   4.7035614e-10   1.1389803e-04   1.1389924e-04   1.0321204e-09   1.5098620e-10   6.1282098e-05   6.1281001e-05   9.2307730e-10   2.0921618e-09   8.7056415e-06   8.7058555e-06   2.1334226e-09   2.0487200e-10   1.2150421e-04   1.2150778e-04   5.4344223e-05   5.4340542e-05   2.5403042e-04   2.5403093e-04   9.8455970e-09   1.3216595e-08   3.4357231e-04   3.4357374e-04   6.3133551e-09   1.2533090e-09   1.4730495e-22   1.3209441e-09   3.5515273e-10   1.8473572e-04   1.8473675e-04   3.0348868e-09   2.1484581e-06   2.1456750e-06   1.5625354e-05   1.5625410e-05   6.9693932e-05   6.9692587e-05   0.0000000e+00   0.0000000e+00   0.0000000e+00   0.0000000e+00   0.0000000e+00   0.0000000e+00   0.0000000e+00   0.0000000e+00   0.0000000e+00   0.0000000e+00   0.0000000e+00   0.0000000e+00   0.0000000e+00   0.0000000e+00   0.0000000e+00   0.0000000e+00   0.0000000e+00   0.0000000e+00   0.0000000e+00   0.0000000e+00   3.2855790e-09   4.5390690e-10   7.3485790e-11   7.3909550e-09   5.3402680e-09   3.1984860e-09   5.9325010e-04   1.2556260e-09   0.0000000e+00   9.5396430e-10   3.7272990e-10   3.2484540e-09   3.4552270e-09   7.2520310e-06   8.1500240e-09   7.6936960e-12   1.3991990e-09   7.3032350e-10   1.2475680e-09   6.0567360e-10
   6.1852246e-09   1.4806231e-04   1.4806321e-04   3.8104898e-09   1.2630312e-09   1.9403268e-04   1.9403340e-04   2.8129791e-09   2.3724234e-09   1.2850532e-04   1.2850708e-04   1.9934558e-09   5.1064863e-09   6.4472553e-06   6.4471397e-06   3.2891183e-09   3.3202523e-09   1.4094800e-04   1.4095075e-04   7.4247081e-05   7.4239811e-05   1.2239348e-04   1.2239046e-04   9.9272959e-09   1.4194549e-08   3.4144201e-04   3.4144013e-04   5.3143968e-10   1.3224991e-09   1.3209441e-09   2.1852841e-22   1.5463273e-09   4.1378766e-04   4.1378723e-04   9.7226154e-09   2.0052429e-04   2.0051625e-04   4.2470184e-06   4.2470386e-06   6.8253835e-05   6.8253635e-05   0.0000000e+00   0.0000000e+00   0.0000000e+00   0.0000000e+00   0.0000000e+00   0.0000000e+00   0.0000000e+00   0.0000000e+00   0.0000000e+00   0.0000000e+00   0.0000000e+00   0.0000000e+00   0.0000000e+00   0.0000000e+00   0.0000000e+00   0.0000000e+00   0.0000000e+00   0.0000000e+00   0.0000000e+00   0.0000000e+00   5.1939140e-09   1.0585130e-09   4.2175080e-10   6.9920870e-04   2.4465660e-08   7.8806850e-09   1.0155640e-08   1.5560000e-04   9.5396430e-10   0.0000000e+00   4.6477500e-11   1.6420020e-09   1.1863580e-09   4.1809840e-10   8.1147470e-09   1.2753760e-09   1.1985640e-09   3.4708050e-10   3.5740420e-09   1.4832840e-10
   1.2236631e-09   3.8891356e-04   3.8891363e-04   1.3430374e-09   9.1130913e-10   2.9395715e-05   2.9397634e-05   6.4113463e-10   2.2500265e-09   8.9560251e-05   8.9560319e-05   2.3446469e-09   8.0159626e-10   1.1110396e-05   1.1110586e-05   4.8692436e-10   2.2228749e-09   3.8652372e-04   3.8653282e-04   2.0928140e-04   2.0926500e-04   1.7025955e-04   1.7026058e-04   2.6441206e-09   3.7581649e-09   9.5286979e-05   9.5288596e-05   1.2783790e-09   7.3267341e-11   3.5515273e-10   1.5463273e-09   4.2334383e-22   2.7705775e-04   2.7705813e-04   5.3198164e-09   9.5219536e-05   9.5214284e-05   6.9125891e-06   6.9125734e-06   1.4568331e-05   1.4567689e-05   0.0000000e+00   0.0000000e+00   0.0000000e+00   0.0000000e+00   0.0000000e+00   0.0000000e+00   0.0000000e+00   0.0000000e+00   0.0000000e+00   0.0000000e+00   0.0000000e+00   0.0000000e+00   0.0000000e+00   0.0000000e+00   0.0000000e+00   0.0000000e+00   0.0000000e+00   0.0000000e+00   0.0000000e+00   0.0000000e+00   1.5593530e-10   1.4399540e-10   2.2577790e-10   2.9621030e-04   2.1186670e-08   2.8574920e-09   2.9726900e-09   5.5367890e-04   3.7272990e-10   4.6477500e-11   0.0000000e+00   6.7680280e-09   7.4826040e-10   1.1228790e-09   2.7328290e-09   1.3436570e-09   7.4326990e-10   4.2585010e-10   8.2418480e-09   1.1650680e-09
   4.0391927e-04   9.1460156e-10   1.1820188e-09   5.5239251e-05   1.2686545e-04   2.4540426e-09   1.7368694e-09   9.9786060e-05   8.3346325e-05   8.9585069e-10   1.1007110e-09   3.8550198e-05   4.4077647e-04   1.8225685e-09   1.5942673e-09   2.1568678e-05   1.7519031e-04   5.3290013e-10   8.1845266e-10   1.9693299e-10   3.1736213e-10   2.5469459e-09   1.6397937e-09   4.8547931e-05   1.6109845e-05   1.1328293e-09   2.2767710e-09   1.4074126e-04   1.9949811e-04   1.8473572e-04   4.1378766e-04   2.7705775e-04   6.1570755e-22   5.4341315e-09   2.7429338e-05   1.0420312e-09   4.4189591e-10   2.5051354e-09   2.0792779e-09   2.1246039e-09   4.2673255e-10   0.0000000e+00   0.0000000e+00   0.0000000e+00   0.0000000e+00   0.0000000e+00   0.0000000e+00   0.0000000e+00   0.0000000e+00   0.0000000e+00   0.0000000e+00   0.0000000e+00   0.0000000e+00   0.0000000e+00   0.0000000e+00   0.0000000e+00   0.0000000e+00   0.0000000e+00   0.0000000e+00   0.0000000e+00   0.0000000e+00   6.0034540e-05   1.0271720e-04   2.0094220e-09   3.1319800e-09   1.4763160e-07   1.1398650e-05   1.0838270e-09   8.3068660e-10   3.2484540e-09   1.6420020e-09   6.7680280e-09   0.0000000e+00   2.7233160e-04   9.5841440e-09   2.0609390e-04   3.0741520e-04   4.1161290e-06   1.2670970e-05   6.9932730e-06   2.5547940e-06
   4.0392593e-04   2.2584109e-09   1.8930659e-09   5.5267693e-05   1.2685316e-04   8.3352132e-10   3.8596238e-09   9.9783876e-05   8.3346752e-05   3.1068467e-09   3.0381244e-09   3.8548416e-05   4.4077727e-04   5.5025070e-09   5.1958817e-09   2.1573450e-05   1.7519031e-04   7.2649592e-10   1.8484424e-09   3.4180479e-10   9.5563229e-10   3.6934314e-10   4.3293576e-09   4.8548979e-05   1.6105025e-05   1.6541080e-09   1.3359423e-09   1.4074212e-04   1.9949599e-04   1.8473675e-04   4.1378723e-04   2.7705813e-04   5.4341315e-09   8.9512505e-22   2.7428369e-05   2.0555672e-09   7.0102431e-10   4.8320174e-09   4.9895269e-09   1.5046249e-09   7.0301318e-10   0.0000000e+00   0.0000000e+00   0.0000000e+00   0.0000000e+00   0.0000000e+00   0.0000000e+00   0.0000000e+00   0.0000000e+00   0.0000000e+00   0.0000000e+00   0.0000000e+00   0.0000000e+00   0.0000000e+00   0.0000000e+00   0.0000000e+00   0.0000000e+00   0.0000000e+00   0.0000000e+00   0.0000000e+00   0.0000000e+00   1.0271830e-04   6.0033280e-05   1.0996940e-09   1.0931600e-08   1.1398380e-05   1.4653790e-07   3.9183870e-10   1.3472930e-09   3.4552270e-09   1.1863580e-09   7.4826040e-10   2.7233160e-04   0.0000000e+00   4.2616670e-09   3.0743550e-04   2.0607650e-04   1.2673570e-05   4.1123480e-06   2.5546150e-06   6.9934730e-06
   1.3800151e-08   2.1634241e-06   2.1633618e-06   2.4948851e-09   2.4347387e-09   4.7643019e-06   4.7635946e-06   5.4598271e-09   3.8836822e-11   2.9999351e-05   3.0000008e-05   2.0423541e-09   9.5449510e-09   4.2252523e-04   4.2252534e-04   6.3214257e-10   8.0762567e-10   2.0178943e-05   2.0177925e-05   1.6247599e-05   1.6248519e-05   4.2058224e-06   4.2056546e-06   1.3436511e-09   3.6130764e-09   1.5238817e-06   1.5243360e-06   1.4793076e-09   3.4729591e-09   3.0348868e-09   9.7226154e-09   5.3198164e-09   2.7429338e-05   2.7428369e-05   1.5505762e-23   5.7995726e-05   5.7995070e-05   4.1446936e-04   4.1446969e-04   1.6657179e-05   1.6657165e-05   0.0000000e+00   0.0000000e+00   0.0000000e+00   0.0000000e+00   0.0000000e+00   0.0000000e+00   0.0000000e+00   0.0000000e+00   0.0000000e+00   0.0000000e+00   0.0000000e+00   0.0000000e+00   0.0000000e+00   0.0000000e+00   0.0000000e+00   0.0000000e+00   0.0000000e+00   0.0000000e+00   0.0000000e+00   0.0000000e+00   2.7814330e-09   3.7470840e-09   5.3319430e-08   9.5904630e-11   4.8663600e-10   3.2865870e-10   8.7204790e-11   5.0769430e-10   7.2520310e-06   4.1809840e-10   1.1228790e-09   9.5841440e-09   4.2616670e-09   0.0000000e+00   1.3202190e-08   1.9953300e-08   4.6925560e-09   6.1930060e-09   8.2239980e-11   1.1972390e-10
   4.8862367e-04   1.5886501e-09   1.9240501e-10   1.2172862e-04   6.9374837e-05   2.5971653e-09   3.0503157e-09   3.5493998e-04   2.7099130e-05   6.9546084e-10   2.7034481e-09   5.6390147e-05   2.3336468e-04   6.1239129e-09   6.0689670e-09   4.3521915e-05   1.3163399e-04   1.2029505e-09   9.2658874e-10   1.9565276e-10   6.0264841e-10   1.8316295e-09   1.0124825e-09   1.2126905e-05   2.3249433e-04   7.1443449e-09   2.6762692e-09   3.0762160e-05   3.5807470e-04   2.1484581e-06   2.0052429e-04   9.5219536e-05   1.0420312e-09   2.0555672e-09   5.7995726e-05   3.7567239e-22   1.8017361e-09   6.1029297e-09   6.6150019e-09   2.7112958e-09   3.3886094e-10   0.0000000e+00   0.0000000e+00   0.0000000e+00   0.0000000e+00   0.0000000e+00   0.0000000e+00   0.0000000e+00   0.0000000e+00   0.0000000e+00   0.0000000e+00   0.0000000e+00   0.0000000e+00   0.0000000e+00   0.0000000e+00   0.0000000e+00   0.0000000e+00   0.0000000e+00   0.0000000e+00   0.0000000e+00   0.0000000e+00   1.0586520e-05   1.7151000e-04   2.6935610e-09   1.7072640e-09   2.7402470e-05   3.9758560e-05   2.8949270e-10   1.5168610e-09   8.1500240e-09   8.1147470e-09   2.7328290e-09   2.0609390e-04   3.0743550e-04   1.3202190e-08   0.0000000e+00   1.0780520e-03   6.5182710e-05   2.2959260e-04   1.9359060e-05   4.7438320e-06
   4.8861855e-04   2.1461284e-09   1.0246325e-09   1.2175122e-04   6.9328938e-05   2.6556256e-09   3.8187966e-10   3.5494246e-04   2.7100747e-05   1.7492536e-09   1.3422208e-09   5.6390477e-05   2.3335621e-04   4.6021414e-09   3.8805304e-09   4.3518613e-05   1.3163702e-04   8.8663886e-10   2.6861298e-09   8.9484958e-10   1.1098146e-09   6.7222452e-10   1.8376263e-09   1.2126974e-05   2.3249389e-04   6.9757179e-09   3.0325834e-09   3.0773460e-05   3.5807855e-04   2.1456750e-06   2.0051625e-04   9.5214284e-05   4.4189591e-10   7.0102431e-10   5.7995070e-05   1.8017361e-09   3.0457497e-22   4.1039304e-09   3.9770661e-09   3.5209336e-09   4.0734056e-10   0.0000000e+00   0.0000000e+00   0.0000000e+00   0.0000000e+00   0.0000000e+00   0.0000000e+00   0.0000000e+00   0.0000000e+00   0.0000000e+00   0.0000000e+00   0.0000000e+00   0.0000000e+00   0.0000000e+00   0.0000000e+00   0.0000000e+00   0.0000000e+00   0.0000000e+00   0.0000000e+00   0.0000000e+00   0.0000000e+00   1.7151040e-04   1.0585220e-05   1.8025850e-10   2.0692840e-09   3.9759060e-05   2.7402870e-05   2.3656770e-09   2.1096130e-09   7.6936960e-12   1.2753760e-09   1.3436570e-09   3.0741520e-04   2.0607650e-04   1.9953300e-08   1.0780520e-03   0.0000000e+00   2.2959250e-04   6.5181520e-05   4.7436860e-06   1.9359040e-05
   5.8552803e-05   1.1965202e-10   1.2274365e-10   1.3646182e-05   9.6974573e-08   1.9331885e-09   7.8503156e-10   6.2739586e-05   2.9859077e-04   1.5630423e-09   2.5284586e-09   3.3077196e-04   3.8705283e-06   1.3485415e-09   1.1017422e-09   4.1810435e-06   2.5210999e-05   3.8739809e-10   1.0698424e-10   1.0838154e-10   9.9996429e-11   2.1555956e-10   4.4681956e-10   6.1531346e-07   3.8465836e-05   1.0566457e-09   2.7566447e-10   1.2674676e-05   6.9391541e-05   1.5625354e-05   4.2470184e-06   6.9125891e-06   2.5051354e-09   4.8320174e-09   4.1446936e-04   6.1029297e-09   4.1039304e-09   3.9328338e-22   1.1352414e-09   3.9588793e-09   1.2981218e-09   0.0000000e+00   0.0000000e+00   0.0000000e+00   0.0000000e+00   0.0000000e+00   0.0000000e+00   0.0000000e+00   0.0000000e+00   0.0000000e+00   0.0000000e+00   0.0000000e+00   0.0000000e+00   0.0000000e+00   0.0000000e+00   0.0000000e+00   0.0000000e+00   0.0000000e+00   0.0000000e+00   0.0000000e+00   0.0000000e+00   4.2586620e-06   1.9502600e-05   2.4701970e-10   1.5239990e-10   3.3686500e-06   9.9378400e-06   6.7749810e-10   2.7806350e-10   1.3991990e-09   1.1985640e-09   7.4326990e-10   4.1161290e-06   1.2673570e-05   4.6925560e-09   6.5182710e-05   2.2959250e-04   0.0000000e+00   6.1755530e-04   3.4227930e-05   1.2440760e-06
   5.8552753e-05   2.1767810e-11   2.7624671e-10   1.3646161e-05   9.2283990e-08   1.2980684e-09   5.6526765e-10   6.2739772e-05   2.9859097e-04   1.1584059e-09   2.0707328e-09   3.3077190e-04   3.8698075e-06   2.5139863e-09   7.1738945e-10   4.1809884e-06   2.5210607e-05   1.3780528e-10   2.5450085e-10   2.3917738e-10   1.1219536e-10   4.8701500e-10   1.3535198e-10   6.1536473e-07   3.8465546e-05   7.2095161e-10   4.5107583e-10   1.2676245e-05   6.9390437e-05   1.5625410e-05   4.2470386e-06   6.9125734e-06   2.0792779e-09   4.9895269e-09   4.1446969e-04   6.6150019e-09   3.9770661e-09   1.1352414e-09   8.5256927e-23   2.4539467e-09   1.4016567e-09   0.0000000e+00   0.0000000e+00   0.0000000e+00   0.0000000e+00   0.0000000e+00   0.0000000e+00   0.0000000e+00   0.0000000e+00   0.0000000e+00   0.0000000e+00   0.0000000e+00   0.0000000e+00   0.0000000e+00   0.0000000e+00   0.0000000e+00   0.0000000e+00   0.0000000e+00   0.0000000e+00   0.0000000e+00   0.0000000e+00   1.9503180e-05   4.2584800e-06   2.9338630e-11   5.7179490e-11   9.9378640e-06   3.3688680e-06   7.4996380e-10   9.1479630e-10   7.3032350e-10   3.4708050e-10   4.2585010e-10   1.2670970e-05   4.1123480e-06   6.1930060e-09   2.2959260e-04   6.5181520e-05   6.1755530e-04   0.0000000e+00   1.2439460e-06   3.4228030e-05
   4.5541840e-05   1.8714262e-09   1.9292590e-09   6.3830655e-05   7.2108085e-05   1.7947548e-09   1.7896815e-09   2.4856529e-05   2.5006827e-05   3.2533175e-09   3.5260557e-09   4.9133251e-05   2.2842315e-05   3.0978550e-09   3.2588734e-09   1.5543093e-05   5.0841736e-05   1.2157105e-09   1.6965530e-10   8.6580733e-10   1.0495416e-09   9.7852351e-10   1.2376306e-09   3.8548821e-05   6.8821077e-05   1.6743939e-09   1.8947475e-10   6.2235178e-05   6.9607831e-06   6.9693932e-05   6.8253835e-05   1.4568331e-05   2.1246039e-09   1.5046249e-09   1.6657179e-05   2.7112958e-09   3.5209336e-09   3.9588793e-09   2.4539467e-09   3.7444279e-22   5.7976068e-10   0.0000000e+00   0.0000000e+00   0.0000000e+00   0.0000000e+00   0.0000000e+00   0.0000000e+00   0.0000000e+00   0.0000000e+00   0.0000000e+00   0.0000000e+00   0.0000000e+00   0.0000000e+00   0.0000000e+00   0.0000000e+00   0.0000000e+00   0.0000000e+00   0.0000000e+00   0.0000000e+00   0.0000000e+00   0.0000000e+00   3.7456520e-06   6.7641740e-07   1.1132290e-10   1.9647180e-11   1.4588420e-05   5.5435140e-06   6.3033080e-10   5.5498070e-11   1.2475680e-09   3.5740420e-09   8.2418480e-09   6.9932730e-06   2.5546150e-06   8.2239980e-11   1.9359060e-05   4.7436860e-06   3.4227930e-05   1.2439460e-06   0.0000000e+00   3.5377680e-05
   4.5541377e-05   5.3970906e-10   1.6666886e-10   6.3804093e-05   7.2129895e-05   6.7355013e-10   1.3410787e-09   2.4855966e-05   2.5005979e-05   4.2979175e-10   5.7901339e-10   4.9132532e-05   2.2842012e-05   1.1137912e-09   1.3207171e-09   1.5543324e-05   5.0841131e-05   1.5346564e-10   2.5766344e-10   3.1101601e-10   3.4954576e-10   3.6263836e-10   8.8129152e-10   3.8548194e-05   6.8822182e-05   3.1206115e-09   8.1328056e-10   6.2232064e-05   6.9613389e-06   6.9692587e-05   6.8253635e-05   1.4567689e-05   4.2673255e-10   7.0301318e-10   1.6657165e-05   3.3886094e-10   4.0734056e-10   1.2981218e-09   1.4016567e-09   5.7976068e-10   3.8729664e-22   0.0000000e+00   0.0000000e+00   0.0000000e+00   0.0000000e+00   0.0000000e+00   0.0000000e+00   0.0000000e+00   0.0000000e+00   0.0000000e+00   0.0000000e+00   0.0000000e+00   0.0000000e+00   0.0000000e+00   0.0000000e+00   0.0000000e+00   0.0000000e+00   0.0000000e+00   0.0000000e+00   0.0000000e+00   0.0000000e+00   6.7644020e-07   3.7455910e-06   1.4627280e-10   6.5519610e-11   5.5431800e-06   1.4588580e-05   4.5663260e-10   9.8167740e-11   6.0567360e-10   1.4832840e-10   1.1650680e-09   2.5547940e-06   6.9934730e-06   1.1972390e-10   4.7438320e-06   1.9359040e-05   1.2440760e-06   3.4228030e-05   3.5377680e-05   0.0000000e+00

All SOCs are given in a.u.
1: singlet ground state
2-21: singlet excited states
22-81: triplet excited states
