# Supplementary material for: Simulation of Ultrafast Excited-State Dynamics in Fe(II) Complexes: Assessment of Electronic Structure Descriptions
Source: J Chem Theory Comput. 2025 Jan 3;21(2):560–74. doi: 10.1021/acs.jctc.4c01331 (PMC11780750; doi:10.1021/acs.jctc.4c01331)
Supplement: Supplementary file 2 — ct4c01331_si_002.zip [file ct4c01331_si_002.zip › for_SI/Fe-terpy/Fe-terpy-B3LYP-LVC.dat]

15 0 18 0 3
epsilon
36
  1   1  0.0000000000 1GS
  1   2  0.0737150000 1MC 
  1   3  0.0872600000 1MC
  1   4  0.0872600000 1MC
  1   5  0.0971200000 1MLCT
  1   6  0.0971210000 1MLCT
  1   7  0.0991720000 1MLCT
  1   8  0.0996260000 1MLCT
  1   9  0.1069050000 1MLCT
  1  10  0.1084520000 1MLCT
  1  11  0.1108390000 1MLCT
  1  12  0.1108390000 1MLCT
  1  13  0.1144040000 1MLCT
  1  14  0.1161860000 1MLCT
  1  15  0.1161860000 1MLCT
  3   1  0.0471410000 3MC
  3   2  0.0564390000 3MC
  3   3  0.0564390000 3MC
  3   4  0.0709120000 3MC
  3   5  0.0709120000 3MC
  3   6  0.0741950000 3MC
  3   7  0.0899930000 3MLCT
  3   8  0.0920950000 3MLCT
  3   9  0.0931680000 3MLCT
  3  10  0.0931680000 3MLCT
  3  11  0.0965250000 3MLCT
  3  12  0.0991840000 3MLCT
  3  13  0.1026240000 3MLCT
  3  14  0.1083100000 3MLCT
  3  15  0.1091720000 3MLCT
  3  16  0.1091720000 3MLCT
  3  17  0.1143920000 3MLCT
  3  18  0.1143930000 3MLCT
  5   1  0.0527544694 5MC
  5   2  0.0580474694 5MC
  5   3  0.0614404694 5MC
kappa
1672
  1   1    22 -1.14603e-05
  1   1    53 -2.56037e-05
  1   1    58  1.12930e-05
  1   1    93 -1.55911e-05
  1   1   102  1.07179e-05
  1   1   105 -1.37549e-05
  1   1   120 -1.16342e-05
  1   1   151  1.42248e-05
  1   1   177  1.14931e-05
  1   2    14  2.72663e-03
  1   2    22  1.87955e-03
  1   2    30  2.75169e-03
  1   2    41  6.12874e-04
  1   2    53  2.52379e-03
  1   2    58  9.14163e-04
  1   2    66 -9.65328e-04
  1   2    93  2.32846e-03
  1   2    97 -1.02775e-03
  1   2    99  6.19824e-04
  1   2   102  5.52841e-04
  1   2   105 -8.55833e-05
  1   2   108 -7.67700e-04
  1   2   115  2.29493e-05
  1   2   120 -5.87340e-05
  1   2   125  6.53439e-04
  1   2   130  1.16543e-04
  1   2   132  3.61122e-04
  1   2   139 -5.66521e-04
  1   2   141  8.02473e-04
  1   2   146  1.67115e-04
  1   2   155 -4.20811e-04
  1   2   156 -9.96726e-05
  1   2   160 -5.99749e-05
  1   2   164 -1.90964e-04
  1   2   168 -6.37445e-05
  1   2   172  1.46109e-04
  1   2   177  4.96247e-05
  1   3    14  2.57933e-03
  1   3    18 -2.28948e-03
  1   3    22 -2.12542e-04
  1   3    29  1.17356e-03
  1   3    30  2.68434e-03
  1   3    39 -2.54050e-03
  1   3    41 -6.22799e-04
  1   3    43 -7.85470e-04
  1   3    52 -1.25169e-03
  1   3    53  7.10046e-04
  1   3    58  1.90823e-03
  1   3    59  8.15332e-04
  1   3    66 -1.39151e-03
  1   3    67  8.58279e-04
  1   3    92 -1.48977e-03
  1   3    93  1.23025e-03
  1   3    96  1.14176e-03
  1   3    97 -2.33509e-03
  1   3    98 -6.81618e-05
  1   3    99  6.10391e-05
  1   3   102  4.93082e-04
  1   3   103 -4.57319e-04
  1   3   104  2.31731e-04
  1   3   105 -9.38895e-04
  1   3   108 -5.74743e-04
  1   3   109  3.36943e-04
  1   3   114  3.70628e-05
  1   3   115  7.93622e-05
  1   3   120  5.10094e-05
  1   3   121 -4.05709e-04
  1   3   124 -2.74207e-04
  1   3   125  5.63582e-04
  1   3   130  1.03070e-04
  1   3   131  3.46028e-05
  1   3   132  9.44023e-04
  1   3   133  3.90707e-04
  1   3   138 -3.03060e-04
  1   3   139  1.01728e-04
  1   3   140  5.73382e-04
  1   3   141  7.08913e-04
  1   3   146  7.91457e-05
  1   3   147  1.10392e-04
  1   3   150  1.07050e-04
  1   3   151  1.34019e-04
  1   3   154 -2.81633e-04
  1   3   155 -1.13231e-04
  1   3   156 -5.01986e-05
  1   3   157 -8.14190e-05
  1   3   160 -5.78893e-05
  1   3   161 -1.82247e-05
  1   3   164 -1.54202e-04
  1   3   165 -1.84557e-04
  1   3   168 -5.34308e-05
  1   3   169 -5.75023e-05
  1   3   172  1.00422e-04
  1   3   173  1.18894e-04
  1   3   176  3.59000e-05
  1   3   177  5.09807e-05
  1   4    14  2.57931e-03
  1   4    18  2.28948e-03
  1   4    22 -2.12541e-04
  1   4    29 -1.17350e-03
  1   4    30  2.68432e-03
  1   4    39  2.54054e-03
  1   4    41 -6.22900e-04
  1   4    43  7.85323e-04
  1   4    52  1.25157e-03
  1   4    53  7.10276e-04
  1   4    58  1.90822e-03
  1   4    59 -8.15379e-04
  1   4    66 -1.39046e-03
  1   4    67 -8.60061e-04
  1   4    92  1.48977e-03
  1   4    93  1.23024e-03
  1   4    96 -1.14173e-03
  1   4    97 -2.33508e-03
  1   4    98  6.81753e-05
  1   4    99  6.10467e-05
  1   4   102  4.93097e-04
  1   4   103  4.57283e-04
  1   4   104 -2.32142e-04
  1   4   105 -9.38794e-04
  1   4   108 -5.74678e-04
  1   4   109 -3.37106e-04
  1   4   114 -3.73364e-05
  1   4   115  7.92260e-05
  1   4   120  5.12317e-05
  1   4   121  4.05794e-04
  1   4   124  2.74193e-04
  1   4   125  5.63590e-04
  1   4   130  1.03077e-04
  1   4   131 -3.45487e-05
  1   4   132  9.43981e-04
  1   4   133 -3.90821e-04
  1   4   138  3.03117e-04
  1   4   139  1.01639e-04
  1   4   140 -5.73443e-04
  1   4   141  7.08873e-04
  1   4   146  7.91675e-05
  1   4   147 -1.10311e-04
  1   4   150 -1.07115e-04
  1   4   151  1.33929e-04
  1   4   154  2.81634e-04
  1   4   155 -1.13251e-04
  1   4   156 -4.97855e-05
  1   4   157  8.17256e-05
  1   4   160 -5.75528e-05
  1   4   161  1.93112e-05
  1   4   164 -1.53970e-04
  1   4   165  1.84659e-04
  1   4   168 -5.33922e-05
  1   4   169  5.75132e-05
  1   4   172  9.97945e-05
  1   4   173 -1.19533e-04
  1   4   176 -3.58034e-05
  1   4   177  5.10240e-05
  1   5     7  1.16464e-04
  1   5    13 -1.25866e-05
  1   5    14 -5.90408e-04
  1   5    18 -1.01352e-04
  1   5    19  3.90220e-05
  1   5    22 -6.70986e-04
  1   5    24  5.30351e-05
  1   5    29 -4.13636e-05
  1   5    36 -6.59476e-05
  1   5    39 -4.40441e-04
  1   5    41 -2.83075e-04
  1   5    42  2.52904e-05
  1   5    43  3.42576e-04
  1   5    51  4.41346e-05
  1   5    53  1.25178e-04
  1   5    58  8.42085e-04
  1   5    59  4.47677e-04
  1   5    65  3.06551e-05
  1   5    66 -1.89983e-04
  1   5    67  1.85031e-04
  1   5    71 -2.88767e-05
  1   5    77 -3.32497e-05
  1   5    80  2.20670e-05
  1   5    89  2.07810e-05
  1   5    92 -5.11425e-04
  1   5    93 -6.36365e-04
  1   5    96  1.49741e-03
  1   5    97  2.67359e-04
  1   5    98  1.74123e-04
  1   5    99  3.00389e-04
  1   5   102 -1.98619e-04
  1   5   103 -2.90891e-04
  1   5   104  2.36968e-04
  1   5   105 -3.99122e-04
  1   5   108  3.11517e-04
  1   5   109  3.70452e-04
  1   5   114 -7.98242e-04
  1   5   115 -7.71008e-04
  1   5   120 -2.92637e-04
  1   5   121 -1.01269e-04
  1   5   124 -1.48171e-03
  1   5   125 -1.23941e-03
  1   5   130 -2.24304e-03
  1   5   131  1.98096e-03
  1   5   132 -1.31253e-03
  1   5   133  1.68409e-03
  1   5   138  1.01586e-03
  1   5   139 -8.91492e-04
  1   5   140  2.05712e-03
  1   5   141 -2.24199e-03
  1   5   146  1.14840e-03
  1   5   147 -1.13556e-03
  1   5   150  1.67640e-04
  1   5   151  1.09441e-04
  1   5   154  6.72752e-04
  1   5   155 -3.30816e-04
  1   5   156 -5.94705e-05
  1   5   157  8.93562e-05
  1   5   160  1.42670e-04
  1   5   161 -1.52056e-04
  1   5   165  1.37932e-04
  1   5   168  6.27383e-05
  1   5   169 -1.39985e-05
  1   5   172 -1.19131e-04
  1   5   173  3.29256e-05
  1   5   176  4.35991e-05
  1   5   177 -6.90207e-05
  1   6     7 -1.16853e-04
  1   6    13  1.27278e-05
  1   6    14 -5.90413e-04
  1   6    18  1.01358e-04
  1   6    19 -3.89264e-05
  1   6    22 -6.71004e-04
  1   6    24 -5.33245e-05
  1   6    29  4.13990e-05
  1   6    36  6.63419e-05
  1   6    39  4.40493e-04
  1   6    41 -2.83311e-04
  1   6    42 -2.05323e-05
  1   6    43 -3.42698e-04
  1   6    51 -4.39118e-05
  1   6    53  1.25205e-04
  1   6    58  8.42053e-04
  1   6    59 -4.47668e-04
  1   6    65 -3.04749e-05
  1   6    66 -1.89726e-04
  1   6    67 -1.85316e-04
  1   6    71  2.87417e-05
  1   6    77  3.31612e-05
  1   6    80 -2.18464e-05
  1   6    89 -2.09160e-05
  1   6    92  5.11389e-04
  1   6    93 -6.36367e-04
  1   6    96 -1.49740e-03
  1   6    97  2.67373e-04
  1   6    98 -1.74120e-04
  1   6    99  3.00396e-04
  1   6   102 -1.98616e-04
  1   6   103  2.90867e-04
  1   6   104 -2.37197e-04
  1   6   105 -3.99090e-04
  1   6   108  3.11592e-04
  1   6   109 -3.70416e-04
  1   6   114  8.00951e-04
  1   6   115 -7.68241e-04
  1   6   120 -2.92592e-04
  1   6   121  1.01499e-04
  1   6   124  1.48169e-03
  1   6   125 -1.23943e-03
  1   6   130 -2.24278e-03
  1   6   131 -1.98121e-03
  1   6   132 -1.31253e-03
  1   6   133 -1.68412e-03
  1   6   138 -1.01604e-03
  1   6   139 -8.91409e-04
  1   6   140 -2.05691e-03
  1   6   141 -2.24212e-03
  1   6   146  1.14800e-03
  1   6   147  1.13606e-03
  1   6   150 -1.67693e-04
  1   6   151  1.09314e-04
  1   6   154 -6.72771e-04
  1   6   155 -3.30836e-04
  1   6   156 -5.99336e-05
  1   6   157 -8.90247e-05
  1   6   160  1.45523e-04
  1   6   161  1.49360e-04
  1   6   165 -1.38033e-04
  1   6   168  6.27532e-05
  1   6   169  1.39075e-05
  1   6   172 -1.19298e-04
  1   6   173 -3.24048e-05
  1   6   176 -4.36309e-05
  1   6   177 -6.89739e-05
  1   7    14 -2.61552e-04
  1   7    22 -4.28952e-04
  1   7    30  3.86121e-04
  1   7    41  5.94780e-04
  1   7    53  2.33201e-04
  1   7    58  7.85907e-04
  1   7    66 -2.64770e-04
  1   7    93  1.07073e-04
  1   7    97  4.81662e-04
  1   7    99  3.12882e-04
  1   7   102  2.35675e-04
  1   7   105 -2.55680e-04
  1   7   108  5.48066e-04
  1   7   115 -6.24712e-04
  1   7   120 -3.72983e-04
  1   7   125 -1.40129e-03
  1   7   130 -2.29184e-03
  1   7   132 -1.74182e-03
  1   7   139 -1.16273e-03
  1   7   141 -1.60890e-03
  1   7   146  7.87478e-04
  1   7   151 -1.92490e-04
  1   7   155 -7.95732e-04
  1   7   156 -3.30374e-05
  1   7   160  1.25478e-04
  1   7   168  6.60099e-05
  1   7   172 -1.11164e-04
  1   7   177 -7.07003e-05
  1   8    14 -5.64667e-04
  1   8    22 -2.46378e-04
  1   8    30  1.51057e-04
  1   8    41  8.80433e-04
  1   8    53  2.07822e-04
  1   8    58  6.36296e-04
  1   8    66 -9.96420e-05
  1   8    93  7.25335e-05
  1   8    97  8.77216e-04
  1   8    99  3.00164e-04
  1   8   102  2.63904e-04
  1   8   105 -1.41879e-04
  1   8   108  7.00761e-04
  1   8   115 -6.91892e-04
  1   8   120 -4.89564e-04
  1   8   125 -1.63468e-03
  1   8   130 -2.57180e-03
  1   8   132 -2.10499e-03
  1   8   139 -1.36563e-03
  1   8   141 -1.80475e-03
  1   8   146  8.59047e-04
  1   8   151 -2.22753e-04
  1   8   155 -8.82989e-04
  1   8   156 -2.23000e-05
  1   8   160  1.34159e-04
  1   8   168  7.93214e-05
  1   8   172 -1.29629e-04
  1   8   177 -9.18341e-05
  1   9    14 -5.38722e-04
  1   9    22 -2.18216e-04
  1   9    30  1.28542e-04
  1   9    41  2.36495e-04
  1   9    53 -5.39603e-05
  1   9    58  9.56104e-04
  1   9    66 -2.03147e-04
  1   9    93 -2.71270e-04
  1   9    97  4.20221e-04
  1   9    99  1.48195e-04
  1   9   102  1.32284e-04
  1   9   105 -3.17362e-04
  1   9   108  4.48207e-04
  1   9   115 -7.10079e-04
  1   9   120 -5.64109e-04
  1   9   125 -1.18462e-03
  1   9   130 -2.33303e-03
  1   9   132 -1.44152e-03
  1   9   139 -1.12476e-03
  1   9   141 -1.79498e-03
  1   9   146  1.07574e-03
  1   9   151  3.88870e-04
  1   9   155 -5.54334e-04
  1   9   156 -1.53772e-05
  1   9   160  3.79940e-05
  1   9   164 -2.54165e-05
  1   9   168  5.88934e-05
  1   9   172 -1.12733e-04
  1   9   177 -1.05802e-04
  1  10    14 -9.36618e-04
  1  10    22 -5.99302e-04
  1  10    30 -5.02620e-04
  1  10    41 -9.18089e-04
  1  10    53 -3.02868e-04
  1  10    58  1.10298e-03
  1  10    66 -1.20287e-04
  1  10    93 -9.78617e-04
  1  10    97  3.73324e-04
  1  10    99  2.99421e-04
  1  10   102 -3.36499e-04
  1  10   105 -2.56533e-04
  1  10   115 -8.84239e-04
  1  10   120 -2.77305e-04
  1  10   125 -7.84370e-04
  1  10   130 -2.16654e-03
  1  10   132 -3.75069e-04
  1  10   139 -5.86111e-04
  1  10   141 -2.05259e-03
  1  10   146  1.31876e-03
  1  10   151  1.96077e-03
  1  10   155  5.80504e-04
  1  10   156  6.15167e-05
  1  10   160 -1.46375e-04
  1  10   164  3.48995e-05
  1  10   168  8.69383e-05
  1  10   172 -1.04168e-04
  1  10   177 -2.59504e-04
  1  11     7  5.71813e-05
  1  11    14 -1.80040e-04
  1  11    18 -3.57182e-04
  1  11    19  8.79409e-05
  1  11    22 -5.29229e-04
  1  11    24  4.76845e-05
  1  11    29 -1.68470e-04
  1  11    30  9.52625e-05
  1  11    36  2.87287e-05
  1  11    39 -1.43623e-03
  1  11    41 -6.86542e-04
  1  11    42  8.80630e-05
  1  11    43 -2.38405e-04
  1  11    51 -1.94160e-05
  1  11    52 -6.95104e-05
  1  11    53 -2.45176e-04
  1  11    58  1.28328e-03
  1  11    59  4.04236e-04
  1  11    65  5.66296e-05
  1  11    66 -3.38867e-04
  1  11    67  3.56239e-04
  1  11    71 -2.96177e-05
  1  11    77 -7.45864e-05
  1  11    80 -4.46802e-05
  1  11    85  1.38708e-05
  1  11    89  2.14546e-05
  1  11    92 -1.12299e-04
  1  11    93 -3.31374e-04
  1  11    96  5.63074e-04
  1  11    97  4.38053e-05
  1  11    98 -1.64238e-05
  1  11    99  2.86922e-04
  1  11   102 -3.40195e-05
  1  11   103 -6.45055e-05
  1  11   104  1.63452e-04
  1  11   105 -2.44396e-04
  1  11   108 -1.12046e-04
  1  11   109  3.17347e-05
  1  11   114  1.01342e-04
  1  11   115 -6.62165e-04
  1  11   120 -1.50987e-04
  1  11   121 -3.66182e-04
  1  11   124  5.45974e-05
  1  11   125 -4.40920e-04
  1  11   130 -1.71233e-03
  1  11   131 -1.21489e-04
  1  11   132  8.09904e-05
  1  11   133  3.49467e-04
  1  11   138  1.68126e-04
  1  11   139 -4.03522e-04
  1  11   140  1.02787e-04
  1  11   141 -1.10367e-03
  1  11   146  8.96735e-04
  1  11   147  2.67606e-05
  1  11   150  4.92409e-04
  1  11   151  2.24370e-03
  1  11   154  2.00990e-04
  1  11   155  6.57584e-04
  1  11   156  1.08711e-04
  1  11   160 -2.54021e-04
  1  11   161 -2.97633e-05
  1  11   165 -1.05660e-05
  1  11   168  7.20947e-05
  1  11   172 -3.89467e-05
  1  11   173  1.21350e-05
  1  11   176 -1.89487e-05
  1  11   177 -2.84174e-04
  1  12     7 -5.70147e-05
  1  12    14 -1.80050e-04
  1  12    18  3.57201e-04
  1  12    19 -8.79740e-05
  1  12    22 -5.29204e-04
  1  12    24 -4.77423e-05
  1  12    29  1.68493e-04
  1  12    30  9.52593e-05
  1  12    36 -2.87596e-05
  1  12    39  1.43630e-03
  1  12    41 -6.87958e-04
  1  12    42 -7.69246e-05
  1  12    43  2.38251e-04
  1  12    51  1.97553e-05
  1  12    52  6.95528e-05
  1  12    53 -2.45164e-04
  1  12    58  1.28325e-03
  1  12    59 -4.04256e-04
  1  12    65 -5.65588e-05
  1  12    66 -3.38415e-04
  1  12    67 -3.56716e-04
  1  12    71  2.95998e-05
  1  12    77  7.46315e-05
  1  12    80  4.46947e-05
  1  12    85 -1.38442e-05
  1  12    89 -2.15229e-05
  1  12    92  1.12298e-04
  1  12    93 -3.31374e-04
  1  12    96 -5.63085e-04
  1  12    97  4.38072e-05
  1  12    98  1.64209e-05
  1  12    99  2.86921e-04
  1  12   102 -3.40025e-05
  1  12   103  6.44962e-05
  1  12   104 -1.63640e-04
  1  12   105 -2.44342e-04
  1  12   108 -1.12060e-04
  1  12   109 -3.17823e-05
  1  12   114 -9.90100e-05
  1  12   115 -6.62527e-04
  1  12   120 -1.50839e-04
  1  12   121  3.66345e-04
  1  12   124 -5.46066e-05
  1  12   125 -4.40908e-04
  1  12   130 -1.71234e-03
  1  12   131  1.21300e-04
  1  12   132  8.09815e-05
  1  12   133 -3.49529e-04
  1  12   138 -1.68184e-04
  1  12   139 -4.03518e-04
  1  12   140 -1.02700e-04
  1  12   141 -1.10368e-03
  1  12   146  8.96788e-04
  1  12   147 -2.63486e-05
  1  12   150 -4.93967e-04
  1  12   151  2.24334e-03
  1  12   154 -2.00909e-04
  1  12   155  6.57594e-04
  1  12   156  1.08678e-04
  1  12   160 -2.53417e-04
  1  12   161  3.45197e-05
  1  12   165  1.04654e-05
  1  12   168  7.20906e-05
  1  12   172 -3.90160e-05
  1  12   173 -1.20325e-05
  1  12   176  1.86571e-05
  1  12   177 -2.84196e-04
  1  13    14 -1.09153e-03
  1  13    22 -2.23096e-04
  1  13    30 -7.03645e-04
  1  13    41 -1.47377e-03
  1  13    42  1.21281e-05
  1  13    53  3.17963e-05
  1  13    58  1.15123e-03
  1  13    66 -2.98911e-04
  1  13    93 -9.55291e-04
  1  13    97  4.49847e-04
  1  13    99  4.26272e-04
  1  13   102 -3.64847e-04
  1  13   105 -2.31127e-04
  1  13   108 -4.66007e-04
  1  13   115 -4.95928e-04
  1  13   120 -6.73219e-04
  1  13   125  5.24192e-04
  1  13   130 -1.83651e-03
  1  13   132  9.66430e-04
  1  13   139 -2.91771e-04
  1  13   141 -1.58737e-03
  1  13   146  1.12461e-03
  1  13   151  3.67219e-03
  1  13   155  2.04494e-04
  1  13   156 -6.25681e-05
  1  13   160 -3.29085e-04
  1  13   164  1.10150e-04
  1  13   168  8.25952e-05
  1  13   172 -1.09416e-04
  1  13   177 -4.33371e-04
  1  14     7  1.82314e-05
  1  14    14 -6.63171e-04
  1  14    18  1.86254e-04
  1  14    19 -2.16361e-05
  1  14    22 -5.91278e-05
  1  14    24  1.09099e-05
  1  14    29 -6.38608e-04
  1  14    30 -2.83726e-04
  1  14    36  1.47463e-05
  1  14    39 -1.50611e-03
  1  14    41 -5.16650e-04
  1  14    43 -4.68616e-04
  1  14    51 -1.77873e-05
  1  14    52  1.63957e-04
  1  14    53  1.09780e-04
  1  14    58  1.11624e-03
  1  14    59  1.71001e-04
  1  14    65 -1.24226e-05
  1  14    66 -3.55896e-04
  1  14    67  2.48182e-04
  1  14    92  1.33952e-04
  1  14    93 -9.87843e-05
  1  14    96  7.22067e-04
  1  14    97  7.68584e-04
  1  14    98 -4.06481e-05
  1  14    99  3.69988e-04
  1  14   102  1.21950e-04
  1  14   103  1.20367e-05
  1  14   104  1.80800e-04
  1  14   105 -9.56956e-05
  1  14   108 -1.75921e-04
  1  14   109 -1.61808e-04
  1  14   114  1.00108e-05
  1  14   115 -4.20775e-04
  1  14   120 -6.50985e-04
  1  14   121 -4.56439e-04
  1  14   124  3.54686e-04
  1  14   125  4.19987e-04
  1  14   130 -2.00761e-03
  1  14   131  5.16651e-05
  1  14   132  5.29953e-04
  1  14   133  2.32256e-04
  1  14   138  4.50004e-04
  1  14   139 -6.52075e-04
  1  14   140  2.76989e-04
  1  14   141 -1.00361e-03
  1  14   146  8.34027e-04
  1  14   147 -2.77348e-04
  1  14   150  2.01755e-05
  1  14   151  3.55851e-03
  1  14   154  2.44284e-04
  1  14   155 -4.10172e-04
  1  14   156 -4.29142e-05
  1  14   157  3.08519e-05
  1  14   160 -3.53038e-04
  1  14   161  4.99107e-05
  1  14   164  9.87342e-05
  1  14   165  7.79863e-05
  1  14   168  9.83990e-05
  1  14   169  1.39371e-05
  1  14   172 -8.36540e-05
  1  14   173 -4.16521e-05
  1  14   176  4.01970e-05
  1  14   177 -4.63027e-04
  1  15     7 -1.82514e-05
  1  15    14 -6.63170e-04
  1  15    18 -1.86240e-04
  1  15    19  2.16349e-05
  1  15    22 -5.91289e-05
  1  15    24 -1.09166e-05
  1  15    29  6.38639e-04
  1  15    30 -2.83736e-04
  1  15    36 -1.47584e-05
  1  15    39  1.50615e-03
  1  15    41 -5.16642e-04
  1  15    43  4.68452e-04
  1  15    51  1.77261e-05
  1  15    52 -1.63983e-04
  1  15    53  1.09761e-04
  1  15    58  1.11623e-03
  1  15    59 -1.71020e-04
  1  15    65  1.23569e-05
  1  15    66 -3.55587e-04
  1  15    67 -2.48677e-04
  1  15    92 -1.33961e-04
  1  15    93 -9.87861e-05
  1  15    96 -7.22056e-04
  1  15    97  7.68575e-04
  1  15    98  4.06549e-05
  1  15    99  3.69987e-04
  1  15   102  1.21957e-04
  1  15   103 -1.20618e-05
  1  15   104 -1.80928e-04
  1  15   105 -9.56392e-05
  1  15   108 -1.75958e-04
  1  15   109  1.61739e-04
  1  15   115 -4.20813e-04
  1  15   120 -6.50771e-04
  1  15   121  4.56836e-04
  1  15   124 -3.54668e-04
  1  15   125  4.19993e-04
  1  15   130 -2.00761e-03
  1  15   131 -5.18534e-05
  1  15   132  5.29947e-04
  1  15   133 -2.32342e-04
  1  15   138 -4.50081e-04
  1  15   139 -6.52016e-04
  1  15   140 -2.76862e-04
  1  15   141 -1.00362e-03
  1  15   146  8.33926e-04
  1  15   147  2.77728e-04
  1  15   150 -2.27485e-05
  1  15   151  3.55850e-03
  1  15   154 -2.44223e-04
  1  15   155 -4.10170e-04
  1  15   156 -4.30729e-05
  1  15   157 -3.06014e-05
  1  15   160 -3.53905e-04
  1  15   161 -4.32881e-05
  1  15   164  9.86361e-05
  1  15   165 -7.82142e-05
  1  15   168  9.83867e-05
  1  15   169 -1.40590e-05
  1  15   172 -8.34352e-05
  1  15   173  4.19723e-05
  1  15   176 -4.06807e-05
  1  15   177 -4.62979e-04
  3   1    14  3.10227e-03
  3   1    22  2.18474e-03
  3   1    30  3.11583e-03
  3   1    41  6.72737e-04
  3   1    53  2.85493e-03
  3   1    58  1.01044e-03
  3   1    66 -1.09283e-03
  3   1    93  2.68267e-03
  3   1    97 -1.16458e-03
  3   1    99  6.89795e-04
  3   1   102  6.22962e-04
  3   1   105 -8.37762e-05
  3   1   108 -8.85832e-04
  3   1   115  3.91885e-05
  3   1   120 -8.79329e-05
  3   1   125  7.88603e-04
  3   1   130  1.69229e-04
  3   1   132  4.18295e-04
  3   1   139 -6.54764e-04
  3   1   141  9.29978e-04
  3   1   146  1.80685e-04
  3   1   155 -5.73661e-04
  3   1   156 -1.17245e-04
  3   1   160 -5.70195e-05
  3   1   164 -1.74025e-04
  3   1   168 -6.27667e-05
  3   1   172  1.30285e-04
  3   1   177  4.62767e-05
  3   2    13  2.81191e-05
  3   2    14  3.13763e-03
  3   2    18 -1.50459e-03
  3   2    22  1.55201e-03
  3   2    24  1.46075e-05
  3   2    29  7.12565e-04
  3   2    30  3.17893e-03
  3   2    39 -1.60641e-03
  3   2    41  3.50425e-04
  3   2    42 -1.67788e-05
  3   2    43 -6.88498e-04
  3   2    52 -9.55522e-04
  3   2    53  1.74401e-03
  3   2    58  1.56891e-03
  3   2    59  2.97377e-04
  3   2    66 -1.22966e-03
  3   2    67  5.19775e-04
  3   2    92 -1.04234e-03
  3   2    93  2.27233e-03
  3   2    96  6.15127e-04
  3   2    97 -1.84194e-03
  3   2    98 -1.83869e-04
  3   2    99  1.34131e-04
  3   2   102  7.67361e-04
  3   2   103 -2.50951e-04
  3   2   104  3.10812e-05
  3   2   105 -5.35507e-04
  3   2   108 -7.02015e-04
  3   2   109  2.00134e-04
  3   2   114  5.60341e-05
  3   2   115  1.54810e-04
  3   2   120 -2.10927e-04
  3   2   121 -3.46238e-04
  3   2   124 -1.86312e-05
  3   2   125  7.40068e-04
  3   2   130  2.73599e-04
  3   2   131 -6.17183e-05
  3   2   132  7.45562e-04
  3   2   133  1.28082e-04
  3   2   138 -2.52665e-04
  3   2   139 -2.98116e-04
  3   2   140  3.23564e-04
  3   2   141  1.21793e-03
  3   2   146  3.10099e-05
  3   2   147  4.22523e-05
  3   2   150  5.08023e-05
  3   2   151  1.45891e-04
  3   2   154 -2.39933e-04
  3   2   155 -2.29168e-04
  3   2   156 -3.15648e-05
  3   2   157 -4.99404e-05
  3   2   160 -1.15938e-04
  3   2   161  2.34806e-05
  3   2   164 -1.81860e-04
  3   2   165 -9.38533e-05
  3   2   168 -7.41031e-05
  3   2   169 -2.00186e-05
  3   2   172  1.16618e-04
  3   2   173  4.09093e-05
  3   2   177  3.74835e-05
  3   3    13 -2.81404e-05
  3   3    14  3.13766e-03
  3   3    18  1.50452e-03
  3   3    22  1.55204e-03
  3   3    24 -1.46110e-05
  3   3    29 -7.12467e-04
  3   3    30  3.17895e-03
  3   3    39  1.60641e-03
  3   3    41  3.50555e-04
  3   3    42  1.10393e-05
  3   3    43  6.88501e-04
  3   3    52  9.55172e-04
  3   3    53  1.74421e-03
  3   3    58  1.56889e-03
  3   3    59 -2.97396e-04
  3   3    66 -1.22900e-03
  3   3    67 -5.21352e-04
  3   3    92  1.04232e-03
  3   3    93  2.27234e-03
  3   3    96 -6.15090e-04
  3   3    97 -1.84193e-03
  3   3    98  1.83899e-04
  3   3    99  1.34144e-04
  3   3   102  7.67362e-04
  3   3   103  2.50908e-04
  3   3   104 -3.13376e-05
  3   3   105 -5.35484e-04
  3   3   108 -7.01970e-04
  3   3   109 -2.00321e-04
  3   3   114 -5.65754e-05
  3   3   115  1.54612e-04
  3   3   120 -2.10774e-04
  3   3   121  3.46434e-04
  3   3   124  1.86315e-05
  3   3   125  7.40072e-04
  3   3   130  2.73593e-04
  3   3   131  6.18267e-05
  3   3   132  7.45547e-04
  3   3   133 -1.28164e-04
  3   3   138  2.52670e-04
  3   3   139 -2.98175e-04
  3   3   140 -3.23608e-04
  3   3   141  1.21790e-03
  3   3   146  3.10307e-05
  3   3   147 -4.21850e-05
  3   3   150 -5.08805e-05
  3   3   151  1.45858e-04
  3   3   154  2.39929e-04
  3   3   155 -2.29184e-04
  3   3   156 -3.13064e-05
  3   3   157  5.01468e-05
  3   3   160 -1.16367e-04
  3   3   161 -2.13031e-05
  3   3   164 -1.81740e-04
  3   3   165  9.39754e-05
  3   3   168 -7.40904e-05
  3   3   169  2.00451e-05
  3   3   172  1.16400e-04
  3   3   173 -4.16205e-05
  3   3   177  3.74777e-05
  3   4    13 -8.86238e-05
  3   4    14  2.86661e-03
  3   4    18 -1.75335e-03
  3   4    22 -1.67337e-03
  3   4    24 -3.30064e-05
  3   4    29  1.32231e-03
  3   4    30  2.95762e-03
  3   4    36  1.30842e-05
  3   4    39 -1.29898e-03
  3   4    41 -1.93264e-03
  3   4    42  3.53887e-05
  3   4    43  1.58595e-04
  3   4    51 -1.42221e-05
  3   4    52 -5.95818e-04
  3   4    53 -1.12967e-04
  3   4    58  2.71507e-03
  3   4    59  1.24541e-03
  3   4    66 -1.92021e-03
  3   4    67  7.34942e-04
  3   4    71  2.53749e-05
  3   4    77  1.22068e-05
  3   4    85 -1.08560e-05
  3   4    92 -1.06407e-03
  3   4    93  6.03621e-04
  3   4    96  1.20880e-03
  3   4    97 -3.65108e-03
  3   4    98  4.24442e-04
  3   4    99 -1.14470e-04
  3   4   102  3.12809e-04
  3   4   103 -4.78958e-04
  3   4   104  4.66951e-04
  3   4   105 -1.60938e-03
  3   4   108 -7.77218e-04
  3   4   109  4.42909e-04
  3   4   114 -2.00189e-04
  3   4   115  1.21572e-04
  3   4   120  3.03589e-04
  3   4   121  6.73139e-05
  3   4   124 -9.55539e-04
  3   4   125  8.35736e-04
  3   4   130  3.62557e-04
  3   4   131  6.13573e-04
  3   4   132  1.76353e-03
  3   4   133  8.07882e-04
  3   4   138 -6.11623e-05
  3   4   139  6.94575e-04
  3   4   140  7.97427e-04
  3   4   141  6.82012e-04
  3   4   146  7.00358e-05
  3   4   147  4.96539e-05
  3   4   150  6.04642e-05
  3   4   151  2.76213e-04
  3   4   154 -2.69240e-05
  3   4   155  1.01361e-04
  3   4   156 -5.06941e-05
  3   4   157 -2.95160e-05
  3   4   160 -5.09245e-05
  3   4   161 -1.09781e-04
  3   4   164 -1.07958e-04
  3   4   165 -1.24183e-04
  3   4   168 -4.98125e-05
  3   4   169 -6.48994e-05
  3   4   172  6.56807e-05
  3   4   173  9.62885e-05
  3   4   176  2.95117e-05
  3   4   177  6.14126e-05
  3   5    13  8.86216e-05
  3   5    14  2.86660e-03
  3   5    18  1.75340e-03
  3   5    22 -1.67334e-03
  3   5    24  3.30332e-05
  3   5    29 -1.32228e-03
  3   5    30  2.95762e-03
  3   5    36 -1.30988e-05
  3   5    39  1.29909e-03
  3   5    41 -1.93289e-03
  3   5    43 -1.58989e-04
  3   5    51  1.41957e-05
  3   5    52  5.95849e-04
  3   5    53 -1.12837e-04
  3   5    58  2.71500e-03
  3   5    59 -1.24554e-03
  3   5    66 -1.91929e-03
  3   5    67 -7.37442e-04
  3   5    71 -2.54076e-05
  3   5    77 -1.21828e-05
  3   5    85  1.08563e-05
  3   5    92  1.06411e-03
  3   5    93  6.03634e-04
  3   5    96 -1.20880e-03
  3   5    97 -3.65107e-03
  3   5    98 -4.24438e-04
  3   5    99 -1.14473e-04
  3   5   102  3.12812e-04
  3   5   103  4.78936e-04
  3   5   104 -4.67578e-04
  3   5   105 -1.60922e-03
  3   5   108 -7.77134e-04
  3   5   109 -4.43120e-04
  3   5   114  1.99773e-04
  3   5   115  1.22264e-04
  3   5   120  3.03553e-04
  3   5   121 -6.73429e-05
  3   5   124  9.55563e-04
  3   5   125  8.35724e-04
  3   5   130  3.62644e-04
  3   5   131 -6.13470e-04
  3   5   132  1.76350e-03
  3   5   133 -8.08040e-04
  3   5   138  6.13330e-05
  3   5   139  6.94516e-04
  3   5   140 -7.97500e-04
  3   5   141  6.81948e-04
  3   5   146  7.00625e-05
  3   5   147 -4.95719e-05
  3   5   150 -6.06552e-05
  3   5   151  2.76159e-04
  3   5   154  2.69385e-05
  3   5   155  1.01349e-04
  3   5   156 -5.05378e-05
  3   5   157  2.98282e-05
  3   5   160 -4.88717e-05
  3   5   161  1.10714e-04
  3   5   164 -1.07799e-04
  3   5   165  1.24223e-04
  3   5   168 -4.97612e-05
  3   5   169  6.49041e-05
  3   5   172  6.51719e-05
  3   5   173 -9.67372e-05
  3   5   176 -2.94059e-05
  3   5   177  6.14427e-05
  3   6    14  2.68192e-03
  3   6    22 -2.00885e-03
  3   6    30  2.75717e-03
  3   6    41 -2.24120e-03
  3   6    42  1.84353e-05
  3   6    53  4.02357e-04
  3   6    58  2.45777e-03
  3   6    66 -1.94647e-03
  3   6    93  4.63541e-04
  3   6    97 -3.45298e-03
  3   6    99  3.55810e-04
  3   6   102  2.68319e-05
  3   6   105 -1.46557e-03
  3   6   108 -9.48904e-04
  3   6   120  5.76196e-04
  3   6   125  8.67400e-04
  3   6   130  2.59212e-04
  3   6   132  1.71376e-03
  3   6   139  6.47845e-04
  3   6   141  2.08985e-04
  3   6   146  2.27586e-04
  3   6   151  1.76872e-04
  3   6   155 -9.30777e-05
  3   6   156 -1.35933e-04
  3   6   160  2.71831e-05
  3   6   164 -8.07833e-05
  3   6   168 -3.22690e-05
  3   6   172  6.49642e-05
  3   6   177  7.83950e-05
  3   7    14 -7.70049e-04
  3   7    22 -1.25789e-04
  3   7    30 -5.62583e-05
  3   7    41  1.37219e-03
  3   7    42 -1.12804e-05
  3   7    53  3.65967e-04
  3   7    58  1.86612e-04
  3   7    66  1.41164e-04
  3   7    93  3.34998e-04
  3   7    97  1.65944e-03
  3   7    99  3.87169e-04
  3   7   102  3.25681e-04
  3   7   105  1.43188e-04
  3   7   108  9.02328e-04
  3   7   115 -6.19984e-04
  3   7   120 -5.04079e-04
  3   7   125 -1.93765e-03
  3   7   130 -2.68270e-03
  3   7   132 -2.67341e-03
  3   7   139 -1.63598e-03
  3   7   141 -1.77642e-03
  3   7   146  6.60594e-04
  3   7   151 -7.58440e-04
  3   7   155 -1.25258e-03
  3   7   156 -4.96317e-05
  3   7   160  2.01186e-04
  3   7   168  1.02480e-04
  3   7   172 -1.00995e-04
  3   7   177 -1.06150e-04
  3   8    14 -7.11340e-04
  3   8    22 -6.65765e-05
  3   8    41  1.26159e-03
  3   8    42 -1.03657e-05
  3   8    53  3.29729e-04
  3   8    58  2.71409e-04
  3   8    66  1.07217e-04
  3   8    93  3.37533e-04
  3   8    97  1.57443e-03
  3   8    99  3.40677e-04
  3   8   102  3.26655e-04
  3   8   105  8.65538e-05
  3   8   108  8.50853e-04
  3   8   115 -6.03696e-04
  3   8   120 -5.43572e-04
  3   8   125 -1.80472e-03
  3   8   130 -2.62045e-03
  3   8   132 -2.53300e-03
  3   8   139 -1.60294e-03
  3   8   141 -1.74303e-03
  3   8   146  6.99786e-04
  3   8   151 -6.85547e-04
  3   8   155 -1.26079e-03
  3   8   156 -5.08289e-05
  3   8   160  1.88432e-04
  3   8   168  9.88661e-05
  3   8   172 -9.71856e-05
  3   8   177 -1.09068e-04
  3   9     7  1.34255e-04
  3   9    13 -6.44239e-05
  3   9    14 -1.09845e-03
  3   9    18 -1.05092e-04
  3   9    19  1.48990e-05
  3   9    22 -5.56367e-04
  3   9    24  5.35070e-05
  3   9    29  7.38547e-05
  3   9    30 -5.58329e-04
  3   9    36 -2.99142e-05
  3   9    39 -6.92482e-04
  3   9    41 -3.42916e-05
  3   9    42  2.10260e-05
  3   9    43  3.43661e-04
  3   9    51  3.10498e-05
  3   9    52 -8.35983e-05
  3   9    53  4.59523e-05
  3   9    58  5.23833e-04
  3   9    59  5.26961e-04
  3   9    65  1.82758e-05
  3   9    66  1.59286e-04
  3   9    67  2.60987e-04
  3   9    71 -1.37546e-05
  3   9    77 -2.16308e-05
  3   9    80  1.31716e-05
  3   9    85 -1.00641e-05
  3   9    89  1.48268e-05
  3   9    92 -7.56793e-04
  3   9    93 -9.83399e-04
  3   9    96  1.74156e-03
  3   9    97  8.55155e-04
  3   9    98  1.41457e-04
  3   9    99  3.38760e-04
  3   9   102 -2.96293e-04
  3   9   103 -3.94472e-04
  3   9   104  3.31950e-04
  3   9   105 -1.62219e-04
  3   9   108  4.61560e-04
  3   9   109  4.07387e-04
  3   9   114 -9.66086e-04
  3   9   115 -9.41715e-04
  3   9   120 -2.76277e-04
  3   9   121 -7.84285e-05
  3   9   124 -1.79863e-03
  3   9   125 -1.62543e-03
  3   9   130 -2.50630e-03
  3   9   131  2.20402e-03
  3   9   132 -1.70940e-03
  3   9   133  1.93391e-03
  3   9   138  1.11791e-03
  3   9   139 -1.04784e-03
  3   9   140  2.44627e-03
  3   9   141 -2.59867e-03
  3   9   146  1.33751e-03
  3   9   147 -1.37667e-03
  3   9   150  2.04112e-04
  3   9   151  8.38903e-05
  3   9   154  4.69551e-04
  3   9   155 -1.16397e-04
  3   9   156 -3.99648e-05
  3   9   157  4.99134e-05
  3   9   160  1.63500e-04
  3   9   161 -2.10961e-04
  3   9   165  1.35699e-04
  3   9   168  8.37462e-05
  3   9   169 -5.82406e-05
  3   9   172 -1.29632e-04
  3   9   173  1.37404e-04
  3   9   176  1.49773e-04
  3   9   177 -8.88335e-05
  3  10     7 -1.34258e-04
  3  10    13  6.44031e-05
  3  10    14 -1.09848e-03
  3  10    18  1.05110e-04
  3  10    19 -1.48966e-05
  3  10    22 -5.56365e-04
  3  10    24 -5.35205e-05
  3  10    29 -7.38328e-05
  3  10    30 -5.58346e-04
  3  10    36  2.98911e-05
  3  10    39  6.92525e-04
  3  10    41 -3.45618e-05
  3  10    42 -2.04540e-05
  3  10    43 -3.43742e-04
  3  10    51 -3.11015e-05
  3  10    52  8.35860e-05
  3  10    53  4.59674e-05
  3  10    58  5.23805e-04
  3  10    59 -5.26942e-04
  3  10    65 -1.83304e-05
  3  10    66  1.59609e-04
  3  10    67 -2.60835e-04
  3  10    71  1.37156e-05
  3  10    77  2.16692e-05
  3  10    80 -1.31698e-05
  3  10    85  1.00576e-05
  3  10    89 -1.48369e-05
  3  10    92  7.56774e-04
  3  10    93 -9.83396e-04
  3  10    96 -1.74155e-03
  3  10    97  8.55150e-04
  3  10    98 -1.41455e-04
  3  10    99  3.38760e-04
  3  10   102 -2.96279e-04
  3  10   103  3.94451e-04
  3  10   104 -3.32086e-04
  3  10   105 -1.62117e-04
  3  10   108  4.61634e-04
  3  10   109 -4.07318e-04
  3  10   114  9.69389e-04
  3  10   115 -9.38348e-04
  3  10   120 -2.76244e-04
  3  10   121  7.86429e-05
  3  10   124  1.79861e-03
  3  10   125 -1.62544e-03
  3  10   130 -2.50601e-03
  3  10   131 -2.20428e-03
  3  10   132 -1.70945e-03
  3  10   133 -1.93390e-03
  3  10   138 -1.11810e-03
  3  10   139 -1.04778e-03
  3  10   140 -2.44602e-03
  3  10   141 -2.59883e-03
  3  10   146  1.33698e-03
  3  10   147  1.37723e-03
  3  10   150 -2.04157e-04
  3  10   151  8.37445e-05
  3  10   154 -4.69541e-04
  3  10   155 -1.16393e-04
  3  10   156 -4.02174e-05
  3  10   157 -4.96866e-05
  3  10   160  1.67440e-04
  3  10   161  2.07863e-04
  3  10   165 -1.35791e-04
  3  10   168  8.37922e-05
  3  10   169  5.81332e-05
  3  10   172 -1.30351e-04
  3  10   173 -1.36829e-04
  3  10   176 -1.49831e-04
  3  10   177 -8.86480e-05
  3  11    14 -6.55292e-04
  3  11    22 -2.79937e-04
  3  11    30  1.75929e-05
  3  11    41  1.04421e-03
  3  11    53  2.27919e-04
  3  11    58  4.61091e-04
  3  11    93  7.76889e-05
  3  11    97  1.07368e-03
  3  11    99  3.33839e-04
  3  11   102  2.39635e-04
  3  11   105 -1.21774e-05
  3  11   108  7.69463e-04
  3  11   115 -6.85973e-04
  3  11   120 -4.42885e-04
  3  11   125 -1.76689e-03
  3  11   130 -2.57054e-03
  3  11   132 -2.23124e-03
  3  11   139 -1.39699e-03
  3  11   141 -1.76958e-03
  3  11   146  7.93758e-04
  3  11   151 -3.16053e-04
  3  11   155 -8.97687e-04
  3  11   156 -2.74876e-05
  3  11   160  1.55007e-04
  3  11   168  8.51996e-05
  3  11   172 -1.16399e-04
  3  11   177 -8.43836e-05
  3  12    14 -6.17531e-04
  3  12    22 -2.44592e-04
  3  12    30  5.72842e-05
  3  12    41  8.89580e-04
  3  12    53  1.56177e-04
  3  12    58  5.74363e-04
  3  12    66 -4.22197e-05
  3  12    93  2.67054e-05
  3  12    97  9.14320e-04
  3  12    99  2.83946e-04
  3  12   102  2.22002e-04
  3  12   105 -9.44538e-05
  3  12   108  7.01236e-04
  3  12   115 -6.77028e-04
  3  12   120 -4.65023e-04
  3  12   125 -1.65057e-03
  3  12   130 -2.47693e-03
  3  12   132 -2.05906e-03
  3  12   139 -1.32046e-03
  3  12   141 -1.73410e-03
  3  12   146  8.33693e-04
  3  12   151 -2.46806e-04
  3  12   155 -8.28807e-04
  3  12   156 -2.10108e-05
  3  12   160  1.36701e-04
  3  12   164 -1.05609e-05
  3  12   168  8.00769e-05
  3  12   172 -1.17082e-04
  3  12   177 -8.30677e-05
  3  13    14 -1.25190e-03
  3  13    22 -9.54871e-04
  3  13    30 -1.24228e-03
  3  13    41 -1.57861e-03
  3  13    42  1.29754e-05
  3  13    53 -7.10222e-04
  3  13    58  9.62777e-04
  3  13    66  3.51318e-04
  3  13    93 -1.85185e-03
  3  13    97  7.65832e-04
  3  13    99  2.67935e-04
  3  13   102 -6.89925e-04
  3  13   105 -8.29274e-05
  3  13   108 -1.31111e-04
  3  13   115 -1.13299e-03
  3  13   120 -4.85404e-05
  3  13   125 -5.91452e-04
  3  13   130 -2.24933e-03
  3  13   132  2.72202e-04
  3  13   139 -2.89309e-04
  3  13   141 -2.46726e-03
  3  13   146  1.71561e-03
  3  13   151  3.25873e-03
  3  13   155  1.49374e-03
  3  13   156  1.42656e-04
  3  13   160 -2.69742e-04
  3  13   164  4.65624e-05
  3  13   168  1.06870e-04
  3  13   172 -7.61422e-05
  3  13   177 -3.84053e-04
  3  14    14 -9.29635e-04
  3  14    22 -4.52008e-04
  3  14    30 -1.03080e-03
  3  14    41 -1.32560e-03
  3  14    42  1.09045e-05
  3  14    53 -1.97218e-04
  3  14    58  8.49679e-04
  3  14    66  2.69985e-04
  3  14    93 -1.31004e-03
  3  14    97  1.08016e-03
  3  14    99  2.67738e-04
  3  14   102 -4.18296e-04
  3  14   108 -2.30789e-04
  3  14   115 -8.48222e-04
  3  14   120 -4.79683e-04
  3  14   125  5.19753e-04
  3  14   130 -2.23391e-03
  3  14   132  9.34876e-04
  3  14   139 -4.79985e-04
  3  14   141 -2.08315e-03
  3  14   146  1.71565e-03
  3  14   151  4.32286e-03
  3  14   155  3.47271e-04
  3  14   156 -3.46527e-05
  3  14   160 -3.18844e-04
  3  14   164  7.29506e-05
  3  14   168  1.04025e-04
  3  14   172 -6.20956e-05
  3  14   177 -4.82700e-04
  3  15     7  1.45595e-05
  3  15    14 -7.98484e-04
  3  15    18  2.33046e-04
  3  15    19 -1.92393e-05
  3  15    22 -3.66337e-04
  3  15    29 -5.05334e-04
  3  15    30 -5.38986e-04
  3  15    39 -1.66437e-03
  3  15    41 -4.34499e-04
  3  15    43 -7.37748e-04
  3  15    51 -1.39193e-05
  3  15    52  1.48690e-04
  3  15    53 -2.81078e-04
  3  15    58  9.12620e-04
  3  15    59  1.56871e-04
  3  15    66 -2.66146e-05
  3  15    67  1.92022e-04
  3  15    92 -9.95995e-05
  3  15    93 -4.44299e-04
  3  15    96  1.60649e-03
  3  15    97  1.03191e-03
  3  15    98  1.75073e-04
  3  15    99  3.40406e-04
  3  15   102 -7.60749e-05
  3  15   103 -1.37184e-04
  3  15   104  4.56167e-04
  3  15   105  1.22268e-04
  3  15   108  5.15945e-05
  3  15   109 -2.66126e-04
  3  15   114 -4.52025e-04
  3  15   115 -7.27428e-04
  3  15   120 -3.54659e-04
  3  15   121 -3.14616e-04
  3  15   124  3.57306e-04
  3  15   125 -4.86241e-04
  3  15   130 -2.20758e-03
  3  15   131  1.06154e-03
  3  15   132 -1.46466e-04
  3  15   133  2.26223e-04
  3  15   138  8.99777e-04
  3  15   139 -7.15984e-04
  3  15   140  1.28339e-03
  3  15   141 -1.40973e-03
  3  15   146  1.02782e-03
  3  15   147 -1.00134e-03
  3  15   150 -1.73662e-03
  3  15   151  2.89561e-03
  3  15   154  1.96892e-04
  3  15   155  3.88163e-04
  3  15   156  1.02827e-04
  3  15   157  3.06534e-05
  3  15   160 -3.32472e-04
  3  15   161  2.22510e-04
  3  15   164  4.63031e-05
  3  15   165  1.21682e-04
  3  15   168  1.15696e-04
  3  15   169 -4.00464e-05
  3  15   172 -4.33216e-05
  3  15   176  3.24955e-04
  3  15   177 -4.08815e-04
  3  16     7 -1.45826e-05
  3  16    14 -7.98517e-04
  3  16    18 -2.33027e-04
  3  16    19  1.92749e-05
  3  16    22 -3.66326e-04
  3  16    29  5.05348e-04
  3  16    30 -5.38998e-04
  3  16    39  1.66441e-03
  3  16    41 -4.34557e-04
  3  16    43  7.37603e-04
  3  16    51  1.38487e-05
  3  16    52 -1.48639e-04
  3  16    53 -2.81100e-04
  3  16    58  9.12615e-04
  3  16    59 -1.56881e-04
  3  16    66 -2.63771e-05
  3  16    67 -1.92102e-04
  3  16    92  9.95943e-05
  3  16    93 -4.44299e-04
  3  16    96 -1.60649e-03
  3  16    97  1.03190e-03
  3  16    98 -1.75067e-04
  3  16    99  3.40407e-04
  3  16   102 -7.60622e-05
  3  16   103  1.37168e-04
  3  16   104 -4.56225e-04
  3  16   105  1.22423e-04
  3  16   108  5.15341e-05
  3  16   109  2.66107e-04
  3  16   114  4.54577e-04
  3  16   115 -7.25849e-04
  3  16   120 -3.54522e-04
  3  16   121  3.14873e-04
  3  16   124 -3.57307e-04
  3  16   125 -4.86215e-04
  3  16   130 -2.20745e-03
  3  16   131 -1.06178e-03
  3  16   132 -1.46467e-04
  3  16   133 -2.26272e-04
  3  16   138 -8.99884e-04
  3  16   139 -7.15889e-04
  3  16   140 -1.28325e-03
  3  16   141 -1.40981e-03
  3  16   146  1.02745e-03
  3  16   147  1.00181e-03
  3  16   150  1.73456e-03
  3  16   151  2.89687e-03
  3  16   154 -1.96824e-04
  3  16   155  3.88184e-04
  3  16   156  1.02669e-04
  3  16   157 -3.11513e-05
  3  16   160 -3.36570e-04
  3  16   161 -2.16237e-04
  3  16   164  4.61474e-05
  3  16   165 -1.21839e-04
  3  16   168  1.15731e-04
  3  16   169  3.99177e-05
  3  16   172 -4.32921e-05
  3  16   176 -3.25382e-04
  3  16   177 -4.08442e-04
  3  17     7  1.99058e-05
  3  17    14 -7.33698e-04
  3  17    18  1.59200e-04
  3  17    19 -1.87045e-05
  3  17    22 -8.51153e-05
  3  17    29 -9.89685e-04
  3  17    30 -4.00518e-04
  3  17    36  1.30269e-05
  3  17    39 -1.61634e-03
  3  17    41 -4.36789e-04
  3  17    43  1.50581e-04
  3  17    51 -1.85944e-05
  3  17    52  3.63857e-04
  3  17    58  9.95957e-04
  3  17    59  3.47536e-04
  3  17    66 -2.23436e-04
  3  17    67  3.67460e-04
  3  17    92  6.72843e-04
  3  17    93 -2.11594e-04
  3  17    96 -6.02915e-05
  3  17    97  8.61473e-04
  3  17    98 -1.18954e-04
  3  17    99  3.61000e-04
  3  17   102  5.40249e-05
  3  17   103  2.80381e-04
  3  17   104  2.05210e-05
  3  17   108 -1.05575e-04
  3  17   109  7.25206e-05
  3  17   114  6.91972e-04
  3  17   115 -4.77053e-04
  3  17   120 -5.85846e-04
  3  17   121 -7.59339e-04
  3  17   124  3.98740e-04
  3  17   125  1.56911e-04
  3  17   130 -1.99906e-03
  3  17   131 -1.13450e-03
  3  17   132  3.42475e-04
  3  17   133  4.28328e-04
  3  17   139 -6.67794e-04
  3  17   140 -1.09144e-03
  3  17   141 -1.03988e-03
  3  17   146  8.48364e-04
  3  17   147  8.19000e-04
  3  17   150  2.21691e-03
  3  17   151  3.31870e-03
  3  17   154  5.56285e-04
  3  17   155 -2.38094e-04
  3  17   156 -1.18658e-05
  3  17   157  2.97215e-05
  3  17   160 -3.76171e-04
  3  17   161 -1.44471e-04
  3  17   164  8.07585e-05
  3  17   168  1.07088e-04
  3  17   169  9.06421e-05
  3  17   172 -5.72726e-05
  3  17   173 -6.55114e-05
  3  17   176 -3.02228e-04
  3  17   177 -4.60441e-04
  3  18     7 -1.99302e-05
  3  18    14 -7.33683e-04
  3  18    18 -1.59187e-04
  3  18    19  1.87266e-05
  3  18    22 -8.51229e-05
  3  18    29  9.89699e-04
  3  18    30 -4.00538e-04
  3  18    36 -1.30471e-05
  3  18    39  1.61637e-03
  3  18    41 -4.36758e-04
  3  18    43 -1.50732e-04
  3  18    51  1.85293e-05
  3  18    52 -3.63864e-04
  3  18    58  9.95932e-04
  3  18    59 -3.47548e-04
  3  18    66 -2.22972e-04
  3  18    67 -3.67791e-04
  3  18    92 -6.72853e-04
  3  18    93 -2.11596e-04
  3  18    96  6.03032e-05
  3  18    97  8.61466e-04
  3  18    98  1.18965e-04
  3  18    99  3.60996e-04
  3  18   102  5.40237e-05
  3  18   103 -2.80398e-04
  3  18   104 -2.06104e-05
  3  18   108 -1.05569e-04
  3  18   109 -7.25735e-05
  3  18   114 -6.90297e-04
  3  18   115 -4.79471e-04
  3  18   120 -5.85484e-04
  3  18   121  7.59702e-04
  3  18   124 -3.98725e-04
  3  18   125  1.56898e-04
  3  18   130 -1.99921e-03
  3  18   131  1.13431e-03
  3  18   132  3.42456e-04
  3  18   133 -4.28403e-04
  3  18   139 -6.67761e-04
  3  18   140  1.09155e-03
  3  18   141 -1.03980e-03
  3  18   146  8.48673e-04
  3  18   147 -8.18612e-04
  3  18   150 -2.21930e-03
  3  18   151  3.31710e-03
  3  18   154 -5.56219e-04
  3  18   155 -2.38098e-04
  3  18   156 -1.20242e-05
  3  18   157 -2.96356e-05
  3  18   160 -3.73402e-04
  3  18   161  1.51493e-04
  3  18   164  8.07723e-05
  3  18   168  1.07008e-04
  3  18   169 -9.07661e-05
  3  18   172 -5.69438e-05
  3  18   173  6.56947e-05
  3  18   176  3.01744e-04
  3  18   177 -4.60782e-04
  5   1     7 -1.36208e-04
  5   1    13  4.79893e-04
  5   1    14  5.89437e-03
  5   1    19  3.79045e-04
  5   1    22  3.24539e-05
  5   1    24 -2.05083e-04
  5   1    30  6.06410e-03
  5   1    36 -2.23620e-04
  5   1    41 -1.56821e-03
  5   1    42  2.63475e-04
  5   1    51  6.90377e-05
  5   1    53  2.49274e-03
  5   1    58  3.89196e-03
  5   1    65  2.00921e-04
  5   1    66 -3.04496e-03
  5   1    71 -2.48292e-04
  5   1    77 -1.12360e-04
  5   1    80  6.54409e-05
  5   1    85  1.23451e-04
  5   1    89  3.68590e-05
  5   1    93  2.93781e-03
  5   1    97 -4.90809e-03
  5   1    99  5.00075e-04
  5   1   102  8.41354e-04
  5   1   105 -1.78540e-03
  5   1   108 -1.57049e-03
  5   1   115  6.60237e-05
  5   1   120  2.61572e-04
  5   1   125  1.41427e-03
  5   1   130  3.37771e-04
  5   1   132  2.02868e-03
  5   1   139  7.50366e-05
  5   1   141  1.27931e-03
  5   1   146  3.27413e-04
  5   1   151  1.83453e-04
  5   1   155 -4.24731e-04
  5   1   156 -1.75860e-04
  5   1   160 -8.31700e-05
  5   1   164 -2.81036e-04
  5   1   168 -1.11169e-04
  5   1   172  1.81390e-04
  5   1   177  8.92102e-05
  5   2     7  1.43001e-04
  5   2    13 -4.94641e-04
  5   2    14  5.91947e-03
  5   2    19 -3.76850e-04
  5   2    22  5.90492e-05
  5   2    24  2.04708e-04
  5   2    30  6.07917e-03
  5   2    36  2.28624e-04
  5   2    41 -1.57396e-03
  5   2    42 -2.31650e-04
  5   2    51 -6.82828e-05
  5   2    53  2.50591e-03
  5   2    58  3.93079e-03
  5   2    65 -1.99331e-04
  5   2    66 -3.07346e-03
  5   2    71  2.52781e-04
  5   2    77  1.13504e-04
  5   2    80 -6.67286e-05
  5   2    85 -1.24386e-04
  5   2    89 -3.75286e-05
  5   2    93  2.96272e-03
  5   2    97 -4.90630e-03
  5   2    99  5.07853e-04
  5   2   102  8.39592e-04
  5   2   105 -1.78572e-03
  5   2   108 -1.58160e-03
  5   2   115  6.39837e-05
  5   2   120  2.56445e-04
  5   2   125  1.40707e-03
  5   2   130  3.09646e-04
  5   2   132  2.03618e-03
  5   2   139  5.77016e-05
  5   2   141  1.27979e-03
  5   2   146  3.34803e-04
  5   2   151  2.00734e-04
  5   2   155 -4.15755e-04
  5   2   156 -1.73909e-04
  5   2   160 -8.76003e-05
  5   2   164 -2.79062e-04
  5   2   168 -1.10650e-04
  5   2   172  1.80342e-04
  5   2   177  8.85670e-05
  5   3     7  1.59817e-05
  5   3    13  4.54031e-05
  5   3    14  5.90587e-03
  5   3    19 -1.36035e-04
  5   3    22 -3.36238e-04
  5   3    24  1.30740e-04
  5   3    30  6.07989e-03
  5   3    36  3.40293e-05
  5   3    41 -1.79967e-03
  5   3    42 -1.52307e-04
  5   3    51  1.48551e-05
  5   3    53  1.40354e-03
  5   3    58  4.42545e-03
  5   3    65 -9.93374e-05
  5   3    66 -3.12360e-03
  5   3    71  3.57339e-05
  5   3    77  3.19291e-05
  5   3    85 -2.82209e-05
  5   3    89 -1.28812e-05
  5   3    93  2.56042e-03
  5   3    97 -5.48955e-03
  5   3    99 -3.85562e-05
  5   3   102  9.83577e-04
  5   3   105 -2.16510e-03
  5   3   108 -1.40084e-03
  5   3   115  1.88309e-04
  5   3   120  9.91140e-05
  5   3   125  1.30702e-03
  5   3   130  4.57701e-04
  5   3   132  2.32107e-03
  5   3   139  4.12742e-04
  5   3   141  1.62959e-03
  5   3   146  1.39900e-04
  5   3   151  3.59003e-04
  5   3   155  4.61414e-05
  5   3   156 -7.07117e-05
  5   3   160 -1.62440e-04
  5   3   164 -2.96459e-04
  5   3   168 -1.09621e-04
  5   3   172  1.88518e-04
  5   3   177  5.17003e-05
lambda
11748
  1   2   3   8 -1.16524e-04
  1   2   3  10  2.78512e-04
  1   2   3  11 -2.78592e-04
  1   2   3  15  2.01904e-04
  1   2   3  20 -6.03378e-04
  1   2   3  21  6.04395e-04
  1   2   3  25  2.92631e-04
  1   2   3  26  3.09130e-04
  1   2   3  27  2.60234e-04
  1   2   3  28  2.60763e-04
  1   2   3  31 -1.19300e-04
  1   2   3  32  1.20479e-04
  1   2   3  33 -2.17571e-04
  1   2   3  37 -2.15957e-04
  1   2   3  38  2.14864e-04
  1   2   3  44  2.33783e-04
  1   2   3  45  2.34020e-04
  1   2   3  46 -1.16073e-04
  1   2   3  47  1.16056e-04
  1   2   3  48  2.72171e-05
  1   2   3  62 -1.16795e-04
  1   2   3  63 -1.94161e-05
  1   2   3  69 -1.02284e-04
  1   2   3  70  8.19941e-05
  1   2   3  73 -3.02887e-04
  1   2   3  78 -6.27573e-05
  1   2   3  83  5.97700e-05
  1   2   3  86 -5.32700e-05
  1   2   3  87  5.30945e-05
  1   2   3  90  2.92039e-05
  1   2   3  95 -3.01689e-05
  1   2   3 107 -4.48993e-05
  1   2   3 111  1.37145e-05
  1   2   3 117 -2.26717e-05
  1   2   3 118 -9.99111e-05
  1   2   3 119  1.02290e-04
  1   2   3 122  1.97905e-05
  1   2   3 123 -1.31797e-05
  1   2   3 127  3.99607e-05
  1   2   3 128  2.22484e-05
  1   2   3 137 -1.09472e-04
  1   2   3 142  5.21612e-05
  1   2   3 143 -5.14224e-05
  1   2   3 148 -8.81298e-05
  1   2   3 149 -8.69968e-05
  1   2   4   8 -5.09523e-05
  1   2   4  11  1.36976e-05
  1   2   4  15 -4.01443e-05
  1   2   4  20 -1.29489e-04
  1   2   4  21 -1.28461e-04
  1   2   4  25  1.03346e-04
  1   2   4  31 -1.16502e-04
  1   2   4  32 -1.15162e-04
  1   2   4  33  3.69156e-04
  1   2   4  37  2.95960e-05
  1   2   4  38 -3.01403e-05
  1   2   4  44  3.00491e-04
  1   2   4  45 -2.99823e-04
  1   2   4  46  3.71682e-05
  1   2   4  47  3.70305e-05
  1   2   4  48 -6.79059e-05
  1   2   4  56 -2.30481e-05
  1   2   4  63 -1.78182e-04
  1   2   4  69  2.35532e-05
  1   2   4  70 -2.21059e-05
  1   2   4  74 -1.91471e-05
  1   2   4 101 -9.42463e-05
  1   2   4 107 -5.49495e-05
  1   2   4 110  1.68201e-05
  1   2   4 111 -1.58905e-05
  1   2   4 112 -6.83205e-05
  1   2   4 113  6.83695e-05
  1   2   4 117 -2.62702e-04
  1   2   4 118  2.02968e-04
  1   2   4 119  2.01972e-04
  1   2   4 122  1.20806e-04
  1   2   4 123  1.21532e-04
  1   2   4 127  1.29974e-04
  1   2   4 128  6.88557e-05
  1   2   4 134 -1.24276e-05
  1   2   4 137 -2.94858e-04
  1   2   4 142 -8.24660e-05
  1   2   4 143 -8.19935e-05
  1   2   4 144  4.47718e-04
  1   2   4 148  2.63138e-04
  1   2   4 149 -2.63665e-04
  1   2   4 152  5.47209e-04
  1   2   4 170 -2.23648e-05
  1   2   4 171  2.22209e-05
  1   2   4 174  4.71005e-05
  1   2   4 175  4.70729e-05
  1   2   5   9 -5.43427e-05
  1   2   5  10 -1.03209e-04
  1   2   5  11  1.03280e-04
  1   2   5  15 -3.90841e-04
  1   2   5  16 -3.89963e-04
  1   2   5  21 -2.39815e-05
  1   2   5  25 -1.11395e-05
  1   2   5  26 -1.15029e-05
  1   2   5  27 -2.00068e-04
  1   2   5  28 -1.99628e-04
  1   2   5  31 -2.87300e-04
  1   2   5  32 -2.85791e-04
  1   2   5  33 -1.58090e-04
  1   2   5  37  3.05086e-04
  1   2   5  38  3.06058e-04
  1   2   5  44  1.33571e-03
  1   2   5  45  1.33595e-03
  1   2   5  46  1.73184e-04
  1   2   5  47 -1.73057e-04
  1   2   5  48 -1.03320e-04
  1   2   5  56  5.61195e-05
  1   2   5  61 -3.75413e-04
  1   2   5  62 -3.77053e-04
  1   2   5  63 -2.12685e-04
  1   2   5  69  1.70090e-04
  1   2   5  72 -1.33943e-04
  1   2   5  74  4.00142e-05
  1   2   5  78 -1.57252e-04
  1   2   5  79  1.57055e-04
  1   2   5  83 -4.33714e-05
  1   2   5  84 -4.33478e-05
  1   2   5  87 -7.34198e-05
  1   2   5  90 -9.70801e-05
  1   2   5  91  9.70419e-05
  1   2   5 106  3.23896e-05
  1   2   5 107 -3.39887e-05
  1   2   5 111  2.13275e-05
  1   2   5 118  1.13919e-04
  1   2   5 119 -1.13273e-04
  1   2   5 123  5.64729e-05
  1   2   5 126 -2.43425e-05
  1   2   6   9 -6.17979e-05
  1   2   6  10 -1.03802e-05
  1   2   6  15 -7.11497e-05
  1   2   6  16  7.09441e-05
  1   2   6  21 -1.49313e-05
  1   2   6  25  2.42402e-04
  1   2   6  26 -2.42690e-04
  1   2   6  31 -3.26467e-04
  1   2   6  32  3.26666e-04
  1   2   6  33 -1.64864e-04
  1   2   6  37 -2.28851e-05
  1   2   6  38  2.38225e-05
  1   2   6  44  7.44307e-04
  1   2   6  45  7.45018e-04
  1   2   6  46 -1.17706e-05
  1   2   6  47  1.14073e-05
  1   2   6  48 -3.19917e-05
  1   2   6  54  2.18973e-04
  1   2   6  55 -2.19187e-04
  1   2   6  61 -1.53682e-05
  1   2   6  62  1.33950e-05
  1   2   6  63  1.07327e-05
  1   2   6  69 -5.79032e-05
  1   2   6  74  1.69211e-05
  1   2   6  78  1.10102e-05
  1   2   6  79 -1.14425e-05
  1   2   6  95  1.74947e-04
  1   2   6 100 -2.71917e-05
  1   2   6 106  4.48140e-05
  1   2   6 111  2.27672e-05
  1   2   6 112 -1.53530e-05
  1   2   6 113 -1.55103e-05
  1   2   6 116  4.23607e-05
  1   2   6 118  4.62900e-05
  1   2   6 119 -4.75530e-05
  1   2   6 126 -6.00549e-05
  1   2   6 128 -3.20403e-05
  1   2   6 129  3.20297e-05
  1   2   6 131  2.17134e-04
  1   2   6 135  7.20083e-05
  1   2   6 136  2.40984e-05
  1   2   6 137 -2.40701e-05
  1   2   6 140 -4.21138e-04
  1   2   6 144 -8.13191e-05
  1   2   6 145 -8.14351e-05
  1   2   6 152  1.10602e-04
  1   2   6 153 -1.11484e-04
  1   2   6 162  1.91788e-05
  1   2   6 163  1.91683e-05
  1   2   6 171 -1.86050e-05
  1   2   7  18  8.78291e-04
  1   2   7  29 -7.55955e-04
  1   2   7  39  8.35283e-04
  1   2   7  43  2.56513e-04
  1   2   7  52  6.29762e-04
  1   2   7  59 -4.80565e-04
  1   2   7  67 -5.85731e-04
  1   2   7  92  5.25821e-04
  1   2   7  96 -7.29217e-04
  1   2   7  98 -1.10053e-04
  1   2   7 103  3.58565e-04
  1   2   7 104 -2.57522e-04
  1   2   7 109 -2.42919e-04
  1   2   7 114  6.55846e-05
  1   2   7 121  1.01437e-04
  1   2   7 124  3.68992e-04
  1   2   7 133 -3.41860e-04
  1   2   7 138  1.08555e-04
  1   2   7 147 -3.95500e-05
  1   2   7 154  1.00980e-04
  1   2   7 157  7.08334e-05
  1   2   7 161  8.55115e-05
  1   2   7 165  2.32985e-04
  1   2   7 169  7.88944e-05
  1   2   7 173 -2.16966e-04
  1   2   7 176 -7.14562e-05
  1   2   8 110 -4.37341e-04
  1   2   8 158  4.37137e-04
  1   2   8 166  4.37183e-04
  1   2   9   7  9.31084e-05
  1   2   9  13 -4.18805e-05
  1   2   9  19  1.67578e-04
  1   2   9  36 -8.69229e-05
  1   2   9  42  1.74847e-04
  1   2   9  51  5.24103e-05
  1   2   9  65  1.63634e-04
  1   2   9  71 -6.95505e-05
  1   2   9  77 -8.86726e-05
  1   2   9  80  1.45214e-05
  1   2   9  89  5.80259e-05
  1   2  10  12  3.72820e-04
  1   2  10  17 -4.52252e-04
  1   2  10  23  9.31819e-05
  1   2  10  35  3.48827e-04
  1   2  10  40 -2.33619e-04
  1   2  10  50 -2.07315e-04
  1   2  10  60  3.68514e-04
  1   2  10  68 -1.87142e-04
  1   2  10  76 -2.48828e-04
  1   2  10  81  5.83225e-05
  1   2  10  82 -8.42118e-05
  1   2  10  88  1.53672e-04
  1   2  11   9 -7.20650e-04
  1   2  11  15 -2.24055e-04
  1   2  11  16  2.24783e-04
  1   2  11  21 -8.49609e-04
  1   2  11  25  2.18532e-05
  1   2  11  26 -2.11412e-05
  1   2  11  31  2.23904e-04
  1   2  11  32  2.16847e-04
  1   2  11  33 -6.28793e-04
  1   2  11  37 -8.98175e-04
  1   2  11  38  8.96892e-04
  1   2  11  44  1.40452e-04
  1   2  11  45 -1.39994e-04
  1   2  11  46 -5.95228e-04
  1   2  11  47  5.95794e-04
  1   2  11  48  6.95429e-05
  1   2  11  54  1.50303e-05
  1   2  11  56  4.36918e-05
  1   2  11  61  7.48584e-04
  1   2  11  62  7.49050e-04
  1   2  11  63  1.88704e-05
  1   2  11  64 -1.91330e-05
  1   2  11  74  1.03352e-04
  1   2  11  78  1.47729e-05
  1   2  11  79  1.76702e-04
  1   2  11  87  3.58290e-05
  1   2  11 101  1.93016e-04
  1   2  11 107  5.90399e-05
  1   2  11 111  6.55229e-05
  1   2  11 112  8.71740e-05
  1   2  11 113 -8.75886e-05
  1   2  11 117  3.80469e-04
  1   2  11 118 -2.45500e-04
  1   2  11 119  2.46676e-04
  1   2  11 123 -7.71086e-05
  1   2  11 127 -1.48977e-04
  1   2  11 128 -1.05966e-04
  1   2  11 134  4.90285e-05
  1   2  11 135 -4.91220e-05
  1   2  11 137  3.82577e-04
  1   2  11 142 -1.13106e-04
  1   2  11 143  1.15565e-04
  1   2  11 144 -5.91703e-04
  1   2  11 148 -2.95743e-04
  1   2  11 149 -2.96021e-04
  1   2  11 152 -6.43719e-04
  1   2  11 153 -6.37202e-04
  1   2  11 170  2.86471e-05
  1   2  11 171  2.89303e-05
  1   2  11 174 -5.98046e-05
  1   2  11 175 -5.97229e-05
  1   2  12   9  4.70321e-05
  1   2  12  10  3.27043e-04
  1   2  12  11 -3.27248e-04
  1   2  12  15 -5.11285e-04
  1   2  12  16 -5.07639e-04
  1   2  12  21  2.97183e-05
  1   2  12  25 -3.31332e-04
  1   2  12  26  3.31612e-04
  1   2  12  27  1.40778e-03
  1   2  12  28 -1.40773e-03
  1   2  12  31  1.64240e-04
  1   2  12  32  1.67777e-04
  1   2  12  33 -4.69638e-05
  1   2  12  34  4.21430e-05
  1   2  12  37  1.73614e-04
  1   2  12  38  1.92323e-04
  1   2  12  44 -7.34098e-04
  1   2  12  45  7.34361e-04
  1   2  12  46  1.07475e-04
  1   2  12  47 -1.03259e-04
  1   2  12  61  6.66326e-05
  1   2  12  62  6.50108e-05
  1   2  12  63  2.68917e-04
  1   2  12  64 -2.67756e-04
  1   2  12  69  9.69076e-05
  1   2  12  70  9.46905e-05
  1   2  12  72  3.58895e-04
  1   2  12  73 -3.59136e-04
  1   2  12  74  1.19563e-05
  1   2  12  78  6.12121e-05
  1   2  12  79 -2.86528e-05
  1   2  12  83  1.36936e-04
  1   2  12  90 -3.08285e-05
  1   2  12 101  2.19110e-05
  1   2  12 111  2.80416e-05
  1   2  12 117 -2.78812e-05
  1   2  12 118 -7.77260e-05
  1   2  12 119 -7.53512e-05
  1   2  12 123 -3.04099e-05
  1   2  12 127  3.70980e-05
  1   2  12 128  4.54446e-05
  1   2  12 137 -1.08541e-04
  1   2  12 142 -1.47697e-04
  1   2  12 143 -1.37911e-04
  1   2  12 148 -1.14682e-04
  1   2  12 149  1.13753e-04
  1   2  12 170  1.05010e-05
  1   2  13   7 -2.36642e-04
  1   2  13  13  1.39476e-04
  1   2  13  19 -5.12144e-04
  1   2  13  24 -3.95432e-04
  1   2  13  29 -1.35823e-05
  1   2  13  36  5.08213e-04
  1   2  13  42 -3.43585e-04
  1   2  13  51 -8.17789e-05
  1   2  13  52  1.05124e-05
  1   2  13  65 -4.46256e-04
  1   2  13  71  3.41128e-05
  1   2  13  77  3.82805e-04
  1   2  13  80 -2.25558e-05
  1   2  13  85  2.70284e-04
  1   2  13  89 -1.71700e-04
  1   2  13  96 -1.47326e-05
  1   2  14   9 -1.57351e-05
  1   2  14  21 -2.12156e-05
  1   2  14  27  3.28823e-05
  1   2  14  28  3.28447e-05
  1   2  14  44  1.32071e-05
  1   2  14  45 -1.32184e-05
  1   2  14  46 -1.06818e-05
  1   2  14  47  1.06908e-05
  1   2  15  33  2.01703e-05
  1   2  15 142  2.75596e-05
  1   2  15 143 -2.82017e-05
  1   2  15 152  1.54835e-05
  1   2  15 153 -1.58109e-05
  1   3   4  18 -9.60350e-05
  1   3   4  24  6.20009e-05
  1   3   4  42  9.35968e-05
  1   3   4  43 -3.29337e-05
  1   3   4  52 -5.27146e-05
  1   3   4  65 -6.88762e-05
  1   3   4  71 -2.50022e-05
  1   3   4  77 -2.82283e-05
  1   3   4  89  1.23368e-05
  1   3   4  92 -6.26011e-05
  1   3   4 124 -1.09873e-05
  1   3   4 138 -1.27048e-05
  1   3   5   7 -7.52267e-05
  1   3   5   8  6.03659e-05
  1   3   5   9  5.99258e-05
  1   3   5  14 -1.46303e-04
  1   3   5  16 -8.83238e-05
  1   3   5  17 -1.72475e-05
  1   3   5  20  3.69377e-05
  1   3   5  22 -2.21607e-04
  1   3   5  23  4.27801e-05
  1   3   5  25 -1.85451e-05
  1   3   5  26  1.71011e-05
  1   3   5  30  3.07724e-04
  1   3   5  33 -8.05645e-05
  1   3   5  35  8.87027e-05
  1   3   5  40  1.20030e-04
  1   3   5  41 -3.12767e-04
  1   3   5  43  3.74899e-05
  1   3   5  50  1.05360e-05
  1   3   5  51 -2.30000e-05
  1   3   5  53  9.92575e-05
  1   3   5  55 -2.12448e-05
  1   3   5  56 -3.78980e-05
  1   3   5  57 -6.17555e-05
  1   3   5  58  7.14903e-05
  1   3   5  60  3.33693e-05
  1   3   5  61  1.33433e-04
  1   3   5  63 -2.28369e-05
  1   3   5  66 -5.46186e-05
  1   3   5  68  8.74111e-05
  1   3   5  72  2.69401e-05
  1   3   5  73 -2.65573e-05
  1   3   5  75 -2.32384e-05
  1   3   5  76  6.93930e-05
  1   3   5  79  2.62159e-05
  1   3   5  82 -2.32391e-05
  1   3   5  84  3.61935e-05
  1   3   5  85  2.35194e-05
  1   3   5  86  3.55645e-05
  1   3   5  91 -2.28441e-05
  1   3   5  94  1.74438e-05
  1   3   5  97 -4.11472e-04
  1   3   5  98  6.33037e-05
  1   3   5  99  7.43246e-05
  1   3   5 101  1.19882e-05
  1   3   5 105 -1.87648e-04
  1   3   5 108  6.77080e-05
  1   3   5 112  4.05552e-05
  1   3   5 115  2.00619e-04
  1   3   5 116 -3.44972e-05
  1   3   5 117 -1.52690e-04
  1   3   5 122 -5.29439e-05
  1   3   5 124  1.48128e-05
  1   3   5 125  8.78876e-05
  1   3   5 126 -6.05531e-05
  1   3   5 127  6.19392e-05
  1   3   5 129  7.05493e-05
  1   3   5 130  2.44733e-04
  1   3   5 131 -2.26908e-05
  1   3   5 132 -4.43838e-04
  1   3   5 133 -1.92224e-05
  1   3   5 135  1.42212e-05
  1   3   5 136  1.22324e-04
  1   3   5 138  2.64376e-04
  1   3   5 139  2.80364e-04
  1   3   5 140 -2.74200e-05
  1   3   5 141  1.03773e-04
  1   3   5 143 -1.83098e-04
  1   3   5 145  2.35310e-04
  1   3   5 146 -1.02016e-04
  1   3   5 147 -1.98643e-05
  1   3   5 148 -1.35560e-04
  1   3   5 151 -8.72547e-05
  1   3   5 152  4.72634e-05
  1   3   5 153 -4.80630e-05
  1   3   5 155 -4.40527e-05
  1   3   5 156 -4.91136e-05
  1   3   5 158 -1.48715e-05
  1   3   5 159  1.26028e-05
  1   3   5 160  1.30529e-04
  1   3   5 162  1.43893e-05
  1   3   5 164  2.26883e-05
  1   3   5 166 -1.14018e-05
  1   3   5 172 -1.27490e-04
  1   3   5 174  1.78364e-05
  1   3   5 177 -8.09021e-05
  1   3   6   8 -2.85855e-04
  1   3   6   9  2.83336e-04
  1   3   6  12 -1.11892e-05
  1   3   6  13 -1.46419e-04
  1   3   6  14 -2.13522e-04
  1   3   6  16 -3.14120e-05
  1   3   6  17  3.64200e-05
  1   3   6  18  1.97778e-05
  1   3   6  19  5.97243e-05
  1   3   6  20 -1.05449e-04
  1   3   6  22  3.36511e-04
  1   3   6  30 -5.35647e-04
  1   3   6  35  1.59280e-05
  1   3   6  39  3.40348e-04
  1   3   6  40 -1.16590e-04
  1   3   6  41  6.44397e-04
  1   3   6  42  8.36905e-05
  1   3   6  50 -2.33242e-05
  1   3   6  51 -3.70237e-05
  1   3   6  52  1.81629e-04
  1   3   6  54  1.12726e-05
  1   3   6  55  1.89532e-05
  1   3   6  58 -5.04487e-04
  1   3   6  59 -3.19255e-04
  1   3   6  63  1.20359e-05
  1   3   6  65  3.87136e-05
  1   3   6  66 -8.60585e-05
  1   3   6  67 -2.52298e-04
  1   3   6  68  6.60692e-05
  1   3   6  69 -5.78228e-05
  1   3   6  70 -1.26965e-04
  1   3   6  72  6.31569e-05
  1   3   6  73 -1.32428e-05
  1   3   6  79  1.36001e-05
  1   3   6  81 -8.06843e-05
  1   3   6  82 -1.36699e-04
  1   3   6  83 -1.30836e-05
  1   3   6  84  3.20139e-05
  1   3   6  86  3.31436e-05
  1   3   6  87  1.45594e-05
  1   3   6  88 -5.02459e-05
  1   3   6  89 -1.14060e-05
  1   3   6  90  4.31240e-05
  1   3   6  91 -9.26639e-05
  1   3   6  92  3.53473e-05
  1   3   6  93 -1.23658e-04
  1   3   6  96 -8.32972e-05
  1   3   6  97  9.58633e-04
  1   3   6  99  1.01309e-04
  1   3   6 100  1.17230e-04
  1   3   6 101  2.50694e-04
  1   3   6 102 -6.96122e-05
  1   3   6 103  1.46641e-04
  1   3   6 105  2.88624e-04
  1   3   6 106 -1.14871e-04
  1   3   6 108  1.85183e-04
  1   3   6 112  7.28677e-05
  1   3   6 113  1.27841e-05
  1   3   6 115 -2.37451e-04
  1   3   6 116 -4.80515e-05
  1   3   6 117 -1.03913e-04
  1   3   6 120 -1.00047e-04
  1   3   6 121  1.11735e-04
  1   3   6 122 -2.22237e-05
  1   3   6 124  3.79589e-05
  1   3   6 125 -5.43087e-04
  1   3   6 126  8.76017e-05
  1   3   6 127 -8.97171e-05
  1   3   6 129  1.70072e-04
  1   3   6 130 -5.13030e-04
  1   3   6 132 -3.22683e-04
  1   3   6 133 -4.87786e-04
  1   3   6 135  3.65342e-05
  1   3   6 136 -2.90131e-04
  1   3   6 139 -4.50500e-04
  1   3   6 141 -6.38289e-04
  1   3   6 143  1.35897e-04
  1   3   6 145 -9.98542e-05
  1   3   6 146  1.40901e-04
  1   3   6 148 -2.26884e-04
  1   3   6 150 -9.83095e-05
  1   3   6 151  3.32358e-05
  1   3   6 152  1.06054e-05
  1   3   6 153 -1.08140e-04
  1   3   6 155 -1.50041e-04
  1   3   6 156 -5.46992e-05
  1   3   6 158 -1.74647e-05
  1   3   6 159 -1.28548e-04
  1   3   6 161  3.23781e-05
  1   3   6 162 -9.37510e-05
  1   3   6 164  1.49680e-04
  1   3   6 166  1.28780e-04
  1   3   6 167 -1.34852e-05
  1   3   6 168  4.96823e-05
  1   3   6 170 -6.54786e-05
  1   3   6 171 -2.24670e-05
  1   3   6 172 -1.62559e-05
  1   3   6 174 -1.00589e-04
  1   3   6 175  2.37922e-04
  1   3   6 177 -7.66376e-05
  1   3   7   8 -1.89129e-04
  1   3   7  10 -1.60372e-04
  1   3   7  11 -1.59398e-04
  1   3   7  15 -4.25685e-04
  1   3   7  20 -5.30463e-05
  1   3   7  21 -5.31336e-05
  1   3   7  27 -3.92442e-04
  1   3   7  28  3.91538e-04
  1   3   7  31 -1.81143e-05
  1   3   7  32 -1.74721e-05
  1   3   7  33  3.78079e-05
  1   3   7  37 -8.52772e-04
  1   3   7  38 -8.57296e-04
  1   3   7  44 -1.43585e-04
  1   3   7  45  1.43840e-04
  1   3   7  46  2.61727e-04
  1   3   7  47  2.61640e-04
  1   3   7  54  1.39614e-05
  1   3   7  55  1.27970e-05
  1   3   7  62  1.01827e-03
  1   3   7  63 -4.73889e-05
  1   3   7  69  1.47465e-05
  1   3   7  70  1.35416e-05
  1   3   7  78 -1.35286e-04
  1   3   7  86  1.28618e-04
  1   3   7  87  1.28464e-04
  1   3   7 118  1.12927e-05
  1   3   7 119  1.31057e-05
  1   3   7 131 -4.93110e-04
  1   3   7 137  1.36646e-05
  1   3   7 140  5.63658e-04
  1   3   7 142 -3.20075e-05
  1   3   7 143 -1.91907e-05
  1   3   8   8 -3.40845e-04
  1   3   8  10 -8.22200e-05
  1   3   8  11  8.15264e-05
  1   3   8  15 -6.02614e-04
  1   3   8  20 -1.23907e-04
  1   3   8  21  1.24351e-04
  1   3   8  25  8.59007e-05
  1   3   8  26  8.98637e-05
  1   3   8  27 -5.18549e-04
  1   3   8  28 -5.17419e-04
  1   3   8  31 -3.42575e-05
  1   3   8  32  3.44893e-05
  1   3   8  33 -3.57121e-05
  1   3   8  37  8.60725e-04
  1   3   8  38 -8.64810e-04
  1   3   8  44  1.10395e-04
  1   3   8  45  1.10366e-04
  1   3   8  46  3.64230e-04
  1   3   8  47 -3.64584e-04
  1   3   8  54 -2.24559e-05
  1   3   8  55  2.41831e-05
  1   3   8  62  1.16997e-03
  1   3   8  63  4.86350e-05
  1   3   8  69 -4.44713e-05
  1   3   8  70  4.37414e-05
  1   3   8  73 -8.71398e-05
  1   3   8  78 -1.61006e-04
  1   3   8  83  2.61186e-05
  1   3   8  86  1.04021e-04
  1   3   8  87 -1.03932e-04
  1   3   8  90 -2.64975e-05
  1   3   8  95  5.97540e-05
  1   3   8 111  2.02257e-05
  1   3   8 112  1.03974e-05
  1   3   8 117 -1.22407e-05
  1   3   8 118 -1.02936e-05
  1   3   8 122  2.15244e-05
  1   3   8 123 -2.01836e-05
  1   3   8 137 -1.92444e-05
  1   3   8 142  3.22660e-05
  1   3   8 143 -2.48048e-05
  1   3   8 144  1.01103e-05
  1   3   8 148 -1.33185e-05
  1   3   8 149 -1.29378e-05
  1   3   9   8  1.23395e-04
  1   3   9  15  1.96225e-05
  1   3   9  25 -1.74172e-04
  1   3   9  26  1.81948e-04
  1   3   9  33  3.45882e-05
  1   3   9  37 -6.36199e-05
  1   3   9  38 -6.68812e-05
  1   3   9  44 -8.65195e-04
  1   3   9  45  8.63969e-04
  1   3   9  46  1.14303e-05
  1   3   9  47  1.84247e-05
  1   3   9  48  1.29380e-04
  1   3   9  56 -7.01645e-05
  1   3   9  62 -1.72443e-04
  1   3   9  63 -1.36173e-04
  1   3   9  69  4.28948e-05
  1   3   9  70  4.47112e-05
  1   3   9  74 -4.76657e-05
  1   3   9  95 -1.02698e-05
  1   3   9 101  1.46089e-05
  1   3   9 111 -6.02307e-05
  1   3   9 112 -8.55422e-05
  1   3   9 113  8.62698e-05
  1   3   9 117  8.60354e-05
  1   3   9 118 -1.67350e-04
  1   3   9 119 -1.69872e-04
  1   3   9 122  8.81638e-05
  1   3   9 123  8.80120e-05
  1   3   9 127 -2.19531e-04
  1   3   9 128 -5.16175e-04
  1   3   9 134  6.62107e-05
  1   3   9 137  5.79698e-05
  1   3   9 142  2.58707e-04
  1   3   9 143  2.65390e-04
  1   3   9 144 -3.03151e-04
  1   3   9 145  5.44530e-05
  1   3   9 148 -1.71003e-04
  1   3   9 149  1.70721e-04
  1   3   9 152 -3.62679e-04
  1   3   9 158 -2.37657e-05
  1   3   9 163  3.46713e-05
  1   3   9 167  1.80489e-05
  1   3   9 170  1.58900e-05
  1   3   9 171 -1.59700e-05
  1   3   9 174  1.48835e-05
  1   3   9 175  1.48331e-05
  1   3  10   8  2.18126e-04
  1   3  10  10 -2.04398e-05
  1   3  10  11  1.52091e-05
  1   3  10  15  7.76471e-05
  1   3  10  20  1.01553e-04
  1   3  10  21 -9.59634e-05
  1   3  10  31 -2.73136e-04
  1   3  10  32  2.72606e-04
  1   3  10  33 -2.18473e-04
  1   3  10  37  5.13088e-05
  1   3  10  38 -4.67848e-05
  1   3  10  44  2.24064e-04
  1   3  10  45  2.23167e-04
  1   3  10  46  3.29969e-05
  1   3  10  47 -2.94174e-05
  1   3  10  48  7.46263e-05
  1   3  10  54  9.57606e-05
  1   3  10  55  1.96775e-04
  1   3  10  56 -8.91326e-05
  1   3  10  62 -8.44708e-05
  1   3  10  63  1.20589e-04
  1   3  10  69  1.32802e-05
  1   3  10  70 -1.32018e-05
  1   3  10  74  1.16417e-05
  1   3  10  94 -1.06725e-05
  1   3  10  95  5.66236e-05
  1   3  10 101 -1.84648e-05
  1   3  10 107 -1.33926e-04
  1   3  10 111 -1.17087e-04
  1   3  10 112 -2.94610e-04
  1   3  10 113 -2.94658e-04
  1   3  10 116 -1.58512e-05
  1   3  10 117  5.21005e-04
  1   3  10 118 -7.28771e-05
  1   3  10 119  7.15448e-05
  1   3  10 122 -3.32624e-04
  1   3  10 123  3.32690e-04
  1   3  10 127 -9.20873e-04
  1   3  10 128 -4.17342e-04
  1   3  10 134 -5.47296e-05
  1   3  10 137  8.85643e-05
  1   3  10 142 -4.20798e-04
  1   3  10 143  4.14676e-04
  1   3  10 144 -5.16192e-04
  1   3  10 145  7.09206e-05
  1   3  10 148 -4.22015e-04
  1   3  10 149 -4.22611e-04
  1   3  10 152 -3.70616e-04
  1   3  10 158 -1.71329e-05
  1   3  10 163  4.67338e-05
  1   3  10 167  2.98028e-05
  1   3  10 170  8.51246e-05
  1   3  10 171  8.47775e-05
  1   3  10 174 -2.61645e-05
  1   3  10 175  2.59318e-05
  1   3  11   8 -8.45061e-05
  1   3  11   9 -8.53344e-05
  1   3  11  10  1.67712e-05
  1   3  11  11  2.56040e-04
  1   3  11  12 -4.10407e-04
  1   3  11  13  1.61614e-04
  1   3  11  14 -5.91693e-05
  1   3  11  16 -7.58321e-05
  1   3  11  17  2.83063e-04
  1   3  11  20 -1.05797e-04
  1   3  11  22 -6.25617e-05
  1   3  11  23  3.18328e-04
  1   3  11  26  1.42794e-04
  1   3  11  28 -1.31102e-04
  1   3  11  29 -6.77589e-05
  1   3  11  30 -2.99547e-05
  1   3  11  35 -3.69439e-04
  1   3  11  36 -2.46666e-05
  1   3  11  39 -1.56106e-04
  1   3  11  40  2.59949e-04
  1   3  11  41  3.43189e-04
  1   3  11  42 -1.83239e-04
  1   3  11  43 -1.65867e-04
  1   3  11  50 -2.11859e-04
  1   3  11  51 -8.91734e-05
  1   3  11  53  5.06781e-05
  1   3  11  55 -2.59314e-05
  1   3  11  56  4.52589e-05
  1   3  11  57 -1.04196e-05
  1   3  11  60 -3.80323e-04
  1   3  11  61  6.92980e-05
  1   3  11  64 -8.30463e-05
  1   3  11  66  3.94809e-04
  1   3  11  67  1.62838e-04
  1   3  11  68 -1.00637e-05
  1   3  11  69  7.94089e-05
  1   3  11  70  7.90570e-05
  1   3  11  71  1.62228e-04
  1   3  11  72 -1.20083e-04
  1   3  11  73 -9.98660e-05
  1   3  11  76  2.00011e-04
  1   3  11  77  1.80572e-05
  1   3  11  78 -6.06952e-05
  1   3  11  79 -6.91188e-05
  1   3  11  80  1.63149e-04
  1   3  11  81 -9.36590e-05
  1   3  11  82  6.63119e-05
  1   3  11  83 -1.89966e-04
  1   3  11  84  2.03268e-04
  1   3  11  85 -1.52201e-05
  1   3  11  86 -5.68728e-05
  1   3  11  88 -2.38204e-05
  1   3  11  89 -3.27046e-04
  1   3  11  90  7.65549e-05
  1   3  11  93  1.37735e-04
  1   3  11  94  2.28477e-05
  1   3  11  95 -3.74855e-05
  1   3  11  96  1.61548e-04
  1   3  11  97 -1.09847e-04
  1   3  11  98 -1.70496e-04
  1   3  11  99  1.06533e-04
  1   3  11 101 -1.34452e-05
  1   3  11 102 -6.43809e-05
  1   3  11 105  5.18295e-05
  1   3  11 106 -1.23056e-04
  1   3  11 108 -8.31731e-05
  1   3  11 109  1.66247e-04
  1   3  11 112 -4.03220e-04
  1   3  11 113  4.99427e-05
  1   3  11 114  1.65905e-04
  1   3  11 115  6.46736e-05
  1   3  11 116  2.57094e-05
  1   3  11 118  2.30870e-05
  1   3  11 120  9.88936e-05
  1   3  11 122  6.42697e-04
  1   3  11 125 -2.37373e-04
  1   3  11 126  3.01328e-05
  1   3  11 130 -1.18461e-04
  1   3  11 132  1.19502e-04
  1   3  11 134  4.05643e-05
  1   3  11 135 -2.51496e-04
  1   3  11 137  1.86205e-05
  1   3  11 138  2.90962e-05
  1   3  11 139  2.48566e-04
  1   3  11 141 -5.06346e-05
  1   3  11 146 -1.24817e-04
  1   3  11 150  1.54173e-04
  1   3  11 151  3.51227e-05
  1   3  11 152 -3.96355e-05
  1   3  11 153 -6.06902e-04
  1   3  11 155 -2.88409e-05
  1   3  11 156 -2.41045e-04
  1   3  11 159  2.71906e-04
  1   3  11 160 -3.39333e-04
  1   3  11 163  1.09517e-05
  1   3  11 164 -3.14134e-05
  1   3  11 165 -1.64422e-04
  1   3  11 166 -2.81606e-04
  1   3  11 167  6.40737e-05
  1   3  11 171 -5.79172e-05
  1   3  11 172  1.03717e-04
  1   3  11 173  1.65861e-04
  1   3  11 174 -2.96079e-05
  1   3  11 177  2.03776e-04
  1   3  12   7  1.68690e-04
  1   3  12   8  4.55275e-04
  1   3  12   9 -4.51153e-04
  1   3  12  12  1.05864e-04
  1   3  12  13  4.72994e-05
  1   3  12  14 -3.97547e-05
  1   3  12  16 -8.60539e-05
  1   3  12  17 -7.53529e-05
  1   3  12  18  8.20115e-05
  1   3  12  20 -3.29556e-04
  1   3  12  22 -8.64965e-04
  1   3  12  23 -1.00972e-04
  1   3  12  29 -1.67627e-04
  1   3  12  30 -3.01441e-05
  1   3  12  34  6.29549e-05
  1   3  12  35  7.12765e-05
  1   3  12  36 -1.64916e-04
  1   3  12  38 -9.34891e-05
  1   3  12  40 -6.54433e-05
  1   3  12  41 -4.24970e-04
  1   3  12  42  9.17062e-04
  1   3  12  43  3.69637e-05
  1   3  12  47  1.56132e-05
  1   3  12  50  1.34891e-04
  1   3  12  52  5.45572e-05
  1   3  12  53 -3.58324e-04
  1   3  12  55 -1.85118e-04
  1   3  12  57  1.78108e-05
  1   3  12  58  2.54165e-04
  1   3  12  59 -6.89009e-05
  1   3  12  60  1.08345e-04
  1   3  12  61  2.00645e-04
  1   3  12  64 -2.25944e-04
  1   3  12  65  7.70396e-04
  1   3  12  67 -4.72452e-05
  1   3  12  68  4.18893e-05
  1   3  12  70 -2.81678e-05
  1   3  12  72 -2.03381e-05
  1   3  12  76  5.01055e-05
  1   3  12  78  2.98362e-05
  1   3  12  79 -2.06829e-04
  1   3  12  81 -3.79634e-05
  1   3  12  82 -1.25877e-04
  1   3  12  85 -8.01590e-05
  1   3  12  86  2.82031e-04
  1   3  12  87 -5.86960e-05
  1   3  12  88  1.25059e-04
  1   3  12  89  6.64353e-05
  1   3  12  90  1.88875e-05
  1   3  12  93 -3.32467e-04
  1   3  12  94  3.35473e-04
  1   3  12  95 -1.23031e-04
  1   3  12  97 -3.99368e-04
  1   3  12  99 -6.90433e-05
  1   3  12 102 -7.86191e-05
  1   3  12 103  4.46338e-05
  1   3  12 104 -4.97085e-05
  1   3  12 105 -2.00216e-04
  1   3  12 106  6.13297e-05
  1   3  12 107 -1.39770e-05
  1   3  12 108 -6.02730e-05
  1   3  12 115  7.92607e-05
  1   3  12 120  1.31812e-04
  1   3  12 121  1.84107e-05
  1   3  12 122  3.34712e-05
  1   3  12 125  7.36425e-05
  1   3  12 130  3.76298e-05
  1   3  12 132  1.83006e-04
  1   3  12 133 -1.03069e-04
  1   3  12 135 -2.19780e-05
  1   3  12 139  1.70469e-04
  1   3  12 140 -1.38657e-04
  1   3  12 141 -1.32738e-04
  1   3  12 146  4.83876e-05
  1   3  12 147  4.46813e-05
  1   3  12 151 -2.19375e-05
  1   3  12 153  3.49344e-05
  1   3  12 154  1.68725e-04
  1   3  12 155  2.31179e-05
  1   3  12 156  2.25917e-05
  1   3  12 157 -1.67594e-04
  1   3  12 159  2.36217e-05
  1   3  12 160  2.49755e-05
  1   3  12 161  1.99006e-05
  1   3  12 164  2.07002e-05
  1   3  12 169  1.67621e-04
  1   3  12 172 -9.53153e-05
  1   3  12 175 -3.85448e-05
  1   3  12 176  1.68559e-04
  1   3  13   8  7.48712e-05
  1   3  13  15  2.41885e-05
  1   3  13  25 -9.79777e-05
  1   3  13  26  1.00275e-04
  1   3  13  31 -1.91307e-04
  1   3  13  32 -1.91833e-04
  1   3  13  44  1.42107e-04
  1   3  13  45 -1.42085e-04
  1   3  13  46 -1.00546e-05
  1   3  13  56  1.88178e-04
  1   3  13  62 -7.82030e-05
  1   3  13  63  3.73413e-05
  1   3  13  69 -2.28844e-05
  1   3  13  70 -2.51468e-05
  1   3  13  95 -3.70413e-05
  1   3  13 101  1.63664e-04
  1   3  13 107  1.34720e-04
  1   3  13 111  2.03809e-04
  1   3  13 112  3.11488e-04
  1   3  13 113 -3.10859e-04
  1   3  13 117 -7.72100e-04
  1   3  13 118  2.76405e-04
  1   3  13 119  2.81698e-04
  1   3  13 122 -5.00944e-04
  1   3  13 123 -5.01126e-04
  1   3  13 127  4.34716e-04
  1   3  13 128  4.68507e-04
  1   3  13 134 -5.05183e-05
  1   3  13 137 -1.71952e-05
  1   3  13 142 -1.17856e-03
  1   3  13 143 -1.05512e-03
  1   3  13 144  7.11677e-04
  1   3  13 148  4.35033e-04
  1   3  13 149 -4.33733e-04
  1   3  13 152  5.26985e-04
  1   3  13 158  9.50770e-05
  1   3  13 163 -9.65605e-05
  1   3  13 167 -6.81103e-05
  1   3  13 170 -1.59037e-04
  1   3  13 171  1.58835e-04
  1   3  13 174 -6.45143e-05
  1   3  13 175 -6.42495e-05
  1   3  14  10  3.99801e-05
  1   3  14  13 -5.59902e-05
  1   3  14  16 -3.67458e-05
  1   3  14  17  2.35264e-04
  1   3  14  18 -2.26531e-05
  1   3  14  20 -4.03755e-05
  1   3  14  23  3.00019e-04
  1   3  14  24  1.31462e-05
  1   3  14  35 -2.46594e-05
  1   3  14  39 -1.01313e-05
  1   3  14  40  1.15975e-04
  1   3  14  50 -8.26617e-05
  1   3  14  51 -5.77189e-05
  1   3  14  59  1.14318e-05
  1   3  14  60 -1.40360e-04
  1   3  14  66  1.03839e-05
  1   3  14  67  1.00496e-05
  1   3  14  68 -5.38013e-05
  1   3  14  71 -2.09722e-05
  1   3  14  75  4.02339e-05
  1   3  14  76  2.61500e-04
  1   3  14  81  1.59873e-04
  1   3  14  82 -6.27863e-05
  1   3  14  85 -1.15119e-05
  1   3  14  88 -6.85414e-05
  1   3  14  92 -3.89979e-05
  1   3  14  97  1.38168e-05
  1   3  14 103 -2.15139e-05
  1   3  14 106  1.54894e-05
  1   3  14 114  1.93012e-05
  1   3  14 121 -1.24542e-05
  1   3  14 122 -1.43624e-05
  1   3  14 133  1.10833e-05
  1   3  14 135  1.01740e-05
  1   3  14 148  3.97918e-05
  1   3  14 150  4.47959e-05
  1   3  14 169 -1.08017e-05
  1   3  15   8 -1.32659e-05
  1   3  15   9  1.32007e-05
  1   3  15  12 -4.46623e-05
  1   3  15  16 -1.98069e-05
  1   3  15  17  6.79874e-05
  1   3  15  19 -2.65199e-04
  1   3  15  20  2.57729e-05
  1   3  15  22  2.51182e-05
  1   3  15  23 -1.12220e-04
  1   3  15  24 -2.07578e-04
  1   3  15  36 -2.28218e-04
  1   3  15  40  3.06189e-05
  1   3  15  41  2.73730e-05
  1   3  15  43  2.10051e-05
  1   3  15  50 -1.23240e-05
  1   3  15  55  1.35347e-05
  1   3  15  56  1.40891e-05
  1   3  15  60 -4.30162e-05
  1   3  15  61 -1.57663e-05
  1   3  15  62  1.54092e-05
  1   3  15  63  2.07818e-05
  1   3  15  65 -2.44815e-04
  1   3  15  67 -1.21391e-05
  1   3  15  72  1.55159e-05
  1   3  15  73  1.06238e-05
  1   3  15  81  2.03007e-05
  1   3  15  84  1.14425e-05
  1   3  15  85  1.17074e-04
  1   3  15  86 -1.17438e-05
  1   3  15  88 -2.65274e-05
  1   3  15  91 -1.71853e-05
  1   3  15  94 -1.43368e-05
  1   3  15  96 -2.70804e-04
  1   3  15  97  2.49847e-05
  1   3  15 105  2.44887e-05
  1   3  15 106 -1.39891e-05
  1   3  15 108  2.33104e-05
  1   3  15 109  1.16852e-05
  1   3  15 121 -1.50702e-05
  1   3  15 122  5.26604e-05
  1   3  15 130 -2.41862e-05
  1   3  15 131 -3.49690e-04
  1   3  15 138  1.53290e-05
  1   3  15 140 -3.49018e-04
  1   3  15 141 -2.16416e-05
  1   3  15 147  2.68118e-05
  1   3  15 148  1.89201e-05
  1   3  15 150 -7.97997e-05
  1   3  15 153 -1.95008e-05
  1   3  15 158  1.94762e-05
  1   3  15 160 -1.02237e-05
  1   3  15 161  1.18095e-05
  1   4   5   8 -2.72345e-04
  1   4   5   9 -2.70576e-04
  1   4   5  12  1.12027e-05
  1   4   5  14  2.13568e-04
  1   4   5  16  4.79393e-05
  1   4   5  17 -3.64065e-05
  1   4   5  18 -6.43288e-05
  1   4   5  19  6.52530e-05
  1   4   5  20  1.05615e-04
  1   4   5  22 -3.36512e-04
  1   4   5  30  5.35668e-04
  1   4   5  33 -3.14550e-05
  1   4   5  35 -1.58777e-05
  1   4   5  39  8.16337e-04
  1   4   5  40  1.16680e-04
  1   4   5  41 -1.25165e-04
  1   4   5  42  1.13371e-04
  1   4   5  50 -2.33294e-05
  1   4   5  51 -3.71938e-05
  1   4   5  52 -1.51945e-05
  1   4   5  54 -1.69868e-05
  1   4   5  55 -2.95057e-05
  1   4   5  58  5.04499e-04
  1   4   5  59 -3.63748e-04
  1   4   5  61 -1.06609e-04
  1   4   5  63 -1.08222e-05
  1   4   5  66  8.63479e-05
  1   4   5  67 -2.75868e-04
  1   4   5  68 -6.60583e-05
  1   4   5  69  6.32305e-05
  1   4   5  70  1.26409e-04
  1   4   5  72  6.28298e-05
  1   4   5  73  1.31977e-05
  1   4   5  75 -1.37487e-05
  1   4   5  79 -1.38154e-05
  1   4   5  81  8.06707e-05
  1   4   5  82 -1.92155e-04
  1   4   5  83  5.36506e-05
  1   4   5  84  3.11422e-05
  1   4   5  85  1.19858e-05
  1   4   5  86 -3.35179e-05
  1   4   5  87 -1.45035e-05
  1   4   5  88  5.03924e-05
  1   4   5  89  2.93634e-05
  1   4   5  90  1.13626e-05
  1   4   5  91 -1.24097e-04
  1   4   5  92  4.68549e-04
  1   4   5  93  1.23649e-04
  1   4   5  96  1.07538e-04
  1   4   5  97 -9.58677e-04
  1   4   5  99 -1.01301e-04
  1   4   5 100 -1.18162e-04
  1   4   5 101  2.49891e-04
  1   4   5 102  6.96434e-05
  1   4   5 103  1.90016e-04
  1   4   5 105 -2.88579e-04
  1   4   5 106  9.64959e-05
  1   4   5 107 -2.21000e-05
  1   4   5 108 -5.30821e-05
  1   4   5 112 -1.65108e-04
  1   4   5 113  1.27339e-05
  1   4   5 116  4.64599e-05
  1   4   5 117 -9.56392e-05
  1   4   5 120  4.38697e-05
  1   4   5 121  1.14822e-04
  1   4   5 122  1.11647e-05
  1   4   5 124 -4.46954e-05
  1   4   5 125  5.43103e-04
  1   4   5 126 -8.74816e-05
  1   4   5 127  8.95692e-05
  1   4   5 129  1.44117e-04
  1   4   5 130  5.13021e-04
  1   4   5 131 -8.54781e-04
  1   4   5 132  3.22675e-04
  1   4   5 133 -6.36646e-04
  1   4   5 134  2.89557e-05
  1   4   5 135  3.64267e-05
  1   4   5 136 -2.89429e-04
  1   4   5 139  4.50497e-04
  1   4   5 140 -7.96513e-04
  1   4   5 141  6.38340e-04
  1   4   5 143  1.03119e-04
  1   4   5 145  4.50404e-05
  1   4   5 146 -1.00245e-04
  1   4   5 148 -2.24254e-04
  1   4   5 151  5.50594e-05
  1   4   5 152 -3.16116e-05
  1   4   5 153 -1.06962e-04
  1   4   5 155  1.50040e-04
  1   4   5 156  5.46664e-05
  1   4   5 158  1.26613e-04
  1   4   5 159  1.28377e-04
  1   4   5 160 -3.34564e-05
  1   4   5 161  6.46173e-05
  1   4   5 162 -9.36422e-05
  1   4   5 163 -4.50287e-05
  1   4   5 164 -1.49696e-04
  1   4   5 166  1.28744e-04
  1   4   5 167  1.34791e-05
  1   4   5 168 -4.96694e-05
  1   4   5 169  2.92665e-05
  1   4   5 170 -1.22087e-05
  1   4   5 171 -2.24610e-05
  1   4   5 172  1.62620e-05
  1   4   5 174 -1.00209e-04
  1   4   5 175 -2.38083e-04
  1   4   5 177  7.66332e-05
  1   4   6   7  4.57154e-05
  1   4   6   8 -1.77107e-05
  1   4   6   9  1.73131e-05
  1   4   6  14 -1.46355e-04
  1   4   6  16  4.60214e-05
  1   4   6  17 -1.73637e-05
  1   4   6  20  2.52987e-05
  1   4   6  22 -2.21603e-04
  1   4   6  23  4.27266e-05
  1   4   6  25  1.85841e-05
  1   4   6  26 -1.70477e-05
  1   4   6  27  2.52135e-05
  1   4   6  28  2.52184e-05
  1   4   6  29 -2.12160e-04
  1   4   6  30  3.07723e-04
  1   4   6  35  8.88162e-05
  1   4   6  40  1.20001e-04
  1   4   6  41  7.10058e-05
  1   4   6  50 -1.04978e-05
  1   4   6  51  1.95147e-05
  1   4   6  53  9.91773e-05
  1   4   6  54  6.38056e-05
  1   4   6  55 -2.15215e-05
  1   4   6  56 -3.79190e-05
  1   4   6  57  6.16778e-05
  1   4   6  58  7.14682e-05
  1   4   6  60  3.32887e-05
  1   4   6  61  5.82354e-05
  1   4   6  63 -2.62795e-05
  1   4   6  66 -5.46247e-05
  1   4   6  68  8.73226e-05
  1   4   6  72 -1.68070e-05
  1   4   6  73 -1.64037e-05
  1   4   6  75 -1.53379e-05
  1   4   6  76  6.94669e-05
  1   4   6  79  1.69365e-05
  1   4   6  82  2.40940e-05
  1   4   6  83  1.83525e-05
  1   4   6  84 -1.92809e-05
  1   4   6  86  1.77228e-05
  1   4   6  90 -1.47912e-05
  1   4   6  91  1.63092e-05
  1   4   6  94 -1.73799e-05
  1   4   6  95  3.61667e-05
  1   4   6  97 -4.11481e-04
  1   4   6  99  7.43032e-05
  1   4   6 105 -1.87610e-04
  1   4   6 107 -1.61388e-05
  1   4   6 108 -2.57282e-04
  1   4   6 112 -1.31396e-05
  1   4   6 114 -1.80613e-04
  1   4   6 115 -1.10857e-05
  1   4   6 117  1.13852e-04
  1   4   6 120 -1.49882e-04
  1   4   6 122  5.57870e-05
  1   4   6 124  1.76129e-05
  1   4   6 125  8.79046e-05
  1   4   6 126 -3.30343e-05
  1   4   6 127  3.42441e-05
  1   4   6 129 -3.99733e-05
  1   4   6 130  2.44743e-04
  1   4   6 132 -4.43754e-04
  1   4   6 133 -2.50150e-05
  1   4   6 135 -1.16908e-05
  1   4   6 136 -1.20517e-04
  1   4   6 138 -1.46472e-05
  1   4   6 139  2.80360e-04
  1   4   6 141  1.03802e-04
  1   4   6 143  9.30431e-05
  1   4   6 145  3.87543e-05
  1   4   6 146  9.54722e-05
  1   4   6 147  2.45294e-04
  1   4   6 148  1.09498e-04
  1   4   6 153  1.50153e-05
  1   4   6 155 -4.40402e-05
  1   4   6 156 -4.91350e-05
  1   4   6 159  1.01905e-05
  1   4   6 160  7.66733e-05
  1   4   6 162 -1.16336e-05
  1   4   6 164  2.27323e-05
  1   4   6 165  1.40439e-05
  1   4   6 166  1.06505e-05
  1   4   6 170 -2.91801e-05
  1   4   6 172 -1.27489e-04
  1   4   6 174 -1.78981e-05
  1   4   6 177 -8.08896e-05
  1   4   7   8 -2.66178e-05
  1   4   7  15 -1.56699e-04
  1   4   7  21  1.23421e-05
  1   4   7  31 -6.78203e-05
  1   4   7  32  6.86382e-05
  1   4   7  44 -1.08713e-04
  1   4   7  45 -1.08583e-04
  1   4   7  56 -1.03897e-05
  1   4   7  62  4.99967e-05
  1   4   7  63 -5.30862e-05
  1   4   7  74 -1.51090e-05
  1   4   7  95 -1.53758e-05
  1   4   7 101 -3.14478e-05
  1   4   7 111  1.01703e-05
  1   4   7 117 -1.64989e-05
  1   4   7 118  2.94741e-05
  1   4   7 119 -2.87103e-05
  1   4   7 131 -3.89124e-05
  1   4   7 137 -3.71886e-05
  1   4   7 140  3.78997e-05
  1   4   7 144  5.36026e-05
  1   4   7 152  4.39622e-05
  1   4   7 170 -1.01047e-05
  1   4   7 171 -1.02740e-05
  1   4   7 174 -1.18612e-05
  1   4   7 175  1.18759e-05
  1   4   8  15  2.84469e-04
  1   4   8  20 -2.53536e-05
  1   4   8  21 -2.52668e-05
  1   4   8  25  2.82630e-05
  1   4   8  33  4.82411e-05
  1   4   8  37  4.57683e-05
  1   4   8  38 -4.84223e-05
  1   4   8  44  9.37696e-05
  1   4   8  45 -9.37820e-05
  1   4   8  46  3.16246e-05
  1   4   8  47  3.10772e-05
  1   4   8  62 -3.09934e-05
  1   4   8  63  1.17471e-04
  1   4   8  69  1.05072e-05
  1   4   8  70 -1.06889e-05
  1   4   8  95  1.29769e-05
  1   4   8 101 -1.65218e-05
  1   4   8 111 -2.67342e-05
  1   4   8 112 -2.78699e-05
  1   4   8 113  2.73596e-05
  1   4   8 117 -5.93504e-05
  1   4   8 118  2.44768e-05
  1   4   8 119  2.40867e-05
  1   4   8 122  1.28958e-05
  1   4   8 123  1.32796e-05
  1   4   8 127  2.19313e-05
  1   4   8 137 -5.37949e-05
  1   4   8 144  6.75528e-05
  1   4   8 148  5.00852e-05
  1   4   8 149 -5.01656e-05
  1   4   8 152  1.07892e-04
  1   4   9   8  2.93072e-04
  1   4   9  10 -5.56167e-05
  1   4   9  11 -5.40201e-05
  1   4   9  15 -1.17486e-05
  1   4   9  20  9.49949e-05
  1   4   9  21 -9.55733e-05
  1   4   9  25 -5.10313e-05
  1   4   9  27 -3.01425e-04
  1   4   9  31 -2.00959e-04
  1   4   9  32  1.98903e-04
  1   4   9  33 -2.41077e-05
  1   4   9  37 -5.43065e-04
  1   4   9  38 -5.41984e-04
  1   4   9  44  3.13921e-05
  1   4   9  45  3.24411e-05
  1   4   9  46  2.84735e-05
  1   4   9  47 -2.85235e-05
  1   4   9  48 -5.24063e-05
  1   4   9  55 -9.54128e-05
  1   4   9  62  7.64690e-04
  1   4   9  69 -1.45253e-04
  1   4   9  70 -1.44452e-04
  1   4   9  73  1.30088e-04
  1   4   9  78 -4.98489e-05
  1   4   9  83 -3.03925e-05
  1   4   9  86 -5.58337e-05
  1   4   9  87 -5.58606e-05
  1   4   9  90  1.87672e-05
  1   4   9  95 -6.31753e-04
  1   4   9 111  4.55950e-05
  1   4   9 112 -1.28680e-05
  1   4   9 117 -5.77659e-05
  1   4   9 118  7.48019e-05
  1   4   9 119 -7.16916e-05
  1   4   9 127 -1.18850e-04
  1   4   9 128 -1.15384e-04
  1   4   9 137  2.46924e-05
  1   4   9 142  3.58051e-05
  1   4   9 144  4.09085e-04
  1   4   9 145  7.34796e-05
  1   4   9 148  5.71678e-05
  1   4   9 149  5.77117e-05
  1   4  10   8 -7.35333e-04
  1   4  10  10 -4.82569e-05
  1   4  10  11  4.67283e-05
  1   4  10  15  2.92762e-04
  1   4  10  20  1.99055e-04
  1   4  10  21  1.98729e-04
  1   4  10  25 -2.01250e-05
  1   4  10  26  1.86426e-05
  1   4  10  27  5.14465e-04
  1   4  10  31 -4.38273e-05
  1   4  10  32 -4.01867e-05
  1   4  10  33 -1.54972e-04
  1   4  10  37 -2.11664e-04
  1   4  10  38  2.11227e-04
  1   4  10  44 -4.58119e-05
  1   4  10  45  4.60833e-05
  1   4  10  46 -2.92734e-04
  1   4  10  47 -2.93016e-04
  1   4  10  48  2.81047e-05
  1   4  10  55  2.67840e-04
  1   4  10  62 -6.76751e-05
  1   4  10  69  4.70802e-05
  1   4  10  70 -4.74465e-05
  1   4  10  73 -2.73160e-05
  1   4  10  78 -4.79916e-05
  1   4  10  83  4.67520e-05
  1   4  10  86 -2.71259e-05
  1   4  10  87  2.71296e-05
  1   4  10  90  6.72765e-05
  1   4  10  95  3.96085e-04
  1   4  10 107  1.01192e-04
  1   4  10 111 -8.21191e-05
  1   4  10 113 -1.04546e-05
  1   4  10 117 -6.08527e-04
  1   4  10 118 -2.68634e-05
  1   4  10 119 -2.95955e-05
  1   4  10 122  9.57069e-05
  1   4  10 123  9.43058e-05
  1   4  10 127  1.58850e-04
  1   4  10 128  1.96018e-04
  1   4  10 137 -2.84181e-05
  1   4  10 142 -4.60412e-04
  1   4  10 143 -4.51249e-04
  1   4  10 144  5.89133e-04
  1   4  10 145 -1.09457e-04
  1   4  10 148 -1.95725e-04
  1   4  10 149  1.93933e-04
  1   4  11   7  1.62256e-04
  1   4  11   8  4.61912e-04
  1   4  11   9  4.56284e-04
  1   4  11  11  3.04402e-05
  1   4  11  12 -1.05906e-04
  1   4  11  14  3.97420e-05
  1   4  11  16  1.04860e-04
  1   4  11  17  7.53538e-05
  1   4  11  19  2.27598e-04
  1   4  11  20  3.61458e-04
  1   4  11  22  8.64910e-04
  1   4  11  23  1.01082e-04
  1   4  11  30  3.02166e-05
  1   4  11  33  3.43616e-05
  1   4  11  35 -7.13700e-05
  1   4  11  39 -1.00400e-05
  1   4  11  40  6.54885e-05
  1   4  11  41  2.44002e-05
  1   4  11  42  2.37836e-04
  1   4  11  43 -2.32247e-05
  1   4  11  47  1.57137e-05
  1   4  11  50 -1.34465e-04
  1   4  11  53  3.58322e-04
  1   4  11  54  1.24251e-04
  1   4  11  55  1.85859e-04
  1   4  11  58 -2.54229e-04
  1   4  11  59 -2.27786e-05
  1   4  11  60 -1.08374e-04
  1   4  11  61  1.93374e-04
  1   4  11  62 -1.30591e-05
  1   4  11  64 -2.00868e-04
  1   4  11  66  1.47521e-04
  1   4  11  68 -4.18723e-05
  1   4  11  70  2.71283e-05
  1   4  11  71 -1.06023e-04
  1   4  11  76 -5.06957e-05
  1   4  11  78  1.50465e-04
  1   4  11  79  2.07831e-04
  1   4  11  81  3.79841e-05
  1   4  11  82  1.25909e-04
  1   4  11  85  3.33018e-05
  1   4  11  86  2.81770e-04
  1   4  11  87  5.87535e-05
  1   4  11  88 -1.24988e-04
  1   4  11  89  2.74963e-05
  1   4  11  90 -1.58988e-05
  1   4  11  93  3.32522e-04
  1   4  11  94  3.44316e-04
  1   4  11  95 -1.94757e-04
  1   4  11  97  3.99382e-04
  1   4  11  98 -3.94256e-05
  1   4  11  99  6.90988e-05
  1   4  11 102  7.86734e-05
  1   4  11 105  2.00221e-04
  1   4  11 106  5.50980e-05
  1   4  11 107  1.40377e-05
  1   4  11 108  6.02591e-05
  1   4  11 112 -2.26680e-05
  1   4  11 115 -7.91856e-05
  1   4  11 116  3.43673e-05
  1   4  11 117  2.04217e-05
  1   4  11 120 -1.31899e-04
  1   4  11 121  4.56482e-05
  1   4  11 122 -5.66591e-05
  1   4  11 125 -7.36547e-05
  1   4  11 130 -3.76386e-05
  1   4  11 131  1.66263e-04
  1   4  11 132 -1.83007e-04
  1   4  11 133 -7.13125e-05
  1   4  11 135  2.31359e-05
  1   4  11 138  1.63569e-04
  1   4  11 139 -1.70423e-04
  1   4  11 140 -8.10000e-05
  1   4  11 141  1.32769e-04
  1   4  11 146 -4.84731e-05
  1   4  11 147  7.84082e-05
  1   4  11 151  2.18939e-05
  1   4  11 153  2.99760e-05
  1   4  11 154  1.62301e-04
  1   4  11 155 -2.30285e-05
  1   4  11 156 -2.26590e-05
  1   4  11 157 -1.67964e-04
  1   4  11 159 -2.41939e-05
  1   4  11 160 -4.22986e-05
  1   4  11 161 -2.03394e-05
  1   4  11 164 -2.07685e-05
  1   4  11 166 -2.41326e-05
  1   4  11 169  1.69202e-04
  1   4  11 172  9.53118e-05
  1   4  11 175  3.85618e-05
  1   4  11 176  1.69044e-04
  1   4  12   8  9.16225e-05
  1   4  12   9 -9.20591e-05
  1   4  12  10  1.66757e-05
  1   4  12  11  1.76059e-04
  1   4  12  12 -4.11013e-04
  1   4  12  14 -5.91460e-05
  1   4  12  16 -1.24909e-04
  1   4  12  17  2.83461e-04
  1   4  12  18 -1.68073e-04
  1   4  12  19 -1.64658e-04
  1   4  12  20 -1.80892e-04
  1   4  12  22 -6.24926e-05
  1   4  12  23  3.18577e-04
  1   4  12  26 -1.42912e-04
  1   4  12  28 -1.31059e-04
  1   4  12  30 -2.99338e-05
  1   4  12  34  1.91899e-04
  1   4  12  35 -3.69801e-04
  1   4  12  39 -1.76787e-04
  1   4  12  40  2.59983e-04
  1   4  12  41 -5.85692e-05
  1   4  12  42 -1.80682e-04
  1   4  12  43 -1.68561e-04
  1   4  12  50 -2.11868e-04
  1   4  12  51 -8.53912e-05
  1   4  12  52 -1.65991e-04
  1   4  12  53  5.07232e-05
  1   4  12  54 -2.54464e-05
  1   4  12  56  4.53009e-05
  1   4  12  57 -1.97264e-04
  1   4  12  60 -3.80244e-04
  1   4  12  61 -8.84447e-05
  1   4  12  64  1.92046e-05
  1   4  12  65  1.64679e-04
  1   4  12  66 -4.45787e-05
  1   4  12  69  1.57358e-04
  1   4  12  70  7.63619e-05
  1   4  12  72 -4.09479e-04
  1   4  12  73 -1.00166e-04
  1   4  12  76  2.00073e-04
  1   4  12  77  1.22656e-05
  1   4  12  79 -7.25831e-05
  1   4  12  80 -1.61309e-04
  1   4  12  81 -9.38456e-05
  1   4  12  82  6.62758e-05
  1   4  12  83 -1.90033e-04
  1   4  12  84  2.03318e-04
  1   4  12  85  1.47887e-05
  1   4  12  86  2.51583e-05
  1   4  12  88 -2.31155e-05
  1   4  12  89 -3.35372e-04
  1   4  12  90  7.68115e-05
  1   4  12  91 -6.88956e-05
  1   4  12  93  1.37717e-04
  1   4  12  94 -6.66706e-05
  1   4  12  95  6.57081e-05
  1   4  12  96  1.66761e-04
  1   4  12  97 -1.09914e-04
  1   4  12  98 -1.69972e-04
  1   4  12  99  1.06545e-04
  1   4  12 101 -1.33717e-05
  1   4  12 102 -6.43717e-05
  1   4  12 104  1.66684e-04
  1   4  12 105  5.18625e-05
  1   4  12 106  1.12668e-04
  1   4  12 108 -8.31591e-05
  1   4  12 109  1.66300e-04
  1   4  12 112 -4.02558e-04
  1   4  12 113  4.97429e-05
  1   4  12 114  1.63702e-04
  1   4  12 115  6.46055e-05
  1   4  12 116  2.49814e-05
  1   4  12 118  2.31117e-05
  1   4  12 120  9.88783e-05
  1   4  12 122  6.28150e-04
  1   4  12 125 -2.37371e-04
  1   4  12 126  3.23377e-05
  1   4  12 130 -1.18488e-04
  1   4  12 131  7.93073e-05
  1   4  12 132  1.19492e-04
  1   4  12 134  4.05620e-05
  1   4  12 135 -2.50649e-04
  1   4  12 137  1.86437e-05
  1   4  12 139  2.48527e-04
  1   4  12 141 -5.06180e-05
  1   4  12 146 -1.24788e-04
  1   4  12 151  3.51876e-05
  1   4  12 152 -3.97253e-05
  1   4  12 153  6.07348e-04
  1   4  12 155 -2.88870e-05
  1   4  12 156 -2.41053e-04
  1   4  12 159  2.71947e-04
  1   4  12 160 -3.47450e-04
  1   4  12 163  9.38577e-05
  1   4  12 164 -3.14438e-05
  1   4  12 165 -1.66668e-04
  1   4  12 166  1.33170e-05
  1   4  12 167  6.40617e-05
  1   4  12 171 -5.78987e-05
  1   4  12 172  1.03756e-04
  1   4  12 173  1.68142e-04
  1   4  12 174 -2.93513e-05
  1   4  12 177  2.03819e-04
  1   4  13   8  2.36111e-04
  1   4  13  10 -6.38674e-05
  1   4  13  11 -6.33098e-05
  1   4  13  20 -1.67155e-05
  1   4  13  21  1.71919e-05
  1   4  13  25 -2.42139e-05
  1   4  13  27 -3.42846e-04
  1   4  13  31 -1.42031e-04
  1   4  13  32  1.40322e-04
  1   4  13  37 -4.07082e-05
  1   4  13  38 -4.06342e-05
  1   4  13  44 -3.24597e-05
  1   4  13  45 -3.18292e-05
  1   4  13  46  7.14031e-05
  1   4  13  47 -7.13513e-05
  1   4  13  55 -2.22743e-04
  1   4  13  62  1.98003e-04
  1   4  13  69  6.71399e-05
  1   4  13  70  6.64586e-05
  1   4  13  73 -9.69004e-05
  1   4  13  78  1.18377e-04
  1   4  13  95  6.19953e-04
  1   4  13 101 -1.34046e-05
  1   4  13 107  1.09577e-04
  1   4  13 111 -1.69027e-04
  1   4  13 112  1.03883e-05
  1   4  13 113  1.45767e-05
  1   4  13 117 -1.10427e-04
  1   4  13 118 -1.26065e-04
  1   4  13 119  1.14599e-04
  1   4  13 122 -1.15505e-04
  1   4  13 123  1.15881e-04
  1   4  13 127  3.31164e-04
  1   4  13 128  3.05300e-04
  1   4  13 137 -1.03148e-05
  1   4  13 142  5.39965e-04
  1   4  13 143 -4.51809e-05
  1   4  13 144 -2.38696e-04
  1   4  13 145  6.13836e-05
  1   4  13 148 -2.50659e-04
  1   4  13 149 -2.51355e-04
  1   4  14   7 -1.06813e-04
  1   4  14   8  1.59870e-05
  1   4  14   9  1.58957e-05
  1   4  14  12 -4.42668e-05
  1   4  14  17  6.80006e-05
  1   4  14  18 -1.16547e-05
  1   4  14  19  2.60818e-04
  1   4  14  20  1.70213e-05
  1   4  14  22  2.51318e-05
  1   4  14  23 -1.12226e-04
  1   4  14  24 -1.76871e-04
  1   4  14  29 -1.30051e-05
  1   4  14  40  3.05991e-05
  1   4  14  41  2.75499e-05
  1   4  14  50  9.57907e-05
  1   4  14  55 -1.08488e-05
  1   4  14  56 -1.38196e-05
  1   4  14  60 -4.30246e-05
  1   4  14  62  1.00039e-05
  1   4  14  63  2.08202e-05
  1   4  14  71  1.02089e-05
  1   4  14  81  2.03010e-05
  1   4  14  84 -1.05393e-05
  1   4  14  86  1.05534e-05
  1   4  14  88 -2.63794e-05
  1   4  14  89  8.62254e-05
  1   4  14  91  1.94188e-05
  1   4  14  92 -1.73679e-05
  1   4  14  96  8.58898e-04
  1   4  14  97  2.49958e-05
  1   4  14 105  2.45004e-05
  1   4  14 106 -2.89228e-05
  1   4  14 108  2.33128e-05
  1   4  14 130 -2.41896e-05
  1   4  14 131  9.90696e-05
  1   4  14 140  9.92711e-05
  1   4  14 141 -2.16386e-05
  1   4  14 145  1.65324e-05
  1   4  14 148  1.69497e-05
  1   4  14 153  1.88313e-05
  1   4  14 154  1.25024e-05
  1   4  14 158  1.88068e-05
  1   4  14 160  1.11815e-05
  1   4  14 167  2.12871e-05
  1   4  15   8  1.99038e-05
  1   4  15   9 -1.98573e-05
  1   4  15  16  5.02383e-05
  1   4  15  17 -2.35241e-04
  1   4  15  23 -3.00046e-04
  1   4  15  27  3.52925e-05
  1   4  15  28 -3.52637e-05
  1   4  15  35  2.45948e-05
  1   4  15  40 -1.15840e-04
  1   4  15  51 -4.89347e-05
  1   4  15  60  1.40398e-04
  1   4  15  61 -2.64711e-05
  1   4  15  62 -2.62263e-05
  1   4  15  65 -1.06682e-05
  1   4  15  68  5.38345e-05
  1   4  15  71 -3.18974e-05
  1   4  15  72  1.08087e-05
  1   4  15  73 -1.06820e-05
  1   4  15  74 -1.98853e-05
  1   4  15  76 -2.62229e-04
  1   4  15  80 -2.48899e-05
  1   4  15  81 -1.59905e-04
  1   4  15  82  6.24870e-05
  1   4  15  86  1.04095e-05
  1   4  15  88  6.69731e-05
  1   4  15  91 -1.06668e-05
  1   4  15  94 -1.09385e-05
  1   4  15  95 -1.10428e-05
  1   4  15  97 -1.38307e-05
  1   4  15 106 -2.83446e-05
  1   4  15 124 -1.20798e-05
  1   4  15 135 -1.00197e-05
  1   4  15 138 -2.77505e-05
  1   4  15 145  1.06493e-05
  1   4  15 148 -3.65376e-05
  1   4  15 153 -1.04402e-05
  1   4  15 165 -1.35484e-05
  1   4  15 176 -1.24508e-05
  1   5   6  13 -2.72876e-05
  1   5   6  18  4.50169e-05
  1   5   6  24  1.15608e-04
  1   5   6  27  2.53447e-05
  1   5   6  29  1.84084e-05
  1   5   6  42  5.03840e-05
  1   5   6  77 -7.28304e-05
  1   5   6  80  4.82459e-05
  1   5   6  83  1.27784e-05
  1   5   6  85 -1.90787e-05
  1   5   6  89  4.61003e-05
  1   5   6  90  1.15832e-05
  1   5   6 104 -1.08758e-04
  1   5   6 114  3.63923e-04
  1   5   6 124  6.74717e-04
  1   5   6 147  5.16389e-04
  1   5   6 150 -7.63214e-05
  1   5   6 152 -1.23198e-05
  1   5   6 165 -6.32518e-05
  1   5   7   9 -2.11309e-04
  1   5   7  10 -3.45527e-05
  1   5   7  11 -3.45354e-05
  1   5   7  15 -2.17225e-04
  1   5   7  16  2.22648e-04
  1   5   7  21 -9.02779e-05
  1   5   7  25 -4.38290e-05
  1   5   7  26  4.37703e-05
  1   5   7  27 -2.86973e-04
  1   5   7  28  2.95338e-04
  1   5   7  31  1.65795e-04
  1   5   7  32 -1.65600e-04
  1   5   7  33 -6.20639e-05
  1   5   7  37 -1.42746e-04
  1   5   7  38  1.37573e-04
  1   5   7  44  2.46810e-04
  1   5   7  45 -2.43707e-04
  1   5   7  46  1.06416e-04
  1   5   7  47  1.06813e-04
  1   5   7  48  1.90447e-05
  1   5   7  63  9.57570e-05
  1   5   7  69 -2.10000e-05
  1   5   7  72  4.40626e-05
  1   5   7  83 -1.16493e-05
  1   5   7  84  1.18652e-05
  1   5   7  87 -1.12190e-05
  1   5   7 111  1.63578e-05
  1   5   7 118 -1.99376e-05
  1   5   7 119 -2.14808e-05
  1   5   7 123 -2.78579e-05
  1   5   7 126  1.34509e-05
  1   5   7 128  1.17491e-05
  1   5   7 129  1.17996e-05
  1   5   7 136 -1.46771e-05
  1   5   7 137 -1.44458e-05
  1   5   7 144 -3.49665e-05
  1   5   7 145 -3.11874e-05
  1   5   7 149 -1.77428e-05
  1   5   8   9  1.05769e-04
  1   5   8  10 -4.03166e-05
  1   5   8  11  4.03549e-05
  1   5   8  15 -6.47098e-04
  1   5   8  16 -6.62264e-04
  1   5   8  21  1.00013e-04
  1   5   8  27 -6.74949e-04
  1   5   8  28 -6.90539e-04
  1   5   8  31  8.85490e-05
  1   5   8  32  8.80274e-05
  1   5   8  33  6.04962e-05
  1   5   8  37  7.10597e-04
  1   5   8  38  6.88202e-04
  1   5   8  44  1.16041e-05
  1   5   8  45  1.14922e-05
  1   5   8  46  4.37404e-04
  1   5   8  47 -4.41015e-04
  1   5   8  48 -2.00320e-05
  1   5   8  61 -6.69362e-04
  1   5   8  62 -6.47374e-04
  1   5   8  63  1.63831e-04
  1   5   8  69  1.81806e-05
  1   5   8  72 -4.63714e-05
  1   5   8  83 -1.05071e-05
  1   5   8  84 -1.07009e-05
  1   5   8 111 -1.39946e-05
  1   5   8 116  1.42072e-05
  1   5   8 118  2.79030e-05
  1   5   8 119 -2.59693e-05
  1   5   8 123  1.91470e-05
  1   5   8 126 -1.63063e-05
  1   5   8 128  1.67134e-05
  1   5   8 129 -1.67667e-05
  1   5   8 136  1.34352e-05
  1   5   8 137 -1.38402e-05
  1   5   8 142 -3.76471e-05
  1   5   8 144  1.86009e-05
  1   5   8 145 -1.43080e-05
  1   5   8 153 -1.46233e-05
  1   5   9   9 -4.95633e-05
  1   5   9  15  3.47475e-05
  1   5   9  16 -3.45948e-05
  1   5   9  21  3.19302e-05
  1   5   9  25  1.21503e-05
  1   5   9  26 -1.35002e-05
  1   5   9  31  1.12090e-04
  1   5   9  32 -1.10763e-04
  1   5   9  33  1.67225e-04
  1   5   9  37 -4.22786e-05
  1   5   9  38  4.70151e-05
  1   5   9  44 -4.24291e-05
  1   5   9  45  4.24080e-05
  1   5   9  46  5.34910e-05
  1   5   9  47  5.52398e-05
  1   5   9  48 -3.47537e-05
  1   5   9  54  1.10534e-04
  1   5   9  55  1.11415e-04
  1   5   9  63 -5.63430e-05
  1   5   9  69 -2.20788e-05
  1   5   9  95 -2.60050e-04
  1   5   9 106 -6.57787e-05
  1   5   9 107 -6.90528e-05
  1   5   9 111  1.59868e-05
  1   5   9 113  1.68633e-04
  1   5   9 116  3.39770e-04
  1   5   9 117 -3.26453e-05
  1   5   9 118  9.18329e-05
  1   5   9 119  9.18614e-05
  1   5   9 123 -2.82077e-05
  1   5   9 126 -3.25004e-04
  1   5   9 128 -1.81269e-04
  1   5   9 129 -1.81988e-04
  1   5   9 134  2.45977e-05
  1   5   9 135  2.46410e-05
  1   5   9 136  1.68992e-04
  1   5   9 137  1.69425e-04
  1   5   9 142 -8.39329e-04
  1   5   9 144 -9.42140e-04
  1   5   9 145 -9.61827e-04
  1   5   9 149 -3.71416e-04
  1   5   9 153 -6.11497e-04
  1   5   9 159 -4.12297e-05
  1   5   9 162  4.36293e-05
  1   5   9 163 -4.38295e-05
  1   5   9 166  2.45641e-05
  1   5   9 167  2.42742e-05
  1   5   9 170  5.56138e-05
  1   5   9 171  5.59206e-05
  1   5   9 174  1.69862e-05
  1   5  10   9 -2.02517e-04
  1   5  10  10  1.11152e-05
  1   5  10  11 -1.02703e-05
  1   5  10  15 -2.13699e-04
  1   5  10  16 -2.14089e-04
  1   5  10  21 -1.65370e-04
  1   5  10  25  1.41630e-04
  1   5  10  26  1.41546e-04
  1   5  10  31 -3.18000e-04
  1   5  10  32 -3.21870e-04
  1   5  10  33 -1.90993e-04
  1   5  10  37  9.85469e-05
  1   5  10  38  9.82235e-05
  1   5  10  44  3.45132e-04
  1   5  10  45  3.44825e-04
  1   5  10  46  5.66056e-05
  1   5  10  47 -5.96923e-05
  1   5  10  48  1.14124e-04
  1   5  10  54  3.42073e-04
  1   5  10  55 -3.35871e-04
  1   5  10  56  1.32065e-05
  1   5  10  61  9.17133e-05
  1   5  10  62  9.34506e-05
  1   5  10  63 -4.37789e-05
  1   5  10  69  1.52143e-05
  1   5  10  74 -2.20572e-05
  1   5  10  95  1.05148e-03
  1   5  10 100 -1.85004e-05
  1   5  10 106  2.71350e-04
  1   5  10 107 -2.63628e-04
  1   5  10 111 -3.04118e-04
  1   5  10 113 -6.65410e-04
  1   5  10 116 -8.34194e-04
  1   5  10 118 -1.32179e-04
  1   5  10 119  1.32174e-04
  1   5  10 123  1.62822e-04
  1   5  10 126  9.96234e-04
  1   5  10 128 -1.19793e-03
  1   5  10 129  1.19934e-03
  1   5  10 134 -3.59617e-05
  1   5  10 135  3.59183e-05
  1   5  10 136 -1.70688e-04
  1   5  10 137  1.70037e-04
  1   5  10 142  1.90333e-03
  1   5  10 144 -1.77128e-03
  1   5  10 145  1.82408e-03
  1   5  10 149  9.26126e-04
  1   5  10 153  9.17052e-04
  1   5  10 159  4.87395e-05
  1   5  10 162 -1.34096e-04
  1   5  10 163 -1.33970e-04
  1   5  10 166 -8.15603e-05
  1   5  10 167  8.14839e-05
  1   5  10 170  1.83363e-04
  1   5  10 171 -1.83614e-04
  1   5  10 174 -7.34127e-05
  1   5  11   7 -5.53983e-05
  1   5  11  11  6.62291e-05
  1   5  11  12 -1.47113e-04
  1   5  11  14 -3.76393e-05
  1   5  11  17  1.08825e-04
  1   5  11  22 -1.14074e-04
  1   5  11  23 -6.48339e-05
  1   5  11  28  1.62469e-04
  1   5  11  29  3.04902e-04
  1   5  11  30  2.17350e-04
  1   5  11  39 -2.70250e-04
  1   5  11  40  1.08938e-04
  1   5  11  41 -1.23796e-04
  1   5  11  50  2.88701e-04
  1   5  11  55  2.76914e-04
  1   5  11  58  5.67829e-05
  1   5  11  60 -8.54684e-05
  1   5  11  64 -1.76487e-04
  1   5  11  66  6.96723e-05
  1   5  11  67  1.20236e-04
  1   5  11  68 -1.30318e-04
  1   5  11  69 -2.18422e-05
  1   5  11  70 -2.72925e-04
  1   5  11  72  1.32261e-04
  1   5  11  73  1.52307e-04
  1   5  11  78  7.89727e-05
  1   5  11  79  3.81727e-05
  1   5  11  81  1.02331e-04
  1   5  11  82 -3.45858e-05
  1   5  11  83 -2.40732e-05
  1   5  11  84 -1.45949e-04
  1   5  11  85 -1.54749e-04
  1   5  11  88  3.28235e-05
  1   5  11  91  1.10705e-04
  1   5  11  92 -6.62910e-05
  1   5  11  93  1.94943e-04
  1   5  11  94 -1.20557e-04
  1   5  11  95  1.80057e-04
  1   5  11  97 -2.59272e-04
  1   5  11  99 -1.52381e-04
  1   5  11 101 -1.78193e-04
  1   5  11 102  1.02639e-05
  1   5  11 105 -5.42842e-05
  1   5  11 106 -2.86036e-04
  1   5  11 107  1.15169e-05
  1   5  11 108 -6.91358e-05
  1   5  11 110 -1.70709e-05
  1   5  11 112 -8.32054e-05
  1   5  11 114 -1.54276e-04
  1   5  11 116 -8.59486e-05
  1   5  11 117 -1.54611e-05
  1   5  11 119 -1.07672e-05
  1   5  11 120  1.61545e-04
  1   5  11 125  3.09066e-04
  1   5  11 126  1.14057e-04
  1   5  11 127 -1.10365e-04
  1   5  11 129  4.94776e-04
  1   5  11 130  3.28613e-04
  1   5  11 132  6.31469e-05
  1   5  11 134 -1.95028e-05
  1   5  11 136  8.03826e-05
  1   5  11 139  2.83662e-05
  1   5  11 141  3.20623e-04
  1   5  11 143 -3.71159e-05
  1   5  11 145 -8.65998e-05
  1   5  11 146 -1.19554e-04
  1   5  11 148  2.76271e-04
  1   5  11 151  5.38677e-05
  1   5  11 152 -1.50885e-04
  1   5  11 155  2.36978e-05
  1   5  11 156  5.96828e-05
  1   5  11 158  8.28913e-05
  1   5  11 159  2.43394e-05
  1   5  11 162  1.95615e-04
  1   5  11 163  2.19567e-05
  1   5  11 164 -1.15918e-05
  1   5  11 165 -1.56593e-04
  1   5  11 166 -1.68425e-05
  1   5  11 167 -1.01966e-05
  1   5  11 168 -5.31929e-05
  1   5  11 171 -1.82462e-05
  1   5  11 172 -2.73628e-05
  1   5  11 174 -5.91847e-05
  1   5  11 175  3.03169e-04
  1   5  11 176  1.60777e-04
  1   5  12  12 -2.43425e-05
  1   5  12  14 -5.62748e-05
  1   5  12  17  1.22035e-04
  1   5  12  18 -1.51864e-04
  1   5  12  22  1.12303e-04
  1   5  12  23 -5.53597e-05
  1   5  12  29 -1.56639e-04
  1   5  12  30 -1.11423e-04
  1   5  12  33  5.40297e-05
  1   5  12  34 -4.24283e-04
  1   5  12  35 -4.80838e-05
  1   5  12  38 -1.72406e-05
  1   5  12  39 -1.60586e-05
  1   5  12  40 -2.79943e-04
  1   5  12  41  1.11206e-04
  1   5  12  50  1.24403e-05
  1   5  12  51  3.21667e-05
  1   5  12  52 -1.59611e-04
  1   5  12  53 -1.23894e-04
  1   5  12  55  1.07538e-05
  1   5  12  56 -2.08459e-05
  1   5  12  57 -1.71662e-04
  1   5  12  58 -6.22866e-05
  1   5  12  59  1.58323e-04
  1   5  12  60  1.74900e-05
  1   5  12  61 -5.06735e-05
  1   5  12  63 -1.04555e-05
  1   5  12  64 -2.70270e-05
  1   5  12  65  1.57091e-04
  1   5  12  66 -7.06385e-05
  1   5  12  67  1.57952e-04
  1   5  12  68 -2.32209e-05
  1   5  12  70 -5.98980e-05
  1   5  12  71 -1.55578e-04
  1   5  12  73 -1.87173e-05
  1   5  12  76  1.32363e-04
  1   5  12  78 -1.32549e-04
  1   5  12  79 -2.06965e-05
  1   5  12  80 -3.09301e-05
  1   5  12  81 -1.28320e-05
  1   5  12  84 -1.03025e-05
  1   5  12  88 -1.69472e-04
  1   5  12  89 -2.37716e-05
  1   5  12  92 -1.57368e-04
  1   5  12  93 -2.01795e-05
  1   5  12  94  9.03105e-05
  1   5  12  95  9.02533e-05
  1   5  12  96  1.55274e-04
  1   5  12  97 -5.24858e-05
  1   5  12  99 -7.82981e-05
  1   5  12 100 -1.49982e-05
  1   5  12 101 -1.59684e-05
  1   5  12 102 -1.61486e-04
  1   5  12 103 -1.55010e-04
  1   5  12 104  1.60204e-04
  1   5  12 105 -5.04658e-05
  1   5  12 106  9.79941e-05
  1   5  12 108 -3.34404e-04
  1   5  12 109  1.60133e-04
  1   5  12 112  1.70885e-05
  1   5  12 115 -9.30874e-05
  1   5  12 116  8.70598e-05
  1   5  12 117 -1.62990e-05
  1   5  12 120 -1.35137e-04
  1   5  12 121 -1.59979e-04
  1   5  12 125 -1.74512e-04
  1   5  12 126 -3.13519e-05
  1   5  12 127  4.20578e-05
  1   5  12 129  2.24036e-04
  1   5  12 130 -1.42711e-05
  1   5  12 131  1.38835e-05
  1   5  12 132  3.04620e-04
  1   5  12 133  1.51956e-04
  1   5  12 135 -1.16423e-05
  1   5  12 136 -7.41294e-05
  1   5  12 138  1.59663e-04
  1   5  12 140  1.50791e-04
  1   5  12 141 -2.13116e-04
  1   5  12 143 -4.42402e-04
  1   5  12 145  4.57643e-04
  1   5  12 146  2.67180e-04
  1   5  12 147  9.60704e-05
  1   5  12 148  3.60913e-05
  1   5  12 151  2.36492e-04
  1   5  12 154  1.67368e-04
  1   5  12 155 -1.05082e-04
  1   5  12 156  1.17722e-04
  1   5  12 157  1.56080e-04
  1   5  12 158 -2.37065e-05
  1   5  12 160 -1.32869e-04
  1   5  12 161 -1.61158e-04
  1   5  12 162  2.33682e-05
  1   5  12 164  6.00222e-05
  1   5  12 166  2.53893e-05
  1   5  12 168  1.18572e-04
  1   5  12 169  3.67367e-05
  1   5  12 172  9.40139e-05
  1   5  12 173  1.60817e-04
  1   5  12 174 -1.38713e-05
  1   5  12 177 -7.75637e-05
  1   5  13   9 -6.12222e-05
  1   5  13  15  4.88620e-05
  1   5  13  16 -4.85838e-05
  1   5  13  21  1.32203e-05
  1   5  13  25  1.80604e-05
  1   5  13  26 -2.01137e-05
  1   5  13  27  3.97211e-05
  1   5  13  28 -3.83101e-05
  1   5  13  31 -1.72809e-05
  1   5  13  32  1.97868e-05
  1   5  13  33  1.09153e-04
  1   5  13  37  2.05186e-05
  1   5  13  38 -2.04161e-05
  1   5  13  44  1.12770e-04
  1   5  13  45 -1.13758e-04
  1   5  13  46  1.96308e-05
  1   5  13  47  2.00445e-05
  1   5  13  48  5.44558e-05
  1   5  13  54 -4.87351e-04
  1   5  13  55 -4.86190e-04
  1   5  13  56  3.02917e-05
  1   5  13  63 -3.61694e-05
  1   5  13  69  6.61913e-05
  1   5  13  72 -1.08327e-05
  1   5  13  78  2.82861e-05
  1   5  13  79  2.88107e-05
  1   5  13  95  7.85394e-04
  1   5  13 100 -4.56568e-04
  1   5  13 106  3.44713e-04
  1   5  13 107  3.55202e-04
  1   5  13 111 -3.89179e-04
  1   5  13 113 -9.09684e-04
  1   5  13 116 -1.20224e-03
  1   5  13 118 -4.01454e-04
  1   5  13 119 -3.99592e-04
  1   5  13 123  3.07084e-04
  1   5  13 126  7.60943e-04
  1   5  13 128  8.41506e-04
  1   5  13 129  8.44124e-04
  1   5  13 134 -2.02354e-04
  1   5  13 135 -2.02164e-04
  1   5  13 136 -3.21388e-05
  1   5  13 137 -3.18863e-05
  1   5  13 142  1.98722e-03
  1   5  13 144  2.94722e-03
  1   5  13 145  2.98446e-03
  1   5  13 149  6.63311e-04
  1   5  13 153  6.58566e-04
  1   5  13 159  2.79318e-04
  1   5  13 162 -2.92901e-04
  1   5  13 163  2.92929e-04
  1   5  13 166 -2.03477e-04
  1   5  13 167 -2.03370e-04
  1   5  13 170 -4.46977e-04
  1   5  13 171 -4.47432e-04
  1   5  13 174 -1.92075e-04
  1   5  14  10  4.51985e-05
  1   5  14  12 -6.91175e-05
  1   5  14  14  7.36537e-05
  1   5  14  17 -1.96622e-05
  1   5  14  22 -3.82932e-05
  1   5  14  23  7.88432e-05
  1   5  14  30 -2.91383e-05
  1   5  14  39  8.71230e-05
  1   5  14  40  3.89260e-05
  1   5  14  41 -2.61058e-05
  1   5  14  43 -1.43916e-05
  1   5  14  50  4.57428e-05
  1   5  14  53  1.13339e-05
  1   5  14  55 -5.84790e-05
  1   5  14  59 -9.73807e-05
  1   5  14  60  7.32303e-05
  1   5  14  62  3.63861e-05
  1   5  14  66  2.39343e-05
  1   5  14  67 -7.06312e-05
  1   5  14  68 -1.97730e-05
  1   5  14  69  2.30938e-05
  1   5  14  70  2.89994e-05
  1   5  14  79  1.85472e-05
  1   5  14  82  4.48127e-05
  1   5  14  88  5.96676e-05
  1   5  14  90 -4.66544e-05
  1   5  14  93 -2.42560e-05
  1   5  14  96 -3.60180e-05
  1   5  14  97 -3.51113e-05
  1   5  14  99 -5.04897e-05
  1   5  14 102  4.23248e-05
  1   5  14 104 -9.57279e-05
  1   5  14 105  1.33336e-05
  1   5  14 107  1.45927e-05
  1   5  14 108  2.36611e-05
  1   5  14 114 -1.60964e-05
  1   5  14 115  4.32421e-05
  1   5  14 116  1.50605e-05
  1   5  14 117 -1.74846e-05
  1   5  14 119  2.39134e-05
  1   5  14 120  7.87577e-05
  1   5  14 121  1.00121e-04
  1   5  14 125  1.80284e-05
  1   5  14 129  6.41255e-05
  1   5  14 130  2.27186e-05
  1   5  14 131  2.13735e-05
  1   5  14 132 -2.04029e-05
  1   5  14 136 -3.49907e-05
  1   5  14 138 -9.53230e-05
  1   5  14 139 -1.08970e-05
  1   5  14 140  1.77841e-05
  1   5  14 141 -2.07147e-05
  1   5  14 143 -1.25905e-04
  1   5  14 145  5.48244e-05
  1   5  14 146 -4.02557e-05
  1   5  14 151 -5.17394e-05
  1   5  14 152  3.08161e-05
  1   5  14 156  1.20481e-05
  1   5  14 164 -1.38843e-05
  1   5  14 168 -5.47387e-05
  1   5  14 175  2.42321e-05
  1   5  14 176 -9.56668e-05
  1   5  14 177  3.50024e-05
  1   5  15  10  1.28516e-05
  1   5  15  14  5.11286e-05
  1   5  15  17  7.55009e-05
  1   5  15  18 -1.00904e-05
  1   5  15  22 -2.24929e-05
  1   5  15  23 -9.21816e-05
  1   5  15  40  1.72026e-05
  1   5  15  41 -2.02984e-05
  1   5  15  43 -1.59346e-04
  1   5  15  50 -1.17552e-05
  1   5  15  53  6.93996e-05
  1   5  15  55 -4.00509e-05
  1   5  15  58  1.55884e-05
  1   5  15  60 -8.11254e-05
  1   5  15  68 -4.42181e-05
  1   5  15  75 -4.69003e-05
  1   5  15  76  1.37115e-05
  1   5  15  81  9.75572e-05
  1   5  15  82 -1.31536e-05
  1   5  15  84  1.30160e-05
  1   5  15  92 -7.00049e-05
  1   5  15  93 -2.98365e-05
  1   5  15  94  5.69690e-05
  1   5  15  95 -5.72627e-05
  1   5  15  98  9.38687e-05
  1   5  15  99  1.09493e-05
  1   5  15 100 -4.82442e-05
  1   5  15 101  4.96417e-05
  1   5  15 102  2.69188e-05
  1   5  15 108  4.17962e-05
  1   5  15 110  1.86683e-05
  1   5  15 112  5.45759e-05
  1   5  15 115 -2.42635e-05
  1   5  15 117 -2.85501e-05
  1   5  15 124  1.51546e-05
  1   5  15 126 -4.85322e-05
  1   5  15 127  4.87809e-05
  1   5  15 129  4.58998e-05
  1   5  15 130 -4.66749e-05
  1   5  15 131 -2.42114e-05
  1   5  15 132 -5.71389e-05
  1   5  15 135 -2.42617e-05
  1   5  15 136 -3.43875e-05
  1   5  15 140 -2.45039e-05
  1   5  15 143 -4.47621e-04
  1   5  15 145 -2.06870e-04
  1   5  15 147  2.17714e-05
  1   5  15 151 -3.00019e-05
  1   5  15 155  1.45545e-05
  1   5  15 156  1.80871e-05
  1   5  15 161 -1.03522e-04
  1   5  15 164 -2.32167e-05
  1   5  15 168 -2.40850e-05
  1   5  15 172 -2.86809e-05
  1   5  15 173  9.78494e-05
  1   5  15 177 -1.58436e-05
  1   6   7   9 -4.97279e-05
  1   6   7  15  1.48061e-04
  1   6   7  16  1.42773e-04
  1   6   7  33  3.25149e-05
  1   6   7  44  7.39767e-05
  1   6   7  45 -7.35884e-05
  1   6   7  46  1.24959e-05
  1   6   7  47  1.47662e-05
  1   6   7  95  1.98548e-05
  1   6   7 100 -1.95000e-05
  1   6   7 112  1.46855e-05
  1   6   7 113 -1.54483e-05
  1   6   7 116  5.11004e-05
  1   6   7 118  2.58882e-05
  1   6   7 119  2.13326e-05
  1   6   7 126 -2.40210e-05
  1   6   7 128 -1.25755e-05
  1   6   7 129 -1.26180e-05
  1   6   7 136  3.76051e-05
  1   6   7 137  3.77593e-05
  1   6   7 142 -1.86491e-05
  1   6   7 144  4.19937e-05
  1   6   7 145 -3.77775e-05
  1   6   7 149 -2.77011e-05
  1   6   7 152 -8.54666e-05
  1   6   7 153 -8.43048e-05
  1   6   8   9  5.83365e-05
  1   6   8  15 -1.00121e-04
  1   6   8  16  1.01257e-04
  1   6   8  21  2.60229e-05
  1   6   8  25  4.59843e-05
  1   6   8  26 -4.58418e-05
  1   6   8  31 -4.69283e-05
  1   6   8  32  4.63516e-05
  1   6   8  33  5.44450e-05
  1   6   8  44 -6.60166e-05
  1   6   8  45 -6.65679e-05
  1   6   8  95 -6.78150e-05
  1   6   8 100 -1.65392e-05
  1   6   8 111 -1.23680e-05
  1   6   8 112 -1.92281e-05
  1   6   8 113 -1.89584e-05
  1   6   8 116  6.21496e-05
  1   6   8 118  1.43437e-05
  1   6   8 123  1.22061e-05
  1   6   8 126 -2.54574e-05
  1   6   8 128  1.74404e-05
  1   6   8 129 -1.73651e-05
  1   6   8 131 -2.34655e-03
  1   6   8 136  4.17124e-05
  1   6   8 137 -4.16023e-05
  1   6   8 140  2.24428e-03
  1   6   8 144 -9.35665e-05
  1   6   8 145 -8.41629e-05
  1   6   8 149 -4.56865e-05
  1   6   8 152  1.04484e-04
  1   6   8 153 -1.03369e-04
  1   6   9   9  3.58536e-04
  1   6   9  10 -1.56494e-04
  1   6   9  11  1.56517e-04
  1   6   9  15 -1.06426e-04
  1   6   9  16 -1.05564e-04
  1   6   9  21  4.38434e-04
  1   6   9  25 -1.46679e-04
  1   6   9  26 -1.46918e-04
  1   6   9  28 -1.57595e-04
  1   6   9  31 -7.34758e-05
  1   6   9  32 -7.31831e-05
  1   6   9  33  2.84353e-04
  1   6   9  44 -1.59269e-04
  1   6   9  45  1.59845e-04
  1   6   9  46 -3.02026e-05
  1   6   9  47 -2.96927e-05
  1   6   9  48 -7.64469e-05
  1   6   9  54  1.54813e-05
  1   6   9  55  2.06975e-05
  1   6   9  56  5.60582e-05
  1   6   9  61  8.11863e-05
  1   6   9  62  8.16085e-05
  1   6   9  63 -5.19659e-05
  1   6   9  69  1.03655e-04
  1   6   9  72 -2.51010e-04
  1   6   9  78  4.59997e-05
  1   6   9  79  4.59898e-05
  1   6   9  84 -5.42086e-05
  1   6   9  91 -1.51322e-05
  1   6   9  95 -3.29353e-05
  1   6   9 106 -6.44858e-05
  1   6   9 111  3.52338e-05
  1   6   9 113  1.22974e-05
  1   6   9 116  6.34309e-05
  1   6   9 117  2.22072e-05
  1   6   9 118  1.90155e-04
  1   6   9 119  1.92441e-04
  1   6   9 123 -1.51683e-04
  1   6   9 126 -1.82171e-04
  1   6   9 128 -3.15801e-04
  1   6   9 129 -3.15342e-04
  1   6   9 136  7.37141e-05
  1   6   9 137  7.23725e-05
  1   6   9 142 -5.82952e-04
  1   6   9 144  9.74139e-05
  1   6   9 145 -9.35981e-05
  1   6   9 149  1.71121e-04
  1   6  10   9  1.15794e-04
  1   6  10  10 -1.28303e-04
  1   6  10  11 -1.28428e-04
  1   6  10  15  6.18167e-04
  1   6  10  16 -6.16623e-04
  1   6  10  21  6.08943e-04
  1   6  10  28 -7.59675e-04
  1   6  10  31 -1.17798e-04
  1   6  10  32  1.16969e-04
  1   6  10  33  1.89796e-04
  1   6  10  37  1.28098e-04
  1   6  10  38 -1.29318e-04
  1   6  10  44 -2.52171e-04
  1   6  10  45 -2.52875e-04
  1   6  10  46  3.31973e-04
  1   6  10  47 -3.31644e-04
  1   6  10  48 -3.25031e-04
  1   6  10  54  5.39196e-05
  1   6  10  55  1.16619e-05
  1   6  10  56  2.77994e-04
  1   6  10  61 -1.81447e-04
  1   6  10  62  1.82725e-04
  1   6  10  63 -2.12507e-05
  1   6  10  69  4.80122e-05
  1   6  10  72 -9.31889e-05
  1   6  10  74  5.01988e-05
  1   6  10  78  6.57106e-05
  1   6  10  79 -6.58761e-05
  1   6  10  84 -1.18834e-04
  1   6  10  87  3.76183e-05
  1   6  10  91 -1.17151e-04
  1   6  10  95 -3.30892e-05
  1   6  10 106 -1.87445e-04
  1   6  10 111  2.93905e-04
  1   6  10 112  1.00149e-05
  1   6  10 116  2.58823e-04
  1   6  10 118  3.09184e-04
  1   6  10 119 -3.10060e-04
  1   6  10 123 -2.62990e-04
  1   6  10 126 -3.75729e-04
  1   6  10 128 -1.90228e-04
  1   6  10 129  1.88050e-04
  1   6  10 131 -3.00772e-05
  1   6  10 136  5.49353e-05
  1   6  10 137 -5.62937e-05
  1   6  10 140  3.12412e-05
  1   6  10 142 -9.88288e-04
  1   6  10 145 -5.82803e-05
  1   6  10 149  4.05444e-04
  1   6  10 152 -1.48854e-05
  1   6  10 153  1.22645e-05
  1   6  11  12  2.41642e-05
  1   6  11  14  5.62689e-05
  1   6  11  17 -1.22047e-04
  1   6  11  19 -1.59337e-04
  1   6  11  22 -1.12302e-04
  1   6  11  23  5.54233e-05
  1   6  11  27 -5.77169e-05
  1   6  11  28  5.70092e-05
  1   6  11  29  1.59557e-04
  1   6  11  30  1.11422e-04
  1   6  11  35  4.80877e-05
  1   6  11  36 -7.50164e-05
  1   6  11  38  1.32006e-05
  1   6  11  40  2.79953e-04
  1   6  11  41 -1.11100e-04
  1   6  11  43 -3.67281e-05
  1   6  11  50  1.22917e-05
  1   6  11  51 -8.29986e-05
  1   6  11  52  1.57642e-04
  1   6  11  53  1.23895e-04
  1   6  11  55 -2.26040e-05
  1   6  11  56  2.08439e-05
  1   6  11  58  6.22809e-05
  1   6  11  59 -1.65967e-04
  1   6  11  60 -1.74634e-05
  1   6  11  63  1.17608e-05
  1   6  11  65 -1.61111e-04
  1   6  11  66  4.65168e-05
  1   6  11  68  2.32434e-05
  1   6  11  70  5.60747e-05
  1   6  11  71  1.57056e-04
  1   6  11  72  2.57479e-05
  1   6  11  73  2.55802e-05
  1   6  11  76 -1.32354e-04
  1   6  11  78 -2.42857e-04
  1   6  11  79  2.05456e-05
  1   6  11  81  1.29399e-05
  1   6  11  82  6.76368e-05
  1   6  11  83 -3.03962e-05
  1   6  11  84 -3.07956e-05
  1   6  11  85 -5.47284e-05
  1   6  11  88  1.69491e-04
  1   6  11  89  2.45657e-05
  1   6  11  93  2.01868e-05
  1   6  11  94 -2.02523e-05
  1   6  11  95  1.88824e-05
  1   6  11  96 -1.68924e-04
  1   6  11  97  5.24907e-05
  1   6  11  98 -2.87257e-05
  1   6  11  99  7.82946e-05
  1   6  11 100  1.41899e-05
  1   6  11 101 -1.51687e-05
  1   6  11 102  1.61488e-04
  1   6  11 103  1.62443e-04
  1   6  11 105  5.04584e-05
  1   6  11 106  1.14622e-04
  1   6  11 107  4.77096e-05
  1   6  11 108  1.85701e-04
  1   6  11 109 -1.57677e-04
  1   6  11 114 -5.61716e-05
  1   6  11 115  1.90988e-05
  1   6  11 117  7.86529e-05
  1   6  11 120  1.74224e-04
  1   6  11 121  1.66225e-04
  1   6  11 125  1.74513e-04
  1   6  11 129  1.16883e-04
  1   6  11 130  1.42941e-05
  1   6  11 132 -3.04619e-04
  1   6  11 133 -1.64972e-04
  1   6  11 134  2.66033e-05
  1   6  11 136 -7.56315e-05
  1   6  11 138 -1.57823e-04
  1   6  11 141  2.13121e-04
  1   6  11 143 -2.34928e-04
  1   6  11 145  1.50042e-05
  1   6  11 146 -1.27217e-04
  1   6  11 148  3.86906e-05
  1   6  11 151 -3.06780e-04
  1   6  11 154 -1.57739e-04
  1   6  11 155  1.05082e-04
  1   6  11 156 -1.17745e-04
  1   6  11 157 -1.61350e-04
  1   6  11 160  1.32905e-04
  1   6  11 161  1.56853e-04
  1   6  11 162  2.75450e-05
  1   6  11 164 -6.00003e-05
  1   6  11 165 -7.23174e-05
  1   6  11 168 -1.18581e-04
  1   6  11 169  2.08592e-05
  1   6  11 170  1.96701e-05
  1   6  11 172 -9.40217e-05
  1   6  11 173 -1.56345e-04
  1   6  11 174 -1.39038e-05
  1   6  11 177  7.75571e-05
  1   6  12  11  6.61981e-05
  1   6  12  12 -1.47111e-04
  1   6  12  14 -3.76237e-05
  1   6  12  17  1.08800e-04
  1   6  12  18  3.89816e-04
  1   6  12  19 -1.65387e-04
  1   6  12  22 -1.14079e-04
  1   6  12  23 -6.48094e-05
  1   6  12  26  1.60722e-05
  1   6  12  27 -1.60532e-04
  1   6  12  29 -1.81052e-04
  1   6  12  30  2.17355e-04
  1   6  12  34 -2.27720e-04
  1   6  12  36 -1.57492e-04
  1   6  12  39  3.49784e-04
  1   6  12  40  1.08956e-04
  1   6  12  41 -1.23941e-04
  1   6  12  43 -1.54806e-04
  1   6  12  50 -2.88746e-04
  1   6  12  55  2.72915e-04
  1   6  12  57  3.08636e-05
  1   6  12  58  5.67545e-05
  1   6  12  60 -8.54574e-05
  1   6  12  64 -1.80763e-04
  1   6  12  66 -2.13668e-04
  1   6  12  68 -1.30312e-04
  1   6  12  69 -2.13342e-05
  1   6  12  70 -2.72841e-04
  1   6  12  72  1.12475e-05
  1   6  12  73  1.52679e-04
  1   6  12  75  1.03051e-05
  1   6  12  78  3.53607e-05
  1   6  12  79  3.80839e-05
  1   6  12  80 -1.58378e-04
  1   6  12  81  1.02334e-04
  1   6  12  82 -1.23793e-04
  1   6  12  83 -1.63565e-04
  1   6  12  84  1.45773e-04
  1   6  12  85  1.15930e-05
  1   6  12  88  3.30237e-05
  1   6  12  90  1.85113e-04
  1   6  12  91 -1.16086e-04
  1   6  12  93  1.94960e-04
  1   6  12  94 -1.26561e-04
  1   6  12  95 -1.83419e-04
  1   6  12  97 -2.59263e-04
  1   6  12  98  1.56679e-04
  1   6  12  99 -1.52364e-04
  1   6  12 101  1.77736e-04
  1   6  12 102  1.02763e-05
  1   6  12 104 -3.79122e-05
  1   6  12 105 -5.42695e-05
  1   6  12 106  2.83857e-04
  1   6  12 107 -1.66534e-04
  1   6  12 108 -9.03561e-05
  1   6  12 111 -1.35507e-05
  1   6  12 112  1.12279e-04
  1   6  12 115 -2.54866e-04
  1   6  12 116 -1.10576e-04
  1   6  12 120 -7.51223e-05
  1   6  12 125  3.09050e-04
  1   6  12 126  1.52005e-04
  1   6  12 127 -1.43508e-04
  1   6  12 129 -4.93843e-04
  1   6  12 130  3.28624e-04
  1   6  12 132  6.31533e-05
  1   6  12 134  1.42162e-04
  1   6  12 136 -8.00179e-05
  1   6  12 139  2.83754e-05
  1   6  12 141  3.20625e-04
  1   6  12 143 -5.97196e-04
  1   6  12 145 -1.20687e-04
  1   6  12 147  1.58103e-04
  1   6  12 148 -2.56566e-04
  1   6  12 151  4.29980e-05
  1   6  12 155  2.37256e-05
  1   6  12 156  5.97059e-05
  1   6  12 158  1.33221e-05
  1   6  12 159  2.43049e-05
  1   6  12 162 -1.95429e-04
  1   6  12 163  2.26153e-05
  1   6  12 164 -1.15726e-05
  1   6  12 166 -2.37613e-04
  1   6  12 167 -1.01932e-05
  1   6  12 168 -5.31813e-05
  1   6  12 170  1.83947e-04
  1   6  12 171  1.82539e-05
  1   6  12 172 -2.74029e-05
  1   6  12 174  5.93943e-05
  1   6  12 175  3.03114e-04
  1   6  12 176 -1.55950e-04
  1   6  13   9  5.43822e-04
  1   6  13  10 -1.96261e-04
  1   6  13  11  1.96363e-04
  1   6  13  15 -7.05284e-05
  1   6  13  16 -7.00931e-05
  1   6  13  21  4.85256e-05
  1   6  13  25 -1.69427e-04
  1   6  13  26 -1.69163e-04
  1   6  13  28 -7.75826e-04
  1   6  13  31 -6.11216e-04
  1   6  13  32 -6.10890e-04
  1   6  13  33  1.70014e-04
  1   6  13  37  1.81879e-05
  1   6  13  38  1.83352e-05
  1   6  13  44 -8.04756e-04
  1   6  13  45  8.05671e-04
  1   6  13  46 -1.82947e-04
  1   6  13  47 -1.82501e-04
  1   6  13  48  1.17716e-04
  1   6  13  54 -4.73792e-05
  1   6  13  55 -4.90463e-05
  1   6  13  56 -5.87059e-04
  1   6  13  61 -3.01906e-04
  1   6  13  62 -3.02716e-04
  1   6  13  63 -2.52859e-04
  1   6  13  69 -3.03473e-04
  1   6  13  72  2.98343e-04
  1   6  13  74 -5.05026e-05
  1   6  13  78 -3.70881e-04
  1   6  13  79 -3.70489e-04
  1   6  13  84  1.35998e-05
  1   6  13  87 -8.11063e-05
  1   6  13  91 -3.18743e-05
  1   6  13  95  1.05713e-04
  1   6  13 100  3.38256e-05
  1   6  13 106  3.14314e-04
  1   6  13 111 -7.23432e-04
  1   6  13 112  4.08620e-05
  1   6  13 113 -4.05837e-05
  1   6  13 116 -2.65138e-04
  1   6  13 118 -8.78421e-04
  1   6  13 119 -8.80693e-04
  1   6  13 123  4.87533e-04
  1   6  13 126  8.45935e-04
  1   6  13 128  1.30974e-03
  1   6  13 129  1.30811e-03
  1   6  13 136 -1.86916e-05
  1   6  13 137 -1.85565e-05
  1   6  13 142  1.53912e-03
  1   6  13 144 -2.29808e-04
  1   6  13 145  2.14539e-04
  1   6  13 149 -7.15072e-04
  1   6  13 158 -1.65347e-05
  1   6  13 159 -1.71414e-05
  1   6  13 171  1.80462e-05
  1   6  14  10  1.22204e-05
  1   6  14  14  5.11231e-05
  1   6  14  17  7.54879e-05
  1   6  14  18  1.22477e-04
  1   6  14  19  1.26752e-05
  1   6  14  22 -2.24950e-05
  1   6  14  23 -9.21793e-05
  1   6  14  24  1.15570e-05
  1   6  14  26 -2.42929e-05
  1   6  14  40  1.72070e-05
  1   6  14  41  1.88744e-05
  1   6  14  50 -8.12428e-05
  1   6  14  53  6.94104e-05
  1   6  14  55  3.94692e-05
  1   6  14  58  1.55898e-05
  1   6  14  60 -8.11267e-05
  1   6  14  65 -1.23006e-05
  1   6  14  68 -4.42152e-05
  1   6  14  75  4.73085e-05
  1   6  14  76  1.37593e-05
  1   6  14  81  9.75718e-05
  1   6  14  84  1.35807e-05
  1   6  14  92  2.88040e-05
  1   6  14  93 -2.98343e-05
  1   6  14  94  6.06159e-05
  1   6  14  95  5.61913e-05
  1   6  14  99  1.09475e-05
  1   6  14 100  4.68363e-05
  1   6  14 101 -4.82035e-05
  1   6  14 102  2.69232e-05
  1   6  14 107  2.33919e-05
  1   6  14 111  1.88172e-05
  1   6  14 114  1.28609e-04
  1   6  14 115  3.08399e-05
  1   6  14 116  4.14511e-05
  1   6  14 117  4.51625e-05
  1   6  14 124 -8.95640e-05
  1   6  14 129 -4.61702e-05
  1   6  14 130 -4.66657e-05
  1   6  14 132 -5.71499e-05
  1   6  14 136  3.40183e-05
  1   6  14 143 -1.07747e-04
  1   6  14 145  2.00606e-05
  1   6  14 146 -1.09235e-05
  1   6  14 155  1.45551e-05
  1   6  14 156  1.80828e-05
  1   6  14 164 -2.32235e-05
  1   6  14 168 -2.40824e-05
  1   6  14 172 -2.86885e-05
  1   6  14 177 -1.58432e-05
  1   6  15  10 -4.58391e-05
  1   6  15  12  6.91143e-05
  1   6  15  14 -7.36589e-05
  1   6  15  17  1.96646e-05
  1   6  15  22  3.82923e-05
  1   6  15  23 -7.88468e-05
  1   6  15  29 -7.48969e-05
  1   6  15  30  2.91399e-05
  1   6  15  39 -1.23553e-05
  1   6  15  40 -3.89225e-05
  1   6  15  41  2.16243e-05
  1   6  15  50  2.89068e-05
  1   6  15  53 -1.13335e-05
  1   6  15  55 -5.96121e-05
  1   6  15  60 -7.32282e-05
  1   6  15  62  5.91993e-05
  1   6  15  66  1.31644e-05
  1   6  15  68  1.97683e-05
  1   6  15  70  2.66855e-05
  1   6  15  79 -1.63328e-05
  1   6  15  88 -5.95772e-05
  1   6  15  93  2.42525e-05
  1   6  15  96  4.29797e-04
  1   6  15  97  3.50993e-05
  1   6  15  99  5.04777e-05
  1   6  15 102 -4.23324e-05
  1   6  15 105 -1.33369e-05
  1   6  15 108  1.21762e-05
  1   6  15 115 -4.26902e-05
  1   6  15 120 -3.01050e-05
  1   6  15 125 -1.80107e-05
  1   6  15 129  7.16250e-05
  1   6  15 130 -2.27034e-05
  1   6  15 132  2.03992e-05
  1   6  15 133  9.11408e-05
  1   6  15 136 -3.52572e-05
  1   6  15 139  1.08937e-05
  1   6  15 141  2.07196e-05
  1   6  15 143  3.75086e-04
  1   6  15 145 -3.69967e-05
  1   6  15 146  4.56636e-05
  1   6  15 147 -4.42976e-04
  1   6  15 151  1.63199e-05
  1   6  15 156 -1.20458e-05
  1   6  15 157  9.98128e-05
  1   6  15 164  1.38803e-05
  1   6  15 168  5.47340e-05
  1   6  15 175  2.42163e-05
  1   6  15 177 -3.49858e-05
  1   7   8  18 -2.41574e-04
  1   7   8  29  4.64264e-04
  1   7   8  39  7.67560e-04
  1   7   8  43  7.11586e-04
  1   7   8  52 -1.36174e-04
  1   7   8  59  3.69128e-04
  1   7   8  92 -7.47579e-04
  1   7   8  96  1.22080e-03
  1   7   8  98  2.49507e-04
  1   7   8 103 -3.49341e-04
  1   7   8 104  1.33661e-04
  1   7   8 109  5.26062e-04
  1   7   8 114 -9.88208e-04
  1   7   8 121  2.88170e-04
  1   7   8 124 -2.06731e-03
  1   7   8 133  1.76026e-03
  1   7   8 138  8.44873e-04
  1   7   8 147 -1.16036e-03
  1   7   8 150  2.66465e-05
  1   7   8 154  4.75834e-04
  1   7   8 157  7.26170e-05
  1   7   8 161 -1.97300e-04
  1   7   8 165  1.12697e-04
  1   7   8 169 -2.78935e-05
  1   7   8 173  6.70829e-05
  1   7   8 176  3.88670e-05
  1   7   9  10 -2.52025e-05
  1   7   9  11 -1.04263e-05
  1   7   9  12 -1.27147e-04
  1   7   9  14  1.24083e-05
  1   7   9  17  1.75409e-04
  1   7   9  23  2.69342e-05
  1   7   9  25  2.84800e-04
  1   7   9  26 -3.03869e-04
  1   7   9  27 -1.20120e-05
  1   7   9  28  1.83914e-05
  1   7   9  30  1.03206e-05
  1   7   9  35 -1.22288e-04
  1   7   9  37 -1.62488e-04
  1   7   9  40  8.90945e-05
  1   7   9  41  1.50409e-05
  1   7   9  46 -1.66028e-05
  1   7   9  53 -2.74336e-04
  1   7   9  56  1.26452e-04
  1   7   9  60 -1.15681e-04
  1   7   9  68  3.32494e-05
  1   7   9  69  2.40557e-04
  1   7   9  72  7.76642e-05
  1   7   9  73 -6.74241e-05
  1   7   9  76  6.44204e-05
  1   7   9  78 -1.42153e-05
  1   7   9  80 -1.06890e-05
  1   7   9  81  1.95178e-05
  1   7   9  83 -1.47433e-04
  1   7   9  84  1.71133e-04
  1   7   9  85  4.67131e-05
  1   7   9  86 -2.31493e-05
  1   7   9  87  3.85556e-05
  1   7   9  88 -2.53158e-05
  1   7   9  89  2.18234e-04
  1   7   9  90  2.44675e-05
  1   7   9  91 -2.89655e-05
  1   7   9  93  1.92578e-04
  1   7   9  94 -4.21660e-05
  1   7   9  95 -9.70636e-05
  1   7   9  98  2.54395e-05
  1   7   9  99  5.67171e-05
  1   7   9 113 -3.33855e-05
  1   7   9 120  1.83844e-04
  1   7   9 125 -1.10347e-05
  1   7   9 132 -2.04857e-05
  1   7   9 134  9.47044e-05
  1   7   9 135  1.84780e-05
  1   7   9 151 -3.28260e-05
  1   7   9 152 -2.84109e-05
  1   7   9 158 -8.36645e-05
  1   7   9 159 -7.08119e-05
  1   7   9 160 -4.44594e-04
  1   7   9 163  1.39792e-04
  1   7   9 166  4.73433e-05
  1   7   9 167  1.84663e-05
  1   7   9 172 -9.95450e-05
  1   7   9 176 -1.52205e-05
  1   7  10   7 -2.39293e-04
  1   7  10  11  1.08473e-04
  1   7  10  13 -8.90794e-05
  1   7  10  19 -1.54449e-04
  1   7  10  24 -1.93613e-04
  1   7  10  29  1.05982e-05
  1   7  10  36  5.96754e-05
  1   7  10  37  6.35693e-05
  1   7  10  42 -1.21573e-04
  1   7  10  43 -2.08003e-05
  1   7  10  47 -1.09460e-04
  1   7  10  51 -1.87529e-05
  1   7  10  60 -1.11963e-04
  1   7  10  65 -1.16430e-04
  1   7  10  71  1.26672e-04
  1   7  10  77  1.76763e-04
  1   7  10  80  2.28654e-05
  1   7  10  85 -1.46369e-05
  1   7  10  89 -6.10693e-05
  1   7  10  92 -1.17326e-05
  1   7  10  96  2.32779e-05
  1   7  10 109 -1.10140e-05
  1   7  10 114 -1.72401e-05
  1   7  10 133 -1.61868e-05
  1   7  10 138  1.08516e-05
  1   7  10 145  5.05224e-05
  1   7  10 147 -2.75763e-05
  1   7  10 150 -9.34930e-05
  1   7  10 157 -1.14294e-05
  1   7  10 159 -6.49463e-05
  1   7  10 166  6.25121e-05
  1   7  10 167 -1.42040e-05
  1   7  10 172 -7.75416e-05
  1   7  10 176  1.09685e-05
  1   7  11   9 -2.90183e-04
  1   7  11  10 -1.04364e-05
  1   7  11  11 -1.46667e-05
  1   7  11  15  2.08750e-05
  1   7  11  16  2.14341e-05
  1   7  11  21 -1.49182e-04
  1   7  11  25  5.66233e-05
  1   7  11  26  5.66861e-05
  1   7  11  31 -1.72531e-04
  1   7  11  32  1.73564e-04
  1   7  11  37  4.12291e-04
  1   7  11  38  4.11426e-04
  1   7  11  44 -3.74766e-05
  1   7  11  45 -3.83338e-05
  1   7  11  46  7.01827e-05
  1   7  11  47  6.91383e-05
  1   7  11  48  1.75110e-04
  1   7  11  54  1.22741e-04
  1   7  11  56 -2.70872e-04
  1   7  11  61 -1.47874e-04
  1   7  11  62  1.48677e-04
  1   7  11  69 -1.43938e-05
  1   7  11  70  1.41859e-05
  1   7  11  74 -4.69734e-05
  1   7  11  79  1.52444e-05
  1   7  11  87 -2.09934e-05
  1   7  11  94  1.04652e-03
  1   7  11 101 -4.58754e-05
  1   7  11 107 -1.32478e-04
  1   7  11 111 -2.23961e-04
  1   7  11 112 -6.28528e-04
  1   7  11 113 -6.29382e-04
  1   7  11 117  1.26154e-03
  1   7  11 118 -2.25521e-04
  1   7  11 119 -2.24480e-04
  1   7  11 123  6.10818e-04
  1   7  11 127 -7.53793e-04
  1   7  11 128 -6.22640e-04
  1   7  11 131  1.78692e-04
  1   7  11 134 -1.38229e-05
  1   7  11 135 -1.37338e-05
  1   7  11 137  4.66242e-05
  1   7  11 140  1.59344e-04
  1   7  11 142  2.00568e-03
  1   7  11 143  2.00145e-03
  1   7  11 144 -2.41178e-03
  1   7  11 145 -1.73233e-05
  1   7  11 148 -6.83211e-04
  1   7  11 149  6.83542e-04
  1   7  11 152 -3.24220e-04
  1   7  11 153  3.17942e-04
  1   7  11 158 -4.24724e-05
  1   7  11 159 -4.23817e-05
  1   7  11 163  1.20634e-04
  1   7  11 166  7.68346e-05
  1   7  11 167  7.69475e-05
  1   7  11 170  1.70264e-04
  1   7  11 171 -1.70409e-04
  1   7  11 174 -6.87536e-05
  1   7  11 175  6.91675e-05
  1   7  12   8 -2.37512e-05
  1   7  12   9  1.86062e-05
  1   7  12  10  1.93827e-04
  1   7  12  11  1.93435e-04
  1   7  12  15 -2.09345e-04
  1   7  12  16  2.10427e-04
  1   7  12  21  4.82739e-05
  1   7  12  27 -6.34457e-05
  1   7  12  28 -6.33624e-05
  1   7  12  31  1.29582e-04
  1   7  12  32 -1.29325e-04
  1   7  12  33  4.68806e-05
  1   7  12  34  4.89359e-05
  1   7  12  37 -8.59237e-05
  1   7  12  38  8.50488e-05
  1   7  12  44 -4.63352e-04
  1   7  12  45 -4.64040e-04
  1   7  12  48 -1.97715e-04
  1   7  12  54  1.81246e-04
  1   7  12  55 -2.65561e-05
  1   7  12  56 -1.01323e-05
  1   7  12  57 -1.21811e-05
  1   7  12  61 -8.92421e-05
  1   7  12  62  8.80334e-05
  1   7  12  69  4.70623e-05
  1   7  12  70 -4.61468e-05
  1   7  12  72 -2.72328e-05
  1   7  12  73 -2.73384e-05
  1   7  12  83 -8.65060e-05
  1   7  12  90 -5.12143e-05
  1   7  12  94  3.05963e-05
  1   7  12 107 -2.22772e-04
  1   7  12 111  3.66030e-04
  1   7  12 112  1.89102e-05
  1   7  12 113  2.10761e-05
  1   7  12 117  1.59549e-04
  1   7  12 118  1.04334e-04
  1   7  12 119 -1.02811e-04
  1   7  12 123 -1.05040e-04
  1   7  12 127 -4.51985e-04
  1   7  12 128 -5.96802e-04
  1   7  12 131  1.66619e-04
  1   7  12 137  1.81771e-05
  1   7  12 140  1.45561e-05
  1   7  12 142 -6.15999e-04
  1   7  12 143  6.08423e-04
  1   7  12 144 -3.74368e-04
  1   7  12 145 -2.35810e-04
  1   7  12 148  3.50367e-04
  1   7  12 149  3.51614e-04
  1   7  12 153 -1.49195e-05
  1   7  13  10 -1.27406e-05
  1   7  13  12  4.22648e-04
  1   7  13  14  3.32122e-04
  1   7  13  17 -8.02834e-05
  1   7  13  23  2.22388e-04
  1   7  13  25  3.26635e-05
  1   7  13  26 -3.62829e-05
  1   7  13  30  1.65930e-05
  1   7  13  35  5.46876e-05
  1   7  13  37 -3.90727e-05
  1   7  13  40  2.00187e-04
  1   7  13  41  3.53195e-05
  1   7  13  48 -1.38500e-05
  1   7  13  49 -3.68453e-05
  1   7  13  50  4.37418e-04
  1   7  13  53 -1.34771e-04
  1   7  13  55  2.90614e-04
  1   7  13  56  6.39177e-05
  1   7  13  60  5.06436e-05
  1   7  13  61 -1.87127e-05
  1   7  13  62 -1.34783e-05
  1   7  13  63 -2.19062e-04
  1   7  13  64 -6.40324e-05
  1   7  13  68  3.73481e-05
  1   7  13  69 -1.71348e-05
  1   7  13  70  2.70857e-04
  1   7  13  72  3.92793e-05
  1   7  13  73 -3.41458e-05
  1   7  13  76 -1.04250e-04
  1   7  13  81 -9.07296e-05
  1   7  13  82  3.44011e-05
  1   7  13  83 -7.46019e-05
  1   7  13  84  8.65285e-05
  1   7  13  85  2.36144e-05
  1   7  13  86 -1.17166e-05
  1   7  13  87  1.95244e-05
  1   7  13  88  1.87783e-04
  1   7  13  89  4.09461e-04
  1   7  13  90  1.24076e-05
  1   7  13  91 -1.46423e-05
  1   7  13  93  1.13559e-04
  1   7  13  94 -2.13799e-05
  1   7  13  95 -4.91563e-05
  1   7  13  98  1.28444e-05
  1   7  13  99  2.71065e-05
  1   7  13 101 -3.10097e-05
  1   7  13 102 -2.27091e-04
  1   7  13 106  6.39968e-05
  1   7  13 108 -1.72718e-04
  1   7  13 113 -1.69146e-05
  1   7  13 115 -1.84572e-04
  1   7  13 118  1.62114e-04
  1   7  13 120  9.76300e-05
  1   7  13 125 -3.32013e-05
  1   7  13 126  1.78145e-05
  1   7  13 130  3.12292e-04
  1   7  13 132 -2.49124e-04
  1   7  13 134  4.79360e-05
  1   7  13 139 -1.56041e-05
  1   7  13 145  1.51894e-05
  1   7  13 146 -3.90954e-05
  1   7  13 151 -2.14244e-04
  1   7  13 152 -1.44297e-05
  1   7  13 155 -1.66945e-05
  1   7  13 156 -1.91051e-04
  1   7  13 158 -4.22476e-05
  1   7  13 159 -3.63378e-05
  1   7  13 160 -2.19372e-04
  1   7  13 163  7.06355e-05
  1   7  13 164  7.06281e-05
  1   7  13 166  2.43620e-05
  1   7  13 167  2.79293e-05
  1   7  13 170  2.55433e-04
  1   7  13 171 -2.61860e-05
  1   7  13 172 -1.49911e-04
  1   7  13 174  1.67873e-04
  1   7  13 175 -1.13462e-05
  1   7  14   9 -2.51751e-04
  1   7  14  11 -8.24543e-05
  1   7  14  15 -1.97679e-04
  1   7  14  16 -1.97206e-04
  1   7  14  21  9.18441e-05
  1   7  14  27 -3.49540e-04
  1   7  14  28  3.48133e-04
  1   7  14  31 -3.95223e-04
  1   7  14  32 -3.95731e-04
  1   7  14  33 -3.67676e-05
  1   7  14  37  1.69065e-04
  1   7  14  38  1.69340e-04
  1   7  14  44  4.42216e-04
  1   7  14  45  4.43066e-04
  1   7  14  48 -1.11904e-04
  1   7  14  54 -3.69189e-04
  1   7  14  57 -7.13947e-05
  1   7  14  61  1.00479e-04
  1   7  14  63  1.28812e-04
  1   7  14  69  2.17426e-04
  1   7  14  72 -2.85176e-04
  1   7  14  78 -4.00942e-05
  1   7  14  84 -1.91067e-05
  1   7  14  87  5.84977e-05
  1   7  14  91  1.20504e-05
  1   7  14  94 -6.72636e-04
  1   7  14 101  3.07518e-04
  1   7  14 106 -3.27155e-04
  1   7  14 107  3.40840e-04
  1   7  14 111  5.61891e-04
  1   7  14 112  1.07159e-03
  1   7  14 113  1.07156e-03
  1   7  14 116 -1.90613e-05
  1   7  14 117 -1.21611e-03
  1   7  14 118  6.46361e-04
  1   7  14 119 -6.46578e-04
  1   7  14 123 -4.08604e-04
  1   7  14 127  1.20736e-03
  1   7  14 128  1.09472e-03
  1   7  14 131  2.47611e-05
  1   7  14 134 -1.42287e-04
  1   7  14 135  1.42043e-04
  1   7  14 137 -7.28321e-05
  1   7  14 140 -2.70908e-05
  1   7  14 142 -1.90377e-03
  1   7  14 143 -1.90639e-03
  1   7  14 144  2.86620e-03
  1   7  14 145  1.74031e-05
  1   7  14 149  1.01308e-03
  1   7  14 152  6.25737e-05
  1   7  14 153  9.39238e-05
  1   7  14 159  1.60728e-05
  1   7  14 171 -2.22193e-05
  1   7  15   9  5.09752e-05
  1   7  15  15  9.26641e-05
  1   7  15  16 -9.23653e-05
  1   7  15  21  2.10259e-05
  1   7  15  25  7.36303e-05
  1   7  15  26  7.35897e-05
  1   7  15  28 -9.68259e-05
  1   7  15  31  1.03320e-05
  1   7  15  33  2.24446e-05
  1   7  15  37  5.71591e-05
  1   7  15  38  4.89964e-05
  1   7  15  44 -2.73145e-05
  1   7  15  45 -2.84118e-05
  1   7  15  46  2.55309e-05
  1   7  15  47 -2.79501e-05
  1   7  15  57 -4.02530e-04
  1   7  15  61 -5.21429e-05
  1   7  15  69 -1.13382e-05
  1   7  15  70 -4.23905e-05
  1   7  15  74  3.06463e-05
  1   7  15  75  3.19826e-05
  1   7  15  78 -2.40519e-04
  1   7  15  94 -1.61417e-05
  1   7  15  95 -1.16584e-05
  1   7  15 106 -9.20666e-05
  1   7  15 107  1.62855e-05
  1   7  15 112  2.04616e-05
  1   7  15 117 -3.08011e-04
  1   7  15 118  2.50031e-04
  1   7  15 119 -2.49909e-04
  1   7  15 123 -7.78775e-05
  1   7  15 127  1.53185e-04
  1   7  15 128 -3.84319e-04
  1   7  15 131 -2.59282e-05
  1   7  15 137 -3.09724e-05
  1   7  15 140  2.25068e-05
  1   7  15 142 -4.46245e-04
  1   7  15 143 -4.26084e-04
  1   7  15 144  3.06144e-04
  1   7  15 145  2.10150e-04
  1   7  15 149 -8.05434e-04
  1   7  15 152 -5.03756e-04
  1   7  15 153 -5.03198e-04
  1   7  15 159 -1.99899e-04
  1   7  15 162  2.11707e-04
  1   7  15 163 -2.11813e-04
  1   7  15 166  1.43779e-04
  1   7  15 167 -1.43780e-04
  1   7  15 170 -3.18598e-04
  1   7  15 171  3.17923e-04
  1   7  15 174  1.34042e-04
  1   8   9   7  1.03420e-04
  1   8   9  12 -1.10729e-05
  1   8   9  13 -4.14685e-05
  1   8   9  19  3.33561e-04
  1   8   9  24 -3.08485e-05
  1   8   9  36 -3.07706e-04
  1   8   9  37  9.15520e-05
  1   8   9  42  1.60934e-04
  1   8   9  51  2.77624e-04
  1   8   9  65  2.21668e-04
  1   8   9  71  1.91022e-05
  1   8   9  76  5.52418e-05
  1   8   9  77 -7.55648e-05
  1   8   9  80  4.82284e-05
  1   8   9  85  1.21222e-05
  1   8   9  89  4.80118e-05
  1   8   9  97  9.80729e-05
  1   8   9 141 -7.65188e-05
  1   8   9 167  1.06276e-04
  1   8  10  10 -2.06662e-04
  1   8  10  11 -9.08667e-05
  1   8  10  12 -2.75813e-04
  1   8  10  17  3.36736e-04
  1   8  10  22  1.16866e-04
  1   8  10  23  3.27601e-05
  1   8  10  25  8.75361e-05
  1   8  10  26 -4.56759e-05
  1   8  10  28 -1.79801e-05
  1   8  10  33 -3.68309e-05
  1   8  10  34  2.96017e-05
  1   8  10  35 -4.44741e-05
  1   8  10  40 -5.86392e-05
  1   8  10  42 -6.28940e-05
  1   8  10  47 -9.71570e-05
  1   8  10  50  3.67535e-05
  1   8  10  53 -1.55793e-04
  1   8  10  56  6.83827e-05
  1   8  10  57  1.42881e-05
  1   8  10  58  1.76550e-04
  1   8  10  60 -2.59841e-04
  1   8  10  66  2.11525e-04
  1   8  10  68  4.96942e-05
  1   8  10  69 -3.55642e-04
  1   8  10  72  7.22439e-05
  1   8  10  73 -5.83028e-05
  1   8  10  76 -2.33374e-04
  1   8  10  78 -3.87219e-05
  1   8  10  79 -3.18055e-05
  1   8  10  80 -1.80257e-05
  1   8  10  81 -3.21908e-05
  1   8  10  82  2.84360e-05
  1   8  10  83 -1.02193e-04
  1   8  10  84  9.98808e-05
  1   8  10  85 -4.85129e-05
  1   8  10  86 -1.79184e-05
  1   8  10  87  3.48034e-05
  1   8  10  89  1.21276e-04
  1   8  10  90  5.73814e-05
  1   8  10  91 -4.52839e-05
  1   8  10  94 -3.20766e-05
  1   8  10  95 -7.73913e-05
  1   8  10  97  2.55542e-04
  1   8  10 101 -4.92356e-05
  1   8  10 108 -7.17050e-05
  1   8  10 110  7.31283e-05
  1   8  10 111 -1.52950e-04
  1   8  10 113 -2.76603e-05
  1   8  10 120  1.39912e-04
  1   8  10 125  2.19632e-04
  1   8  10 134 -2.33362e-05
  1   8  10 141  4.31831e-04
  1   8  10 145 -1.30112e-05
  1   8  10 151  1.57314e-04
  1   8  10 152 -2.11205e-05
  1   8  10 156  2.35156e-05
  1   8  10 158 -6.77155e-05
  1   8  10 159 -1.32159e-04
  1   8  10 160 -3.92515e-04
  1   8  10 162 -1.74231e-05
  1   8  10 163  1.13356e-04
  1   8  10 164 -2.24114e-04
  1   8  10 166  1.75728e-04
  1   8  10 169 -1.12853e-05
  1   8  10 171 -2.45429e-05
  1   8  11   9 -3.66719e-04
  1   8  11  15 -1.18287e-04
  1   8  11  16  1.18090e-04
  1   8  11  21 -2.60344e-04
  1   8  11  27  1.93933e-05
  1   8  11  31 -2.98031e-04
  1   8  11  32 -2.97591e-04
  1   8  11  33 -1.19899e-04
  1   8  11  37  1.88798e-04
  1   8  11  38 -1.88817e-04
  1   8  11  46 -1.11428e-04
  1   8  11  47  1.11380e-04
  1   8  11  48  2.27357e-04
  1   8  11  54  2.15233e-04
  1   8  11  56 -2.47062e-04
  1   8  11  61  5.99770e-05
  1   8  11  62  5.99409e-05
  1   8  11  74 -3.32911e-05
  1   8  11  79  4.67715e-05
  1   8  11  94  1.07809e-03
  1   8  11 101 -5.76717e-05
  1   8  11 107 -2.76182e-04
  1   8  11 111 -3.79579e-04
  1   8  11 112 -6.02577e-04
  1   8  11 113  6.03398e-04
  1   8  11 117  1.15650e-03
  1   8  11 118 -2.27472e-04
  1   8  11 119  2.27923e-04
  1   8  11 123  6.56928e-04
  1   8  11 127 -8.02055e-04
  1   8  11 128 -7.37032e-04
  1   8  11 134 -4.89358e-05
  1   8  11 135  4.88354e-05
  1   8  11 137  7.37158e-05
  1   8  11 142 -1.54788e-03
  1   8  11 143  1.51760e-03
  1   8  11 144 -1.13989e-03
  1   8  11 145 -2.36539e-05
  1   8  11 148 -7.51207e-04
  1   8  11 149 -7.52513e-04
  1   8  11 152 -3.47372e-04
  1   8  11 153 -3.41676e-04
  1   8  11 158 -4.28833e-05
  1   8  11 159  4.29473e-05
  1   8  11 163  1.14719e-04
  1   8  11 166 -7.29598e-05
  1   8  11 167  7.27972e-05
  1   8  11 170  1.70573e-04
  1   8  11 171  1.70893e-04
  1   8  11 174  6.76665e-05
  1   8  11 175  6.79433e-05
  1   8  12   8  1.77293e-05
  1   8  12   9  1.19479e-04
  1   8  12  10 -1.80809e-04
  1   8  12  11  1.80877e-04
  1   8  12  15  1.11393e-04
  1   8  12  16  1.11486e-04
  1   8  12  21  7.59074e-05
  1   8  12  27  2.02086e-04
  1   8  12  28 -2.01975e-04
  1   8  12  31 -5.44826e-05
  1   8  12  32 -5.49679e-05
  1   8  12  33 -1.68569e-05
  1   8  12  34  1.48076e-05
  1   8  12  37  1.84068e-05
  1   8  12  38  1.16172e-05
  1   8  12  44  3.58283e-04
  1   8  12  45 -3.58732e-04
  1   8  12  46  2.73920e-05
  1   8  12  47 -2.96917e-05
  1   8  12  48 -1.91024e-05
  1   8  12  54 -6.07141e-05
  1   8  12  55  1.00471e-05
  1   8  12  56  1.36410e-05
  1   8  12  57 -1.16279e-05
  1   8  12  61  4.14542e-05
  1   8  12  62  4.28669e-05
  1   8  12  63 -1.72720e-04
  1   8  12  64  1.73290e-04
  1   8  12  69 -2.05501e-05
  1   8  12  70 -2.01322e-05
  1   8  12  78  2.42810e-05
  1   8  12  79 -1.67767e-05
  1   8  12  83  8.11060e-05
  1   8  12  90  9.67598e-05
  1   8  12  94 -6.54771e-05
  1   8  12 101 -1.12075e-05
  1   8  12 107  9.42091e-05
  1   8  12 111 -1.06396e-04
  1   8  12 112  4.81480e-05
  1   8  12 117 -5.72214e-05
  1   8  12 118 -1.00253e-04
  1   8  12 119 -1.01916e-04
  1   8  12 123  1.88067e-04
  1   8  12 127  1.67849e-04
  1   8  12 128  4.49624e-04
  1   8  12 137 -2.69883e-05
  1   8  12 142 -1.74397e-03
  1   8  12 143 -1.72362e-03
  1   8  12 144 -6.20307e-05
  1   8  12 145  2.84744e-05
  1   8  12 148 -2.47385e-04
  1   8  12 149  2.45997e-04
  1   8  12 170  1.03363e-05
  1   8  13   7  4.91002e-05
  1   8  13  12 -1.22759e-05
  1   8  13  13 -4.28705e-05
  1   8  13  18 -1.22612e-04
  1   8  13  19  9.82863e-05
  1   8  13  29  1.96389e-04
  1   8  13  36 -8.61835e-05
  1   8  13  39  2.52729e-04
  1   8  13  42  5.20567e-05
  1   8  13  43  2.45446e-04
  1   8  13  51  9.02441e-05
  1   8  13  52 -7.28828e-05
  1   8  13  59  1.70824e-04
  1   8  13  63 -2.09258e-05
  1   8  13  65  6.17301e-05
  1   8  13  70 -1.67542e-04
  1   8  13  71  2.21631e-05
  1   8  13  76  2.28413e-05
  1   8  13  77 -1.79389e-05
  1   8  13  80  1.04063e-05
  1   8  13  88  1.29059e-04
  1   8  13  89  1.13920e-05
  1   8  13  92 -2.50078e-04
  1   8  13  96  2.94985e-04
  1   8  13  97  5.32556e-05
  1   8  13  98  1.26683e-04
  1   8  13 103 -1.63102e-04
  1   8  13 104  7.79687e-05
  1   8  13 106 -1.65028e-04
  1   8  13 109  2.11391e-04
  1   8  13 112 -1.51462e-04
  1   8  13 114 -2.76762e-04
  1   8  13 118  1.80732e-04
  1   8  13 121  1.40905e-04
  1   8  13 124 -3.31576e-04
  1   8  13 131  3.39256e-04
  1   8  13 133  3.21054e-04
  1   8  13 138  2.62424e-04
  1   8  13 140  3.36610e-04
  1   8  13 141 -4.09216e-05
  1   8  13 147 -2.90273e-04
  1   8  13 150  1.62285e-05
  1   8  13 154  2.00465e-04
  1   8  13 157  4.33266e-05
  1   8  13 161 -1.03220e-04
  1   8  13 164  1.73802e-04
  1   8  13 165  6.61446e-05
  1   8  13 167  5.46586e-05
  1   8  13 169 -1.67918e-05
  1   8  13 173  4.01318e-05
  1   8  13 174  1.72925e-04
  1   8  13 176  2.34379e-05
  1   8  14   9 -2.71903e-04
  1   8  14  11 -7.87762e-05
  1   8  14  15  1.23948e-04
  1   8  14  16 -1.23433e-04
  1   8  14  21  9.72379e-05
  1   8  14  25  6.28915e-05
  1   8  14  26 -6.30256e-05
  1   8  14  27  2.88823e-04
  1   8  14  28  2.87661e-04
  1   8  14  31 -1.92088e-04
  1   8  14  32  1.92862e-04
  1   8  14  33 -1.36433e-05
  1   8  14  37  1.73142e-04
  1   8  14  38 -1.73624e-04
  1   8  14  44  4.41444e-04
  1   8  14  45 -4.42454e-04
  1   8  14  46 -1.91183e-05
  1   8  14  47  1.91104e-05
  1   8  14  48 -8.30617e-05
  1   8  14  54 -3.68425e-04
  1   8  14  57  2.10056e-05
  1   8  14  61  7.55975e-05
  1   8  14  63  1.76590e-04
  1   8  14  69  2.47857e-04
  1   8  14  70  2.29009e-05
  1   8  14  72 -2.89495e-04
  1   8  14  84 -2.88239e-05
  1   8  14  87  4.88105e-05
  1   8  14  91  2.48025e-05
  1   8  14  94 -1.21407e-03
  1   8  14 101  3.06536e-04
  1   8  14 106 -2.74297e-05
  1   8  14 107  5.12996e-05
  1   8  14 111  1.72518e-04
  1   8  14 112  1.05536e-03
  1   8  14 113 -1.05742e-03
  1   8  14 117 -1.54010e-03
  1   8  14 118  6.68307e-04
  1   8  14 119  6.68657e-04
  1   8  14 123 -4.12885e-04
  1   8  14 127  5.93210e-04
  1   8  14 128  9.52299e-04
  1   8  14 134 -1.45213e-04
  1   8  14 135 -1.45044e-04
  1   8  14 137 -4.29480e-05
  1   8  14 142  3.48064e-04
  1   8  14 143 -3.40982e-04
  1   8  14 144  1.48862e-03
  1   8  14 149 -9.04649e-05
  1   8  14 152  2.65375e-05
  1   8  14 153 -5.42588e-05
  1   8  14 170  1.33362e-05
  1   8  15   9  8.39887e-05
  1   8  15  15 -1.31600e-04
  1   8  15  16 -1.31585e-04
  1   8  15  21 -2.92132e-05
  1   8  15  31 -3.54199e-04
  1   8  15  32 -3.54382e-04
  1   8  15  33  3.60874e-05
  1   8  15  37  1.14892e-05
  1   8  15  38 -1.61920e-05
  1   8  15  44 -1.88247e-04
  1   8  15  45  1.88573e-04
  1   8  15  48  8.35804e-05
  1   8  15  54 -2.73532e-05
  1   8  15  57  4.22951e-04
  1   8  15  69  1.26168e-04
  1   8  15  70  4.54611e-05
  1   8  15  74  2.95550e-05
  1   8  15  75 -3.09714e-05
  1   8  15  78  2.97667e-04
  1   8  15  94 -2.20504e-04
  1   8  15  95  1.18824e-05
  1   8  15 101 -7.24911e-05
  1   8  15 106  3.45897e-04
  1   8  15 107  3.45827e-04
  1   8  15 111 -5.54292e-04
  1   8  15 112  9.17067e-05
  1   8  15 113  6.55998e-05
  1   8  15 117 -4.93788e-04
  1   8  15 118 -3.51056e-04
  1   8  15 119 -3.51091e-04
  1   8  15 123  3.27378e-04
  1   8  15 127  1.31382e-03
  1   8  15 128  6.58010e-04
  1   8  15 137 -6.64356e-05
  1   8  15 142  2.04348e-03
  1   8  15 143 -2.05744e-03
  1   8  15 144  3.67283e-05
  1   8  15 145 -8.90863e-05
  1   8  15 149  1.40630e-03
  1   8  15 152 -4.80605e-04
  1   8  15 153  4.81479e-04
  1   8  15 159  2.03071e-04
  1   8  15 162 -2.13960e-04
  1   8  15 163 -2.13993e-04
  1   8  15 166 -1.47176e-04
  1   8  15 167 -1.46783e-04
  1   8  15 170 -3.23495e-04
  1   8  15 171 -3.23732e-04
  1   8  15 174 -1.37186e-04
  1   9  10  18  5.38542e-05
  1   9  10  29 -2.49143e-04
  1   9  10  39 -6.67724e-04
  1   9  10  43 -3.31168e-04
  1   9  10  52 -1.74702e-04
  1   9  10  59 -7.98347e-05
  1   9  10  67  9.40890e-05
  1   9  10  92 -5.96695e-04
  1   9  10  96  1.23012e-03
  1   9  10  98  1.85893e-05
  1   9  10 103 -1.86109e-04
  1   9  10 104  1.13943e-04
  1   9  10 109  7.57006e-05
  1   9  10 114 -7.58055e-04
  1   9  10 121 -1.97388e-04
  1   9  10 124 -7.70258e-04
  1   9  10 131  1.63123e-03
  1   9  10 133  1.03937e-03
  1   9  10 138  8.97792e-04
  1   9  10 140  1.89026e-03
  1   9  10 147 -1.28038e-03
  1   9  10 150 -6.05384e-04
  1   9  10 154  2.30105e-04
  1   9  10 157  5.25713e-05
  1   9  10 161  4.89961e-05
  1   9  10 165  1.44466e-04
  1   9  10 169 -1.35356e-05
  1   9  10 176  1.27181e-04
  1   9  11  10  6.92335e-05
  1   9  11  11  6.92855e-05
  1   9  11  21  1.26747e-05
  1   9  11  27 -1.84538e-04
  1   9  11  31 -6.51767e-05
  1   9  11  32  6.49070e-05
  1   9  11  33 -2.25906e-05
  1   9  11  37  2.72341e-05
  1   9  11  38  2.46644e-05
  1   9  11  44 -3.81752e-05
  1   9  11  45 -3.95940e-05
  1   9  11  48 -5.65355e-05
  1   9  11  61  4.05558e-05
  1   9  11  62 -4.24064e-05
  1   9  11  63 -2.82937e-05
  1   9  11  64 -2.83010e-05
  1   9  11  73 -2.89221e-05
  1   9  11  83 -2.50398e-05
  1   9  11  90 -1.96914e-05
  1   9  11  94  2.69076e-05
  1   9  11  95  1.52263e-05
  1   9  11 107 -7.29438e-05
  1   9  11 111  1.09522e-04
  1   9  11 117  4.30349e-05
  1   9  11 118  2.63484e-05
  1   9  11 119  2.66063e-05
  1   9  11 123 -2.44548e-05
  1   9  11 127 -1.31215e-04
  1   9  11 128 -2.71527e-04
  1   9  11 142  6.06384e-04
  1   9  11 143  5.92965e-04
  1   9  11 144  7.42742e-05
  1   9  11 148  8.86444e-05
  1   9  11 149 -8.91711e-05
  1   9  11 153  1.07624e-05
  1   9  12   8 -3.60871e-05
  1   9  12   9 -3.15315e-05
  1   9  12  15  1.95657e-04
  1   9  12  16 -1.95904e-04
  1   9  12  21  1.84412e-04
  1   9  12  33  2.16543e-05
  1   9  12  34  2.14925e-05
  1   9  12  37  3.52105e-04
  1   9  12  38 -3.52331e-04
  1   9  12  44  3.84362e-05
  1   9  12  45  3.85908e-05
  1   9  12  46 -1.16208e-04
  1   9  12  47 -1.16135e-04
  1   9  12  48 -4.98065e-05
  1   9  12  54 -1.54638e-04
  1   9  12  56  8.52102e-05
  1   9  12  57  8.53588e-05
  1   9  12  61 -4.33678e-04
  1   9  12  62  4.32184e-04
  1   9  12  74  1.89110e-05
  1   9  12  94 -7.32537e-04
  1   9  12 101  1.82501e-05
  1   9  12 107  4.59930e-05
  1   9  12 111  6.87297e-05
  1   9  12 112  2.68677e-04
  1   9  12 113 -2.68656e-04
  1   9  12 117 -4.89388e-04
  1   9  12 118 -2.80857e-05
  1   9  12 119  2.75923e-05
  1   9  12 123 -2.84782e-04
  1   9  12 126 -1.16090e-05
  1   9  12 127  3.20938e-04
  1   9  12 128  5.70904e-04
  1   9  12 134  1.47898e-05
  1   9  12 135 -1.47840e-05
  1   9  12 142  1.66868e-03
  1   9  12 143 -1.68966e-03
  1   9  12 144  1.55520e-03
  1   9  12 148  1.93198e-04
  1   9  12 149  1.92268e-04
  1   9  12 152  1.26352e-04
  1   9  12 153 -1.26554e-04
  1   9  12 163 -3.51665e-05
  1   9  12 167 -2.22989e-05
  1   9  12 170 -5.08337e-05
  1   9  12 171 -5.07288e-05
  1   9  12 174 -2.22023e-05
  1   9  12 175 -2.21283e-05
  1   9  13  14 -2.57740e-04
  1   9  13  22 -1.00403e-04
  1   9  13  30 -3.06814e-04
  1   9  13  40 -1.23980e-05
  1   9  13  41 -4.45264e-04
  1   9  13  50 -1.19198e-05
  1   9  13  53 -1.70694e-05
  1   9  13  58  3.30267e-05
  1   9  13  63  1.38507e-05
  1   9  13  66  2.48329e-05
  1   9  13  70  1.10908e-05
  1   9  13  88 -1.92128e-05
  1   9  13  89  3.58447e-05
  1   9  13  93 -2.18512e-04
  1   9  13  97  1.07840e-04
  1   9  13  99  5.77444e-05
  1   9  13 102 -1.86454e-04
  1   9  13 105  4.20020e-05
  1   9  13 108 -2.14597e-04
  1   9  13 115 -6.39615e-05
  1   9  13 118 -1.66416e-05
  1   9  13 120  1.06711e-04
  1   9  13 125  3.25641e-04
  1   9  13 130  6.74514e-05
  1   9  13 132  5.01332e-04
  1   9  13 139  1.54280e-04
  1   9  13 141 -1.33437e-04
  1   9  13 146  1.09838e-04
  1   9  13 151  8.47249e-04
  1   9  13 155  2.30316e-04
  1   9  13 156 -1.95440e-05
  1   9  13 160 -1.05343e-04
  1   9  13 164  4.03743e-05
  1   9  13 168  1.67328e-05
  1   9  13 170 -1.87805e-05
  1   9  13 174 -1.66215e-05
  1   9  13 177 -9.61326e-05
  1   9  14  15 -1.42644e-05
  1   9  14  16 -1.69619e-05
  1   9  14  21  1.29174e-05
  1   9  14  25  1.83071e-05
  1   9  14  26  1.81203e-05
  1   9  14  33  1.00640e-05
  1   9  14  57 -2.29539e-04
  1   9  14  61  1.00043e-05
  1   9  14  69 -1.11102e-05
  1   9  14  70  2.95680e-05
  1   9  14  74 -2.28550e-05
  1   9  14  75  2.31526e-05
  1   9  14  78 -1.37290e-04
  1   9  14  83  1.42789e-05
  1   9  14  94 -3.99185e-05
  1   9  14  95  2.28240e-05
  1   9  14 106 -5.49274e-05
  1   9  14 107  1.15665e-05
  1   9  14 112  1.36354e-05
  1   9  14 113 -1.46128e-05
  1   9  14 117 -1.46730e-04
  1   9  14 118  1.43399e-04
  1   9  14 119 -1.43517e-04
  1   9  14 123 -2.49873e-05
  1   9  14 127  3.36599e-05
  1   9  14 128 -2.61119e-04
  1   9  14 137 -2.98377e-05
  1   9  14 142 -2.56033e-04
  1   9  14 143 -2.73513e-04
  1   9  14 149 -2.45920e-04
  1   9  14 152 -4.95301e-04
  1   9  14 153 -4.93908e-04
  1   9  14 159 -1.13554e-04
  1   9  14 162  1.20459e-04
  1   9  14 163  1.20710e-04
  1   9  14 166  8.06653e-05
  1   9  14 170  1.78052e-04
  1   9  14 171  1.77753e-04
  1   9  14 174  7.40350e-05
  1   9  15   9 -1.16026e-04
  1   9  15  15 -7.09024e-04
  1   9  15  16  7.12413e-04
  1   9  15  21 -2.20515e-04
  1   9  15  28  5.42807e-04
  1   9  15  31  4.53574e-05
  1   9  15  32 -4.51853e-05
  1   9  15  33 -9.42270e-05
  1   9  15  37 -5.88622e-04
  1   9  15  38 -5.86367e-04
  1   9  15  44  1.38874e-04
  1   9  15  45  1.38425e-04
  1   9  15  46 -2.23157e-04
  1   9  15  47  2.23648e-04
  1   9  15  48  9.42437e-05
  1   9  15  54  2.22835e-04
  1   9  15  57  4.06003e-05
  1   9  15  61  3.51050e-04
  1   9  15  63 -4.94072e-05
  1   9  15  69 -1.58665e-04
  1   9  15  72  2.23590e-04
  1   9  15  78  2.21354e-05
  1   9  15  83 -3.09450e-05
  1   9  15  84  3.40587e-05
  1   9  15  87 -3.08487e-05
  1   9  15  94  8.22994e-04
  1   9  15 101 -1.51461e-04
  1   9  15 106  1.98846e-04
  1   9  15 107 -2.05849e-04
  1   9  15 111 -2.93849e-04
  1   9  15 112 -6.02815e-04
  1   9  15 113  6.02637e-04
  1   9  15 116  1.24817e-05
  1   9  15 117  8.46431e-04
  1   9  15 118 -3.94909e-04
  1   9  15 119  3.94642e-04
  1   9  15 123  5.90223e-04
  1   9  15 127 -1.01169e-03
  1   9  15 128 -6.75065e-04
  1   9  15 134  8.00275e-05
  1   9  15 135  7.98930e-05
  1   9  15 137  9.37382e-05
  1   9  15 142  2.02377e-03
  1   9  15 143  2.04249e-03
  1   9  15 144 -2.25940e-03
  1   9  15 145  5.45568e-05
  1   9  15 149 -7.28715e-04
  1   9  15 152 -3.14117e-05
  1   9  15 153 -6.54084e-05
  1   9  15 171  1.26122e-05
  1  10  11  10 -6.17768e-05
  1  10  11  11  6.20417e-05
  1  10  11  15  8.17968e-05
  1  10  11  16 -1.02826e-04
  1  10  11  21  2.62336e-05
  1  10  11  25 -3.74320e-05
  1  10  11  26  3.74960e-05
  1  10  11  27  2.77679e-04
  1  10  11  31  1.11938e-05
  1  10  11  32 -3.41315e-05
  1  10  11  44 -8.25074e-05
  1  10  11  45  8.16085e-05
  1  10  11  46  1.77253e-05
  1  10  11  47 -1.75926e-05
  1  10  11  54 -1.61643e-05
  1  10  11  63  2.15750e-05
  1  10  11  64 -2.13603e-05
  1  10  11  69  1.09653e-05
  1  10  11  70  1.08962e-05
  1  10  11  73 -3.45964e-05
  1  10  11  83  1.69236e-05
  1  10  11  90  1.66714e-05
  1  10  11  95 -1.00045e-05
  1  10  11 112 -1.35079e-05
  1  10  11 117 -6.46601e-05
  1  10  11 118 -1.39784e-05
  1  10  11 119  1.38428e-05
  1  10  11 123  3.70486e-05
  1  10  11 127  2.56518e-05
  1  10  11 128  1.63922e-04
  1  10  11 137 -1.24179e-05
  1  10  11 142  1.04789e-03
  1  10  11 143 -1.03979e-03
  1  10  11 144  6.97890e-05
  1  10  11 148 -4.98261e-05
  1  10  11 149 -4.99856e-05
  1  10  11 152 -1.01815e-05
  1  10  11 153 -1.33794e-05
  1  10  12   8  1.45771e-05
  1  10  12   9  5.33581e-04
  1  10  12  15 -2.32088e-04
  1  10  12  16 -2.33209e-04
  1  10  12  21  3.95956e-04
  1  10  12  31  7.47554e-05
  1  10  12  32  7.41086e-05
  1  10  12  33  3.07733e-04
  1  10  12  34 -3.08182e-04
  1  10  12  37 -1.18601e-04
  1  10  12  38 -1.18643e-04
  1  10  12  44 -3.67893e-05
  1  10  12  45  3.74464e-05
  1  10  12  46  1.31752e-04
  1  10  12  47 -1.32083e-04
  1  10  12  48 -9.69776e-05
  1  10  12  54 -3.43361e-04
  1  10  12  55 -1.26905e-05
  1  10  12  56  7.29103e-05
  1  10  12  57 -7.27938e-05
  1  10  12  61  8.34429e-05
  1  10  12  62  8.37211e-05
  1  10  12  78  3.32197e-05
  1  10  12  79 -5.94267e-05
  1  10  12  94 -6.38597e-04
  1  10  12 107  1.00835e-04
  1  10  12 111  6.83995e-05
  1  10  12 112  3.00189e-04
  1  10  12 113  3.00526e-04
  1  10  12 117 -4.76045e-04
  1  10  12 118 -3.85351e-05
  1  10  12 119 -3.83246e-05
  1  10  12 123 -2.80238e-04
  1  10  12 127  4.20520e-04
  1  10  12 128  5.87702e-04
  1  10  12 137 -4.05517e-05
  1  10  12 142 -8.60806e-04
  1  10  12 143 -9.05148e-04
  1  10  12 144  1.03761e-03
  1  10  12 148  1.69492e-04
  1  10  12 149 -1.69185e-04
  1  10  12 152  1.33486e-04
  1  10  12 153  1.33259e-04
  1  10  12 163 -1.04671e-05
  1  10  12 170 -1.28092e-05
  1  10  12 171  1.28565e-05
  1  10  13  18  1.19872e-05
  1  10  13  29 -2.63458e-04
  1  10  13  39 -2.42070e-04
  1  10  13  43  5.48747e-04
  1  10  13  52  8.66443e-05
  1  10  13  59  1.60560e-04
  1  10  13  67  1.77021e-04
  1  10  13  88  3.05081e-05
  1  10  13  92  3.05180e-04
  1  10  13  96 -6.26334e-04
  1  10  13  98 -2.02332e-04
  1  10  13 103  1.81489e-04
  1  10  13 104 -1.62821e-04
  1  10  13 106  1.68472e-05
  1  10  13 109  2.83071e-04
  1  10  13 114  4.62177e-04
  1  10  13 121 -1.75859e-04
  1  10  13 124 -2.63342e-04
  1  10  13 131 -8.24892e-04
  1  10  13 133  4.67290e-04
  1  10  13 138 -2.82190e-04
  1  10  13 140 -8.46362e-04
  1  10  13 147  7.41479e-04
  1  10  13 150  2.26028e-03
  1  10  13 154 -1.44854e-05
  1  10  13 157  2.67261e-04
  1  10  13 160  1.07717e-05
  1  10  13 161 -2.34172e-04
  1  10  13 165  9.32274e-05
  1  10  13 169 -1.77131e-04
  1  10  13 173 -3.60386e-05
  1  10  13 176 -2.56836e-04
  1  10  14  15  4.67088e-05
  1  10  14  16 -4.80777e-05
  1  10  14  21 -1.87427e-05
  1  10  14  31 -1.14229e-04
  1  10  14  32  1.13437e-04
  1  10  14  44 -5.57377e-05
  1  10  14  45  5.57471e-05
  1  10  14  48  3.11909e-05
  1  10  14  57  1.34486e-04
  1  10  14  69  3.41940e-05
  1  10  14  70 -1.29478e-05
  1  10  14  74 -1.41636e-05
  1  10  14  75 -1.42410e-05
  1  10  14  78  8.17163e-05
  1  10  14  94 -6.38980e-05
  1  10  14  95 -1.35171e-05
  1  10  14 101 -2.43168e-05
  1  10  14 106  1.11879e-04
  1  10  14 107  1.10636e-04
  1  10  14 111 -1.69876e-04
  1  10  14 112  2.54989e-05
  1  10  14 117 -1.51814e-04
  1  10  14 118 -1.00041e-04
  1  10  14 119 -9.98964e-05
  1  10  14 123  1.19489e-04
  1  10  14 127  3.67186e-04
  1  10  14 128  2.05089e-04
  1  10  14 137 -1.93277e-05
  1  10  14 142  1.20976e-03
  1  10  14 143 -1.20313e-03
  1  10  14 144  6.74184e-05
  1  10  14 145  7.61507e-05
  1  10  14 149  3.04410e-04
  1  10  14 152 -3.54207e-04
  1  10  14 153  3.53359e-04
  1  10  14 159  6.08874e-05
  1  10  14 162 -6.51748e-05
  1  10  14 163  6.53552e-05
  1  10  14 166 -4.46406e-05
  1  10  14 170  9.86109e-05
  1  10  14 171 -9.82658e-05
  1  10  14 174 -4.21773e-05
  1  10  15   9  4.41799e-05
  1  10  15  11  2.92296e-05
  1  10  15  15  6.96743e-05
  1  10  15  16  6.97690e-05
  1  10  15  21 -5.34808e-05
  1  10  15  25  2.07711e-05
  1  10  15  26 -2.07621e-05
  1  10  15  28 -7.81047e-05
  1  10  15  31  6.25484e-05
  1  10  15  32  6.20177e-05
  1  10  15  37 -6.24294e-05
  1  10  15  38  6.19580e-05
  1  10  15  44 -1.25200e-04
  1  10  15  45  1.24374e-04
  1  10  15  46  1.59610e-05
  1  10  15  47  1.60924e-05
  1  10  15  48  2.75916e-05
  1  10  15  54  1.35681e-04
  1  10  15  61 -1.86096e-05
  1  10  15  63 -4.65357e-05
  1  10  15  69 -6.85680e-05
  1  10  15  72  9.45679e-05
  1  10  15  84  1.10652e-05
  1  10  15  87 -1.70321e-05
  1  10  15  94  4.42297e-04
  1  10  15 101 -9.05786e-05
  1  10  15 107 -1.93520e-05
  1  10  15 111 -4.70145e-05
  1  10  15 112 -3.36288e-04
  1  10  15 113 -3.37299e-04
  1  10  15 116 -8.53112e-05
  1  10  15 117  5.39236e-04
  1  10  15 118 -1.91264e-04
  1  10  15 119 -1.91132e-04
  1  10  15 123  4.15267e-04
  1  10  15 127 -3.58856e-04
  1  10  15 128 -3.27855e-04
  1  10  15 134  4.29385e-05
  1  10  15 135 -4.28573e-05
  1  10  15 137  1.11323e-05
  1  10  15 142 -4.61706e-05
  1  10  15 143  6.18973e-05
  1  10  15 144 -9.77542e-04
  1  10  15 145  2.06433e-05
  1  10  15 149  8.72009e-05
  1  10  15 152 -1.29545e-05
  1  10  15 153  3.58656e-05
  1  11  12  13 -4.03436e-05
  1  11  12  19  4.96884e-04
  1  11  12  24  2.67615e-04
  1  11  12  29  2.89788e-05
  1  11  12  34 -1.12966e-05
  1  11  12  36  1.62071e-04
  1  11  12  42  4.67671e-04
  1  11  12  43  4.21107e-05
  1  11  12  67 -6.27402e-05
  1  11  12  77 -4.21895e-04
  1  11  12  89  1.22387e-04
  1  11  12  92  1.95998e-05
  1  11  12  96  1.26688e-05
  1  11  12 131  2.07797e-05
  1  11  12 140  1.86276e-05
  1  11  12 145 -2.76323e-05
  1  11  12 147 -1.37208e-05
  1  11  12 150 -7.89867e-05
  1  11  13   9 -2.85941e-05
  1  11  13  10 -1.65384e-05
  1  11  13  11 -1.65150e-05
  1  11  13  21 -1.11790e-05
  1  11  13  27 -6.52710e-05
  1  11  13  31  1.95038e-05
  1  11  13  32 -1.91806e-05
  1  11  13  44 -1.42974e-05
  1  11  13  45 -1.41744e-05
  1  11  13  48  2.21083e-05
  1  11  13  62 -1.35546e-05
  1  11  13  63  1.17363e-05
  1  11  13  64  1.19003e-05
  1  11  13  94  1.11412e-05
  1  11  13 107  2.88534e-05
  1  11  13 111 -4.71941e-05
  1  11  13 118 -1.89855e-05
  1  11  13 119 -1.54737e-05
  1  11  13 123  1.83368e-05
  1  11  13 127  5.73789e-05
  1  11  13 142 -3.25357e-05
  1  11  13 144 -3.44178e-05
  1  11  13 148 -5.33104e-05
  1  11  13 149  5.33391e-05
  1  11  14   7  1.31930e-05
  1  11  14  10  5.20391e-05
  1  11  14  12 -1.92967e-05
  1  11  14  14 -2.10776e-05
  1  11  14  17 -1.01179e-04
  1  11  14  18  6.64985e-05
  1  11  14  22 -1.00696e-04
  1  11  14  23 -3.08184e-05
  1  11  14  24 -6.72152e-05
  1  11  14  28  6.55641e-05
  1  11  14  29 -5.31619e-04
  1  11  14  35  4.79781e-05
  1  11  14  36 -1.22630e-05
  1  11  14  41  5.50015e-05
  1  11  14  42  2.37496e-04
  1  11  14  43  4.11804e-04
  1  11  14  50  6.27508e-05
  1  11  14  53 -1.41377e-05
  1  11  14  55  1.39582e-05
  1  11  14  56  7.89867e-05
  1  11  14  57 -7.06873e-05
  1  11  14  59  3.91358e-04
  1  11  14  62 -5.52907e-05
  1  11  14  63 -2.80121e-05
  1  11  14  64  1.13711e-04
  1  11  14  66 -1.25507e-05
  1  11  14  68 -1.06356e-04
  1  11  14  69 -1.09259e-05
  1  11  14  70 -2.22082e-05
  1  11  14  72  7.27532e-05
  1  11  14  73  6.82651e-05
  1  11  14  75  6.05405e-05
  1  11  14  76 -3.01891e-05
  1  11  14  77 -1.32965e-05
  1  11  14  80  6.65209e-05
  1  11  14  81  1.41942e-04
  1  11  14  82  1.08645e-05
  1  11  14  83  6.05978e-05
  1  11  14  84 -6.70252e-05
  1  11  14  85 -3.03183e-04
  1  11  14  88  1.06655e-04
  1  11  14  90  6.38840e-05
  1  11  14  91  7.64718e-05
  1  11  14  92  6.58009e-05
  1  11  14  93  1.42473e-05
  1  11  14  96 -7.52147e-04
  1  11  14  97  1.37929e-04
  1  11  14  98 -3.67057e-04
  1  11  14 102 -1.80078e-05
  1  11  14 103  6.56564e-05
  1  11  14 104  5.47075e-05
  1  11  14 105 -2.96664e-05
  1  11  14 106 -5.32862e-05
  1  11  14 107 -1.88809e-05
  1  11  14 108 -1.75829e-05
  1  11  14 115 -6.93093e-05
  1  11  14 120 -1.59099e-05
  1  11  14 121 -3.42508e-04
  1  11  14 124  2.54621e-04
  1  11  14 125  1.54593e-05
  1  11  14 133  3.42756e-04
  1  11  14 138 -2.52602e-04
  1  11  14 139 -2.70961e-05
  1  11  14 140  2.16436e-05
  1  11  14 146  1.73682e-05
  1  11  14 148 -7.48511e-05
  1  11  14 150  1.08398e-04
  1  11  14 151  8.34372e-05
  1  11  14 156  3.34625e-05
  1  11  14 158 -7.73997e-05
  1  11  14 160 -1.02874e-05
  1  11  14 161 -6.72348e-05
  1  11  14 162  5.81161e-05
  1  11  14 165 -6.75498e-05
  1  11  14 167 -8.17852e-05
  1  11  14 169  2.44374e-04
  1  11  14 170 -1.00610e-05
  1  11  14 172  6.72419e-05
  1  11  14 173  6.74918e-05
  1  11  14 174 -7.74298e-05
  1  11  14 175 -3.76352e-05
  1  11  14 177 -2.37324e-05
  1  11  15  12  2.47826e-05
  1  11  15  14 -1.20656e-05
  1  11  15  17  2.08379e-04
  1  11  15  18 -1.11780e-04
  1  11  15  19  6.71183e-05
  1  11  15  23 -2.24000e-04
  1  11  15  24 -3.32683e-05
  1  11  15  27 -1.03543e-05
  1  11  15  28 -1.04838e-05
  1  11  15  30  2.31921e-05
  1  11  15  35 -1.61723e-04
  1  11  15  39 -6.67082e-05
  1  11  15  40  8.71221e-05
  1  11  15  41  1.80614e-04
  1  11  15  42 -6.83698e-05
  1  11  15  43 -6.13652e-05
  1  11  15  50 -1.61859e-05
  1  11  15  53 -1.58609e-05
  1  11  15  55  5.69616e-05
  1  11  15  56  1.46325e-05
  1  11  15  58 -1.51913e-05
  1  11  15  60  9.26568e-05
  1  11  15  62 -1.03779e-04
  1  11  15  63 -2.57205e-05
  1  11  15  64  2.28809e-04
  1  11  15  65  6.71612e-05
  1  11  15  66 -6.97895e-05
  1  11  15  70 -1.70904e-04
  1  11  15  72 -2.71376e-04
  1  11  15  73  2.70192e-04
  1  11  15  75  1.43012e-05
  1  11  15  76  3.00428e-05
  1  11  15  78 -9.33375e-05
  1  11  15  79  9.52113e-05
  1  11  15  80 -2.44197e-05
  1  11  15  81 -2.59998e-05
  1  11  15  82 -3.32710e-05
  1  11  15  84  2.20497e-04
  1  11  15  85 -6.68117e-05
  1  11  15  88 -3.69036e-05
  1  11  15  89 -3.56897e-05
  1  11  15  90 -2.31696e-04
  1  11  15  91 -2.34110e-04
  1  11  15  93  2.57081e-05
  1  11  15  96  1.61033e-05
  1  11  15  98 -6.70513e-05
  1  11  15 102 -2.78526e-05
  1  11  15 103  3.28161e-05
  1  11  15 105  1.14799e-04
  1  11  15 106  2.91477e-05
  1  11  15 108 -3.28030e-05
  1  11  15 112  1.91832e-05
  1  11  15 114  7.02298e-05
  1  11  15 120 -2.59146e-05
  1  11  15 121 -6.83609e-05
  1  11  15 124  7.07546e-05
  1  11  15 125  1.53055e-05
  1  11  15 130  3.38921e-05
  1  11  15 131 -1.76764e-03
  1  11  15 132 -1.33250e-05
  1  11  15 139 -2.46007e-05
  1  11  15 140  6.27386e-05
  1  11  15 141  1.33858e-05
  1  11  15 145  1.04390e-05
  1  11  15 147  1.49716e-03
  1  11  15 148  5.46698e-05
  1  11  15 150 -1.39463e-05
  1  11  15 154  6.95820e-05
  1  11  15 155  3.17556e-05
  1  11  15 156  4.26778e-05
  1  11  15 160 -1.32288e-05
  1  11  15 161  4.24963e-04
  1  11  15 165  3.16195e-04
  1  11  15 169  6.75084e-05
  1  11  15 172 -6.40045e-05
  1  11  15 173 -1.83310e-05
  1  11  15 174  1.04381e-05
  1  11  15 177 -1.51031e-05
  1  12  13   9  1.22883e-05
  1  12  13  15  6.37001e-05
  1  12  13  16 -6.36008e-05
  1  12  13  21 -4.52631e-05
  1  12  13  27 -1.86463e-05
  1  12  13  28 -1.87634e-05
  1  12  13  31  1.32917e-05
  1  12  13  32 -1.32334e-05
  1  12  13  37  8.57068e-05
  1  12  13  38 -8.57733e-05
  1  12  13  44 -3.20012e-05
  1  12  13  45 -3.17949e-05
  1  12  13  46  3.59584e-05
  1  12  13  47  3.58860e-05
  1  12  13  54  5.40823e-05
  1  12  13  56 -3.95570e-05
  1  12  13  57 -3.95830e-05
  1  12  13  61 -9.71878e-05
  1  12  13  62  1.43248e-04
  1  12  13  79 -1.04984e-05
  1  12  13  94  1.30426e-05
  1  12  13 101 -1.67903e-05
  1  12  13 107 -2.05070e-05
  1  12  13 111 -2.36466e-05
  1  12  13 112 -9.08321e-05
  1  12  13 113  9.22552e-05
  1  12  13 117  5.01789e-05
  1  12  13 118 -2.58170e-05
  1  12  13 119  2.63931e-05
  1  12  13 123  9.93905e-05
  1  12  13 126 -3.96031e-05
  1  12  13 127 -2.66771e-05
  1  12  13 128  1.73932e-05
  1  12  13 142 -1.49722e-04
  1  12  13 143  1.38662e-04
  1  12  13 144 -2.55153e-04
  1  12  13 148 -8.00566e-05
  1  12  13 149 -8.03681e-05
  1  12  13 152 -8.83079e-05
  1  12  13 153  8.84140e-05
  1  12  13 158 -1.13086e-05
  1  12  13 159 -1.13193e-05
  1  12  13 163  1.76008e-05
  1  12  13 167  1.15774e-05
  1  12  13 170  2.58106e-05
  1  12  13 171  2.60110e-05
  1  12  13 174  1.10461e-05
  1  12  13 175  1.11845e-05
  1  12  14   7 -4.07435e-04
  1  12  14  10 -3.39621e-05
  1  12  14  12  2.48134e-05
  1  12  14  14 -1.20387e-05
  1  12  14  17  2.08326e-04
  1  12  14  19 -2.24914e-05
  1  12  14  23 -2.24032e-04
  1  12  14  24  3.46968e-04
  1  12  14  29 -6.61332e-05
  1  12  14  30  2.31939e-05
  1  12  14  34  1.55861e-05
  1  12  14  35 -1.61667e-04
  1  12  14  39 -6.68036e-05
  1  12  14  40  8.70241e-05
  1  12  14  41  7.41198e-05
  1  12  14  42 -6.63462e-05
  1  12  14  43 -6.82638e-05
  1  12  14  50  1.41402e-05
  1  12  14  51 -3.42871e-05
  1  12  14  52  4.31904e-04
  1  12  14  53 -1.58594e-05
  1  12  14  55 -1.57943e-05
  1  12  14  56 -4.27088e-05
  1  12  14  58 -1.51805e-05
  1  12  14  60  9.26392e-05
  1  12  14  62 -9.08411e-05
  1  12  14  64 -7.90201e-05
  1  12  14  65 -6.58718e-05
  1  12  14  66 -6.97619e-05
  1  12  14  70  1.39789e-05
  1  12  14  71 -2.79074e-04
  1  12  14  73 -7.68760e-05
  1  12  14  75  2.90480e-05
  1  12  14  76  3.00096e-05
  1  12  14  79  2.47349e-04
  1  12  14  81 -2.59011e-05
  1  12  14  82 -3.26435e-05
  1  12  14  83 -7.44613e-05
  1  12  14  84 -6.59238e-05
  1  12  14  88 -3.93410e-05
  1  12  14  89  3.34042e-05
  1  12  14  90 -5.79372e-05
  1  12  14  91  6.12928e-05
  1  12  14  92 -8.12284e-04
  1  12  14  93  2.56996e-05
  1  12  14  98 -6.80771e-05
  1  12  14 102 -2.78739e-05
  1  12  14 105  1.14803e-04
  1  12  14 106 -2.99419e-05
  1  12  14 108 -3.28006e-05
  1  12  14 112  1.33131e-05
  1  12  14 114  6.65101e-05
  1  12  14 115  1.12005e-05
  1  12  14 117 -1.33172e-05
  1  12  14 120 -2.59732e-05
  1  12  14 124  6.57184e-05
  1  12  14 125  1.53699e-05
  1  12  14 130  3.39158e-05
  1  12  14 132 -1.34139e-05
  1  12  14 139 -2.45052e-05
  1  12  14 140  7.30297e-05
  1  12  14 141  1.34084e-05
  1  12  14 145  4.80511e-05
  1  12  14 147  1.00322e-03
  1  12  14 148 -1.02269e-05
  1  12  14 150 -2.36265e-05
  1  12  14 151  1.00250e-05
  1  12  14 154  6.46180e-05
  1  12  14 155  3.18127e-05
  1  12  14 156  4.25632e-05
  1  12  14 157  6.73826e-05
  1  12  14 158  3.11929e-05
  1  12  14 160  2.28170e-05
  1  12  14 162  2.90587e-05
  1  12  14 166  2.13995e-05
  1  12  14 167  2.77189e-05
  1  12  14 172 -6.39933e-05
  1  12  14 175  2.35581e-05
  1  12  14 176 -3.86996e-05
  1  12  14 177 -1.49181e-05
  1  12  15   7  6.63764e-05
  1  12  15  10  5.23206e-05
  1  12  15  12  1.83290e-05
  1  12  15  14  2.09550e-05
  1  12  15  17  1.01068e-04
  1  12  15  19 -4.37744e-04
  1  12  15  22  1.00611e-04
  1  12  15  23  3.08116e-05
  1  12  15  24  6.64447e-05
  1  12  15  27 -6.41593e-05
  1  12  15  34 -6.82870e-05
  1  12  15  35 -4.80030e-05
  1  12  15  36  1.13037e-05
  1  12  15  41 -4.50660e-05
  1  12  15  42  4.57953e-04
  1  12  15  43  8.86096e-04
  1  12  15  50 -1.05219e-05
  1  12  15  52  6.75766e-05
  1  12  15  53  1.42108e-05
  1  12  15  55 -6.82006e-05
  1  12  15  56  7.51378e-05
  1  12  15  59 -1.81229e-05
  1  12  15  62  2.18550e-04
  1  12  15  63  3.51676e-05
  1  12  15  64  1.26185e-04
  1  12  15  66  1.25601e-05
  1  12  15  68  1.06362e-04
  1  12  15  69  1.41824e-05
  1  12  15  70 -1.05484e-04
  1  12  15  71 -6.66528e-05
  1  12  15  73  6.79486e-05
  1  12  15  75  6.74441e-05
  1  12  15  76  3.21062e-05
  1  12  15  78 -2.26586e-05
  1  12  15  79  9.57906e-05
  1  12  15  81 -1.41672e-04
  1  12  15  82 -1.08866e-05
  1  12  15  83 -3.39814e-05
  1  12  15  84 -6.96836e-05
  1  12  15  88 -1.06855e-04
  1  12  15  89  2.76690e-04
  1  12  15  90 -6.35444e-05
  1  12  15  91  7.76428e-05
  1  12  15  93 -1.41313e-05
  1  12  15  96 -1.28961e-03
  1  12  15  97 -1.37852e-04
  1  12  15  98  7.56345e-05
  1  12  15 102  1.80100e-05
  1  12  15 104 -3.72664e-04
  1  12  15 105  2.94844e-05
  1  12  15 106 -5.22490e-05
  1  12  15 107  1.71622e-05
  1  12  15 108  1.76731e-05
  1  12  15 109  6.65781e-05
  1  12  15 115  6.78418e-05
  1  12  15 120  1.55565e-05
  1  12  15 124 -1.69725e-04
  1  12  15 125 -1.55997e-05
  1  12  15 131 -6.61275e-05
  1  12  15 132  1.01902e-05
  1  12  15 133 -6.96987e-05
  1  12  15 138 -6.55627e-04
  1  12  15 139  2.68154e-05
  1  12  15 140 -2.92266e-05
  1  12  15 146 -1.66104e-05
  1  12  15 148  1.48499e-05
  1  12  15 150 -9.53955e-05
  1  12  15 151 -8.21325e-05
  1  12  15 154  8.43967e-05
  1  12  15 156 -3.27999e-05
  1  12  15 157 -2.38741e-04
  1  12  15 158  7.51522e-05
  1  12  15 162  5.83666e-05
  1  12  15 166  5.53673e-05
  1  12  15 172 -6.70829e-05
  1  12  15 174 -7.05249e-05
  1  12  15 175 -3.97866e-05
  1  12  15 176  6.76066e-05
  1  12  15 177  2.29527e-05
  1  13  14  25 -4.65244e-05
  1  13  14  26 -4.67205e-05
  1  13  14  31 -2.07414e-05
  1  13  14  32 -1.61604e-05
  1  13  14  44  1.38429e-05
  1  13  14  45  1.80094e-05
  1  13  14  57 -2.43065e-05
  1  13  14  78 -1.56061e-05
  1  13  14  94 -1.24127e-05
  1  13  14 106 -1.14476e-05
  1  13  14 112  2.04006e-05
  1  13  14 113  1.10241e-05
  1  13  14 118  1.48727e-05
  1  13  14 128  1.38077e-05
  1  13  14 137  1.20268e-05
  1  13  14 143 -2.48370e-05
  1  13  14 149  3.03932e-05
  1  13  14 152  6.69059e-05
  1  13  14 153  6.74446e-05
  1  13  14 170  1.29371e-05
  1  13  14 171  1.31268e-05
  1  13  15   9  2.58394e-04
  1  13  15  11  4.68185e-05
  1  13  15  15  5.67655e-04
  1  13  15  16 -5.81003e-04
  1  13  15  21  1.07511e-04
  1  13  15  28 -7.52392e-04
  1  13  15  31  2.13236e-04
  1  13  15  32 -2.10465e-04
  1  13  15  33  1.54685e-04
  1  13  15  37  5.09002e-04
  1  13  15  38  4.96452e-04
  1  13  15  44 -3.95377e-04
  1  13  15  45 -3.87119e-04
  1  13  15  46  2.27321e-04
  1  13  15  47 -2.30091e-04
  1  13  15  48 -1.28064e-05
  1  13  15  61 -3.97634e-04
  1  13  15  63 -3.58958e-05
  1  13  15  72 -4.16728e-05
  1  13  15  84 -1.01858e-05
  1  13  15  94  5.96625e-05
  1  13  15 101 -2.66555e-05
  1  13  15 111 -3.83906e-05
  1  13  15 112 -5.41761e-05
  1  13  15 113  5.43688e-05
  1  13  15 117 -1.49654e-05
  1  13  15 123  2.40658e-04
  1  13  15 127 -2.54359e-05
  1  13  15 128 -2.46637e-05
  1  13  15 137 -4.35067e-05
  1  13  15 142  3.64811e-04
  1  13  15 143  3.71225e-04
  1  13  15 144 -2.71550e-04
  1  14  15   7 -2.36045e-04
  1  14  15  13  9.67028e-05
  1  14  15  18 -1.38987e-05
  1  14  15  24  1.37985e-04
  1  14  15  36  1.90035e-04
  1  14  15  42 -5.52189e-05
  1  14  15  43  3.54111e-05
  1  14  15  52 -1.23436e-05
  1  14  15  67 -1.87470e-05
  1  14  15  71 -9.66709e-05
  1  14  15  77 -1.13282e-05
  1  14  15  80 -1.79408e-05
  1  14  15  85 -2.89104e-05
  1  14  15  96 -1.27964e-05
  1  14  15 109  1.22007e-05
  1  14  15 121  3.46636e-05
  1  14  15 124 -2.69081e-05
  1  14  15 131 -1.93899e-05
  1  14  15 140 -2.08394e-05
  1  14  15 145 -1.43717e-05
  1  14  15 147  1.51715e-05
  3   1   2   8 -1.02850e-04
  3   1   2  10  2.62212e-04
  3   1   2  11 -2.62229e-04
  3   1   2  15  3.19929e-04
  3   1   2  20 -5.62389e-04
  3   1   2  21 -5.62922e-04
  3   1   2  25  2.41716e-04
  3   1   2  26 -2.43584e-04
  3   1   2  27  5.52449e-04
  3   1   2  31 -4.32299e-05
  3   1   2  32 -4.65776e-05
  3   1   2  33 -4.00535e-05
  3   1   2  38  4.55651e-04
  3   1   2  44  7.76993e-05
  3   1   2  45  7.59191e-05
  3   1   2  46  4.19294e-05
  3   1   2  47 -4.20464e-05
  3   1   2  55 -3.29314e-05
  3   1   2  57 -2.34942e-05
  3   1   2  62 -3.35150e-04
  3   1   2  63 -1.22699e-05
  3   1   2  64 -1.31730e-05
  3   1   2  70  5.93018e-05
  3   1   2  73 -2.79553e-04
  3   1   2  78 -3.66489e-05
  3   1   2  83  5.73653e-05
  3   1   2  84 -5.76230e-05
  3   1   2  86 -5.27079e-05
  3   1   2  87 -5.24656e-05
  3   1   2  90  3.80109e-05
  3   1   2  91 -3.79667e-05
  3   1   2  94  1.87003e-04
  3   1   2  95  1.87342e-04
  3   1   2 117 -1.26127e-05
  3   1   2 118  2.82058e-05
  3   1   2 119 -8.25402e-05
  3   1   2 122 -1.30891e-05
  3   1   2 123 -1.29744e-05
  3   1   2 127  2.28835e-05
  3   1   2 137 -5.55862e-05
  3   1   2 142  2.28066e-05
  3   1   2 143 -2.43898e-05
  3   1   2 148 -6.53428e-05
  3   1   2 149  6.04252e-05
  3   1   2 152 -5.14089e-05
  3   1   2 153  2.56033e-04
  3   1   3   8  8.26985e-05
  3   1   3  10  2.50302e-05
  3   1   3  11  2.70774e-05
  3   1   3  15  2.68375e-04
  3   1   3  20  1.08108e-04
  3   1   3  21 -1.07825e-04
  3   1   3  25 -3.78437e-05
  3   1   3  26 -1.39890e-05
  3   1   3  31  1.01652e-04
  3   1   3  32  1.02037e-04
  3   1   3  33 -4.56004e-04
  3   1   3  38  2.17886e-04
  3   1   3  44 -3.20373e-05
  3   1   3  45  3.19009e-05
  3   1   3  46 -5.36511e-04
  3   1   3  47  5.36976e-04
  3   1   3  48  5.26849e-05
  3   1   3  56  2.26654e-05
  3   1   3  61  5.42355e-05
  3   1   3  62  4.95738e-05
  3   1   3  63  1.46404e-04
  3   1   3  64 -1.45521e-04
  3   1   3  70  3.10061e-05
  3   1   3  74  2.33451e-05
  3   1   3 101  8.96244e-05
  3   1   3 107 -2.56342e-05
  3   1   3 111  4.90868e-05
  3   1   3 112  5.60738e-05
  3   1   3 113 -5.61079e-05
  3   1   3 117  2.77318e-04
  3   1   3 118 -1.26168e-04
  3   1   3 119  1.11240e-04
  3   1   3 122  1.09709e-04
  3   1   3 123 -1.09709e-04
  3   1   3 127 -1.17263e-04
  3   1   3 128 -1.00589e-04
  3   1   3 137  2.71133e-04
  3   1   3 142  8.41122e-05
  3   1   3 143  8.37995e-05
  3   1   3 144 -4.28389e-04
  3   1   3 148 -2.65043e-04
  3   1   3 149 -2.66926e-04
  3   1   3 152 -2.55902e-04
  3   1   3 153 -4.91954e-05
  3   1   3 170  3.14080e-05
  3   1   3 171  3.11965e-05
  3   1   3 174  5.15513e-05
  3   1   3 175 -5.14910e-05
  3   1   4   8  3.37940e-05
  3   1   4  15  7.44802e-05
  3   1   4  20  4.02646e-05
  3   1   4  21  3.99209e-05
  3   1   4  25  1.86807e-05
  3   1   4  26 -1.79911e-05
  3   1   4  31 -2.25316e-04
  3   1   4  32 -2.25066e-04
  3   1   4  33  9.56888e-05
  3   1   4  38 -1.00945e-05
  3   1   4  44  2.00787e-04
  3   1   4  45  1.99549e-04
  3   1   4  46  2.33664e-05
  3   1   4  49  3.66261e-05
  3   1   4  54  3.23394e-05
  3   1   4  55  3.20980e-05
  3   1   4  56 -2.02180e-05
  3   1   4  57  2.02341e-05
  3   1   4  63 -1.35863e-04
  3   1   4  64 -1.35053e-04
  3   1   4  69  8.48970e-05
  3   1   4  70 -8.29485e-05
  3   1   4  72 -2.40931e-04
  3   1   4  73  2.41102e-04
  3   1   4  74 -6.38295e-05
  3   1   4  79 -6.93122e-05
  3   1   4  83  1.01953e-04
  3   1   4  84 -1.02168e-04
  3   1   4  86  4.00936e-05
  3   1   4  87 -4.00087e-05
  3   1   4  90  2.66072e-05
  3   1   4  91 -2.65425e-05
  3   1   4  94  1.14127e-05
  3   1   4 101 -1.37901e-04
  3   1   4 111 -2.47354e-05
  3   1   4 112 -5.51140e-05
  3   1   4 113 -5.50523e-05
  3   1   4 117 -1.82641e-04
  3   1   4 118  1.34602e-04
  3   1   4 119  1.34406e-04
  3   1   4 122  4.02823e-05
  3   1   4 123  4.02386e-05
  3   1   4 127  4.28256e-05
  3   1   4 128  2.68360e-05
  3   1   4 134 -5.09914e-05
  3   1   4 137 -2.51986e-04
  3   1   4 142  2.15203e-05
  3   1   4 143 -2.23676e-05
  3   1   4 148  1.06312e-04
  3   1   4 149 -9.05836e-05
  3   1   4 152  4.02646e-04
  3   1   4 170 -2.02694e-05
  3   1   4 171  2.03574e-05
  3   1   4 175  3.95199e-05
  3   1   5   8 -4.67856e-04
  3   1   5  10  2.18821e-04
  3   1   5  11 -2.18980e-04
  3   1   5  15  3.52904e-04
  3   1   5  20 -5.22260e-04
  3   1   5  21 -5.21850e-04
  3   1   5  25  2.43015e-04
  3   1   5  26 -2.42967e-04
  3   1   5  27  4.61357e-04
  3   1   5  31 -1.23692e-04
  3   1   5  32  1.24655e-04
  3   1   5  33  3.32014e-04
  3   1   5  38  7.05879e-04
  3   1   5  44  2.05565e-05
  3   1   5  45  2.06221e-05
  3   1   5  46 -7.21058e-04
  3   1   5  49  3.81174e-05
  3   1   5  62 -5.52014e-04
  3   1   5  63 -1.31966e-05
  3   1   5  64 -1.29126e-05
  3   1   5  69  3.99243e-05
  3   1   5  70  2.98202e-05
  3   1   5  86 -1.01799e-05
  3   1   5 101  1.08075e-05
  3   1   5 107 -1.91544e-05
  3   1   5 112 -1.01430e-05
  3   1   5 117 -1.14683e-04
  3   1   5 118 -5.62179e-05
  3   1   5 119 -5.70857e-05
  3   1   5 122 -2.30807e-05
  3   1   5 123 -2.30892e-05
  3   1   5 127  9.28867e-05
  3   1   5 128  5.15784e-05
  3   1   5 137 -5.69836e-05
  3   1   5 142 -7.82387e-05
  3   1   5 143 -7.80552e-05
  3   1   5 145  3.68966e-04
  3   1   5 148 -1.54361e-04
  3   1   5 149  1.63599e-04
  3   1   5 170  1.15362e-05
  3   1   5 171 -1.11296e-05
  3   1   6  18 -3.57614e-03
  3   1   6  29  2.70934e-03
  3   1   6  39 -2.55177e-03
  3   1   6  43 -9.80885e-04
  3   1   6  52 -2.06295e-03
  3   1   6  59  2.56743e-03
  3   1   6  67  1.90043e-03
  3   1   6  92 -3.12285e-03
  3   1   6  96  2.95643e-03
  3   1   6  98  3.72599e-04
  3   1   6 103 -1.23405e-03
  3   1   6 104  8.62654e-04
  3   1   6 109  8.65235e-04
  3   1   6 114 -2.65563e-04
  3   1   6 121 -3.24879e-04
  3   1   6 124 -1.62949e-03
  3   1   6 131  9.54785e-04
  3   1   6 133  1.46056e-03
  3   1   6 138 -3.90904e-04
  3   1   6 140  1.90527e-03
  3   1   6 147  1.59718e-04
  3   1   6 154 -3.55116e-04
  3   1   6 157 -2.47603e-04
  3   1   6 161 -2.52103e-04
  3   1   6 165 -7.72506e-04
  3   1   6 169 -2.63119e-04
  3   1   6 173  7.31164e-04
  3   1   6 176  2.56480e-04
  3   1   7  12 -6.19455e-05
  3   1   7  17  1.02713e-04
  3   1   7  23  4.38208e-05
  3   1   7  35 -4.49722e-05
  3   1   7  40  7.60145e-05
  3   1   7  50  4.85675e-05
  3   1   7  60 -7.49221e-05
  3   1   7  68  5.31708e-05
  3   1   7  76  2.37690e-05
  3   1   7  81 -1.02834e-05
  3   1   7  82  5.41758e-05
  3   1   7  88 -2.92239e-05
  3   1   8  19 -1.73385e-05
  3   1   8  24 -1.26077e-05
  3   1   8  36  1.82024e-05
  3   1   8  42 -1.24184e-05
  3   1   8  65 -1.70392e-05
  3   1   8  77  1.23745e-05
  3   1   9   9  3.47853e-04
  3   1   9  10  1.14624e-04
  3   1   9  11 -1.14652e-04
  3   1   9  15 -3.62981e-04
  3   1   9  16  3.62590e-04
  3   1   9  21  2.73168e-04
  3   1   9  25 -2.36789e-05
  3   1   9  26  4.17179e-05
  3   1   9  28 -8.39475e-05
  3   1   9  31 -1.87232e-04
  3   1   9  32 -1.77340e-04
  3   1   9  33  2.15400e-05
  3   1   9  37 -2.99329e-04
  3   1   9  38  3.00001e-04
  3   1   9  44 -1.56326e-04
  3   1   9  45 -1.56506e-04
  3   1   9  46  1.20575e-04
  3   1   9  47  1.20670e-04
  3   1   9  56 -1.38909e-04
  3   1   9  57 -1.33126e-04
  3   1   9  61  5.22309e-04
  3   1   9  63  3.74634e-04
  3   1   9  64 -3.74388e-04
  3   1   9  69 -3.25662e-04
  3   1   9  70 -3.25539e-04
  3   1   9  72  1.47349e-04
  3   1   9  73 -1.47408e-04
  3   1   9  74 -1.08897e-05
  3   1   9  75  1.11017e-05
  3   1   9  79 -3.32412e-04
  3   1   9  83  7.73367e-05
  3   1   9  84  7.72704e-05
  3   1   9  86 -1.43302e-04
  3   1   9  87  1.43026e-04
  3   1   9  91 -2.01225e-04
  3   1   9  95 -1.06063e-05
  3   1   9 106 -2.31419e-05
  3   1   9 107 -2.23825e-05
  3   1   9 111 -2.15902e-05
  3   1   9 118 -1.69275e-04
  3   1   9 119 -1.70159e-04
  3   1   9 123 -6.12286e-05
  3   1   9 126  1.90865e-05
  3   1   9 142 -1.57748e-05
  3   1   9 143  1.59853e-05
  3   1   9 148 -3.69785e-05
  3   1   9 149  3.70118e-05
  3   1  10   9 -2.45370e-05
  3   1  10  10 -1.21623e-05
  3   1  10  11 -1.11803e-05
  3   1  10  15  2.57750e-04
  3   1  10  16  2.57467e-04
  3   1  10  21 -1.05927e-04
  3   1  10  25  3.95123e-04
  3   1  10  26 -3.93600e-04
  3   1  10  31  5.37638e-05
  3   1  10  32  5.38309e-05
  3   1  10  33 -6.53881e-04
  3   1  10  37 -2.30738e-05
  3   1  10  38 -2.34913e-05
  3   1  10  44 -4.93047e-04
  3   1  10  45  4.92435e-04
  3   1  10  46 -1.65664e-05
  3   1  10  47  1.49615e-05
  3   1  10  49 -1.82333e-04
  3   1  10  55 -4.62424e-04
  3   1  10  56 -2.63531e-05
  3   1  10  57  4.86948e-05
  3   1  10  61 -3.30272e-05
  3   1  10  63  1.47926e-05
  3   1  10  64 -1.52220e-05
  3   1  10  69 -1.06671e-04
  3   1  10  70  1.07368e-04
  3   1  10  74 -9.89871e-05
  3   1  10  75  9.97766e-05
  3   1  10  79 -2.46181e-05
  3   1  10  94  3.18809e-04
  3   1  10  95  3.19409e-04
  3   1  10 100 -1.83822e-05
  3   1  10 101 -1.77078e-05
  3   1  10 106  1.21686e-04
  3   1  10 107 -1.22065e-04
  3   1  10 111  1.15414e-04
  3   1  10 113  1.13833e-05
  3   1  10 116 -5.28228e-05
  3   1  10 118  7.95338e-05
  3   1  10 119 -7.82072e-05
  3   1  10 126 -6.46794e-05
  3   1  10 128 -1.18457e-04
  3   1  10 129  1.18576e-04
  3   1  10 135  1.47961e-04
  3   1  10 136 -5.34439e-05
  3   1  10 142  4.30020e-05
  3   1  10 143 -4.27206e-05
  3   1  10 148  1.03465e-04
  3   1  10 149  1.03653e-04
  3   1  10 158  1.27625e-05
  3   1  10 159 -1.28048e-05
  3   1  10 162  4.26164e-05
  3   1  10 163  4.26059e-05
  3   1  10 166  2.29260e-05
  3   1  10 167 -2.29292e-05
  3   1  10 170  2.77757e-05
  3   1  10 171 -2.78008e-05
  3   1  10 174  2.57976e-05
  3   1  11  18  5.07421e-04
  3   1  11  29 -3.03009e-04
  3   1  11  39  4.14877e-04
  3   1  11  43  1.09738e-04
  3   1  11  52  2.35080e-04
  3   1  11  59 -2.91112e-04
  3   1  11  67 -2.16529e-04
  3   1  11  92  3.52065e-04
  3   1  11  96 -3.26113e-04
  3   1  11  98 -4.17394e-05
  3   1  11 103  1.39944e-04
  3   1  11 104 -9.58184e-05
  3   1  11 109 -9.88810e-05
  3   1  11 114  2.85871e-05
  3   1  11 121  3.75788e-05
  3   1  11 124  1.76483e-04
  3   1  11 131 -1.03519e-04
  3   1  11 133 -1.58000e-04
  3   1  11 138  4.78890e-05
  3   1  11 140 -2.01829e-04
  3   1  11 147 -1.77257e-05
  3   1  11 154  4.03193e-05
  3   1  11 157  2.80662e-05
  3   1  11 161  3.32706e-05
  3   1  11 165  9.34183e-05
  3   1  11 169  3.07421e-05
  3   1  11 173 -8.83867e-05
  3   1  11 176 -2.81260e-05
  3   1  13  12  7.22937e-04
  3   1  13  17 -9.40333e-04
  3   1  13  23  6.09259e-05
  3   1  13  35  6.81045e-04
  3   1  13  40 -5.38725e-04
  3   1  13  50 -4.60728e-04
  3   1  13  60  7.83278e-04
  3   1  13  68 -4.36137e-04
  3   1  13  76 -4.55633e-04
  3   1  13  81  1.02196e-04
  3   1  13  82 -2.49616e-04
  3   1  13  88  3.20668e-04
  3   1  14   7  4.27431e-04
  3   1  14  13 -2.18139e-04
  3   1  14  19  8.11314e-04
  3   1  14  24  3.09262e-04
  3   1  14  36 -6.39489e-04
  3   1  14  42  7.04693e-04
  3   1  14  51  2.18187e-04
  3   1  14  65  7.82855e-04
  3   1  14  71 -1.98013e-04
  3   1  14  77 -5.03534e-04
  3   1  14  80  4.24603e-05
  3   1  14  85 -1.94958e-04
  3   1  14  89  2.66411e-04
  3   1  15   9 -1.95499e-05
  3   1  15  15 -3.29520e-05
  3   1  15  16 -3.26257e-05
  3   1  15  21 -1.06559e-05
  3   1  15  31  5.06722e-05
  3   1  15  32  5.07357e-05
  3   1  15  33 -2.99919e-05
  3   1  15  37  2.48036e-05
  3   1  15  38  2.48786e-05
  3   1  15  44 -6.90428e-05
  3   1  15  45  6.90697e-05
  3   1  15  46  1.81208e-05
  3   1  15  47 -1.81209e-05
  3   1  15  48 -1.06183e-05
  3   1  15  61 -3.50045e-05
  3   1  15  63 -2.20570e-05
  3   1  15  64  2.24356e-05
  3   1  15  69  1.75594e-05
  3   1  15  70  1.71084e-05
  3   1  15  79  1.65709e-05
  3   1  15  94  1.94808e-05
  3   1  16  25  2.33333e-05
  3   1  16  26 -2.31245e-05
  3   1  16  31 -1.29986e-05
  3   1  16  32  1.32954e-05
  3   1  16  44 -1.41077e-05
  3   1  16  45  1.41313e-05
  3   1  16  55 -2.30595e-05
  3   1  17  25 -1.70778e-05
  3   1  17  26  1.70477e-05
  3   1  17  31 -1.27423e-05
  3   1  17  32 -1.24293e-05
  3   1  17  33  1.46566e-05
  3   1  17  37 -1.53265e-05
  3   1  17  38 -1.53484e-05
  3   1  17  44  1.53928e-05
  3   1  17  45  1.51471e-05
  3   1  17  54 -1.81012e-05
  3   1  17  55  1.78436e-05
  3   1  18   8 -1.06434e-05
  3   1  18  15 -2.04174e-05
  3   1  18  31 -1.36912e-05
  3   1  18  32 -1.38242e-05
  3   1  18  33 -1.89368e-05
  3   1  18  44 -1.64425e-05
  3   1  18  45  1.64315e-05
  3   1  18  62  2.37282e-05
  3   1  18  63 -1.59357e-05
  3   1  18  64  1.60617e-05
  3   1  18  70 -1.43907e-05
  3   1  18  78 -1.51804e-05
  3   1  18  94 -1.36684e-05
  3   1  18  95  1.37317e-05
  3   2   3  18 -1.08295e-04
  3   2   3  29  5.24254e-05
  3   2   3  36  2.19403e-05
  3   2   3  39 -1.21798e-04
  3   2   3  43 -5.24753e-05
  3   2   3  51 -4.18716e-05
  3   2   3  52 -7.18762e-05
  3   2   3  67  3.78042e-05
  3   2   3  80 -4.58182e-05
  3   2   3  85 -1.39503e-05
  3   2   3  92 -7.69892e-05
  3   2   3  96  4.45903e-05
  3   2   3 103 -1.99017e-05
  3   2   3 138 -1.85155e-05
  3   2   3 140  2.44638e-05
  3   2   3 154 -1.77163e-05
  3   2   4   7  7.12763e-05
  3   2   4   9 -4.71103e-05
  3   2   4  12 -1.13914e-04
  3   2   4  15  1.36790e-05
  3   2   4  16 -1.02520e-05
  3   2   4  17 -2.01035e-05
  3   2   4  18  6.95145e-05
  3   2   4  22  2.21457e-04
  3   2   4  23  5.01886e-05
  3   2   4  25 -1.36548e-05
  3   2   4  26 -6.69664e-05
  3   2   4  29 -7.25273e-05
  3   2   4  34  1.01110e-05
  3   2   4  39  7.14063e-05
  3   2   4  40 -4.83802e-05
  3   2   4  41  2.10920e-05
  3   2   4  42 -4.39618e-05
  3   2   4  43 -1.04420e-05
  3   2   4  47  2.34431e-05
  3   2   4  48  4.65671e-05
  3   2   4  49  6.93172e-05
  3   2   4  51 -7.37694e-05
  3   2   4  52  7.04010e-05
  3   2   4  53  3.24875e-04
  3   2   4  54 -5.18885e-05
  3   2   4  56 -5.08022e-05
  3   2   4  58 -1.03725e-04
  3   2   4  59 -7.48420e-05
  3   2   4  60  4.05720e-05
  3   2   4  61 -1.33398e-04
  3   2   4  62 -2.51731e-05
  3   2   4  63  1.33541e-05
  3   2   4  65  6.92241e-05
  3   2   4  66  1.28002e-05
  3   2   4  67 -7.05292e-05
  3   2   4  69  3.31635e-05
  3   2   4  70 -1.66702e-05
  3   2   4  72  7.48068e-05
  3   2   4  75  2.21627e-05
  3   2   4  76 -2.78706e-05
  3   2   4  78 -5.35284e-05
  3   2   4  79  5.37785e-05
  3   2   4  80  2.07740e-05
  3   2   4  81  2.15984e-05
  3   2   4  82 -1.00052e-04
  3   2   4  85 -7.52906e-05
  3   2   4  89  1.07464e-04
  3   2   4  92  7.08844e-05
  3   2   4  93  1.51827e-04
  3   2   4  95 -5.76868e-05
  3   2   4  96 -6.92410e-05
  3   2   4  97  1.54169e-04
  3   2   4  98 -1.33715e-04
  3   2   4  99  5.98786e-05
  3   2   4 101  6.05193e-05
  3   2   4 102  1.34651e-05
  3   2   4 103  7.30952e-05
  3   2   4 105 -1.80293e-05
  3   2   4 106  3.74496e-05
  3   2   4 107  4.25060e-05
  3   2   4 108 -1.15276e-05
  3   2   4 110 -3.79995e-05
  3   2   4 112  1.53759e-04
  3   2   4 113 -4.23749e-05
  3   2   4 115  1.55185e-04
  3   2   4 120 -1.60322e-04
  3   2   4 121 -2.44230e-04
  3   2   4 124  7.65283e-05
  3   2   4 125 -1.83387e-05
  3   2   4 130 -3.58881e-05
  3   2   4 132 -5.22912e-05
  3   2   4 133 -7.48419e-05
  3   2   4 134 -3.88234e-05
  3   2   4 135 -1.43952e-05
  3   2   4 138  7.05500e-05
  3   2   4 139 -7.70793e-05
  3   2   4 140 -7.32594e-05
  3   2   4 144  3.87345e-05
  3   2   4 145 -3.51556e-05
  3   2   4 146  6.82429e-05
  3   2   4 150 -7.26567e-05
  3   2   4 151 -8.09744e-05
  3   2   4 152 -1.33017e-04
  3   2   4 153  3.38688e-05
  3   2   4 154  7.31129e-05
  3   2   4 155 -4.32659e-05
  3   2   4 156  2.40594e-05
  3   2   4 157  7.98380e-05
  3   2   4 158  6.61286e-05
  3   2   4 159  4.69036e-05
  3   2   4 160  9.06717e-05
  3   2   4 162  2.32746e-04
  3   2   4 164  3.22060e-05
  3   2   4 165  7.58424e-05
  3   2   4 166 -2.19811e-04
  3   2   4 167 -4.13577e-05
  3   2   4 168 -4.77050e-05
  3   2   4 169  7.48366e-05
  3   2   4 171 -1.19463e-04
  3   2   4 172 -2.09828e-05
  3   2   4 173 -7.71473e-05
  3   2   4 174  5.87311e-05
  3   2   4 176  1.57000e-05
  3   2   4 177 -3.09412e-05
  3   2   5  12 -3.23272e-05
  3   2   5  14 -3.97795e-05
  3   2   5  15 -1.44419e-05
  3   2   5  16  1.17911e-05
  3   2   5  17  1.15180e-04
  3   2   5  18 -2.06641e-04
  3   2   5  22 -1.19456e-03
  3   2   5  23  7.00889e-05
  3   2   5  24  1.16953e-04
  3   2   5  29  7.98409e-05
  3   2   5  30 -2.27887e-05
  3   2   5  35 -4.39243e-05
  3   2   5  39 -1.78600e-04
  3   2   5  40  8.73210e-05
  3   2   5  41  1.49923e-05
  3   2   5  42  1.19310e-04
  3   2   5  43  7.26114e-05
  3   2   5  47 -2.40279e-04
  3   2   5  48 -1.40964e-05
  3   2   5  49  4.34975e-05
  3   2   5  50 -5.43179e-05
  3   2   5  51 -2.09137e-05
  3   2   5  52 -9.55868e-04
  3   2   5  53 -4.67493e-04
  3   2   5  54 -1.54418e-05
  3   2   5  55 -1.84188e-05
  3   2   5  56 -2.88901e-05
  3   2   5  57 -5.41374e-05
  3   2   5  58  4.68611e-04
  3   2   5  59  5.41397e-05
  3   2   5  66 -3.09537e-04
  3   2   5  67  3.31094e-05
  3   2   5  68  6.12448e-05
  3   2   5  69  1.31429e-04
  3   2   5  70  1.19044e-05
  3   2   5  71 -3.97419e-05
  3   2   5  72  2.76663e-04
  3   2   5  73 -9.03520e-05
  3   2   5  75  1.25385e-05
  3   2   5  77 -1.72977e-05
  3   2   5  78 -3.85902e-05
  3   2   5  79  8.13397e-05
  3   2   5  81  9.26446e-05
  3   2   5  82 -1.46463e-04
  3   2   5  83 -8.97523e-05
  3   2   5  84  6.31061e-05
  3   2   5  85  1.05972e-05
  3   2   5  86  2.74978e-05
  3   2   5  87  4.87975e-05
  3   2   5  88  2.63805e-05
  3   2   5  89 -2.66979e-05
  3   2   5  90  5.78571e-05
  3   2   5  91 -5.16092e-05
  3   2   5  92 -1.27244e-03
  3   2   5  93 -5.75634e-04
  3   2   5  95  1.63272e-04
  3   2   5  96  6.95718e-05
  3   2   5  97 -7.35815e-04
  3   2   5  98  2.02359e-05
  3   2   5  99 -8.57782e-05
  3   2   5 102 -2.07745e-04
  3   2   5 103 -1.27411e-05
  3   2   5 105 -4.60835e-04
  3   2   5 106 -2.71461e-05
  3   2   5 107  1.01352e-04
  3   2   5 108 -3.89384e-05
  3   2   5 112  1.03620e-05
  3   2   5 114 -7.25424e-05
  3   2   5 115  4.30580e-05
  3   2   5 119 -1.47243e-05
  3   2   5 120  1.55787e-04
  3   2   5 121 -7.37762e-05
  3   2   5 124 -2.20872e-05
  3   2   5 125  8.19263e-05
  3   2   5 130  6.74783e-05
  3   2   5 132  4.46593e-04
  3   2   5 133  2.09559e-05
  3   2   5 138 -2.69828e-04
  3   2   5 139  4.06548e-04
  3   2   5 140  2.89522e-05
  3   2   5 141 -1.96291e-04
  3   2   5 144  2.43919e-05
  3   2   5 145 -2.57594e-05
  3   2   5 146  3.49233e-05
  3   2   5 147  1.27727e-04
  3   2   5 151  6.11795e-05
  3   2   5 153  1.42478e-04
  3   2   5 154 -2.37432e-04
  3   2   5 155  9.98236e-05
  3   2   5 157 -1.04154e-04
  3   2   5 160 -9.85831e-05
  3   2   5 164  6.75921e-05
  3   2   5 168  1.72049e-05
  3   2   5 169 -1.02884e-04
  3   2   5 172  7.88711e-05
  3   2   5 173  1.98174e-04
  3   2   5 176  1.14813e-04
  3   2   5 177  1.28274e-05
  3   2   6   8 -1.81825e-04
  3   2   6  10  1.63211e-04
  3   2   6  11  1.63329e-04
  3   2   6  15 -2.21709e-04
  3   2   6  20  1.35117e-04
  3   2   6  21 -1.34885e-04
  3   2   6  26 -1.17664e-05
  3   2   6  27 -3.25362e-04
  3   2   6  31  3.65253e-04
  3   2   6  32 -3.67000e-04
  3   2   6  33  2.03040e-04
  3   2   6  38 -2.57389e-04
  3   2   6  44  1.36075e-04
  3   2   6  45 -1.36598e-04
  3   2   6  46  1.01695e-05
  3   2   6  48  2.02705e-05
  3   2   6  55  2.61908e-04
  3   2   6  56 -1.48177e-05
  3   2   6  57 -1.17808e-05
  3   2   6  62 -7.57636e-05
  3   2   6  70  5.98383e-05
  3   2   6  73 -1.77578e-04
  3   2   6  78 -6.23832e-05
  3   2   6  83  7.55835e-05
  3   2   6  84  7.56650e-05
  3   2   6  86 -3.10190e-05
  3   2   6  87  3.09363e-05
  3   2   6  90  2.28719e-05
  3   2   6  91  2.28546e-05
  3   2   6  94  2.80743e-04
  3   2   6  95 -2.81949e-04
  3   2   6 107 -1.88229e-05
  3   2   6 111  3.30363e-05
  3   2   6 117  1.11354e-04
  3   2   6 118 -1.03416e-04
  3   2   6 119 -1.15531e-04
  3   2   6 122  1.12668e-05
  3   2   6 123 -1.16322e-05
  3   2   6 127 -3.55488e-05
  3   2   6 128 -2.60311e-04
  3   2   6 137 -9.41905e-05
  3   2   6 142  1.80351e-04
  3   2   6 143  1.82800e-04
  3   2   6 144 -4.97043e-05
  3   2   6 148 -7.28904e-05
  3   2   6 149 -7.63115e-05
  3   2   6 152  1.99251e-05
  3   2   6 153  2.93754e-04
  3   2   7   8  5.62720e-05
  3   2   7  10 -6.91460e-05
  3   2   7  11  7.33320e-05
  3   2   7  15  2.98181e-04
  3   2   7  20 -1.17341e-05
  3   2   7  25  5.19349e-05
  3   2   7  26 -1.18324e-05
  3   2   7  30  5.12865e-05
  3   2   7  31 -5.76317e-04
  3   2   7  32 -5.75467e-04
  3   2   7  33 -4.86158e-04
  3   2   7  38  2.54920e-05
  3   2   7  44  1.08901e-03
  3   2   7  45  1.08775e-03
  3   2   7  46  8.08555e-05
  3   2   7  47 -1.97888e-04
  3   2   7  48 -1.91323e-04
  3   2   7  55 -3.56513e-05
  3   2   7  56  1.03382e-04
  3   2   7  62  1.02399e-04
  3   2   7  63 -2.09872e-04
  3   2   7  64 -2.07192e-04
  3   2   7  70 -9.05861e-05
  3   2   7  75  1.09716e-05
  3   2   7  78 -5.03891e-05
  3   2   7  83 -5.74600e-05
  3   2   7  84  5.77313e-05
  3   2   7  94  2.97145e-05
  3   2   7  95  2.52095e-05
  3   2   7 101  1.25187e-05
  3   2   7 107 -6.39849e-05
  3   2   7 111  5.86649e-05
  3   2   7 117  3.63018e-05
  3   2   7 118  6.95156e-05
  3   2   7 119 -7.07159e-05
  3   2   7 122 -1.74101e-05
  3   2   7 123 -1.73854e-05
  3   2   7 127  1.20140e-05
  3   2   7 128 -8.58898e-05
  3   2   7 134 -8.10682e-05
  3   2   7 137 -5.74726e-05
  3   2   7 142 -1.39547e-04
  3   2   7 143  1.38540e-04
  3   2   7 148 -4.64129e-05
  3   2   7 149  4.63138e-05
  3   2   7 152  1.01203e-04
  3   2   7 153  1.04776e-05
  3   2   7 158  3.67800e-05
  3   2   7 159 -3.69510e-05
  3   2   7 162  7.28335e-05
  3   2   7 163 -7.28191e-05
  3   2   7 167 -4.50145e-05
  3   2   7 170  4.59212e-05
  3   2   7 171 -4.61869e-05
  3   2   7 174 -2.66193e-05
  3   2   7 175 -2.75532e-05
  3   2   8  10 -3.19149e-05
  3   2   8  11 -2.34587e-05
  3   2   8  15 -5.67245e-05
  3   2   8  20  2.44791e-05
  3   2   8  21 -2.39948e-05
  3   2   8  25  3.43551e-04
  3   2   8  26  3.46720e-04
  3   2   8  27 -1.63963e-05
  3   2   8  31 -1.65263e-04
  3   2   8  32  1.69104e-04
  3   2   8  33 -1.65063e-04
  3   2   8  38 -6.23592e-05
  3   2   8  44  1.17476e-03
  3   2   8  45 -1.17377e-03
  3   2   8  48 -1.62587e-04
  3   2   8  55 -1.35148e-05
  3   2   8  56  9.56880e-05
  3   2   8  62  2.31108e-05
  3   2   8  63 -4.01883e-04
  3   2   8  64  4.08797e-04
  3   2   8  70 -5.67210e-05
  3   2   8  73  1.18426e-05
  3   2   8  74  1.50417e-05
  3   2   8  75 -1.23968e-05
  3   2   8  78 -4.30276e-05
  3   2   8  83 -5.29643e-05
  3   2   8  84 -5.26998e-05
  3   2   8  96  9.03559e-05
  3   2   8 107 -2.20168e-05
  3   2   8 111  4.07381e-05
  3   2   8 112  5.34786e-05
  3   2   8 113  5.46944e-05
  3   2   8 117  6.65640e-05
  3   2   8 118  1.78158e-05
  3   2   8 119 -2.81181e-05
  3   2   8 122 -1.15073e-05
  3   2   8 123  1.14932e-05
  3   2   8 127  2.37269e-05
  3   2   8 128 -1.73174e-05
  3   2   8 134 -8.86744e-05
  3   2   8 140  9.04058e-05
  3   2   8 142  4.68504e-05
  3   2   8 143  5.08492e-05
  3   2   8 144 -7.44384e-05
  3   2   8 148 -7.12593e-05
  3   2   8 149 -6.99845e-05
  3   2   8 152 -2.26302e-05
  3   2   8 158  3.57010e-05
  3   2   8 159  3.56511e-05
  3   2   8 162 -7.40108e-05
  3   2   8 163 -7.40673e-05
  3   2   8 167 -2.92933e-05
  3   2   8 170  4.65701e-05
  3   2   8 171  4.69170e-05
  3   2   8 174  1.95104e-05
  3   2   8 175 -1.99432e-05
  3   2   9   7 -8.80542e-05
  3   2   9   8  2.30418e-05
  3   2   9   9 -2.14378e-05
  3   2   9  12 -1.11609e-05
  3   2   9  14  3.70345e-04
  3   2   9  16 -5.38652e-04
  3   2   9  17 -5.87405e-05
  3   2   9  22  2.92377e-04
  3   2   9  23  1.83476e-04
  3   2   9  24 -8.80381e-05
  3   2   9  26  1.70152e-05
  3   2   9  27 -6.50852e-05
  3   2   9  28 -6.48165e-05
  3   2   9  29 -8.76844e-05
  3   2   9  30  7.39703e-05
  3   2   9  35 -1.15176e-05
  3   2   9  36  8.87031e-05
  3   2   9  37 -2.47068e-04
  3   2   9  40  3.34247e-04
  3   2   9  41 -5.02972e-05
  3   2   9  42 -3.26485e-05
  3   2   9  43  1.34934e-05
  3   2   9  48  4.11099e-04
  3   2   9  49 -4.01644e-04
  3   2   9  50 -4.56208e-05
  3   2   9  52  8.79253e-05
  3   2   9  53  1.67895e-04
  3   2   9  54 -1.98259e-05
  3   2   9  55 -5.99926e-05
  3   2   9  56  4.12109e-05
  3   2   9  58  1.12077e-04
  3   2   9  60  6.97799e-04
  3   2   9  61  2.10283e-04
  3   2   9  62 -2.10697e-04
  3   2   9  63 -7.93682e-05
  3   2   9  64 -1.67541e-05
  3   2   9  65 -1.74858e-05
  3   2   9  66 -1.11268e-05
  3   2   9  68  2.22771e-04
  3   2   9  69 -1.21028e-05
  3   2   9  70  1.87604e-05
  3   2   9  71  8.83519e-05
  3   2   9  75  5.98234e-04
  3   2   9  76 -1.48375e-04
  3   2   9  77  8.87429e-05
  3   2   9  78 -1.02537e-05
  3   2   9  81 -3.14683e-04
  3   2   9  82  8.37588e-05
  3   2   9  88 -1.76731e-04
  3   2   9  89 -2.86004e-04
  3   2   9  90  1.87884e-05
  3   2   9  92  8.79128e-05
  3   2   9  93 -4.14306e-04
  3   2   9  97 -1.20416e-04
  3   2   9  98  2.24163e-05
  3   2   9  99  6.83015e-04
  3   2   9 102  3.54780e-04
  3   2   9 105  1.16979e-04
  3   2   9 106 -5.46737e-04
  3   2   9 107 -3.64715e-05
  3   2   9 108 -1.73872e-04
  3   2   9 109 -8.82312e-05
  3   2   9 112 -1.72628e-05
  3   2   9 114 -1.40723e-05
  3   2   9 115  9.54886e-05
  3   2   9 116  4.39938e-04
  3   2   9 117  3.16644e-04
  3   2   9 120 -9.19547e-05
  3   2   9 122 -1.65889e-04
  3   2   9 125 -2.21596e-04
  3   2   9 126 -6.47300e-05
  3   2   9 127 -6.28601e-05
  3   2   9 129  1.55230e-04
  3   2   9 130 -1.27093e-04
  3   2   9 132 -6.72633e-05
  3   2   9 136  1.89881e-04
  3   2   9 137 -1.75337e-04
  3   2   9 138 -6.95028e-05
  3   2   9 139  5.84481e-04
  3   2   9 141 -2.55558e-04
  3   2   9 144  5.17963e-05
  3   2   9 145  7.87104e-05
  3   2   9 146  6.43819e-05
  3   2   9 147 -1.92008e-05
  3   2   9 150 -8.94628e-05
  3   2   9 151 -2.61681e-04
  3   2   9 152  1.55361e-05
  3   2   9 155 -3.21752e-04
  3   2   9 156 -1.62186e-04
  3   2   9 160  3.73733e-05
  3   2   9 161  1.00786e-03
  3   2   9 164 -5.06463e-05
  3   2   9 168  2.66368e-04
  3   2   9 170  1.51352e-05
  3   2   9 172 -2.64705e-04
  3   2   9 174  4.48130e-04
  3   2   9 175  1.02114e-03
  3   2   9 177 -5.25648e-04
  3   2  10   8 -1.47624e-04
  3   2  10   9  1.50079e-04
  3   2  10  10  1.61277e-05
  3   2  10  12 -5.29265e-05
  3   2  10  13 -8.81166e-05
  3   2  10  14 -6.11101e-04
  3   2  10  16  1.15737e-04
  3   2  10  17  3.15480e-04
  3   2  10  18  9.90460e-04
  3   2  10  19 -8.88891e-05
  3   2  10  20  4.36135e-04
  3   2  10  22 -8.31294e-05
  3   2  10  23  3.62338e-04
  3   2  10  24  1.00723e-05
  3   2  10  28  8.30631e-05
  3   2  10  29  1.54007e-05
  3   2  10  30 -1.53774e-04
  3   2  10  35  1.38596e-04
  3   2  10  37  3.08365e-04
  3   2  10  39  1.05363e-03
  3   2  10  40 -2.72971e-04
  3   2  10  41  5.45468e-04
  3   2  10  42  1.14294e-05
  3   2  10  43  8.95302e-05
  3   2  10  48 -5.96413e-04
  3   2  10  49  6.36589e-04
  3   2  10  50  2.99820e-04
  3   2  10  53  2.73647e-04
  3   2  10  54  2.66810e-05
  3   2  10  55 -5.67035e-05
  3   2  10  56  1.34026e-05
  3   2  10  57 -2.15199e-05
  3   2  10  58 -8.33392e-05
  3   2  10  60 -1.20055e-04
  3   2  10  61 -1.28821e-04
  3   2  10  62  1.39795e-04
  3   2  10  63 -4.21754e-05
  3   2  10  65 -8.86276e-05
  3   2  10  68 -4.51794e-05
  3   2  10  69  1.62815e-04
  3   2  10  70 -3.69884e-04
  3   2  10  72  1.12700e-04
  3   2  10  74  1.59596e-05
  3   2  10  75 -4.23302e-04
  3   2  10  78  8.12228e-05
  3   2  10  79  1.02372e-04
  3   2  10  81  2.32518e-04
  3   2  10  82  6.53979e-04
  3   2  10  83  1.84708e-05
  3   2  10  84  1.84034e-05
  3   2  10  88 -7.55265e-04
  3   2  10  89  1.45158e-05
  3   2  10  90 -7.07759e-05
  3   2  10  92  2.21374e-05
  3   2  10  96 -1.06740e-03
  3   2  10  97  1.33540e-04
  3   2  10  98  8.87419e-05
  3   2  10  99 -5.25098e-05
  3   2  10 100 -2.79905e-04
  3   2  10 102 -9.06373e-05
  3   2  10 103  1.01190e-03
  3   2  10 105  1.60685e-04
  3   2  10 106 -2.37343e-04
  3   2  10 107  4.99177e-05
  3   2  10 110  1.48387e-05
  3   2  10 111 -3.22234e-05
  3   2  10 112  2.07023e-04
  3   2  10 115  9.94786e-05
  3   2  10 116  2.43466e-04
  3   2  10 117  4.82401e-04
  3   2  10 120  2.91576e-04
  3   2  10 124  6.60951e-05
  3   2  10 125 -1.27040e-05
  3   2  10 126 -3.01865e-04
  3   2  10 127 -2.81853e-04
  3   2  10 129 -4.10965e-04
  3   2  10 130 -2.66943e-04
  3   2  10 131  8.89956e-05
  3   2  10 132 -4.44987e-04
  3   2  10 133 -1.02415e-04
  3   2  10 134  5.02396e-05
  3   2  10 135 -9.15598e-05
  3   2  10 136  5.12211e-04
  3   2  10 137  4.04124e-04
  3   2  10 139 -7.54237e-05
  3   2  10 140 -2.79890e-05
  3   2  10 141 -3.62564e-05
  3   2  10 144 -1.90176e-04
  3   2  10 145  2.28999e-04
  3   2  10 146  1.30677e-04
  3   2  10 150 -1.02650e-03
  3   2  10 151 -1.99204e-04
  3   2  10 152 -1.42673e-05
  3   2  10 155  5.90410e-05
  3   2  10 156  2.62334e-04
  3   2  10 160  2.21022e-05
  3   2  10 164 -2.28257e-04
  3   2  10 166  5.42517e-05
  3   2  10 168 -1.27451e-04
  3   2  10 170 -3.30830e-05
  3   2  10 172  1.03096e-04
  3   2  10 173 -1.00875e-03
  3   2  10 174 -2.87044e-04
  3   2  10 175 -3.12950e-05
  3   2  10 177 -3.93213e-04
  3   2  11   8 -6.65994e-05
  3   2  11  10 -2.13419e-04
  3   2  11  11 -2.13571e-04
  3   2  11  15 -6.89274e-04
  3   2  11  20  6.54764e-05
  3   2  11  21 -6.43130e-05
  3   2  11  25 -2.65172e-05
  3   2  11  27 -3.53583e-04
  3   2  11  33 -1.89233e-04
  3   2  11  38  1.72224e-04
  3   2  11  44 -4.58227e-05
  3   2  11  45  4.61916e-05
  3   2  11  46  3.14039e-05
  3   2  11  47  3.75339e-05
  3   2  11  48 -5.29815e-05
  3   2  11  55 -2.16200e-04
  3   2  11  56 -2.11538e-05
  3   2  11  57 -5.34232e-05
  3   2  11  62 -4.11886e-04
  3   2  11  70 -1.71753e-04
  3   2  11  73  1.81070e-04
  3   2  11  78 -2.24274e-04
  3   2  11  83 -8.26707e-05
  3   2  11  84 -8.28240e-05
  3   2  11  86  1.50352e-04
  3   2  11  87 -1.50261e-04
  3   2  11  90  1.25225e-04
  3   2  11  91  1.25315e-04
  3   2  11  94 -1.58071e-04
  3   2  11  95  1.58073e-04
  3   2  11 107  5.24271e-05
  3   2  11 118  9.57498e-05
  3   2  11 119  1.04853e-04
  3   2  11 127 -3.57183e-05
  3   2  11 128  1.38940e-05
  3   2  11 137  2.41154e-05
  3   2  11 142  1.56139e-05
  3   2  11 143  1.44912e-05
  3   2  11 148  1.49095e-05
  3   2  11 149  1.51795e-05
  3   2  11 153 -1.27321e-04
  3   2  12   8  1.55754e-04
  3   2  12  10  2.06799e-04
  3   2  12  11 -2.06641e-04
  3   2  12  15  4.65726e-04
  3   2  12  20 -1.54104e-05
  3   2  12  21 -1.55337e-05
  3   2  12  25  2.81253e-04
  3   2  12  26 -2.82527e-04
  3   2  12  27  2.92293e-04
  3   2  12  31  3.28341e-04
  3   2  12  32  3.24385e-04
  3   2  12  33  1.88651e-05
  3   2  12  38 -2.58239e-04
  3   2  12  44  2.76246e-04
  3   2  12  45  2.74860e-04
  3   2  12  46  2.86984e-05
  3   2  12  47 -2.57159e-05
  3   2  12  55  2.28470e-04
  3   2  12  56 -1.73412e-05
  3   2  12  57  6.04561e-05
  3   2  12  62  8.83778e-05
  3   2  12  70  1.63950e-04
  3   2  12  73 -1.67097e-04
  3   2  12  78  2.39313e-04
  3   2  12  83  8.06433e-05
  3   2  12  84 -8.05603e-05
  3   2  12  86 -1.56159e-04
  3   2  12  87 -1.56074e-04
  3   2  12  90 -1.35615e-04
  3   2  12  91  1.35637e-04
  3   2  12  94 -1.67132e-04
  3   2  12  95 -1.67544e-04
  3   2  12 107 -1.01060e-05
  3   2  12 118  2.10908e-05
  3   2  12 119 -5.51406e-05
  3   2  12 127  1.04608e-05
  3   2  12 153  8.70346e-05
  3   2  13   8  1.39232e-05
  3   2  13  15 -2.20405e-05
  3   2  13  31  6.74439e-05
  3   2  13  32  6.66065e-05
  3   2  13  33 -3.40860e-05
  3   2  13  38 -3.08905e-05
  3   2  13  44 -4.76198e-05
  3   2  13  45 -4.76642e-05
  3   2  13  48  3.71209e-05
  3   2  13  56 -3.94146e-05
  3   2  13  63 -5.87973e-05
  3   2  13  64 -5.91845e-05
  3   2  13  83 -1.42338e-05
  3   2  13  84  1.39456e-05
  3   2  13  94  3.22155e-05
  3   2  13  95  2.76660e-05
  3   2  13 107 -4.94225e-05
  3   2  13 111 -6.76506e-05
  3   2  13 112 -1.08423e-04
  3   2  13 113  1.08571e-04
  3   2  13 117  2.00064e-04
  3   2  13 118 -3.44062e-05
  3   2  13 119  2.75666e-05
  3   2  13 122  1.29118e-04
  3   2  13 123  1.29121e-04
  3   2  13 127 -1.45226e-04
  3   2  13 128 -1.77403e-04
  3   2  13 134 -1.11292e-05
  3   2  13 142 -4.51570e-04
  3   2  13 143  4.49105e-04
  3   2  13 144 -4.40611e-04
  3   2  13 148 -1.04289e-04
  3   2  13 149  1.06376e-04
  3   2  13 152 -3.64890e-05
  3   2  13 162 -1.49916e-05
  3   2  13 163  1.49626e-05
  3   2  13 167  1.08386e-05
  3   2  13 170  3.36470e-05
  3   2  13 171 -3.37749e-05
  3   2  13 174  1.01626e-05
  3   2  14  10  1.06242e-05
  3   2  14  15 -5.90715e-05
  3   2  14  20 -1.58175e-05
  3   2  14  25  1.84280e-05
  3   2  14  26  1.16583e-05
  3   2  14  31 -2.37030e-05
  3   2  14  44  2.10874e-05
  3   2  14  56 -3.82557e-05
  3   2  14  63 -3.37102e-05
  3   2  14  64  5.16000e-05
  3   2  14  74  1.79911e-05
  3   2  14 101 -4.33488e-05
  3   2  14 107 -2.38227e-05
  3   2  14 111 -2.93584e-05
  3   2  14 112 -1.30023e-04
  3   2  14 113 -1.29094e-04
  3   2  14 117  2.06132e-04
  3   2  14 119  3.28916e-05
  3   2  14 122 -1.54843e-04
  3   2  14 123  1.58263e-04
  3   2  14 127 -1.11007e-04
  3   2  14 128 -9.62693e-05
  3   2  14 137  1.62073e-05
  3   2  14 142  3.13224e-04
  3   2  14 143  3.14765e-04
  3   2  14 144 -4.76555e-04
  3   2  14 148 -1.06163e-04
  3   2  14 149 -9.99504e-05
  3   2  14 152 -1.32318e-04
  3   2  14 158 -2.67741e-05
  3   2  14 159 -2.45632e-05
  3   2  14 162  2.72111e-05
  3   2  14 163  2.96965e-05
  3   2  14 167  1.90515e-05
  3   2  14 170  3.98471e-05
  3   2  14 171  4.15184e-05
  3   2  14 174 -1.40040e-05
  3   2  14 175  1.42827e-05
  3   2  15  12  1.92322e-05
  3   2  15  14 -4.60546e-05
  3   2  15  17 -3.24433e-05
  3   2  15  18  8.48174e-05
  3   2  15  23  1.11261e-04
  3   2  15  35  5.29199e-04
  3   2  15  36 -2.71421e-04
  3   2  15  39 -1.12088e-05
  3   2  15  40 -1.56745e-04
  3   2  15  41 -4.64471e-05
  3   2  15  42 -1.02883e-05
  3   2  15  43 -1.08242e-05
  3   2  15  49  1.89742e-05
  3   2  15  53 -4.34862e-05
  3   2  15  60  4.41322e-04
  3   2  15  68 -2.33998e-04
  3   2  15  76 -2.31177e-04
  3   2  15  77  1.10698e-04
  3   2  15  81  3.23747e-05
  3   2  15  82 -1.82659e-04
  3   2  15  88  5.79950e-05
  3   2  15  89  3.02988e-05
  3   2  15  92 -1.18830e-05
  3   2  15  93  4.20418e-05
  3   2  15  97  2.01506e-05
  3   2  15  99 -6.31931e-05
  3   2  15 102 -3.75704e-05
  3   2  15 103 -1.08480e-05
  3   2  15 104  1.23385e-05
  3   2  15 105 -3.92620e-05
  3   2  15 108 -3.72155e-05
  3   2  15 120 -2.13989e-05
  3   2  15 121 -1.25572e-05
  3   2  15 125  1.22747e-05
  3   2  15 130 -3.19331e-05
  3   2  15 131 -1.91776e-05
  3   2  15 132  2.43866e-05
  3   2  15 133  1.23733e-05
  3   2  15 139 -1.88068e-05
  3   2  15 155  2.81993e-05
  3   2  15 161  1.08618e-05
  3   2  15 169 -1.09563e-05
  3   2  15 174 -4.28606e-05
  3   2  15 175  8.68383e-05
  3   2  15 177  2.63983e-05
  3   2  16  13 -1.93593e-05
  3   2  16  16  2.90446e-05
  3   2  16  17 -2.03184e-04
  3   2  16  20  1.68574e-05
  3   2  16  22  2.25918e-05
  3   2  16  28  1.15596e-05
  3   2  16  35 -5.50692e-05
  3   2  16  37  3.74086e-05
  3   2  16  41  1.10770e-05
  3   2  16  52  1.24428e-05
  3   2  16  69  2.57585e-05
  3   2  16  70 -1.57407e-05
  3   2  16  72  1.44711e-05
  3   2  16  75 -5.71703e-05
  3   2  16  78  1.20649e-05
  3   2  16  79  1.37902e-05
  3   2  16  81 -2.34855e-05
  3   2  16  82 -7.07593e-05
  3   2  16  85  1.27122e-05
  3   2  16  88 -1.44476e-04
  3   2  16  90 -1.13778e-05
  3   2  16  95 -1.62482e-05
  3   2  16  96 -1.00276e-04
  3   2  16  97  1.65335e-05
  3   2  16 100 -2.28689e-05
  3   2  16 105  3.94721e-05
  3   2  16 106 -3.73581e-05
  3   2  16 114 -1.15391e-05
  3   2  16 124  1.24879e-05
  3   2  16 131  1.39566e-05
  3   2  16 135 -1.12944e-05
  3   2  16 136  2.64346e-05
  3   2  16 137  2.17103e-05
  3   2  16 138 -1.30730e-05
  3   2  16 140 -1.13458e-04
  3   2  16 141 -1.01271e-05
  3   2  16 147 -1.16969e-05
  3   2  16 150  1.25534e-05
  3   2  16 151  2.27792e-05
  3   2  16 154  1.29267e-05
  3   2  16 155 -1.70871e-05
  3   2  16 157  1.10645e-05
  3   2  16 161 -8.85465e-05
  3   2  16 166  1.21110e-05
  3   2  16 169  8.80914e-05
  3   2  16 173 -1.09800e-05
  3   2  17   7 -3.70531e-04
  3   2  17  12 -3.29263e-04
  3   2  17  14  1.81491e-05
  3   2  17  17  1.15950e-04
  3   2  17  23 -7.43777e-05
  3   2  17  35 -1.16772e-04
  3   2  17  40  1.57429e-04
  3   2  17  53  1.32808e-05
  3   2  17  60 -1.92678e-04
  3   2  17  65 -6.52790e-04
  3   2  17  68  6.06381e-05
  3   2  17  71  2.07474e-05
  3   2  17  76 -1.46599e-04
  3   2  17  81  1.27068e-04
  3   2  17  82 -1.09593e-05
  3   2  17  88 -1.92223e-04
  3   2  17  93 -1.09731e-05
  3   2  17  99  1.75367e-05
  3   2  17 106 -1.44970e-05
  3   2  17 116  1.32600e-05
  3   2  17 132 -1.04841e-05
  3   2  17 139  1.20571e-05
  3   2  17 140  3.32221e-05
  3   2  17 144 -5.95110e-05
  3   2  17 145  3.16554e-05
  3   2  17 157 -2.76561e-05
  3   2  17 169 -2.43635e-05
  3   2  17 172 -1.34506e-05
  3   2  17 173  2.61154e-05
  3   2  17 174  1.07838e-05
  3   2  18  12  1.15630e-05
  3   2  18  14 -1.22140e-05
  3   2  18  17 -3.56967e-04
  3   2  18  23  2.96928e-04
  3   2  18  24 -1.63627e-05
  3   2  18  35 -3.22367e-05
  3   2  18  40  4.91038e-05
  3   2  18  42  5.08500e-04
  3   2  18  51  1.86009e-04
  3   2  18  60  3.77782e-04
  3   2  18  76  3.93050e-04
  3   2  18  77  1.21479e-05
  3   2  18  81  4.09310e-05
  3   2  18  82 -2.57338e-05
  3   2  18  85 -3.02659e-04
  3   2  18  88 -1.52156e-05
  3   2  18  89 -5.55874e-05
  3   2  18 117  1.25968e-05
  3   2  18 126 -1.42062e-05
  3   2  18 127  1.43513e-05
  3   2  18 174 -1.08901e-05
  3   2  18 177 -1.80377e-05
  3   3   4   9  1.08845e-05
  3   3   4  12 -1.01921e-04
  3   3   4  13  3.12350e-04
  3   3   4  14  3.97987e-05
  3   3   4  15  2.02283e-05
  3   3   4  16  1.20125e-05
  3   3   4  17  1.15635e-04
  3   3   4  18 -2.33510e-03
  3   3   4  19 -7.17127e-05
  3   3   4  22  1.19452e-03
  3   3   4  23 -7.00246e-05
  3   3   4  24 -1.56866e-04
  3   3   4  29  1.31309e-03
  3   3   4  30  2.27567e-05
  3   3   4  35 -4.45250e-05
  3   3   4  39 -2.09642e-03
  3   3   4  40 -8.73526e-05
  3   3   4  41  9.22718e-04
  3   3   4  42 -1.52617e-04
  3   3   4  47  6.61047e-05
  3   3   4  49  2.66811e-05
  3   3   4  50 -1.66471e-05
  3   3   4  51 -6.80399e-05
  3   3   4  52 -9.75741e-04
  3   3   4  53  2.32781e-04
  3   3   4  54  1.59896e-05
  3   3   4  55  1.83460e-05
  3   3   4  56  2.79577e-05
  3   3   4  57 -5.41041e-05
  3   3   4  58 -4.68567e-04
  3   3   4  59 -5.43672e-05
  3   3   4  61  1.37059e-05
  3   3   4  64 -1.41844e-05
  3   3   4  65 -1.40657e-05
  3   3   4  66  3.09546e-04
  3   3   4  67  7.97849e-04
  3   3   4  68 -6.11331e-05
  3   3   4  69  1.29331e-04
  3   3   4  70  5.05918e-05
  3   3   4  71  8.57315e-05
  3   3   4  72  2.78746e-04
  3   3   4  73 -9.03568e-05
  3   3   4  75  1.14194e-05
  3   3   4  77 -3.02917e-05
  3   3   4  78 -3.98844e-05
  3   3   4  79  7.98202e-05
  3   3   4  81  1.26499e-05
  3   3   4  82  1.46466e-04
  3   3   4  83  8.97767e-05
  3   3   4  84 -6.40643e-05
  3   3   4  85 -3.14819e-05
  3   3   4  86 -2.75044e-05
  3   3   4  87 -4.87854e-05
  3   3   4  88  5.86491e-05
  3   3   4  89  3.65272e-05
  3   3   4  90 -5.78646e-05
  3   3   4  91 -5.16096e-05
  3   3   4  92 -1.38872e-03
  3   3   4  93  5.75624e-04
  3   3   4  95  1.62626e-04
  3   3   4  96  1.22574e-03
  3   3   4  97  7.35798e-04
  3   3   4  98  1.84343e-05
  3   3   4  99  8.58348e-05
  3   3   4 102  2.07786e-04
  3   3   4 103 -4.28394e-04
  3   3   4 104  2.70014e-04
  3   3   4 105  4.60815e-04
  3   3   4 106 -5.21194e-05
  3   3   4 107 -1.02316e-04
  3   3   4 108  3.88460e-05
  3   3   4 109  3.54229e-04
  3   3   4 112 -1.05118e-05
  3   3   4 114 -7.72201e-05
  3   3   4 115 -4.32067e-05
  3   3   4 120 -1.55952e-04
  3   3   4 124 -5.84773e-04
  3   3   4 125 -8.19693e-05
  3   3   4 130 -6.74598e-05
  3   3   4 132 -4.46505e-04
  3   3   4 133 -1.85653e-05
  3   3   4 135  3.47534e-05
  3   3   4 138 -1.67960e-04
  3   3   4 139 -4.06445e-04
  3   3   4 140  7.23743e-04
  3   3   4 141  1.96249e-04
  3   3   4 144 -2.56374e-05
  3   3   4 145  2.27863e-05
  3   3   4 146 -3.48624e-05
  3   3   4 147 -1.91400e-05
  3   3   4 151 -6.10712e-05
  3   3   4 153 -1.03603e-05
  3   3   4 154 -1.05995e-04
  3   3   4 155 -9.98301e-05
  3   3   4 157  2.51470e-05
  3   3   4 160 -9.64584e-05
  3   3   4 161  7.32738e-05
  3   3   4 162  4.87130e-05
  3   3   4 164 -6.77165e-05
  3   3   4 166 -5.31054e-05
  3   3   4 168 -1.71962e-05
  3   3   4 172 -7.85441e-05
  3   3   4 173  4.09051e-05
  3   3   4 174 -6.57996e-05
  3   3   4 176 -1.03384e-04
  3   3   4 177 -1.30442e-05
  3   3   5   7 -7.09855e-05
  3   3   5   9  4.08253e-05
  3   3   5  12  2.00397e-04
  3   3   5  13  7.11581e-05
  3   3   5  16  1.02264e-05
  3   3   5  17  2.01845e-05
  3   3   5  18 -3.88472e-05
  3   3   5  19  9.22166e-05
  3   3   5  21  1.12091e-05
  3   3   5  22  2.21440e-04
  3   3   5  23  5.01137e-05
  3   3   5  25 -1.37602e-05
  3   3   5  26  6.69744e-05
  3   3   5  29  1.40656e-05
  3   3   5  34  1.01386e-05
  3   3   5  39 -3.11195e-05
  3   3   5  40 -4.84806e-05
  3   3   5  41 -1.21050e-04
  3   3   5  42  4.41318e-05
  3   3   5  43 -2.67690e-04
  3   3   5  47  5.25917e-05
  3   3   5  48 -4.06743e-05
  3   3   5  49 -6.09501e-05
  3   3   5  50 -3.97123e-05
  3   3   5  51 -7.09475e-05
  3   3   5  52  7.45026e-05
  3   3   5  53 -2.83404e-04
  3   3   5  54 -5.41697e-05
  3   3   5  56 -5.38740e-05
  3   3   5  58 -1.03715e-04
  3   3   5  59 -7.71647e-05
  3   3   5  60  4.04818e-05
  3   3   5  61  2.53555e-04
  3   3   5  62 -3.15779e-05
  3   3   5  65 -7.05059e-05
  3   3   5  66  1.27909e-05
  3   3   5  69 -2.41692e-05
  3   3   5  70 -2.82205e-05
  3   3   5  72 -2.77451e-05
  3   3   5  76 -2.78615e-05
  3   3   5  78  4.41447e-05
  3   3   5  79 -4.45543e-05
  3   3   5  80  2.06147e-05
  3   3   5  82 -1.00063e-04
  3   3   5  84  1.13126e-05
  3   3   5  85 -7.56507e-05
  3   3   5  88 -2.93022e-05
  3   3   5  89  1.04960e-04
  3   3   5  92  7.47253e-05
  3   3   5  93  1.51817e-04
  3   3   5  95  5.09587e-05
  3   3   5  96  1.24302e-05
  3   3   5  97  1.54178e-04
  3   3   5  98 -2.45187e-04
  3   3   5  99  5.98556e-05
  3   3   5 101  6.06154e-05
  3   3   5 102  1.34545e-05
  3   3   5 104 -7.43466e-05
  3   3   5 105 -1.80810e-05
  3   3   5 106 -1.07255e-05
  3   3   5 107  4.24305e-05
  3   3   5 108 -1.14409e-05
  3   3   5 109 -7.36241e-05
  3   3   5 110  4.29949e-05
  3   3   5 111  1.87651e-05
  3   3   5 112  1.54400e-04
  3   3   5 113  4.23948e-05
  3   3   5 115  1.55285e-04
  3   3   5 120 -1.60350e-04
  3   3   5 125 -1.83245e-05
  3   3   5 130 -3.58854e-05
  3   3   5 131  1.06994e-05
  3   3   5 132 -5.22770e-05
  3   3   5 133 -7.65249e-05
  3   3   5 134 -3.88282e-05
  3   3   5 135  1.47051e-04
  3   3   5 138  7.68263e-05
  3   3   5 139 -7.70541e-05
  3   3   5 144  4.03835e-05
  3   3   5 145 -3.72616e-05
  3   3   5 146  6.82537e-05
  3   3   5 150 -7.69710e-05
  3   3   5 151 -8.09769e-05
  3   3   5 152  1.73868e-05
  3   3   5 153  5.46169e-05
  3   3   5 154  7.77754e-05
  3   3   5 155 -4.32577e-05
  3   3   5 156  2.40711e-05
  3   3   5 157  7.18066e-05
  3   3   5 158  6.59618e-05
  3   3   5 159 -4.66489e-05
  3   3   5 160  1.58621e-04
  3   3   5 164  3.24251e-05
  3   3   5 165  7.10886e-05
  3   3   5 166  3.93967e-05
  3   3   5 167 -4.19360e-05
  3   3   5 168 -4.77023e-05
  3   3   5 169  7.58587e-05
  3   3   5 171  1.12627e-04
  3   3   5 172 -2.01134e-05
  3   3   5 173 -7.67510e-05
  3   3   5 174  4.60540e-05
  3   3   5 176  1.56430e-05
  3   3   5 177 -3.09495e-05
  3   3   6   8  1.19375e-05
  3   3   6  15  3.18287e-05
  3   3   6  21 -1.70076e-05
  3   3   6  25  1.74432e-04
  3   3   6  26 -1.74445e-04
  3   3   6  31  2.16747e-04
  3   3   6  32 -2.14256e-04
  3   3   6  33 -1.91312e-04
  3   3   6  44 -2.84308e-04
  3   3   6  45 -2.84422e-04
  3   3   6  46 -1.07636e-04
  3   3   6  47 -1.07586e-04
  3   3   6  48 -2.66848e-05
  3   3   6  55  1.11375e-04
  3   3   6  61 -4.34256e-05
  3   3   6  62  5.02673e-05
  3   3   6  63 -1.10946e-04
  3   3   6  64 -1.39435e-04
  3   3   6  74 -4.71162e-05
  3   3   6  94 -4.79376e-05
  3   3   6  95 -4.22862e-05
  3   3   6 101 -1.00943e-04
  3   3   6 111 -2.93390e-05
  3   3   6 112 -3.92827e-05
  3   3   6 113 -3.95213e-05
  3   3   6 118  5.40360e-05
  3   3   6 122  2.88538e-05
  3   3   6 123  2.88028e-05
  3   3   6 127 -1.35315e-04
  3   3   6 128 -2.38266e-04
  3   3   6 134 -3.99140e-05
  3   3   6 135 -3.99443e-05
  3   3   6 137 -1.53290e-04
  3   3   6 142 -1.41695e-04
  3   3   6 143  1.37748e-04
  3   3   6 144  6.78977e-05
  3   3   6 148  1.15482e-04
  3   3   6 149 -1.14606e-04
  3   3   6 152  2.93527e-04
  3   3   6 153 -1.89862e-05
  3   3   6 170 -1.67040e-05
  3   3   6 171  1.68529e-05
  3   3   6 174  3.12007e-05
  3   3   6 175  3.13767e-05
  3   3   7   8  9.42862e-05
  3   3   7  10  2.33310e-04
  3   3   7  11  2.32875e-04
  3   3   7  15 -2.46036e-04
  3   3   7  20 -9.04554e-05
  3   3   7  21  9.06445e-05
  3   3   7  25  3.54964e-04
  3   3   7  26  3.68148e-04
  3   3   7  30 -5.98870e-05
  3   3   7  31  6.31877e-05
  3   3   7  32  6.17725e-05
  3   3   7  38 -8.83562e-05
  3   3   7  44  1.84269e-04
  3   3   7  45 -1.83438e-04
  3   3   7  46  1.27126e-05
  3   3   7  48  1.40967e-05
  3   3   7  55  3.24473e-04
  3   3   7  56 -2.45576e-05
  3   3   7  57  1.06500e-04
  3   3   7  63  7.10232e-05
  3   3   7  64 -5.19157e-05
  3   3   7  70  1.96929e-04
  3   3   7  73 -2.04101e-04
  3   3   7  74  2.20907e-05
  3   3   7  75 -1.31948e-05
  3   3   7  78  3.13615e-04
  3   3   7  83 -2.94660e-04
  3   3   7  84  2.94617e-04
  3   3   7  86 -9.61613e-05
  3   3   7  87 -9.61133e-05
  3   3   7  90 -3.22236e-04
  3   3   7  91 -3.22340e-04
  3   3   7  94  1.81929e-04
  3   3   7  95 -1.82306e-04
  3   3   7 111 -2.29743e-05
  3   3   7 118  3.36113e-05
  3   3   7 119 -4.50923e-05
  3   3   7 127 -1.77404e-05
  3   3   7 137 -2.79668e-05
  3   3   7 142  2.04091e-05
  3   3   7 143  2.32778e-05
  3   3   7 148  1.38200e-05
  3   3   7 149  1.32927e-05
  3   3   7 153  1.01302e-04
  3   3   8   8 -1.82843e-04
  3   3   8  10 -1.72686e-04
  3   3   8  11  1.73131e-04
  3   3   8  15 -6.22802e-04
  3   3   8  25 -4.58708e-05
  3   3   8  27  4.42245e-04
  3   3   8  30  7.12878e-05
  3   3   8  31 -7.20772e-05
  3   3   8  32  7.33435e-05
  3   3   8  33 -4.75171e-04
  3   3   8  38  1.28272e-05
  3   3   8  44 -4.66546e-05
  3   3   8  45 -4.59494e-05
  3   3   8  48 -1.37149e-04
  3   3   8  55 -3.10115e-04
  3   3   8  56 -4.52855e-05
  3   3   8  57 -1.04399e-04
  3   3   8  61 -2.94977e-05
  3   3   8  62  3.03182e-05
  3   3   8  63  8.93532e-05
  3   3   8  64  8.90152e-05
  3   3   8  70 -1.91215e-04
  3   3   8  73  1.85654e-04
  3   3   8  74  2.25295e-05
  3   3   8  75  1.16100e-05
  3   3   8  78 -2.89907e-04
  3   3   8  83  2.66825e-04
  3   3   8  84  2.67433e-04
  3   3   8  86  6.46262e-05
  3   3   8  87 -6.46207e-05
  3   3   8  90  2.89658e-04
  3   3   8  91 -2.89670e-04
  3   3   8  94  1.35257e-04
  3   3   8  95  1.35305e-04
  3   3   8  96 -9.77451e-04
  3   3   8 107  5.72827e-05
  3   3   8 111  5.68983e-05
  3   3   8 118  5.80359e-05
  3   3   8 119  7.62462e-05
  3   3   8 124  2.17375e-05
  3   3   8 127 -1.59499e-05
  3   3   8 128  2.02747e-05
  3   3   8 133  9.73869e-04
  3   3   8 140  1.09974e-04
  3   3   8 142  6.39266e-05
  3   3   8 143 -5.77546e-05
  3   3   8 148 -4.92797e-05
  3   3   8 149  5.24143e-05
  3   3   8 153  2.27199e-05
  3   3   9   8  1.48249e-04
  3   3   9   9 -1.50911e-04
  3   3   9  10  1.61277e-05
  3   3   9  12 -1.17741e-04
  3   3   9  13  8.84962e-05
  3   3   9  14 -3.88364e-04
  3   3   9  16  1.57957e-04
  3   3   9  17 -1.60971e-04
  3   3   9  18  2.33890e-05
  3   3   9  20  4.41717e-04
  3   3   9  22  8.31262e-05
  3   3   9  23  1.82136e-04
  3   3   9  27 -8.66002e-05
  3   3   9  28 -8.49031e-05
  3   3   9  29  1.04275e-03
  3   3   9  30  1.53775e-04
  3   3   9  35  4.60744e-04
  3   3   9  36 -3.10857e-05
  3   3   9  37 -3.61133e-04
  3   3   9  39  3.07526e-05
  3   3   9  40  2.72972e-04
  3   3   9  41  1.12387e-04
  3   3   9  42  1.14993e-05
  3   3   9  48  5.97732e-04
  3   3   9  49  6.37455e-04
  3   3   9  50  3.51442e-05
  3   3   9  52 -1.03149e-03
  3   3   9  53 -2.73647e-04
  3   3   9  54  2.69352e-05
  3   3   9  55  5.63879e-05
  3   3   9  56 -1.35015e-05
  3   3   9  57 -2.14987e-05
  3   3   9  58  8.33404e-05
  3   3   9  59  9.98452e-04
  3   3   9  60  1.20051e-04
  3   3   9  62 -1.35624e-04
  3   3   9  63  4.22504e-05
  3   3   9  67 -1.11745e-05
  3   3   9  68  4.51796e-05
  3   3   9  69  1.63699e-04
  3   3   9  70 -3.68981e-04
  3   3   9  72  1.12870e-04
  3   3   9  75 -6.50667e-05
  3   3   9  78 -8.11250e-05
  3   3   9  79  1.02329e-04
  3   3   9  81 -2.32512e-04
  3   3   9  82 -2.99232e-04
  3   3   9  83 -1.84780e-05
  3   3   9  84 -1.83986e-05
  3   3   9  88  1.82232e-04
  3   3   9  89 -1.48509e-05
  3   3   9  90  7.07806e-05
  3   3   9  92  2.62885e-05
  3   3   9  97 -1.33541e-04
  3   3   9  99  5.25084e-05
  3   3   9 100 -2.79708e-04
  3   3   9 102  9.06384e-05
  3   3   9 104  9.97337e-04
  3   3   9 105 -1.60678e-04
  3   3   9 106  2.36744e-04
  3   3   9 107  4.98210e-05
  3   3   9 110  1.46912e-05
  3   3   9 111  3.23711e-05
  3   3   9 112 -2.06555e-04
  3   3   9 114 -8.82242e-05
  3   3   9 115 -9.94319e-05
  3   3   9 116  5.14711e-04
  3   3   9 117 -4.83690e-04
  3   3   9 120 -2.91576e-04
  3   3   9 121 -1.00867e-03
  3   3   9 125  1.27072e-05
  3   3   9 126 -3.01147e-04
  3   3   9 127  2.81609e-04
  3   3   9 129 -4.12486e-04
  3   3   9 130  2.66949e-04
  3   3   9 132 -3.26350e-04
  3   3   9 134  5.02323e-05
  3   3   9 136  5.09617e-04
  3   3   9 137  4.01406e-04
  3   3   9 138  8.98200e-05
  3   3   9 139  7.54215e-05
  3   3   9 141  3.62544e-05
  3   3   9 144 -1.96272e-04
  3   3   9 145 -2.32433e-04
  3   3   9 146 -1.30683e-04
  3   3   9 147 -8.96900e-05
  3   3   9 151  1.99197e-04
  3   3   9 152  1.17711e-05
  3   3   9 155 -5.90483e-05
  3   3   9 156  2.78747e-04
  3   3   9 161  8.83234e-05
  3   3   9 164  2.28258e-04
  3   3   9 165  8.85014e-05
  3   3   9 166  5.42146e-05
  3   3   9 168  1.27444e-04
  3   3   9 170  3.31045e-05
  3   3   9 172  3.64494e-04
  3   3   9 174 -2.86919e-04
  3   3   9 175 -3.29954e-05
  3   3   9 176  1.01182e-03
  3   3   9 177  3.93216e-04
  3   3  10   7 -8.82287e-05
  3   3  10   8  6.04438e-05
  3   3  10   9 -5.87813e-05
  3   3  10  12  1.67060e-04
  3   3  10  14  2.45942e-04
  3   3  10  16  5.09601e-04
  3   3  10  17  3.38834e-04
  3   3  10  18  9.01051e-05
  3   3  10  20  1.24753e-05
  3   3  10  22  2.92365e-04
  3   3  10  23  1.18737e-04
  3   3  10  26 -1.66310e-05
  3   3  10  28 -9.82699e-05
  3   3  10  29 -8.95344e-05
  3   3  10  30  7.39727e-05
  3   3  10  35 -2.28923e-04
  3   3  10  37 -7.33569e-05
  3   3  10  39  9.04149e-05
  3   3  10  40  3.34240e-04
  3   3  10  41 -2.13604e-04
  3   3  10  42 -2.64479e-05
  3   3  10  43 -1.01921e-03
  3   3  10  48  4.11957e-04
  3   3  10  49  4.03405e-04
  3   3  10  50 -3.17185e-04
  3   3  10  51 -8.84704e-05
  3   3  10  53  1.67904e-04
  3   3  10  54  2.00766e-05
  3   3  10  55 -6.01412e-05
  3   3  10  56  4.13019e-05
  3   3  10  58  1.12078e-04
  3   3  10  59 -8.99621e-05
  3   3  10  60  6.97791e-04
  3   3  10  62 -5.46167e-05
  3   3  10  63 -8.02157e-05
  3   3  10  64  1.79048e-05
  3   3  10  66 -1.11330e-05
  3   3  10  68  2.22759e-04
  3   3  10  69  1.07615e-05
  3   3  10  70 -1.99294e-05
  3   3  10  75 -8.04461e-04
  3   3  10  76 -1.48410e-04
  3   3  10  81 -3.14659e-04
  3   3  10  82  2.64163e-04
  3   3  10  88 -1.36685e-04
  3   3  10  89 -2.89650e-04
  3   3  10  90  1.87761e-05
  3   3  10  92  8.86590e-05
  3   3  10  93 -4.14303e-04
  3   3  10  96 -9.05024e-05
  3   3  10  97 -1.20415e-04
  3   3  10  99  6.83020e-04
  3   3  10 102  3.54782e-04
  3   3  10 103  8.98137e-05
  3   3  10 104 -8.97623e-05
  3   3  10 105  1.16977e-04
  3   3  10 106 -5.46345e-04
  3   3  10 107  3.63770e-05
  3   3  10 108 -1.73875e-04
  3   3  10 109 -9.00185e-05
  3   3  10 112 -2.00600e-05
  3   3  10 114 -2.77681e-05
  3   3  10 115  9.55332e-05
  3   3  10 116 -7.72692e-04
  3   3  10 117  3.23804e-04
  3   3  10 120 -9.19633e-05
  3   3  10 121  8.98389e-05
  3   3  10 124  9.01095e-05
  3   3  10 125 -2.21597e-04
  3   3  10 126  6.60700e-05
  3   3  10 127 -6.37265e-05
  3   3  10 129 -1.60990e-04
  3   3  10 130 -1.27099e-04
  3   3  10 131 -1.05555e-03
  3   3  10 132  2.95697e-05
  3   3  10 136 -1.87951e-04
  3   3  10 137  1.74499e-04
  3   3  10 138  1.92128e-05
  3   3  10 139  5.84468e-04
  3   3  10 141 -2.55563e-04
  3   3  10 144 -6.34950e-05
  3   3  10 145  9.42608e-05
  3   3  10 146  6.43916e-05
  3   3  10 147 -1.03358e-03
  3   3  10 151 -2.61698e-04
  3   3  10 155 -3.21764e-04
  3   3  10 156  1.50799e-04
  3   3  10 159  5.07669e-04
  3   3  10 160  5.16898e-05
  3   3  10 164 -5.06506e-05
  3   3  10 168  2.66356e-04
  3   3  10 170  1.50043e-05
  3   3  10 172 -2.96839e-04
  3   3  10 173 -8.96484e-05
  3   3  10 174  5.95326e-05
  3   3  10 176 -8.99098e-05
  3   3  10 177 -5.25652e-04
  3   3  11  15 -4.17677e-05
  3   3  11  21  1.15148e-05
  3   3  11  25 -2.85683e-04
  3   3  11  26  2.86614e-04
  3   3  11  31  1.35691e-04
  3   3  11  32 -1.40647e-04
  3   3  11  33  8.19094e-05
  3   3  11  38 -1.09592e-04
  3   3  11  46  4.19239e-04
  3   3  11  47  4.18953e-04
  3   3  11  48  6.27972e-05
  3   3  11  56 -4.90267e-05
  3   3  11  61  2.71649e-05
  3   3  11  62 -3.00845e-05
  3   3  11  63  1.33990e-04
  3   3  11  64  1.32881e-04
  3   3  11  70  2.85702e-05
  3   3  11  74 -2.71814e-05
  3   3  11  78  1.47931e-05
  3   3  11 101  2.67021e-05
  3   3  11 107  1.94968e-05
  3   3  11 112  1.88289e-05
  3   3  11 113  1.86035e-05
  3   3  11 117  6.14475e-05
  3   3  11 118 -5.67177e-05
  3   3  11 119 -1.97893e-05
  3   3  11 122 -3.62346e-05
  3   3  11 123 -3.62226e-05
  3   3  11 127 -5.37402e-05
  3   3  11 128  1.66223e-05
  3   3  11 134  6.13617e-05
  3   3  11 135  6.13933e-05
  3   3  11 137  4.20567e-05
  3   3  11 142 -2.14981e-05
  3   3  11 143  2.30622e-05
  3   3  11 144 -6.74454e-05
  3   3  11 148 -2.32710e-05
  3   3  11 149  2.30435e-05
  3   3  11 152 -1.27465e-04
  3   3  11 162 -1.65838e-05
  3   3  11 163  1.64790e-05
  3   3  11 170 -1.62273e-05
  3   3  11 171  1.61972e-05
  3   3  12   8 -2.93441e-05
  3   3  12  10  2.01670e-05
  3   3  12  11  2.18503e-05
  3   3  12  15  4.56929e-04
  3   3  12  25 -3.25116e-05
  3   3  12  26 -1.33713e-05
  3   3  12  31  2.49989e-05
  3   3  12  32  2.61731e-05
  3   3  12  33  2.61060e-04
  3   3  12  38  1.38860e-04
  3   3  12  44 -5.22492e-05
  3   3  12  45  5.24383e-05
  3   3  12  46 -3.71899e-04
  3   3  12  47  3.72159e-04
  3   3  12  48  7.90904e-05
  3   3  12  55  1.85616e-05
  3   3  12  56 -5.79293e-05
  3   3  12  61  8.03296e-05
  3   3  12  62  7.94505e-05
  3   3  12  63  1.26038e-04
  3   3  12  64 -1.24830e-04
  3   3  12  70  6.50012e-05
  3   3  12  74 -3.02097e-05
  3   3  12  78  2.13976e-05
  3   3  12  94  2.22655e-05
  3   3  12  95 -2.17821e-05
  3   3  12 101  2.02951e-05
  3   3  12 107  6.22160e-05
  3   3  12 111 -1.73993e-05
  3   3  12 112  1.29993e-05
  3   3  12 113 -1.31358e-05
  3   3  12 117  3.46618e-05
  3   3  12 118 -1.00593e-04
  3   3  12 119  8.94091e-05
  3   3  12 122  3.02172e-05
  3   3  12 123 -3.13681e-05
  3   3  12 127 -5.28311e-05
  3   3  12 128  3.69203e-05
  3   3  12 134  6.58035e-05
  3   3  12 135 -6.58335e-05
  3   3  12 137  3.00309e-05
  3   3  12 142  2.27455e-05
  3   3  12 143  2.20301e-05
  3   3  12 144 -8.75937e-05
  3   3  12 152 -8.70279e-05
  3   3  12 162  1.73526e-05
  3   3  12 163  1.73354e-05
  3   3  12 170 -1.64456e-05
  3   3  12 171 -1.65204e-05
  3   3  13   8  6.87490e-05
  3   3  13  10  6.74784e-05
  3   3  13  11  6.73718e-05
  3   3  13  15  1.73291e-05
  3   3  13  25  3.00626e-05
  3   3  13  26  3.02792e-05
  3   3  13  27 -5.48046e-05
  3   3  13  31 -2.09217e-05
  3   3  13  32 -2.35072e-05
  3   3  13  38  8.36116e-05
  3   3  13  44  1.64686e-05
  3   3  13  45 -1.61769e-05
  3   3  13  55  4.31034e-05
  3   3  13  57 -3.96375e-05
  3   3  13  61 -5.26498e-05
  3   3  13  62 -5.26587e-05
  3   3  13  70  1.42708e-05
  3   3  13  73 -3.74722e-05
  3   3  13  78  4.68942e-05
  3   3  13  83 -7.01801e-05
  3   3  13  84  7.02729e-05
  3   3  13  86 -2.33387e-05
  3   3  13  87 -2.32529e-05
  3   3  13  90 -6.15647e-05
  3   3  13  91 -6.12988e-05
  3   3  13  94  1.86818e-04
  3   3  13  95 -1.88771e-04
  3   3  13 107 -1.38499e-05
  3   3  13 111  1.78129e-05
  3   3  13 117  2.94374e-05
  3   3  13 119  2.06865e-05
  3   3  13 122  1.95971e-05
  3   3  13 123 -1.95984e-05
  3   3  13 127 -3.40343e-05
  3   3  13 128 -1.34244e-05
  3   3  13 142  1.52004e-04
  3   3  13 143  1.58492e-04
  3   3  13 144 -3.51891e-05
  3   3  13 148  4.10694e-05
  3   3  13 149  3.93609e-05
  3   3  13 153 -3.65305e-05
  3   3  14   8  3.11873e-05
  3   3  14  11 -1.73130e-05
  3   3  14  15  4.94604e-05
  3   3  14  20 -3.57888e-05
  3   3  14  21 -5.80583e-05
  3   3  14  27 -9.36065e-05
  3   3  14  31 -4.09958e-05
  3   3  14  32  2.69293e-05
  3   3  14  33 -1.56642e-05
  3   3  14  38  1.43213e-05
  3   3  14  45 -2.03693e-05
  3   3  14  55 -8.20100e-05
  3   3  14  57  3.83173e-05
  3   3  14  61 -2.53157e-05
  3   3  14  62  2.29426e-05
  3   3  14  73 -4.36491e-05
  3   3  14  78  2.18530e-05
  3   3  14  83 -4.60331e-05
  3   3  14  84 -5.08781e-05
  3   3  14  87  1.56089e-05
  3   3  14  91  2.05828e-05
  3   3  14  94  2.10781e-04
  3   3  14  95  2.09146e-04
  3   3  14  96 -5.68739e-05
  3   3  14 107  4.64295e-05
  3   3  14 111 -5.25698e-05
  3   3  14 117 -1.70937e-05
  3   3  14 118 -1.54346e-05
  3   3  14 119 -3.31051e-05
  3   3  14 122  3.09264e-05
  3   3  14 123  3.30311e-05
  3   3  14 127  7.63632e-05
  3   3  14 128  1.03080e-04
  3   3  14 142  2.94771e-04
  3   3  14 143 -2.93774e-04
  3   3  14 148 -5.43611e-05
  3   3  14 149  6.60323e-05
  3   3  14 153  1.31180e-04
  3   3  15  12  5.58786e-04
  3   3  15  16 -2.69823e-05
  3   3  15  18  1.10263e-05
  3   3  15  19 -1.28955e-04
  3   3  15  20 -1.72592e-05
  3   3  15  22  2.25896e-05
  3   3  15  28  1.18180e-05
  3   3  15  29 -1.14817e-05
  3   3  15  35  8.00834e-05
  3   3  15  36 -1.50666e-05
  3   3  15  37  3.28125e-05
  3   3  15  39  9.67597e-05
  3   3  15  41  1.06906e-05
  3   3  15  43  8.04112e-05
  3   3  15  49 -1.79118e-05
  3   3  15  59 -9.21098e-05
  3   3  15  69 -3.05614e-05
  3   3  15  70  1.59179e-05
  3   3  15  72 -1.43064e-05
  3   3  15  75  5.49680e-05
  3   3  15  78  1.27660e-05
  3   3  15  79 -1.31082e-05
  3   3  15  81  1.43225e-04
  3   3  15  82 -7.07547e-05
  3   3  15  83 -1.20577e-05
  3   3  15  88  1.16385e-05
  3   3  15  89 -1.39160e-05
  3   3  15  90 -1.20020e-05
  3   3  15  97  1.65348e-05
  3   3  15 100  2.41928e-05
  3   3  15 103  8.37019e-05
  3   3  15 105  3.94650e-05
  3   3  15 106 -3.69353e-05
  3   3  15 112 -1.02325e-05
  3   3  15 114  1.18241e-05
  3   3  15 124  1.07020e-05
  3   3  15 136 -2.67467e-05
  3   3  15 137  2.12152e-05
  3   3  15 141 -1.01272e-05
  3   3  15 151  2.27606e-05
  3   3  15 155 -1.70867e-05
  3   3  15 165 -1.25504e-05
  3   3  15 166 -1.21267e-05
  3   3  15 169  8.62653e-05
  3   3  15 175  1.14016e-05
  3   3  15 176 -7.91557e-05
  3   3  16   7 -1.48114e-05
  3   3  16  12 -1.94437e-04
  3   3  16  14  4.60583e-05
  3   3  16  17  6.28269e-04
  3   3  16  19 -1.34426e-05
  3   3  16  36 -2.87160e-04
  3   3  16  40  1.56779e-04
  3   3  16  41  4.63656e-05
  3   3  16  42  1.29629e-05
  3   3  16  52 -8.47526e-05
  3   3  16  53  4.34916e-05
  3   3  16  59 -1.07894e-05
  3   3  16  60 -4.41298e-04
  3   3  16  65  1.33438e-05
  3   3  16  67 -1.10010e-05
  3   3  16  68  2.34004e-04
  3   3  16  71  1.58472e-05
  3   3  16  76  2.31707e-04
  3   3  16  77 -1.10571e-04
  3   3  16  81 -1.81137e-04
  3   3  16  82  1.82651e-04
  3   3  16  85 -1.46647e-04
  3   3  16  89  2.75378e-05
  3   3  16  93 -4.20579e-05
  3   3  16  96 -1.17721e-05
  3   3  16  97 -2.01615e-05
  3   3  16  99  6.31945e-05
  3   3  16 102  3.75795e-05
  3   3  16 104 -1.12502e-05
  3   3  16 105  3.92533e-05
  3   3  16 108  3.72239e-05
  3   3  16 109 -8.58755e-05
  3   3  16 120  2.14007e-05
  3   3  16 121  1.09772e-05
  3   3  16 124 -8.85225e-05
  3   3  16 125 -1.22601e-05
  3   3  16 130  3.19253e-05
  3   3  16 131 -1.18523e-04
  3   3  16 132 -2.43763e-05
  3   3  16 133 -1.09582e-05
  3   3  16 138  9.61365e-05
  3   3  16 139  1.88159e-05
  3   3  16 140 -1.38265e-05
  3   3  16 155 -2.81987e-05
  3   3  16 157 -8.82836e-05
  3   3  16 159  4.35598e-05
  3   3  16 161 -1.26600e-05
  3   3  16 169  1.10807e-05
  3   3  16 173  8.63594e-05
  3   3  16 176 -1.12324e-05
  3   3  16 177  5.99600e-05
  3   3  17  12 -1.15703e-05
  3   3  17  14  1.22137e-05
  3   3  17  17 -9.91047e-05
  3   3  17  19  1.30773e-05
  3   3  17  23  6.14444e-05
  3   3  17  24 -1.20961e-05
  3   3  17  35 -2.83689e-04
  3   3  17  36 -5.78980e-04
  3   3  17  39 -1.92958e-05
  3   3  17  40 -4.90972e-05
  3   3  17  42 -5.10677e-04
  3   3  17  59  1.64891e-05
  3   3  17  60 -3.77785e-04
  3   3  17  81 -4.09609e-05
  3   3  17  82  2.52042e-05
  3   3  17  85 -3.02483e-04
  3   3  17  88  1.55686e-05
  3   3  17  89 -4.49742e-05
  3   3  17 109  1.57352e-05
  3   3  17 116  1.48428e-05
  3   3  17 117 -1.39265e-05
  3   3  17 131 -3.14135e-05
  3   3  17 147  3.06585e-05
  3   3  17 159 -1.29474e-05
  3   3  17 177  1.47556e-05
  3   3  18  12 -3.28644e-04
  3   3  18  14  1.81556e-05
  3   3  18  17  4.44824e-04
  3   3  18  18 -2.07581e-05
  3   3  18  19 -7.30228e-04
  3   3  18  23 -1.77817e-04
  3   3  18  28 -6.76855e-05
  3   3  18  29  3.16049e-05
  3   3  18  35 -1.00178e-04
  3   3  18  40  1.57164e-04
  3   3  18  43 -4.18675e-05
  3   3  18  51 -1.72856e-05
  3   3  18  52 -2.64815e-05
  3   3  18  53  1.32591e-05
  3   3  18  60 -1.92716e-04
  3   3  18  68  6.05485e-05
  3   3  18  70 -1.01577e-05
  3   3  18  81  1.27006e-04
  3   3  18  82 -1.08590e-05
  3   3  18  85 -1.45434e-05
  3   3  18  88 -1.86431e-04
  3   3  18  93 -1.09476e-05
  3   3  18  99  1.75386e-05
  3   3  18 116 -1.90036e-05
  3   3  18 124 -1.04430e-05
  3   3  18 132 -1.05182e-05
  3   3  18 138  1.08298e-05
  3   3  18 139  1.20286e-05
  3   3  18 140 -1.18488e-05
  3   3  18 157 -2.38904e-05
  3   3  18 169 -2.72813e-05
  3   3  18 172 -1.34589e-05
  3   3  18 173  2.55973e-05
  3   3  18 176  3.48577e-05
  3   4   5  13 -3.23615e-04
  3   4   5  18  1.07453e-05
  3   4   5  19 -2.72265e-05
  3   4   5  36  3.98434e-05
  3   4   5  39  1.00700e-05
  3   4   5  51 -4.32471e-05
  3   4   5  52  1.18430e-04
  3   4   5  80 -3.40615e-05
  3   4   5  85 -4.13027e-05
  3   4   5  89 -1.53180e-05
  3   4   5  92  2.33567e-04
  3   4   5 104 -1.11909e-04
  3   4   5 109 -1.03031e-04
  3   4   5 121 -1.60342e-05
  3   4   5 131 -1.53229e-04
  3   4   5 138  1.22638e-05
  3   4   5 169  1.34874e-05
  3   4   5 173 -2.76304e-05
  3   4   6   8  4.90234e-05
  3   4   6   9 -3.06687e-05
  3   4   6  15  1.94216e-04
  3   4   6  20  1.30131e-04
  3   4   6  21 -1.27962e-04
  3   4   6  25  9.80587e-05
  3   4   6  26  9.78980e-05
  3   4   6  31 -3.86663e-05
  3   4   6  32  3.71911e-05
  3   4   6  33 -4.43270e-04
  3   4   6  44 -2.17689e-05
  3   4   6  45  2.18670e-05
  3   4   6  46  1.20698e-05
  3   4   6  54  3.22250e-04
  3   4   6  55 -2.98642e-04
  3   4   6  63 -4.79817e-05
  3   4   6  64  4.77805e-05
  3   4   6  69 -4.67365e-05
  3   4   6  70 -4.43763e-05
  3   4   6  72 -1.03149e-05
  3   4   6  73 -1.03584e-05
  3   4   6  79 -1.74250e-05
  3   4   6  83 -1.70778e-05
  3   4   6  84 -1.71311e-05
  3   4   6  86 -1.56870e-05
  3   4   6  87 -1.56247e-05
  3   4   6  90 -1.32591e-05
  3   4   6  91 -1.32763e-05
  3   4   6  94  3.28139e-04
  3   4   6 101 -3.05231e-05
  3   4   6 106  7.50727e-05
  3   4   6 107 -7.51408e-05
  3   4   6 112 -2.25114e-05
  3   4   6 113  2.25702e-05
  3   4   6 117  1.37496e-04
  3   4   6 118  4.93247e-05
  3   4   6 119 -4.87854e-05
  3   4   6 122  3.57465e-05
  3   4   6 123 -3.58514e-05
  3   4   6 127 -1.80296e-04
  3   4   6 128 -4.32514e-04
  3   4   6 137 -7.85177e-05
  3   4   6 142  2.98244e-04
  3   4   6 143  2.98680e-04
  3   4   6 145  2.86537e-05
  3   4   6 152  1.80650e-04
  3   4   6 175  1.74765e-05
  3   4   7   8  1.70542e-04
  3   4   7  10 -9.85480e-05
  3   4   7  11  9.86101e-05
  3   4   7  15  3.38635e-04
  3   4   7  20  8.27206e-05
  3   4   7  21  8.30453e-05
  3   4   7  25 -1.17184e-05
  3   4   7  26  1.26654e-05
  3   4   7  27  7.53419e-04
  3   4   7  30  1.04476e-05
  3   4   7  31  5.70822e-05
  3   4   7  32  5.75463e-05
  3   4   7  33  2.32869e-05
  3   4   7  38  1.24330e-03
  3   4   7  44  2.36003e-04
  3   4   7  45  2.36262e-04
  3   4   7  46 -1.94783e-04
  3   4   7  47 -1.93824e-04
  3   4   7  49  4.98015e-05
  3   4   7  62 -1.27298e-03
  3   4   7  63 -1.85157e-05
  3   4   7  64 -2.08249e-05
  3   4   7  69 -1.14401e-05
  3   4   7  79 -1.53981e-05
  3   4   7  83 -2.31532e-05
  3   4   7  84  2.30317e-05
  3   4   7 106 -1.27237e-05
  3   4   7 107 -1.24050e-05
  3   4   7 118 -2.20737e-05
  3   4   7 119 -2.22661e-05
  3   4   7 122 -1.00165e-05
  3   4   7 127  3.51193e-05
  3   4   7 128 -1.67578e-05
  3   4   7 137  1.40894e-05
  3   4   7 145 -2.41797e-05
  3   4   7 148  3.87069e-05
  3   4   7 149 -4.00146e-05
  3   4   8   8 -1.65319e-04
  3   4   8  10  9.19794e-05
  3   4   8  11  9.18960e-05
  3   4   8  15 -5.87743e-04
  3   4   8  20 -6.20304e-05
  3   4   8  21  6.19796e-05
  3   4   8  27 -4.55724e-04
  3   4   8  30 -1.45357e-05
  3   4   8  31 -2.73385e-04
  3   4   8  32  2.73754e-04
  3   4   8  33  2.45516e-05
  3   4   8  38 -1.25369e-03
  3   4   8  44 -2.09388e-04
  3   4   8  45  2.09681e-04
  3   4   8  46  2.44798e-04
  3   4   8  49 -7.44146e-05
  3   4   8  54 -1.13064e-05
  3   4   8  62  1.30958e-03
  3   4   8  63 -9.74174e-05
  3   4   8  64  6.65643e-05
  3   4   8  79  1.01933e-05
  3   4   8  83 -2.93006e-05
  3   4   8  84 -2.92086e-05
  3   4   8 111  4.39176e-05
  3   4   8 118  1.94945e-05
  3   4   8 119 -1.91297e-05
  3   4   8 124 -5.18437e-05
  3   4   8 127  1.88219e-05
  3   4   8 133  5.34765e-05
  3   4   8 137 -1.44445e-05
  3   4   9   8 -4.80792e-05
  3   4   9   9 -4.74226e-05
  3   4   9  14  3.95194e-05
  3   4   9  16 -1.14151e-04
  3   4   9  18 -1.41791e-04
  3   4   9  19  3.76333e-05
  3   4   9  20 -5.86009e-05
  3   4   9  22 -2.01453e-05
  3   4   9  23 -2.70168e-05
  3   4   9  24  4.67811e-05
  3   4   9  30 -1.57490e-05
  3   4   9  35  2.53654e-05
  3   4   9  37  1.04001e-05
  3   4   9  39 -1.51205e-04
  3   4   9  40 -9.19580e-05
  3   4   9  47  1.60709e-05
  3   4   9  50  1.07160e-05
  3   4   9  51 -1.15222e-05
  3   4   9  54 -2.28223e-05
  3   4   9  58 -2.10095e-05
  3   4   9  59  7.72513e-05
  3   4   9  60 -3.05120e-05
  3   4   9  61 -3.03095e-05
  3   4   9  62  2.50808e-05
  3   4   9  67  5.75117e-05
  3   4   9  68 -1.03496e-05
  3   4   9  70 -1.61179e-05
  3   4   9  71 -1.13499e-05
  3   4   9  75  1.01221e-04
  3   4   9  76 -2.38638e-05
  3   4   9  77  3.72894e-05
  3   4   9  79 -1.49722e-05
  3   4   9  81  3.56238e-05
  3   4   9  88  5.91877e-05
  3   4   9  89 -2.36471e-05
  3   4   9  90 -2.30449e-05
  3   4   9  93  1.85004e-05
  3   4   9  97  3.78250e-05
  3   4   9  99 -1.49904e-05
  3   4   9 100 -3.80295e-05
  3   4   9 102 -2.72464e-05
  3   4   9 103 -3.48270e-05
  3   4   9 105  1.20993e-05
  3   4   9 106 -7.12618e-05
  3   4   9 108 -7.00170e-05
  3   4   9 109  2.76318e-05
  3   4   9 112  3.34068e-05
  3   4   9 116  7.83485e-05
  3   4   9 117  8.64332e-05
  3   4   9 120  5.99124e-05
  3   4   9 122  3.36320e-05
  3   4   9 129 -8.55313e-05
  3   4   9 132  3.09850e-05
  3   4   9 136  1.45650e-04
  3   4   9 137 -1.46293e-04
  3   4   9 139 -3.17981e-05
  3   4   9 146  2.11941e-05
  3   4   9 151 -3.12471e-05
  3   4   9 153 -1.85639e-05
  3   4   9 155  2.09437e-05
  3   4   9 156 -6.08401e-05
  3   4   9 164 -4.42023e-05
  3   4   9 168 -1.25896e-05
  3   4   9 172 -3.63147e-05
  3   4   9 173  1.29770e-05
  3   4   9 174 -1.16170e-05
  3   4   9 175  1.79505e-05
  3   4   9 177  1.58721e-05
  3   4  10   8  1.53616e-05
  3   4  10   9  1.49973e-05
  3   4  10  16 -6.99822e-05
  3   4  10  20 -4.41560e-05
  3   4  10  22 -6.56279e-05
  3   4  10  23  2.26351e-05
  3   4  10  28  5.29786e-05
  3   4  10  35 -2.93055e-05
  3   4  10  37  6.19976e-05
  3   4  10  40  1.11616e-04
  3   4  10  41  1.05424e-05
  3   4  10  47  2.06423e-05
  3   4  10  50  1.58930e-05
  3   4  10  53 -4.01603e-05
  3   4  10  55 -1.29946e-05
  3   4  10  61  8.44775e-05
  3   4  10  62 -8.36322e-05
  3   4  10  63  1.58879e-05
  3   4  10  68  1.57754e-05
  3   4  10  70  2.94919e-05
  3   4  10  75  2.29081e-04
  3   4  10  76 -5.23890e-05
  3   4  10  81 -1.02151e-04
  3   4  10  82  3.72951e-05
  3   4  10  85  1.33958e-05
  3   4  10  88  1.44493e-05
  3   4  10  93  2.85268e-05
  3   4  10  95 -2.50899e-05
  3   4  10  99 -6.00022e-05
  3   4  10 100  2.89658e-05
  3   4  10 102 -4.20720e-05
  3   4  10 106  3.30415e-05
  3   4  10 112 -2.70657e-05
  3   4  10 115 -2.11765e-05
  3   4  10 116 -1.50763e-04
  3   4  10 117 -9.02724e-05
  3   4  10 125  3.61049e-05
  3   4  10 129  7.52681e-05
  3   4  10 130  1.51530e-05
  3   4  10 135  3.05048e-05
  3   4  10 136  3.62349e-04
  3   4  10 137  3.65915e-04
  3   4  10 139 -5.65134e-05
  3   4  10 141  3.54703e-05
  3   4  10 145 -1.01913e-05
  3   4  10 146 -2.43986e-05
  3   4  10 151  3.35857e-05
  3   4  10 152  2.93919e-05
  3   4  10 153  2.93763e-05
  3   4  10 155  4.12496e-05
  3   4  10 156 -2.55389e-05
  3   4  10 164  1.42894e-05
  3   4  10 165  1.21751e-05
  3   4  10 168 -4.71982e-05
  3   4  10 170  1.16385e-05
  3   4  10 172  2.33514e-05
  3   4  10 174  2.04327e-05
  3   4  10 177  6.18625e-05
  3   4  11   8 -1.10657e-04
  3   4  11   9  1.33444e-05
  3   4  11  15  3.33656e-05
  3   4  11  20  2.62786e-05
  3   4  11  21 -2.71462e-05
  3   4  11  25  7.17320e-05
  3   4  11  26  7.16764e-05
  3   4  11  31 -4.88808e-05
  3   4  11  32  4.83869e-05
  3   4  11  33 -1.12280e-04
  3   4  11  38  7.31406e-05
  3   4  11  44 -2.34363e-05
  3   4  11  45  2.36739e-05
  3   4  11  46 -5.79743e-05
  3   4  11  54  7.97159e-05
  3   4  11  55 -7.68060e-05
  3   4  11  56  5.48690e-05
  3   4  11  57  5.48501e-05
  3   4  11  62  3.79620e-05
  3   4  11  63  2.78047e-04
  3   4  11  64 -2.95704e-04
  3   4  11  69  9.59135e-05
  3   4  11  70  9.37830e-05
  3   4  11  74  6.23663e-05
  3   4  11  79 -1.50791e-05
  3   4  11  83  1.27607e-05
  3   4  11  84  1.29420e-05
  3   4  11  86  1.19186e-04
  3   4  11  87  1.19220e-04
  3   4  11  90  1.94678e-05
  3   4  11  91  1.93290e-05
  3   4  11  94  4.51306e-05
  3   4  11 111  2.98066e-05
  3   4  11 112  1.09050e-05
  3   4  11 113 -1.11648e-05
  3   4  11 117  1.21018e-05
  3   4  11 118  7.13763e-05
  3   4  11 119 -7.14552e-05
  3   4  11 122 -8.35405e-05
  3   4  11 123  8.34723e-05
  3   4  11 127  8.29064e-05
  3   4  11 128  5.41921e-05
  3   4  11 134 -6.27601e-05
  3   4  11 137  6.13113e-05
  3   4  11 142 -2.30499e-05
  3   4  11 143 -2.30564e-05
  3   4  11 148 -5.70727e-05
  3   4  11 149 -5.52927e-05
  3   4  11 152 -4.67014e-05
  3   4  11 163 -1.54472e-05
  3   4  11 170  1.10952e-05
  3   4  11 175 -1.01637e-05
  3   4  12   8  7.17864e-05
  3   4  12  15  1.06023e-04
  3   4  12  20 -1.33201e-05
  3   4  12  21 -1.34359e-05
  3   4  12  31 -4.18770e-04
  3   4  12  32 -4.18804e-04
  3   4  12  33 -5.69216e-05
  3   4  12  38 -5.51075e-05
  3   4  12  44  1.47556e-04
  3   4  12  45  1.46993e-04
  3   4  12  46  3.58264e-05
  3   4  12  49  1.01702e-04
  3   4  12  54  1.71402e-04
  3   4  12  55  1.71076e-04
  3   4  12  56  5.16299e-05
  3   4  12  57 -5.16403e-05
  3   4  12  61 -1.01323e-05
  3   4  12  62 -1.19595e-04
  3   4  12  63  2.74672e-04
  3   4  12  64  2.93828e-04
  3   4  12  69  7.28363e-05
  3   4  12  70 -7.49948e-05
  3   4  12  74  6.81757e-05
  3   4  12  79 -2.14514e-05
  3   4  12  86 -1.29054e-04
  3   4  12  87  1.29083e-04
  3   4  12  90 -1.37111e-05
  3   4  12  91  1.35940e-05
  3   4  12  94  1.54698e-04
  3   4  12 101 -2.24090e-05
  3   4  12 111  7.84558e-05
  3   4  12 112  1.17514e-05
  3   4  12 113  1.16241e-05
  3   4  12 117  1.73105e-05
  3   4  12 118  9.92026e-05
  3   4  12 119  9.89808e-05
  3   4  12 122  8.79518e-05
  3   4  12 123  8.01003e-05
  3   4  12 127  2.33574e-05
  3   4  12 128 -1.10512e-05
  3   4  12 134 -7.02376e-05
  3   4  12 137  2.91068e-05
  3   4  12 142 -1.71346e-05
  3   4  12 143  1.68549e-05
  3   4  12 148 -2.55011e-05
  3   4  12 149  2.03881e-05
  3   4  12 152  3.40265e-05
  3   4  12 163 -1.67144e-05
  3   4  12 170  1.32200e-05
  3   4  12 171 -1.42318e-05
  3   4  13  10 -1.13105e-05
  3   4  13  11  1.13345e-05
  3   4  13  15  2.85600e-05
  3   4  13  27  3.28022e-05
  3   4  13  38  1.56960e-05
  3   4  13  46 -1.31363e-05
  3   4  13  62 -2.06927e-05
  3   4  13 117 -1.70577e-05
  3   4  13 127  1.82202e-05
  3   4  13 128  1.60256e-05
  3   4  13 142  4.33523e-05
  3   4  13 143 -4.16600e-05
  3   4  13 145  4.42203e-05
  3   4  14   8 -3.12357e-05
  3   4  14  15 -5.25679e-05
  3   4  14  27 -5.04953e-05
  3   4  14  31 -2.07630e-05
  3   4  14  32  1.69390e-05
  3   4  14  38 -7.97776e-05
  3   4  14  44 -3.84069e-05
  3   4  14  45  4.02577e-05
  3   4  14  46  4.15146e-05
  3   4  14  49 -1.15956e-05
  3   4  14  63 -2.11176e-05
  3   4  14  64  1.08969e-05
  3   4  14  84  1.18834e-05
  3   4  14 111  2.05212e-05
  3   4  14 117  4.44942e-05
  3   4  14 118 -2.90293e-05
  3   4  14 119  2.43788e-05
  3   4  14 128 -3.09831e-05
  3   4  14 137 -3.02010e-05
  3   4  14 142 -1.58458e-05
  3   4  14 143 -1.12090e-05
  3   4  14 145 -3.40653e-05
  3   4  15   8  9.00675e-05
  3   4  15   9  8.89142e-05
  3   4  15  12  3.18276e-05
  3   4  15  14 -3.50800e-04
  3   4  15  16  1.79434e-04
  3   4  15  17  1.94552e-05
  3   4  15  20  7.58739e-05
  3   4  15  22 -3.74186e-04
  3   4  15  23 -6.26373e-04
  3   4  15  35  6.21870e-05
  3   4  15  40 -8.40468e-05
  3   4  15  41 -3.83621e-04
  3   4  15  42  3.01981e-04
  3   4  15  48  2.18083e-05
  3   4  15  49 -2.43146e-05
  3   4  15  50  1.49596e-04
  3   4  15  54  1.23672e-04
  3   4  15  55  4.34956e-05
  3   4  15  60 -4.22724e-04
  3   4  15  61  7.37157e-05
  3   4  15  62 -7.81619e-05
  3   4  15  63 -2.66129e-05
  3   4  15  65 -4.35846e-04
  3   4  15  68 -5.26198e-05
  3   4  15  69 -1.43062e-05
  3   4  15  70 -6.87839e-05
  3   4  15  75  1.39846e-05
  3   4  15  76 -2.92340e-04
  3   4  15  79 -3.72164e-04
  3   4  15  81  3.08299e-04
  3   4  15  82 -6.99709e-05
  3   4  15  83 -7.45071e-04
  3   4  15  85  1.21044e-05
  3   4  15  88 -3.43133e-04
  3   4  15  89 -1.18612e-04
  3   4  15  90 -7.46044e-04
  3   4  15  97  3.18086e-04
  3   4  15 100  3.59578e-05
  3   4  15 102 -3.42863e-04
  3   4  15 105 -8.54992e-05
  3   4  15 106 -2.18235e-05
  3   4  15 107  2.31622e-05
  3   4  15 112  1.01810e-04
  3   4  15 117 -1.53489e-05
  3   4  15 125 -3.71603e-04
  3   4  15 130  3.55432e-04
  3   4  15 136 -2.50869e-04
  3   4  15 137 -2.29977e-04
  3   4  15 141 -3.67028e-04
  3   4  15 144 -1.44024e-04
  3   4  15 153  7.51124e-04
  3   4  15 170  7.67355e-05
  3   4  15 172 -2.16281e-05
  3   4  16   8 -7.42741e-04
  3   4  16   9 -7.43002e-04
  3   4  16  13 -3.78800e-05
  3   4  16  14  5.97231e-05
  3   4  16  16  7.25749e-04
  3   4  16  20  7.25684e-04
  3   4  16  22  6.49888e-05
  3   4  16  23 -5.66562e-05
  3   4  16  35  7.57055e-04
  3   4  16  36  2.76710e-05
  3   4  16  37 -1.47170e-05
  3   4  16  40 -3.55335e-04
  3   4  16  41 -5.69932e-05
  3   4  16  48  3.16282e-05
  3   4  16  49 -3.17768e-05
  3   4  16  51  2.30239e-04
  3   4  16  54  7.15240e-04
  3   4  16  55  3.82333e-05
  3   4  16  60 -1.89899e-04
  3   4  16  61 -7.52938e-04
  3   4  16  62 -7.51004e-04
  3   4  16  63  6.46973e-05
  3   4  16  64  1.54630e-05
  3   4  16  68 -6.60658e-04
  3   4  16  69 -1.92498e-05
  3   4  16  70  1.10343e-04
  3   4  16  75  3.92819e-05
  3   4  16  76 -4.15762e-04
  3   4  16  81 -1.59247e-04
  3   4  16  82  6.52699e-04
  3   4  16  88 -1.13981e-04
  3   4  16  89  1.53564e-05
  3   4  16  97 -9.90651e-05
  3   4  16 100 -7.47298e-04
  3   4  16 102  8.68043e-05
  3   4  16 105  1.98745e-04
  3   4  16 107  3.54346e-05
  3   4  16 125  7.00503e-05
  3   4  16 130 -4.58374e-05
  3   4  16 135 -7.51022e-04
  3   4  16 136 -5.60195e-04
  3   4  16 137 -5.72200e-04
  3   4  16 141  6.29172e-05
  3   4  16 144 -6.61538e-04
  3   4  16 153 -6.88498e-05
  3   4  16 156 -3.65257e-04
  3   4  16 170  3.58355e-04
  3   4  16 172 -3.73943e-04
  3   4  17  12 -3.33238e-04
  3   4  17  13  3.50210e-05
  3   4  17  14  1.48665e-04
  3   4  17  17  3.16957e-04
  3   4  17  22  1.50827e-04
  3   4  17  35 -1.11175e-04
  3   4  17  36 -2.23611e-04
  3   4  17  40  6.48128e-05
  3   4  17  41  1.32876e-04
  3   4  17  50  6.65607e-05
  3   4  17  51 -7.70031e-05
  3   4  17  55 -1.61974e-05
  3   4  17  60 -1.34973e-04
  3   4  17  63  2.96749e-05
  3   4  17  64  2.10154e-05
  3   4  17  68  8.43072e-05
  3   4  17  69  1.40049e-05
  3   4  17  70  4.79797e-05
  3   4  17  71  1.56129e-05
  3   4  17  76  1.44799e-05
  3   4  17  81  3.17616e-04
  3   4  17  82  2.98786e-04
  3   4  17  88 -1.35869e-05
  3   4  17  89 -2.53499e-05
  3   4  17  97 -1.53449e-04
  3   4  17 102  1.46961e-04
  3   4  17 105  1.04099e-04
  3   4  17 106  2.78205e-05
  3   4  17 112 -2.41225e-05
  3   4  17 116 -1.83428e-04
  3   4  17 117 -1.84148e-04
  3   4  17 125  1.42313e-04
  3   4  17 130 -1.51610e-04
  3   4  17 141  1.47945e-04
  3   4  17 170  1.51923e-04
  3   4  18  12  1.12159e-05
  3   4  18  17  1.36857e-04
  3   4  18  23 -1.05060e-04
  3   4  18  24 -5.42823e-04
  3   4  18  35  3.14647e-04
  3   4  18  40 -9.88344e-05
  3   4  18  41  8.41521e-05
  3   4  18  48  1.03516e-05
  3   4  18  49  1.03041e-05
  3   4  18  50  1.54509e-04
  3   4  18  55 -2.10692e-05
  3   4  18  60 -8.22975e-05
  3   4  18  63 -1.28853e-05
  3   4  18  68 -2.43917e-04
  3   4  18  69  3.16810e-04
  3   4  18  70  2.41785e-05
  3   4  18  71  5.77579e-05
  3   4  18  76  1.91458e-04
  3   4  18  77 -5.08849e-04
  3   4  18  78  3.32758e-04
  3   4  18  79  1.66519e-04
  3   4  18  81 -1.76524e-04
  3   4  18  82  9.27874e-05
  3   4  18  88  1.96002e-04
  3   4  18  89  3.63811e-04
  3   4  18  95  3.50980e-04
  3   4  18 105 -9.71321e-05
  3   4  18 106 -1.25449e-04
  3   4  18 107  1.33375e-05
  3   4  18 116 -2.22545e-04
  3   4  18 117 -1.77034e-04
  3   4  18 125  4.74333e-05
  3   4  18 129 -2.96965e-04
  3   4  18 141  4.19258e-05
  3   4  18 153 -2.11961e-05
  3   4  18 156 -1.51121e-04
  3   4  18 170 -3.23415e-05
  3   4  18 172 -1.57723e-04
  3   5   6   8 -1.41803e-04
  3   5   6  15  1.90761e-04
  3   5   6  20 -3.59583e-04
  3   5   6  21  3.60790e-04
  3   5   6  27  4.11145e-04
  3   5   6  31 -2.30540e-04
  3   5   6  32 -2.29793e-04
  3   5   6  33 -6.99137e-05
  3   5   6  38  3.19830e-04
  3   5   6  44 -5.73336e-05
  3   5   6  45  5.69342e-05
  3   5   6  46 -1.60068e-04
  3   5   6  49  5.31625e-05
  3   5   6  54 -2.08943e-05
  3   5   6  55 -5.88883e-05
  3   5   6  62 -2.47447e-04
  3   5   6 111 -3.36034e-05
  3   5   6 117 -5.50140e-05
  3   5   6 118  2.48803e-05
  3   5   6 119 -2.48277e-05
  3   5   6 127 -4.28609e-05
  3   5   6 137  4.16731e-05
  3   5   6 143  1.06780e-05
  3   5   6 145  7.73107e-05
  3   5   6 148 -1.52862e-05
  3   5   6 149 -2.21563e-05
  3   5   7  10 -1.52591e-05
  3   5   7  11  1.45144e-05
  3   5   7  15 -1.90464e-04
  3   5   7  20  1.86593e-05
  3   5   7  21  1.92740e-05
  3   5   7  30  1.93025e-05
  3   5   7  31 -9.48186e-05
  3   5   7  32  9.42055e-05
  3   5   7  38 -2.78272e-05
  3   5   7  44  5.89698e-05
  3   5   7  45  5.94927e-05
  3   5   7  47  1.96033e-05
  3   5   7  49 -4.74296e-05
  3   5   7  54 -2.09244e-05
  3   5   7  55 -2.45021e-05
  3   5   7  62 -2.26434e-05
  3   5   7  63 -6.16195e-04
  3   5   7  64 -6.41590e-04
  3   5   7  69  2.09161e-05
  3   5   7  72 -7.92817e-05
  3   5   7  73 -7.94202e-05
  3   5   7  74 -5.04386e-05
  3   5   7  79  1.12212e-04
  3   5   7  83 -1.68909e-05
  3   5   7  84  1.71774e-05
  3   5   7  86  1.55193e-04
  3   5   7  87 -1.55126e-04
  3   5   7  90 -5.52263e-05
  3   5   7  91  5.53831e-05
  3   5   7  94 -4.80569e-05
  3   5   7 101  2.00197e-05
  3   5   7 111 -2.76211e-05
  3   5   7 118 -3.87429e-05
  3   5   7 119 -3.85109e-05
  3   5   7 122 -3.93652e-05
  3   5   7 123 -3.92949e-05
  3   5   7 127 -1.84533e-05
  3   5   7 128  1.78539e-05
  3   5   7 134  2.36816e-05
  3   5   7 137 -3.93420e-05
  3   5   7 148  1.74937e-05
  3   5   7 149 -1.44136e-05
  3   5   7 162  2.86980e-05
  3   5   7 163 -2.76012e-05
  3   5   7 170  1.20204e-05
  3   5   7 171 -1.24729e-05
  3   5   8   8  6.66082e-05
  3   5   8  15  3.38205e-04
  3   5   8  20 -2.49117e-05
  3   5   8  21  2.56471e-05
  3   5   8  27 -1.30491e-05
  3   5   8  31  2.49915e-04
  3   5   8  32  2.49273e-04
  3   5   8  33 -1.53995e-05
  3   5   8  44  7.55059e-05
  3   5   8  45 -7.54347e-05
  3   5   8  46  3.74038e-05
  3   5   8  54 -3.43507e-05
  3   5   8  55  3.51094e-05
  3   5   8  62  2.86486e-05
  3   5   8  63 -2.36656e-04
  3   5   8  64  2.49055e-04
  3   5   8  69  1.23341e-05
  3   5   8  72 -6.92318e-05
  3   5   8  73  6.92013e-05
  3   5   8  74 -4.89445e-05
  3   5   8  79  1.11098e-04
  3   5   8  83  2.56684e-05
  3   5   8  84  2.55440e-05
  3   5   8  86 -1.67367e-04
  3   5   8  87 -1.67292e-04
  3   5   8  90  5.76684e-05
  3   5   8  91  5.76928e-05
  3   5   8  94 -6.84501e-05
  3   5   8 101  1.68463e-05
  3   5   8 111 -1.58087e-05
  3   5   8 112  1.35807e-05
  3   5   8 113  1.38504e-05
  3   5   8 118 -5.96029e-05
  3   5   8 119  5.95424e-05
  3   5   8 122  8.02592e-05
  3   5   8 123 -8.02293e-05
  3   5   8 127 -3.53361e-05
  3   5   8 128  1.41676e-05
  3   5   8 134  2.51314e-05
  3   5   8 137 -5.32783e-05
  3   5   8 142  3.03586e-05
  3   5   8 143 -3.09667e-05
  3   5   8 148  1.91712e-05
  3   5   8 149  1.89795e-05
  3   5   8 152 -2.65657e-05
  3   5   9   8 -1.35612e-05
  3   5   9   9  1.33837e-05
  3   5   9  14  6.87978e-05
  3   5   9  16  4.58545e-04
  3   5   9  17  3.17640e-05
  3   5   9  20 -3.47250e-05
  3   5   9  22  6.56280e-05
  3   5   9  27  4.86999e-04
  3   5   9  28 -4.84896e-04
  3   5   9  37  5.54502e-04
  3   5   9  40 -1.11620e-04
  3   5   9  41 -1.05311e-05
  3   5   9  47 -4.40956e-05
  3   5   9  48  1.24699e-04
  3   5   9  50 -1.58855e-05
  3   5   9  55  1.31471e-05
  3   5   9  61 -5.43611e-04
  3   5   9  62  5.44212e-04
  3   5   9  63 -1.77195e-05
  3   5   9  65  2.97772e-05
  3   5   9  68 -1.57853e-05
  3   5   9  75 -2.94607e-04
  3   5   9  76  5.23654e-05
  3   5   9  81  1.42728e-05
  3   5   9  82  1.10624e-05
  3   5   9  88  1.44420e-05
  3   5   9  93 -2.85262e-05
  3   5   9  99  5.99999e-05
  3   5   9 102  4.20714e-05
  3   5   9 106  5.74351e-05
  3   5   9 110 -1.88321e-04
  3   5   9 115  2.11741e-05
  3   5   9 116 -1.13931e-04
  3   5   9 117  9.69277e-05
  3   5   9 121  1.27037e-05
  3   5   9 122 -2.17665e-05
  3   5   9 125 -3.61035e-05
  3   5   9 129  7.54574e-05
  3   5   9 130 -1.51516e-05
  3   5   9 132  1.01710e-05
  3   5   9 136 -3.61321e-04
  3   5   9 137  3.65049e-04
  3   5   9 139  5.65110e-05
  3   5   9 141 -3.54691e-05
  3   5   9 146  2.43969e-05
  3   5   9 151 -3.35873e-05
  3   5   9 155 -4.12469e-05
  3   5   9 156 -5.22040e-05
  3   5   9 163  1.47458e-05
  3   5   9 164 -1.42901e-05
  3   5   9 167  1.51662e-05
  3   5   9 168  4.71985e-05
  3   5   9 170 -1.16022e-05
  3   5   9 171 -1.52787e-05
  3   5   9 172 -8.58861e-05
  3   5   9 177 -6.18548e-05
  3   5  10   8 -4.19952e-05
  3   5  10   9  4.09226e-05
  3   5  10  14 -1.02448e-04
  3   5  10  16 -5.44776e-05
  3   5  10  17  5.04635e-05
  3   5  10  18  1.23391e-04
  3   5  10  19  2.26200e-05
  3   5  10  20  5.68013e-05
  3   5  10  22 -2.01450e-05
  3   5  10  23 -3.60094e-05
  3   5  10  29 -5.63576e-05
  3   5  10  30 -1.57471e-05
  3   5  10  35 -3.92599e-05
  3   5  10  37 -2.14911e-05
  3   5  10  39  1.38004e-04
  3   5  10  40 -9.19519e-05
  3   5  10  47  1.94228e-05
  3   5  10  48 -1.45920e-04
  3   5  10  50  1.06682e-05
  3   5  10  52  4.37043e-05
  3   5  10  54  3.45679e-05
  3   5  10  58 -2.10124e-05
  3   5  10  60 -3.05185e-05
  3   5  10  61 -3.64823e-05
  3   5  10  62  3.85702e-05
  3   5  10  68 -1.03533e-05
  3   5  10  75  4.59951e-05
  3   5  10  76 -2.38470e-05
  3   5  10  81 -1.56087e-05
  3   5  10  82  2.45007e-05
  3   5  10  88 -5.91553e-05
  3   5  10  93  1.85004e-05
  3   5  10  96 -8.99196e-05
  3   5  10  97  3.78249e-05
  3   5  10  99 -1.49908e-05
  3   5  10 100 -3.50458e-05
  3   5  10 102 -2.72448e-05
  3   5  10 103  3.34160e-05
  3   5  10 105  1.21069e-05
  3   5  10 106  5.39728e-05
  3   5  10 108 -7.00178e-05
  3   5  10 110 -4.79300e-05
  3   5  10 112  3.29907e-05
  3   5  10 117  7.47444e-05
  3   5  10 120  5.99160e-05
  3   5  10 124  4.12301e-05
  3   5  10 126  3.10098e-05
  3   5  10 127 -3.14743e-05
  3   5  10 129  8.41707e-05
  3   5  10 131 -3.43643e-05
  3   5  10 132 -5.91544e-05
  3   5  10 133 -4.36670e-05
  3   5  10 136  1.45825e-04
  3   5  10 137  1.43718e-04
  3   5  10 139 -3.18009e-05
  3   5  10 144 -1.91413e-04
  3   5  10 145  1.87255e-04
  3   5  10 146  2.11935e-05
  3   5  10 151 -3.12470e-05
  3   5  10 153 -1.83207e-05
  3   5  10 155  2.09437e-05
  3   5  10 156  4.62130e-05
  3   5  10 164 -4.42068e-05
  3   5  10 168 -1.25890e-05
  3   5  10 172 -1.02352e-05
  3   5  10 174 -6.10400e-05
  3   5  10 175 -1.84153e-05
  3   5  10 177  1.58786e-05
  3   5  11   8  7.40028e-05
  3   5  11  10  2.17183e-05
  3   5  11  11  2.16119e-05
  3   5  11  15  2.31378e-05
  3   5  11  20 -5.60899e-05
  3   5  11  21  5.54682e-05
  3   5  11  27  8.33534e-05
  3   5  11  31  1.04490e-05
  3   5  11  32  1.05100e-05
  3   5  11  33 -1.08191e-05
  3   5  11  38 -2.86812e-04
  3   5  11  44 -3.50894e-04
  3   5  11  45  3.50461e-04
  3   5  11  46 -1.89962e-04
  3   5  11  49 -1.53727e-04
  3   5  11  62  1.08603e-03
  3   5  11  63 -8.29829e-05
  3   5  11  64  4.85925e-05
  3   5  11  70 -1.90913e-05
  3   5  11 111  7.43638e-05
  3   5  11 117  2.14709e-05
  3   5  11 118  2.56278e-05
  3   5  11 119 -2.52751e-05
  3   5  11 137 -2.81380e-05
  3   5  11 148  1.63314e-05
  3   5  11 149  2.53223e-05
  3   5  12   8 -1.30296e-04
  3   5  12  10 -2.98322e-05
  3   5  12  11  2.98521e-05
  3   5  12  20  1.25598e-04
  3   5  12  21  1.25530e-04
  3   5  12  25  1.14921e-04
  3   5  12  26 -1.14790e-04
  3   5  12  27 -3.16857e-05
  3   5  12  31  2.51036e-04
  3   5  12  32 -2.50599e-04
  3   5  12  33 -2.07867e-04
  3   5  12  38  3.45080e-04
  3   5  12  44 -3.48653e-04
  3   5  12  45 -3.48092e-04
  3   5  12  46  1.89272e-04
  3   5  12  49  1.00450e-04
  3   5  12  54  1.59866e-05
  3   5  12  55  1.50903e-05
  3   5  12  62 -3.61078e-04
  3   5  12  63 -1.08783e-04
  3   5  12  64 -7.11875e-05
  3   5  12  69  4.20235e-05
  3   5  12  70  2.31947e-05
  3   5  12  94  1.13182e-05
  3   5  12 107 -3.47438e-05
  3   5  12 117  1.11123e-05
  3   5  12 118 -5.01093e-05
  3   5  12 119 -5.04943e-05
  3   5  12 127  5.25431e-05
  3   5  12 128 -3.10053e-05
  3   5  12 142  3.70851e-05
  3   5  12 143  3.61742e-05
  3   5  12 145 -3.03272e-05
  3   5  12 148  4.67977e-05
  3   5  12 149 -4.97369e-05
  3   5  13  15 -1.84901e-05
  3   5  13  31  1.67891e-05
  3   5  13  32 -1.68581e-05
  3   5  13  63 -2.13881e-05
  3   5  13  64 -2.12786e-05
  3   5  13  79  1.01350e-05
  3   5  13  86  1.73462e-05
  3   5  13  87 -1.72983e-05
  3   5  13  94  2.00485e-05
  3   5  13 111 -1.75417e-05
  3   5  13 112 -1.33435e-05
  3   5  13 113  1.35334e-05
  3   5  13 117  1.94668e-05
  3   5  13 122  1.26147e-05
  3   5  13 123  1.26103e-05
  3   5  13 128 -1.39876e-05
  3   5  13 143  1.21922e-05
  3   5  13 145  1.22503e-05
  3   5  14  31  4.53599e-05
  3   5  14  32  4.98389e-05
  3   5  14  33 -1.63891e-05
  3   5  14  38 -1.46367e-05
  3   5  14  44  2.27333e-05
  3   5  14  45 -1.83698e-05
  3   5  14  62 -1.56611e-05
  3   5  14  63 -3.41918e-05
  3   5  14  64  3.58767e-05
  3   5  14  69  2.67397e-05
  3   5  14  86 -2.01740e-05
  3   5  14  87 -1.44577e-05
  3   5  14 112 -1.29608e-05
  3   5  14 113 -1.28145e-05
  3   5  14 118  6.30153e-05
  3   5  14 119 -6.36337e-05
  3   5  14 122  6.89522e-05
  3   5  14 123 -6.80561e-05
  3   5  14 127 -1.83832e-05
  3   5  14 128 -7.06811e-05
  3   5  14 137 -1.95107e-05
  3   5  14 142  3.34680e-05
  3   5  14 143 -3.47801e-05
  3   5  14 145 -5.02441e-05
  3   5  14 148  9.84978e-05
  3   5  14 149  9.56213e-05
  3   5  15   8 -7.40205e-04
  3   5  15   9  7.40155e-04
  3   5  15  14  5.97152e-05
  3   5  15  16  6.86504e-04
  3   5  15  17  8.12818e-04
  3   5  15  20 -7.23873e-04
  3   5  15  22  6.49863e-05
  3   5  15  23 -4.98519e-04
  3   5  15  24 -1.59762e-05
  3   5  15  28 -7.03684e-04
  3   5  15  35  1.30366e-05
  3   5  15  36  7.94806e-04
  3   5  15  37  7.04748e-04
  3   5  15  40 -3.55290e-04
  3   5  15  41  5.68169e-05
  3   5  15  47 -7.46159e-04
  3   5  15  48 -1.53437e-05
  3   5  15  51 -2.33315e-04
  3   5  15  55  3.83399e-05
  3   5  15  60 -1.89900e-04
  3   5  15  61 -6.99375e-04
  3   5  15  62  6.99318e-04
  3   5  15  63  1.02970e-04
  3   5  15  68 -6.60689e-04
  3   5  15  69 -1.92408e-05
  3   5  15  70  5.38405e-05
  3   5  15  75  3.88123e-05
  3   5  15  76 -4.17078e-04
  3   5  15  81 -1.59358e-04
  3   5  15  82  6.52642e-04
  3   5  15  88  1.13778e-04
  3   5  15  97 -9.90514e-05
  3   5  15 102  8.67987e-05
  3   5  15 105  1.98747e-04
  3   5  15 106  6.54321e-04
  3   5  15 107  3.53723e-05
  3   5  15 117 -2.45966e-04
  3   5  15 125  7.00526e-05
  3   5  15 130 -4.58344e-05
  3   5  15 136 -5.57964e-04
  3   5  15 137 -5.70910e-04
  3   5  15 141  6.29174e-05
  3   5  15 144 -5.03326e-04
  3   5  15 145  4.91163e-04
  3   5  15 156 -3.65515e-04
  3   5  15 163  3.74280e-04
  3   5  15 167 -3.73700e-04
  3   5  15 170 -3.57719e-04
  3   5  15 171 -3.72990e-04
  3   5  15 172 -3.73954e-04
  3   5  15 174  3.22434e-04
  3   5  16   8 -8.89311e-05
  3   5  16   9  8.80284e-05
  3   5  16  12 -3.18181e-05
  3   5  16  14  3.50804e-04
  3   5  16  16 -1.87163e-04
  3   5  16  17  2.21574e-05
  3   5  16  20  7.25872e-05
  3   5  16  22  3.74188e-04
  3   5  16  23 -7.05890e-05
  3   5  16  24  4.69699e-04
  3   5  16  35  1.48508e-04
  3   5  16  37 -5.00969e-05
  3   5  16  40  8.40344e-05
  3   5  16  41 -3.81630e-04
  3   5  16  42  1.11195e-03
  3   5  16  47  4.15700e-05
  3   5  16  48  1.50794e-05
  3   5  16  55 -4.33428e-05
  3   5  16  60  4.22717e-04
  3   5  16  61 -7.46873e-05
  3   5  16  62 -7.73769e-05
  3   5  16  63 -3.45539e-04
  3   5  16  68  5.26264e-05
  3   5  16  69  1.42226e-05
  3   5  16  70 -6.59132e-04
  3   5  16  71 -4.54239e-05
  3   5  16  75 -1.48389e-05
  3   5  16  76  2.91850e-04
  3   5  16  81 -3.08552e-04
  3   5  16  82  6.99479e-05
  3   5  16  88 -3.42164e-04
  3   5  16  97 -3.18073e-04
  3   5  16 102  3.42857e-04
  3   5  16 105  8.55068e-05
  3   5  16 106  2.18639e-04
  3   5  16 107 -2.30645e-05
  3   5  16 110  1.88693e-05
  3   5  16 117  1.88133e-04
  3   5  16 125  3.71607e-04
  3   5  16 130 -3.55417e-04
  3   5  16 136  2.50761e-04
  3   5  16 137  2.28500e-04
  3   5  16 141  3.67024e-04
  3   5  16 144  1.66352e-04
  3   5  16 145  1.89878e-04
  3   5  16 167  1.95366e-05
  3   5  16 170  7.69070e-05
  3   5  16 171  2.54282e-05
  3   5  16 172  2.16134e-05
  3   5  16 174 -1.32158e-04
  3   5  17   7  2.04941e-05
  3   5  17  12 -5.30966e-05
  3   5  17  17 -3.05846e-04
  3   5  17  23  2.01769e-04
  3   5  17  24 -7.14057e-05
  3   5  17  27 -3.02958e-04
  3   5  17  28  3.03010e-04
  3   5  17  35  1.79673e-05
  3   5  17  37 -2.93885e-04
  3   5  17  40  9.88172e-05
  3   5  17  41  8.19646e-05
  3   5  17  42 -1.12507e-05
  3   5  17  55  2.12635e-05
  3   5  17  60  8.23181e-05
  3   5  17  63 -1.38196e-04
  3   5  17  65  4.93787e-04
  3   5  17  68  2.43894e-04
  3   5  17  69  3.01316e-04
  3   5  17  70 -2.73012e-04
  3   5  17  76 -8.82693e-05
  3   5  17  77 -2.97851e-05
  3   5  17  81 -1.31041e-04
  3   5  17  82 -9.27023e-05
  3   5  17  88 -1.49524e-04
  3   5  17  89 -1.19290e-05
  3   5  17 105  9.71171e-05
  3   5  17 106 -1.25116e-04
  3   5  17 107 -1.32571e-05
  3   5  17 116 -1.63873e-04
  3   5  17 117  6.87734e-05
  3   5  17 125 -4.74243e-05
  3   5  17 126  3.50876e-05
  3   5  17 127 -3.60199e-05
  3   5  17 129 -2.56522e-04
  3   5  17 141 -4.19212e-05
  3   5  17 156  1.51155e-04
  3   5  17 170  3.18622e-05
  3   5  17 172  1.57715e-04
  3   5  17 174  5.78216e-05
  3   5  18  14  1.48668e-04
  3   5  18  17 -8.48451e-05
  3   5  18  22  1.50852e-04
  3   5  18  23 -6.70080e-04
  3   5  18  35 -6.43291e-05
  3   5  18  37 -2.36636e-05
  3   5  18  40  6.47986e-05
  3   5  18  41 -1.34687e-04
  3   5  18  55 -1.59632e-05
  3   5  18  60 -1.34962e-04
  3   5  18  63  4.64518e-05
  3   5  18  68  8.43100e-05
  3   5  18  69 -1.47550e-05
  3   5  18  76 -3.82188e-04
  3   5  18  81  1.17102e-04
  3   5  18  82  2.99144e-04
  3   5  18  88  8.92909e-05
  3   5  18  97 -1.53458e-04
  3   5  18 102  1.46981e-04
  3   5  18 105  1.04092e-04
  3   5  18 106 -2.77959e-05
  3   5  18 116  2.44025e-04
  3   5  18 117 -1.19139e-04
  3   5  18 125  1.42316e-04
  3   5  18 126 -2.60148e-04
  3   5  18 127 -2.58678e-04
  3   5  18 130 -1.51652e-04
  3   5  18 141  1.47963e-04
  3   5  18 144 -1.07594e-05
  3   5  18 145  2.53735e-05
  3   5  18 163  1.61436e-04
  3   5  18 167 -1.60024e-04
  3   5  18 170  1.54015e-04
  3   5  18 171  1.60005e-04
  3   5  18 174  1.38977e-04
  3   6   7   7 -1.14630e-05
  3   6   7  19 -1.03812e-05
  3   6   7  29 -3.41782e-05
  3   6   7  36  1.50887e-05
  3   6   7  39 -7.11287e-05
  3   6   7  42 -1.93314e-05
  3   6   7  52  1.55173e-05
  3   6   7  59  3.78668e-05
  3   6   7  60  1.54648e-04
  3   6   7  65 -1.04967e-05
  3   6   7  67  2.26638e-05
  3   6   7  71  1.36119e-05
  3   6   7  74 -1.19684e-04
  3   6   7  77  1.03533e-05
  3   6   7  82  1.59776e-04
  3   6   7  96  7.33565e-05
  3   6   7  98  1.33823e-05
  3   6   7 104  2.41385e-05
  3   6   7 107 -1.01574e-04
  3   6   7 109  1.34251e-05
  3   6   7 114 -2.95848e-05
  3   6   7 121 -2.35714e-05
  3   6   7 124 -5.20729e-05
  3   6   7 131  6.27757e-05
  3   6   7 133  7.06415e-05
  3   6   7 138  5.75494e-05
  3   6   7 140  6.65269e-05
  3   6   7 147 -4.66733e-05
  3   6   7 150  3.66229e-05
  3   6   7 154  4.60890e-05
  3   6   8  12  1.45844e-04
  3   6   8  14  2.69809e-04
  3   6   8  17  5.69543e-05
  3   6   8  22  4.98405e-05
  3   6   8  23  1.16530e-04
  3   6   8  25 -1.32993e-05
  3   6   8  26  1.37785e-05
  3   6   8  30  8.44525e-05
  3   6   8  40  2.78846e-04
  3   6   8  41  3.35260e-04
  3   6   8  49 -1.14387e-05
  3   6   8  50  1.33985e-04
  3   6   8  53  1.36537e-04
  3   6   8  54 -2.66415e-05
  3   6   8  55  9.10580e-05
  3   6   8  56  1.89782e-05
  3   6   8  58  6.82974e-05
  3   6   8  60 -2.60732e-05
  3   6   8  63  8.71026e-05
  3   6   8  64 -2.00723e-05
  3   6   8  68 -1.05754e-04
  3   6   8  69 -2.50661e-05
  3   6   8  70  1.35225e-04
  3   6   8  72  1.16455e-05
  3   6   8  73 -1.01219e-05
  3   6   8  74  1.32523e-04
  3   6   8  76  3.85087e-04
  3   6   8  81  7.69972e-05
  3   6   8  82 -3.57493e-04
  3   6   8  83 -2.21771e-05
  3   6   8  84  2.57181e-05
  3   6   8  88  3.75949e-04
  3   6   8  89  1.25778e-04
  3   6   8  93 -1.94516e-04
  3   6   8  95 -1.47057e-05
  3   6   8  97 -2.25835e-05
  3   6   8  99  2.81510e-04
  3   6   8 102  1.43026e-04
  3   6   8 105  4.73778e-04
  3   6   8 106 -3.33250e-05
  3   6   8 107 -1.21147e-04
  3   6   8 108  5.19339e-05
  3   6   8 112  4.54673e-05
  3   6   8 115 -1.93907e-04
  3   6   8 120  1.66482e-04
  3   6   8 130  3.12209e-04
  3   6   8 132 -1.67694e-04
  3   6   8 134  1.42278e-05
  3   6   8 139 -4.91071e-04
  3   6   8 141 -2.45643e-05
  3   6   8 145 -4.73534e-05
  3   6   8 151 -1.70339e-04
  3   6   8 155 -2.60100e-05
  3   6   8 156  1.50661e-04
  3   6   8 160 -4.58202e-05
  3   6   8 164 -2.87596e-05
  3   6   8 168  3.61215e-05
  3   6   8 170 -4.00790e-05
  3   6   8 172  1.82717e-04
  3   6   8 174  2.95174e-04
  3   6   8 177  4.37188e-04
  3   6   9   9 -2.24857e-04
  3   6   9  10 -5.96286e-05
  3   6   9  11 -5.95735e-05
  3   6   9  15 -1.02834e-03
  3   6   9  16 -1.02426e-03
  3   6   9  21 -8.37210e-05
  3   6   9  25 -6.91177e-05
  3   6   9  26 -6.86546e-05
  3   6   9  28 -1.17281e-04
  3   6   9  31 -2.52210e-04
  3   6   9  32  2.51207e-04
  3   6   9  33 -1.11927e-04
  3   6   9  37  1.55833e-03
  3   6   9  38  1.56344e-03
  3   6   9  44  9.00470e-04
  3   6   9  45 -9.02500e-04
  3   6   9  46  8.46258e-04
  3   6   9  47 -8.45667e-04
  3   6   9  49  7.59210e-05
  3   6   9  56  2.61019e-05
  3   6   9  57 -2.54791e-05
  3   6   9  61 -1.63642e-03
  3   6   9  63  9.39476e-04
  3   6   9  64  9.44135e-04
  3   6   9  69  5.39834e-05
  3   6   9  70 -5.45926e-05
  3   6   9  72  1.97525e-05
  3   6   9  73  1.98806e-05
  3   6   9  79 -7.62395e-05
  3   6   9  83 -2.80167e-05
  3   6   9  84  2.80451e-05
  3   6   9  86  1.24642e-04
  3   6   9  87  1.23597e-04
  3   6   9  91 -1.59398e-05
  3   6   9  94  1.17484e-05
  3   6   9 106  2.35294e-05
  3   6   9 107 -2.42910e-05
  3   6   9 111  4.89370e-05
  3   6   9 118  8.57531e-05
  3   6   9 119 -8.52731e-05
  3   6   9 123  7.04701e-05
  3   6   9 124  1.48341e-04
  3   6   9 126 -2.15058e-05
  3   6   9 128 -2.14024e-05
  3   6   9 129  2.14021e-05
  3   6   9 136 -1.22016e-05
  3   6   9 142  1.94975e-05
  3   6   9 143  1.93261e-05
  3   6   9 145  3.31873e-05
  3   6   9 148  1.81957e-05
  3   6   9 149  1.68631e-05
  3   6   9 153 -2.35133e-05
  3   6  10   9 -2.02984e-05
  3   6  10  15  1.67608e-04
  3   6  10  16 -1.65986e-04
  3   6  10  27 -3.49341e-05
  3   6  10  28  3.48441e-05
  3   6  10  31  1.17760e-04
  3   6  10  32 -1.20845e-04
  3   6  10  33  2.24548e-05
  3   6  10  44 -6.34337e-05
  3   6  10  45 -6.30580e-05
  3   6  10  49 -8.17082e-05
  3   6  10  55 -1.04184e-04
  3   6  10  61  7.96308e-05
  3   6  10  63  2.42611e-05
  3   6  10  64  2.07472e-05
  3   6  10  69 -1.18556e-05
  3   6  10  70 -1.16836e-05
  3   6  10  74  6.10285e-05
  3   6  10  75  6.06520e-05
  3   6  10  94 -1.17131e-04
  3   6  10  95  1.17884e-04
  3   6  10 100 -2.93769e-05
  3   6  10 101  2.92208e-05
  3   6  10 106  1.26539e-05
  3   6  10 107  1.15062e-05
  3   6  10 113 -1.37437e-05
  3   6  10 116  2.01567e-05
  3   6  10 118  1.99673e-05
  3   6  10 119  2.04966e-05
  3   6  10 126 -4.39670e-05
  3   6  10 128  1.50800e-05
  3   6  10 129  1.51878e-05
  3   6  10 135  4.93585e-05
  3   6  10 142  5.70855e-05
  3   6  10 143  5.71660e-05
  3   6  10 148 -3.99451e-05
  3   6  10 149  3.93779e-05
  3   6  10 153 -7.63288e-05
  3   6  11  14  1.65650e-04
  3   6  11  17 -8.16201e-05
  3   6  11  22 -2.11170e-04
  3   6  11  23 -1.41882e-04
  3   6  11  30  4.49314e-05
  3   6  11  35 -1.06100e-05
  3   6  11  40 -1.19790e-04
  3   6  11  41 -1.00344e-04
  3   6  11  53 -7.09007e-05
  3   6  11  54  5.58665e-05
  3   6  11  58  8.02898e-05
  3   6  11  60 -7.73445e-05
  3   6  11  63  4.86426e-05
  3   6  11  66 -1.19474e-04
  3   6  11  68 -1.90662e-04
  3   6  11  70 -2.05258e-05
  3   6  11  74  1.22703e-04
  3   6  11  75 -1.59477e-05
  3   6  11  76 -1.47036e-04
  3   6  11  81  1.73387e-04
  3   6  11  82  3.54830e-05
  3   6  11  88 -2.05836e-04
  3   6  11  89 -2.32709e-05
  3   6  11  93  1.40440e-04
  3   6  11  97 -2.83003e-04
  3   6  11  99 -3.12180e-04
  3   6  11 102 -1.45520e-04
  3   6  11 105 -1.99791e-04
  3   6  11 106 -1.41319e-05
  3   6  11 107 -6.58566e-05
  3   6  11 108 -1.45052e-04
  3   6  11 112  1.46420e-05
  3   6  11 117 -2.82996e-05
  3   6  11 120  9.67479e-05
  3   6  11 125  1.86134e-04
  3   6  11 130  2.81393e-04
  3   6  11 132  3.10201e-04
  3   6  11 137  2.09121e-05
  3   6  11 139  4.56256e-05
  3   6  11 141  1.72185e-04
  3   6  11 145  4.43361e-05
  3   6  11 146 -1.64619e-05
  3   6  11 151  7.65146e-05
  3   6  11 155  1.32691e-04
  3   6  11 156 -1.20926e-04
  3   6  11 168 -1.10017e-04
  3   6  11 170 -1.92034e-05
  3   6  11 172  1.39171e-04
  3   6  11 174 -6.87275e-05
  3   6  11 177  1.71721e-04
  3   6  12  12 -2.64380e-05
  3   6  12  18  1.11010e-04
  3   6  12  29 -1.48723e-04
  3   6  12  39 -1.03596e-04
  3   6  12  43 -2.41061e-04
  3   6  12  52  2.46714e-05
  3   6  12  59 -2.06407e-04
  3   6  12  67 -4.55242e-05
  3   6  12  74 -1.52305e-04
  3   6  12  75  1.88535e-05
  3   6  12  76  2.01299e-05
  3   6  12  82 -8.71035e-05
  3   6  12  92  2.36160e-04
  3   6  12  96 -4.59868e-04
  3   6  12  98 -1.14525e-04
  3   6  12 103  1.26931e-04
  3   6  12 104 -9.47699e-05
  3   6  12 107 -2.08400e-04
  3   6  12 109 -1.82263e-04
  3   6  12 114  3.09252e-04
  3   6  12 121 -8.84658e-05
  3   6  12 124  5.88137e-04
  3   6  12 131 -6.33077e-04
  3   6  12 133 -5.54129e-04
  3   6  12 138 -2.93512e-04
  3   6  12 140 -6.19254e-04
  3   6  12 147  3.45490e-04
  3   6  12 150 -3.96649e-05
  3   6  12 154 -1.74800e-04
  3   6  12 157 -2.58230e-05
  3   6  12 161  6.93713e-05
  3   6  12 165 -3.75225e-05
  3   6  12 173 -2.30802e-05
  3   6  12 176 -1.33595e-05
  3   6  13   7 -1.89103e-04
  3   6  13  13  3.39498e-05
  3   6  13  19  2.39499e-04
  3   6  13  24 -1.74584e-04
  3   6  13  36 -1.55300e-04
  3   6  13  42 -2.55497e-04
  3   6  13  51 -2.55164e-04
  3   6  13  55  1.31385e-05
  3   6  13  60  1.23468e-05
  3   6  13  65 -3.30977e-04
  3   6  13  71 -1.63315e-05
  3   6  13  74 -1.92803e-05
  3   6  13  77  2.94215e-04
  3   6  13  80  2.68333e-04
  3   6  13  82  1.34933e-05
  3   6  13  85 -7.95518e-05
  3   6  13  89 -8.96732e-05
  3   6  13  96 -1.10798e-05
  3   6  13 131 -1.28096e-05
  3   6  13 140 -1.31062e-05
  3   6  13 147  1.07433e-05
  3   6  13 150  1.67946e-05
  3   6  14  12 -5.85069e-05
  3   6  14  14  8.51689e-05
  3   6  14  17  4.03552e-04
  3   6  14  23 -5.38291e-04
  3   6  14  30 -1.10374e-05
  3   6  14  35 -1.53594e-04
  3   6  14  40  2.46458e-04
  3   6  14  41  7.57340e-05
  3   6  14  50  2.42974e-04
  3   6  14  53  4.48874e-05
  3   6  14  55  2.89830e-05
  3   6  14  58  2.43686e-05
  3   6  14  60 -3.83417e-04
  3   6  14  63  2.71597e-05
  3   6  14  68 -9.86056e-05
  3   6  14  70  4.37288e-05
  3   6  14  74  2.01654e-05
  3   6  14  76  4.65998e-04
  3   6  14  81  2.86335e-04
  3   6  14  82 -1.48600e-04
  3   6  14  88 -3.55850e-05
  3   6  14  89  3.65696e-05
  3   6  14  93 -3.14953e-05
  3   6  14  97  2.23529e-05
  3   6  14  99  4.68082e-05
  3   6  14 102  1.10250e-05
  3   6  14 105  7.69787e-05
  3   6  14 106 -1.03844e-05
  3   6  14 107 -1.87133e-05
  3   6  14 108  1.86643e-05
  3   6  14 112  1.42884e-05
  3   6  14 115 -6.15917e-05
  3   6  14 120  4.49249e-05
  3   6  14 130  7.82266e-05
  3   6  14 132 -6.04507e-05
  3   6  14 139 -7.88144e-05
  3   6  14 151 -5.91258e-05
  3   6  14 156  1.50171e-05
  3   6  14 160 -1.07778e-05
  3   6  14 170 -1.24690e-05
  3   6  14 172  2.30237e-05
  3   6  14 174  9.57129e-05
  3   6  14 177  9.64795e-05
  3   6  15   9  4.68752e-05
  3   6  15  11 -3.26917e-05
  3   6  15  15 -5.43175e-05
  3   6  15  16  5.42602e-05
  3   6  15  21  2.89599e-05
  3   6  15  27  1.88928e-05
  3   6  15  28 -1.88534e-05
  3   6  15  31 -1.08424e-05
  3   6  15  32  1.10859e-05
  3   6  15  37 -1.39590e-04
  3   6  15  38  1.39620e-04
  3   6  15  44 -6.54464e-05
  3   6  15  45 -6.55351e-05
  3   6  15  46  3.18428e-05
  3   6  15  47  3.18128e-05
  3   6  15  48 -2.59405e-05
  3   6  15  61  1.02876e-04
  3   6  15  63 -4.30854e-05
  3   6  15  64 -4.41814e-05
  3   6  15  69 -2.43728e-05
  3   6  15  70  2.39695e-05
  3   6  15  72  1.99095e-05
  3   6  15  73  1.99427e-05
  3   6  15  79 -1.75160e-05
  3   6  15  84 -1.32011e-05
  3   6  15  91 -1.64549e-05
  3   6  15  94 -1.20548e-04
  3   6  15 106 -2.58226e-05
  3   6  15 107  2.68722e-05
  3   6  15 111  1.71003e-05
  3   6  15 117 -1.10454e-04
  3   6  15 122  1.20864e-04
  3   6  15 123 -1.21011e-04
  3   6  15 127  8.21455e-05
  3   6  15 128  1.01051e-04
  3   6  15 142  1.80272e-04
  3   6  15 143 -1.71903e-04
  3   6  15 144  2.87715e-04
  3   6  15 148  7.96677e-05
  3   6  15 149  7.99106e-05
  3   6  15 150 -4.79851e-05
  3   6  15 152  2.14441e-05
  3   6  15 153 -2.13054e-05
  3   6  16   9 -1.49250e-05
  3   6  16  37  1.51100e-05
  3   6  16  38 -1.50125e-05
  3   6  16  48  2.06941e-05
  3   6  16  55 -2.06449e-05
  3   6  16  56 -3.02731e-05
  3   6  16  57  3.03587e-05
  3   6  16 106  2.53077e-05
  3   6  16 107 -2.34689e-05
  3   6  16 111 -4.86665e-05
  3   6  16 112 -7.26099e-05
  3   6  16 113 -7.23530e-05
  3   6  16 117  5.23548e-05
  3   6  16 122 -1.09831e-05
  3   6  16 123  1.37903e-05
  3   6  16 127  1.08470e-05
  3   6  16 128  1.57672e-05
  3   6  16 135  1.70966e-05
  3   6  16 142 -2.26856e-04
  3   6  16 143 -2.33116e-04
  3   6  16 144 -7.68890e-05
  3   6  16 145 -1.51350e-05
  3   6  16 148 -4.65088e-05
  3   6  16 149 -4.72550e-05
  3   6  16 152  1.19143e-05
  3   6  16 153  1.30997e-05
  3   6  16 162 -1.24060e-05
  3   6  16 163 -1.23647e-05
  3   6  16 170  1.94021e-05
  3   6  16 171 -1.93758e-05
  3   6  17  15  1.69535e-05
  3   6  17  28 -3.13812e-05
  3   6  17  31  5.17567e-05
  3   6  17  32 -5.18936e-05
  3   6  17  37  4.00523e-05
  3   6  17  38 -4.00546e-05
  3   6  17  44 -3.49022e-05
  3   6  17  45  3.47484e-05
  3   6  17  48  3.09494e-05
  3   6  17  54  6.64986e-05
  3   6  17  55  7.01999e-05
  3   6  17  56 -7.89213e-05
  3   6  17  57 -7.89412e-05
  3   6  17  70  1.15188e-05
  3   6  17  94  1.68697e-05
  3   6  17  95  1.63903e-05
  3   6  17 101 -4.95922e-05
  3   6  17 106  7.00311e-05
  3   6  17 107 -6.31461e-05
  3   6  17 111 -1.07530e-04
  3   6  17 116 -9.32728e-05
  3   6  17 118 -5.59770e-05
  3   6  17 119  5.55801e-05
  3   6  17 122  2.20227e-04
  3   6  17 123  2.19710e-04
  3   6  17 126  1.41332e-04
  3   6  17 128 -1.13897e-04
  3   6  17 129  1.14130e-04
  3   6  17 134  1.37739e-05
  3   6  17 137  1.55071e-05
  3   6  17 142  3.67816e-04
  3   6  17 143  3.57901e-04
  3   6  17 145  1.27302e-04
  3   6  17 148 -2.33812e-04
  3   6  17 149 -2.31739e-04
  3   6  17 152 -1.94086e-04
  3   6  17 158 -3.15737e-05
  3   6  17 159 -3.15730e-05
  3   6  17 162  3.99001e-05
  3   6  17 163  3.99214e-05
  3   6  17 167  2.64042e-05
  3   6  17 170  5.90567e-05
  3   6  17 171  5.96264e-05
  3   6  17 174  2.45029e-05
  3   6  17 175  2.49750e-05
  3   6  18  10 -2.58941e-05
  3   6  18  11 -2.59002e-05
  3   6  18  15 -1.16250e-05
  3   6  18  20 -3.29047e-05
  3   6  18  21 -3.29320e-05
  3   6  18  25  1.03135e-05
  3   6  18  26  1.03060e-05
  3   6  18  44 -1.51783e-05
  3   6  18  45 -1.50998e-05
  3   6  18  46  1.97703e-05
  3   6  18  62  6.30128e-05
  3   6  18  70  3.16955e-05
  3   6  18  73 -3.62636e-05
  3   6  18  78  4.13284e-05
  3   6  18  83  1.22973e-05
  3   6  18  84  1.24456e-05
  3   6  18  94  2.62583e-04
  3   6  18  95  2.61244e-04
  3   6  18 106  1.26346e-05
  3   6  18 107  1.85254e-05
  3   6  18 111 -1.55621e-05
  3   6  18 112 -2.01359e-04
  3   6  18 113 -2.02727e-04
  3   6  18 116 -3.16878e-04
  3   6  18 117  1.48448e-05
  3   6  18 118 -1.01258e-04
  3   6  18 119 -1.02222e-04
  3   6  18 126  2.73461e-04
  3   6  18 128  2.01030e-04
  3   6  18 129  2.01052e-04
  3   6  18 142  5.87714e-04
  3   6  18 143  5.89374e-04
  3   6  18 145  7.01185e-04
  3   6  18 148  1.06502e-04
  3   6  18 149  1.13101e-04
  3   7   8  18 -1.13228e-04
  3   7   8  29  9.73138e-04
  3   7   8  39  2.67181e-03
  3   7   8  43 -2.08059e-04
  3   7   8  52 -4.22314e-04
  3   7   8  59 -1.10452e-03
  3   7   8  67 -6.33975e-04
  3   7   8  92  1.15313e-04
  3   7   8  98 -3.68228e-04
  3   7   8 103  2.56419e-04
  3   7   8 104 -6.68032e-04
  3   7   8 109 -3.66094e-04
  3   7   8 114  8.44093e-04
  3   7   8 121  6.61043e-04
  3   7   8 138 -1.90862e-03
  3   7   8 147  1.44101e-03
  3   7   8 150 -1.06834e-03
  3   7   8 154 -1.41179e-03
  3   7   8 157 -1.59629e-04
  3   7   8 161  1.86946e-04
  3   7   8 165 -2.59163e-04
  3   7   8 173  2.59421e-05
  3   7   8 176 -6.73284e-05
  3   7   9   9 -2.00067e-05
  3   7   9  15 -2.40148e-04
  3   7   9  16  2.40659e-04
  3   7   9  21 -3.88657e-05
  3   7   9  25 -5.38817e-05
  3   7   9  26  1.98073e-05
  3   7   9  31 -2.26912e-04
  3   7   9  32 -2.28635e-04
  3   7   9  33  2.21445e-05
  3   7   9  37  1.25047e-05
  3   7   9  38 -1.55762e-05
  3   7   9  44 -1.09532e-04
  3   7   9  45 -1.10790e-04
  3   7   9  46 -2.15630e-05
  3   7   9  47 -2.31110e-05
  3   7   9  49  1.69493e-05
  3   7   9  55 -1.16948e-04
  3   7   9  94 -2.53989e-04
  3   7   9  95  2.47551e-04
  3   7   9  96  2.51718e-03
  3   7   9 100  2.04074e-05
  3   7   9 101  2.00950e-05
  3   7   9 111 -3.53651e-05
  3   7   9 113 -1.65583e-04
  3   7   9 116 -3.92403e-05
  3   7   9 118 -1.31551e-05
  3   7   9 119 -1.20417e-05
  3   7   9 126  3.48554e-05
  3   7   9 128  2.59997e-04
  3   7   9 129  2.57113e-04
  3   7   9 131 -1.83484e-03
  3   7   9 133  2.27021e-03
  3   7   9 136  1.54944e-04
  3   7   9 140 -1.92832e-03
  3   7   9 142  3.48015e-04
  3   7   9 143 -3.66027e-04
  3   7   9 145  7.53509e-05
  3   7   9 148  3.31700e-05
  3   7   9 149 -3.36720e-05
  3   7   9 153 -2.85590e-04
  3   7  10   9  2.58983e-04
  3   7  10  10  1.53694e-04
  3   7  10  11  1.54058e-04
  3   7  10  15 -3.71670e-04
  3   7  10  16 -3.83572e-04
  3   7  10  21  9.82916e-05
  3   7  10  27 -5.49699e-04
  3   7  10  28 -5.69639e-04
  3   7  10  31  5.08578e-05
  3   7  10  32  4.79983e-05
  3   7  10  33  1.32610e-05
  3   7  10  37  3.99702e-04
  3   7  10  38  3.91632e-04
  3   7  10  44 -3.50553e-04
  3   7  10  45  3.46014e-04
  3   7  10  46  1.83626e-04
  3   7  10  47 -1.83783e-04
  3   7  10  55 -3.56866e-05
  3   7  10  56 -4.42149e-05
  3   7  10  57  4.35109e-05
  3   7  10  61 -3.11342e-04
  3   7  10  63 -3.65239e-05
  3   7  10  64  3.82875e-05
  3   7  10  69  4.19667e-05
  3   7  10  70 -3.98731e-05
  3   7  10  72 -3.02927e-05
  3   7  10  73  2.97792e-05
  3   7  10  83  1.26384e-05
  3   7  10  84  1.28173e-05
  3   7  10 118  6.25695e-05
  3   7  10 119 -6.08068e-05
  3   7  10 122 -2.81537e-05
  3   7  10 123 -2.91097e-05
  3   7  10 136 -2.64348e-05
  3   7  10 142  1.17274e-04
  3   7  10 143 -1.05385e-04
  3   7  10 148  3.06852e-05
  3   7  10 149  3.19460e-05
  3   7  11   7  6.96683e-04
  3   7  11  13 -4.85660e-04
  3   7  11  19 -2.44092e-04
  3   7  11  24  2.84730e-04
  3   7  11  36  1.46850e-04
  3   7  11  42  1.07176e-04
  3   7  11  47  7.48059e-05
  3   7  11  51 -2.36757e-04
  3   7  11  65 -7.93680e-05
  3   7  11  71 -9.80333e-05
  3   7  11  77 -8.31416e-05
  3   7  11  85 -8.18938e-05
  3   7  11  89  5.00554e-05
  3   7  11 117 -1.09764e-05
  3   7  11 145 -1.54689e-05
  3   7  12  12  2.23599e-04
  3   7  12  13  1.03151e-05
  3   7  12  17 -3.87912e-04
  3   7  12  22 -1.85484e-04
  3   7  12  23 -2.88801e-05
  3   7  12  25 -1.42057e-04
  3   7  12  26  7.43155e-05
  3   7  12  27 -1.22960e-05
  3   7  12  28  2.97383e-05
  3   7  12  33  6.00147e-05
  3   7  12  34 -4.82416e-05
  3   7  12  35  7.05339e-05
  3   7  12  40  7.51189e-05
  3   7  12  42  1.02316e-04
  3   7  12  50 -1.00032e-04
  3   7  12  53  2.55542e-04
  3   7  12  56 -1.10986e-04
  3   7  12  57 -2.32000e-05
  3   7  12  58 -1.43161e-04
  3   7  12  60  2.40556e-04
  3   7  12  68 -3.82029e-05
  3   7  12  69  3.91966e-04
  3   7  12  72 -1.17481e-04
  3   7  12  73  9.48706e-05
  3   7  12  76  1.19742e-04
  3   7  12  77  1.29806e-05
  3   7  12  78  6.26952e-05
  3   7  12  79  5.15415e-05
  3   7  12  80  2.93853e-05
  3   7  12  81  5.43949e-05
  3   7  12  82 -2.59222e-05
  3   7  12  83  1.66030e-04
  3   7  12  84 -1.62254e-04
  3   7  12  85  7.87882e-05
  3   7  12  86  2.91392e-05
  3   7  12  87 -5.65846e-05
  3   7  12  88  1.19733e-05
  3   7  12  89 -1.96836e-04
  3   7  12  90 -9.32016e-05
  3   7  12  91  7.35131e-05
  3   7  12  94  5.26867e-05
  3   7  12  95 -2.02018e-05
  3   7  12  97 -1.35698e-04
  3   7  12 101  7.98100e-05
  3   7  12 108  1.20822e-04
  3   7  12 110 -5.93828e-05
  3   7  12 111  1.00841e-04
  3   7  12 113  4.49900e-05
  3   7  12 117  1.13838e-05
  3   7  12 120 -2.26133e-04
  3   7  12 125 -1.56238e-04
  3   7  12 134  3.78736e-05
  3   7  12 141 -4.07445e-04
  3   7  12 145  2.62749e-05
  3   7  12 151 -2.30993e-04
  3   7  12 152  3.45442e-05
  3   7  12 156 -3.81624e-05
  3   7  12 158  5.50008e-05
  3   7  12 159  2.20509e-05
  3   7  12 160  4.50718e-04
  3   7  12 162  2.82843e-05
  3   7  12 163 -1.50692e-05
  3   7  12 166 -6.70429e-05
  3   7  12 167  6.46736e-05
  3   7  12 169  1.83361e-05
  3   7  12 171 -1.54793e-04
  3   7  12 176  1.39815e-05
  3   7  13  14 -1.43470e-04
  3   7  13  17  2.31113e-05
  3   7  13  22 -1.83973e-04
  3   7  13  23  4.10625e-05
  3   7  13  30 -2.41836e-04
  3   7  13  33 -1.03099e-05
  3   7  13  35 -1.10916e-05
  3   7  13  40  1.53039e-05
  3   7  13  41 -3.85567e-04
  3   7  13  53 -1.50224e-04
  3   7  13  55 -8.09029e-05
  3   7  13  58  8.20793e-05
  3   7  13  63 -1.83970e-05
  3   7  13  66 -4.52303e-05
  3   7  13  68 -1.88542e-04
  3   7  13  74  8.46077e-05
  3   7  13  75  9.53961e-05
  3   7  13  76 -1.36467e-05
  3   7  13  81 -1.76587e-04
  3   7  13  82 -2.06930e-05
  3   7  13  88 -8.60756e-05
  3   7  13  93 -3.37474e-04
  3   7  13  97 -4.33187e-04
  3   7  13  99  3.62791e-05
  3   7  13 102 -1.19022e-04
  3   7  13 105 -1.21241e-04
  3   7  13 107  1.64562e-04
  3   7  13 108 -6.12387e-05
  3   7  13 112 -1.18775e-05
  3   7  13 115 -4.42162e-05
  3   7  13 116  7.60557e-05
  3   7  13 117  1.01101e-05
  3   7  13 120  6.90259e-05
  3   7  13 125 -1.40999e-04
  3   7  13 132  1.11738e-04
  3   7  13 139  3.87098e-04
  3   7  13 141 -7.12551e-05
  3   7  13 145 -1.60118e-05
  3   7  13 155  5.29604e-04
  3   7  13 156  9.86008e-05
  3   7  13 160 -2.58149e-05
  3   7  13 164  2.40916e-05
  3   7  13 168  1.42490e-05
  3   7  13 172 -5.65372e-05
  3   7  13 174  3.16687e-05
  3   7  13 177 -2.51686e-04
  3   7  14  18  8.01954e-05
  3   7  14  29  3.19169e-04
  3   7  14  39  5.19349e-04
  3   7  14  43 -2.51622e-04
  3   7  14  52 -9.52678e-05
  3   7  14  59 -2.72594e-04
  3   7  14  67 -8.73125e-05
  3   7  14  92 -9.95659e-05
  3   7  14  98  9.62230e-05
  3   7  14 103  5.67196e-05
  3   7  14 104 -7.00082e-05
  3   7  14 109 -1.31031e-04
  3   7  14 114 -5.42258e-05
  3   7  14 121 -5.53551e-05
  3   7  14 124  5.52210e-04
  3   7  14 130 -7.60262e-05
  3   7  14 131  3.20353e-05
  3   7  14 132  1.02015e-05
  3   7  14 133 -6.19878e-04
  3   7  14 138 -1.07889e-04
  3   7  14 145 -3.28518e-05
  3   7  14 147 -6.35241e-05
  3   7  14 154 -1.75318e-04
  3   7  14 157 -2.34888e-05
  3   7  14 161  1.86078e-04
  3   7  14 165 -2.86040e-05
  3   7  14 169 -4.65096e-05
  3   7  14 176  1.74347e-04
  3   7  15  11 -1.10049e-05
  3   7  15  15  1.81033e-05
  3   7  15  16  1.74296e-05
  3   7  15  21 -4.77614e-05
  3   7  15  25  5.94952e-05
  3   7  15  26 -4.69927e-05
  3   7  15  31 -1.71080e-05
  3   7  15  32 -1.72893e-05
  3   7  15  33  2.63692e-05
  3   7  15  37 -2.21916e-05
  3   7  15  38 -2.24557e-05
  3   7  15  44 -4.86585e-05
  3   7  15  45  4.90330e-05
  3   7  15  48  5.81659e-05
  3   7  15  55 -4.02110e-04
  3   7  15  56  6.10766e-04
  3   7  15  57  6.10368e-04
  3   7  15  61 -2.25454e-05
  3   7  15  69  2.96167e-05
  3   7  15  70  2.97456e-05
  3   7  15  74  8.94323e-05
  3   7  15  75 -8.77438e-05
  3   7  15  94 -1.15705e-04
  3   7  15  96  7.86074e-05
  3   7  15 100 -2.32040e-04
  3   7  15 101  2.33132e-04
  3   7  15 106  4.93305e-04
  3   7  15 107  4.94077e-04
  3   7  15 111 -3.16909e-04
  3   7  15 113 -1.29454e-03
  3   7  15 117 -4.10077e-05
  3   7  15 118 -4.00713e-04
  3   7  15 119  4.07738e-04
  3   7  15 122  3.80947e-04
  3   7  15 123  3.79441e-04
  3   7  15 126  6.37765e-05
  3   7  15 127  9.14414e-04
  3   7  15 128  1.05142e-03
  3   7  15 136 -1.06548e-04
  3   7  15 140 -1.32297e-04
  3   7  15 142 -2.15810e-03
  3   7  15 143 -2.16344e-03
  3   7  15 144  1.58855e-04
  3   7  15 148 -1.24399e-03
  3   7  15 149  1.22990e-03
  3   7  15 152 -6.33073e-05
  3   7  15 153 -7.05350e-05
  3   7  15 158 -1.50128e-04
  3   7  15 159  1.50570e-04
  3   7  15 162 -2.91251e-04
  3   7  15 163 -2.91568e-04
  3   7  15 166 -1.84259e-04
  3   7  15 167 -1.84086e-04
  3   7  15 170  4.21396e-04
  3   7  15 171 -4.20872e-04
  3   7  15 174 -1.71336e-04
  3   7  16   9  2.60379e-04
  3   7  16  11 -4.15202e-04
  3   7  16  15  8.66591e-05
  3   7  16  16 -8.58516e-05
  3   7  16  21  2.50721e-04
  3   7  16  31 -1.37821e-04
  3   7  16  32  1.37262e-04
  3   7  16  33 -4.30626e-05
  3   7  16  37 -3.69722e-04
  3   7  16  38 -3.67274e-04
  3   7  16  44  2.31745e-04
  3   7  16  45 -2.29912e-04
  3   7  16  48 -4.66100e-04
  3   7  16  56 -3.50778e-05
  3   7  16  57 -3.32938e-05
  3   7  16  61  2.06592e-04
  3   7  16  63  2.11613e-04
  3   7  16  64 -2.08751e-04
  3   7  16  69  7.95226e-05
  3   7  16  70 -7.96640e-05
  3   7  16  72  4.11523e-05
  3   7  16  73  4.11136e-05
  3   7  16  74  1.54903e-05
  3   7  16  75  1.52941e-05
  3   7  16  79  4.92523e-05
  3   7  16  83 -1.26264e-04
  3   7  16  84 -1.27409e-04
  3   7  16  86  3.07271e-05
  3   7  16  87  3.08703e-05
  3   7  16  91 -1.24954e-04
  3   7  16  94 -1.06126e-03
  3   7  16 100 -2.17875e-05
  3   7  16 101 -1.10334e-05
  3   7  16 106 -3.56149e-04
  3   7  16 107 -3.56272e-04
  3   7  16 111  8.86205e-04
  3   7  16 113  3.83473e-05
  3   7  16 117 -1.55731e-03
  3   7  16 118  5.59815e-04
  3   7  16 119 -5.62932e-04
  3   7  16 122 -3.31119e-04
  3   7  16 123 -3.27377e-04
  3   7  16 127  1.27415e-03
  3   7  16 128  1.43424e-03
  3   7  16 142  2.18709e-03
  3   7  16 143 -2.19720e-03
  3   7  16 144  3.09828e-03
  3   7  16 148  7.73772e-04
  3   7  16 149 -7.84143e-04
  3   7  16 152  2.31062e-04
  3   7  16 153 -2.31478e-04
  3   7  16 158  1.25297e-05
  3   7  16 170 -1.41279e-05
  3   7  17   8  5.49603e-04
  3   7  17  10  4.17542e-05
  3   7  17  15  2.11513e-04
  3   7  17  31 -4.97659e-04
  3   7  17  32 -4.98114e-04
  3   7  17  33  2.25481e-05
  3   7  17  37  3.58144e-05
  3   7  17  38  3.56835e-05
  3   7  17  44 -2.58201e-04
  3   7  17  45 -2.57693e-04
  3   7  17  46  4.24525e-05
  3   7  17  48 -3.35511e-05
  3   7  17  54 -2.25171e-05
  3   7  17  55  2.71379e-05
  3   7  17  56  1.44030e-05
  3   7  17  57 -1.96097e-05
  3   7  17  62  8.96055e-05
  3   7  17  63 -1.47461e-04
  3   7  17  64  1.47844e-04
  3   7  17  70  3.05460e-04
  3   7  17  73 -4.67404e-04
  3   7  17  78  3.66149e-04
  3   7  17  83 -3.04954e-05
  3   7  17  84 -2.98885e-05
  3   7  17  86  8.45148e-05
  3   7  17  87 -8.46584e-05
  3   7  17  90 -8.95677e-05
  3   7  17  94 -3.35209e-04
  3   7  17  95  3.36524e-04
  3   7  17 101 -5.07573e-05
  3   7  17 106  2.43348e-04
  3   7  17 107  2.24452e-04
  3   7  17 111 -3.89116e-04
  3   7  17 112  3.78098e-04
  3   7  17 113 -3.69201e-04
  3   7  17 116 -1.08940e-03
  3   7  17 117  1.30543e-05
  3   7  17 118 -7.76424e-04
  3   7  17 119 -7.72966e-04
  3   7  17 122 -3.36288e-04
  3   7  17 123  3.56346e-04
  3   7  17 126  9.23003e-04
  3   7  17 128  8.48613e-04
  3   7  17 129  8.49409e-04
  3   7  17 137 -4.20316e-05
  3   7  17 142  9.62637e-04
  3   7  17 143 -9.39055e-04
  3   7  17 145  1.91101e-03
  3   7  17 148 -7.38834e-04
  3   7  17 149  7.56297e-04
  3   7  17 152 -1.92769e-05
  3   7  17 158 -2.29508e-05
  3   7  17 159  1.17223e-05
  3   7  18   8  1.08934e-04
  3   7  18  15 -7.28421e-05
  3   7  18  20  1.64443e-05
  3   7  18  21 -1.46480e-05
  3   7  18  25 -9.27996e-05
  3   7  18  26  9.69460e-05
  3   7  18  27  3.93468e-04
  3   7  18  28 -3.95206e-04
  3   7  18  31  2.58565e-04
  3   7  18  32  2.56982e-04
  3   7  18  33  2.08791e-05
  3   7  18  37 -4.01033e-04
  3   7  18  38 -4.01149e-04
  3   7  18  44 -5.14138e-04
  3   7  18  45  5.12634e-04
  3   7  18  48 -2.58789e-05
  3   7  18  54  3.88301e-04
  3   7  18  55 -3.84994e-04
  3   7  18  56 -3.45425e-04
  3   7  18  57 -3.44409e-04
  3   7  18  70  8.66704e-05
  3   7  18  78  3.04594e-05
  3   7  18  94 -6.13828e-05
  3   7  18  95  9.43690e-05
  3   7  18 101 -3.67294e-04
  3   7  18 106  4.26962e-05
  3   7  18 107 -1.14736e-04
  3   7  18 111 -2.00570e-04
  3   7  18 112 -6.77917e-05
  3   7  18 113 -3.72917e-05
  3   7  18 116 -2.35782e-04
  3   7  18 117  2.86933e-04
  3   7  18 118 -3.29688e-04
  3   7  18 119  3.25226e-04
  3   7  18 122  8.78427e-04
  3   7  18 123  8.81487e-04
  3   7  18 126  5.37374e-04
  3   7  18 128 -4.64708e-04
  3   7  18 129  4.62090e-04
  3   7  18 134  2.49039e-04
  3   7  18 137  7.61652e-05
  3   7  18 142  1.04616e-03
  3   7  18 143 -1.11336e-03
  3   7  18 145  3.03240e-05
  3   7  18 148 -4.19663e-04
  3   7  18 149  3.82425e-04
  3   7  18 152 -6.05053e-04
  3   7  18 153  6.04125e-04
  3   7  18 158 -2.50320e-04
  3   7  18 159  2.52480e-04
  3   7  18 162 -1.93299e-04
  3   7  18 163  1.94268e-04
  3   7  18 167  1.36211e-04
  3   7  18 170  3.01459e-04
  3   7  18 171 -3.02794e-04
  3   7  18 174  1.21220e-04
  3   7  18 175  1.21881e-04
  3   8   9  15  1.31007e-04
  3   8   9  16  1.07132e-04
  3   8   9  21 -1.35149e-05
  3   8   9  31  8.77544e-05
  3   8   9  32 -8.81317e-05
  3   8   9  33 -2.39671e-05
  3   8   9  37  1.25738e-05
  3   8   9  44 -3.31910e-05
  3   8   9  45  3.50758e-05
  3   8   9  46  1.09689e-05
  3   8   9  55 -2.53648e-05
  3   8   9  63  1.00508e-05
  3   8   9  94  7.43129e-05
  3   8   9  95  6.81679e-05
  3   8   9 113 -5.81174e-05
  3   8   9 116  1.14425e-04
  3   8   9 128 -3.29248e-05
  3   8   9 129  3.18552e-05
  3   8   9 136  7.45875e-05
  3   8   9 142 -2.34646e-05
  3   8   9 143 -2.84560e-05
  3   8   9 145 -3.14371e-04
  3   8   9 148 -1.00461e-04
  3   8   9 149 -9.82046e-05
  3   8   9 153 -2.24142e-04
  3   8  10   9 -2.08788e-04
  3   8  10  10  8.41995e-05
  3   8  10  11 -8.48419e-05
  3   8  10  15 -4.29493e-04
  3   8  10  16  4.51737e-04
  3   8  10  21 -1.58636e-04
  3   8  10  25  5.38085e-05
  3   8  10  26  5.32955e-05
  3   8  10  27 -4.67898e-04
  3   8  10  28  5.16438e-04
  3   8  10  31 -1.89605e-04
  3   8  10  32  1.88978e-04
  3   8  10  33 -1.12528e-04
  3   8  10  37 -4.17297e-04
  3   8  10  38  3.94499e-04
  3   8  10  44  3.32099e-04
  3   8  10  45  3.18946e-04
  3   8  10  46  2.06053e-04
  3   8  10  47  2.07321e-04
  3   8  10  56  1.78323e-05
  3   8  10  57  1.69407e-05
  3   8  10  61  3.35222e-04
  3   8  10  63  5.06316e-05
  3   8  10  64  4.79855e-05
  3   8  10  69 -4.74802e-05
  3   8  10  70 -4.64137e-05
  3   8  10  72  5.87204e-05
  3   8  10  73  5.72636e-05
  3   8  10  96 -3.77204e-04
  3   8  10 118 -5.51919e-05
  3   8  10 119 -5.33104e-05
  3   8  10 142 -1.37123e-05
  3   8  10 143 -1.35538e-05
  3   8  10 148  5.15241e-05
  3   8  10 149 -5.17225e-05
  3   8  11  10  1.56573e-05
  3   8  11  12 -1.85308e-05
  3   8  11  17 -7.21906e-05
  3   8  11  23  1.61249e-05
  3   8  11  25 -8.83578e-05
  3   8  11  26  9.42420e-05
  3   8  11  28 -1.14033e-05
  3   8  11  35  2.08882e-05
  3   8  11  40  4.10090e-05
  3   8  11  47 -4.62689e-05
  3   8  11  50 -1.06054e-04
  3   8  11  53  8.53845e-05
  3   8  11  56 -7.86046e-05
  3   8  11  60  3.56237e-05
  3   8  11  68  1.97521e-05
  3   8  11  69 -7.45875e-05
  3   8  11  72 -4.82823e-05
  3   8  11  73  4.18977e-05
  3   8  11  76  1.71559e-05
  3   8  11  82  1.05670e-05
  3   8  11  83  9.15350e-05
  3   8  11  84 -1.06261e-04
  3   8  11  85 -2.89901e-05
  3   8  11  86  1.43998e-05
  3   8  11  87 -2.39647e-05
  3   8  11  89 -1.35345e-04
  3   8  11  90 -1.51728e-05
  3   8  11  91  1.79789e-05
  3   8  11  93 -1.15215e-04
  3   8  11  94  2.63451e-05
  3   8  11  95  6.00304e-05
  3   8  11  98 -1.59957e-05
  3   8  11  99 -3.27977e-05
  3   8  11 113  2.07454e-05
  3   8  11 120 -1.16089e-04
  3   8  11 134 -5.87726e-05
  3   8  11 135 -1.14691e-05
  3   8  11 145 -1.09722e-05
  3   8  11 152  1.76799e-05
  3   8  11 158 -3.72356e-05
  3   8  11 159 -1.09634e-04
  3   8  11 160  1.86203e-04
  3   8  11 166  1.97708e-05
  3   8  12   7 -7.99040e-05
  3   8  12  12 -1.57588e-05
  3   8  12  13  6.70474e-05
  3   8  12  19 -3.91504e-04
  3   8  12  24  4.75327e-05
  3   8  12  36  3.32248e-04
  3   8  12  42 -1.48039e-04
  3   8  12  51 -3.73557e-04
  3   8  12  58  1.03075e-04
  3   8  12  65 -2.44465e-04
  3   8  12  71 -5.07237e-05
  3   8  12  76  5.41427e-05
  3   8  12  77  4.79635e-05
  3   8  12  80 -6.19589e-05
  3   8  12  89 -4.93080e-05
  3   8  12  97  9.59798e-05
  3   8  12 145  1.91753e-05
  3   8  12 167  1.06237e-04
  3   8  12 171 -1.19024e-04
  3   8  13  18  1.01467e-05
  3   8  13  29 -1.81740e-04
  3   8  13  30 -9.73435e-05
  3   8  13  39  7.48787e-05
  3   8  13  43  2.91291e-04
  3   8  13  52  4.75129e-05
  3   8  13  59  1.56103e-04
  3   8  13  67 -6.11716e-05
  3   8  13  74 -6.68660e-05
  3   8  13  75  6.18817e-05
  3   8  13  81 -4.92515e-05
  3   8  13  89  1.77705e-05
  3   8  13  92  1.82216e-04
  3   8  13  93 -8.03988e-05
  3   8  13 103 -3.82661e-05
  3   8  13 104  5.38843e-05
  3   8  13 109  5.86647e-05
  3   8  13 114  1.20487e-04
  3   8  13 116 -6.16113e-05
  3   8  13 121 -5.69183e-05
  3   8  13 138 -1.12632e-05
  3   8  13 147  1.08568e-04
  3   8  13 150  3.25501e-04
  3   8  13 154  1.17636e-04
  3   8  13 157  1.54819e-05
  3   8  13 160 -2.21880e-04
  3   8  13 161 -8.62144e-05
  3   8  13 165  2.14989e-05
  3   8  13 169  2.14791e-05
  3   8  13 176 -4.90279e-05
  3   8  14  14  5.21046e-05
  3   8  14  17 -9.73656e-05
  3   8  14  22  9.34217e-05
  3   8  14  23 -4.16180e-05
  3   8  14  30 -1.44277e-04
  3   8  14  40 -2.95580e-05
  3   8  14  41 -7.34541e-05
  3   8  14  50 -1.17794e-05
  3   8  14  53  4.04282e-05
  3   8  14  60 -7.08718e-05
  3   8  14  63 -4.34214e-05
  3   8  14  66  1.28394e-04
  3   8  14  68 -8.81854e-05
  3   8  14  70  1.49267e-05
  3   8  14  76 -6.16686e-05
  3   8  14  81  1.24172e-04
  3   8  14  82 -1.14016e-05
  3   8  14  88 -3.31936e-05
  3   8  14  89  3.46023e-05
  3   8  14  97  3.60604e-04
  3   8  14  99 -2.79437e-05
  3   8  14 102 -1.65096e-05
  3   8  14 105  1.02645e-04
  3   8  14 106  1.39733e-05
  3   8  14 107  1.10531e-05
  3   8  14 112 -1.46433e-05
  3   8  14 115  5.64084e-05
  3   8  14 120 -1.60214e-04
  3   8  14 125  2.58236e-04
  3   8  14 130 -8.17879e-05
  3   8  14 132  2.22391e-04
  3   8  14 140  1.56992e-04
  3   8  14 141 -2.09943e-05
  3   8  14 145  1.40246e-05
  3   8  14 146  7.33164e-05
  3   8  14 151  4.74645e-04
  3   8  14 155 -1.06261e-05
  3   8  14 160 -2.91690e-05
  3   8  14 164 -1.33166e-05
  3   8  14 170  1.92493e-05
  3   8  14 172  2.34726e-05
  3   8  14 174  6.92106e-05
  3   8  14 177  2.07155e-05
  3   8  15   9 -1.01168e-04
  3   8  15  11 -2.64118e-05
  3   8  15  15  2.41299e-04
  3   8  15  16 -2.40632e-04
  3   8  15  21 -4.51736e-05
  3   8  15  27 -2.17777e-05
  3   8  15  28  2.13570e-05
  3   8  15  31  7.57940e-05
  3   8  15  32 -7.61419e-05
  3   8  15  33 -4.58365e-05
  3   8  15  37 -4.37983e-05
  3   8  15  38  4.38125e-05
  3   8  15  44  2.99185e-05
  3   8  15  45  3.01107e-05
  3   8  15  48  2.53634e-04
  3   8  15  55 -3.77767e-04
  3   8  15  56 -5.06258e-04
  3   8  15  57  5.05962e-04
  3   8  15  64  1.03253e-05
  3   8  15  74 -1.38333e-05
  3   8  15  75 -1.40227e-05
  3   8  15  94 -1.07884e-04
  3   8  15 100 -1.94122e-04
  3   8  15 101 -1.92875e-04
  3   8  15 106  3.95973e-04
  3   8  15 107 -3.96073e-04
  3   8  15 111 -6.74481e-04
  3   8  15 113 -1.09340e-03
  3   8  15 117 -3.18068e-04
  3   8  15 118 -1.46033e-04
  3   8  15 119 -1.33297e-04
  3   8  15 122 -2.37208e-04
  3   8  15 123  2.37573e-04
  3   8  15 124  1.04714e-04
  3   8  15 127  6.22431e-04
  3   8  15 128  4.96066e-04
  3   8  15 131  1.65766e-04
  3   8  15 136 -1.68121e-04
  3   8  15 142  1.44649e-03
  3   8  15 143 -1.42337e-03
  3   8  15 144 -9.64144e-05
  3   8  15 145 -7.62911e-05
  3   8  15 148  1.07256e-04
  3   8  15 149  8.23735e-05
  3   8  15 150 -5.91903e-05
  3   8  15 152  3.60854e-05
  3   8  15 153 -4.18471e-05
  3   8  15 158  1.32749e-04
  3   8  15 159  1.32226e-04
  3   8  15 162 -2.54443e-04
  3   8  15 163  2.54458e-04
  3   8  15 166 -1.60776e-04
  3   8  15 167  1.60712e-04
  3   8  15 170 -3.66655e-04
  3   8  15 171 -3.65590e-04
  3   8  15 174 -1.48984e-04
  3   8  16   9 -4.33288e-04
  3   8  16  11  3.07272e-04
  3   8  16  15  3.17446e-04
  3   8  16  16  3.18427e-04
  3   8  16  21 -3.65865e-04
  3   8  16  25  6.04237e-05
  3   8  16  26  6.03285e-05
  3   8  16  27  4.55519e-04
  3   8  16  28  4.56210e-04
  3   8  16  31 -4.42959e-05
  3   8  16  32 -4.40671e-05
  3   8  16  33 -6.03580e-05
  3   8  16  37 -7.01743e-05
  3   8  16  38  7.02126e-05
  3   8  16  44  7.54961e-05
  3   8  16  45  7.55624e-05
  3   8  16  46 -2.01701e-04
  3   8  16  47  2.01913e-04
  3   8  16  48  3.41110e-04
  3   8  16  55 -2.29780e-05
  3   8  16  56 -3.15010e-05
  3   8  16  57  2.94583e-05
  3   8  16  61  1.04140e-04
  3   8  16  62  2.14435e-05
  3   8  16  63 -1.28111e-04
  3   8  16  64 -1.29166e-04
  3   8  16  69 -1.29964e-04
  3   8  16  70 -1.30689e-04
  3   8  16  72  5.82744e-05
  3   8  16  73 -5.79710e-05
  3   8  16  79 -2.67663e-05
  3   8  16  83 -1.20390e-04
  3   8  16  84  1.21406e-04
  3   8  16  86  3.97701e-05
  3   8  16  87 -3.99416e-05
  3   8  16  91  1.20645e-04
  3   8  16  94  1.32366e-03
  3   8  16  95  1.84781e-04
  3   8  16 100  2.36103e-05
  3   8  16 101 -3.35979e-05
  3   8  16 106  3.66359e-04
  3   8  16 107 -3.67554e-04
  3   8  16 111 -4.85779e-04
  3   8  16 112 -8.66446e-05
  3   8  16 113 -4.58662e-05
  3   8  16 117  1.63248e-03
  3   8  16 118 -7.62138e-04
  3   8  16 119 -7.54002e-04
  3   8  16 122 -4.08729e-04
  3   8  16 123  4.09922e-04
  3   8  16 124 -2.86684e-05
  3   8  16 127 -1.16018e-03
  3   8  16 128 -1.45829e-03
  3   8  16 131 -1.03694e-04
  3   8  16 136 -9.19726e-05
  3   8  16 142  2.81037e-03
  3   8  16 143  2.81621e-03
  3   8  16 144 -2.89970e-03
  3   8  16 148 -1.58736e-03
  3   8  16 149 -1.58277e-03
  3   8  16 152 -5.27816e-04
  3   8  16 153 -5.26385e-04
  3   8  16 159 -1.20909e-05
  3   8  16 170 -1.45318e-05
  3   8  16 171  2.32481e-05
  3   8  17   8  4.87227e-04
  3   8  17  10  4.80545e-05
  3   8  17  15  7.90739e-05
  3   8  17  25 -8.78588e-05
  3   8  17  26 -8.78209e-05
  3   8  17  31  5.22723e-05
  3   8  17  32 -5.21815e-05
  3   8  17  33  1.66642e-05
  3   8  17  44 -3.03685e-05
  3   8  17  45  2.80140e-05
  3   8  17  46  6.04066e-05
  3   8  17  56  1.58670e-05
  3   8  17  57  2.14921e-05
  3   8  17  62  9.91394e-05
  3   8  17  63  1.64476e-04
  3   8  17  64  1.63540e-04
  3   8  17  70  3.19806e-04
  3   8  17  73 -3.95314e-04
  3   8  17  78  3.78861e-04
  3   8  17  83 -1.51162e-05
  3   8  17  84  1.44801e-05
  3   8  17  86  5.13647e-05
  3   8  17  87  5.14598e-05
  3   8  17  90 -8.91703e-05
  3   8  17  94  1.41417e-04
  3   8  17  95  2.24131e-04
  3   8  17 101 -3.10914e-05
  3   8  17 107  6.02824e-05
  3   8  17 111 -7.81799e-05
  3   8  17 112 -3.55385e-04
  3   8  17 113 -3.44431e-04
  3   8  17 116 -1.02051e-03
  3   8  17 117  1.03235e-04
  3   8  17 118  6.88906e-04
  3   8  17 119 -6.92648e-04
  3   8  17 122  5.44600e-05
  3   8  17 123  3.78001e-05
  3   8  17 126  7.54826e-04
  3   8  17 128 -7.82477e-04
  3   8  17 129  7.79923e-04
  3   8  17 137 -3.83716e-05
  3   8  17 142  1.33154e-03
  3   8  17 143  1.38530e-03
  3   8  17 145  1.63504e-03
  3   8  17 148  3.84760e-04
  3   8  17 149  4.25570e-04
  3   8  17 152 -1.10569e-05
  3   8  17 158 -1.02812e-05
  3   8  17 159 -1.90919e-05
  3   8  17 170  1.15902e-05
  3   8  17 171  1.32815e-05
  3   8  18   8  2.24154e-04
  3   8  18  10 -1.07736e-05
  3   8  18  15 -1.05613e-04
  3   8  18  20  1.06895e-05
  3   8  18  27  2.58205e-04
  3   8  18  28  2.59476e-04
  3   8  18  31 -5.13028e-04
  3   8  18  32  5.12469e-04
  3   8  18  33 -4.29790e-05
  3   8  18  37  2.86068e-04
  3   8  18  38 -2.85865e-04
  3   8  18  44  4.40899e-04
  3   8  18  45  4.40431e-04
  3   8  18  48  3.02977e-05
  3   8  18  54 -3.42342e-04
  3   8  18  55 -3.42644e-04
  3   8  18  56  3.16428e-04
  3   8  18  57 -3.15005e-04
  3   8  18  70 -9.29342e-05
  3   8  18  78 -2.92232e-05
  3   8  18  94 -5.53176e-05
  3   8  18  95 -6.00683e-05
  3   8  18  96  1.83332e-04
  3   8  18 101  3.35736e-04
  3   8  18 107  2.19374e-04
  3   8  18 111  3.79290e-04
  3   8  18 112  1.08797e-04
  3   8  18 113  2.13687e-05
  3   8  18 116  1.37333e-04
  3   8  18 117 -9.24150e-05
  3   8  18 118 -3.50144e-04
  3   8  18 119 -3.56579e-04
  3   8  18 122  8.81530e-04
  3   8  18 123 -8.81158e-04
  3   8  18 124  2.56474e-04
  3   8  18 126 -5.12661e-04
  3   8  18 128 -3.65972e-04
  3   8  18 129 -3.69702e-04
  3   8  18 134 -2.28227e-04
  3   8  18 137 -8.01681e-05
  3   8  18 142 -3.28026e-04
  3   8  18 143 -3.11655e-04
  3   8  18 145  2.07863e-05
  3   8  18 148  1.16969e-03
  3   8  18 149  1.15522e-03
  3   8  18 152  5.49965e-04
  3   8  18 153  5.48927e-04
  3   8  18 158  2.28254e-04
  3   8  18 159  2.28914e-04
  3   8  18 162 -1.75397e-04
  3   8  18 163 -1.76418e-04
  3   8  18 167 -1.24036e-04
  3   8  18 170 -2.72771e-04
  3   8  18 171 -2.73571e-04
  3   8  18 174  1.09870e-04
  3   8  18 175 -1.09857e-04
  3   9  10  19 -7.98823e-05
  3   9  10  24 -1.17922e-04
  3   9  10  27  3.44468e-05
  3   9  10  59  1.66086e-04
  3   9  10  65 -8.46447e-05
  3   9  10  67  1.04178e-04
  3   9  10  71  4.94524e-05
  3   9  10  77  7.22826e-05
  3   9  10  80 -4.27978e-05
  3   9  10  85  3.04354e-05
  3   9  10  89 -5.21823e-05
  3   9  10  92 -2.64849e-04
  3   9  10  98  6.52825e-05
  3   9  10 104  9.60751e-05
  3   9  10 114 -3.28986e-04
  3   9  10 121 -2.68583e-05
  3   9  10 122 -1.01013e-05
  3   9  10 147 -4.65451e-04
  3   9  10 150  6.36562e-05
  3   9  10 154  1.60825e-04
  3   9  10 157  2.68786e-05
  3   9  10 165  5.68483e-05
  3   9  10 176  1.66768e-05
  3   9  11   9 -2.54308e-04
  3   9  11  10 -5.63095e-05
  3   9  11  11 -5.64559e-05
  3   9  11  15  4.91397e-04
  3   9  11  16  4.99569e-04
  3   9  11  21 -1.58679e-04
  3   9  11  25  6.26643e-05
  3   9  11  26  6.21213e-05
  3   9  11  28  5.76035e-04
  3   9  11  31 -1.36229e-04
  3   9  11  32  1.35587e-04
  3   9  11  33 -7.59419e-05
  3   9  11  37 -3.87436e-04
  3   9  11  38 -3.79859e-04
  3   9  11  44  3.08249e-04
  3   9  11  45 -3.04381e-04
  3   9  11  46 -2.17030e-04
  3   9  11  47  2.17319e-04
  3   9  11  49 -1.67178e-05
  3   9  11  61  3.02859e-04
  3   9  11  63  4.47923e-05
  3   9  11  64  4.28564e-05
  3   9  11  69 -2.35828e-05
  3   9  11  70  2.38205e-05
  3   9  11  72  6.73377e-05
  3   9  11  73  6.67908e-05
  3   9  11  83 -1.84076e-05
  3   9  11  84  1.86496e-05
  3   9  11 111  1.97348e-05
  3   9  11 118 -3.05891e-05
  3   9  11 119  3.00670e-05
  3   9  11 123 -2.12464e-05
  3   9  11 126  2.38520e-05
  3   9  11 128 -5.98099e-05
  3   9  11 129  6.01251e-05
  3   9  11 136 -3.30171e-05
  3   9  11 144  3.10822e-05
  3   9  11 145 -4.85630e-05
  3   9  11 148 -6.53170e-05
  3   9  11 149 -6.44463e-05
  3   9  11 153  1.84726e-05
  3   9  12   9 -4.27664e-04
  3   9  12  10  1.14971e-04
  3   9  12  11 -1.15209e-04
  3   9  12  15 -5.81930e-04
  3   9  12  16  5.91645e-04
  3   9  12  21 -2.52672e-04
  3   9  12  26  1.31846e-05
  3   9  12  28  7.36321e-04
  3   9  12  31 -1.29981e-05
  3   9  12  37 -4.55402e-04
  3   9  12  38  4.50316e-04
  3   9  12  44  4.88211e-04
  3   9  12  45  4.84851e-04
  3   9  12  46  3.91787e-04
  3   9  12  47  3.92596e-04
  3   9  12  55  7.67350e-05
  3   9  12  56  3.19584e-05
  3   9  12  57  3.05365e-05
  3   9  12  61  3.35355e-04
  3   9  12  63  7.24251e-05
  3   9  12  64 -7.08201e-05
  3   9  12  69 -4.42249e-05
  3   9  12  70 -4.40676e-05
  3   9  12  72  1.25187e-04
  3   9  12  73 -1.24640e-04
  3   9  12  83  2.69364e-05
  3   9  12  84  2.71601e-05
  3   9  12  91  1.21974e-05
  3   9  12  95  1.82531e-05
  3   9  12 111  1.49928e-05
  3   9  12 118 -5.63301e-05
  3   9  12 119 -5.66137e-05
  3   9  12 123 -9.19952e-05
  3   9  12 128 -3.83798e-05
  3   9  12 129 -3.88563e-05
  3   9  12 136 -2.40947e-05
  3   9  12 142  1.09564e-04
  3   9  12 143 -1.05294e-04
  3   9  12 144 -4.57445e-05
  3   9  12 145 -6.44173e-05
  3   9  12 148 -2.83157e-05
  3   9  12 149  2.65643e-05
  3   9  12 153  2.47510e-05
  3   9  13   9  5.71599e-05
  3   9  13  10 -2.29775e-05
  3   9  13  11  2.10176e-05
  3   9  13  15 -8.58607e-05
  3   9  13  16  8.53956e-05
  3   9  13  21  1.08357e-04
  3   9  13  25  4.68460e-05
  3   9  13  26 -4.67480e-05
  3   9  13  31  4.50804e-04
  3   9  13  32  4.52734e-04
  3   9  13  33  7.37091e-05
  3   9  13  37  1.20482e-05
  3   9  13  38 -1.25919e-05
  3   9  13  44  2.73033e-05
  3   9  13  45  2.72108e-05
  3   9  13  46  1.40185e-05
  3   9  13  47  1.22911e-05
  3   9  13  49 -3.26705e-04
  3   9  13  55  2.26782e-04
  3   9  13  56 -6.24961e-05
  3   9  13  57 -1.14693e-04
  3   9  13  74 -6.34037e-05
  3   9  13  75  5.81136e-05
  3   9  13  94  1.37112e-03
  3   9  13  95 -1.38381e-03
  3   9  13  96  2.55811e-04
  3   9  13 100  7.68129e-05
  3   9  13 101  6.33280e-05
  3   9  13 106 -3.46544e-04
  3   9  13 107 -3.46645e-04
  3   9  13 111  5.11886e-04
  3   9  13 113  7.99344e-04
  3   9  13 116  1.53132e-03
  3   9  13 118  1.24444e-04
  3   9  13 119  1.23159e-04
  3   9  13 123 -1.83927e-04
  3   9  13 126 -1.05429e-03
  3   9  13 128 -1.34502e-03
  3   9  13 129 -1.34984e-03
  3   9  13 131 -1.80128e-04
  3   9  13 133  4.40118e-05
  3   9  13 135 -4.96653e-05
  3   9  13 136  3.47513e-05
  3   9  13 140 -1.09496e-04
  3   9  13 142 -3.23564e-03
  3   9  13 143  3.17794e-03
  3   9  13 145 -2.80792e-03
  3   9  13 148  5.37101e-04
  3   9  13 149 -6.39458e-04
  3   9  13 153  7.72137e-05
  3   9  13 158  5.03810e-05
  3   9  13 159 -5.04028e-05
  3   9  13 162  1.48848e-04
  3   9  13 163  1.48678e-04
  3   9  13 166  9.43141e-05
  3   9  13 167 -9.42736e-05
  3   9  13 170 -2.13510e-04
  3   9  13 171  2.13816e-04
  3   9  13 174  8.70707e-05
  3   9  14   9  6.37646e-05
  3   9  14  15 -1.04989e-04
  3   9  14  16 -1.06927e-04
  3   9  14  28 -2.15142e-05
  3   9  14  31  1.33137e-04
  3   9  14  32 -1.36087e-04
  3   9  14  33 -1.20159e-05
  3   9  14  37  1.22620e-05
  3   9  14  38  1.15799e-05
  3   9  14  49  1.11643e-04
  3   9  14  55 -4.25913e-04
  3   9  14  56 -3.84645e-05
  3   9  14  57  1.13498e-04
  3   9  14  61 -4.77486e-05
  3   9  14  69  6.41683e-05
  3   9  14  70 -6.33312e-05
  3   9  14  74  4.13939e-05
  3   9  14  75  3.47797e-05
  3   9  14  79  2.63459e-05
  3   9  14  94  1.09054e-03
  3   9  14  95  1.09661e-03
  3   9  14 100 -3.74749e-04
  3   9  14 101  3.70681e-04
  3   9  14 106  1.62673e-04
  3   9  14 107 -1.60491e-04
  3   9  14 111  6.20913e-05
  3   9  14 113 -9.25757e-04
  3   9  14 116 -1.29410e-03
  3   9  14 118 -3.83066e-04
  3   9  14 119  3.80178e-04
  3   9  14 123  2.46584e-04
  3   9  14 124  1.11971e-04
  3   9  14 126  7.97870e-04
  3   9  14 128 -8.23555e-04
  3   9  14 129  8.27826e-04
  3   9  14 135 -1.66443e-04
  3   9  14 136 -1.38318e-04
  3   9  14 142  2.01299e-03
  3   9  14 143  1.98053e-03
  3   9  14 145  3.10202e-03
  3   9  14 148  5.29125e-04
  3   9  14 149  5.21738e-04
  3   9  14 150 -1.01919e-04
  3   9  14 153  6.08833e-04
  3   9  14 158  2.41894e-04
  3   9  14 159  2.42035e-04
  3   9  14 162 -2.64859e-04
  3   9  14 163  2.64855e-04
  3   9  14 166 -1.81895e-04
  3   9  14 167 -1.81789e-04
  3   9  14 170 -4.02225e-04
  3   9  14 171 -4.02531e-04
  3   9  14 174 -1.67965e-04
  3   9  15  10 -1.47437e-05
  3   9  15  12  5.02925e-05
  3   9  15  14  5.56100e-05
  3   9  15  17  1.34019e-04
  3   9  15  18  1.09630e-04
  3   9  15  19  1.10221e-04
  3   9  15  22  1.08666e-04
  3   9  15  23 -4.95555e-04
  3   9  15  24 -1.24744e-05
  3   9  15  27 -1.40135e-05
  3   9  15  30  7.73093e-05
  3   9  15  35 -2.10790e-04
  3   9  15  39  1.26333e-04
  3   9  15  40  5.35743e-05
  3   9  15  41  4.05108e-04
  3   9  15  43  1.08836e-04
  3   9  15  48  1.51894e-04
  3   9  15  49  3.77333e-04
  3   9  15  50 -1.24883e-04
  3   9  15  52 -1.10727e-04
  3   9  15  53 -7.05680e-05
  3   9  15  54  2.88441e-05
  3   9  15  55 -4.71876e-05
  3   9  15  57 -4.00935e-05
  3   9  15  58 -1.37139e-05
  3   9  15  60  1.09834e-04
  3   9  15  63  3.65605e-05
  3   9  15  65  1.09828e-04
  3   9  15  66  7.60294e-05
  3   9  15  68  1.09078e-04
  3   9  15  70 -2.57900e-05
  3   9  15  71 -2.14517e-05
  3   9  15  81  4.82744e-04
  3   9  15  82  2.01032e-04
  3   9  15  88 -1.00453e-04
  3   9  15  89 -2.80756e-05
  3   9  15  93 -4.50753e-05
  3   9  15  95  8.70415e-05
  3   9  15  97  2.65056e-05
  3   9  15  99  9.06097e-05
  3   9  15 102  1.02509e-04
  3   9  15 103 -4.47397e-05
  3   9  15 104  5.73089e-05
  3   9  15 105  2.07478e-04
  3   9  15 107  7.22018e-05
  3   9  15 108  1.16211e-04
  3   9  15 110  1.17225e-05
  3   9  15 111  2.54774e-05
  3   9  15 112 -1.21531e-05
  3   9  15 115 -4.34628e-05
  3   9  15 116  1.29980e-04
  3   9  15 117  9.02710e-05
  3   9  15 120  1.52226e-04
  3   9  15 121  1.64819e-05
  3   9  15 122  2.14120e-05
  3   9  15 125 -5.70599e-05
  3   9  15 126 -1.02889e-05
  3   9  15 127  1.77073e-05
  3   9  15 129  4.82306e-04
  3   9  15 130  1.11665e-04
  3   9  15 132 -8.29465e-05
  3   9  15 137  5.55999e-05
  3   9  15 138  2.33071e-04
  3   9  15 141 -1.22256e-04
  3   9  15 144 -1.43280e-04
  3   9  15 145 -1.73791e-04
  3   9  15 146  3.80102e-05
  3   9  15 151  2.35876e-04
  3   9  15 152  5.37295e-05
  3   9  15 155 -2.37343e-04
  3   9  15 160 -6.20780e-05
  3   9  15 168  8.51108e-05
  3   9  15 169 -1.07339e-05
  3   9  15 170 -1.19761e-05
  3   9  15 172  2.83983e-04
  3   9  15 174 -5.13466e-05
  3   9  15 177  7.96784e-05
  3   9  16   7 -1.08689e-04
  3   9  16   9  1.09122e-05
  3   9  16  10  2.75377e-05
  3   9  16  12  1.37962e-04
  3   9  16  13  1.10120e-04
  3   9  16  14  3.69883e-04
  3   9  16  17  4.57200e-04
  3   9  16  19 -4.37866e-05
  3   9  16  22 -1.75564e-04
  3   9  16  23  2.95158e-05
  3   9  16  24 -1.10851e-04
  3   9  16  25  2.41366e-05
  3   9  16  26 -1.70876e-05
  3   9  16  27 -1.03810e-04
  3   9  16  29  1.12721e-04
  3   9  16  30  1.05402e-04
  3   9  16  35 -4.60567e-04
  3   9  16  40  2.70437e-04
  3   9  16  41 -1.24227e-05
  3   9  16  42  1.25501e-05
  3   9  16  48  1.82621e-05
  3   9  16  49  2.02551e-05
  3   9  16  53  2.92731e-04
  3   9  16  54 -4.01429e-05
  3   9  16  55  1.53858e-04
  3   9  16  58  1.57007e-04
  3   9  16  60  5.95115e-04
  3   9  16  61  1.44579e-05
  3   9  16  62 -1.16869e-05
  3   9  16  63 -1.00926e-04
  3   9  16  64  3.04563e-05
  3   9  16  65  4.68161e-05
  3   9  16  66  4.10617e-05
  3   9  16  67 -1.07076e-04
  3   9  16  68 -6.40144e-05
  3   9  16  69  2.96745e-05
  3   9  16  70  1.65600e-04
  3   9  16  71  1.08573e-04
  3   9  16  72 -1.18130e-05
  3   9  16  76 -1.63588e-04
  3   9  16  77  2.21381e-05
  3   9  16  81 -1.32577e-04
  3   9  16  82 -1.08299e-05
  3   9  16  83  1.69004e-05
  3   9  16  84 -1.67778e-05
  3   9  16  85  1.09782e-04
  3   9  16  88 -6.79579e-05
  3   9  16  89 -3.04379e-05
  3   9  16  92  1.09343e-04
  3   9  16  93 -3.82145e-04
  3   9  16  95 -1.41310e-04
  3   9  16  97 -2.33580e-04
  3   9  16  98 -1.10396e-04
  3   9  16  99  6.27698e-04
  3   9  16 100  1.26908e-05
  3   9  16 102  3.97028e-04
  3   9  16 107  8.61865e-05
  3   9  16 108  3.09676e-04
  3   9  16 112  2.24533e-04
  3   9  16 114  1.10744e-04
  3   9  16 115  2.09890e-04
  3   9  16 116 -2.37169e-04
  3   9  16 117 -2.16824e-04
  3   9  16 120  1.37682e-04
  3   9  16 122 -1.41307e-04
  3   9  16 125 -2.69164e-04
  3   9  16 129  2.90776e-05
  3   9  16 130 -4.58627e-05
  3   9  16 137  1.60674e-04
  3   9  16 139  1.14145e-04
  3   9  16 141 -3.25384e-05
  3   9  16 144 -7.00466e-04
  3   9  16 145  6.88914e-04
  3   9  16 146  1.12437e-04
  3   9  16 147  1.08255e-04
  3   9  16 150  1.06738e-05
  3   9  16 151 -5.90528e-05
  3   9  16 152 -2.31931e-04
  3   9  16 154 -1.04561e-04
  3   9  16 155 -1.45202e-04
  3   9  16 156 -1.15852e-04
  3   9  16 157 -1.10274e-04
  3   9  16 160  3.46608e-05
  3   9  16 163  1.85948e-05
  3   9  16 164 -3.02942e-05
  3   9  16 167 -1.06415e-05
  3   9  16 168 -1.23185e-04
  3   9  16 169  1.10646e-04
  3   9  16 170 -3.91685e-05
  3   9  16 172 -2.20424e-05
  3   9  16 174 -3.08429e-04
  3   9  16 177  1.05016e-04
  3   9  17   8 -4.93264e-05
  3   9  17   9  4.66008e-05
  3   9  17  11 -3.45672e-05
  3   9  17  12 -1.91365e-04
  3   9  17  13  2.02472e-05
  3   9  17  16  2.70147e-05
  3   9  17  17 -1.08490e-05
  3   9  17  19  4.10839e-05
  3   9  17  20 -2.46221e-04
  3   9  17  22 -2.63586e-05
  3   9  17  23 -2.63868e-05
  3   9  17  24  1.99816e-05
  3   9  17  26  1.49532e-05
  3   9  17  30 -5.28856e-05
  3   9  17  39  1.31374e-04
  3   9  17  40 -3.69954e-05
  3   9  17  42  1.89125e-05
  3   9  17  43 -3.73159e-04
  3   9  17  47  1.27115e-05
  3   9  17  48 -1.81164e-05
  3   9  17  49 -2.73116e-05
  3   9  17  50  1.64601e-05
  3   9  17  53  7.29511e-05
  3   9  17  54 -3.66587e-05
  3   9  17  55 -8.32958e-05
  3   9  17  58  1.28909e-05
  3   9  17  60 -1.27600e-05
  3   9  17  61 -1.19199e-04
  3   9  17  62  1.24153e-04
  3   9  17  63 -2.34129e-05
  3   9  17  64 -1.05054e-05
  3   9  17  66  1.16698e-05
  3   9  17  68  3.02198e-05
  3   9  17  69 -4.23566e-05
  3   9  17  70  1.08218e-04
  3   9  17  72 -3.82393e-05
  3   9  17  75  2.17340e-05
  3   9  17  77 -1.93323e-05
  3   9  17  78  1.03012e-05
  3   9  17  79 -2.73401e-05
  3   9  17  82 -2.19842e-05
  3   9  17  83  1.53558e-05
  3   9  17  84 -1.57442e-05
  3   9  17  85 -1.92847e-05
  3   9  17  88  4.85649e-05
  3   9  17  89  6.93081e-05
  3   9  17  91  5.64663e-05
  3   9  17  92  1.14731e-05
  3   9  17  93 -1.82158e-05
  3   9  17  97 -1.82075e-05
  3   9  17  98  1.40413e-05
  3   9  17  99 -2.12238e-05
  3   9  17 100  1.57586e-04
  3   9  17 102 -2.98033e-05
  3   9  17 104  1.10678e-04
  3   9  17 105  1.41986e-05
  3   9  17 106 -2.46699e-05
  3   9  17 107  2.82499e-05
  3   9  17 109 -2.13991e-04
  3   9  17 112 -2.88714e-05
  3   9  17 115  1.43698e-04
  3   9  17 120  2.88708e-05
  3   9  17 122 -2.87302e-05
  3   9  17 132  3.62776e-05
  3   9  17 135  2.29164e-05
  3   9  17 136 -2.04240e-05
  3   9  17 137 -4.13384e-05
  3   9  17 138  2.07214e-04
  3   9  17 139  1.50355e-05
  3   9  17 141 -1.77313e-05
  3   9  17 144 -1.63918e-05
  3   9  17 145 -4.06807e-04
  3   9  17 146  1.11726e-04
  3   9  17 150 -2.02385e-05
  3   9  17 152 -3.13602e-05
  3   9  17 153 -5.55015e-05
  3   9  17 154 -6.01929e-05
  3   9  17 155  9.08625e-05
  3   9  17 156 -3.49763e-05
  3   9  17 157  3.54392e-05
  3   9  17 159 -1.90862e-05
  3   9  17 161  1.67571e-04
  3   9  17 163 -1.64613e-05
  3   9  17 164 -2.97525e-05
  3   9  17 166 -3.61682e-05
  3   9  17 169 -1.86991e-05
  3   9  17 170 -2.02004e-05
  3   9  17 172 -1.13262e-04
  3   9  17 173  1.85577e-05
  3   9  17 174  1.74548e-04
  3   9  17 175  8.19920e-05
  3   9  17 177  1.53470e-05
  3   9  18   8 -2.92311e-05
  3   9  18   9 -2.98455e-05
  3   9  18  14  1.07616e-04
  3   9  18  17  4.62743e-05
  3   9  18  18  1.28879e-04
  3   9  18  19  1.66695e-05
  3   9  18  22 -7.07758e-05
  3   9  18  23  9.56116e-05
  3   9  18  27 -1.66043e-05
  3   9  18  30  3.49659e-05
  3   9  18  35 -1.32443e-04
  3   9  18  36 -1.69385e-05
  3   9  18  40  2.24195e-05
  3   9  18  41 -6.80940e-05
  3   9  18  43 -2.40305e-05
  3   9  18  47  1.22406e-05
  3   9  18  48  2.86406e-05
  3   9  18  49 -4.08492e-05
  3   9  18  50  8.19467e-05
  3   9  18  51 -1.66672e-05
  3   9  18  53  1.00075e-04
  3   9  18  55  1.27475e-05
  3   9  18  58  4.27337e-05
  3   9  18  59 -1.92930e-05
  3   9  18  60  3.02593e-05
  3   9  18  61  1.46359e-05
  3   9  18  62  1.50219e-05
  3   9  18  63  2.83118e-05
  3   9  18  64 -1.02264e-05
  3   9  18  67 -2.92434e-05
  3   9  18  68 -1.05626e-05
  3   9  18  72  3.81097e-05
  3   9  18  76 -1.39715e-05
  3   9  18  78  1.17485e-05
  3   9  18  79 -1.16811e-05
  3   9  18  92  1.71929e-04
  3   9  18  93 -1.33740e-04
  3   9  18  95  1.09277e-05
  3   9  18  97 -6.89059e-05
  3   9  18  98  1.22408e-04
  3   9  18  99  1.65455e-04
  3   9  18 102  8.62086e-05
  3   9  18 107  6.23281e-05
  3   9  18 108  5.94490e-05
  3   9  18 112  1.12295e-04
  3   9  18 115  1.65270e-05
  3   9  18 117  1.94579e-05
  3   9  18 120  1.88900e-05
  3   9  18 122 -6.70584e-05
  3   9  18 125 -1.02817e-04
  3   9  18 130 -3.09618e-05
  3   9  18 132  1.10156e-05
  3   9  18 136  1.77523e-05
  3   9  18 137 -7.13802e-05
  3   9  18 139  5.81010e-05
  3   9  18 141 -1.80562e-05
  3   9  18 144 -6.14641e-05
  3   9  18 145 -5.22063e-05
  3   9  18 146  1.75251e-05
  3   9  18 150 -2.96021e-05
  3   9  18 151 -8.19758e-05
  3   9  18 152  2.89897e-04
  3   9  18 154 -2.66340e-05
  3   9  18 156 -1.08192e-05
  3   9  18 157 -1.84433e-05
  3   9  18 160  3.00325e-05
  3   9  18 161  2.16093e-05
  3   9  18 168 -8.08240e-05
  3   9  18 169 -2.82477e-05
  3   9  18 172 -2.97480e-05
  3   9  18 173 -1.00831e-05
  3   9  18 174 -2.01255e-05
  3   9  18 177 -2.00649e-05
  3  10  11  15  1.22921e-04
  3  10  11  16 -1.14608e-04
  3  10  11  21 -1.37686e-05
  3  10  11  25  1.32748e-05
  3  10  11  26  1.61487e-05
  3  10  11  31 -6.18271e-05
  3  10  11  32  6.31371e-05
  3  10  11  33  3.44450e-05
  3  10  11  37 -2.76269e-05
  3  10  11  38  2.48512e-05
  3  10  11  44  1.22487e-05
  3  10  11  45  1.24548e-05
  3  10  11  46  2.47712e-05
  3  10  11  47  1.74257e-05
  3  10  11  49  2.28326e-05
  3  10  11  55 -1.14735e-05
  3  10  11  61 -4.28301e-05
  3  10  11  63 -1.86484e-05
  3  10  11  64 -1.30649e-05
  3  10  11 100  2.28118e-05
  3  10  11 101 -2.28045e-05
  3  10  11 111 -1.26904e-05
  3  10  11 113  1.66212e-05
  3  10  11 116 -1.06948e-04
  3  10  11 126  4.42536e-05
  3  10  11 128  1.52542e-05
  3  10  11 129  1.47372e-05
  3  10  11 136 -5.45395e-05
  3  10  11 142 -1.35970e-05
  3  10  11 143 -1.32485e-05
  3  10  11 145 -8.05383e-05
  3  10  11 148 -4.15884e-05
  3  10  11 149  4.16359e-05
  3  10  11 153  1.46846e-04
  3  10  12   9  8.11271e-05
  3  10  12  15  3.05218e-04
  3  10  12  16  3.05627e-04
  3  10  12  21  6.36049e-05
  3  10  12  25 -4.06807e-05
  3  10  12  26  4.03810e-05
  3  10  12  31 -2.43354e-04
  3  10  12  32 -2.43629e-04
  3  10  12  33  2.03804e-04
  3  10  12  44 -1.56517e-04
  3  10  12  45  1.57356e-04
  3  10  12  49 -3.12427e-05
  3  10  12  57 -1.39976e-05
  3  10  12  61  2.90057e-05
  3  10  12  63  3.11901e-05
  3  10  12  64 -2.06834e-05
  3  10  12  69 -1.22660e-05
  3  10  12  70  1.27156e-05
  3  10  12  74  1.11598e-05
  3  10  12  75 -1.10344e-05
  3  10  12  94  7.42937e-05
  3  10  12  95  7.49847e-05
  3  10  12 100 -4.03731e-05
  3  10  12 101 -4.07546e-05
  3  10  12 111 -6.55278e-05
  3  10  12 113 -6.71980e-05
  3  10  12 116  1.23023e-04
  3  10  12 122  1.88979e-05
  3  10  12 123  2.12856e-05
  3  10  12 126 -4.89027e-05
  3  10  12 128  2.98790e-05
  3  10  12 129 -2.94404e-05
  3  10  12 136  1.14460e-04
  3  10  12 142 -8.24962e-05
  3  10  12 143  8.30313e-05
  3  10  12 145 -2.62163e-04
  3  10  12 148 -4.17248e-05
  3  10  12 149 -4.35731e-05
  3  10  12 153 -2.39410e-04
  3  10  12 170  1.34139e-05
  3  10  12 171 -1.32924e-05
  3  10  13   9  4.07784e-04
  3  10  13  10 -2.49886e-04
  3  10  13  11 -2.49879e-04
  3  10  13  15 -1.81818e-04
  3  10  13  16 -1.80294e-04
  3  10  13  21  2.48737e-04
  3  10  13  27  1.29513e-05
  3  10  13  28  1.29726e-05
  3  10  13  31 -1.30515e-04
  3  10  13  32 -1.29166e-04
  3  10  13  37 -1.81634e-04
  3  10  13  38 -1.82908e-04
  3  10  13  44  4.90888e-04
  3  10  13  45 -4.93091e-04
  3  10  13  46  1.54497e-04
  3  10  13  47 -1.54486e-04
  3  10  13  56  3.27197e-04
  3  10  13  57 -3.08313e-04
  3  10  13  61  1.90096e-05
  3  10  13  63  8.59411e-05
  3  10  13  64 -8.72253e-05
  3  10  13  72  4.53169e-05
  3  10  13  73 -4.55751e-05
  3  10  13  79 -4.23799e-05
  3  10  13  83 -9.89451e-05
  3  10  13  84 -9.91975e-05
  3  10  13  86  1.37794e-05
  3  10  13  87  1.37551e-05
  3  10  13  91 -1.06932e-04
  3  10  13  94 -5.09603e-05
  3  10  13  95 -5.39841e-05
  3  10  13 106 -6.63261e-05
  3  10  13 107  6.48472e-05
  3  10  13 111  1.01346e-04
  3  10  13 113  2.49737e-05
  3  10  13 116  1.18786e-04
  3  10  13 118  2.65610e-04
  3  10  13 119 -2.66783e-04
  3  10  13 122 -6.01908e-04
  3  10  13 123 -6.00135e-04
  3  10  13 126 -2.83192e-04
  3  10  13 142 -1.15202e-03
  3  10  13 143  1.19000e-03
  3  10  13 145 -1.31049e-04
  3  10  13 148  3.16875e-04
  3  10  13 149  3.16289e-04
  3  10  13 153  1.13855e-05
  3  10  14   9 -2.00887e-04
  3  10  14  10  7.47653e-05
  3  10  14  11 -7.44686e-05
  3  10  14  15  4.26459e-04
  3  10  14  16 -4.24735e-04
  3  10  14  21  2.02084e-04
  3  10  14  25  1.73825e-05
  3  10  14  26  1.70715e-05
  3  10  14  27 -4.61954e-05
  3  10  14  28  4.63466e-05
  3  10  14  31 -3.16791e-04
  3  10  14  32  3.15563e-04
  3  10  14  33  4.91358e-05
  3  10  14  37  4.57329e-04
  3  10  14  38 -4.59354e-04
  3  10  14  44  3.13844e-04
  3  10  14  45  3.14362e-04
  3  10  14  46 -8.25454e-05
  3  10  14  47 -8.23269e-05
  3  10  14  49  1.04250e-04
  3  10  14  55  2.39720e-05
  3  10  14  56  4.68558e-04
  3  10  14  57  4.55080e-04
  3  10  14  61 -1.08683e-04
  3  10  14  63  1.78041e-04
  3  10  14  64  1.78745e-04
  3  10  14  69  3.47881e-04
  3  10  14  70  3.48522e-04
  3  10  14  72 -3.65927e-04
  3  10  14  73 -3.66303e-04
  3  10  14  79  3.45843e-04
  3  10  14  83  2.57820e-05
  3  10  14  84 -2.66712e-05
  3  10  14  86 -7.20543e-05
  3  10  14  87  7.18901e-05
  3  10  14  91  2.14147e-05
  3  10  14  94  1.10485e-04
  3  10  14  95 -1.08375e-04
  3  10  14  96  1.41509e-05
  3  10  14 100 -2.83801e-05
  3  10  14 101  4.00478e-05
  3  10  14 106 -4.01594e-04
  3  10  14 107 -4.03122e-04
  3  10  14 111  7.30561e-04
  3  10  14 113  3.59456e-05
  3  10  14 116  3.32400e-04
  3  10  14 118  1.78957e-04
  3  10  14 119  1.79000e-04
  3  10  14 122  6.82756e-04
  3  10  14 123 -6.80817e-04
  3  10  14 126 -9.44209e-04
  3  10  14 128 -1.06480e-03
  3  10  14 129 -1.06342e-03
  3  10  14 136  7.02139e-05
  3  10  14 140 -1.32369e-05
  3  10  14 142 -2.26323e-03
  3  10  14 143 -2.28668e-03
  3  10  14 145 -9.91624e-05
  3  10  14 148 -5.47889e-04
  3  10  14 149  6.73760e-04
  3  10  14 150 -1.24382e-04
  3  10  14 153 -2.10635e-05
  3  10  14 158  1.47141e-05
  3  10  14 159  1.47005e-05
  3  10  14 170 -1.56398e-05
  3  10  14 171 -1.48292e-05
  3  10  15   7  1.11089e-04
  3  10  15   9  1.05842e-05
  3  10  15  10  2.84434e-05
  3  10  15  12  1.37961e-04
  3  10  15  13 -1.10370e-04
  3  10  15  14  3.15700e-04
  3  10  15  17  4.57201e-04
  3  10  15  19 -4.62838e-05
  3  10  15  22 -1.75557e-04
  3  10  15  23  2.95070e-05
  3  10  15  24 -1.08535e-04
  3  10  15  25  2.39532e-05
  3  10  15  26 -1.70195e-05
  3  10  15  30  1.05404e-04
  3  10  15  35 -4.60565e-04
  3  10  15  36  6.99603e-05
  3  10  15  40  2.70428e-04
  3  10  15  41 -8.67246e-05
  3  10  15  42  1.62513e-05
  3  10  15  48  1.65652e-05
  3  10  15  49  1.80740e-04
  3  10  15  50 -3.56896e-05
  3  10  15  51  1.72847e-05
  3  10  15  53  2.92710e-04
  3  10  15  54  3.74262e-05
  3  10  15  55  1.54058e-04
  3  10  15  58  1.57010e-04
  3  10  15  60  5.95100e-04
  3  10  15  61  1.02905e-05
  3  10  15  63 -9.30711e-05
  3  10  15  64  2.88171e-05
  3  10  15  65 -5.26439e-05
  3  10  15  66  8.55736e-05
  3  10  15  68 -6.40202e-05
  3  10  15  69  3.01352e-05
  3  10  15  70  1.80995e-04
  3  10  15  71  1.11421e-04
  3  10  15  72 -1.17162e-05
  3  10  15  74  1.01485e-05
  3  10  15  75  1.87178e-05
  3  10  15  76 -1.63603e-04
  3  10  15  81 -7.07214e-05
  3  10  15  82  1.74191e-04
  3  10  15  83 -1.01774e-04
  3  10  15  84 -1.67187e-05
  3  10  15  88 -6.79873e-05
  3  10  15  93 -3.82149e-04
  3  10  15  95  3.75330e-05
  3  10  15  97 -2.33581e-04
  3  10  15  99  6.27698e-04
  3  10  15 100  1.27056e-05
  3  10  15 102  3.97032e-04
  3  10  15 104 -1.09744e-04
  3  10  15 107 -8.61140e-05
  3  10  15 108  3.09686e-04
  3  10  15 112  5.63468e-05
  3  10  15 115  2.05947e-04
  3  10  15 116  4.54915e-05
  3  10  15 117  5.25074e-05
  3  10  15 120  1.37705e-04
  3  10  15 121  1.10271e-04
  3  10  15 125 -2.69161e-04
  3  10  15 126  2.79063e-05
  3  10  15 127 -3.00208e-05
  3  10  15 129 -6.66520e-05
  3  10  15 130 -4.58527e-05
  3  10  15 131  1.30363e-05
  3  10  15 132 -1.76850e-05
  3  10  15 139  1.14159e-04
  3  10  15 141 -3.25378e-05
  3  10  15 144 -2.93954e-04
  3  10  15 145  3.13221e-04
  3  10  15 146  1.12419e-04
  3  10  15 147 -1.55248e-05
  3  10  15 151 -5.91028e-05
  3  10  15 155 -1.45175e-04
  3  10  15 156 -1.15850e-04
  3  10  15 161 -6.08224e-05
  3  10  15 163 -1.86764e-05
  3  10  15 164 -3.02898e-05
  3  10  15 167  1.04691e-05
  3  10  15 168 -1.23192e-04
  3  10  15 169  1.10246e-04
  3  10  15 170  3.91102e-05
  3  10  15 172  1.18460e-05
  3  10  15 173 -1.24469e-05
  3  10  15 174 -3.07136e-04
  3  10  15 177  2.80429e-05
  3  10  16  10  2.77046e-05
  3  10  16  12 -5.02860e-05
  3  10  16  14 -1.29890e-04
  3  10  16  17 -1.34026e-04
  3  10  16  18  1.10655e-04
  3  10  16  19  1.09543e-04
  3  10  16  22 -1.08660e-04
  3  10  16  23  4.95559e-04
  3  10  16  29 -1.08573e-04
  3  10  16  30 -7.73106e-05
  3  10  16  35  2.10798e-04
  3  10  16  36  1.09711e-04
  3  10  16  39  1.42715e-04
  3  10  16  40 -5.35797e-05
  3  10  16  41  2.40966e-04
  3  10  16  43  1.11586e-04
  3  10  16  48 -1.51828e-04
  3  10  16  49 -1.77490e-04
  3  10  16  50 -1.44352e-04
  3  10  16  51  1.08661e-04
  3  10  16  52 -1.09281e-04
  3  10  16  53  7.05734e-05
  3  10  16  54  3.63326e-05
  3  10  16  55  4.67218e-05
  3  10  16  57 -3.96996e-05
  3  10  16  58  1.36936e-05
  3  10  16  60 -1.09843e-04
  3  10  16  63 -3.85600e-05
  3  10  16  65 -1.10125e-04
  3  10  16  67  1.90838e-05
  3  10  16  68 -1.09065e-04
  3  10  16  70  2.75369e-05
  3  10  16  71 -2.27245e-05
  3  10  16  75 -1.85358e-05
  3  10  16  77 -1.11080e-04
  3  10  16  81 -1.73317e-05
  3  10  16  82  1.77348e-04
  3  10  16  85  1.24801e-05
  3  10  16  88  1.00488e-04
  3  10  16  89  2.76607e-05
  3  10  16  92 -1.21707e-04
  3  10  16  93  4.50953e-05
  3  10  16  95  7.95924e-05
  3  10  16  97 -2.65026e-05
  3  10  16  98  8.00733e-05
  3  10  16  99 -9.05993e-05
  3  10  16 102 -1.02514e-04
  3  10  16 103 -3.35731e-05
  3  10  16 105 -2.07473e-04
  3  10  16 107  7.20991e-05
  3  10  16 108 -1.16222e-04
  3  10  16 110 -1.19896e-05
  3  10  16 111 -2.54303e-05
  3  10  16 112  3.57900e-05
  3  10  16 114 -9.03787e-05
  3  10  16 115  4.50566e-05
  3  10  16 116 -5.43759e-05
  3  10  16 117 -3.74940e-05
  3  10  16 120 -1.52226e-04
  3  10  16 125  5.70359e-05
  3  10  16 129 -5.88335e-04
  3  10  16 130 -1.11698e-04
  3  10  16 132 -5.30555e-05
  3  10  16 133 -4.50953e-05
  3  10  16 138  7.31404e-05
  3  10  16 140  2.64064e-04
  3  10  16 141  1.22255e-04
  3  10  16 144 -2.20845e-04
  3  10  16 145 -2.49602e-04
  3  10  16 146 -3.78580e-05
  3  10  16 147 -1.50622e-04
  3  10  16 151 -2.35752e-04
  3  10  16 152 -3.00613e-05
  3  10  16 154  9.40753e-05
  3  10  16 155  2.37311e-04
  3  10  16 157  1.59573e-05
  3  10  16 160  1.21263e-04
  3  10  16 161  1.10371e-04
  3  10  16 168 -8.50912e-05
  3  10  16 169 -1.37604e-05
  3  10  16 170 -1.19781e-05
  3  10  16 172  2.76693e-05
  3  10  16 174  5.13439e-05
  3  10  16 177  4.07257e-05
  3  10  17   7  2.52987e-05
  3  10  17   8  8.01272e-05
  3  10  17   9 -8.04861e-05
  3  10  17  11  1.22104e-05
  3  10  17  12 -3.57601e-05
  3  10  17  14 -1.35641e-04
  3  10  17  16 -7.37535e-05
  3  10  17  17 -4.62655e-05
  3  10  17  18 -1.17988e-04
  3  10  17  19 -2.04905e-05
  3  10  17  20  1.90113e-05
  3  10  17  22  7.07565e-05
  3  10  17  23 -9.56163e-05
  3  10  17  27 -1.58008e-05
  3  10  17  30 -3.49576e-05
  3  10  17  35  1.32416e-04
  3  10  17  36 -2.02202e-05
  3  10  17  40 -2.24083e-05
  3  10  17  44 -1.41943e-05
  3  10  17  47 -2.20494e-05
  3  10  17  48 -2.42800e-05
  3  10  17  49 -3.65867e-05
  3  10  17  50  7.10662e-05
  3  10  17  51 -2.08296e-05
  3  10  17  53 -1.00071e-04
  3  10  17  55 -1.37019e-05
  3  10  17  58 -4.27227e-05
  3  10  17  60 -3.02881e-05
  3  10  17  63 -2.23389e-05
  3  10  17  66 -2.98517e-05
  3  10  17  68  1.05476e-05
  3  10  17  69  1.70442e-05
  3  10  17  72 -6.04480e-05
  3  10  17  75  1.67177e-05
  3  10  17  76 -3.88397e-05
  3  10  17  78  1.39935e-05
  3  10  17  79 -1.37801e-05
  3  10  17  90 -1.28747e-05
  3  10  17  91  1.27389e-05
  3  10  17  92  2.53651e-04
  3  10  17  93  1.33725e-04
  3  10  17  95 -1.11893e-05
  3  10  17  96 -4.33392e-04
  3  10  17  97  6.89072e-05
  3  10  17  98  1.60296e-04
  3  10  17  99 -1.65448e-04
  3  10  17 102 -8.62066e-05
  3  10  17 103 -8.97594e-05
  3  10  17 104  2.22242e-05
  3  10  17 106  1.68151e-05
  3  10  17 107  6.21927e-05
  3  10  17 108 -5.94520e-05
  3  10  17 112 -1.14232e-04
  3  10  17 115 -1.64060e-05
  3  10  17 116 -1.93015e-05
  3  10  17 120 -6.73018e-05
  3  10  17 121 -1.73810e-05
  3  10  17 122  2.92790e-05
  3  10  17 124 -2.07348e-04
  3  10  17 125  1.02818e-04
  3  10  17 130  3.09920e-05
  3  10  17 132 -1.33755e-05
  3  10  17 133  1.77433e-05
  3  10  17 139 -5.80636e-05
  3  10  17 140 -3.07341e-04
  3  10  17 141  1.80625e-05
  3  10  17 145 -1.12182e-05
  3  10  17 146 -1.77989e-05
  3  10  17 151  8.16173e-05
  3  10  17 154  1.39616e-05
  3  10  17 157  1.86981e-05
  3  10  17 160 -5.65042e-05
  3  10  17 168  8.08120e-05
  3  10  17 169 -3.18029e-05
  3  10  17 172  3.50067e-05
  3  10  17 174 -2.01723e-05
  3  10  17 177  1.47652e-05
  3  10  18   7  1.59762e-05
  3  10  18   8 -2.22714e-05
  3  10  18   9 -1.91653e-05
  3  10  18  13 -1.70185e-05
  3  10  18  14 -2.11554e-05
  3  10  18  16  8.64416e-05
  3  10  18  17 -1.08417e-05
  3  10  18  19 -3.54318e-05
  3  10  18  20  2.46437e-04
  3  10  18  22 -2.63739e-05
  3  10  18  23 -2.63753e-05
  3  10  18  26 -1.49865e-05
  3  10  18  30 -5.28747e-05
  3  10  18  39 -1.00229e-04
  3  10  18  40 -3.69697e-05
  3  10  18  41  4.37093e-05
  3  10  18  42  1.88838e-05
  3  10  18  47 -2.12468e-05
  3  10  18  48 -2.00952e-05
  3  10  18  49  2.94036e-05
  3  10  18  52 -1.91957e-05
  3  10  18  53  7.29466e-05
  3  10  18  54  3.62987e-05
  3  10  18  55 -8.24946e-05
  3  10  18  58  1.29145e-05
  3  10  18  59  1.15502e-04
  3  10  18  60 -1.27613e-05
  3  10  18  61  1.25514e-04
  3  10  18  62  1.31428e-04
  3  10  18  63 -2.35055e-05
  3  10  18  64 -1.27150e-05
  3  10  18  67  1.91538e-04
  3  10  18  68  3.02103e-05
  3  10  18  69  4.48446e-05
  3  10  18  70 -1.14008e-04
  3  10  18  72  3.97820e-05
  3  10  18  76 -1.92053e-04
  3  10  18  78  1.10522e-05
  3  10  18  79 -2.81300e-05
  3  10  18  82  3.74042e-05
  3  10  18  83  1.55262e-05
  3  10  18  84  1.58311e-05
  3  10  18  85 -1.80023e-05
  3  10  18  88 -4.83016e-05
  3  10  18  89  6.73152e-05
  3  10  18  92  2.20133e-05
  3  10  18  93 -1.82522e-05
  3  10  18  96 -2.77581e-05
  3  10  18  97 -1.82045e-05
  3  10  18  98  2.28868e-05
  3  10  18  99 -2.12613e-05
  3  10  18 100 -1.59068e-04
  3  10  18 102 -2.98072e-05
  3  10  18 103 -2.04466e-05
  3  10  18 105  1.42134e-05
  3  10  18 106  2.12668e-05
  3  10  18 107 -2.82842e-05
  3  10  18 109  1.55417e-04
  3  10  18 115  1.44051e-04
  3  10  18 116 -1.02323e-05
  3  10  18 120  2.71897e-05
  3  10  18 131  2.65448e-05
  3  10  18 132 -2.43565e-05
  3  10  18 133  2.58825e-04
  3  10  18 135 -2.32910e-05
  3  10  18 136 -2.12559e-05
  3  10  18 137 -2.08090e-05
  3  10  18 138 -2.51131e-04
  3  10  18 139  1.50962e-05
  3  10  18 140  2.64590e-05
  3  10  18 141 -1.77264e-05
  3  10  18 145 -3.10894e-05
  3  10  18 146  1.11797e-04
  3  10  18 150 -2.97111e-04
  3  10  18 152 -3.00232e-05
  3  10  18 154  4.95425e-05
  3  10  18 155  9.09140e-05
  3  10  18 156  4.10769e-05
  3  10  18 157 -4.40833e-05
  3  10  18 159 -1.91488e-05
  3  10  18 163 -1.65463e-05
  3  10  18 164 -2.97837e-05
  3  10  18 166 -3.61418e-05
  3  10  18 169 -1.88177e-05
  3  10  18 170 -2.04721e-05
  3  10  18 172  1.10721e-04
  3  10  18 174 -1.76338e-04
  3  10  18 175 -8.31753e-05
  3  10  18 177 -2.46951e-05
  3  11  12  12 -4.63878e-05
  3  11  12  18  2.26809e-04
  3  11  12  29 -4.56217e-04
  3  11  12  39 -7.02440e-04
  3  11  12  43 -8.15172e-04
  3  11  12  52  8.00241e-05
  3  11  12  58 -1.56217e-05
  3  11  12  59 -4.90095e-04
  3  11  12  67 -3.17871e-05
  3  11  12  76  3.31947e-05
  3  11  12  92  7.46010e-04
  3  11  12  96 -1.40836e-03
  3  11  12  97 -1.53486e-05
  3  11  12  98 -3.18379e-04
  3  11  12 103  3.74758e-04
  3  11  12 104 -2.15737e-04
  3  11  12 109 -5.73687e-04
  3  11  12 114  1.05975e-03
  3  11  12 117  1.44230e-05
  3  11  12 121 -3.21272e-04
  3  11  12 124  2.24182e-03
  3  11  12 131 -2.55169e-03
  3  11  12 133 -1.95759e-03
  3  11  12 138 -9.53731e-04
  3  11  12 140 -2.41105e-03
  3  11  12 147  1.22151e-03
  3  11  12 150 -7.59824e-05
  3  11  12 154 -5.46215e-04
  3  11  12 157 -8.48658e-05
  3  11  12 161  2.17437e-04
  3  11  12 165 -1.31359e-04
  3  11  12 169  2.90792e-05
  3  11  12 173 -7.14887e-05
  3  11  12 176 -4.21705e-05
  3  11  13  13  1.68300e-04
  3  11  13  19 -1.47379e-04
  3  11  13  24 -1.14560e-05
  3  11  13  30  1.94442e-05
  3  11  13  36 -1.47892e-04
  3  11  13  42 -1.77364e-05
  3  11  13  43  1.44927e-05
  3  11  13  51 -1.36628e-04
  3  11  13  55  4.73300e-05
  3  11  13  71 -1.43002e-04
  3  11  13  74 -3.13550e-05
  3  11  13  75 -3.25779e-05
  3  11  13  80  1.38065e-04
  3  11  13  81  3.63685e-05
  3  11  13  89  1.35167e-04
  3  11  13  92  1.07986e-05
  3  11  13  93  2.49140e-05
  3  11  13  96 -1.24988e-05
  3  11  13 116  3.01852e-05
  3  11  13 131 -1.59748e-05
  3  11  13 133  1.16480e-05
  3  11  13 140 -1.83483e-05
  3  11  13 144 -1.08129e-05
  3  11  13 145 -1.53587e-05
  3  11  13 147  1.57007e-05
  3  11  13 150  4.08466e-05
  3  11  13 154  1.00154e-05
  3  11  14  12  1.42388e-04
  3  11  14  14  2.37316e-04
  3  11  14  17 -1.77243e-04
  3  11  14  23 -1.58290e-04
  3  11  14  30 -1.48276e-04
  3  11  14  35  1.35021e-05
  3  11  14  40  5.00516e-05
  3  11  14  41  1.15680e-04
  3  11  14  49 -1.05845e-05
  3  11  14  50  1.32021e-04
  3  11  14  53  1.08515e-04
  3  11  14  55  8.33726e-05
  3  11  14  56  1.71924e-05
  3  11  14  58  7.07997e-05
  3  11  14  60 -1.41820e-04
  3  11  14  63  8.06137e-05
  3  11  14  64 -1.85123e-05
  3  11  14  68  1.21765e-04
  3  11  14  70  1.25818e-04
  3  11  14  72  1.05630e-05
  3  11  14  76  1.12084e-04
  3  11  14  81 -1.59404e-04
  3  11  14  82 -1.01527e-05
  3  11  14  83 -2.01587e-05
  3  11  14  84  2.33898e-05
  3  11  14  88  1.16695e-04
  3  11  14  89  1.15560e-04
  3  11  14  93  3.35841e-05
  3  11  14  95 -1.35256e-05
  3  11  14  97  1.61763e-04
  3  11  14 102 -6.81904e-05
  3  11  14 106 -3.07845e-05
  3  11  14 108  5.36138e-05
  3  11  14 112  4.14077e-05
  3  11  14 115 -1.80071e-04
  3  11  14 120  1.42188e-04
  3  11  14 125 -1.39119e-05
  3  11  14 130  1.81404e-04
  3  11  14 132 -1.89476e-04
  3  11  14 134  1.29407e-05
  3  11  14 145  9.68782e-05
  3  11  14 146 -1.15780e-05
  3  11  14 151 -1.89831e-04
  3  11  14 156 -5.52981e-05
  3  11  14 158 -1.26513e-05
  3  11  14 160 -5.92827e-05
  3  11  14 163  2.01420e-05
  3  11  14 164 -2.57588e-05
  3  11  14 166  1.87752e-05
  3  11  14 170 -3.69829e-05
  3  11  14 172 -2.86348e-05
  3  11  14 174  2.72474e-04
  3  11  14 177  1.63300e-04
  3  11  15   9  3.49665e-04
  3  11  15  11 -2.36211e-04
  3  11  15  15 -3.72225e-05
  3  11  15  16  3.70718e-05
  3  11  15  21  1.34571e-04
  3  11  15  25 -1.10287e-05
  3  11  15  26 -1.11438e-05
  3  11  15  27  1.21242e-04
  3  11  15  28 -1.20934e-04
  3  11  15  31  5.43380e-05
  3  11  15  32 -5.41494e-05
  3  11  15  37 -3.54739e-04
  3  11  15  38  3.55277e-04
  3  11  15  44 -7.71539e-05
  3  11  15  45 -7.75700e-05
  3  11  15  46 -4.39293e-05
  3  11  15  47 -4.38112e-05
  3  11  15  48 -2.00697e-04
  3  11  15  61  1.09970e-04
  3  11  15  63  4.06168e-05
  3  11  15  64  4.09243e-05
  3  11  15  69 -9.15436e-05
  3  11  15  70  9.24621e-05
  3  11  15  72  1.29366e-04
  3  11  15  73  1.29888e-04
  3  11  15  74 -3.18565e-05
  3  11  15  75 -2.85351e-05
  3  11  15  79 -1.30223e-04
  3  11  15  84 -7.34849e-05
  3  11  15  86 -1.24357e-05
  3  11  15  87  1.24462e-05
  3  11  15  91 -1.01565e-04
  3  11  15  94 -8.75461e-04
  3  11  15 106 -1.55541e-04
  3  11  15 107  1.53751e-04
  3  11  15 111  1.93015e-04
  3  11  15 112  2.90095e-05
  3  11  15 117 -8.34824e-04
  3  11  15 118  6.94530e-05
  3  11  15 119  6.37837e-05
  3  11  15 122  4.43269e-04
  3  11  15 123 -4.42725e-04
  3  11  15 127  4.61348e-04
  3  11  15 128  5.92695e-04
  3  11  15 136  1.64393e-05
  3  11  15 142  1.16212e-03
  3  11  15 143 -1.13691e-03
  3  11  15 144  1.52946e-03
  3  11  15 145  5.25461e-05
  3  11  15 148  4.90300e-04
  3  11  15 149  4.91951e-04
  3  11  15 150 -1.35889e-04
  3  11  15 152  3.18878e-04
  3  11  15 153 -3.17420e-04
  3  11  16   9 -6.02615e-05
  3  11  16  11 -1.94587e-05
  3  11  16  15  1.07687e-05
  3  11  16  16  1.07477e-05
  3  11  16  21 -1.47173e-05
  3  11  16  27 -2.77559e-05
  3  11  16  28 -2.77286e-05
  3  11  16  31  9.32716e-05
  3  11  16  32  9.34564e-05
  3  11  16  37  1.62082e-05
  3  11  16  38 -1.61628e-05
  3  11  16  48  1.49661e-04
  3  11  16  55 -9.56923e-05
  3  11  16  56 -1.94933e-04
  3  11  16  57  1.95504e-04
  3  11  16  61 -2.89186e-05
  3  11  16  69 -1.57528e-05
  3  11  16  70 -1.20490e-05
  3  11  16  74  4.31863e-05
  3  11  16  75 -4.44423e-05
  3  11  16  94 -3.98572e-05
  3  11  16  95 -1.29231e-05
  3  11  16 106  1.70064e-04
  3  11  16 107 -1.72177e-04
  3  11  16 111 -2.76454e-04
  3  11  16 112 -4.40234e-04
  3  11  16 113 -4.37126e-04
  3  11  16 117 -1.54926e-04
  3  11  16 118 -2.29617e-05
  3  11  16 119 -1.04080e-05
  3  11  16 122 -6.77257e-05
  3  11  16 123  7.30143e-05
  3  11  16 127  1.44316e-04
  3  11  16 128  1.99497e-04
  3  11  16 135  7.84940e-05
  3  11  16 136 -1.20699e-05
  3  11  16 142 -9.28434e-04
  3  11  16 143 -9.12337e-04
  3  11  16 144  3.64315e-04
  3  11  16 145 -1.51947e-04
  3  11  16 148 -5.52909e-05
  3  11  16 149 -6.66235e-05
  3  11  16 152  7.84357e-05
  3  11  16 153  9.18112e-05
  3  11  16 162 -8.04909e-05
  3  11  16 163 -8.03591e-05
  3  11  16 166 -4.87189e-05
  3  11  16 167 -4.88037e-05
  3  11  16 170  1.12980e-04
  3  11  16 171 -1.13901e-04
  3  11  16 174 -4.76611e-05
  3  11  17   8 -4.74716e-05
  3  11  17  10 -2.25960e-05
  3  11  17  15  1.80963e-04
  3  11  17  20  3.25386e-05
  3  11  17  21 -3.50203e-05
  3  11  17  28 -2.49490e-04
  3  11  17  31  3.91287e-04
  3  11  17  32 -3.91521e-04
  3  11  17  33  3.12658e-05
  3  11  17  37 -2.49150e-05
  3  11  17  38  2.48790e-05
  3  11  17  44 -4.72612e-04
  3  11  17  45  4.73118e-04
  3  11  17  48  2.71522e-04
  3  11  17  54  4.84319e-04
  3  11  17  55  4.83816e-04
  3  11  17  56 -5.94261e-04
  3  11  17  57 -5.93739e-04
  3  11  17  70  7.67389e-05
  3  11  17  74 -6.26463e-05
  3  11  17  78  2.34776e-05
  3  11  17  94  1.10538e-04
  3  11  17  95  1.05308e-04
  3  11  17 101 -3.55904e-04
  3  11  17 106  5.19039e-04
  3  11  17 107 -5.07793e-04
  3  11  17 111 -8.37670e-04
  3  11  17 112 -4.86705e-05
  3  11  17 113 -4.28428e-05
  3  11  17 116 -1.95205e-04
  3  11  17 118 -4.12245e-04
  3  11  17 119  4.06733e-04
  3  11  17 122  5.73077e-04
  3  11  17 123  5.69387e-04
  3  11  17 126  9.44302e-04
  3  11  17 128 -7.71486e-04
  3  11  17 129  7.73442e-04
  3  11  17 134  1.22287e-04
  3  11  17 137  1.05718e-04
  3  11  17 142  1.88650e-03
  3  11  17 143  1.86902e-03
  3  11  17 145 -6.86507e-05
  3  11  17 148 -1.86594e-03
  3  11  17 149 -1.84654e-03
  3  11  17 152 -6.80338e-04
  3  11  17 158 -2.32050e-04
  3  11  17 159 -2.31738e-04
  3  11  17 162  2.92871e-04
  3  11  17 163  2.93329e-04
  3  11  17 167  1.96556e-04
  3  11  17 170  4.37038e-04
  3  11  17 171  4.37677e-04
  3  11  17 174  1.84264e-04
  3  11  17 175  1.84052e-04
  3  11  18   8  1.11482e-04
  3  11  18  10 -2.19744e-04
  3  11  18  11 -2.19829e-04
  3  11  18  15  1.16831e-04
  3  11  18  20 -2.03189e-04
  3  11  18  21 -2.03144e-04
  3  11  18  25  5.43584e-05
  3  11  18  26  5.44148e-05
  3  11  18  31  3.83622e-05
  3  11  18  32 -3.92826e-05
  3  11  18  44 -1.47988e-05
  3  11  18  45 -1.36243e-05
  3  11  18  46 -1.47447e-05
  3  11  18  48 -2.59122e-05
  3  11  18  56  3.06732e-05
  3  11  18  57 -3.32630e-05
  3  11  18  62  1.28261e-04
  3  11  18  63  2.16606e-04
  3  11  18  64  2.16778e-04
  3  11  18  70  2.65061e-04
  3  11  18  73 -2.45645e-04
  3  11  18  78  2.68662e-04
  3  11  18  83  7.58829e-05
  3  11  18  84  7.69145e-05
  3  11  18  86  5.16638e-05
  3  11  18  87  5.17307e-05
  3  11  18  90  2.73057e-05
  3  11  18  91  2.72805e-05
  3  11  18  94  1.19025e-03
  3  11  18  95  1.19221e-03
  3  11  18 101 -3.26912e-05
  3  11  18 106  9.46774e-05
  3  11  18 107  1.50232e-04
  3  11  18 111 -1.73778e-04
  3  11  18 112 -1.49211e-03
  3  11  18 113 -1.49281e-03
  3  11  18 116 -1.86665e-03
  3  11  18 117  1.18448e-04
  3  11  18 118 -7.81570e-04
  3  11  18 119 -7.90955e-04
  3  11  18 122 -1.48048e-04
  3  11  18 123  1.61580e-04
  3  11  18 126  2.07204e-03
  3  11  18 128  1.55069e-03
  3  11  18 129  1.55151e-03
  3  11  18 137 -2.56649e-05
  3  11  18 142  2.60298e-03
  3  11  18 143  2.63079e-03
  3  11  18 145  3.40249e-03
  3  11  18 148  6.45461e-04
  3  11  18 149  7.00715e-04
  3  11  18 152 -1.75662e-05
  3  11  18 153 -1.72403e-05
  3  11  18 158 -1.45215e-05
  3  11  18 159 -1.87411e-05
  3  11  18 170  1.80031e-05
  3  12  13  12 -1.21443e-05
  3  12  13  14 -3.33809e-05
  3  12  13  22 -1.92106e-05
  3  12  13  23 -4.32169e-05
  3  12  13  35  3.89730e-05
  3  12  13  41 -1.37052e-05
  3  12  13  50 -2.89945e-05
  3  12  13  53 -1.32299e-05
  3  12  13  55 -5.37006e-05
  3  12  13  60 -1.01455e-05
  3  12  13  63  1.14118e-05
  3  12  13  66  1.39108e-05
  3  12  13  68 -2.12491e-05
  3  12  13  70  2.57241e-05
  3  12  13  74  1.71633e-05
  3  12  13  75 -1.69679e-05
  3  12  13  76 -1.75791e-05
  3  12  13  88 -6.33993e-05
  3  12  13  89  1.10042e-05
  3  12  13  93  3.47876e-05
  3  12  13  99 -4.50474e-05
  3  12  13 102 -2.35143e-05
  3  12  13 105 -4.77199e-05
  3  12  13 107 -3.52712e-05
  3  12  13 108 -1.64797e-05
  3  12  13 115 -2.51986e-05
  3  12  13 116 -1.81657e-05
  3  12  13 120  4.05567e-05
  3  12  13 130 -1.75820e-05
  3  12  13 132  1.51549e-05
  3  12  13 139 -1.77958e-05
  3  12  13 141  1.58293e-05
  3  12  13 144  1.00863e-05
  3  12  13 145 -1.58815e-05
  3  12  13 156  3.19294e-05
  3  12  13 160 -1.16478e-05
  3  12  13 164  1.46594e-05
  3  12  13 172  3.91745e-05
  3  12  13 174  3.97150e-05
  3  12  13 177  1.33064e-05
  3  12  14   7 -2.22969e-05
  3  12  14  13 -1.51297e-05
  3  12  14  19  3.38399e-05
  3  12  14  24  1.18842e-05
  3  12  14  29 -1.07079e-05
  3  12  14  39 -1.85088e-05
  3  12  14  42 -1.05529e-05
  3  12  14  43 -2.41993e-05
  3  12  14  51  5.26373e-05
  3  12  14  58 -1.14724e-05
  3  12  14  59 -1.39117e-05
  3  12  14  65 -1.27259e-05
  3  12  14  71  3.43734e-05
  3  12  14  77  1.77468e-05
  3  12  14  80 -1.51439e-05
  3  12  14  89 -1.72205e-05
  3  12  14  92  1.69221e-05
  3  12  14  97 -1.26147e-05
  3  12  14 109 -1.60141e-05
  3  12  14 114  2.50814e-05
  3  12  14 124  5.18998e-05
  3  12  14 130 -6.13621e-05
  3  12  14 131 -5.30003e-05
  3  12  14 133 -4.76107e-05
  3  12  14 138 -2.36875e-05
  3  12  14 144  1.13202e-05
  3  12  14 145 -5.59815e-05
  3  12  14 147  2.75642e-05
  3  12  14 154 -1.65039e-05
  3  12  14 167 -1.10711e-05
  3  12  14 171  1.27570e-05
  3  12  15   9 -3.42166e-04
  3  12  15  11  1.59100e-04
  3  12  15  15  1.21078e-04
  3  12  15  16  1.20876e-04
  3  12  15  21 -1.70630e-04
  3  12  15  27  3.15781e-04
  3  12  15  28  3.14742e-04
  3  12  15  31 -1.51433e-04
  3  12  15  32 -1.51800e-04
  3  12  15  33 -4.49408e-05
  3  12  15  37  1.47397e-04
  3  12  15  38  1.47651e-04
  3  12  15  44  1.82700e-04
  3  12  15  45 -1.83460e-04
  3  12  15  46 -1.06373e-04
  3  12  15  47  1.06063e-04
  3  12  15  48  2.07511e-04
  3  12  15  61  2.54178e-05
  3  12  15  63 -2.72420e-05
  3  12  15  64  2.65620e-05
  3  12  15  69  2.41918e-05
  3  12  15  70  2.45754e-05
  3  12  15  72 -9.79510e-05
  3  12  15  73  9.83807e-05
  3  12  15  79  7.63319e-05
  3  12  15  84  7.19359e-05
  3  12  15  91  7.52296e-05
  3  12  15  94  5.16630e-04
  3  12  15  95 -7.34261e-05
  3  12  15  96  3.18238e-05
  3  12  15 106  1.07797e-04
  3  12  15 107  1.09490e-04
  3  12  15 111 -2.44055e-04
  3  12  15 112 -2.39978e-05
  3  12  15 113 -1.67430e-05
  3  12  15 117  5.44069e-04
  3  12  15 118 -6.85858e-05
  3  12  15 119  6.59970e-05
  3  12  15 122  3.66462e-04
  3  12  15 123  6.57813e-04
  3  12  15 127 -3.59861e-04
  3  12  15 128 -4.13815e-04
  3  12  15 140 -4.98939e-05
  3  12  15 142  1.08453e-03
  3  12  15 143  1.10026e-03
  3  12  15 144 -1.16861e-03
  3  12  15 148 -2.75479e-04
  3  12  15 149  2.85894e-04
  3  12  15 152 -2.94571e-04
  3  12  15 153 -2.93483e-04
  3  12  16   9 -1.86674e-05
  3  12  16  15  3.24017e-05
  3  12  16  16 -3.25532e-05
  3  12  16  21 -3.52811e-05
  3  12  16  25 -4.14726e-05
  3  12  16  26  4.14058e-05
  3  12  16  31  1.30451e-05
  3  12  16  32 -1.21281e-05
  3  12  16  33 -2.40045e-05
  3  12  16  44  2.47649e-05
  3  12  16  45 -2.40849e-05
  3  12  16  46 -1.20757e-05
  3  12  16  47 -1.21147e-05
  3  12  16  48  2.51788e-05
  3  12  16  55 -8.18525e-05
  3  12  16  56  1.50413e-04
  3  12  16  57  1.50709e-04
  3  12  16  74 -3.64449e-05
  3  12  16  75 -3.66239e-05
  3  12  16  94 -3.58691e-05
  3  12  16 100  1.34265e-05
  3  12  16 101  1.41548e-05
  3  12  16 106  1.48424e-04
  3  12  16 107  1.47342e-04
  3  12  16 111 -7.31982e-05
  3  12  16 112  3.33522e-04
  3  12  16 113 -3.32135e-04
  3  12  16 117 -7.73370e-05
  3  12  16 118 -3.08549e-05
  3  12  16 119  4.32651e-05
  3  12  16 122  1.20680e-04
  3  12  16 123  1.24178e-04
  3  12  16 127  2.43290e-04
  3  12  16 128  2.92474e-04
  3  12  16 135  6.34388e-05
  3  12  16 136 -4.15800e-05
  3  12  16 142  1.37142e-03
  3  12  16 143 -1.38694e-03
  3  12  16 144 -9.83034e-05
  3  12  16 145  3.63181e-05
  3  12  16 148 -2.27872e-04
  3  12  16 149  2.22453e-04
  3  12  16 152 -4.46515e-05
  3  12  16 153  5.04036e-05
  3  12  16 162 -6.33682e-05
  3  12  16 163  6.32637e-05
  3  12  16 166 -3.76494e-05
  3  12  16 167  3.76574e-05
  3  12  16 170 -8.73663e-05
  3  12  16 171 -8.72422e-05
  3  12  16 174 -3.58590e-05
  3  12  17   8 -1.54827e-05
  3  12  17  15  7.39838e-05
  3  12  17  20 -3.45501e-05
  3  12  17  21 -3.40695e-05
  3  12  17  25 -5.42485e-05
  3  12  17  26  5.42233e-05
  3  12  17  28  1.82932e-04
  3  12  17  31 -1.50442e-04
  3  12  17  32 -1.50686e-04
  3  12  17  37  4.01123e-05
  3  12  17  38  4.01192e-05
  3  12  17  44  3.35594e-04
  3  12  17  45  3.35488e-04
  3  12  17  48 -1.51161e-04
  3  12  17  54 -4.14540e-04
  3  12  17  55  4.15010e-04
  3  12  17  56  5.03837e-04
  3  12  17  57 -5.03364e-04
  3  12  17  70 -5.20749e-05
  3  12  17  74  5.34281e-05
  3  12  17  78 -1.53828e-05
  3  12  17  94  9.59475e-05
  3  12  17  95 -1.00764e-04
  3  12  17 101  2.97867e-04
  3  12  17 106  7.37251e-05
  3  12  17 107  2.12673e-04
  3  12  17 111  3.34136e-04
  3  12  17 112 -3.43663e-05
  3  12  17 113  3.86986e-05
  3  12  17 118 -2.69858e-04
  3  12  17 119 -2.74297e-04
  3  12  17 122  5.06002e-04
  3  12  17 123 -6.90192e-04
  3  12  17 126 -7.11860e-04
  3  12  17 128 -6.96488e-04
  3  12  17 129 -6.93037e-04
  3  12  17 134 -1.04991e-04
  3  12  17 137 -8.67963e-05
  3  12  17 142 -1.66196e-03
  3  12  17 143  1.71512e-03
  3  12  17 145 -3.13165e-04
  3  12  17 148  7.29758e-04
  3  12  17 149 -6.85977e-04
  3  12  17 152  6.26228e-04
  3  12  17 158  1.97587e-04
  3  12  17 159 -1.97649e-04
  3  12  17 162  2.48768e-04
  3  12  17 163 -2.49161e-04
  3  12  17 167 -1.67300e-04
  3  12  17 170 -3.71517e-04
  3  12  17 171  3.71178e-04
  3  12  17 174  1.56435e-04
  3  12  17 175 -1.56091e-04
  3  12  18   8  4.37168e-05
  3  12  18  10 -1.86150e-04
  3  12  18  11  1.86140e-04
  3  12  18  15  2.40668e-04
  3  12  18  20 -1.83753e-04
  3  12  18  21  1.83965e-04
  3  12  18  31 -2.84742e-04
  3  12  18  32 -2.84873e-04
  3  12  18  33  1.25732e-05
  3  12  18  44 -1.53341e-04
  3  12  18  45  1.53690e-04
  3  12  18  46 -5.52827e-05
  3  12  18  48  1.76164e-04
  3  12  18  54 -1.77828e-05
  3  12  18  55  2.24118e-05
  3  12  18  56  2.84345e-05
  3  12  18  57  3.01455e-05
  3  12  18  62  1.09705e-04
  3  12  18  63 -1.66225e-04
  3  12  18  64  1.65974e-04
  3  12  18  70  1.89794e-04
  3  12  18  73 -2.40683e-04
  3  12  18  78  2.01164e-04
  3  12  18  83  6.14863e-05
  3  12  18  84 -6.23333e-05
  3  12  18  86  6.22167e-05
  3  12  18  87 -6.22573e-05
  3  12  18  90  3.43897e-05
  3  12  18  91 -3.43091e-05
  3  12  18  94 -1.56677e-03
  3  12  18  95  1.29848e-03
  3  12  18 101 -4.40365e-05
  3  12  18 106  1.43599e-05
  3  12  18 107  4.00262e-04
  3  12  18 111 -6.41938e-04
  3  12  18 112  1.26044e-03
  3  12  18 113 -1.26130e-03
  3  12  18 116 -1.96056e-03
  3  12  18 117 -1.16493e-04
  3  12  18 118  7.09207e-04
  3  12  18 119 -7.10918e-04
  3  12  18 122  4.14940e-04
  3  12  18 123  4.26208e-04
  3  12  18 126  1.79694e-03
  3  12  18 128 -1.29736e-03
  3  12  18 129  1.30066e-03
  3  12  18 137 -5.03508e-05
  3  12  18 142  2.47730e-03
  3  12  18 143 -2.47514e-03
  3  12  18 145  2.78365e-03
  3  12  18 148 -1.50362e-03
  3  12  18 149  1.52516e-03
  3  12  18 152 -1.07990e-05
  3  12  18 158 -1.23694e-05
  3  12  18 159  1.17299e-05
  3  12  18 170  1.21431e-05
  3  12  18 171 -2.43295e-05
  3  13  14  18 -2.25920e-04
  3  13  14  29  6.74896e-04
  3  13  14  39  8.90022e-05
  3  13  14  43 -8.12361e-04
  3  13  14  52 -3.65131e-04
  3  13  14  59 -2.10425e-04
  3  13  14  67  2.83009e-04
  3  13  14  92 -1.16565e-03
  3  13  14  98  2.81394e-04
  3  13  14 103 -3.83965e-04
  3  13  14 104  2.81337e-04
  3  13  14 109 -1.29337e-04
  3  13  14 114 -1.11060e-03
  3  13  14 121  3.51102e-04
  3  13  14 124  7.29905e-05
  3  13  14 131  2.06419e-03
  3  13  14 133 -2.74664e-04
  3  13  14 138  5.85189e-04
  3  13  14 147 -1.75622e-03
  3  13  14 154 -5.57786e-04
  3  13  14 157  3.28139e-05
  3  13  14 161  2.34942e-04
  3  13  14 165  1.26613e-04
  3  13  14 169  1.88882e-04
  3  13  14 173  3.15791e-05
  3  13  14 176  3.75151e-04
  3  13  15   9 -4.90132e-05
  3  13  15  15 -1.42521e-04
  3  13  15  16 -1.41766e-04
  3  13  15  21 -9.10931e-05
  3  13  15  25 -1.45678e-04
  3  13  15  26  1.45704e-04
  3  13  15  31  3.30067e-05
  3  13  15  32  3.30050e-05
  3  13  15  33 -1.35990e-04
  3  13  15  37  3.81416e-05
  3  13  15  38  3.84594e-05
  3  13  15  44  9.51213e-05
  3  13  15  45 -9.58508e-05
  3  13  15  46  3.75183e-05
  3  13  15  47 -3.72154e-05
  3  13  15  56 -3.60841e-05
  3  13  15  57 -3.68889e-05
  3  13  15  61  1.05555e-05
  3  13  15  69  1.83951e-05
  3  13  15  70  1.89287e-05
  3  13  15  94  1.59098e-05
  3  13  15  96 -1.53553e-03
  3  13  15 100  5.82145e-05
  3  13  15 101 -5.80483e-05
  3  13  15 111  3.84316e-05
  3  13  15 113  8.48989e-05
  3  13  15 118 -2.69954e-05
  3  13  15 119  2.58519e-05
  3  13  15 122 -1.48655e-05
  3  13  15 123 -1.39890e-05
  3  13  15 127  1.83107e-05
  3  13  15 128 -1.10849e-05
  3  13  15 136 -1.43857e-04
  3  13  15 140  2.23833e-03
  3  13  15 142 -5.65605e-05
  3  13  15 143 -5.59497e-05
  3  13  15 144  4.85305e-05
  3  13  15 145  1.31384e-05
  3  13  15 148 -7.51818e-05
  3  13  15 149  7.19054e-05
  3  13  15 152 -3.31079e-05
  3  13  15 153 -3.16190e-05
  3  13  15 170 -2.04045e-05
  3  13  15 171  1.96399e-05
  3  13  15 174  1.25106e-05
  3  13  16   9  6.10553e-04
  3  13  16  11  1.59112e-04
  3  13  16  15  5.49813e-04
  3  13  16  16 -5.51695e-04
  3  13  16  21  3.72518e-04
  3  13  16  27  5.73125e-04
  3  13  16  28 -5.75944e-04
  3  13  16  31  4.60296e-04
  3  13  16  32 -4.59245e-04
  3  13  16  33  2.62175e-04
  3  13  16  37  3.55918e-04
  3  13  16  38  3.55082e-04
  3  13  16  44 -5.12001e-04
  3  13  16  45  5.09389e-04
  3  13  16  46 -5.48172e-04
  3  13  16  47 -5.50498e-04
  3  13  16  48 -4.20834e-05
  3  13  16  61 -4.48735e-04
  3  13  16  63 -1.02536e-04
  3  13  16  64  1.01265e-04
  3  13  16  69  5.26020e-05
  3  13  16  70 -5.25521e-05
  3  13  16  72 -1.72636e-04
  3  13  16  73 -1.71387e-04
  3  13  16  79 -1.86273e-05
  3  13  16  83 -3.96283e-05
  3  13  16  84 -3.98356e-05
  3  13  16  91 -1.91109e-05
  3  13  16  94  1.26040e-04
  3  13  16 111 -9.13657e-05
  3  13  16 112  1.18237e-05
  3  13  16 117 -9.93175e-05
  3  13  16 118  2.43681e-05
  3  13  16 119 -2.36331e-05
  3  13  16 122  1.30957e-04
  3  13  16 123  1.31684e-04
  3  13  16 127  3.47609e-05
  3  13  16 128  3.50237e-05
  3  13  16 136  1.55549e-05
  3  13  16 142  3.11117e-04
  3  13  16 143 -3.13914e-04
  3  13  16 144  7.68294e-04
  3  13  16 148  7.20417e-05
  3  13  16 149 -7.43766e-05
  3  13  16 152  3.20084e-04
  3  13  16 153 -3.20442e-04
  3  13  17   8  3.85724e-04
  3  13  17  10 -1.05033e-04
  3  13  17  15 -5.26770e-04
  3  13  17  20  2.44989e-04
  3  13  17  21  2.45323e-04
  3  13  17  31 -3.12160e-04
  3  13  17  32 -3.12452e-04
  3  13  17  33  1.80702e-04
  3  13  17  37 -1.17495e-05
  3  13  17  38 -1.20050e-05
  3  13  17  44 -1.64432e-04
  3  13  17  45 -1.67040e-04
  3  13  17  46  3.56592e-04
  3  13  17  48 -3.44313e-05
  3  13  17  62  3.32574e-04
  3  13  17  63 -6.07167e-05
  3  13  17  64  6.02357e-05
  3  13  17  70 -6.58046e-05
  3  13  17  73  9.53564e-05
  3  13  17  83 -3.11124e-05
  3  13  17  84 -3.12180e-05
  3  13  17  86  1.39706e-05
  3  13  17  87 -1.39988e-05
  3  13  17  94 -4.16668e-05
  3  13  17  95  4.17720e-05
  3  13  17 111 -4.32642e-05
  3  13  17 112  7.06521e-05
  3  13  17 113 -7.10064e-05
  3  13  17 116  1.64219e-04
  3  13  17 118  7.77794e-05
  3  13  17 119  7.74615e-05
  3  13  17 122 -1.91384e-05
  3  13  17 123  1.76509e-05
  3  13  17 126 -4.47103e-05
  3  13  17 128 -4.35117e-05
  3  13  17 129 -4.34867e-05
  3  13  17 137  5.99138e-05
  3  13  17 142 -9.69199e-05
  3  13  17 143  1.00399e-04
  3  13  17 145 -1.79396e-04
  3  13  17 148  1.20900e-04
  3  13  17 149 -1.20804e-04
  3  13  18   8  7.17255e-05
  3  13  18  15  1.80062e-04
  3  13  18  20 -5.29146e-05
  3  13  18  21  5.27886e-05
  3  13  18  25 -1.22577e-04
  3  13  18  26  1.22616e-04
  3  13  18  27  6.53411e-04
  3  13  18  28 -6.53789e-04
  3  13  18  31  1.60178e-04
  3  13  18  32  1.58880e-04
  3  13  18  33  1.27007e-04
  3  13  18  37  4.24731e-04
  3  13  18  38  4.24226e-04
  3  13  18  44 -3.27041e-04
  3  13  18  45  3.26261e-04
  3  13  18  48 -2.75115e-05
  3  13  18  56 -3.83699e-05
  3  13  18  57 -3.87329e-05
  3  13  18  70 -1.76787e-05
  3  13  18  74 -2.61939e-05
  3  13  18 101 -4.63743e-05
  3  13  18 111 -2.26611e-05
  3  13  18 116  3.58572e-05
  3  13  18 118  3.60689e-05
  3  13  18 119 -3.74963e-05
  3  13  18 122  8.38557e-05
  3  13  18 123  8.40474e-05
  3  13  18 126 -2.94108e-05
  3  13  18 128  1.21809e-05
  3  13  18 129 -1.20090e-05
  3  13  18 137 -1.12078e-04
  3  13  18 142 -5.71755e-05
  3  13  18 143  5.27432e-05
  3  13  18 145 -1.09230e-04
  3  13  18 148  7.53263e-05
  3  13  18 149 -6.94234e-05
  3  13  18 152  2.60188e-04
  3  13  18 153 -2.59789e-04
  3  13  18 170  1.26780e-05
  3  13  18 171 -1.28137e-05
  3  13  18 174  1.10706e-05
  3  13  18 175  1.12624e-05
  3  14  15   9  1.13850e-05
  3  14  15  15 -4.51100e-05
  3  14  15  16  4.44339e-05
  3  14  15  31 -9.92146e-05
  3  14  15  32  1.00229e-04
  3  14  15  33  3.44803e-05
  3  14  15  44 -3.27704e-05
  3  14  15  45 -3.29800e-05
  3  14  15  56 -5.78783e-05
  3  14  15  57  5.78961e-05
  3  14  15  61  1.41343e-05
  3  14  15  74 -1.20613e-04
  3  14  15  75 -1.15173e-04
  3  14  15 113 -7.42385e-05
  3  14  15 118  2.80022e-05
  3  14  15 119  1.78915e-05
  3  14  15 128  4.08150e-05
  3  14  15 136  8.16013e-05
  3  14  15 142 -4.87382e-05
  3  14  15 143  4.23928e-05
  3  14  15 152 -1.11085e-05
  3  14  15 153  1.48068e-05
  3  14  16   9  2.74034e-05
  3  14  16  15 -6.79953e-05
  3  14  16  16 -7.03848e-05
  3  14  16  21  1.48271e-05
  3  14  16  25 -9.37111e-05
  3  14  16  26 -9.36718e-05
  3  14  16  27 -2.23479e-04
  3  14  16  28 -2.31975e-04
  3  14  16  31  7.25678e-05
  3  14  16  32  6.82070e-05
  3  14  16  33  1.53062e-05
  3  14  16  37  2.29269e-04
  3  14  16  38 -2.25060e-04
  3  14  16  44 -1.32981e-04
  3  14  16  45 -1.27475e-04
  3  14  16  46  1.99287e-05
  3  14  16  47 -2.07018e-05
  3  14  16  61 -1.73665e-04
  3  14  16  69  6.65428e-05
  3  14  16  70  6.47507e-05
  3  14  16  74 -5.45160e-05
  3  14  16  75  4.75407e-05
  3  14  16  79  1.98002e-05
  3  14  16  94  1.88880e-05
  3  14  16  96 -1.12589e-04
  3  14  16 111 -2.04859e-05
  3  14  16 117 -1.61578e-04
  3  14  16 118  1.78390e-04
  3  14  16 119  1.74970e-04
  3  14  16 122  1.56075e-04
  3  14  16 123 -1.61150e-04
  3  14  16 127 -1.32736e-05
  3  14  16 128 -1.86730e-04
  3  14  16 136  5.57041e-05
  3  14  16 142 -1.48920e-04
  3  14  16 143 -1.58381e-04
  3  14  16 144  4.35967e-04
  3  14  16 148  2.31176e-04
  3  14  16 149  2.27719e-04
  3  14  16 150  1.00856e-05
  3  14  16 152  3.47124e-04
  3  14  16 153  3.45938e-04
  3  14  17   8  4.93741e-04
  3  14  17  10 -1.39919e-04
  3  14  17  15 -4.47024e-04
  3  14  17  20  3.48274e-04
  3  14  17  21 -3.48328e-04
  3  14  17  25 -2.14781e-05
  3  14  17  26 -2.15693e-05
  3  14  17  31  3.92389e-05
  3  14  17  32 -3.87083e-05
  3  14  17  33  2.84628e-05
  3  14  17  37 -4.94822e-05
  3  14  17  38  4.95329e-05
  3  14  17  44 -1.80157e-05
  3  14  17  45  1.74013e-05
  3  14  17  46  4.87488e-04
  3  14  17  62  1.48238e-04
  3  14  17  63  8.73121e-05
  3  14  17  64  8.63293e-05
  3  14  17  70  2.16683e-05
  3  14  17  73  1.36011e-04
  3  14  17  74 -7.79800e-05
  3  14  17  78  6.52703e-05
  3  14  17  83 -4.08277e-05
  3  14  17  84  4.10926e-05
  3  14  17  90 -1.53432e-05
  3  14  17  94  8.03007e-05
  3  14  17  95  7.95073e-05
  3  14  17  96 -1.82050e-05
  3  14  17 111 -2.16160e-05
  3  14  17 116 -3.82485e-05
  3  14  17 118 -4.92111e-05
  3  14  17 119  4.99566e-05
  3  14  17 123 -1.42659e-05
  3  14  17 126 -2.51456e-05
  3  14  17 140 -2.20431e-05
  3  14  17 142  1.13551e-04
  3  14  17 143  1.12318e-04
  3  14  17 145  3.52337e-05
  3  14  17 148 -6.69521e-05
  3  14  17 149 -6.52735e-05
  3  14  17 150 -1.25325e-05
  3  14  17 152  1.44840e-05
  3  14  18   8  2.47981e-04
  3  14  18  15  5.40500e-04
  3  14  18  20  5.09209e-05
  3  14  18  21  5.32570e-05
  3  14  18  27  5.17672e-04
  3  14  18  28  5.18540e-04
  3  14  18  31 -2.82219e-04
  3  14  18  32  2.81410e-04
  3  14  18  33 -2.08591e-04
  3  14  18  37 -1.94860e-04
  3  14  18  38  1.94604e-04
  3  14  18  44  5.07692e-04
  3  14  18  45  5.06470e-04
  3  14  18  46 -6.91590e-05
  3  14  18  48  4.97533e-05
  3  14  18  56 -3.28112e-05
  3  14  18  57  3.36969e-05
  3  14  18  62  6.90787e-05
  3  14  18  70  2.04368e-05
  3  14  18  74 -3.56076e-05
  3  14  18  96  1.01691e-03
  3  14  18 101  5.78473e-05
  3  14  18 111  8.23971e-05
  3  14  18 112 -2.22028e-05
  3  14  18 118 -3.08159e-05
  3  14  18 119 -4.84173e-05
  3  14  18 122  5.37317e-05
  3  14  18 123 -5.42604e-05
  3  14  18 126  1.20317e-05
  3  14  18 128 -2.57604e-05
  3  14  18 129 -2.52043e-05
  3  14  18 140  1.16525e-03
  3  14  18 142  6.30309e-05
  3  14  18 143  6.87839e-05
  3  14  18 145 -2.29062e-05
  3  14  18 148 -1.08016e-04
  3  14  18 149 -1.07400e-04
  3  14  18 150  1.91385e-04
  3  14  18 152 -2.40010e-04
  3  14  18 153 -2.38533e-04
  3  14  18 170 -1.95862e-05
  3  14  18 171 -1.99390e-05
  3  14  18 174  1.14340e-05
  3  14  18 175 -1.20792e-05
  3  15  16  19  2.63100e-04
  3  15  16  24  9.27600e-05
  3  15  16  36  1.46065e-04
  3  15  16  51 -2.06307e-04
  3  15  16  59 -1.10854e-05
  3  15  16  65 -1.38119e-04
  3  15  16  71 -7.38056e-05
  3  15  16  80  1.19729e-05
  3  15  16 124 -2.72190e-05
  3  15  16 131 -7.93471e-05
  3  15  16 145  1.13571e-05
  3  15  16 161 -1.67797e-05
  3  15  16 165 -1.08479e-05
  3  15  16 176 -1.83950e-05
  3  15  17   8 -5.94453e-05
  3  15  17   9  5.95875e-05
  3  15  17  10 -7.92991e-05
  3  15  17  11 -1.05868e-04
  3  15  17  12  3.36178e-05
  3  15  17  13 -2.06403e-05
  3  15  17  17  2.47945e-05
  3  15  17  18  2.86081e-05
  3  15  17  20 -1.74605e-04
  3  15  17  22 -2.71516e-04
  3  15  17  23  6.30453e-05
  3  15  17  25  7.89221e-05
  3  15  17  26  2.51527e-05
  3  15  17  30 -3.03663e-05
  3  15  17  35 -3.44303e-05
  3  15  17  40 -2.75438e-05
  3  15  17  41 -1.62792e-04
  3  15  17  42  2.08295e-05
  3  15  17  47  1.00998e-04
  3  15  17  50  3.44711e-05
  3  15  17  52  1.01179e-04
  3  15  17  53 -1.63139e-04
  3  15  17  56 -5.02418e-05
  3  15  17  58  1.14777e-04
  3  15  17  60 -5.73894e-05
  3  15  17  61 -3.24206e-04
  3  15  17  62  3.38283e-04
  3  15  17  63  8.87853e-05
  3  15  17  64 -1.80056e-04
  3  15  17  65 -2.05720e-05
  3  15  17  66  3.06697e-05
  3  15  17  70  1.52773e-05
  3  15  17  71 -2.06852e-05
  3  15  17  72 -1.02571e-04
  3  15  17  73  3.29147e-05
  3  15  17  75  2.84356e-05
  3  15  17  76 -1.72528e-05
  3  15  17  77 -2.98187e-05
  3  15  17  78 -1.61702e-05
  3  15  17  79 -5.12622e-05
  3  15  17  81  2.64892e-05
  3  15  17  82  6.35183e-05
  3  15  17  84 -7.03127e-05
  3  15  17  85 -2.23047e-05
  3  15  17  86 -1.07546e-05
  3  15  17  87 -1.95316e-05
  3  15  17  88  6.35272e-05
  3  15  17  90  3.81869e-05
  3  15  17  91  1.77395e-04
  3  15  17  92  2.02151e-05
  3  15  17  93 -2.38247e-04
  3  15  17  94 -1.97691e-05
  3  15  17  95 -1.11710e-04
  3  15  17  97 -2.59486e-04
  3  15  17  98  2.11552e-05
  3  15  17 100  2.13826e-04
  3  15  17 101  1.91676e-05
  3  15  17 102 -1.30399e-04
  3  15  17 103 -2.12227e-05
  3  15  17 108 -1.14739e-05
  3  15  17 109 -2.05945e-05
  3  15  17 112  1.89822e-05
  3  15  17 115 -1.54080e-04
  3  15  17 119  1.08830e-05
  3  15  17 120  8.88481e-05
  3  15  17 124 -5.55235e-05
  3  15  17 125 -3.11806e-04
  3  15  17 129 -4.39878e-05
  3  15  17 130  1.82519e-05
  3  15  17 132 -9.66481e-05
  3  15  17 133  1.11676e-04
  3  15  17 134 -3.72399e-05
  3  15  17 135  5.19630e-05
  3  15  17 136 -1.78240e-05
  3  15  17 137 -1.69669e-05
  3  15  17 138 -4.54512e-05
  3  15  17 139  8.80142e-05
  3  15  17 141 -1.54958e-04
  3  15  17 144  3.62452e-05
  3  15  17 145 -1.99618e-05
  3  15  17 151  4.42466e-05
  3  15  17 153  4.20545e-05
  3  15  17 154  1.20376e-04
  3  15  17 155  4.82488e-04
  3  15  17 156  3.12888e-05
  3  15  17 157 -3.65053e-05
  3  15  17 159 -3.88112e-05
  3  15  17 160 -7.61872e-05
  3  15  17 161 -2.02534e-05
  3  15  17 163 -6.66377e-05
  3  15  17 166 -1.70957e-04
  3  15  17 167 -2.21290e-05
  3  15  17 171 -1.97666e-05
  3  15  17 172  3.12933e-05
  3  15  17 173  2.45758e-05
  3  15  17 174  2.03852e-05
  3  15  17 175 -2.99563e-04
  3  15  17 177 -1.26119e-05
  3  15  18   8  1.42492e-05
  3  15  18   9  1.40919e-05
  3  15  18  10 -1.22719e-05
  3  15  18  14  1.11619e-04
  3  15  18  17 -8.19360e-05
  3  15  18  22 -1.28347e-04
  3  15  18  23  8.77974e-05
  3  15  18  24  7.82203e-05
  3  15  18  30  6.44571e-05
  3  15  18  35  1.75236e-05
  3  15  18  36  1.16322e-04
  3  15  18  39  2.14563e-05
  3  15  18  40  6.15276e-05
  3  15  18  41 -5.76438e-05
  3  15  18  42  1.74238e-05
  3  15  18  43  2.69655e-05
  3  15  18  47 -1.73258e-05
  3  15  18  51 -1.61729e-04
  3  15  18  52 -2.06090e-05
  3  15  18  53  1.13907e-04
  3  15  18  59 -2.10927e-05
  3  15  18  60 -8.36757e-05
  3  15  18  63  1.62721e-05
  3  15  18  64 -2.44391e-05
  3  15  18  65 -9.41885e-05
  3  15  18  66 -3.03860e-05
  3  15  18  67 -2.16895e-05
  3  15  18  69  1.35973e-05
  3  15  18  71 -6.69904e-05
  3  15  18  72 -7.06772e-05
  3  15  18  75 -1.91712e-05
  3  15  18  78 -2.83642e-05
  3  15  18  79  2.68783e-05
  3  15  18  83  2.66108e-05
  3  15  18  85 -2.17011e-05
  3  15  18  88 -1.50020e-05
  3  15  18  89 -3.44288e-05
  3  15  18  90  2.39576e-05
  3  15  18  92 -4.51320e-04
  3  15  18  95 -1.10114e-04
  3  15  18  97  4.26229e-05
  3  15  18  98 -2.68677e-04
  3  15  18  99  1.30427e-05
  3  15  18 102 -1.08518e-04
  3  15  18 103  2.10687e-04
  3  15  18 104 -2.07038e-05
  3  15  18 105 -4.39263e-05
  3  15  18 108 -2.28860e-05
  3  15  18 112 -1.70651e-04
  3  15  18 113  1.55354e-05
  3  15  18 114 -1.34535e-05
  3  15  18 115  1.50189e-05
  3  15  18 116 -1.50577e-04
  3  15  18 117 -1.53890e-04
  3  15  18 120 -3.73706e-05
  3  15  18 121  1.92017e-05
  3  15  18 125  2.59435e-05
  3  15  18 126 -6.62538e-05
  3  15  18 127 -6.15110e-05
  3  15  18 129 -8.12975e-05
  3  15  18 130  1.07284e-04
  3  15  18 131 -1.20123e-03
  3  15  18 132 -7.12719e-05
  3  15  18 133 -2.30035e-05
  3  15  18 138 -2.01080e-05
  3  15  18 139 -8.82906e-05
  3  15  18 141 -1.49203e-05
  3  15  18 144  6.03936e-04
  3  15  18 145 -6.00038e-04
  3  15  18 146 -1.11369e-04
  3  15  18 147  1.65303e-05
  3  15  18 149 -1.15641e-05
  3  15  18 151  1.00499e-05
  3  15  18 152  1.26680e-05
  3  15  18 154 -1.88808e-05
  3  15  18 155  8.44326e-05
  3  15  18 156  1.91760e-04
  3  15  18 157 -2.13068e-05
  3  15  18 160  1.03938e-05
  3  15  18 161  2.28024e-04
  3  15  18 164 -4.20308e-05
  3  15  18 172 -1.00269e-04
  3  15  18 173  2.14970e-05
  3  15  18 175  2.76390e-05
  3  16  17   7 -1.93944e-04
  3  16  17   8  1.55235e-05
  3  16  17   9 -1.54909e-05
  3  16  17  12 -1.60152e-05
  3  16  17  14  1.11630e-04
  3  16  17  17 -8.19719e-05
  3  16  17  20  1.64445e-05
  3  16  17  22 -1.28329e-04
  3  16  17  23  8.77907e-05
  3  16  17  27 -1.28292e-05
  3  16  17  29  2.11368e-05
  3  16  17  30  6.44549e-05
  3  16  17  35  1.76746e-05
  3  16  17  39  1.99580e-05
  3  16  17  40  6.14918e-05
  3  16  17  41 -5.74956e-05
  3  16  17  42 -1.73383e-05
  3  16  17  43 -5.58973e-04
  3  16  17  44  1.30826e-05
  3  16  17  47 -1.86018e-05
  3  16  17  53  1.13882e-04
  3  16  17  54 -1.25193e-05
  3  16  17  60 -8.36117e-05
  3  16  17  61 -4.45058e-05
  3  16  17  62 -4.74735e-05
  3  16  17  63  2.83174e-05
  3  16  17  64 -2.17024e-05
  3  16  17  65  1.04390e-04
  3  16  17  66 -3.04636e-05
  3  16  17  67 -2.03185e-05
  3  16  17  69  1.49224e-05
  3  16  17  70  1.55393e-05
  3  16  17  71  7.45585e-05
  3  16  17  72 -5.40072e-05
  3  16  17  78  1.73296e-05
  3  16  17  79 -1.73422e-05
  3  16  17  88  2.04889e-05
  3  16  17  89 -3.75825e-05
  3  16  17  90 -2.11325e-05
  3  16  17  91  1.76885e-05
  3  16  17  92  2.52887e-05
  3  16  17  95 -3.39560e-05
  3  16  17  96 -1.36816e-03
  3  16  17  97  4.26409e-05
  3  16  17  99  1.29744e-05
  3  16  17 102 -1.08535e-04
  3  16  17 104 -2.08499e-05
  3  16  17 105 -4.39058e-05
  3  16  17 108 -2.28800e-05
  3  16  17 112  1.28779e-04
  3  16  17 113  1.61392e-05
  3  16  17 114 -1.09319e-03
  3  16  17 115  1.26871e-04
  3  16  17 116  1.33707e-04
  3  16  17 117  1.35911e-04
  3  16  17 120  1.34977e-04
  3  16  17 121  2.25509e-05
  3  16  17 122 -1.08243e-04
  3  16  17 124 -2.15976e-05
  3  16  17 125  2.60123e-05
  3  16  17 126 -4.73629e-05
  3  16  17 127 -4.91460e-05
  3  16  17 129  7.22554e-05
  3  16  17 130  1.07266e-04
  3  16  17 131 -1.20665e-05
  3  16  17 132 -7.13222e-05
  3  16  17 136 -1.97922e-05
  3  16  17 137 -1.97446e-05
  3  16  17 138 -2.11621e-05
  3  16  17 139 -8.81545e-05
  3  16  17 140 -2.08496e-05
  3  16  17 141 -1.49157e-05
  3  16  17 144 -6.03988e-04
  3  16  17 145 -6.09215e-04
  3  16  17 146 -1.11337e-04
  3  16  17 147 -1.27092e-03
  3  16  17 149 -1.09686e-05
  3  16  17 150 -3.66028e-04
  3  16  17 151  1.18470e-05
  3  16  17 152  1.26668e-05
  3  16  17 153 -1.97093e-05
  3  16  17 155  8.44645e-05
  3  16  17 156  1.39281e-04
  3  16  17 161 -2.41995e-04
  3  16  17 164 -4.21646e-05
  3  16  17 172 -1.00202e-04
  3  16  17 175 -3.51654e-05
  3  16  18   7 -2.08610e-05
  3  16  18   8  5.10366e-05
  3  16  18   9  5.08338e-05
  3  16  18  10 -8.18850e-05
  3  16  18  13  2.12196e-05
  3  16  18  16  4.97528e-05
  3  16  18  17 -2.47559e-05
  3  16  18  18  3.11947e-05
  3  16  18  20 -1.66691e-04
  3  16  18  22  2.71457e-04
  3  16  18  23 -6.30775e-05
  3  16  18  24 -2.06216e-05
  3  16  18  25  7.92974e-05
  3  16  18  26  2.54441e-05
  3  16  18  29 -1.93791e-04
  3  16  18  30  3.03579e-05
  3  16  18  35  3.44666e-05
  3  16  18  36 -2.08119e-05
  3  16  18  40  2.75790e-05
  3  16  18  41  1.62600e-04
  3  16  18  42 -1.73979e-05
  3  16  18  43  2.05445e-05
  3  16  18  47  1.04196e-04
  3  16  18  50 -3.47120e-05
  3  16  18  51  2.06661e-05
  3  16  18  53  1.63160e-04
  3  16  18  56  5.02965e-05
  3  16  18  58 -1.14746e-04
  3  16  18  59  1.00441e-04
  3  16  18  60  5.74717e-05
  3  16  18  61 -2.45854e-04
  3  16  18  62  2.63713e-04
  3  16  18  63 -1.93634e-04
  3  16  18  64  1.81286e-04
  3  16  18  65  2.07840e-05
  3  16  18  66 -3.06625e-05
  3  16  18  70  9.33264e-05
  3  16  18  71  2.06248e-05
  3  16  18  72 -1.01021e-04
  3  16  18  73  3.36010e-05
  3  16  18  75 -3.00994e-05
  3  16  18  76  2.17073e-05
  3  16  18  78  1.59178e-05
  3  16  18  79  5.12566e-05
  3  16  18  81  1.74531e-05
  3  16  18  82 -6.33612e-05
  3  16  18  83 -6.53667e-05
  3  16  18  84 -6.99309e-05
  3  16  18  86  1.08421e-05
  3  16  18  87  1.93768e-05
  3  16  18  88  4.16933e-05
  3  16  18  90 -3.81559e-05
  3  16  18  91  2.02225e-05
  3  16  18  93  2.38187e-04
  3  16  18  94  1.96674e-05
  3  16  18  95 -8.13390e-05
  3  16  18  96  2.04479e-05
  3  16  18  97  2.59470e-04
  3  16  18 100  2.14382e-04
  3  16  18 101  1.95363e-05
  3  16  18 102  1.30409e-04
  3  16  18 104  1.02573e-05
  3  16  18 106  1.51549e-05
  3  16  18 108  1.14915e-05
  3  16  18 109 -2.12897e-05
  3  16  18 114  1.90010e-05
  3  16  18 115 -2.02136e-04
  3  16  18 116 -2.23743e-05
  3  16  18 117 -2.70036e-05
  3  16  18 120 -1.11456e-04
  3  16  18 121 -1.01788e-05
  3  16  18 125  3.11899e-04
  3  16  18 129  7.11154e-05
  3  16  18 130 -1.81486e-05
  3  16  18 131 -2.01356e-05
  3  16  18 132  9.65426e-05
  3  16  18 134  3.68330e-05
  3  16  18 135  5.22852e-05
  3  16  18 136  1.38639e-05
  3  16  18 137  1.48640e-05
  3  16  18 138  8.09470e-05
  3  16  18 139 -8.79889e-05
  3  16  18 141  1.54973e-04
  3  16  18 144  7.05661e-05
  3  16  18 145  6.02221e-05
  3  16  18 147  1.95040e-05
  3  16  18 150 -2.30833e-05
  3  16  18 151 -4.42167e-05
  3  16  18 155 -4.82448e-04
  3  16  18 156 -1.89629e-05
  3  16  18 159  3.82559e-05
  3  16  18 160  7.63799e-05
  3  16  18 161  2.10435e-05
  3  16  18 163 -6.67232e-05
  3  16  18 166  1.70412e-04
  3  16  18 167 -2.22626e-05
  3  16  18 171  1.96216e-05
  3  16  18 172 -3.12370e-05
  3  16  18 174  2.14467e-05
  3  16  18 175 -2.99803e-04
  3  16  18 177 -1.24576e-05
  3  17  18   7  2.29201e-04
  3  17  18  19 -2.18184e-04
  3  17  18  29  7.06030e-05
  3  17  18  43 -1.56779e-05
  3  17  18  52 -2.53924e-05
  3  17  18  65 -1.01699e-04
  3  17  18  71 -9.47257e-05
  3  17  18  80 -1.09676e-05
  3  17  18  85 -2.09546e-05
  3  17  18  92 -5.17916e-05
  3  17  18  98  1.32291e-05
  3  17  18 103 -1.94929e-05
  3  17  18 114 -5.47398e-05
  3  17  18 133 -3.47826e-05
  3  17  18 140  8.20473e-05
  3  17  18 145 -4.75008e-05
  3  17  18 147 -6.39238e-05
  3  17  18 150 -1.08838e-05
  3  17  18 154 -4.32157e-05
  3  17  18 161  1.29688e-05
  3  17  18 176  1.72225e-05
  5   1   2  12 -3.15852e-05
  5   1   2  17  7.55750e-05
  5   1   2  18  5.72709e-04
  5   1   2  23  4.68455e-05
  5   1   2  29 -8.22213e-04
  5   1   2  35 -4.10912e-05
  5   1   2  39  8.51327e-04
  5   1   2  40  3.55898e-05
  5   1   2  43 -1.75581e-03
  5   1   2  52 -1.28739e-03
  5   1   2  59 -2.74285e-03
  5   1   2  60 -3.28616e-05
  5   1   2  67 -9.24692e-04
  5   1   2  68  4.59911e-05
  5   1   2  73  1.01127e-05
  5   1   2  76  1.43568e-05
  5   1   2  81 -1.38911e-05
  5   1   2  88 -1.63496e-05
  5   1   2  92 -3.02777e-05
  5   1   2  96 -2.40518e-03
  5   1   2  98 -1.61319e-03
  5   1   2 103  6.94084e-04
  5   1   2 104 -1.36837e-03
  5   1   2 109 -5.26316e-04
  5   1   2 114  8.42136e-04
  5   1   2 116  1.06112e-05
  5   1   2 121 -8.88104e-04
  5   1   2 124  2.37356e-03
  5   1   2 131 -1.96184e-03
  5   1   2 133 -2.27108e-03
  5   1   2 138 -1.00995e-03
  5   1   2 140 -1.78863e-03
  5   1   2 143 -2.07283e-05
  5   1   2 147  2.10734e-04
  5   1   2 150 -3.51875e-04
  5   1   2 154 -8.51815e-04
  5   1   2 157 -7.22081e-05
  5   1   2 161  3.20410e-04
  5   1   2 165 -1.54453e-05
  5   1   2 173 -9.26410e-05
  5   1   3   8 -1.17088e-05
  5   1   3  10  9.90097e-05
  5   1   3  11  1.08962e-04
  5   1   3  15  1.58369e-05
  5   1   3  16 -4.53871e-05
  5   1   3  20  4.83496e-04
  5   1   3  21 -3.28296e-04
  5   1   3  25 -3.14813e-04
  5   1   3  27 -1.51734e-05
  5   1   3  28  1.51351e-05
  5   1   3  31  4.35968e-04
  5   1   3  32  1.28396e-04
  5   1   3  33 -6.17772e-05
  5   1   3  34  3.84920e-04
  5   1   3  37  3.27517e-05
  5   1   3  38  2.95496e-05
  5   1   3  44 -2.49199e-05
  5   1   3  45  3.97411e-05
  5   1   3  46  9.87983e-05
  5   1   3  47  1.16573e-04
  5   1   3  48  1.57254e-04
  5   1   3  49 -3.85722e-04
  5   1   3  54  5.52947e-04
  5   1   3  55  5.16162e-04
  5   1   3  61 -2.87519e-05
  5   1   3  62 -4.25996e-05
  5   1   3  63  4.59786e-05
  5   1   3  64  3.30681e-05
  5   1   3  69 -1.16613e-04
  5   1   3  70 -7.06839e-05
  5   1   3  72  9.03659e-05
  5   1   3  73  8.43112e-05
  5   1   3  75 -1.84628e-05
  5   1   3  78 -4.09812e-05
  5   1   3  79 -4.78916e-05
  5   1   3  83 -4.86291e-05
  5   1   3  84  4.24271e-05
  5   1   3  86 -5.05152e-05
  5   1   3  87 -5.31488e-05
  5   1   3  94  6.27336e-04
  5   1   3  95 -5.73684e-04
  5   1   3 100  2.05949e-04
  5   1   3 101 -1.65977e-04
  5   1   3 106 -1.40028e-05
  5   1   3 107 -2.06181e-04
  5   1   3 110  8.54020e-05
  5   1   3 112 -1.15104e-04
  5   1   3 113  1.07298e-04
  5   1   3 116  2.60648e-04
  5   1   3 117  3.07419e-04
  5   1   3 119 -1.86604e-05
  5   1   3 122  2.20670e-05
  5   1   3 123 -6.64954e-05
  5   1   3 126 -2.01950e-04
  5   1   3 127 -4.94554e-04
  5   1   3 128 -8.65434e-04
  5   1   3 129 -2.78055e-04
  5   1   3 134 -1.18013e-04
  5   1   3 135 -1.11987e-04
  5   1   3 136 -4.30524e-05
  5   1   3 137 -9.59437e-05
  5   1   3 142 -2.23347e-04
  5   1   3 143  1.09744e-03
  5   1   3 144 -3.97094e-04
  5   1   3 145 -3.80653e-04
  5   1   3 148 -4.83710e-05
  5   1   3 149 -1.54892e-04
  5   1   3 152  7.02376e-05
  5   1   3 153  6.80114e-05
  5   1   3 158  2.45639e-05
  5   1   3 159  1.91871e-05
  5   1   3 162  1.30657e-05
  5   1   3 163  1.85171e-05
  5   2   3   8 -1.39357e-05
  5   2   3   9 -1.94011e-05
  5   2   3  10  5.01362e-05
  5   2   3  11 -4.54952e-05
  5   2   3  20  7.40480e-05
  5   2   3  21  2.67180e-04
  5   2   3  26 -7.60007e-05
  5   2   3  27  2.34465e-05
  5   2   3  28  2.33841e-05
  5   2   3  31 -6.55863e-05
  5   2   3  32  2.82492e-04
  5   2   3  33  3.12244e-04
  5   2   3  34  3.95503e-05
  5   2   3  44  8.85726e-05
  5   2   3  45  1.57209e-04
  5   2   3  48 -1.60892e-04
  5   2   3  49 -6.69288e-05
  5   2   3  54 -2.83094e-04
  5   2   3  55  3.03407e-04
  5   2   3  56  3.12654e-05
  5   2   3  57 -3.47369e-05
  5   2   3  63  4.49178e-05
  5   2   3  64 -4.85868e-05
  5   2   3  70 -1.27587e-05
  5   2   3  72 -2.63235e-05
  5   2   3  73  2.73039e-05
  5   2   3  74 -1.87898e-05
  5   2   3  75 -1.47023e-05
  5   2   3  78 -1.29951e-05
  5   2   3  79  1.11451e-05
  5   2   3  86 -1.00545e-05
  5   2   3  90 -1.02963e-05
  5   2   3  91 -1.05110e-05
  5   2   3  94 -3.82911e-04
  5   2   3  95 -4.50787e-04
  5   2   3 100  3.94225e-05
  5   2   3 101  4.87212e-05
  5   2   3 106 -1.37576e-04
  5   2   3 107  4.30867e-05
  5   2   3 110  1.22088e-05
  5   2   3 111  1.00232e-04
  5   2   3 112  1.13038e-04
  5   2   3 113  1.20177e-04
  5   2   3 116  1.86303e-04
  5   2   3 117 -1.57041e-04
  5   2   3 118 -7.62756e-05
  5   2   3 119 -3.18293e-05
  5   2   3 126 -2.66628e-04
  5   2   3 127  8.60057e-05
  5   2   3 128  1.48653e-04
  5   2   3 129 -5.49190e-04
  5   2   3 134  9.67163e-05
  5   2   3 135 -1.01753e-04
  5   2   3 136 -6.80843e-05
  5   2   3 137  2.75546e-05
  5   2   3 142 -6.09376e-04
  5   2   3 143 -1.22967e-04
  5   2   3 144  1.72912e-04
  5   2   3 145 -1.79938e-04
  5   2   3 148  8.10520e-05
  5   2   3 149 -2.68228e-05
  5   2   3 152 -1.52286e-04
  5   2   3 153  1.49907e-04
  5   2   3 158 -2.33749e-05
  5   2   3 159  2.04952e-05
  5   2   3 162  1.66949e-05
  5   2   3 163 -1.70848e-05
  5   2   3 170 -1.48255e-05
  5   2   3 171  1.37766e-05
  5   2   3 174 -2.56539e-05
  5   2   3 175  2.79567e-05
SOC R
  0.000000e+00   0.000000e+00   0.000000e+00   0.000000e+00   0.000000e+00   0.000000e+00   0.000000e+00   0.000000e+00   0.000000e+00   0.000000e+00   0.000000e+00   0.000000e+00   0.000000e+00   0.000000e+00   0.000000e+00   0.000000e+00  -2.476386e-05   1.626478e-03  -4.866201e-04   4.939103e-06   0.000000e+00   0.000000e+00   0.000000e+00  -9.209787e-05   4.966441e-07   0.000000e+00   0.000000e+00   0.000000e+00   0.000000e+00  -1.858315e-04   1.822547e-07  -2.529240e-05   4.601932e-07   0.000000e+00   0.000000e+00   0.000000e+00   0.000000e+00   0.000000e+00   0.000000e+00   0.000000e+00   0.000000e+00   0.000000e+00   0.000000e+00   0.000000e+00   0.000000e+00   0.000000e+00   0.000000e+00  0.000000e+00   0.000000e+00   0.000000e+00   0.000000e+00   0.000000e+00  -2.476386e-05   1.626478e-03  -4.866201e-04   4.939103e-06   0.000000e+00   0.000000e+00   0.000000e+00  -9.209787e-05   4.966441e-07   0.000000e+00  0.000000e+00   0.000000e+00   0.000000e+00  -1.858315e-04   1.822547e-07 -2.529240e-05   4.601932e-07   0.000000e+00   0.000000e+00   0.000000e+00   0.000000e+00   0.000000e+00   0.000000e+00   0.000000e+00   0.000000e+00   0.000000e+00   0.000000e+00   0.000000e+00   0.000000e+00   0.000000e+00  0.000000e+00  0.000000e+00
  0.000000e+00   0.000000e+00   0.000000e+00   0.000000e+00   0.000000e+00   0.000000e+00   0.000000e+00   0.000000e+00   0.000000e+00   0.000000e+00   0.000000e+00   0.000000e+00   0.000000e+00   0.000000e+00   0.000000e+00   0.000000e+00  -4.535773e-04  -8.424725e-06   7.928081e-07   5.899039e-04   0.000000e+00   0.000000e+00   0.000000e+00  -4.738623e-07  -4.160875e-05   0.000000e+00   0.000000e+00   0.000000e+00   0.000000e+00   2.688257e-07   9.814873e-05   2.551566e-06   3.707517e-05   0.000000e+00   0.000000e+00   0.000000e+00   0.000000e+00   0.000000e+00   0.000000e+00   0.000000e+00   0.000000e+00   0.000000e+00   0.000000e+00   0.000000e+00   0.000000e+00   0.000000e+00   0.000000e+00  0.000000e+00   0.000000e+00   0.000000e+00   0.000000e+00   0.000000e+00  -4.535773e-04  -8.424725e-06   7.928081e-07   5.899039e-04   0.000000e+00   0.000000e+00   0.000000e+00  -4.738623e-07  -4.160875e-05   0.000000e+00  0.000000e+00   0.000000e+00   0.000000e+00   2.688257e-07   9.814873e-05  2.551566e-06   3.707517e-05   0.000000e+00   0.000000e+00   0.000000e+00   0.000000e+00   0.000000e+00   0.000000e+00   0.000000e+00   0.000000e+00   0.000000e+00   0.000000e+00   0.000000e+00   0.000000e+00   0.000000e+00  0.000000e+00  0.000000e+00
  0.000000e+00   0.000000e+00   0.000000e+00   0.000000e+00   0.000000e+00   0.000000e+00   0.000000e+00   0.000000e+00   0.000000e+00   0.000000e+00   0.000000e+00   0.000000e+00   0.000000e+00   0.000000e+00   0.000000e+00   1.147294e-05   0.000000e+00   0.000000e+00   0.000000e+00   0.000000e+00  -2.947515e-05   1.931536e-04  -6.679636e-06   0.000000e+00   0.000000e+00   2.579633e-04  -4.870758e-06   1.818629e-04   2.606698e-05   0.000000e+00   0.000000e+00   0.000000e+00   0.000000e+00   0.000000e+00   0.000000e+00   0.000000e+00   0.000000e+00   0.000000e+00   0.000000e+00   0.000000e+00   0.000000e+00   0.000000e+00   0.000000e+00   0.000000e+00   0.000000e+00   0.000000e+00   0.000000e+00  0.000000e+00   0.000000e+00   0.000000e+00   0.000000e+00   1.147294e-05   0.000000e+00   0.000000e+00   0.000000e+00   0.000000e+00  -2.947515e-05   1.931536e-04  -6.679636e-06   0.000000e+00   0.000000e+00   2.579633e-04 -4.870758e-06   1.818629e-04   2.606698e-05   0.000000e+00   0.000000e+00  0.000000e+00   0.000000e+00   0.000000e+00   0.000000e+00   0.000000e+00   0.000000e+00   0.000000e+00   0.000000e+00   0.000000e+00   0.000000e+00   0.000000e+00   0.000000e+00   0.000000e+00   0.000000e+00   0.000000e+00  0.000000e+00  0.000000e+00
  0.000000e+00   0.000000e+00   0.000000e+00   0.000000e+00   0.000000e+00   0.000000e+00   0.000000e+00   0.000000e+00   0.000000e+00   0.000000e+00   0.000000e+00   0.000000e+00   0.000000e+00   0.000000e+00   0.000000e+00  -3.220578e-04   0.000000e+00   0.000000e+00   0.000000e+00   0.000000e+00   6.700550e-04   2.628569e-05   4.074760e-05   0.000000e+00   0.000000e+00   5.385627e-06   9.877751e-05  -2.812646e-05   6.606734e-06   0.000000e+00   0.000000e+00   0.000000e+00   0.000000e+00   0.000000e+00   0.000000e+00   0.000000e+00   0.000000e+00   0.000000e+00   0.000000e+00   0.000000e+00   0.000000e+00   0.000000e+00   0.000000e+00   0.000000e+00   0.000000e+00   0.000000e+00   0.000000e+00  0.000000e+00   0.000000e+00   0.000000e+00   0.000000e+00  -3.220578e-04   0.000000e+00   0.000000e+00   0.000000e+00   0.000000e+00   6.700550e-04   2.628569e-05   4.074760e-05   0.000000e+00   0.000000e+00   5.385627e-06  9.877751e-05  -2.812646e-05   6.606734e-06   0.000000e+00   0.000000e+00  0.000000e+00   0.000000e+00   0.000000e+00   0.000000e+00   0.000000e+00   0.000000e+00   0.000000e+00   0.000000e+00   0.000000e+00   0.000000e+00   0.000000e+00   0.000000e+00   0.000000e+00   0.000000e+00   0.000000e+00  0.000000e+00  0.000000e+00
  0.000000e+00   0.000000e+00   0.000000e+00   0.000000e+00   0.000000e+00   0.000000e+00   0.000000e+00   0.000000e+00   0.000000e+00   0.000000e+00   0.000000e+00   0.000000e+00   0.000000e+00   0.000000e+00   0.000000e+00  -2.147416e-05   0.000000e+00   0.000000e+00   0.000000e+00   0.000000e+00  -4.149940e-05   4.737803e-04  -2.305978e-05   0.000000e+00   0.000000e+00  -5.148970e-04  -4.129437e-05   2.169059e-04  -3.623224e-05   0.000000e+00   0.000000e+00   0.000000e+00   0.000000e+00   0.000000e+00   0.000000e+00   0.000000e+00   0.000000e+00   0.000000e+00   0.000000e+00   0.000000e+00   0.000000e+00   0.000000e+00   0.000000e+00   0.000000e+00   0.000000e+00   0.000000e+00   0.000000e+00  0.000000e+00   0.000000e+00   0.000000e+00   0.000000e+00  -2.147416e-05   0.000000e+00   0.000000e+00   0.000000e+00   0.000000e+00  -4.149940e-05   4.737803e-04  -2.305978e-05   0.000000e+00   0.000000e+00  -5.148970e-04 -4.129437e-05   2.169059e-04  -3.623224e-05   0.000000e+00   0.000000e+00  0.000000e+00   0.000000e+00   0.000000e+00   0.000000e+00   0.000000e+00   0.000000e+00   0.000000e+00   0.000000e+00   0.000000e+00   0.000000e+00   0.000000e+00   0.000000e+00   0.000000e+00   0.000000e+00   0.000000e+00  0.000000e+00  0.000000e+00
  0.000000e+00   0.000000e+00   0.000000e+00   0.000000e+00   0.000000e+00   0.000000e+00   0.000000e+00   0.000000e+00   0.000000e+00   0.000000e+00   0.000000e+00   0.000000e+00   0.000000e+00   0.000000e+00   0.000000e+00   3.807620e-04   0.000000e+00   0.000000e+00   0.000000e+00   0.000000e+00   6.420789e-04   2.794421e-05   4.904475e-04   0.000000e+00   0.000000e+00  -2.855932e-05   5.942552e-04   1.365999e-05  -1.776984e-07   0.000000e+00   0.000000e+00   0.000000e+00   0.000000e+00   0.000000e+00   0.000000e+00   0.000000e+00   0.000000e+00   0.000000e+00   0.000000e+00   0.000000e+00   0.000000e+00   0.000000e+00   0.000000e+00   0.000000e+00   0.000000e+00   0.000000e+00   0.000000e+00  0.000000e+00   0.000000e+00   0.000000e+00   0.000000e+00   3.807620e-04   0.000000e+00   0.000000e+00   0.000000e+00   0.000000e+00   6.420789e-04   2.794421e-05   4.904475e-04   0.000000e+00   0.000000e+00  -2.855932e-05  5.942552e-04   1.365999e-05  -1.776984e-07   0.000000e+00   0.000000e+00  0.000000e+00   0.000000e+00   0.000000e+00   0.000000e+00   0.000000e+00   0.000000e+00   0.000000e+00   0.000000e+00   0.000000e+00   0.000000e+00   0.000000e+00   0.000000e+00   0.000000e+00   0.000000e+00   0.000000e+00  0.000000e+00  0.000000e+00
  0.000000e+00   0.000000e+00   0.000000e+00   0.000000e+00   0.000000e+00   0.000000e+00   0.000000e+00   0.000000e+00   0.000000e+00   0.000000e+00   0.000000e+00   0.000000e+00   0.000000e+00   0.000000e+00   0.000000e+00   0.000000e+00  -1.633412e-04  -1.549165e-06  -1.963795e-06  -5.070190e-04   0.000000e+00   0.000000e+00   0.000000e+00   1.895449e-06   5.643882e-04   0.000000e+00   0.000000e+00   0.000000e+00   0.000000e+00  -1.275783e-07   6.534743e-05   9.158300e-07   1.930078e-05   0.000000e+00   0.000000e+00   0.000000e+00   0.000000e+00   0.000000e+00   0.000000e+00   0.000000e+00   0.000000e+00   0.000000e+00   0.000000e+00   0.000000e+00   0.000000e+00   0.000000e+00   0.000000e+00  0.000000e+00   0.000000e+00   0.000000e+00   0.000000e+00   0.000000e+00  -1.633412e-04  -1.549165e-06  -1.963795e-06  -5.070190e-04   0.000000e+00   0.000000e+00   0.000000e+00   1.895449e-06   5.643882e-04   0.000000e+00  0.000000e+00   0.000000e+00   0.000000e+00  -1.275783e-07   6.534743e-05  9.158300e-07   1.930078e-05   0.000000e+00   0.000000e+00   0.000000e+00   0.000000e+00   0.000000e+00   0.000000e+00   0.000000e+00   0.000000e+00   0.000000e+00   0.000000e+00   0.000000e+00   0.000000e+00   0.000000e+00  0.000000e+00  0.000000e+00
  0.000000e+00   0.000000e+00   0.000000e+00   0.000000e+00   0.000000e+00   0.000000e+00   0.000000e+00   0.000000e+00   0.000000e+00   0.000000e+00   0.000000e+00   0.000000e+00   0.000000e+00   0.000000e+00   0.000000e+00   0.000000e+00   0.000000e+00   9.021609e-07  -1.590173e-06  -5.079667e-04   0.000000e+00   0.000000e+00   0.000000e+00   1.376023e-06   4.961065e-04   0.000000e+00   0.000000e+00   0.000000e+00   0.000000e+00   8.565972e-07   8.231535e-05   8.383718e-07   1.807511e-05   0.000000e+00   0.000000e+00   0.000000e+00   0.000000e+00   0.000000e+00   0.000000e+00   0.000000e+00   0.000000e+00   0.000000e+00   0.000000e+00   0.000000e+00   0.000000e+00   0.000000e+00   0.000000e+00  0.000000e+00   0.000000e+00   0.000000e+00   0.000000e+00   0.000000e+00   0.000000e+00   9.021609e-07  -1.590173e-06  -5.079667e-04   0.000000e+00   0.000000e+00   0.000000e+00   1.376023e-06   4.961065e-04   0.000000e+00  0.000000e+00   0.000000e+00   0.000000e+00   8.565972e-07   8.231535e-05  8.383718e-07   1.807511e-05   0.000000e+00   0.000000e+00   0.000000e+00   0.000000e+00   0.000000e+00   0.000000e+00   0.000000e+00   0.000000e+00   0.000000e+00   0.000000e+00   0.000000e+00   0.000000e+00   0.000000e+00  0.000000e+00  0.000000e+00
  0.000000e+00   0.000000e+00   0.000000e+00   0.000000e+00   0.000000e+00   0.000000e+00   0.000000e+00   0.000000e+00   0.000000e+00   0.000000e+00   0.000000e+00   0.000000e+00   0.000000e+00   0.000000e+00   0.000000e+00   0.000000e+00  -4.073393e-06   2.710857e-04  -7.582252e-05   8.338154e-07   0.000000e+00   0.000000e+00   0.000000e+00  -4.349327e-04   1.699525e-06   0.000000e+00   0.000000e+00   0.000000e+00   0.000000e+00  -4.620613e-05   3.722553e-06   3.739730e-04  -3.661498e-05   0.000000e+00   0.000000e+00   0.000000e+00   0.000000e+00   0.000000e+00   0.000000e+00   0.000000e+00   0.000000e+00   0.000000e+00   0.000000e+00   0.000000e+00   0.000000e+00   0.000000e+00   0.000000e+00  0.000000e+00   0.000000e+00   0.000000e+00   0.000000e+00   0.000000e+00  -4.073393e-06   2.710857e-04  -7.582252e-05   8.338154e-07   0.000000e+00   0.000000e+00   0.000000e+00  -4.349327e-04   1.699525e-06   0.000000e+00  0.000000e+00   0.000000e+00   0.000000e+00  -4.620613e-05   3.722553e-06  3.739730e-04  -3.661498e-05   0.000000e+00   0.000000e+00   0.000000e+00   0.000000e+00   0.000000e+00   0.000000e+00   0.000000e+00   0.000000e+00   0.000000e+00   0.000000e+00   0.000000e+00   0.000000e+00   0.000000e+00  0.000000e+00  0.000000e+00
  0.000000e+00   0.000000e+00   0.000000e+00   0.000000e+00   0.000000e+00   0.000000e+00   0.000000e+00   0.000000e+00   0.000000e+00   0.000000e+00   0.000000e+00   0.000000e+00   0.000000e+00   0.000000e+00   0.000000e+00   0.000000e+00  -5.148696e-07   1.244344e-05   1.210171e-05  -5.558769e-07   0.000000e+00   0.000000e+00   0.000000e+00   4.207578e-04  -1.175543e-06   0.000000e+00   0.000000e+00   0.000000e+00   0.000000e+00  -5.181548e-04   2.041253e-06  -7.511173e-05   2.146049e-06   0.000000e+00   0.000000e+00   0.000000e+00   0.000000e+00   0.000000e+00   0.000000e+00   0.000000e+00   0.000000e+00   0.000000e+00   0.000000e+00   0.000000e+00   0.000000e+00   0.000000e+00   0.000000e+00  0.000000e+00   0.000000e+00   0.000000e+00   0.000000e+00   0.000000e+00  -5.148696e-07   1.244344e-05   1.210171e-05  -5.558769e-07   0.000000e+00   0.000000e+00   0.000000e+00   4.207578e-04  -1.175543e-06   0.000000e+00  0.000000e+00   0.000000e+00   0.000000e+00  -5.181548e-04   2.041253e-06 -7.511173e-05   2.146049e-06   0.000000e+00   0.000000e+00   0.000000e+00   0.000000e+00   0.000000e+00   0.000000e+00   0.000000e+00   0.000000e+00   0.000000e+00   0.000000e+00   0.000000e+00   0.000000e+00   0.000000e+00  0.000000e+00  0.000000e+00
[truncated: 200,872 more chars]
