# Supplementary material for: Simulation of Ultrafast Excited-State Dynamics in Fe(II) Complexes: Assessment of Electronic Structure Descriptions
Source: J Chem Theory Comput. 2025 Jan 3;21(2):560–74. doi: 10.1021/acs.jctc.4c01331 (PMC11780750; doi:10.1021/acs.jctc.4c01331)
Supplement: Supplementary file 2 — ct4c01331_si_002.zip [file ct4c01331_si_002.zip › for_SI/Fe-terpy/Fe-terpy-B3LYP-TZVP-opt.xyz]

59
Coordinates from ORCA-job Fe-terpy-B3LYP-TZVP-opt
  Fe  -0.00000296268756     -0.00000335781383     -0.00000034743150
  H   -4.04114406840781      4.04114515621408      1.45249301240023
  H   3.60500294263021      3.60501715711171      0.97630744090333
  H   4.04113756501731      4.04114920075463     -1.45248092838970
  H   -2.75859548666555      2.75860187894404      3.14223558769131
  C   -3.30804838279411      3.30804825301603      1.14164970424417
  C   3.06890913395367      3.06891902703096      0.20488714977488
  H   -3.60501951567003      3.60501232224609     -0.97629595312723
  C   -2.58914206706155      2.58914439296205      2.08799406678552
  C   3.30804232647626      3.30805105245531     -1.14163955294304
  C   -3.06892087805041      3.06891577547385     -0.20487781950486
  H   -1.51498798850652      1.51501726562199      4.51053169171582
  H   1.90908903621784      1.90909576470041      1.59708465277606
  C   2.11930036460610      2.11930629087834      0.55721483147459
  C   -0.85265094715222      0.85267370567271      3.97136577268175
  H   0.00002282925684      0.00001984990706      5.74727908686986
  C   -1.65171771329058      1.65171886855743      1.66671148548245
  C   2.58914101910436      2.58914450617469     -2.08798618006433
  H   2.75859837660832      2.75860176049396     -3.14222713361324
  C   -2.11931219403914      2.11930426210642     -0.55720944025318
  C   0.00001574858624      0.00001335560634      4.66494333556162
  C   -0.83224746397672      0.83225239505337      2.57864934257820
  N   -1.42015028966816      1.42014544003157      0.34505139983470
  H   -1.90910514385746      1.90909328132766     -1.59708005944511
  N   1.42014354037493      1.42014532358600     -0.34504795541422
  C   1.65171677961636      1.65171748614332     -1.66670723845938
  C   0.85267590690191     -0.85265327731614      3.97136506590805
  N   -0.00000078640078     -0.00000175889669      1.92490582468305
  H   1.51501957625010     -1.51499083953896      4.51053011329282
  H   1.51501093271311      1.51500180379737     -4.51052735052326
  C   0.83225319082820     -0.83224929831200      2.57864864478767
  C   0.83225065296364      0.83224910247901     -2.57864746789421
  C   0.85266871977704      0.85266148566157     -3.97136380509133
  N   -0.00000081708896     -0.00000233634325     -1.92490648794018
  C   1.65171818384865     -1.65172048244399      1.66671012343092
  N   1.42014551255062     -1.42015053269912      0.34505026507408
  H   2.75859974253604     -2.75860083513869      3.14223266706200
  C   0.00000831573570     -0.00000339427126     -4.66494373047773
  C   2.58914290122928     -2.58914627123893      2.08799126453905
  H   0.00001168005538     -0.00000338478683     -5.74727941392791
  C   -0.83224819089209     -0.83225472716236     -2.57865189707993
  N   -1.42015122908262     -1.42014975260962     -0.34505435792775
  H   -1.90910458520597     -1.90910102844195      1.59707637779669
  C   2.11930356135152     -2.11931221853051     -0.55721113331644
  C   -0.85265861967332     -0.85266534168181     -3.97136845517824
  C   -2.11931335633119     -2.11930961370225      0.55720561039914
  H   1.90909295009364     -1.90910324290201     -1.59708136833793
  C   -1.65172071142958     -1.65171957457031     -1.66671487001191
  C   3.30804635898674     -3.30805223541782      1.14164591601432
  C   3.06891361505387     -3.06892308752487     -0.20488129691276
  H   -1.51499678329203     -1.51500661484392     -4.51053586354940
  H   4.04114244303892     -4.04114904985742      1.45248850195988
  C   -3.06892349574328     -3.06891937926116      0.20487303639061
  H   3.60500906788594     -3.60502124845402     -0.97630058020093
  C   -2.58914531289342     -2.58914461828957     -2.08799808472882
  H   -3.60502235698120     -3.60501656707473      0.97629057129020
  H   -2.75859946263656     -2.75859916586988     -3.14223992093132
  C   -3.30805292548144     -3.30804855244955     -1.14165475992262
  H   -4.04114923928848     -4.04114437656451     -1.45249909080452
