# Supplementary material for: Simulation of Ultrafast Excited-State Dynamics in Fe(II) Complexes: Assessment of Electronic Structure Descriptions
Source: J Chem Theory Comput. 2025 Jan 3;21(2):560–74. doi: 10.1021/acs.jctc.4c01331 (PMC11780750; doi:10.1021/acs.jctc.4c01331)
Supplement: Supplementary file 2 — ct4c01331_si_002.zip [file ct4c01331_si_002.zip › for_SI/Fe-terpy/Fe-terpy-BLYP-LVC.dat]

13 0 18 0 3
epsilon
34
  1   1  0.0000000000 1GS
  1   2  0.0697950000 1MLCT
  1   3  0.0697950000 1MLCT
  1   4  0.0708230000 1MLCT
  1   5  0.0735460000 1MLCT
  1   6  0.0744230000 1MLCT
  1   7  0.0773680000 1MLCT
  1   8  0.0773690000 1MLCT
  1   9  0.0773690000 1MLCT
  1  10  0.0813410000 1MLCT
  1  11  0.0813410000 1MLCT
  1  12  0.0857560000 1MLCT
  1  13  0.0894350000 1MC
  3   1  0.0604190000 3MLCT
  3   2  0.0637680000 3MLCT
  3   3  0.0637680000 3MLCT
  3   4  0.0640620000 3MLCT
  3   5  0.0656110000 3MLCT
  3   6  0.0678110000 3MC
  3   7  0.0698970000 3MLCT
  3   8  0.0704840000 3MLCT
  3   9  0.0723790000 3MLCT
  3  10  0.0739540000 3MC
  3  11  0.0739540000 3MC
  3  12  0.0757660000 3MLCT
  3  13  0.0757660000 3MLCT
  3  14  0.0767760000 3MLCT
  3  15  0.0767760000 3MLCT
  3  16  0.0886750000 3MC
  3  17  0.0887520000 3MC
  3  18  0.0887520000 3MC
  5   1  0.0987718658 5MC
  5   2  0.1063948658 5MC
  5   3  0.1066968658 5MC
kappa
1577
  1   1    14 -1.09646e-05
  1   1    22 -1.71850e-05
  1   1    30 -1.68684e-05
  1   1    53 -3.12510e-05
  1   1    93  1.69387e-05
  1   1   102 -1.38117e-05
  1   1   105  2.45718e-05
  1   1   115  1.47675e-05
  1   1   121 -1.05997e-05
  1   1   139 -1.02606e-05
  1   1   151 -1.55932e-05
  1   1   172 -1.33412e-05
  1   1   176  1.16428e-05
  1   2    12 -1.24621e-04
  1   2    14  1.53582e-05
  1   2    18 -2.13761e-04
  1   2    19 -6.03032e-05
  1   2    22  1.04967e-04
  1   2    24  2.43485e-05
  1   2    29  1.52652e-04
  1   2    30  5.97985e-04
  1   2    36  1.20072e-04
  1   2    40 -7.25303e-04
  1   2    41 -1.04224e-05
  1   2    42  5.29564e-04
  1   2    43 -4.20960e-04
  1   2    51  7.36939e-05
  1   2    52  1.18164e-04
  1   2    53  6.07303e-04
  1   2    58  1.11246e-03
  1   2    59 -4.86993e-04
  1   2    65 -3.97413e-05
  1   2    66 -3.29700e-04
  1   2    67 -5.76441e-04
  1   2    71  5.17287e-05
  1   2    77 -3.35696e-05
  1   2    80  2.97567e-05
  1   2    89  2.13482e-05
  1   2    92 -3.65822e-04
  1   2    93  1.12141e-04
  1   2    96 -4.25382e-04
  1   2    97  3.78418e-04
  1   2    98  8.14854e-05
  1   2    99  3.57501e-04
  1   2   102  4.95954e-05
  1   2   103  6.31085e-05
  1   2   104 -1.72530e-04
  1   2   105  5.01960e-04
  1   2   108  8.62462e-05
  1   2   109 -2.96976e-04
  1   2   114  6.83375e-04
  1   2   115 -6.75176e-04
  1   2   118 -5.07310e-04
  1   2   121 -6.54668e-04
  1   2   124 -1.13055e-03
  1   2   125  4.12117e-04
  1   2   130 -1.48334e-03
  1   2   131 -1.53084e-03
  1   2   132 -2.78091e-04
  1   2   133 -6.62893e-04
  1   2   138 -4.69169e-04
  1   2   139 -5.39171e-04
  1   2   140 -1.46450e-03
  1   2   141 -1.68494e-03
  1   2   146 -1.20440e-03
  1   2   147 -9.99167e-04
  1   2   150 -7.98161e-05
  1   2   151 -5.49145e-05
  1   2   152  5.85241e-04
  1   2   155  7.57868e-04
  1   2   156 -5.58121e-05
  1   2   157 -1.19851e-04
  1   2   160 -6.78683e-05
  1   2   161 -4.63138e-05
  1   2   164  9.65445e-05
  1   2   165  1.24250e-04
  1   2   168  1.38016e-05
  1   2   169  4.14356e-05
  1   2   172  2.36024e-05
  1   2   173  5.38368e-05
  1   2   176 -6.43928e-05
  1   2   177 -4.11025e-05
  1   3    12  1.24621e-04
  1   3    14  1.53600e-05
  1   3    18  2.13763e-04
  1   3    19  6.02835e-05
  1   3    22  1.04969e-04
  1   3    24 -2.43679e-05
  1   3    29 -1.52654e-04
  1   3    30  5.97975e-04
  1   3    36 -1.20075e-04
  1   3    40  7.25298e-04
  1   3    41  1.04238e-05
  1   3    42  5.29561e-04
  1   3    43  4.20937e-04
  1   3    51 -7.37143e-05
  1   3    52 -1.18181e-04
  1   3    53  6.07305e-04
  1   3    58  1.11246e-03
  1   3    59  4.86999e-04
  1   3    65  3.97756e-05
  1   3    66  3.29673e-04
  1   3    67 -5.76446e-04
  1   3    71 -5.17325e-05
  1   3    77  3.35726e-05
  1   3    80 -2.97689e-05
  1   3    89 -2.13468e-05
  1   3    92  3.65839e-04
  1   3    93  1.12143e-04
  1   3    96  4.25391e-04
  1   3    97  3.78414e-04
  1   3    98 -8.14455e-05
  1   3    99  3.57493e-04
  1   3   102  4.95998e-05
  1   3   103 -6.30894e-05
  1   3   104  1.72559e-04
  1   3   105  5.01953e-04
  1   3   108  8.62598e-05
  1   3   109  2.96965e-04
  1   3   114 -6.83341e-04
  1   3   115 -6.75209e-04
  1   3   118  5.07257e-04
  1   3   121 -6.54685e-04
  1   3   124  1.13049e-03
  1   3   125  4.12219e-04
  1   3   130 -1.48331e-03
  1   3   131  1.53089e-03
  1   3   132 -2.78093e-04
  1   3   133  6.62903e-04
  1   3   138  4.69196e-04
  1   3   139 -5.39161e-04
  1   3   140  1.46448e-03
  1   3   141 -1.68496e-03
  1   3   146 -1.20437e-03
  1   3   147  9.99220e-04
  1   3   150  7.98413e-05
  1   3   151 -5.49105e-05
  1   3   152 -5.85278e-04
  1   3   155  7.57877e-04
  1   3   156  5.56943e-05
  1   3   157 -1.19904e-04
  1   3   160  6.53466e-05
  1   3   161 -4.98117e-05
  1   3   164  9.67346e-05
  1   3   165 -1.24060e-04
  1   3   168  1.38063e-05
  1   3   169 -4.14088e-05
  1   3   172  2.35029e-05
  1   3   173 -5.38589e-05
  1   3   176 -6.43944e-05
  1   3   177  4.11896e-05
  1   4    14  6.79067e-05
  1   4    30  7.28050e-04
  1   4    42  3.95157e-04
  1   4    53 -2.74171e-04
  1   4    58  1.40200e-03
  1   4    67 -6.54091e-04
  1   4    93  1.72681e-04
  1   4    97  8.08244e-04
  1   4    99 -2.24771e-05
  1   4   102 -2.36969e-04
  1   4   105  7.17863e-04
  1   4   108 -1.45637e-04
  1   4   115 -5.34767e-04
  1   4   121 -7.74518e-04
  1   4   125  5.70885e-04
  1   4   130 -1.29745e-03
  1   4   132 -2.20013e-04
  1   4   139 -3.93559e-04
  1   4   141 -1.10676e-03
  1   4   146 -8.89585e-04
  1   4   151 -5.05868e-05
  1   4   155  4.77459e-04
  1   4   164  8.56448e-05
  1   4   168  3.19777e-05
  1   4   172  2.92949e-05
  1   4   176 -7.92045e-05
  1   5    14  1.64298e-04
  1   5    22 -2.63592e-05
  1   5    30  7.93986e-04
  1   5    42  5.52203e-04
  1   5    53 -3.01500e-04
  1   5    58  1.46418e-03
  1   5    67 -7.20257e-04
  1   5    93  2.27594e-04
  1   5    97  9.78488e-04
  1   5    99 -1.75825e-05
  1   5   102 -2.17367e-04
  1   5   105  7.82009e-04
  1   5   108 -5.44765e-05
  1   5   115 -5.09565e-04
  1   5   121 -7.30230e-04
  1   5   125  3.98637e-04
  1   5   130 -1.14209e-03
  1   5   132 -5.72709e-05
  1   5   139 -3.29130e-04
  1   5   141 -1.02906e-03
  1   5   146 -9.01660e-04
  1   5   151 -7.62628e-05
  1   5   155  4.29352e-04
  1   5   164  8.71261e-05
  1   5   168  3.92130e-05
  1   5   172  2.39195e-05
  1   5   176 -6.43238e-05
  1   6    14 -1.60236e-04
  1   6    22  2.53767e-04
  1   6    30  1.87900e-04
  1   6    42  1.26352e-03
  1   6    53  6.53113e-04
  1   6    58  1.22342e-03
  1   6    67 -6.81014e-04
  1   6    93  4.79710e-05
  1   6    97  2.40884e-04
  1   6    99  5.24904e-04
  1   6   102  1.24489e-04
  1   6   105  4.26464e-04
  1   6   108  7.86203e-04
  1   6   115 -4.22006e-04
  1   6   121 -5.86610e-04
  1   6   125 -1.20585e-03
  1   6   130 -1.16985e-03
  1   6   132  1.41758e-03
  1   6   139 -3.49313e-04
  1   6   141 -1.03877e-03
  1   6   146 -1.30773e-03
  1   6   151 -2.77448e-03
  1   6   155  1.42715e-03
  1   6   157 -1.00594e-04
  1   6   161  3.45617e-04
  1   6   168  2.32035e-05
  1   6   172  2.27060e-04
  1   6   176 -1.68330e-04
  1   7    14  5.82128e-05
  1   7    22  1.64812e-04
  1   7    30  3.87121e-04
  1   7    42  1.12957e-03
  1   7    53  5.95189e-04
  1   7    58  1.19272e-03
  1   7    67 -7.33769e-04
  1   7    93 -2.44597e-05
  1   7    97  3.50029e-04
  1   7    99  4.89526e-04
  1   7   102  1.08115e-04
  1   7   105  3.96991e-04
  1   7   108  6.93987e-04
  1   7   115 -4.65922e-04
  1   7   121 -6.47165e-04
  1   7   125 -8.28026e-04
  1   7   130 -1.17911e-03
  1   7   132  1.22059e-03
  1   7   139 -3.35429e-04
  1   7   141 -1.03278e-03
  1   7   146 -1.30990e-03
  1   7   151 -2.43512e-03
  1   7   155  1.04173e-03
  1   7   157 -5.22434e-05
  1   7   161  2.88943e-04
  1   7   164  3.16131e-05
  1   7   168  2.05002e-05
  1   7   172  1.96070e-04
  1   7   176 -1.27453e-04
  1   8    12 -5.58983e-05
  1   8    14 -2.37685e-05
  1   8    18 -1.74947e-04
  1   8    22  1.24737e-04
  1   8    24  1.86611e-05
  1   8    29 -3.80234e-04
  1   8    30  2.99463e-04
  1   8    36  3.39388e-05
  1   8    40 -1.07736e-03
  1   8    42  1.20740e-03
  1   8    43 -3.16788e-04
  1   8    52 -3.25739e-04
  1   8    53 -1.17139e-04
  1   8    58  1.50644e-03
  1   8    59 -8.25520e-05
  1   8    66 -3.22691e-04
  1   8    67 -7.64601e-04
  1   8    71  2.86502e-05
  1   8    77 -1.40326e-05
  1   8    92 -1.89379e-04
  1   8    93  6.02475e-05
  1   8    96 -6.51522e-04
  1   8    97  5.64534e-04
  1   8    98 -5.17923e-04
  1   8    99  1.64273e-04
  1   8   102 -1.13259e-04
  1   8   103  1.79676e-04
  1   8   104  1.53937e-04
  1   8   105  5.89796e-04
  1   8   108  6.31687e-04
  1   8   109  1.70789e-04
  1   8   114  5.07369e-04
  1   8   115 -2.97336e-04
  1   8   118  2.23728e-04
  1   8   121 -6.54622e-04
  1   8   124 -1.66268e-04
  1   8   125 -1.29168e-03
  1   8   130 -1.05648e-03
  1   8   131 -1.37716e-03
  1   8   132  1.71914e-03
  1   8   133  6.18603e-04
  1   8   138 -3.30493e-04
  1   8   139 -2.29040e-04
  1   8   140 -1.12446e-03
  1   8   141 -5.05828e-04
  1   8   146 -1.10876e-03
  1   8   147 -1.03753e-03
  1   8   150  2.43489e-03
  1   8   151 -3.23786e-03
  1   8   152  1.17002e-03
  1   8   155  1.34779e-03
  1   8   156 -3.27235e-05
  1   8   160  2.34922e-04
  1   8   161  4.32613e-04
  1   8   164 -1.45438e-05
  1   8   165  3.65881e-05
  1   8   168  3.28141e-05
  1   8   169  2.73595e-05
  1   8   172  2.69761e-04
  1   8   173  2.23431e-04
  1   8   176 -1.84192e-04
  1   8   177 -1.21696e-04
  1   9    12  5.59104e-05
  1   9    14 -2.37542e-05
  1   9    18  1.74950e-04
  1   9    22  1.24748e-04
  1   9    24 -1.86924e-05
  1   9    29  3.80240e-04
  1   9    30  2.99458e-04
  1   9    36 -3.39367e-05
  1   9    40  1.07736e-03
  1   9    42  1.20739e-03
  1   9    43  3.16763e-04
  1   9    52  3.25724e-04
  1   9    53 -1.17143e-04
  1   9    58  1.50644e-03
  1   9    59  8.25592e-05
  1   9    66  3.22658e-04
  1   9    67 -7.64598e-04
  1   9    71 -2.86563e-05
  1   9    77  1.40391e-05
  1   9    92  1.89393e-04
  1   9    93  6.02519e-05
  1   9    96  6.51545e-04
  1   9    97  5.64529e-04
  1   9    98  5.17977e-04
  1   9    99  1.64278e-04
  1   9   102 -1.13252e-04
  1   9   103 -1.79687e-04
  1   9   104 -1.53897e-04
  1   9   105  5.89797e-04
  1   9   108  6.31670e-04
  1   9   109 -1.70799e-04
  1   9   114 -5.07367e-04
  1   9   115 -2.97361e-04
  1   9   118 -2.23783e-04
  1   9   121 -6.54614e-04
  1   9   124  1.66352e-04
  1   9   125 -1.29166e-03
  1   9   130 -1.05644e-03
  1   9   131  1.37721e-03
  1   9   132  1.71915e-03
  1   9   133 -6.18589e-04
  1   9   138  3.30514e-04
  1   9   139 -2.29029e-04
  1   9   140  1.12445e-03
  1   9   141 -5.05835e-04
  1   9   146 -1.10873e-03
  1   9   147  1.03759e-03
  1   9   150 -2.43480e-03
  1   9   151 -3.23792e-03
  1   9   152 -1.17007e-03
  1   9   155  1.34781e-03
  1   9   156  3.27205e-05
  1   9   160 -2.11869e-04
  1   9   161  4.44350e-04
  1   9   164 -1.44895e-05
  1   9   165 -3.65823e-05
  1   9   168  3.28138e-05
  1   9   169 -2.73318e-05
  1   9   172  2.69353e-04
  1   9   173 -2.23901e-04
  1   9   176 -1.84198e-04
  1   9   177  1.21792e-04
  1  10    12 -2.16589e-05
  1  10    14  1.71031e-04
  1  10    18 -3.29368e-04
  1  10    19 -1.37913e-05
  1  10    22  7.19546e-05
  1  10    24  1.34045e-05
  1  10    29  2.73157e-04
  1  10    30  4.64743e-04
  1  10    36  1.43778e-05
  1  10    40 -4.21361e-04
  1  10    42  1.26311e-03
  1  10    43  9.61669e-04
  1  10    52  1.39803e-04
  1  10    53 -6.20893e-05
  1  10    58  1.46799e-03
  1  10    59 -7.89787e-04
  1  10    66 -3.92303e-04
  1  10    67 -7.75221e-04
  1  10    71  1.19499e-05
  1  10    77 -1.35801e-05
  1  10    92 -2.02818e-04
  1  10    93  4.17605e-05
  1  10    96 -1.39619e-04
  1  10    97  7.57807e-04
  1  10    98  1.72858e-04
  1  10    99  1.51205e-04
  1  10   102 -1.03517e-04
  1  10   103 -4.96167e-05
  1  10   104 -3.12563e-04
  1  10   105  6.39539e-04
  1  10   108  6.38462e-04
  1  10   109  5.05852e-04
  1  10   114  2.27318e-04
  1  10   115 -3.02141e-04
  1  10   118 -2.69631e-04
  1  10   121 -6.82273e-04
  1  10   124  1.20418e-03
  1  10   125 -1.18942e-03
  1  10   130 -1.00379e-03
  1  10   131 -6.80189e-04
  1  10   132  1.71784e-03
  1  10   133  1.10172e-03
  1  10   138 -3.30405e-04
  1  10   139 -1.83963e-04
  1  10   140 -6.97988e-04
  1  10   141 -4.97387e-04
  1  10   146 -1.11788e-03
  1  10   147 -9.88646e-04
  1  10   150  2.14582e-03
  1  10   151 -3.01885e-03
  1  10   152  9.94663e-04
  1  10   155  1.10564e-03
  1  10   157  1.37852e-05
  1  10   160  3.06171e-04
  1  10   161  3.66760e-04
  1  10   164  1.09993e-05
  1  10   165  5.07189e-05
  1  10   168  2.77618e-05
  1  10   169  5.55882e-05
  1  10   172  2.51087e-04
  1  10   173  2.35327e-04
  1  10   176 -1.42295e-04
  1  10   177 -4.90656e-05
  1  11    12  2.16783e-05
  1  11    14  1.71044e-04
  1  11    18  3.29373e-04
  1  11    19  1.37630e-05
  1  11    22  7.19673e-05
  1  11    24 -1.34112e-05
  1  11    29 -2.73149e-04
  1  11    30  4.64744e-04
  1  11    36 -1.43758e-05
  1  11    40  4.21360e-04
  1  11    42  1.26310e-03
  1  11    43 -9.61700e-04
  1  11    52 -1.39822e-04
  1  11    53 -6.20922e-05
  1  11    58  1.46800e-03
  1  11    59  7.89796e-04
  1  11    66  3.92271e-04
  1  11    67 -7.75223e-04
  1  11    71 -1.19467e-05
  1  11    77  1.35790e-05
  1  11    92  2.02830e-04
  1  11    93  4.17615e-05
  1  11    96  1.39640e-04
  1  11    97  7.57799e-04
  1  11    98 -1.72809e-04
  1  11    99  1.51206e-04
  1  11   102 -1.03509e-04
  1  11   103  4.96103e-05
  1  11   104  3.12602e-04
  1  11   105  6.39532e-04
  1  11   108  6.38444e-04
  1  11   109 -5.05865e-04
  1  11   114 -2.27311e-04
  1  11   115 -3.02156e-04
  1  11   118  2.69579e-04
  1  11   121 -6.82284e-04
  1  11   124 -1.20411e-03
  1  11   125 -1.18951e-03
  1  11   130 -1.00377e-03
  1  11   131  6.80233e-04
  1  11   132  1.71784e-03
  1  11   133 -1.10171e-03
  1  11   138  3.30427e-04
  1  11   139 -1.83953e-04
  1  11   140  6.97979e-04
  1  11   141 -4.97395e-04
  1  11   146 -1.11785e-03
  1  11   147  9.88705e-04
  1  11   150 -2.14573e-03
  1  11   151 -3.01891e-03
  1  11   152 -9.94711e-04
  1  11   155  1.10565e-03
  1  11   157  1.37829e-05
  1  11   160 -2.86479e-04
  1  11   161  3.82331e-04
  1  11   164  1.10739e-05
  1  11   165 -5.06727e-05
  1  11   168  2.77640e-05
  1  11   169 -5.55609e-05
  1  11   172  2.50655e-04
  1  11   173 -2.35762e-04
  1  11   176 -1.42302e-04
  1  11   177  4.91605e-05
  1  12    14  1.42499e-05
  1  12    22  3.38908e-04
  1  12    30  5.67968e-04
  1  12    42  1.01919e-03
  1  12    53 -4.15091e-04
  1  12    58  1.50780e-03
  1  12    67 -6.16732e-04
  1  12    93  6.72747e-04
  1  12    97  1.22635e-03
  1  12   102 -1.37800e-04
  1  12   105  8.31862e-04
  1  12   108  3.04752e-04
  1  12   115 -3.37145e-04
  1  12   121 -9.90438e-04
  1  12   125 -2.79419e-04
  1  12   130 -7.42882e-04
  1  12   132  7.15387e-04
  1  12   139 -8.27673e-05
  1  12   141 -6.42042e-04
  1  12   146 -8.80635e-04
  1  12   151 -9.06391e-04
  1  12   155  2.14328e-04
  1  12   157  4.13667e-05
  1  12   161  1.01881e-04
  1  12   164  6.07528e-05
  1  12   168  9.94186e-05
  1  12   172  2.39536e-05
  1  12   176 -7.46668e-05
  1  13    14  2.59921e-03
  1  13    22  1.94740e-03
  1  13    30  2.76619e-03
  1  13    42 -6.96618e-04
  1  13    53  2.56106e-03
  1  13    58  9.36338e-04
  1  13    67 -1.07412e-03
  1  13    93 -2.21806e-03
  1  13    97  1.26439e-03
  1  13    99  6.11385e-04
  1  13   102 -4.97598e-04
  1  13   105  1.99816e-04
  1  13   108  7.66896e-04
  1  13   115 -5.52312e-05
  1  13   121  4.92126e-05
  1  13   125 -7.35908e-04
  1  13   130  6.96514e-05
  1  13   132  2.31564e-04
  1  13   139 -7.40504e-04
  1  13   141  5.85541e-04
  1  13   146 -2.95506e-04
  1  13   151  1.12883e-04
  1  13   155  1.56658e-04
  1  13   157 -3.50775e-05
  1  13   161  2.98301e-05
  1  13   164  1.56963e-04
  1  13   168  1.03295e-04
  1  13   172  7.10066e-05
  1  13   176  3.25394e-04
  3   1    14 -6.18190e-05
  3   1    22 -5.92679e-05
  3   1    30  6.08034e-04
  3   1    42  3.10197e-05
  3   1    53 -3.31404e-05
  3   1    58  1.15004e-03
  3   1    67 -5.00579e-04
  3   1    93 -1.03887e-04
  3   1    97  3.44566e-04
  3   1    99  9.10012e-05
  3   1   102 -2.34826e-04
  3   1   105  5.01600e-04
  3   1   108 -3.00795e-04
  3   1   115 -5.37306e-04
  3   1   121 -7.17027e-04
  3   1   125  9.56824e-04
  3   1   130 -1.53866e-03
  3   1   132 -6.01765e-04
  3   1   139 -5.40004e-04
  3   1   141 -1.18421e-03
  3   1   146 -7.51873e-04
  3   1   151  1.33047e-04
  3   1   155  5.87358e-04
  3   1   157 -2.55055e-05
  3   1   161 -3.74025e-05
  3   1   164  8.20608e-05
  3   1   172  4.21596e-05
  3   1   176 -9.25093e-05
  3   2     7 -1.98316e-04
  3   2    12 -1.75879e-04
  3   2    14 -1.07438e-04
  3   2    18 -6.76237e-05
  3   2    19 -1.22657e-04
  3   2    22  3.89404e-05
  3   2    24  1.47061e-04
  3   2    29  1.31824e-05
  3   2    30  4.45074e-04
  3   2    36  2.50977e-04
  3   2    40 -2.02827e-04
  3   2    41 -1.19045e-05
  3   2    42  4.10480e-04
  3   2    43 -1.98231e-04
  3   2    51  1.71743e-04
  3   2    52  9.55504e-05
  3   2    53  5.71858e-04
  3   2    58  1.00862e-03
  3   2    59 -1.39041e-04
  3   2    65 -8.98082e-05
  3   2    66 -9.03272e-05
  3   2    67 -4.64865e-04
  3   2    71  1.19700e-04
  3   2    77 -1.01264e-04
  3   2    80  6.02555e-05
  3   2    85 -1.16309e-05
  3   2    89  5.87083e-05
  3   2    92 -2.88664e-04
  3   2    93  1.62277e-04
  3   2    96 -4.14037e-04
  3   2    97  2.26627e-04
  3   2    98  3.04538e-05
  3   2    99  4.00267e-04
  3   2   102  5.53776e-05
  3   2   103  8.77217e-05
  3   2   104 -1.43611e-05
  3   2   105  3.94877e-04
  3   2   108  2.74498e-05
  3   2   109 -1.88529e-04
  3   2   114  4.07754e-04
  3   2   115 -7.05259e-04
  3   2   118 -2.67270e-04
  3   2   121 -5.49036e-04
  3   2   124 -8.28171e-04
  3   2   125  6.97457e-04
  3   2   130 -1.50561e-03
  3   2   131 -8.68205e-04
  3   2   132 -4.36784e-04
  3   2   133 -4.91492e-04
  3   2   138 -2.47378e-04
  3   2   139 -5.24520e-04
  3   2   140 -8.98322e-04
  3   2   141 -1.69963e-03
  3   2   146 -1.15527e-03
  3   2   147 -5.50419e-04
  3   2   150 -9.60653e-05
  3   2   152  1.68373e-04
  3   2   155  5.40711e-04
  3   2   156 -1.73742e-05
  3   2   157 -1.00968e-04
  3   2   160 -5.90266e-05
  3   2   161 -5.99185e-05
  3   2   164  1.04721e-04
  3   2   165  7.30729e-05
  3   2   169  2.69090e-05
  3   2   172  2.69522e-05
  3   2   173  4.71562e-05
  3   2   176 -6.53101e-05
  3   2   177 -7.93561e-05
  3   3     7  1.98315e-04
  3   3    12  1.75881e-04
  3   3    14 -1.07439e-04
  3   3    18  6.76221e-05
  3   3    19  1.22645e-04
  3   3    22  3.89417e-05
  3   3    24 -1.47080e-04
  3   3    29 -1.31875e-05
  3   3    30  4.45070e-04
  3   3    36 -2.50976e-04
  3   3    40  2.02824e-04
  3   3    41  1.19025e-05
  3   3    42  4.10481e-04
  3   3    43  1.98208e-04
  3   3    51 -1.71766e-04
  3   3    52 -9.55703e-05
  3   3    53  5.71860e-04
  3   3    58  1.00862e-03
  3   3    59  1.39049e-04
  3   3    65  8.98422e-05
  3   3    66  9.03042e-05
  3   3    67 -4.64867e-04
  3   3    71 -1.19704e-04
  3   3    77  1.01270e-04
  3   3    80 -6.02672e-05
  3   3    85  1.16274e-05
  3   3    89 -5.87076e-05
  3   3    92  2.88683e-04
  3   3    93  1.62277e-04
  3   3    96  4.14046e-04
  3   3    97  2.26625e-04
  3   3    98 -3.04147e-05
  3   3    99  4.00262e-04
  3   3   102  5.53792e-05
  3   3   103 -8.77013e-05
  3   3   104  1.43890e-05
  3   3   105  3.94872e-04
  3   3   108  2.74601e-05
  3   3   109  1.88520e-04
  3   3   114 -4.07716e-04
  3   3   115 -7.05278e-04
  3   3   118  2.67220e-04
  3   3   121 -5.49043e-04
  3   3   124  8.28086e-04
  3   3   125  6.97531e-04
  3   3   130 -1.50559e-03
  3   3   131  8.68255e-04
  3   3   132 -4.36785e-04
  3   3   133  4.91502e-04
  3   3   138  2.47405e-04
  3   3   139 -5.24512e-04
  3   3   140  8.98303e-04
  3   3   141 -1.69964e-03
  3   3   146 -1.15525e-03
  3   3   147  5.50470e-04
  3   3   150  9.60876e-05
  3   3   152 -1.68411e-04
  3   3   155  5.40715e-04
  3   3   156  1.72744e-05
  3   3   157 -1.00987e-04
  3   3   160  5.58002e-05
  3   3   161 -6.29334e-05
  3   3   164  1.04833e-04
  3   3   165 -7.28715e-05
  3   3   169 -2.68836e-05
  3   3   172  2.68641e-05
  3   3   173 -4.71850e-05
  3   3   176 -6.53081e-05
  3   3   177  7.94446e-05
  3   4    14 -2.51603e-05
  3   4    30  6.52343e-04
  3   4    42  9.05699e-05
  3   4    53 -1.15390e-04
  3   4    58  1.20134e-03
  3   4    67 -5.37760e-04
  3   4    93 -7.69491e-05
  3   4    97  4.55839e-04
  3   4    99  2.39987e-05
  3   4   102 -2.52375e-04
  3   4   105  5.75232e-04
  3   4   108 -2.76345e-04
  3   4   115 -5.04537e-04
  3   4   121 -7.55388e-04
  3   4   125  8.30250e-04
  3   4   130 -1.43518e-03
  3   4   132 -5.25730e-04
  3   4   139 -5.11401e-04
  3   4   141 -1.11269e-03
  3   4   146 -7.46720e-04
  3   4   151  2.05869e-04
  3   4   155  5.84918e-04
  3   4   157 -2.54508e-05
  3   4   161 -3.73180e-05
  3   4   164  8.49278e-05
  3   4   168  1.44286e-05
  3   4   172  3.39044e-05
  3   4   176 -8.34433e-05
  3   5    22 -4.96170e-05
  3   5    30  6.58142e-04
  3   5    42  1.71980e-04
  3   5    53 -1.62536e-04
  3   5    58  1.24995e-03
  3   5    67 -5.66294e-04
  3   5    93  3.82148e-05
  3   5    97  5.87455e-04
  3   5    99  1.90779e-05
  3   5   102 -2.35081e-04
  3   5   105  5.91391e-04
  3   5   108 -2.41125e-04
  3   5   115 -5.27964e-04
  3   5   121 -7.39118e-04
  3   5   125  7.71995e-04
  3   5   130 -1.40543e-03
  3   5   132 -4.13323e-04
  3   5   139 -4.67892e-04
  3   5   141 -1.11776e-03
  3   5   146 -8.09273e-04
  3   5   151  4.75589e-05
  3   5   155  5.33530e-04
  3   5   157 -1.76140e-05
  3   5   161 -2.67568e-05
  3   5   164  8.58354e-05
  3   5   168  2.39846e-05
  3   5   172  2.45667e-05
  3   5   176 -8.28670e-05
  3   6    14  2.98526e-03
  3   6    22  2.32423e-03
  3   6    30  3.18880e-03
  3   6    42 -7.89555e-04
  3   6    53  2.93332e-03
  3   6    58  1.03254e-03
  3   6    67 -1.26801e-03
  3   6    93 -2.67375e-03
  3   6    97  1.51294e-03
  3   6    99  7.04535e-04
  3   6   102 -5.79217e-04
  3   6   105  2.29074e-04
  3   6   108  9.06721e-04
  3   6   121  2.15043e-05
  3   6   125 -9.61174e-04
  3   6   130  1.43098e-04
  3   6   132  2.64736e-04
  3   6   139 -8.84848e-04
  3   6   141  7.75081e-04
  3   6   146 -2.59561e-04
  3   6   151  2.05737e-04
  3   6   155  3.77999e-04
  3   6   157 -7.08305e-05
  3   6   161  3.29939e-05
  3   6   164  1.46795e-04
  3   6   168  9.90365e-05
  3   6   172  6.05580e-05
  3   6   176  2.96256e-04
  3   7    14 -2.10570e-04
  3   7    22 -1.04412e-04
  3   7    30 -2.41178e-05
  3   7    42  1.35519e-03
  3   7    53  4.32730e-04
  3   7    58  1.16849e-03
  3   7    67 -4.34013e-04
  3   7    93  4.00470e-04
  3   7    97  7.74247e-05
  3   7    99  5.49260e-04
  3   7   102  3.07149e-04
  3   7   105  2.57356e-04
  3   7   108  6.70570e-04
  3   7   115 -7.68832e-04
  3   7   121 -2.59516e-04
  3   7   125 -4.02266e-04
  3   7   130 -1.31714e-03
  3   7   132  1.10289e-03
  3   7   139 -2.35103e-04
  3   7   141 -1.54085e-03
  3   7   146 -1.65500e-03
  3   7   151 -2.74372e-03
  3   7   155  5.62018e-04
  3   7   157  1.75773e-05
  3   7   161  3.21848e-04
  3   7   164  3.74587e-05
  3   7   172  2.32377e-04
  3   7   176 -1.25740e-04
  3   8    14  1.28253e-05
  3   8    30  6.41556e-04
  3   8    42  3.56363e-04
  3   8    53 -2.80694e-04
  3   8    58  1.32264e-03
  3   8    67 -5.88591e-04
  3   8    93  1.73877e-04
  3   8    97  7.34038e-04
  3   8    99 -3.21004e-05
  3   8   102 -2.08468e-04
  3   8   105  6.71945e-04
  3   8   108 -1.51149e-04
  3   8   115 -5.17085e-04
  3   8   121 -7.43343e-04
  3   8   125  5.78561e-04
  3   8   130 -1.24033e-03
  3   8   132 -2.20785e-04
  3   8   139 -3.81351e-04
  3   8   141 -1.06103e-03
  3   8   146 -8.63879e-04
  3   8   151 -3.91245e-05
  3   8   155  4.42018e-04
  3   8   164  8.51249e-05
  3   8   168  3.71933e-05
  3   8   172  1.79142e-05
  3   8   176 -7.74093e-05
  3   9    14 -2.87467e-04
  3   9    22  1.75347e-04
  3   9    30 -7.86670e-05
  3   9    42  1.33272e-03
  3   9    53  6.21854e-04
  3   9    58  1.13792e-03
  3   9    67 -5.10286e-04
  3   9    93  2.34927e-04
  3   9    97  1.22274e-05
  3   9    99  5.06098e-04
  3   9   102  2.10789e-04
  3   9   105  3.29649e-04
  3   9   108  7.95067e-04
  3   9   115 -5.12778e-04
  3   9   121 -4.43611e-04
  3   9   125 -1.23191e-03
  3   9   130 -1.26629e-03
  3   9   132  1.52985e-03
  3   9   139 -3.43483e-04
  3   9   141 -1.23150e-03
  3   9   146 -1.47663e-03
  3   9   151 -3.14386e-03
  3   9   155  1.47289e-03
  3   9   157 -1.09009e-04
  3   9   160  1.05469e-05
  3   9   161  4.01365e-04
  3   9   172  2.83289e-04
  3   9   176 -1.68201e-04
  3  10     7 -3.61601e-05
  3  10    12  1.61878e-04
  3  10    14  2.78297e-03
  3  10    18  5.40021e-04
  3  10    22  1.91074e-03
  3  10    24 -2.22267e-05
  3  10    29 -9.65824e-05
  3  10    30  3.01409e-03
  3  10    36 -1.87917e-05
  3  10    40  6.65811e-04
  3  10    41  5.32058e-05
  3  10    42 -4.86137e-04
  3  10    43  7.79536e-04
  3  10    51 -1.98212e-05
  3  10    52  5.08316e-04
  3  10    53  1.65933e-03
  3  10    58  1.42174e-03
  3  10    59 -1.04558e-04
  3  10    65 -1.89700e-05
  3  10    66  1.91937e-04
  3  10    67 -1.28072e-03
  3  10    71 -4.42866e-05
  3  10    85 -2.11436e-05
  3  10    92 -3.97947e-04
  3  10    93 -2.10433e-03
  3  10    96 -5.59775e-05
  3  10    97  2.00429e-03
  3  10    98  2.42701e-04
  3  10    99  1.83122e-04
  3  10   102 -7.20674e-04
  3  10   104 -1.26753e-04
  3  10   105  5.71308e-04
  3  10   108  6.95688e-04
  3  10   109  4.08488e-05
  3  10   114 -1.16445e-04
  3  10   115  8.19541e-05
  3  10   118 -2.41101e-04
  3  10   121 -1.51190e-04
  3  10   124  4.28676e-04
  3  10   125 -9.40614e-04
  3  10   130  3.11703e-04
  3  10   131  2.93256e-04
  3  10   132  6.48174e-04
  3  10   133  1.35916e-04
  3  10   138  1.71492e-04
  3  10   139 -5.47548e-04
  3  10   140  9.48534e-05
  3  10   141  1.12526e-03
  3  10   146 -1.26994e-04
  3  10   147  9.41659e-05
  3  10   150 -6.43560e-05
  3  10   151 -2.19981e-04
  3  10   152 -1.84299e-04
  3  10   155  4.11876e-05
  3  10   156  2.46909e-05
  3  10   157  5.67772e-05
  3  10   160  4.46941e-05
  3  10   161  1.11235e-04
  3  10   164  1.14054e-04
  3  10   165 -3.41915e-05
  3  10   168  1.25812e-04
  3  10   172  6.48704e-05
  3  10   173 -3.21653e-05
  3  10   176  2.46492e-04
  3  11     7  3.61646e-05
  3  11    12 -1.61884e-04
  3  11    14  2.78295e-03
  3  11    18 -5.40013e-04
  3  11    22  1.91074e-03
  3  11    24  2.22278e-05
  3  11    29  9.66081e-05
  3  11    30  3.01408e-03
  3  11    36  1.88062e-05
  3  11    40 -6.65800e-04
  3  11    41 -5.32344e-05
  3  11    42 -4.86137e-04
  3  11    43 -7.79553e-04
  3  11    51  1.98073e-05
  3  11    52 -5.08332e-04
  3  11    53  1.65933e-03
  3  11    58  1.42174e-03
  3  11    59  1.04569e-04
  3  11    65  1.90052e-05
  3  11    66 -1.91987e-04
  3  11    67 -1.28072e-03
  3  11    71  4.42794e-05
  3  11    85  2.11493e-05
  3  11    92  3.97965e-04
  3  11    93 -2.10433e-03
  3  11    96  5.59951e-05
  3  11    97  2.00428e-03
  3  11    98 -2.42667e-04
  3  11    99  1.83125e-04
  3  11   102 -7.20678e-04
  3  11   104  1.26789e-04
  3  11   105  5.71306e-04
  3  11   108  6.95693e-04
  3  11   109 -4.08655e-05
  3  11   114  1.16434e-04
  3  11   115  8.19588e-05
  3  11   118  2.41062e-04
  3  11   121 -1.51202e-04
  3  11   124 -4.28631e-04
  3  11   125 -9.40651e-04
  3  11   130  3.11695e-04
  3  11   131 -2.93249e-04
  3  11   132  6.48173e-04
  3  11   133 -1.35909e-04
  3  11   138 -1.71478e-04
  3  11   139 -5.47547e-04
  3  11   140 -9.48502e-05
  3  11   141  1.12526e-03
  3  11   146 -1.26998e-04
  3  11   147 -9.41463e-05
  3  11   150  6.43912e-05
  3  11   151 -2.19984e-04
  3  11   152  1.84262e-04
  3  11   155  4.11902e-05
  3  11   156 -2.46216e-05
  3  11   157  5.67985e-05
  3  11   160 -3.87605e-05
  3  11   161  1.13431e-04
  3  11   164  1.13998e-04
  3  11   165  3.43975e-05
  3  11   168  1.25811e-04
  3  11   172  6.49298e-05
  3  11   173  3.20577e-05
  3  11   176  2.46489e-04
  3  12     7 -1.69162e-05
  3  12    12 -2.94181e-05
  3  12    14 -4.07953e-05
  3  12    18 -4.01157e-04
  3  12    22  2.03877e-04
  3  12    24  2.65869e-05
  3  12    29  3.90471e-04
  3  12    30  2.65229e-04
  3  12    36  3.65538e-05
  3  12    40 -5.28018e-05
  3  12    42  1.07034e-03
  3  12    43  9.66980e-04
  3  12    52  2.64463e-05
  3  12    53 -7.49917e-05
  3  12    58  1.39038e-03
  3  12    59 -6.59234e-04
  3  12    65 -1.13302e-05
  3  12    66 -3.32273e-04
  3  12    67 -6.61651e-04
  3  12    71  1.99986e-05
  3  12    77 -1.75328e-05
  3  12    85 -1.00964e-05
  3  12    92 -6.00329e-05
  3  12    93 -1.10430e-05
  3  12    96 -4.33528e-04
  3  12    97  4.55877e-04
  3  12    98  7.96611e-05
  3  12    99  1.53578e-04
  3  12   102 -1.00409e-04
  3  12   103  1.17778e-05
  3  12   104 -1.12844e-04
  3  12   105  4.93553e-04
  3  12   108  5.91428e-04
  3  12   109  5.22663e-04
  3  12   114  2.98481e-04
  3  12   115 -3.01100e-04
  3  12   118 -2.36838e-04
  3  12   121 -6.19221e-04
  3  12   124  1.01311e-03
  3  12   125 -1.13864e-03
  3  12   130 -1.01027e-03
  3  12   131 -6.93872e-04
  3  12   132  1.57137e-03
  3  12   133  8.62633e-04
  3  12   138 -4.03193e-04
  3  12   139 -2.53132e-04
  3  12   140 -8.19957e-04
  3  12   141 -4.76317e-04
  3  12   146 -1.06716e-03
  3  12   147 -1.04925e-03
  3  12   150  2.14277e-03
  3  12   151 -3.06043e-03
  3  12   152  8.62346e-04
  3  12   155  1.22549e-03
  3  12   156  2.38818e-05
  3  12   157  1.44214e-05
  3  12   160  3.56461e-04
  3  12   161  4.39243e-04
  3  12   164 -1.17995e-05
  3  12   165  5.78072e-05
  3  12   168  2.88296e-05
  3  12   169  7.00190e-05
  3  12   172  2.76530e-04
  3  12   173  2.83924e-04
  3  12   176 -1.63259e-04
  3  12   177 -9.94260e-05
  3  13     7  1.69375e-05
  3  13    12  2.94270e-05
  3  13    14 -4.07864e-05
  3  13    18  4.01155e-04
  3  13    22  2.03890e-04
  3  13    24 -2.65776e-05
  3  13    29 -3.90464e-04
  3  13    30  2.65222e-04
  3  13    36 -3.65694e-05
  3  13    40  5.27883e-05
  3  13    42  1.07033e-03
  3  13    43 -9.67009e-04
  3  13    52 -2.64681e-05
  3  13    53 -7.49948e-05
  3  13    58  1.39038e-03
  3  13    59  6.59240e-04
  3  13    65  1.13985e-05
  3  13    66  3.32242e-04
  3  13    67 -6.61651e-04
  3  13    71 -1.99892e-05
  3  13    77  1.75276e-05
  3  13    85  1.00995e-05
  3  13    92  6.00439e-05
  3  13    93 -1.10377e-05
  3  13    96  4.33543e-04
  3  13    97  4.55869e-04
  3  13    98 -7.96107e-05
  3  13    99  1.53579e-04
  3  13   102 -1.00401e-04
  3  13   103 -1.17809e-05
  3  13   104  1.12882e-04
  3  13   105  4.93553e-04
  3  13   108  5.91411e-04
  3  13   109 -5.22670e-04
  3  13   114 -2.98468e-04
  3  13   115 -3.01119e-04
  3  13   118  2.36788e-04
  3  13   121 -6.19232e-04
  3  13   124 -1.01304e-03
  3  13   125 -1.13872e-03
  3  13   130 -1.01025e-03
  3  13   131  6.93902e-04
  3  13   132  1.57137e-03
  3  13   133 -8.62612e-04
  3  13   138  4.03212e-04
  3  13   139 -2.53121e-04
  3  13   140  8.19938e-04
  3  13   141 -4.76327e-04
  3  13   146 -1.06714e-03
  3  13   147  1.04929e-03
  3  13   150 -2.14265e-03
  3  13   151 -3.06049e-03
  3  13   152 -8.62382e-04
  3  13   155  1.22550e-03
  3  13   156 -2.38704e-05
  3  13   157  1.44484e-05
  3  13   160 -3.32889e-04
  3  13   161  4.57359e-04
  3  13   164 -1.17143e-05
  3  13   165 -5.77940e-05
  3  13   168  2.88318e-05
  3  13   169 -6.99928e-05
  3  13   172  2.76011e-04
  3  13   173 -2.84402e-04
  3  13   176 -1.63265e-04
  3  13   177  9.95199e-05
  3  14     7 -3.12523e-05
  3  14    12 -7.65318e-05
  3  14    14  5.00916e-05
  3  14    18 -1.39332e-04
  3  14    19 -4.88579e-05
  3  14    22  7.79013e-05
  3  14    24  7.01111e-05
  3  14    29 -5.12278e-04
  3  14    30  3.22500e-04
  3  14    36  5.65868e-05
  3  14    40 -9.13769e-04
  3  14    41  2.30911e-05
  3  14    42  1.11827e-03
  3  14    43 -2.59352e-04
  3  14    52 -1.82089e-04
  3  14    53 -1.08062e-04
  3  14    58  1.40340e-03
  3  14    59 -2.51551e-05
  3  14    65 -3.54819e-05
  3  14    66 -2.54183e-04
  3  14    67 -6.70551e-04
  3  14    71  4.45082e-05
  3  14    77 -5.47122e-05
  3  14    85 -1.14924e-05
  3  14    89  1.89251e-05
  3  14    92 -2.64799e-04
  3  14    93  6.11282e-05
  3  14    96 -6.27244e-04
  3  14    97  5.51411e-04
  3  14    98 -4.07977e-04
  3  14    99  1.77383e-04
  3  14   102 -5.22266e-05
  3  14   103  2.19863e-04
  3  14   104  1.83612e-04
  3  14   105  4.91979e-04
  3  14   108  5.80735e-04
  3  14   109  1.47118e-04
  3  14   114  5.06603e-04
  3  14   115 -4.07064e-04
  3  14   118  2.38147e-04
  3  14   121 -5.69362e-04
  3  14   124 -2.47221e-04
  3  14   125 -8.87972e-04
  3  14   130 -1.01629e-03
  3  14   131 -1.24183e-03
  3  14   132  1.48409e-03
  3  14   133  5.32251e-04
  3  14   138 -2.95430e-04
  3  14   139 -2.08058e-04
  3  14   140 -1.13331e-03
  3  14   141 -6.03402e-04
  3  14   146 -1.19128e-03
  3  14   147 -1.01471e-03
  3  14   150  2.25743e-03
  3  14   151 -2.94372e-03
  3  14   152  9.89875e-04
  3  14   155  8.91134e-04
  3  14   157  5.70497e-05
  3  14   160  2.20792e-04
  3  14   161  4.11736e-04
  3  14   165  4.30653e-05
  3  14   168  2.95063e-05
  3  14   172  2.57469e-04
  3  14   173  2.70723e-04
  3  14   176 -1.39093e-04
  3  14   177 -2.16620e-04
  3  15     7  3.12410e-05
  3  15    12  7.65249e-05
  3  15    14  5.01068e-05
  3  15    18  1.39334e-04
  3  15    19  4.88344e-05
  3  15    22  7.79102e-05
  3  15    24 -7.01354e-05
  3  15    29  5.12282e-04
  3  15    30  3.22495e-04
  3  15    36 -5.65980e-05
  3  15    40  9.13771e-04
  3  15    41 -2.30759e-05
  3  15    42  1.11826e-03
  3  15    43  2.59323e-04
  3  15    52  1.82074e-04
  3  15    53 -1.08059e-04
  3  15    58  1.40341e-03
  3  15    59  2.51684e-05
  3  15    65  3.55154e-05
  3  15    66  2.54157e-04
  3  15    67 -6.70548e-04
  3  15    71 -4.45151e-05
  3  15    77  5.47224e-05
  3  15    85  1.14959e-05
  3  15    89 -1.89245e-05
  3  15    92  2.64815e-04
  3  15    93  6.11308e-05
  3  15    96  6.27266e-04
  3  15    97  5.51406e-04
  3  15    98  4.08027e-04
  3  15    99  1.77391e-04
  3  15   102 -5.22199e-05
  3  15   103 -2.19870e-04
  3  15   104 -1.83573e-04
  3  15   105  4.91977e-04
  3  15   108  5.80721e-04
  3  15   109 -1.47132e-04
  3  15   114 -5.06592e-04
  3  15   115 -4.07089e-04
  3  15   118 -2.38197e-04
  3  15   121 -5.69354e-04
  3  15   124  2.47264e-04
  3  15   125 -8.87948e-04
  3  15   130 -1.01627e-03
  3  15   131  1.24188e-03
  3  15   132  1.48409e-03
  3  15   133 -5.32242e-04
  3  15   138  2.95456e-04
  3  15   139 -2.08049e-04
  3  15   140  1.13331e-03
  3  15   141 -6.03413e-04
  3  15   146 -1.19125e-03
  3  15   147  1.01477e-03
  3  15   150 -2.25736e-03
  3  15   151 -2.94378e-03
  3  15   152 -9.89929e-04
  3  15   155  8.91145e-04
  3  15   157  5.70414e-05
  3  15   160 -1.98859e-04
  3  15   161  4.22761e-04
  3  15   165 -4.30208e-05
  3  15   168  2.95054e-05
  3  15   172  2.56972e-04
  3  15   173 -2.71172e-04
  3  15   176 -1.39095e-04
  3  15   177  2.16715e-04
  3  16    14  2.67018e-03
  3  16    22 -1.88364e-03
  3  16    30  2.82041e-03
  3  16    42  2.03513e-03
  3  16    53  4.34086e-04
  3  16    58  2.20283e-03
  3  16    67 -2.20418e-03
  3  16    93 -1.48052e-04
  3  16    97  3.59156e-03
  3  16    99  7.31165e-04
  3  16   102 -1.93068e-04
  3  16   105  1.47251e-03
  3  16   108  8.89622e-04
  3  16   115  1.10893e-05
  3  16   121  6.84874e-04
  3  16   125 -1.17280e-03
  3  16   130  4.11404e-04
  3  16   132  1.52372e-03
  3  16   139  2.67485e-04
  3  16   141  2.05633e-04
  3  16   146 -2.91036e-04
  3  16   151  2.47079e-04
  3  16   155  3.20923e-04
  3  16   157 -1.50165e-04
  3  16   161 -5.58079e-05
  3  16   164  1.02635e-04
  3  16   168  5.00566e-05
  3  16   172 -3.94306e-05
  3  16   176  2.17460e-04
  3  17     7 -3.69518e-05
  3  17    12  2.30559e-04
  3  17    14  2.73049e-03
  3  17    18 -7.12902e-04
  3  17    19 -2.64080e-05
  3  17    22 -1.93277e-03
  3  17    29  7.12898e-04
  3  17    30  2.91173e-03
  3  17    36 -7.31379e-05
  3  17    40 -4.89842e-04
  3  17    41  6.92742e-05
  3  17    42  2.14343e-03
  3  17    43  2.70945e-04
  3  17    51 -3.38950e-05
  3  17    52 -6.25009e-05
  3  17    53 -5.63417e-04
  3  17    58  2.57302e-03
  3  17    59 -8.20300e-04
  3  17    65 -1.90467e-05
  3  17    66 -4.52624e-04
  3  17    67 -2.26633e-03
  3  17    71 -7.69473e-05
  3  17    80 -4.25508e-05
  3  17    85 -2.35965e-05
  3  17    92  4.29334e-04
  3  17    93  8.97589e-05
  3  17    96  9.00097e-04
  3  17    97  4.15698e-03
  3  17    98  3.99792e-04
  3  17    99  2.16893e-04
  3  17   102 -4.08453e-04
  3  17   103 -2.80391e-04
  3  17   104 -3.75149e-04
  3  17   105  1.78006e-03
  3  17   108  7.36169e-04
  3  17   109  3.04195e-04
  3  17   114 -1.66142e-04
  3  17   115  1.56219e-04
  3  17   118 -3.60005e-05
  3  17   121  5.00639e-04
  3  17   124  9.42865e-04
  3  17   125 -1.24622e-03
  3  17   130  6.91030e-04
  3  17   131  5.39960e-04
  3  17   132  1.84721e-03
  3  17   133  5.29789e-04
  3  17   138 -1.81613e-05
  3  17   139  5.06075e-04
  3  17   140  5.00721e-04
  3  17   141  7.54027e-04
  3  17   146 -7.58305e-05
  3  17   150  1.14435e-05
  3  17   151 -2.61785e-05
  3  17   152 -1.33906e-04
  3  17   156  2.31419e-05
  3  17   157 -2.52235e-05
  3  17   160  8.49804e-05
  3  17   161  1.54613e-05
  3  17   164  7.72900e-05
  3  17   165  2.19389e-05
  3  17   168  8.50287e-05
  3  17   169  5.02999e-05
  3  17   172 -3.62166e-05
  3  17   176  1.94734e-04
  3  17   177  1.20871e-04
  3  18     7  3.69493e-05
  3  18    12 -2.30562e-04
  3  18    14  2.73049e-03
  3  18    18  7.12907e-04
  3  18    19  2.63946e-05
  3  18    22 -1.93277e-03
  3  18    29 -7.12881e-04
  3  18    30  2.91174e-03
  3  18    36  7.31407e-05
  3  18    40  4.89846e-04
  3  18    41 -6.92071e-05
  3  18    42  2.14343e-03
  3  18    43 -2.70987e-04
  3  18    51  3.38794e-05
  3  18    52  6.24859e-05
  3  18    53 -5.63419e-04
  3  18    58  2.57302e-03
  3  18    59  8.20311e-04
  3  18    65  1.90918e-05
  3  18    66  4.52558e-04
  3  18    67 -2.26633e-03
  3  18    71  7.69352e-05
  3  18    80  4.25435e-05
  3  18    85  2.36087e-05
  3  18    92 -4.29326e-04
  3  18    93  8.97617e-05
  3  18    96 -9.00063e-04
  3  18    97  4.15698e-03
  3  18    98 -3.99767e-04
  3  18    99  2.16884e-04
  3  18   102 -4.08455e-04
  3  18   103  2.80412e-04
  3  18   104  3.75192e-04
  3  18   105  1.78007e-03
  3  18   108  7.36158e-04
  3  18   109 -3.04196e-04
  3  18   114  1.66132e-04
  3  18   115  1.56225e-04
  3  18   118  3.59885e-05
  3  18   121  5.00639e-04
  3  18   124 -9.42797e-04
  3  18   125 -1.24630e-03
  3  18   130  6.91028e-04
  3  18   131 -5.39955e-04
  3  18   132  1.84722e-03
  3  18   133 -5.29800e-04
  3  18   138  1.81798e-05
  3  18   139  5.06079e-04
  3  18   140 -5.00736e-04
  3  18   141  7.54035e-04
  3  18   146 -7.58304e-05
  3  18   150 -1.14332e-05
  3  18   151 -2.61804e-05
  3  18   152  1.33871e-04
  3  18   156 -2.31528e-05
  3  18   157 -2.51974e-05
  3  18   160 -8.40186e-05
  3  18   161  1.98990e-05
  3  18   164  7.73235e-05
  3  18   165 -2.17865e-05
  3  18   168  8.50328e-05
  3  18   169 -5.02670e-05
  3  18   172 -3.62159e-05
  3  18   176  1.94729e-04
  3  18   177 -1.20798e-04
  5   1     7  1.92229e-04
  5   1    12 -6.55376e-04
  5   1    14  5.85372e-03
  5   1    19 -4.58249e-04
  5   1    22  3.94674e-04
  5   1    24 -1.80115e-04
  5   1    30  6.33207e-03
  5   1    36  2.66504e-04
  5   1    41  3.02526e-04
  5   1    42  1.62565e-03
  5   1    51  7.85865e-05
  5   1    53  2.33468e-03
  5   1    58  3.91199e-03
  5   1    65 -2.69723e-04
  5   1    67 -3.71063e-03
  5   1    71  3.38680e-04
  5   1    77 -2.08753e-04
  5   1    80  1.30898e-05
  5   1    85  1.32964e-04
  5   1    89  7.38067e-05
  5   1    93 -2.51674e-03
  5   1    97  5.91366e-03
  5   1    99  8.51502e-04
  5   1   102 -9.80911e-04
  5   1   105  2.12711e-03
  5   1   108  1.68547e-03
  5   1   115  6.21622e-05
  5   1   121  4.74044e-04
  5   1   125 -2.16233e-03
  5   1   130  7.14303e-04
  5   1   132  2.13635e-03
  5   1   139 -4.04153e-04
  5   1   141  1.38378e-03
  5   1   146 -4.49361e-04
  5   1   151  2.14571e-04
  5   1   155  3.81701e-04
  5   1   157 -1.09350e-04
  5   1   161  6.04547e-05
  5   1   164  2.23452e-04
  5   1   168  1.86070e-04
  5   1   172  5.14972e-05
  5   1   176  4.56978e-04
  5   2     7 -2.91999e-04
  5   2    12 -2.23009e-04
  5   2    14  2.88994e-03
  5   2    19 -1.53897e-04
  5   2    22  2.11263e-03
  5   2    24 -1.16428e-04
  5   2    30  3.66374e-03
  5   2    36  3.89279e-04
  5   2    41  2.40444e-04
  5   2    42 -5.35337e-04
  5   2    51  3.65254e-05
  5   2    53  2.46288e-03
  5   2    58  2.25098e-03
  5   2    65 -1.20978e-04
  5   2    67 -1.70363e-03
  5   2    71  3.58604e-04
  5   2    77 -9.11488e-05
  5   2    80  1.86200e-04
  5   2    85  1.35245e-05
  5   2    89  7.63282e-05
  5   2    93 -2.22663e-03
  5   2    97  1.97627e-03
  5   2    99  4.85421e-04
  5   2   102 -8.10141e-04
  5   2   105  7.54678e-04
  5   2   108  5.20047e-04
  5   2   115 -5.79259e-04
  5   2   121 -6.53749e-04
  5   2   125  9.70475e-05
  5   2   130 -1.30290e-03
  5   2   132 -2.00028e-04
  5   2   139 -1.20002e-03
  5   2   141 -4.14368e-04
  5   2   146 -1.03352e-03
  5   2   151  7.28665e-05
  5   2   155  5.25771e-04
  5   2   157 -6.10367e-05
  5   2   161  2.13798e-05
  5   2   164  2.01801e-04
  5   2   168  1.18474e-04
  5   2   172  1.01601e-04
  5   2   176  1.56064e-04
  5   3     7  2.84956e-05
  5   3    12  4.10558e-05
  5   3    14  3.55015e-03
  5   3    19 -1.85041e-04
  5   3    22  1.61071e-03
  5   3    24 -1.49641e-04
  5   3    30  4.24425e-03
  5   3    36 -2.35282e-04
  5   3    41  3.44030e-04
  5   3    42  1.36555e-04
  5   3    51 -2.53157e-04
  5   3    53  2.05175e-03
  5   3    58  2.78502e-03
  5   3    65 -9.62129e-05
  5   3    67 -2.18513e-03
  5   3    71  1.14590e-04
  5   3    77 -9.89774e-05
  5   3    80 -1.40681e-04
  5   3    85  8.65834e-05
  5   3    89  1.13539e-05
  5   3    93 -2.07384e-03
  5   3    97  3.09856e-03
  5   3    99  4.23622e-04
  5   3   102 -8.72285e-04
  5   3   105  1.18585e-03
  5   3   108  7.77328e-04
  5   3   115 -4.06431e-04
  5   3   121 -4.19190e-04
  5   3   125 -4.59138e-04
  5   3   130 -7.28550e-04
  5   3   132  5.18886e-04
  5   3   139 -8.82256e-04
  5   3   141  1.13996e-04
  5   3   146 -8.74571e-04
  5   3   151 -6.90761e-05
  5   3   155  3.13099e-04
  5   3   157 -2.81903e-05
  5   3   161  6.05116e-05
  5   3   164  2.00416e-04
  5   3   168  1.43645e-04
  5   3   172  1.00608e-04
  5   3   176  2.18210e-04
lambda
10947
  1   2   3   7 -2.50270e-05
  1   2   3  12 -4.29837e-04
  1   2   3  19 -2.08155e-04
  1   2   3  51  2.54918e-04
  1   2   3  52 -3.32277e-05
  1   2   3  59  1.35388e-04
  1   2   3  71  1.78298e-04
  1   2   3  77 -1.16115e-04
  1   2   3  80  1.03129e-04
  1   2   3  89  7.32443e-05
  1   2   3  92  1.01156e-04
  1   2   3  96  1.17580e-04
  1   2   3 104  4.75781e-05
  1   2   3 114 -1.89112e-04
  1   2   3 124  3.12884e-04
  1   2   3 133  1.83652e-04
  1   2   3 150  2.16354e-05
  1   2   3 152 -1.62145e-04
  1   2   3 160  1.87877e-05
  1   2   3 165 -3.45607e-05
  1   2   4   9  1.20722e-05
  1   2   4  15 -1.18203e-04
  1   2   4  20  1.43734e-04
  1   2   4  27 -3.30138e-04
  1   2   4  28  3.18349e-04
  1   2   4  31  2.43474e-05
  1   2   4  32  2.48628e-05
  1   2   4  34  3.64931e-04
  1   2   4  37  2.95696e-04
  1   2   4  38 -3.15270e-04
  1   2   4  46  1.88740e-04
  1   2   4  47 -1.84673e-04
  1   2   4  48  5.36149e-05
  1   2   4  54 -2.40320e-04
  1   2   4  55  2.38862e-04
  1   2   4  56 -1.83290e-05
  1   2   4  57  1.82204e-05
  1   2   4  61 -1.12981e-04
  1   2   4  63  1.57940e-05
  1   2   4  69  2.89097e-05
  1   2   4  72 -3.00650e-05
  1   2   4  78  2.12212e-05
  1   2   4  83 -1.43525e-05
  1   2   4  84 -1.39863e-05
  1   2   4  95 -1.20820e-04
  1   2   4 116 -5.03015e-05
  1   2   4 117 -5.02505e-05
  1   2   4 120 -2.18266e-05
  1   2   4 122  4.78384e-05
  1   2   4 123 -4.75324e-05
  1   2   4 129  1.98931e-04
  1   2   4 131  4.08690e-04
  1   2   4 134 -3.79830e-05
  1   2   4 135  3.76678e-05
  1   2   4 143  2.28542e-05
  1   2   5   9  1.13056e-04
  1   2   5  10 -5.04980e-05
  1   2   5  11  5.04549e-05
  1   2   5  15 -1.21858e-04
  1   2   5  20  6.83396e-05
  1   2   5  27 -3.20638e-04
  1   2   5  28 -3.17446e-04
  1   2   5  31 -7.48071e-05
  1   2   5  32  7.53187e-05
  1   2   5  34  2.34460e-04
  1   2   5  37 -1.58526e-04
  1   2   5  38 -1.61351e-04
  1   2   5  44  1.23992e-05
  1   2   5  45 -1.21121e-05
  1   2   5  46  4.00262e-05
  1   2   5  47  3.98751e-05
  1   2   5  48  1.81883e-04
  1   2   5  54 -1.96159e-04
  1   2   5  55 -1.96779e-04
  1   2   5  56 -7.78176e-05
  1   2   5  57 -7.76901e-05
  1   2   5  61 -7.08948e-05
  1   2   5  63  3.14898e-05
  1   2   5  69  1.11402e-04
  1   2   5  72 -1.18244e-04
  1   2   5  78  7.89688e-05
  1   2   5  83 -3.99593e-05
  1   2   5  84  3.96598e-05
  1   2   5  86 -2.30367e-05
  1   2   5  95  1.30213e-04
  1   2   5 106  1.75476e-05
  1   2   5 107  1.77173e-05
  1   2   5 113  1.40823e-05
  1   2   5 116 -5.79245e-05
  1   2   5 117  5.58611e-05
  1   2   5 120 -6.57131e-05
  1   2   5 122 -4.24754e-05
  1   2   5 123 -4.28125e-05
  1   2   5 129  3.53514e-04
  1   2   5 134  1.22996e-04
  1   2   5 135  1.23015e-04
  1   2   5 142 -3.93299e-05
  1   2   5 143 -2.09480e-05
  1   2   5 144 -3.38152e-05
  1   2   5 148  1.67019e-05
  1   2   6  15 -5.58833e-05
  1   2   6  20 -1.47375e-05
  1   2   6  25 -3.81024e-05
  1   2   6  26 -3.81392e-05
  1   2   6  31 -2.10808e-05
  1   2   6  32  2.10023e-05
  1   2   6  34  1.66284e-05
  1   2   6  37 -3.26958e-05
  1   2   6  38 -3.37328e-05
  1   2   6  44  3.43896e-05
  1   2   6  45 -3.35576e-05
  1   2   6  46  1.22200e-05
  1   2   6  47  1.22317e-05
  1   2   6  54  6.84012e-05
  1   2   6  55  6.78583e-05
  1   2   6  56  1.45029e-05
  1   2   6  57  1.44165e-05
  1   2   6  61 -3.32001e-05
  1   2   6  74 -8.21809e-05
  1   2   6  95 -7.09983e-04
  1   2   6 100  1.01758e-04
  1   2   6 101 -1.01724e-04
  1   2   6 106 -1.06527e-04
  1   2   6 107 -1.06463e-04
  1   2   6 110  1.37290e-04
  1   2   6 111  1.37169e-04
  1   2   6 112  3.19204e-04
  1   2   6 113 -3.18821e-04
  1   2   6 116  8.45722e-04
  1   2   6 117 -8.42027e-04
  1   2   6 122 -5.75268e-04
  1   2   6 123 -5.75981e-04
  1   2   6 126  5.82528e-04
  1   2   6 127 -5.76691e-04
  1   2   6 129 -1.08210e-04
  1   2   6 134  3.45629e-05
  1   2   6 135  3.47502e-05
  1   2   6 136  6.29173e-05
  1   2   6 137  6.28953e-05
  1   2   6 142  2.26590e-03
  1   2   6 143  2.01630e-03
  1   2   6 144  1.57644e-03
  1   2   6 148 -1.27939e-04
  1   2   6 153  5.07102e-04
  1   2   6 154 -5.00339e-04
  1   2   6 158 -3.49667e-05
  1   2   6 163 -4.00344e-05
  1   2   6 166 -1.01657e-04
  1   2   6 167 -1.01543e-04
  1   2   6 170  4.82398e-05
  1   2   6 171 -4.81792e-05
  1   2   6 174 -1.78799e-05
  1   2   7   7  9.38668e-05
  1   2   7  11 -4.98445e-05
  1   2   7  12 -7.92817e-05
  1   2   7  14  7.09212e-05
  1   2   7  18  9.84328e-05
  1   2   7  22  5.65220e-05
  1   2   7  23 -9.97618e-05
  1   2   7  29 -2.51670e-05
  1   2   7  30 -9.51180e-05
  1   2   7  34  1.04661e-04
  1   2   7  36 -8.83553e-05
  1   2   7  37  1.01307e-04
  1   2   7  38 -1.00190e-04
  1   2   7  40  1.11543e-04
  1   2   7  42  4.33115e-05
  1   2   7  43 -8.42064e-05
  1   2   7  44 -9.76983e-05
  1   2   7  45 -9.77491e-05
  1   2   7  46 -6.49145e-05
  1   2   7  48  5.30493e-05
  1   2   7  50  5.03186e-05
  1   2   7  52  2.31613e-05
  1   2   7  53 -4.70114e-05
  1   2   7  54  9.06420e-05
  1   2   7  55 -9.34025e-05
  1   2   7  56  1.87824e-05
  1   2   7  58  1.86814e-04
  1   2   7  59  1.02109e-04
  1   2   7  60 -2.14895e-04
  1   2   7  61 -1.82106e-05
  1   2   7  62  1.94097e-05
  1   2   7  63 -9.48599e-05
  1   2   7  66 -1.00834e-04
  1   2   7  67 -1.48800e-05
  1   2   7  68 -1.37561e-04
  1   2   7  69 -6.66770e-05
  1   2   7  70  8.71970e-05
  1   2   7  72 -6.73110e-05
  1   2   7  76 -6.23027e-05
  1   2   7  77  8.91907e-05
  1   2   7  81 -2.21527e-04
  1   2   7  82  4.41994e-05
  1   2   7  83  8.86053e-05
  1   2   7  85 -9.16052e-05
  1   2   7  86 -8.03603e-05
  1   2   7  88 -4.79651e-05
  1   2   7  89  9.03813e-05
  1   2   7  92  9.61035e-05
  1   2   7  93 -4.74212e-05
  1   2   7  95  3.72419e-04
  1   2   7  96  1.02084e-04
  1   2   7  97 -4.18400e-05
  1   2   7  99 -6.02138e-05
  1   2   7 100 -2.35459e-05
  1   2   7 101 -2.28228e-05
  1   2   7 102  2.86425e-05
  1   2   7 105  5.79810e-05
  1   2   7 106  1.68653e-04
  1   2   7 107 -1.68563e-04
  1   2   7 108  4.60003e-05
  1   2   7 109 -3.51741e-04
  1   2   7 112 -2.34613e-04
  1   2   7 113 -2.01535e-04
  1   2   7 114 -1.01631e-04
  1   2   7 115  1.54070e-04
  1   2   7 116 -4.89092e-04
  1   2   7 117 -4.83453e-04
  1   2   7 118  2.42437e-05
  1   2   7 121 -1.26881e-04
  1   2   7 124 -7.77515e-05
  1   2   7 125 -1.11564e-04
  1   2   7 126 -4.83723e-04
  1   2   7 127 -4.81078e-04
  1   2   7 129  2.76563e-05
  1   2   7 130 -2.51023e-05
  1   2   7 131 -1.02521e-05
  1   2   7 132 -3.49823e-05
  1   2   7 133  1.43295e-04
  1   2   7 134 -1.11929e-04
  1   2   7 135  1.10782e-04
  1   2   7 138 -1.00260e-04
  1   2   7 139 -1.37857e-05
  1   2   7 140 -1.14278e-04
  1   2   7 141  1.58271e-04
  1   2   7 144 -9.67800e-04
  1   2   7 146 -9.65308e-05
  1   2   7 152  1.17127e-04
  1   2   7 153 -2.69129e-04
  1   2   7 154 -2.67532e-04
  1   2   7 155 -1.29692e-04
  1   2   7 157  8.27624e-05
  1   2   7 158 -5.96653e-05
  1   2   7 160 -4.02298e-04
  1   2   7 163 -1.83951e-05
  1   2   7 165 -9.26872e-05
  1   2   7 166  8.14859e-05
  1   2   7 167 -8.20778e-05
  1   2   7 168  5.43189e-05
  1   2   7 170 -4.41291e-05
  1   2   7 171 -4.49388e-05
  1   2   7 172  2.65878e-05
  1   2   7 174 -1.65245e-05
  1   2   7 176  4.56368e-05
  1   2   8  11 -2.09556e-04
  1   2   8  13  1.95208e-05
  1   2   8  14  7.65913e-05
  1   2   8  16 -6.31587e-05
  1   2   8  17 -1.69029e-04
  1   2   8  23  2.10558e-05
  1   2   8  25  5.48086e-05
  1   2   8  30  1.71669e-05
  1   2   8  33  1.66947e-04
  1   2   8  34 -1.68305e-04
  1   2   8  35  1.52626e-04
  1   2   8  38  1.22936e-04
  1   2   8  39  4.34686e-05
  1   2   8  42  1.45201e-05
  1   2   8  46  1.53783e-05
  1   2   8  50 -6.82891e-05
  1   2   8  51  9.09131e-05
  1   2   8  56  3.19189e-05
  1   2   8  58  5.19962e-05
  1   2   8  60 -1.28742e-04
  1   2   8  62 -1.37914e-04
  1   2   8  67 -1.10709e-05
  1   2   8  68  7.73112e-05
  1   2   8  69  2.36063e-05
  1   2   8  70 -3.62092e-05
  1   2   8  72 -2.89288e-05
  1   2   8  76 -2.07889e-05
  1   2   8  81 -4.04553e-05
  1   2   8  83 -2.33479e-05
  1   2   8  86  4.31907e-05
  1   2   8  88  1.43866e-05
  1   2   8  90 -1.91322e-05
  1   2   8  94  2.56261e-04
  1   2   8  97 -1.14062e-05
  1   2   8  99 -7.55847e-05
  1   2   8 102  7.56531e-05
  1   2   8 105  3.10972e-05
  1   2   8 108 -3.88667e-05
  1   2   8 115 -1.10058e-04
  1   2   8 116  4.14020e-04
  1   2   8 119  1.63808e-05
  1   2   8 125  2.91402e-05
  1   2   8 126 -5.01865e-04
  1   2   8 128 -3.75967e-05
  1   2   8 129  3.79221e-05
  1   2   8 130 -1.50818e-04
  1   2   8 132  4.40914e-05
  1   2   8 135 -2.11279e-05
  1   2   8 139 -2.36228e-05
  1   2   8 144 -2.04840e-03
  1   2   8 146  1.70649e-04
  1   2   8 151 -9.45637e-05
  1   2   8 155 -1.30329e-05
  1   2   8 157 -2.54980e-05
  1   2   8 161  4.84122e-05
  1   2   8 168 -2.06627e-04
  1   2   8 172  1.73346e-04
  1   2   8 176 -2.39772e-05
  1   2   9  11 -9.89092e-05
  1   2   9  13  5.75959e-05
  1   2   9  14  9.50907e-05
  1   2   9  17  3.36470e-05
  1   2   9  18  4.28786e-05
  1   2   9  19  1.51076e-05
  1   2   9  25  2.15836e-05
  1   2   9  30  1.13236e-05
  1   2   9  33  3.53825e-04
  1   2   9  34  3.51327e-04
  1   2   9  35  2.92402e-05
  1   2   9  36 -1.65664e-05
  1   2   9  38  3.79267e-04
  1   2   9  40  7.47065e-05
  1   2   9  42 -1.05394e-04
  1   2   9  43  1.24904e-05
  1   2   9  46  1.01234e-04
  1   2   9  49  3.76384e-05
  1   2   9  52 -8.98369e-05
  1   2   9  56 -3.03106e-05
  1   2   9  63  2.61763e-05
  1   2   9  65  1.35860e-05
  1   2   9  66  3.68785e-05
  1   2   9  67  6.27853e-05
  1   2   9  85  2.16234e-05
  1   2   9  93  4.70016e-05
  1   2   9  94 -2.05866e-04
  1   2   9  96  1.55642e-05
  1   2   9  98  8.89535e-05
  1   2   9 104 -9.42759e-05
  1   2   9 109  8.28000e-05
  1   2   9 115  2.62934e-05
  1   2   9 116 -2.39566e-04
  1   2   9 118  9.28339e-05
  1   2   9 121  1.09970e-05
  1   2   9 122  4.15955e-04
  1   2   9 123 -4.17732e-04
  1   2   9 124  2.76546e-04
  1   2   9 126  1.28282e-04
  1   2   9 129  9.10621e-05
  1   2   9 130  6.22195e-05
  1   2   9 131  1.13952e-04
  1   2   9 135 -7.86355e-05
  1   2   9 139 -2.65422e-05
  1   2   9 144 -1.17216e-04
  1   2   9 145 -1.13343e-04
  1   2   9 147  6.69844e-05
  1   2   9 150  1.30177e-05
  1   2   9 151 -4.06136e-05
  1   2   9 155  2.57773e-05
  1   2   9 158 -6.32049e-05
  1   2   9 160  8.48377e-05
  1   2   9 161  4.66504e-05
  1   2   9 164 -1.22338e-04
  1   2   9 168 -1.21710e-05
  1   2   9 176  1.31833e-04
  1   2   9 177  1.00240e-05
  1   2  10   9  1.59516e-05
  1   2  10  13 -1.32193e-05
  1   2  10  14  5.54772e-05
  1   2  10  17  1.27257e-04
  1   2  10  22  3.56044e-04
  1   2  10  23  1.07519e-04
  1   2  10  29 -6.21190e-05
  1   2  10  30  8.00616e-05
  1   2  10  35  5.34188e-05
  1   2  10  39 -7.01999e-05
  1   2  10  40 -1.87140e-05
  1   2  10  42 -2.45516e-04
  1   2  10  43 -1.92606e-05
  1   2  10  50  1.56185e-04
  1   2  10  51 -1.38027e-04
  1   2  10  53  1.62583e-04
  1   2  10  56  2.32587e-04
  1   2  10  59  1.24526e-04
  1   2  10  60 -1.42052e-04
  1   2  10  65 -2.52968e-05
  1   2  10  67 -7.31201e-05
  1   2  10  68 -4.55259e-05
  1   2  10  70  3.47360e-05
  1   2  10  71 -3.18512e-05
  1   2  10  80 -2.68371e-04
  1   2  10  81 -2.49601e-04
  1   2  10  82  4.01024e-05
  1   2  10  88 -7.58569e-05
  1   2  10  93 -4.03644e-04
  1   2  10  94 -1.49766e-04
  1   2  10  97 -7.61048e-05
  1   2  10  98 -5.20733e-05
  1   2  10 102  1.97525e-04
  1   2  10 105  3.36765e-05
  1   2  10 108 -1.21835e-04
  1   2  10 109 -1.06039e-05
  1   2  10 111  2.40905e-05
  1   2  10 114 -2.37944e-05
  1   2  10 115  3.56947e-04
  1   2  10 116  1.44475e-04
  1   2  10 121  2.07113e-04
  1   2  10 124 -3.32897e-05
  1   2  10 125  2.54614e-04
  1   2  10 130 -2.29445e-05
  1   2  10 131 -1.50319e-04
  1   2  10 132 -2.70873e-04
  1   2  10 133  2.36154e-05
  1   2  10 135 -1.31860e-04
  1   2  10 138 -1.71868e-05
  1   2  10 139 -2.31387e-04
  1   2  10 140 -4.45199e-05
  1   2  10 141 -4.96654e-05
  1   2  10 146  1.47332e-04
  1   2  10 150  2.90391e-04
  1   2  10 151  1.32732e-04
  1   2  10 152  1.06441e-04
  1   2  10 155  1.94346e-04
  1   2  10 157 -1.30906e-04
  1   2  10 158 -1.58538e-05
  1   2  10 161  2.70191e-04
  1   2  10 164 -1.82374e-04
  1   2  10 168 -6.29732e-05
  1   2  10 169 -6.21838e-05
  1   2  10 171  4.10224e-05
  1   2  10 176 -1.06805e-04
  1   2  10 177  3.02625e-05
  1   2  11   7 -2.69222e-04
  1   2  11  13 -2.69854e-04
  1   2  11  14 -1.30148e-04
  1   2  11  17 -1.74105e-04
  1   2  11  22 -1.38771e-04
  1   2  11  23  5.46667e-05
  1   2  11  24  2.68258e-04
  1   2  11  29  2.69126e-04
  1   2  11  30  8.21373e-05
  1   2  11  35 -2.95344e-04
  1   2  11  36  2.69593e-04
  1   2  11  40 -1.31985e-05
  1   2  11  43 -4.34125e-04
  1   2  11  47  1.19024e-05
  1   2  11  50  1.26698e-04
  1   2  11  52  2.69515e-04
  1   2  11  53  5.21885e-05
  1   2  11  56  1.95336e-05
  1   2  11  58 -1.69188e-04
  1   2  11  59 -1.31682e-05
  1   2  11  60  2.61808e-04
  1   2  11  65 -2.68044e-04
  1   2  11  66 -2.68533e-04
  1   2  11  67 -4.20743e-05
  1   2  11  68 -1.63272e-04
  1   2  11  69 -1.84281e-05
  1   2  11  70  2.70822e-04
  1   2  11  76 -3.01879e-04
  1   2  11  77 -2.68231e-04
  1   2  11  81  2.37898e-04
  1   2  11  82 -1.14520e-05
  1   2  11  88  2.68642e-04
  1   2  11  90  1.22554e-05
  1   2  11  91 -1.40118e-05
  1   2  11  92 -2.68959e-04
  1   2  11  93 -7.19948e-05
  1   2  11  94  1.70109e-04
  1   2  11  97 -1.36536e-04
  1   2  11  98  2.69865e-04
  1   2  11  99 -1.46691e-04
  1   2  11 102 -1.81691e-04
  1   2  11 105  2.53251e-04
  1   2  11 108 -5.18533e-05
  1   2  11 109 -3.26997e-04
  1   2  11 116  1.47196e-04
  1   2  11 118 -2.68335e-04
  1   2  11 121  8.37382e-05
  1   2  11 124 -3.81021e-04
  1   2  11 125 -2.26002e-04
  1   2  11 130 -6.70326e-05
  1   2  11 131 -2.87341e-05
  1   2  11 132  1.21933e-04
  1   2  11 139 -8.89206e-05
  1   2  11 140 -2.69613e-04
  1   2  11 141  1.07632e-05
  1   2  11 146  3.16434e-04
  1   2  11 147 -2.69939e-04
  1   2  11 150 -2.73021e-05
  1   2  11 151 -7.35422e-05
  1   2  11 152  2.69860e-04
  1   2  11 155 -6.82151e-05
  1   2  11 157 -5.34426e-05
  1   2  11 158 -1.36859e-05
  1   2  11 161 -8.39101e-05
  1   2  11 164 -1.56084e-04
  1   2  11 165  2.69022e-04
  1   2  11 169  2.68912e-04
  1   2  11 171  2.61954e-04
  1   2  11 172  3.38409e-04
  1   2  11 173  2.68596e-04
  1   2  11 174  2.32483e-05
  1   2  11 177 -2.68680e-04
  1   2  12   9  1.16999e-04
  1   2  12  10  1.50169e-04
  1   2  12  11 -1.50122e-04
  1   2  12  15 -2.60904e-04
  1   2  12  20  2.02897e-04
  1   2  12  25  2.21745e-05
  1   2  12  26  2.24176e-05
  1   2  12  27  4.96910e-05
  1   2  12  28  5.00283e-05
  1   2  12  31  8.10900e-05
  1   2  12  32 -8.09916e-05
  1   2  12  34  6.79879e-04
  1   2  12  37 -2.05075e-04
  1   2  12  38 -2.06250e-04
  1   2  12  44 -2.90177e-05
  1   2  12  45  2.85581e-05
  1   2  12  46  1.33748e-04
  1   2  12  47  1.33176e-04
  1   2  12  54  3.77280e-04
  1   2  12  55  3.75016e-04
  1   2  12  56 -7.31312e-05
  1   2  12  57 -7.30745e-05
  1   2  12  61 -1.94498e-04
  1   2  12  63  1.27399e-05
  1   2  12  72 -1.07466e-05
  1   2  12  74  1.11145e-04
  1   2  12  83  1.04763e-05
  1   2  12  84 -1.05204e-05
  1   2  12  91 -1.63607e-05
  1   2  12  95 -1.15583e-03
  1   2  12 100 -7.04575e-05
  1   2  12 101  7.03216e-05
  1   2  12 106 -4.07104e-04
  1   2  12 107 -4.07015e-04
  1   2  12 110 -2.29173e-04
  1   2  12 111 -2.28955e-04
  1   2  12 112 -1.50972e-04
  1   2  12 113  1.35873e-04
  1   2  12 116 -3.55414e-04
  1   2  12 117  3.55002e-04
  1   2  12 120  4.93383e-05
  1   2  12 122  5.54900e-04
  1   2  12 123  5.36024e-04
  1   2  12 126  2.64811e-05
  1   2  12 127 -2.64017e-05
  1   2  12 129 -3.60449e-04
  1   2  12 134  9.79173e-05
  1   2  12 135  9.84072e-05
  1   2  12 136 -1.62603e-04
  1   2  12 137 -1.62394e-04
  1   2  12 142  3.54780e-04
  1   2  12 143  3.39646e-04
  1   2  12 144 -2.64165e-04
  1   2  12 148  2.33033e-04
  1   2  12 153 -6.68241e-04
  1   2  12 154  6.65441e-04
  1   2  12 158  1.45605e-04
  1   2  12 163  7.64980e-05
  1   2  12 166  1.86061e-04
  1   2  12 167  1.86005e-04
  1   2  12 170 -1.06157e-04
  1   2  12 171  1.06092e-04
  1   2  13  10  2.05093e-04
  1   2  13  11  2.05011e-04
  1   2  13  15 -7.76466e-04
  1   2  13  20  9.82902e-05
  1   2  13  25  3.65515e-04
  1   2  13  26 -3.65509e-04
  1   2  13  27 -6.18597e-04
  1   2  13  28  6.17480e-04
  1   2  13  31  8.83739e-04
  1   2  13  32  8.84689e-04
  1   2  13  34 -4.20391e-04
  1   2  13  37  9.02844e-04
  1   2  13  38 -9.06006e-04
  1   2  13  44 -1.48457e-03
  1   2  13  45 -1.47821e-03
  1   2  13  46  2.94665e-04
  1   2  13  47 -2.94412e-04
  1   2  13  48  4.20504e-04
  1   2  13  54  2.07814e-04
  1   2  13  55 -2.07665e-04
  1   2  13  56  2.30339e-04
  1   2  13  57 -2.30263e-04
  1   2  13  61 -8.39455e-04
  1   2  13  63 -3.04985e-04
  1   2  13  69  5.66226e-04
  1   2  13  72 -3.02263e-04
  1   2  13  78  4.93457e-04
  1   2  13  83 -1.35610e-04
  1   2  13  84 -1.35411e-04
  1   2  13  86  6.68956e-05
  1   2  13  91 -1.68998e-04
  1   2  13  95  5.83172e-05
  1   2  13 106  1.95132e-05
  1   2  13 107 -1.95624e-05
  1   2  13 110 -3.65503e-05
  1   2  13 111  3.72041e-05
  1   2  13 112 -1.91763e-05
  1   2  13 113 -1.89175e-05
  1   2  13 116 -1.24379e-04
  1   2  13 117 -1.24356e-04
  1   2  13 120  1.48862e-04
  1   2  13 122  1.47030e-04
  1   2  13 123 -1.46921e-04
  1   2  13 126  3.69122e-05
  1   2  13 127  3.67005e-05
  1   2  13 129  2.64839e-04
  1   2  13 142 -3.10754e-05
  1   2  13 143  3.31341e-05
  1   2  13 144 -1.67044e-05
  1   2  13 148 -1.64018e-05
  1   2  13 158  1.22276e-05
  1   2  13 174  3.06731e-05
  1   3   4   9 -4.05789e-05
  1   3   4  10 -1.03828e-05
  1   3   4  11  1.03989e-05
  1   3   4  15  2.47739e-05
  1   3   4  20  2.23578e-05
  1   3   4  34  2.41884e-05
  1   3   4  37 -1.80225e-05
  1   3   4  38 -1.57419e-05
  1   3   4  46  1.38801e-05
  1   3   4  47  1.47526e-05
  1   3   4  54 -2.90303e-05
  1   3   4  55 -3.88478e-05
  1   3   4  63 -1.04896e-05
  1   3   4  95  5.22159e-05
  1   3   4 106  4.01286e-05
  1   3   4 107  4.02360e-05
  1   3   4 116 -1.44811e-05
  1   3   4 117  1.74039e-05
  1   3   4 122 -2.80585e-05
  1   3   4 123 -2.76980e-05
  1   3   4 126 -4.97136e-05
  1   3   4 127  5.18138e-05
  1   3   4 129 -2.06148e-05
  1   3   4 134  1.02679e-05
  1   3   4 142 -4.57533e-05
  1   3   4 143  1.11182e-04
  1   3   4 144 -2.97280e-05
  1   3   4 148 -1.12104e-05
  1   3   5   9 -3.19644e-05
  1   3   5  10 -2.21210e-05
  1   3   5  11 -2.21969e-05
  1   3   5  15 -1.59074e-04
  1   3   5  20 -2.71091e-04
  1   3   5  25 -2.76631e-05
  1   3   5  26 -2.76687e-05
  1   3   5  31  1.73306e-05
  1   3   5  32 -1.73876e-05
  1   3   5  34  1.41688e-04
  1   3   5  37  8.93300e-05
  1   3   5  38 -8.75963e-05
  1   3   5  44 -3.35511e-05
  1   3   5  45 -3.41704e-05
  1   3   5  46  1.90942e-05
  1   3   5  47 -1.92053e-05
  1   3   5  54  1.20246e-04
  1   3   5  55 -1.19842e-04
  1   3   5  61  1.91859e-05
  1   3   5  95 -2.97049e-04
  1   3   5 100  2.50274e-05
  1   3   5 101  2.49661e-05
  1   3   5 106 -1.18966e-04
  1   3   5 107  1.19033e-04
  1   3   5 112  2.57230e-05
  1   3   5 113  2.02433e-05
  1   3   5 116  1.40435e-04
  1   3   5 117  1.41370e-04
  1   3   5 120  1.47231e-05
  1   3   5 122 -1.58692e-04
  1   3   5 123  1.58698e-04
  1   3   5 126  1.59768e-04
  1   3   5 127  1.61798e-04
  1   3   5 129 -6.04298e-05
  1   3   5 134 -2.19648e-05
  1   3   5 135  2.28191e-05
  1   3   5 136 -1.34370e-05
  1   3   5 137 -1.33919e-05
  1   3   5 142  3.31482e-04
  1   3   5 143  3.94776e-04
  1   3   5 144  1.23108e-04
  1   3   5 148  3.93216e-05
  1   3   5 153  1.23994e-05
  1   3   5 154  1.49049e-05
  1   3   5 158  1.52608e-05
  1   3   6   9 -6.19740e-05
  1   3   6  15  1.22837e-04
  1   3   6  20 -2.42102e-05
  1   3   6  27 -3.13054e-05
  1   3   6  28  3.16044e-05
  1   3   6  31 -8.31856e-05
  1   3   6  32  8.27780e-05
  1   3   6  37 -1.30332e-04
  1   3   6  38  1.28571e-04
  1   3   6  44 -9.86864e-05
  1   3   6  45 -1.00345e-04
  1   3   6  46 -7.15441e-05
  1   3   6  47  7.18765e-05
  1   3   6  48 -8.19530e-05
  1   3   6  54  1.58508e-04
  1   3   6  55 -1.59262e-04
  1   3   6  56 -1.05305e-04
  1   3   6  57  1.05456e-04
  1   3   6  61  3.76693e-05
  1   3   6  63 -2.29964e-05
  1   3   6  69 -1.43225e-04
  1   3   6  70 -1.43845e-04
  1   3   6  72  1.49459e-04
  1   3   6  78 -1.21577e-04
  1   3   6  83  1.07695e-05
  1   3   6  84 -1.08410e-05
  1   3   6  86  3.02696e-05
  1   3   6  95 -9.19437e-05
  1   3   6 100  2.21664e-05
  1   3   6 101  2.21746e-05
  1   3   6 110 -1.04808e-05
  1   3   6 111 -1.14807e-05
  1   3   6 112  8.66488e-05
  1   3   6 113  8.80196e-05
  1   3   6 116  2.63518e-04
  1   3   6 117  2.73152e-04
  1   3   6 120 -8.55196e-05
  1   3   6 122 -9.70427e-05
  1   3   6 123  9.79105e-05
  1   3   6 126 -1.10876e-04
  1   3   6 127 -1.10824e-04
  1   3   6 129 -3.36483e-04
  1   3   6 134  1.45857e-04
  1   3   6 135 -1.45837e-04
  1   3   6 136 -1.77178e-05
  1   3   6 137 -1.77933e-05
  1   3   6 143  6.96886e-05
  1   3   6 144  3.50018e-05
  1   3   6 148  4.25396e-05
  1   3   6 153  4.25417e-05
  1   3   6 154  4.52224e-05
  1   3   6 158  2.24604e-05
  1   3   6 163 -2.53038e-05
  1   3   6 166 -1.10835e-05
  1   3   6 167  1.10326e-05
  1   3   6 174  1.46160e-05
  1   3   7   7  2.23613e-05
  1   3   7  11 -1.20602e-04
  1   3   7  12  5.78693e-05
  1   3   7  14  2.95842e-05
  1   3   7  22  5.76439e-05
  1   3   7  30 -2.09453e-05
  1   3   7  34 -1.92095e-04
  1   3   7  37  8.12503e-05
  1   3   7  38  8.10841e-05
  1   3   7  39 -3.35644e-04
  1   3   7  40  1.75124e-05
  1   3   7  44  1.85343e-04
  1   3   7  45 -1.87174e-04
  1   3   7  46  1.48966e-04
  1   3   7  48 -2.11624e-04
  1   3   7  50  3.39248e-05
  1   3   7  52 -9.50253e-05
  1   3   7  54  2.72037e-04
  1   3   7  55  2.72560e-04
  1   3   7  56 -7.27249e-05
  1   3   7  58  5.87619e-05
  1   3   7  59 -3.24727e-04
  1   3   7  60  1.29006e-04
  1   3   7  61 -1.80888e-04
  1   3   7  62 -1.83365e-04
  1   3   7  63 -8.72862e-05
  1   3   7  66 -1.12244e-05
  1   3   7  68  1.07449e-05
  1   3   7  76  3.36457e-05
  1   3   7  81 -5.30411e-05
  1   3   7  83 -4.99817e-05
  1   3   7  92 -3.50222e-05
  1   3   7  95  6.97687e-04
  1   3   7  96 -3.22319e-04
  1   3   7  98  9.68206e-05
  1   3   7 100  3.62729e-05
  1   3   7 101 -2.14476e-05
  1   3   7 102  2.61491e-05
  1   3   7 103  1.36060e-05
  1   3   7 105  5.77407e-05
  1   3   7 106  6.46236e-05
  1   3   7 107  6.40019e-05
  1   3   7 112  2.40416e-04
  1   3   7 113 -2.81388e-04
  1   3   7 114  3.57667e-04
  1   3   7 115 -4.57953e-05
  1   3   7 116  7.55080e-04
  1   3   7 117 -7.55389e-04
  1   3   7 124  5.99269e-05
  1   3   7 125  1.17526e-05
  1   3   7 126 -2.48239e-04
  1   3   7 127  2.50180e-04
  1   3   7 129 -5.80245e-04
  1   3   7 132  2.09226e-05
  1   3   7 133  1.10121e-04
  1   3   7 134 -1.95872e-04
  1   3   7 135 -1.94128e-04
  1   3   7 138 -1.48550e-05
  1   3   7 139  8.03662e-05
  1   3   7 140 -1.06129e-05
  1   3   7 141  4.67281e-05
  1   3   7 144  1.45600e-04
  1   3   7 146 -1.27995e-04
  1   3   7 147  5.98537e-05
  1   3   7 148  1.72313e-05
  1   3   7 151 -5.94905e-05
  1   3   7 152 -9.40151e-05
  1   3   7 153  8.10755e-05
  1   3   7 154 -6.03248e-05
  1   3   7 155 -2.62198e-05
  1   3   7 160 -9.79248e-05
  1   3   7 161  4.53402e-05
  1   3   7 163 -7.31652e-05
  1   3   7 164  1.88828e-05
  1   3   7 166 -2.74070e-05
  1   3   7 167 -2.13869e-05
  1   3   7 170  5.83931e-05
  1   3   7 172  2.65688e-05
  1   3   7 174  4.19107e-05
  1   3   7 176  2.81331e-05
  1   3   8  11 -2.43308e-05
  1   3   8  14 -1.66482e-04
  1   3   8  16 -1.42387e-04
  1   3   8  17  3.36505e-05
  1   3   8  22 -5.92283e-05
  1   3   8  23  1.69480e-04
  1   3   8  25 -5.17065e-05
  1   3   8  30  1.07050e-04
  1   3   8  33 -3.18131e-04
  1   3   8  34 -3.21000e-04
  1   3   8  35  2.92425e-05
  1   3   8  38  3.48262e-04
  1   3   8  39 -1.72842e-04
  1   3   8  41  3.77622e-05
  1   3   8  42  6.18180e-05
  1   3   8  46  1.19963e-04
  1   3   8  49 -6.32882e-05
  1   3   8  50  4.59752e-05
  1   3   8  51 -1.51535e-05
  1   3   8  53  4.50161e-05
  1   3   8  56 -3.09923e-05
  1   3   8  58 -1.81098e-04
  1   3   8  60 -2.14987e-04
  1   3   8  62 -1.13647e-04
  1   3   8  63  1.36329e-05
  1   3   8  64 -1.48637e-05
  1   3   8  67 -4.78806e-05
  1   3   8  68  6.77905e-05
  1   3   8  72  2.01319e-05
  1   3   8  76 -4.64103e-05
  1   3   8  82  4.42547e-05
  1   3   8  88  6.54953e-05
  1   3   8  90 -3.85807e-05
  1   3   8  93  9.46449e-05
  1   3   8  94 -2.18489e-04
  1   3   8  97  4.56723e-05
  1   3   8  99 -6.29576e-05
  1   3   8 102 -3.42547e-05
  1   3   8 105 -5.80789e-05
  1   3   8 108 -3.99612e-05
  1   3   8 115 -1.82023e-04
  1   3   8 116 -2.84960e-04
  1   3   8 119  1.16582e-04
  1   3   8 121  1.26891e-04
  1   3   8 125  1.21458e-04
  1   3   8 126 -8.35411e-05
  1   3   8 128 -3.58194e-05
  1   3   8 129 -3.70027e-05
  1   3   8 130  8.71243e-05
  1   3   8 132  3.18748e-05
  1   3   8 135 -1.28305e-04
  1   3   8 139 -1.28057e-05
  1   3   8 141  1.64695e-04
  1   3   8 146 -9.86867e-05
  1   3   8 151 -4.80079e-05
  1   3   8 155  1.58068e-04
  1   3   8 157 -7.82797e-05
  1   3   8 158  2.61287e-05
  1   3   8 161  4.55386e-05
  1   3   8 164  1.22977e-04
  1   3   8 168 -6.65330e-05
  1   3   8 172 -2.69566e-05
  1   3   8 176  8.60160e-05
  1   3   9  11  1.70286e-04
  1   3   9  13  8.26147e-05
  1   3   9  14  4.69479e-05
  1   3   9  17  1.69026e-04
  1   3   9  19  9.13513e-05
  1   3   9  22  5.91375e-05
  1   3   9  24 -9.54623e-05
  1   3   9  25 -1.22019e-05
  1   3   9  29  1.38345e-05
  1   3   9  30 -3.81161e-05
  1   3   9  33  1.11003e-04
  1   3   9  34 -1.09245e-04
  1   3   9  35 -1.52630e-04
  1   3   9  38 -5.31498e-05
  1   3   9  41  9.51206e-05
  1   3   9  42  1.08602e-05
  1   3   9  43  9.87779e-05
  1   3   9  46  1.45337e-04
  1   3   9  49 -1.93311e-04
  1   3   9  52  3.39577e-05
  1   3   9  56 -1.27915e-04
  1   3   9  63 -6.02516e-05
  1   3   9  69  7.04841e-05
  1   3   9  70  9.35957e-05
  1   3   9  77  9.37383e-05
  1   3   9  89 -9.25576e-05
  1   3   9  93  1.21630e-05
  1   3   9  94  1.56870e-04
  1   3   9  96  8.31522e-05
  1   3   9  99  8.52369e-05
  1   3   9 102 -4.92514e-05
  1   3   9 105  2.72038e-05
  1   3   9 108 -3.98410e-05
  1   3   9 115 -6.34262e-05
  1   3   9 116  1.84887e-04
  1   3   9 121 -1.89578e-05
  1   3   9 122  2.93790e-04
  1   3   9 123  2.93172e-04
  1   3   9 124  1.02403e-04
  1   3   9 125  1.67492e-05
  1   3   9 129 -3.96169e-04
  1   3   9 130  1.55296e-04
  1   3   9 132 -2.21151e-05
  1   3   9 135 -1.83266e-04
  1   3   9 138  8.28120e-05
  1   3   9 139  1.03421e-04
  1   3   9 140  6.62671e-05
  1   3   9 141 -4.72308e-05
  1   3   9 144  4.88823e-05
  1   3   9 145  5.32136e-05
  1   3   9 146 -4.40526e-05
  1   3   9 151  3.10979e-05
  1   3   9 155 -1.29350e-05
  1   3   9 156  9.09178e-05
  1   3   9 157  2.07464e-05
  1   3   9 158 -2.92411e-05
  1   3   9 160 -1.54680e-05
  1   3   9 164 -1.01179e-05
  1   3   9 168  1.98337e-04
  1   3   9 169 -9.05737e-05
  1   3   9 171  6.76586e-05
  1   3   9 172  1.46657e-04
  1   3   9 173 -8.62462e-05
  1   3   9 176  5.22079e-05
  1   3  10  13 -2.48184e-04
  1   3  10  14  1.30146e-04
  1   3  10  17  1.74103e-04
  1   3  10  18  2.70876e-04
  1   3  10  22  1.75485e-04
  1   3  10  23 -5.46620e-05
  1   3  10  30 -8.21358e-05
  1   3  10  35  2.95347e-04
  1   3  10  36 -2.67338e-04
  1   3  10  39 -4.29227e-05
  1   3  10  40 -1.28489e-05
  1   3  10  42  2.94444e-04
  1   3  10  43  3.64975e-04
  1   3  10  50 -1.95000e-04
  1   3  10  51  2.35653e-05
  1   3  10  53 -5.21996e-05
  1   3  10  56  3.51298e-05
  1   3  10  58  1.69196e-04
  1   3  10  59  2.67272e-04
  1   3  10  60  2.66806e-04
  1   3  10  66  2.65945e-04
  1   3  10  67  1.30915e-04
  1   3  10  68  1.63271e-04
  1   3  10  69  1.84735e-05
  1   3  10  70  2.75653e-05
  1   3  10  71 -2.68269e-04
  1   3  10  76  3.01905e-04
  1   3  10  80  4.63380e-05
  1   3  10  81 -5.14750e-05
  1   3  10  82  5.06082e-05
  1   3  10  85  2.69217e-04
  1   3  10  88  2.68641e-04
  1   3  10  90  1.23119e-05
  1   3  10  91  1.40176e-05
  1   3  10  93  7.19999e-05
  1   3  10  94  2.16728e-04
  1   3  10  97  1.36541e-04
  1   3  10  99  1.46688e-04
  1   3  10 100 -1.34445e-05
  1   3  10 102  2.33364e-04
  1   3  10 103  4.13990e-05
  1   3  10 105 -2.53252e-04
  1   3  10 108  5.18509e-05
  1   3  10 109  2.11997e-04
  1   3  10 114 -2.66003e-04
  1   3  10 116 -1.53234e-04
  1   3  10 118  2.68994e-04
  1   3  10 121 -1.62275e-05
  1   3  10 125  2.26106e-04
  1   3  10 130  4.34120e-05
  1   3  10 132 -1.21919e-04
  1   3  10 139  8.54333e-05
  1   3  10 140 -2.40442e-05
  1   3  10 141 -1.07908e-05
  1   3  10 146 -3.16424e-04
  1   3  10 147  2.72492e-04
  1   3  10 150 -3.87224e-04
  1   3  10 151  7.35268e-05
  1   3  10 152 -2.70941e-04
  1   3  10 155  6.81655e-05
  1   3  10 156  2.68852e-04
  1   3  10 157  8.25712e-05
  1   3  10 158  1.56753e-05
  1   3  10 161 -4.22451e-05
  1   3  10 164  1.32455e-04
  1   3  10 172 -3.38431e-04
  1   3  10 173 -2.69757e-04
  1   3  10 174 -2.32665e-05
  1   3  11   7  3.01906e-05
  1   3  11   9 -1.59270e-05
  1   3  11  13  2.84519e-05
  1   3  11  14  5.54702e-05
  1   3  11  17  1.27260e-04
  1   3  11  22 -3.40362e-04
  1   3  11  23  1.07515e-04
  1   3  11  30  8.00731e-05
  1   3  11  35  5.34189e-05
  1   3  11  39  1.27481e-05
  1   3  11  40 -2.07141e-05
  1   3  11  41  2.67755e-04
  1   3  11  42  7.77899e-05
  1   3  11  43 -1.27253e-05
  1   3  11  50  6.75332e-05
  1   3  11  51  2.44896e-04
  1   3  11  52  1.82999e-05
  1   3  11  53  1.62538e-04
  1   3  11  56 -3.06144e-04
  1   3  11  60  1.25918e-04
  1   3  11  67  1.28600e-04
  1   3  11  68 -4.55253e-05
  1   3  11  77  1.09563e-04
  1   3  11  81 -5.05517e-05
  1   3  11  82 -1.00431e-05
  1   3  11  85  6.75169e-05
  1   3  11  88  7.58578e-05
  1   3  11  92 -2.74119e-05
  1   3  11  93 -4.03643e-04
  1   3  11  94  1.14899e-04
  1   3  11  97 -7.60944e-05
  1   3  11 102 -1.85660e-04
  1   3  11 103 -2.68919e-04
  1   3  11 105  3.36876e-05
  1   3  11 108 -1.21838e-04
  1   3  11 111  2.28449e-05
  1   3  11 115  3.56913e-04
  1   3  11 116  8.94140e-05
  1   3  11 121  1.77847e-04
  1   3  11 124  2.68358e-04
  1   3  11 125  2.54787e-04
  1   3  11 130 -1.06546e-04
  1   3  11 132 -2.70828e-04
  1   3  11 133 -1.74385e-05
  1   3  11 135  1.29550e-04
  1   3  11 138 -1.21758e-04
  1   3  11 139  8.10736e-05
  1   3  11 141 -4.96747e-05
  1   3  11 146  1.47291e-04
  1   3  11 150  1.92845e-05
  1   3  11 151  1.32708e-04
  1   3  11 152 -1.52634e-04
  1   3  11 155  1.94350e-04
  1   3  11 156  7.79352e-05
  1   3  11 157  1.69295e-04
  1   3  11 158 -1.47340e-05
  1   3  11 164  2.39806e-04
  1   3  11 165 -4.04763e-05
  1   3  11 168 -6.29812e-05
  1   3  11 176 -1.06800e-04
  1   3  12   9  5.53995e-04
  1   3  12  10 -2.54379e-04
  1   3  12  11 -2.54402e-04
  1   3  12  15  4.38765e-04
  1   3  12  20 -1.24187e-04
  1   3  12  25 -1.01910e-05
  1   3  12  26 -1.01883e-05
  1   3  12  27  3.15394e-04
  1   3  12  28 -3.16214e-04
  1   3  12  31  3.45825e-04
  1   3  12  32 -3.45368e-04
  1   3  12  34 -6.30250e-04
  1   3  12  37 -1.85576e-04
  1   3  12  38  1.84783e-04
  1   3  12  44  2.00589e-04
  1   3  12  45  2.01475e-04
  1   3  12  46 -9.50052e-04
  1   3  12  47  9.51289e-04
  1   3  12  48 -7.20241e-04
  1   3  12  54  7.51185e-04
  1   3  12  55 -7.52595e-04
  1   3  12  56  3.96754e-04
  1   3  12  57 -3.96695e-04
  1   3  12  61  5.50162e-04
  1   3  12  63 -2.04514e-04
  1   3  12  69 -2.74421e-04
  1   3  12  70 -2.74977e-04
  1   3  12  72  3.04289e-04
  1   3  12  78 -1.91990e-04
  1   3  12  83  1.72979e-04
  1   3  12  84 -1.73219e-04
  1   3  12  86  1.42078e-05
  1   3  12  91 -3.48476e-05
  1   3  12  95 -8.06007e-05
  1   3  12 100 -1.18809e-05
  1   3  12 101 -1.18065e-05
  1   3  12 106 -1.84322e-05
  1   3  12 107  1.86065e-05
  1   3  12 110  2.46504e-05
  1   3  12 111  2.62039e-05
  1   3  12 112 -9.27723e-05
  1   3  12 113 -9.47617e-05
  1   3  12 116 -1.20588e-04
  1   3  12 117 -1.22095e-04
  1   3  12 120  5.41245e-04
  1   3  12 122  1.94638e-04
  1   3  12 123 -1.67940e-04
  1   3  12 126  1.29596e-05
  1   3  12 127  1.30030e-05
  1   3  12 129 -1.06218e-03
  1   3  12 134  3.71764e-04
  1   3  12 135 -3.71691e-04
  1   3  12 136  5.49770e-05
  1   3  12 137  5.51525e-05
  1   3  12 142 -9.30630e-05
  1   3  12 143 -9.32723e-05
  1   3  12 144 -1.16002e-04
  1   3  12 148 -9.85136e-05
  1   3  12 153 -1.02913e-04
  1   3  12 154 -1.00644e-04
  1   3  12 158 -9.34561e-05
  1   3  12 163  4.61558e-05
  1   3  12 166  1.54651e-05
  1   3  12 167 -1.54680e-05
  1   3  13   9  1.12107e-04
  1   3  13  10 -2.58247e-04
  1   3  13  11  2.58318e-04
  1   3  13  15  2.57548e-04
  1   3  13  20 -2.97588e-05
  1   3  13  25 -1.64625e-05
  1   3  13  26  1.62338e-05
  1   3  13  27  1.04892e-05
  1   3  13  28  1.02019e-05
  1   3  13  31  1.09110e-04
  1   3  13  32  1.08584e-04
  1   3  13  37  1.27776e-04
  1   3  13  38  1.27603e-04
  1   3  13  44  1.79407e-04
  1   3  13  45 -1.79191e-04
  1   3  13  46 -3.87768e-05
  1   3  13  47 -3.87096e-05
  1   3  13  54  2.38529e-05
  1   3  13  55  2.40143e-05
  1   3  13  61 -9.39033e-05
  1   3  13  72  1.73621e-05
  1   3  13  74 -1.29593e-04
  1   3  13  91 -9.06764e-05
  1   3  13 106  1.53163e-05
  1   3  13 107  1.53225e-05
  1   3  13 110 -8.71474e-05
  1   3  13 111  8.68959e-05
  1   3  13 112 -3.97499e-05
  1   3  13 113  3.98596e-05
  1   3  13 116 -8.29618e-05
  1   3  13 117  8.33960e-05
  1   3  13 120  1.73450e-05
  1   3  13 122 -1.41558e-04
  1   3  13 123 -1.41497e-04
  1   3  13 126 -2.31559e-04
  1   3  13 127  2.32071e-04
  1   3  13 129 -1.86805e-05
  1   3  13 131 -1.33436e-05
  1   3  13 134 -2.26047e-05
  1   3  13 135 -2.26400e-05
  1   3  13 136 -1.43745e-05
  1   3  13 137  1.43942e-05
  1   3  13 142 -3.67850e-04
  1   3  13 143  3.79160e-04
  1   3  13 144 -2.01659e-04
  1   3  13 148  2.26354e-05
  1   3  13 153 -5.19588e-05
  1   3  13 154  5.21322e-05
  1   3  13 158 -1.27775e-05
  1   3  13 163  1.33898e-05
  1   3  13 166  1.87612e-05
  1   3  13 167  1.87659e-05
  1   3  13 170  1.64521e-05
  1   3  13 174 -3.36241e-05
  1   4   5  18  4.11151e-05
  1   4   5  29  3.44145e-04
  1   4   5  35 -2.34363e-05
  1   4   5  40  1.32084e-03
  1   4   5  42 -3.89492e-05
  1   4   5  43  1.09197e-03
  1   4   5  52 -4.94495e-05
  1   4   5  53 -4.67988e-05
  1   4   5  55  3.99907e-05
  1   4   5  59  2.31755e-04
  1   4   5  66  3.07802e-04
  1   4   5  67  2.12717e-05
  1   4   5  68 -6.71244e-05
  1   4   5  92  5.77999e-04
  1   4   5  96  4.47104e-04
  1   4   5  98  1.86964e-04
  1   4   5 103 -1.62217e-04
  1   4   5 104  4.70791e-05
  1   4   5 105 -1.12547e-05
  1   4   5 108  3.42908e-05
  1   4   5 109  5.03551e-04
  1   4   5 114 -8.43492e-04
  1   4   5 118  2.02126e-04
  1   4   5 124  1.95541e-03
  1   4   5 125  1.23392e-05
  1   4   5 133  8.14928e-04
  1   4   5 138  3.23451e-04
  1   4   5 140  1.67361e-03
  1   4   5 141 -2.99551e-05
  1   4   5 147  1.01765e-03
  1   4   5 150 -5.77335e-05
  1   4   5 152 -4.52308e-04
  1   4   5 156  5.26409e-05
  1   4   5 157 -4.11311e-05
  1   4   5 160  1.31242e-04
  1   4   5 165 -1.18365e-04
  1   4   5 169 -2.78680e-05
  1   4   5 173 -3.31061e-05
  1   4   5 177  9.56086e-05
  1   4   6  12  2.61133e-05
  1   4   6  17  6.19168e-05
  1   4   6  19  7.42110e-05
  1   4   6  30 -5.62615e-05
  1   4   6  35 -3.18709e-05
  1   4   6  36 -9.49102e-05
  1   4   6  37  6.19924e-05
  1   4   6  38 -6.19813e-05
  1   4   6  41 -3.11018e-05
  1   4   6  42 -1.05996e-05
  1   4   6  51 -6.85855e-05
  1   4   6  55  2.20726e-05
  1   4   6  60 -1.47501e-05
  1   4   6  65  6.45737e-05
  1   4   6  67  3.81247e-05
  1   4   6  68 -1.11293e-05
  1   4   6  71 -1.38660e-05
  1   4   6  77  2.81704e-05
  1   4   6  80 -1.56468e-05
  1   4   6  89 -1.99616e-05
  1   4   6 105 -2.74441e-05
  1   4   6 157 -2.83218e-05
  1   4   6 164 -3.20735e-05
  1   4   6 176  3.93596e-05
  1   4   7  13  5.10961e-04
  1   4   7  17 -7.42438e-05
  1   4   7  20  3.18105e-04
  1   4   7  22  2.82226e-04
  1   4   7  27  2.25688e-04
  1   4   7  28  2.24904e-04
  1   4   7  35 -2.40425e-04
  1   4   7  42  1.15617e-04
  1   4   7  47  3.79503e-04
  1   4   7  55  4.97218e-05
  1   4   7  67 -2.03012e-04
  1   4   7  74 -9.92564e-05
  1   4   7  90 -1.97347e-05
  1   4   7  91 -1.97739e-05
  1   4   7  93 -8.59483e-05
  1   4   7 102 -2.53219e-04
  1   4   7 105  2.50265e-04
  1   4   7 110  2.31421e-04
  1   4   7 111 -2.31050e-04
  1   4   7 115 -7.78902e-05
  1   4   7 120 -1.03800e-04
  1   4   7 122 -7.89430e-05
  1   4   7 123 -8.10182e-05
  1   4   7 125 -6.65195e-05
  1   4   7 143  1.69208e-05
  1   4   7 154  1.15885e-05
  1   4   7 157  2.48936e-04
  1   4   7 164  2.45529e-04
  1   4   7 174 -1.54425e-05
  1   4   7 175  2.95971e-05
  1   4   8   7  1.94184e-05
  1   4   8   9  1.10465e-05
  1   4   8  10 -7.50379e-05
  1   4   8  15  1.00773e-04
  1   4   8  16  1.00063e-04
  1   4   8  20 -7.31543e-05
  1   4   8  26  3.23578e-05
  1   4   8  27 -1.29330e-05
  1   4   8  28  1.25930e-05
  1   4   8  31 -6.99259e-05
  1   4   8  32 -7.05464e-05
  1   4   8  33  6.89426e-05
  1   4   8  37  1.33889e-04
  1   4   8  44 -7.20229e-05
  1   4   8  45 -7.11474e-05
  1   4   8  47 -2.44726e-05
  1   4   8  48  9.58891e-05
  1   4   8  49  9.49135e-05
  1   4   8  54  1.12795e-04
  1   4   8  55 -1.18757e-04
  1   4   8  57 -1.99893e-04
  1   4   8  61  3.49626e-05
  1   4   8  62  3.46980e-05
  1   4   8  64 -2.30604e-04
  1   4   8  69 -1.89737e-05
  1   4   8  70  1.15670e-05
  1   4   8  74  2.41439e-04
  1   4   8  78 -1.18800e-05
  1   4   8  84  2.38995e-05
  1   4   8  94  3.46198e-04
  1   4   8  95 -3.47267e-04
  1   4   8 100  1.09229e-04
  1   4   8 101 -1.10777e-04
  1   4   8 106 -1.38481e-04
  1   4   8 107  1.39180e-04
  1   4   8 110  2.22709e-04
  1   4   8 111 -2.14987e-04
  1   4   8 112  4.60076e-04
  1   4   8 113 -4.61207e-04
  1   4   8 117 -7.25498e-04
  1   4   8 119  7.37013e-05
  1   4   8 120  7.27290e-05
  1   4   8 122  9.73990e-04
  1   4   8 123 -9.65345e-04
  1   4   8 127 -5.95262e-04
  1   4   8 128  4.10412e-04
  1   4   8 134 -1.83644e-04
  1   4   8 136  8.16507e-05
  1   4   8 137  8.20963e-05
  1   4   8 142  9.43312e-05
  1   4   8 143  1.05082e-04
  1   4   8 148 -1.82733e-04
  1   4   8 153  6.45681e-04
  1   4   8 154 -6.49909e-04
  1   4   8 158 -5.50184e-05
  1   4   8 163 -5.58166e-05
  1   4   8 166 -1.44996e-04
  1   4   8 167  1.45571e-04
  1   4   8 170  7.16683e-05
  1   4   8 171 -7.17113e-05
  1   4   8 174 -7.27729e-05
  1   4   8 175 -1.60363e-05
  1   4   9  20  2.82385e-04
  1   4   9  26 -1.69176e-04
  1   4   9  27  2.19198e-04
  1   4   9  28  2.18581e-04
  1   4   9  33  3.05856e-04
  1   4   9  37 -2.21979e-04
  1   4   9  39  2.34979e-05
  1   4   9  42 -2.05864e-04
  1   4   9  44  2.58682e-04
  1   4   9  45 -2.59409e-04
  1   4   9  47  4.13566e-04
  1   4   9  48  6.84412e-05
  1   4   9  49  6.10364e-05
  1   4   9  50  1.43830e-04
  1   4   9  54 -3.93134e-04
  1   4   9  55  3.48247e-04
  1   4   9  68  3.12285e-04
  1   4   9  69 -1.15400e-04
  1   4   9  72  1.01341e-04
  1   4   9  74  1.41074e-04
  1   4   9  76 -1.99737e-04
  1   4   9  78 -8.94032e-05
  1   4   9  83  1.03564e-05
  1   4   9  84 -1.14267e-05
  1   4   9  86  2.57905e-05
  1   4   9  90 -2.21903e-05
  1   4   9  91 -2.31539e-05
  1   4   9  94  5.05010e-04
  1   4   9  95 -5.03599e-04
  1   4   9 100  9.16145e-05
  1   4   9 101 -1.46998e-05
  1   4   9 106 -3.56285e-04
  1   4   9 107 -3.58230e-04
  1   4   9 110  2.03612e-04
  1   4   9 111 -1.99759e-04
  1   4   9 112 -3.63642e-04
  1   4   9 113 -3.46430e-04
  1   4   9 117  8.11894e-04
  1   4   9 120 -1.66969e-04
  1   4   9 121 -2.49347e-04
  1   4   9 125  2.45336e-04
  1   4   9 127 -7.30138e-04
  1   4   9 130  2.37133e-04
  1   4   9 131  6.24034e-05
  1   4   9 134  1.54111e-04
  1   4   9 142 -2.51878e-03
  1   4   9 143 -2.66412e-03
  1   4   9 145  2.00450e-03
  1   4   9 148 -1.01607e-05
  1   4   9 151  2.09049e-04
  1   4   9 153  1.51328e-04
  1   4   9 154 -8.16888e-05
  1   4   9 163 -1.34099e-04
  1   4   9 164 -2.30598e-04
  1   4   9 166 -3.29649e-05
  1   4   9 167 -1.09936e-05
  1   4   9 170  1.79887e-05
  1   4   9 171 -1.38624e-05
  1   4   9 172  2.41749e-04
  1   4   9 174 -1.29258e-05
  1   4   9 176 -2.11969e-04
  1   4  10   9  2.49711e-04
  1   4  10  10  1.53522e-04
  1   4  10  11  1.53204e-04
  1   4  10  15 -9.12315e-05
  1   4  10  20  1.02845e-05
  1   4  10  25 -3.52179e-05
  1   4  10  26 -3.51021e-05
  1   4  10  27 -1.02639e-04
  1   4  10  28 -1.02876e-04
  1   4  10  31 -1.00465e-04
  1   4  10  32 -1.00310e-04
  1   4  10  34  3.36189e-04
  1   4  10  37  5.02246e-04
  1   4  10  38 -5.02492e-04
  1   4  10  44  1.26687e-04
  1   4  10  45 -1.27069e-04
  1   4  10  46  1.61317e-04
  1   4  10  47 -1.61876e-04
  1   4  10  48 -5.87951e-05
  1   4  10  54 -2.30178e-04
  1   4  10  55  2.32401e-04
  1   4  10  57  8.81255e-05
  1   4  10  61 -1.30338e-04
  1   4  10  63 -1.85159e-05
  1   4  10  69  1.57435e-04
  1   4  10  70  1.57628e-04
  1   4  10  72 -1.88062e-04
  1   4  10  78  1.55393e-04
  1   4  10  83  4.73062e-05
  1   4  10  84  4.73962e-05
  1   4  10  86 -2.58541e-05
  1   4  10  91 -7.66425e-05
  1   4  10  94  2.83159e-04
  1   4  10  95 -2.83160e-04
  1   4  10 106  5.94423e-05
  1   4  10 107  6.10015e-05
  1   4  10 110  4.08824e-05
  1   4  10 112  1.13801e-04
  1   4  10 113 -1.15882e-04
  1   4  10 117  1.24930e-04
  1   4  10 120  2.07979e-05
  1   4  10 122  8.12829e-05
  1   4  10 123 -8.00590e-05
  1   4  10 126 -1.34208e-04
  1   4  10 127 -1.34330e-04
  1   4  10 129 -5.12538e-05
  1   4  10 131  2.73255e-04
  1   4  10 134 -1.56307e-05
  1   4  10 142  1.12204e-04
  1   4  10 143  1.09001e-04
  1   4  10 144  1.19092e-04
  1   4  10 148  2.45393e-05
  1   4  10 153  5.03548e-05
  1   4  10 154 -3.72586e-05
  1   4  10 174  1.06715e-05
  1   4  11   9  9.70141e-05
  1   4  11  10  3.61422e-05
  1   4  11  11  3.75946e-05
  1   4  11  20 -3.42526e-05
  1   4  11  27 -2.24463e-05
  1   4  11  28 -2.23886e-05
  1   4  11  34  1.50908e-04
  1   4  11  37 -1.46464e-04
  1   4  11  38 -1.45307e-04
  1   4  11  44 -1.12126e-05
  1   4  11  45 -1.11385e-05
  1   4  11  46  3.20432e-05
  1   4  11  47  3.30306e-05
  1   4  11  54 -9.51054e-05
  1   4  11  55  9.57057e-05
  1   4  11  57 -1.24978e-04
  1   4  11  61 -2.66114e-05
  1   4  11  74 -1.11254e-05
  1   4  11  91 -3.94376e-05
  1   4  11  94  2.22278e-04
  1   4  11  95 -2.21308e-04
  1   4  11 100 -4.25498e-05
  1   4  11 101 -4.18850e-05
  1   4  11 106 -3.34889e-05
  1   4  11 107 -3.05850e-05
  1   4  11 110  1.24099e-04
  1   4  11 112  7.61014e-05
  1   4  11 113  7.86325e-05
  1   4  11 117 -1.33857e-05
  1   4  11 122  2.30184e-04
  1   4  11 123 -2.31799e-04
  1   4  11 129  1.32096e-05
  1   4  11 134 -4.30658e-05
  1   4  11 136 -1.55285e-05
  1   4  11 137 -1.55107e-05
  1   4  11 142  7.89803e-04
  1   4  11 143  7.90312e-04
  1   4  11 144  5.97019e-04
  1   4  11 148 -1.63466e-05
  1   4  11 166 -3.98428e-05
  1   4  11 167  3.96651e-05
  1   4  11 170  2.66934e-05
  1   4  11 174 -1.27711e-05
  1   4  12   7  1.78882e-04
  1   4  12  12 -9.79502e-05
  1   4  12  19  2.41998e-04
  1   4  12  24 -4.24800e-05
  1   4  12  35 -3.60054e-04
  1   4  12  36 -2.94102e-04
  1   4  12  41 -1.63135e-04
  1   4  12  42 -1.32364e-05
  1   4  12  51 -2.34069e-04
  1   4  12  55  2.51530e-04
  1   4  12  65  2.06108e-04
  1   4  12  67  4.25968e-04
  1   4  12  68 -1.24881e-04
  1   4  12  71  1.25156e-05
  1   4  12  77  1.06706e-04
  1   4  12  80 -3.10538e-05
  1   4  12  85  1.67910e-05
  1   4  12  89 -5.77981e-05
  1   4  12  93 -1.07109e-04
  1   4  12 105 -3.71593e-04
  1   4  12 125 -1.56775e-04
  1   4  12 157 -3.58670e-04
  1   4  12 164 -3.53880e-04
  1   4  12 176  4.67026e-04
  1   5   6  13  4.08068e-05
  1   5   6  14 -2.80648e-05
  1   5   6  17  8.62685e-05
  1   5   6  22  1.36353e-05
  1   5   6  23  1.87569e-04
  1   5   6  30 -2.04312e-05
  1   5   6  35 -5.87079e-05
  1   5   6  37  1.62690e-05
  1   5   6  38  1.62577e-05
  1   5   6  39 -6.05947e-05
  1   5   6  42 -1.28511e-05
  1   5   6  50  1.25028e-05
  1   5   6  53 -4.66366e-05
  1   5   6  58 -1.42608e-05
  1   5   6  60 -6.20709e-05
  1   5   6  67 -2.28542e-05
  1   5   6  68  1.69488e-05
  1   5   6  69  1.74370e-05
  1   5   6  70 -2.59290e-05
  1   5   6  76 -5.75872e-05
  1   5   6  81  6.56762e-05
  1   5   6  88 -3.98515e-05
  1   5   6  93  1.46226e-05
  1   5   6  97  4.30620e-05
  1   5   6  99 -2.47372e-05
  1   5   6 102  1.75168e-05
  1   5   6 105 -1.88066e-05
  1   5   6 108 -3.28180e-05
  1   5   6 121  5.95653e-05
  1   5   6 125  3.03140e-05
  1   5   6 130  2.57529e-05
  1   5   6 132 -3.53197e-05
  1   5   6 141  2.60649e-05
  1   5   6 146 -1.36631e-05
  1   5   6 151 -1.40029e-05
  1   5   6 155 -4.08867e-05
  1   5   6 157  1.14672e-05
  1   5   6 164 -3.71917e-05
  1   5   6 172  3.89395e-05
  1   5   7  10  2.36709e-05
  1   5   7  15 -3.79732e-05
  1   5   7  20 -3.13445e-05
  1   5   7  27 -1.33834e-05
  1   5   7  28  1.34957e-05
  1   5   7  31 -1.38778e-05
  1   5   7  32 -1.39772e-05
  1   5   7  41  1.01512e-05
  1   5   7  53 -4.86602e-05
  1   5   7  57 -2.15919e-05
  1   5   7  67 -5.82074e-05
  1   5   7  74 -5.87330e-05
  1   5   7 108  5.45457e-05
  1   5   7 110  1.26715e-04
  1   5   7 111  1.26778e-04
  1   5   7 122 -1.91823e-04
  1   5   7 123  1.95061e-04
  1   5   7 136 -2.84696e-05
  1   5   7 137  2.84932e-05
  1   5   7 141 -4.12918e-05
  1   5   7 142 -5.17461e-05
  1   5   7 143  2.80232e-05
  1   5   8   7 -2.07782e-05
  1   5   8  15 -3.06112e-05
  1   5   8  16  2.95037e-05
  1   5   8  19 -1.43298e-04
  1   5   8  24  1.41631e-04
  1   5   8  31 -3.63942e-05
  1   5   8  32  3.70826e-05
  1   5   8  33  3.90267e-05
  1   5   8  36 -1.72539e-04
  1   5   8  37  6.31077e-05
  1   5   8  44  4.45339e-05
  1   5   8  45 -4.36683e-05
  1   5   8  47 -1.30685e-05
  1   5   8  48 -5.59365e-05
  1   5   8  49  5.49842e-05
  1   5   8  54 -6.46660e-05
  1   5   8  55 -6.31245e-05
  1   5   8  57 -1.12619e-04
  1   5   8  61 -2.03833e-05
  1   5   8  62  2.00839e-05
  1   5   8  64  2.96734e-05
  1   5   8  71  1.38078e-04
  1   5   8  77 -1.26986e-04
  1   5   8  89 -5.15697e-05
  1   5   8  94  1.95991e-04
  1   5   8  95  1.96940e-04
  1   5   8 100  5.29927e-05
  1   5   8 101  5.28929e-05
  1   5   8 106 -7.55157e-05
  1   5   8 107 -7.61969e-05
  1   5   8 110  1.12210e-05
  1   5   8 111  1.12668e-05
  1   5   8 112  1.94149e-04
  1   5   8 113  1.89961e-04
  1   5   8 117 -2.05679e-04
  1   5   8 119  6.46754e-05
  1   5   8 120 -6.46565e-05
  1   5   8 122 -3.34999e-04
  1   5   8 123 -3.25870e-04
  1   5   8 128  2.11642e-04
  1   5   8 134 -1.02649e-04
  1   5   8 136  3.82990e-05
  1   5   8 137 -3.89771e-05
  1   5   8 142 -1.93745e-05
  1   5   8 143  1.34040e-05
  1   5   8 148 -8.28477e-05
  1   5   8 153  3.54014e-04
  1   5   8 154  3.58239e-04
  1   5   8 163 -1.56538e-05
  1   5   8 166 -8.19339e-05
  1   5   8 167 -8.21635e-05
  1   5   8 170  4.10242e-05
  1   5   8 171  4.10736e-05
  1   5   9  10 -5.55701e-05
  1   5   9  15  4.50667e-05
  1   5   9  20  3.73116e-05
  1   5   9  26 -1.18287e-05
  1   5   9  27  1.32169e-05
  1   5   9  28 -1.33761e-05
  1   5   9  33 -4.66801e-05
  1   5   9  37 -1.63006e-04
  1   5   9  42 -5.63400e-05
  1   5   9  44  1.63627e-05
  1   5   9  45  1.66204e-05
  1   5   9  53 -5.65113e-05
  1   5   9  54 -1.79021e-05
  1   5   9  55 -2.01410e-05
  1   5   9  57  2.24708e-05
  1   5   9  69  6.73717e-05
  1   5   9  72 -5.89777e-05
  1   5   9  78  5.23124e-05
  1   5   9  83 -1.05120e-05
  1   5   9  84 -1.04820e-05
  1   5   9  86 -1.51960e-05
  1   5   9  94 -5.73239e-04
  1   5   9  95 -5.70084e-04
  1   5   9 100  4.91053e-05
  1   5   9 101  6.13223e-05
  1   5   9 108 -5.89139e-05
  1   5   9 110 -2.38421e-05
  1   5   9 111 -2.36012e-05
  1   5   9 112  1.01869e-04
  1   5   9 113 -1.62627e-04
  1   5   9 117 -6.13536e-04
  1   5   9 120  2.74213e-05
  1   5   9 125  3.84486e-05
  1   5   9 127  4.15698e-04
  1   5   9 136  2.56430e-05
  1   5   9 137 -2.56446e-05
  1   5   9 142 -1.44335e-03
  1   5   9 143  1.58280e-03
  1   5   9 145 -1.32967e-03
  1   5   9 148  5.50925e-05
  1   5   9 153 -5.26562e-05
  1   5   9 154 -4.52604e-05
  1   5   9 157  5.85677e-05
  1   5   9 163  2.42812e-05
  1   5   9 166  1.04778e-05
  1   5   9 167 -1.02919e-05
  1   5   9 174 -1.27678e-05
  1   5   9 176 -6.03004e-05
  1   5  10   9 -1.82990e-04
  1   5  10  10  1.51715e-05
  1   5  10  11 -1.52634e-05
  1   5  10  15 -1.10489e-04
  1   5  10  20 -5.02325e-05
  1   5  10  25 -1.07682e-05
  1   5  10  26  1.11251e-05
  1   5  10  27 -3.69425e-04
  1   5  10  28  3.70667e-04
  1   5  10  31 -1.87985e-04
  1   5  10  32  1.87656e-04
  1   5  10  34 -1.01756e-04
  1   5  10  37  2.28056e-05
  1   5  10  38  2.28185e-05
  1   5  10  44 -3.29898e-04
  1   5  10  45 -3.31256e-04
  1   5  10  46  1.13098e-04
  1   5  10  47  1.13718e-04
  1   5  10  48  2.12810e-04
  1   5  10  54 -6.15777e-05
  1   5  10  55 -6.30178e-05
  1   5  10  57  6.35856e-05
  1   5  10  61 -9.71313e-05
  1   5  10  63 -3.36161e-05
  1   5  10  69  4.07535e-05
  1   5  10  70 -4.08257e-05
  1   5  10  72  5.05515e-05
  1   5  10  78 -2.63317e-05
  1   5  10  83 -1.06537e-04
  1   5  10  84  1.06796e-04
  1   5  10  91  3.95167e-05
  1   5  10  94 -1.76987e-04
  1   5  10  95 -1.77621e-04
  1   5  10 106  9.86369e-05
  1   5  10 107 -1.02893e-04
  1   5  10 110  1.41922e-05
  1   5  10 112  1.00837e-04
  1   5  10 113  1.22327e-04
  1   5  10 117 -1.85064e-04
  1   5  10 120 -4.17188e-05
  1   5  10 122 -5.27085e-05
  1   5  10 123 -5.38304e-05
  1   5  10 126 -2.08825e-04
  1   5  10 127  2.09156e-04
  1   5  10 129  2.82302e-04
  1   5  10 142  8.40735e-05
  1   5  10 143 -8.00956e-05
  1   5  10 144  8.58660e-05
  1   5  10 148  6.30969e-05
  1   5  10 154 -3.31576e-05
  1   5  11   9  1.96748e-04
  1   5  11  10 -3.91436e-05
  1   5  11  11  3.91318e-05
  1   5  11  15 -8.46362e-05
  1   5  11  20  2.31628e-04
  1   5  11  25  6.12691e-05
  1   5  11  26  6.12478e-05
  1   5  11  27  1.47441e-05
  1   5  11  28 -1.49016e-05
  1   5  11  31 -6.54844e-05
  1   5  11  32 -6.53930e-05
  1   5  11  34  1.15469e-04
  1   5  11  37 -2.16463e-05
  1   5  11  38  2.14652e-05
  1   5  11  44 -7.52312e-05
  1   5  11  45  7.50299e-05
  1   5  11  46  1.11108e-05
  1   5  11  47 -1.09983e-05
  1   5  11  54  1.92360e-05
  1   5  11  55  1.85372e-05
  1   5  11  57 -6.64286e-05
  1   5  11  61  1.19301e-05
  1   5  11  91 -2.23491e-05
  1   5  11  94  1.41596e-04
  1   5  11  95  1.42061e-04
  1   5  11 100 -1.72072e-05
  1   5  11 101  1.80718e-05
  1   5  11 106 -9.05009e-05
  1   5  11 107  8.57085e-05
  1   5  11 110  1.03653e-04
  1   5  11 112  1.12797e-04
  1   5  11 113 -1.15320e-04
  1   5  11 117 -3.55375e-04
  1   5  11 122 -2.02060e-04
  1   5  11 123 -2.04560e-04
  1   5  11 126  1.06653e-04
  1   5  11 127 -1.05860e-04
  1   5  11 129 -4.08023e-05
  1   5  11 134 -1.17052e-04
  1   5  11 136 -1.78764e-05
  1   5  11 137  1.78690e-05
  1   5  11 142  6.81526e-04
  1   5  11 143 -6.81518e-04
  1   5  11 144  4.73525e-04
  1   5  11 153  1.85951e-05
  1   5  11 154 -1.73618e-05
  1   5  11 158  1.42465e-05
  1   5  11 166 -2.87557e-05
  1   5  11 167 -2.88052e-05
  1   5  11 170  1.55604e-05
  1   5  12   7  6.75755e-05
  1   5  12  10 -1.68414e-05
  1   5  12  11  1.68524e-05
  1   5  12  12 -1.24143e-05
  1   5  12  13  8.88250e-04
  1   5  12  17  4.31158e-04
  1   5  12  22  3.69510e-04
  1   5  12  23 -7.50668e-05
  1   5  12  25  1.96648e-05
  1   5  12  35 -3.09092e-04
  1   5  12  39 -1.37900e-04
  1   5  12  48 -2.88362e-05
  1   5  12  50  1.39004e-05
  1   5  12  51 -1.08215e-05
  1   5  12  58 -3.88484e-04
  1   5  12  60 -2.68313e-04
  1   5  12  67 -4.44217e-04
  1   5  12  69  6.63437e-04
  1   5  12  70 -4.91490e-04
  1   5  12  72 -1.80631e-05
  1   5  12  73 -1.17435e-05
  1   5  12  76 -2.80445e-04
  1   5  12  81  2.11355e-04
  1   5  12  82 -5.93189e-05
  1   5  12  85  1.84482e-05
  1   5  12  88 -3.23038e-04
  1   5  12  90 -3.52465e-05
  1   5  12  91  4.02910e-05
  1   5  12  93  2.66751e-04
  1   5  12  97  6.40723e-04
  1   5  12  99  3.03963e-04
  1   5  12 108  1.93872e-05
  1   5  12 121  5.18465e-04
  1   5  12 125  6.74033e-04
  1   5  12 130  4.99865e-04
  1   5  12 132 -3.00061e-04
  1   5  12 141  2.86358e-04
  1   5  12 146 -2.66450e-04
  1   5  12 151 -4.35760e-04
  1   5  12 153 -3.24641e-05
  1   5  12 154 -5.12806e-05
  1   5  12 155 -3.53339e-04
  1   5  12 157  3.75187e-04
  1   5  12 161 -2.60353e-05
  1   5  12 162  1.71270e-05
  1   5  12 164 -6.95051e-04
  1   5  12 166  1.02795e-05
  1   5  12 172  2.83460e-04
  1   5  12 174  5.61702e-05
  1   5  12 175 -1.01454e-04
  1   5  12 176 -3.30354e-04
  1   5  13  18  4.68958e-04
  1   5  13  29 -2.84849e-04
  1   5  13  40  4.46265e-04
  1   5  13  43  2.17263e-04
  1   5  13  52  2.13604e-04
  1   5  13  59  2.64388e-04
  1   5  13  66  2.41006e-04
  1   5  13  92 -3.16237e-04
  1   5  13  96 -3.70848e-04
  1   5  13  98 -5.82920e-05
  1   5  13 103  1.16319e-04
  1   5  13 104  9.14865e-05
  1   5  13 109 -9.23905e-05
  1   5  13 114  2.82389e-05
  1   5  13 118 -8.49046e-05
  1   5  13 124 -1.80567e-04
  1   5  13 131 -1.06200e-04
  1   5  13 133 -1.40005e-04
  1   5  13 138  6.91448e-05
  1   5  13 140 -1.71926e-04
  1   5  13 147  1.91268e-05
  1   5  13 160 -1.27938e-05
  1   5  13 165 -2.54189e-05
  1   5  13 169 -2.09984e-05
  1   5  13 173 -1.10204e-05
  1   5  13 177 -6.00477e-05
  1   6   7   9 -3.04119e-05
  1   6   7  15 -1.52360e-04
  1   6   7  20  1.05301e-05
  1   6   7  27 -2.86218e-04
  1   6   7  28  3.01668e-04
  1   6   7  30  1.45547e-05
  1   6   7  31 -4.87610e-05
  1   6   7  32 -4.79323e-05
  1   6   7  47 -2.13470e-04
  1   6   7  57  5.92537e-05
  1   6   7  62  2.23577e-04
  1   6   7  69  9.61875e-05
  1   6   7  70  9.64412e-05
  1   6   7  78 -6.97906e-05
  1   6   7  84 -6.49786e-05
  1   6   7  91  1.99137e-05
  1   6   7 120 -7.61475e-05
  1   6   7 122  1.69898e-04
  1   6   7 123 -1.72461e-04
  1   6   7 142 -3.46805e-04
  1   6   7 143  2.76374e-04
  1   6   8   9  9.84127e-05
  1   6   8  10  4.72895e-05
  1   6   8  15  2.23317e-04
  1   6   8  16 -2.22667e-04
  1   6   8  18  5.43796e-04
  1   6   8  20  2.89533e-04
  1   6   8  26 -3.84652e-05
  1   6   8  27 -3.70556e-05
  1   6   8  28 -4.08479e-05
  1   6   8  31  1.54464e-05
  1   6   8  32 -1.50809e-05
  1   6   8  33  2.13286e-04
  1   6   8  37 -1.84598e-04
  1   6   8  44  2.17620e-05
  1   6   8  45 -2.15995e-05
  1   6   8  47  4.65666e-05
  1   6   8  54 -1.27223e-04
  1   6   8  55 -1.27347e-04
  1   6   8  57 -1.19433e-05
  1   6   8  61  5.41384e-05
  1   6   8  62 -5.49137e-05
  1   6   8  64 -1.06603e-05
  1   6   8  69 -7.43070e-05
  1   6   8  70 -7.44162e-05
  1   6   8  74 -2.12623e-05
  1   6   8  78  6.87609e-05
  1   6   8  84 -1.41094e-05
  1   6   8  92  2.08612e-04
  1   6   8  94 -2.71273e-04
  1   6   8  95 -2.73301e-04
  1   6   8  96  3.77016e-04
  1   6   8 100 -1.56485e-05
  1   6   8 101 -1.51478e-05
  1   6   8 104  4.08541e-05
  1   6   8 106 -2.99815e-05
  1   6   8 107 -2.97362e-05
  1   6   8 109 -3.83812e-04
  1   6   8 112 -4.82621e-05
  1   6   8 113 -4.68310e-05
  1   6   8 114 -3.81958e-04
  1   6   8 117 -2.28491e-04
  1   6   8 118 -3.26406e-05
  1   6   8 119 -1.48992e-05
  1   6   8 120  1.49156e-05
  1   6   8 122 -8.00212e-05
  1   6   8 123 -7.93045e-05
  1   6   8 124  5.30075e-04
  1   6   8 127  2.01928e-04
  1   6   8 128  1.61883e-04
  1   6   8 131  8.57192e-04
  1   6   8 133 -7.29278e-04
  1   6   8 142 -1.29999e-03
  1   6   8 143  1.21299e-03
  1   6   8 148  1.10680e-05
  1   6   8 150  1.25543e-03
  1   6   8 153 -1.22890e-05
  1   6   8 154 -1.24380e-05
  1   6   8 156  1.81718e-05
  1   6   8 158  1.23232e-05
  1   6   8 165  1.05651e-04
  1   6   8 173 -4.74835e-04
  1   6   8 177  1.56764e-04
  1   6   9   9 -2.43450e-05
  1   6   9  15  1.43096e-04
  1   6   9  20 -1.06001e-05
  1   6   9  27  3.14345e-04
  1   6   9  28 -3.30399e-04
  1   6   9  31  3.19486e-05
  1   6   9  32  3.11484e-05
  1   6   9  33  2.42867e-04
  1   6   9  37 -3.20291e-04
  1   6   9  44 -4.90311e-05
  1   6   9  45 -5.05767e-05
  1   6   9  47  1.33651e-04
  1   6   9  48  1.37591e-04
  1   6   9  49 -1.40498e-04
  1   6   9  54  1.91962e-04
  1   6   9  55  1.93455e-04
  1   6   9  57 -5.29476e-05
  1   6   9  60  2.56359e-05
  1   6   9  61  1.24655e-04
  1   6   9  83 -1.84415e-05
  1   6   9  84 -1.84613e-05
  1   6   9  91  1.51326e-05
  1   6   9  94 -1.77246e-04
  1   6   9  95 -1.76634e-04
  1   6   9 100 -2.01414e-05
  1   6   9 101 -2.03722e-05
  1   6   9 106  1.05400e-04
  1   6   9 107 -1.04261e-04
  1   6   9 112  3.23084e-05
  1   6   9 113 -3.14610e-05
  1   6   9 117  6.88204e-05
  1   6   9 120  1.85607e-05
  1   6   9 127  4.60714e-05
  1   6   9 134  1.14013e-04
  1   6   9 136  2.35942e-05
  1   6   9 137 -2.34004e-05
  1   6   9 142 -2.82363e-05
  1   6   9 143  1.18783e-05
  1   6   9 145 -1.00839e-05
  1   6   9 148  5.49218e-05
  1   6  10   9  1.32284e-04
  1   6  10  10  2.28187e-05
  1   6  10  11 -2.27426e-05
  1   6  10  15 -2.56560e-04
  1   6  10  20  4.00328e-04
  1   6  10  25 -4.52161e-05
  1   6  10  26  4.52713e-05
  1   6  10  27  2.78913e-05
  1   6  10  28 -2.79610e-05
  1   6  10  31  2.11303e-05
  1   6  10  32 -2.10957e-05
  1   6  10  34  2.15735e-04
  1   6  10  37 -2.63719e-04
  1   6  10  38 -2.62909e-04
  1   6  10  44 -2.02205e-05
  1   6  10  45 -2.02353e-05
  1   6  10  46  4.75105e-05
  1   6  10  47  4.88752e-05
  1   6  10  54  1.62396e-04
  1   6  10  55  1.62167e-04
  1   6  10  57  6.24772e-05
  1   6  10  61  2.58173e-05
  1   6  10  72 -1.28135e-05
  1   6  10  74 -5.18829e-05
  1   6  10  91 -1.27767e-05
  1   6  10  94  4.62980e-04
  1   6  10  95  4.62724e-04
  1   6  10 100  7.94215e-05
  1   6  10 101  7.97242e-05
  1   6  10 106 -1.57704e-04
  1   6  10 107  1.49311e-04
  1   6  10 110  6.70972e-05
  1   6  10 112  1.14443e-04
  1   6  10 113  1.16451e-04
  1   6  10 117 -4.65454e-04
  1   6  10 122 -1.78620e-04
  1   6  10 123 -1.76784e-04
  1   6  10 126  3.02321e-04
  1   6  10 127 -3.02053e-04
  1   6  10 129 -1.28937e-04
  1   6  10 134 -2.63321e-04
  1   6  10 136  2.50404e-05
  1   6  10 137 -2.50934e-05
  1   6  10 142  5.83152e-04
  1   6  10 143 -5.79542e-04
  1   6  10 144  2.40026e-04
  1   6  10 148  5.69913e-05
  1   6  10 153  7.68091e-05
  1   6  10 154  7.60387e-05
  1   6  10 163 -2.50894e-05
  1   6  10 166 -6.58446e-05
  1   6  10 167 -6.59303e-05
  1   6  10 170  3.03264e-05
  1   6  10 174 -1.80420e-05
  1   6  11   9  1.18610e-04
  1   6  11  15  3.47335e-04
  1   6  11  20  8.50633e-05
  1   6  11  27  5.22399e-04
  1   6  11  28 -5.20509e-04
  1   6  11  31 -4.82584e-05
  1   6  11  32 -4.83483e-05
  1   6  11  34 -2.65563e-04
  1   6  11  37 -3.70612e-04
  1   6  11  38  3.71654e-04
  1   6  11  44  1.04628e-04
  1   6  11  45 -1.04037e-04
  1   6  11  46 -3.09637e-04
  1   6  11  47  3.07557e-04
  1   6  11  48 -2.88592e-04
  1   6  11  54  3.38004e-04
  1   6  11  55  3.37077e-04
  1   6  11  61  2.83435e-04
  1   6  11  63 -7.77995e-05
  1   6  11  69 -1.74396e-04
  1   6  11  70 -1.73895e-04
  1   6  11  72  1.70975e-04
  1   6  11  78 -1.30268e-04
  1   6  11  83  7.10530e-05
  1   6  11  84  7.08545e-05
  1   6  11  86  2.48442e-05
  1   6  11  91 -2.43561e-05
  1   6  11  94  3.70612e-04
  1   6  11  95  3.68331e-04
  1   6  11 100  2.53313e-05
  1   6  11 101 -2.38159e-05
  1   6  11 106 -1.71173e-04
  1   6  11 107  1.78568e-04
  1   6  11 112  1.89224e-05
  1   6  11 113 -2.25745e-05
  1   6  11 117  1.15056e-05
  1   6  11 120  5.92754e-05
  1   6  11 122  1.90973e-05
  1   6  11 123  1.84083e-05
  1   6  11 126  2.28077e-04
  1   6  11 127 -2.29298e-04
  1   6  11 129 -4.36543e-04
  1   6  11 142  5.06708e-05
  1   6  11 143 -4.90221e-05
  1   6  11 144  6.82079e-05
  1   6  11 153  3.45049e-05
  1   6  11 154 -4.14185e-05
  1   6  11 163 -1.59001e-05
  1   6  11 174  1.44162e-05
  1   6  12  14 -1.40704e-05
  1   6  12  17 -7.98214e-05
  1   6  12  22  1.78204e-04
  1   6  12  30 -3.23224e-05
  1   6  12  35  6.08478e-05
  1   6  12  37 -5.99281e-05
  1   6  12  38 -5.99231e-05
  1   6  12  42  3.34048e-05
  1   6  12  50 -7.30727e-05
  1   6  12  53  5.07231e-04
  1   6  12  58 -1.84078e-04
  1   6  12  60  6.98138e-05
  1   6  12  67 -2.81793e-05
  1   6  12  88 -5.28994e-05
  1   6  12  93 -3.14473e-04
  1   6  12  97 -2.92100e-04
  1   6  12  99  1.78433e-04
  1   6  12 102  6.89278e-05
  1   6  12 105 -1.89750e-04
  1   6  12 108  2.48026e-04
  1   6  12 115  2.79671e-04
  1   6  12 121 -1.86059e-04
  1   6  12 125 -7.01449e-04
  1   6  12 130  5.43683e-05
  1   6  12 132  5.13303e-04
  1   6  12 139 -4.90121e-05
  1   6  12 141  3.36249e-04
  1   6  12 146  2.51580e-04
  1   6  12 151 -3.51909e-04
  1   6  12 155  6.29969e-04
  1   6  12 157 -8.84961e-05
  1   6  12 161  9.40812e-05
  1   6  12 164 -4.65054e-05
  1   6  12 168 -1.75186e-05
  1   6  12 176 -5.84602e-05
  1   6  13   7  2.80948e-04
  1   6  13  12 -1.01696e-04
  1   6  13  19  4.77308e-04
  1   6  13  24 -3.19187e-04
  1   6  13  36 -5.67938e-04
  1   6  13  41 -4.77496e-04
  1   6  13  51  3.98755e-05
  1   6  13  65  4.44414e-04
  1   6  13  71 -9.93388e-05
  1   6  13  77  3.55834e-04
  1   6  13  80 -3.69418e-05
  1   6  13  85  2.76620e-04
  1   6  13  89 -1.59637e-04
  1   7   8  16 -4.05459e-05
  1   7   8  33  2.46243e-05
  1   7   8  45 -1.10086e-05
  1   7   8  53 -3.58565e-05
  1   7   8  54 -2.08240e-05
  1   7   8  55 -1.17038e-05
  1   7   8  58  1.37495e-05
  1   7   8  61 -1.41959e-05
  1   7   8  64 -3.61112e-05
  1   7   8  90 -1.90259e-05
  1   7   8  94  1.74956e-05
  1   7   8  95 -3.40384e-05
  1   7   8  99  1.20205e-05
  1   7   8 107 -1.65948e-05
  1   7   8 112  1.74062e-05
  1   7   8 125 -1.32390e-05
  1   7   8 127  2.15451e-05
  1   7   8 141 -3.87354e-05
  1   7   8 146  1.15338e-05
  1   7   8 148  3.65044e-05
  1   7   8 151 -4.73596e-05
  1   7   8 155  2.17633e-05
  1   7   9  12 -1.49243e-05
  1   7   9  18  1.12108e-05
  1   7   9  24 -4.55504e-05
  1   7   9  26  1.43315e-05
  1   7   9  33  1.91107e-04
  1   7   9  36  7.27552e-05
  1   7   9  37 -9.75618e-05
  1   7   9  40  6.94298e-05
  1   7   9  43  1.12056e-05
  1   7   9  44  7.90948e-05
  1   7   9  45 -1.50622e-04
  1   7   9  48 -4.57474e-05
  1   7   9  49 -1.08992e-04
  1   7   9  52 -2.51623e-05
  1   7   9  54 -4.38334e-05
  1   7   9  55  7.00642e-05
  1   7   9  59  1.46019e-05
  1   7   9  61  8.17557e-05
  1   7   9  62 -1.25674e-04
  1   7   9  66 -2.04804e-05
  1   7   9  71  6.38677e-05
  1   7   9  77 -2.23127e-05
  1   7   9  83  2.57987e-05
  1   7   9  89 -1.48551e-05
  1   7   9  94 -2.96731e-05
  1   7   9  95  2.08509e-05
  1   7   9  96  4.64669e-05
  1   7   9 100  2.00573e-05
  1   7   9 101 -1.21092e-05
  1   7   9 106  7.24349e-05
  1   7   9 107  4.10141e-05
  1   7   9 109 -1.03164e-05
  1   7   9 112 -7.19313e-05
  1   7   9 113 -5.04620e-05
  1   7   9 114 -1.16169e-05
  1   7   9 117 -2.14476e-05
  1   7   9 118  1.54604e-05
  1   7   9 122 -1.58715e-04
  1   7   9 123 -2.21360e-04
  1   7   9 131 -2.50012e-05
  1   7   9 133 -2.38820e-05
  1   7   9 134  6.73280e-05
  1   7   9 138 -1.01230e-05
  1   7   9 140 -2.30725e-05
  1   7   9 145 -2.74811e-05
  1   7   9 147 -2.66547e-05
  1   7   9 148  1.14587e-04
  1   7   9 150  6.56728e-05
  1   7   9 152  2.60519e-05
  1   7   9 153  1.15555e-04
  1   7   9 154 -6.18765e-05
  1   7   9 160 -1.56656e-05
  1   7   9 163 -1.54201e-05
  1   7   9 166 -2.40681e-05
  1   7   9 167 -1.01375e-05
  1   7   9 170  1.12671e-05
  1   7   9 173 -1.60774e-05
  1   7  10   7 -1.62001e-04
  1   7  10  11 -6.18739e-05
  1   7  10  12  1.52090e-04
  1   7  10  14  8.08303e-05
  1   7  10  18 -1.55340e-04
  1   7  10  22  7.58591e-05
  1   7  10  23  2.64052e-05
  1   7  10  24 -1.55662e-04
  1   7  10  25  4.45227e-05
  1   7  10  26  3.06561e-05
  1   7  10  30  8.19266e-05
  1   7  10  36  1.55059e-04
  1   7  10  37 -6.19959e-05
  1   7  10  38  6.34874e-05
  1   7  10  39 -1.47937e-04
  1   7  10  42 -8.33096e-05
  1   7  10  43 -2.39073e-04
  1   7  10  46  6.24128e-05
  1   7  10  48 -4.59440e-05
  1   7  10  50 -1.56087e-04
  1   7  10  52 -7.67969e-05
  1   7  10  53 -7.87967e-05
  1   7  10  54  1.41867e-04
  1   7  10  55 -1.42387e-04
  1   7  10  58 -7.74944e-05
  1   7  10  59  1.24540e-05
  1   7  10  60  1.22665e-04
  1   7  10  61 -1.00129e-04
  1   7  10  62  9.93153e-05
  1   7  10  63  4.81380e-05
  1   7  10  65  1.56280e-04
  1   7  10  66  1.45294e-04
  1   7  10  67  7.72767e-05
  1   7  10  68  2.11138e-05
  1   7  10  69  1.43454e-04
  1   7  10  70  2.13267e-04
  1   7  10  71  1.54691e-04
  1   7  10  72  8.96064e-05
  1   7  10  76  1.52790e-04
  1   7  10  77 -1.56034e-04
  1   7  10  81  2.52119e-05
  1   7  10  82 -4.39555e-05
  1   7  10  83 -1.42702e-04
  1   7  10  85  1.56610e-04
  1   7  10  86  1.33849e-04
  1   7  10  88 -1.83694e-05
  1   7  10  89 -1.56044e-04
  1   7  10  92 -1.54240e-04
  1   7  10  93 -7.92361e-05
  1   7  10  94  1.68362e-05
  1   7  10  95 -1.41153e-05
  1   7  10  96 -1.42707e-04
  1   7  10  97 -7.66145e-05
  1   7  10  98  1.14233e-04
  1   7  10  99 -7.83606e-05
  1   7  10 100 -4.56636e-05
  1   7  10 101  5.24966e-05
  1   7  10 102  7.75880e-05
  1   7  10 105  7.73800e-05
  1   7  10 106  2.21283e-04
  1   7  10 107  2.18436e-04
  1   7  10 108  7.87231e-05
  1   7  10 109  1.48085e-04
  1   7  10 111  4.26104e-04
  1   7  10 112 -1.05378e-04
  1   7  10 113  1.76870e-04
  1   7  10 115 -7.82916e-05
  1   7  10 117 -1.10248e-04
  1   7  10 118  1.40469e-05
  1   7  10 121  3.63583e-05
  1   7  10 124 -4.02339e-04
  1   7  10 125  1.66648e-04
  1   7  10 126 -1.38776e-04
  1   7  10 127 -1.38708e-04
  1   7  10 129 -8.57750e-05
  1   7  10 131  1.37551e-04
  1   7  10 132 -1.03981e-04
  1   7  10 133  1.47549e-04
  1   7  10 134  1.66104e-04
  1   7  10 139  7.26111e-05
  1   7  10 144 -3.15566e-04
  1   7  10 146 -7.05418e-05
  1   7  10 147 -1.34714e-05
  1   7  10 148  8.10584e-05
  1   7  10 150 -1.29921e-04
  1   7  10 151  1.82433e-05
  1   7  10 152  1.26379e-05
  1   7  10 153 -7.27322e-05
  1   7  10 154  7.50055e-05
  1   7  10 157  7.80391e-05
  1   7  10 158 -9.31628e-05
  1   7  10 160  1.46234e-04
  1   7  10 161 -8.04607e-05
  1   7  10 163  3.62364e-05
  1   7  10 165  1.56114e-04
  1   7  10 166  2.82858e-05
  1   7  10 167 -2.79922e-05
  1   7  10 168  7.81740e-05
  1   7  10 169  1.56238e-04
  1   7  10 172 -7.53263e-05
  1   7  10 174  9.65939e-05
  1   7  10 176 -1.00146e-04
  1   7  10 177 -1.55269e-04
  1   7  11  11 -2.79453e-05
  1   7  11  12  3.54815e-04
  1   7  11  14 -3.81750e-05
  1   7  11  18 -2.05322e-04
  1   7  11  22  1.51607e-05
  1   7  11  23 -1.10783e-05
  1   7  11  24  3.44825e-05
  1   7  11  25  6.62626e-05
  1   7  11  26 -6.73503e-05
  1   7  11  30 -2.77033e-05
  1   7  11  34 -3.68182e-04
  1   7  11  37  1.68239e-04
  1   7  11  38  1.69584e-04
  1   7  11  39  4.68372e-05
  1   7  11  40 -4.38323e-04
  1   7  11  42  3.36828e-05
  1   7  11  43 -1.78385e-05
  1   7  11  44  4.58240e-05
  1   7  11  45  4.49097e-05
  1   7  11  46  1.85930e-04
  1   7  11  48 -1.97122e-04
  1   7  11  50 -1.28623e-05
  1   7  11  51  1.93555e-05
  1   7  11  53  1.66081e-05
  1   7  11  54  3.18062e-04
  1   7  11  55 -3.17879e-04
  1   7  11  59 -3.20275e-04
  1   7  11  61 -1.91687e-04
  1   7  11  62 -1.90416e-04
  1   7  11  63 -9.06948e-05
  1   7  11  65  8.63916e-05
  1   7  11  66  1.69476e-05
  1   7  11  67  2.36128e-05
  1   7  11  68  2.66453e-05
  1   7  11  72  1.28617e-05
  1   7  11  82 -6.57664e-05
  1   7  11  83 -5.73400e-05
  1   7  11  85  5.62245e-05
  1   7  11  86  1.69551e-05
  1   7  11  88  1.19250e-05
  1   7  11  93  4.49077e-05
  1   7  11  94  5.32564e-04
  1   7  11  95 -5.31546e-04
  1   7  11  96 -2.14928e-04
  1   7  11  97  1.93231e-05
  1   7  11  98 -1.51335e-04
  1   7  11 100 -3.19126e-05
  1   7  11 101 -9.50350e-05
  1   7  11 105 -3.26348e-05
  1   7  11 106  6.14395e-05
  1   7  11 107  7.14515e-05
  1   7  11 108  1.43150e-05
  1   7  11 109  1.82290e-05
  1   7  11 112  1.61687e-04
  1   7  11 113  2.63238e-05
  1   7  11 114  2.41637e-04
  1   7  11 115  1.55474e-05
  1   7  11 117  2.32543e-04
  1   7  11 121 -8.16084e-05
  1   7  11 124 -2.66866e-05
  1   7  11 125 -8.43331e-05
  1   7  11 126 -1.86412e-04
  1   7  11 127 -1.86861e-04
  1   7  11 129 -3.37957e-04
  1   7  11 130  1.37788e-05
  1   7  11 131  8.18703e-05
  1   7  11 132 -4.23980e-05
  1   7  11 133  4.93675e-04
  1   7  11 134 -1.06517e-04
  1   7  11 138  2.11937e-04
  1   7  11 139  2.76122e-05
  1   7  11 140  7.22982e-05
  1   7  11 141  2.08497e-05
  1   7  11 144 -1.49468e-04
  1   7  11 146  2.25964e-05
  1   7  11 147  5.27479e-04
  1   7  11 148  1.14489e-04
  1   7  11 150 -2.38068e-04
  1   7  11 151  2.28370e-05
  1   7  11 152 -9.86860e-05
  1   7  11 155 -8.13396e-05
  1   7  11 157  2.41751e-05
  1   7  11 158  5.72489e-05
  1   7  11 160  1.90965e-04
  1   7  11 163  3.26295e-05
  1   7  11 164 -1.08565e-05
  1   7  11 166 -1.60480e-05
  1   7  11 167  3.39264e-05
  1   7  11 168  1.29612e-05
  1   7  11 169  4.65377e-05
  1   7  11 170 -1.08701e-04
  1   7  11 172  2.19225e-05
  1   7  11 173  1.63127e-04
  1   7  11 174 -1.68554e-05
  1   7  11 177 -6.93485e-05
  1   7  12  15 -5.37970e-05
  1   7  12  27  1.23129e-04
  1   7  12  28 -1.20862e-04
  1   7  12  31  1.07734e-04
  1   7  12  32  1.08648e-04
  1   7  12  47 -9.33945e-05
  1   7  12  57 -2.87001e-05
  1   7  12  62  5.85330e-05
  1   7  12  67 -3.86114e-05
  1   7  12  69 -8.26974e-05
  1   7  12  70 -8.25965e-05
  1   7  12  78  5.44798e-05
  1   7  12  84 -2.63116e-05
  1   7  12  91  3.39380e-05
  1   7  12 120 -7.88201e-05
  1   7  12 122 -1.54210e-04
  1   7  12 123  1.50866e-04
  1   7  12 142 -3.50569e-04
  1   7  12 143  3.67529e-04
  1   7  13  13 -3.93520e-04
  1   7  13  17  5.03607e-04
  1   7  13  35 -5.42001e-04
  1   8   9  16  1.68568e-05
  1   8   9  41  2.17895e-05
  1   8   9  64 -4.00201e-05
  1   8   9  83  3.63264e-05
  1   8   9 122 -6.64220e-05
  1   8   9 128  4.54589e-05
  1   8   9 145  2.51561e-05
  1   8  10  11 -5.39084e-05
  1   8  10  13  4.99050e-05
  1   8  10  14 -1.22046e-04
  1   8  10  16 -7.98180e-05
  1   8  10  17  1.52218e-04
  1   8  10  22  2.82202e-05
  1   8  10  25  4.29208e-05
  1   8  10  30 -1.01295e-04
  1   8  10  33  4.99021e-05
  1   8  10  34 -4.70052e-05
  1   8  10  35 -9.32736e-05
  1   8  10  38  9.80548e-05
  1   8  10  39  4.69571e-05
  1   8  10  42  1.21252e-04
  1   8  10  46 -1.56904e-05
  1   8  10  49 -1.25164e-05
  1   8  10  50 -1.27819e-05
  1   8  10  53 -6.28301e-05
  1   8  10  58  8.41014e-05
  1   8  10  60  8.08468e-05
  1   8  10  62 -1.54968e-05
  1   8  10  63  5.44489e-05
  1   8  10  64 -5.43965e-05
  1   8  10  67 -5.51324e-05
  1   8  10  68  2.26441e-05
  1   8  10  69 -4.85415e-05
  1   8  10  70 -7.21537e-05
  1   8  10  72  3.93072e-05
  1   8  10  76  3.30772e-05
  1   8  10  82 -4.87628e-05
  1   8  10  83  5.89263e-05
  1   8  10  86 -7.17114e-05
  1   8  10  88 -5.76207e-05
  1   8  10  90  6.46413e-05
  1   8  10  93  3.77450e-05
  1   8  10  97  2.12576e-05
  1   8  10  99  1.06901e-05
  1   8  10 100  4.68094e-05
  1   8  10 102  1.35363e-05
  1   8  10 105 -1.12037e-04
  1   8  10 108  1.81308e-05
  1   8  10 115  6.10726e-05
  1   8  10 119  5.71615e-05
  1   8  10 121  7.37728e-05
  1   8  10 125 -1.78723e-04
  1   8  10 126 -1.97341e-04
  1   8  10 128 -1.98224e-05
  1   8  10 129  2.17207e-05
  1   8  10 130  6.23341e-05
  1   8  10 132  3.84729e-05
  1   8  10 135 -5.83192e-05
  1   8  10 139  4.94449e-05
  1   8  10 141  5.89047e-05
  1   8  10 144 -5.73217e-04
  1   8  10 146 -2.27452e-05
  1   8  10 151 -5.17833e-05
  1   8  10 154 -1.07082e-05
  1   8  10 155 -1.05913e-04
  1   8  10 157  3.74797e-05
  1   8  10 161  7.09594e-05
  1   8  10 164 -1.62486e-04
  1   8  10 168 -1.53549e-05
  1   8  10 171 -1.29913e-04
  1   8  10 172  9.89353e-05
  1   8  10 174 -1.90866e-05
  1   8  10 176 -6.92625e-05
  1   8  11  11  1.18074e-04
  1   8  11  13  5.42743e-05
  1   8  11  16  3.40959e-04
  1   8  11  22 -1.71335e-04
  1   8  11  23 -1.02166e-04
  1   8  11  25  5.99912e-05
  1   8  11  30 -1.32088e-04
  1   8  11  33 -1.19005e-04
  1   8  11  34  1.17941e-04
  1   8  11  38 -2.81671e-04
  1   8  11  39  1.47752e-04
  1   8  11  42  1.21233e-04
  1   8  11  46 -1.64619e-04
  1   8  11  47  4.71892e-05
  1   8  11  49  7.37406e-05
  1   8  11  50  1.55838e-04
  1   8  11  51 -5.11723e-05
  1   8  11  53  3.09477e-05
  1   8  11  58  1.05108e-04
  1   8  11  60  7.23628e-05
  1   8  11  62 -1.46532e-04
  1   8  11  63  1.15829e-04
  1   8  11  64 -1.15437e-04
  1   8  11  67 -7.91757e-05
  1   8  11  68 -1.52974e-04
  1   8  11  72  1.37903e-04
  1   8  11  76  4.74561e-05
  1   8  11  81  2.53103e-05
  1   8  11  82 -1.26020e-04
  1   8  11  83 -1.35013e-04
  1   8  11  86 -3.77566e-05
  1   8  11  88  1.34854e-04
  1   8  11  90 -8.74371e-05
  1   8  11  93  1.39708e-04
  1   8  11  97  1.12078e-04
  1   8  11  99 -9.34028e-05
  1   8  11 102 -6.12445e-05
  1   8  11 105 -2.45731e-05
  1   8  11 108 -1.56290e-04
  1   8  11 111  1.50718e-04
  1   8  11 115  1.54851e-04
  1   8  11 119 -1.96842e-04
  1   8  11 121 -4.65498e-05
  1   8  11 125 -1.40657e-04
  1   8  11 126 -1.57349e-04
  1   8  11 128 -1.94763e-04
  1   8  11 129 -1.90664e-04
  1   8  11 130  3.50121e-05
  1   8  11 132  1.63385e-04
  1   8  11 135  1.85625e-05
  1   8  11 139  9.81035e-05
  1   8  11 141  2.25754e-05
  1   8  11 144  9.98862e-05
  1   8  11 146 -4.57324e-05
  1   8  11 151 -6.29119e-05
  1   8  11 155  1.01630e-04
  1   8  11 157  1.06601e-05
  1   8  11 161 -6.92106e-05
  1   8  11 168 -6.25242e-05
  1   8  11 171  1.85464e-05
  1   8  11 172  8.05940e-05
  1   8  11 176  7.36007e-05
  1   8  12   9  1.50703e-04
  1   8  12  10  2.54051e-05
  1   8  12  15  1.94317e-04
  1   8  12  16 -1.95146e-04
  1   8  12  18 -2.87445e-05
  1   8  12  20  1.47278e-04
  1   8  12  26 -9.53865e-05
  1   8  12  27 -2.12780e-05
  1   8  12  28 -2.25294e-05
  1   8  12  31 -4.10692e-05
  1   8  12  32  4.14300e-05
  1   8  12  33  7.59069e-05
  1   8  12  37  2.92247e-04
  1   8  12  44  9.68986e-05
  1   8  12  45 -9.77891e-05
  1   8  12  47  4.69541e-05
  1   8  12  54 -6.28331e-05
  1   8  12  55 -6.18224e-05
  1   8  12  57 -1.30966e-04
  1   8  12  61  4.94644e-05
  1   8  12  62 -4.96318e-05
  1   8  12  64 -1.12386e-05
  1   8  12  78  1.34855e-05
  1   8  12  84 -1.13296e-05
  1   8  12  90  2.88752e-05
  1   8  12  91 -2.88670e-05
  1   8  12  92  5.29710e-04
  1   8  12  94 -1.71539e-05
  1   8  12  95 -1.69936e-05
  1   8  12  96 -2.77949e-04
  1   8  12 100  3.65016e-05
  1   8  12 101  3.66220e-05
  1   8  12 104  1.92157e-05
  1   8  12 106 -2.24939e-05
  1   8  12 107 -2.25050e-05
  1   8  12 109  1.97670e-04
  1   8  12 110 -2.24560e-05
  1   8  12 111 -2.26062e-05
  1   8  12 112  7.01533e-05
  1   8  12 113  6.76752e-05
  1   8  12 114 -3.83182e-04
  1   8  12 117 -1.01845e-04
  1   8  12 118  9.33625e-05
  1   8  12 119 -1.76536e-05
  1   8  12 120  1.77218e-05
  1   8  12 122  3.96205e-04
  1   8  12 123  3.99994e-04
  1   8  12 124 -6.58648e-04
  1   8  12 127  8.42640e-05
  1   8  12 128  1.31115e-05
  1   8  12 131  2.25787e-04
  1   8  12 133  4.49073e-04
  1   8  12 136 -5.01890e-05
  1   8  12 137  5.02029e-05
  1   8  12 142 -1.81861e-04
  1   8  12 143  1.89714e-04
  1   8  12 148 -5.30880e-05
  1   8  12 150 -6.14881e-04
  1   8  12 153  5.06945e-05
  1   8  12 154  7.57009e-05
  1   8  12 156 -2.66617e-05
  1   8  12 158  6.24779e-05
  1   8  12 163 -3.40118e-05
  1   8  12 165  9.64545e-05
  1   8  12 166 -1.63081e-05
  1   8  12 167 -1.70062e-05
  1   8  12 173 -4.62508e-05
  1   8  12 177  7.55721e-05
  1   8  13  37  5.66521e-05
  1   8  13 122 -2.24530e-05
  1   8  13 123  2.25505e-05
  1   8  13 135  1.02870e-05
  1   9  10  11  1.56275e-04
  1   9  10  13  6.00219e-05
  1   9  10  14 -7.10215e-05
  1   9  10  18 -1.98758e-04
  1   9  10  19 -2.58036e-05
  1   9  10  22  9.60216e-05
  1   9  10  24 -8.82391e-05
  1   9  10  25 -1.19401e-04
  1   9  10  29 -1.53022e-04
  1   9  10  30 -5.09863e-05
  1   9  10  33 -1.97981e-04
  1   9  10  34 -2.00163e-04
  1   9  10  36 -4.06919e-05
  1   9  10  38 -1.34572e-04
  1   9  10  40  7.14551e-05
  1   9  10  42  3.87860e-05
  1   9  10  43 -1.39680e-05
  1   9  10  46 -1.49343e-05
  1   9  10  49  5.67334e-05
  1   9  10  52  1.52885e-04
  1   9  10  53 -4.13632e-05
  1   9  10  58  3.05455e-05
  1   9  10  59 -3.54189e-04
  1   9  10  63  7.67022e-05
  1   9  10  66 -2.63353e-04
  1   9  10  71 -1.78665e-04
  1   9  10  77  4.00180e-05
  1   9  10  80 -1.55650e-04
  1   9  10  85 -3.41671e-05
  1   9  10  89 -2.77300e-05
  1   9  10  93  6.11753e-05
  1   9  10  96 -2.20432e-04
  1   9  10  97  3.74672e-05
  1   9  10  99 -1.81283e-05
  1   9  10 102 -1.41862e-05
  1   9  10 103 -1.54894e-04
  1   9  10 104  1.55300e-04
  1   9  10 105  5.11043e-05
  1   9  10 108  7.81602e-05
  1   9  10 109  2.49358e-04
  1   9  10 111 -2.25037e-05
  1   9  10 114  2.53328e-04
  1   9  10 115 -7.81760e-05
  1   9  10 118 -1.54025e-04
  1   9  10 121  4.86123e-05
  1   9  10 122  4.04417e-05
  1   9  10 123 -3.90754e-05
  1   9  10 124 -1.50131e-04
  1   9  10 125 -1.73999e-05
  1   9  10 126  1.35913e-04
  1   9  10 129  2.52166e-04
  1   9  10 130  2.66169e-05
  1   9  10 131  1.33936e-04
  1   9  10 132  6.59692e-05
  1   9  10 133 -1.22240e-04
  1   9  10 138 -2.11769e-04
  1   9  10 139  2.45623e-05
  1   9  10 140 -7.02793e-04
  1   9  10 141  2.85675e-05
  1   9  10 144  1.28257e-04
  1   9  10 145 -1.23555e-04
  1   9  10 146  2.66647e-05
  1   9  10 147 -8.42148e-04
  1   9  10 150  2.44692e-03
  1   9  10 151 -4.66420e-05
  1   9  10 152  8.46838e-04
  1   9  10 155  1.05344e-04
  1   9  10 157 -8.81738e-05
  1   9  10 158 -1.25979e-04
  1   9  10 160  1.74369e-04
  1   9  10 168  1.55457e-05
  1   9  10 169  1.39785e-05
  1   9  10 171  1.97461e-05
  1   9  10 176 -2.58777e-05
  1   9  11   7  1.60311e-04
  1   9  11  11  5.87757e-05
  1   9  11  12 -1.02159e-05
  1   9  11  13 -4.86889e-05
  1   9  11  14 -8.44674e-05
  1   9  11  17 -1.52227e-04
  1   9  11  18 -1.53374e-04
  1   9  11  19  1.55863e-04
  1   9  11  22  1.30354e-05
  1   9  11  24  1.55366e-04
  1   9  11  25  4.60810e-05
  1   9  11  30  7.40725e-05
  1   9  11  33  2.30794e-04
  1   9  11  34  2.30451e-04
  1   9  11  35  9.32754e-05
  1   9  11  38  7.21903e-05
  1   9  11  40 -1.42778e-04
  1   9  11  42 -8.80819e-05
  1   9  11  43  2.48383e-04
  1   9  11  46  1.87801e-04
  1   9  11  49 -1.55223e-04
  1   9  11  53  7.66337e-05
  1   9  11  58 -7.64006e-05
  1   9  11  59 -1.77692e-05
  1   9  11  63 -1.13672e-04
  1   9  11  67  7.87122e-05
  1   9  11  69 -1.49341e-04
  1   9  11  70 -1.61055e-04
  1   9  11  85 -1.55636e-04
  1   9  11  89  1.56010e-04
  1   9  11  92 -1.55014e-04
  1   9  11  96 -1.49387e-04
  1   9  11  99 -1.72726e-05
  1   9  11 102  1.01321e-05
  1   9  11 103  2.00213e-05
  1   9  11 104  7.88027e-05
  1   9  11 105  8.04515e-05
  1   9  11 111 -2.90118e-04
  1   9  11 115  4.61511e-05
  1   9  11 121  4.10066e-05
  1   9  11 122 -7.50446e-05
  1   9  11 123  7.46254e-05
  1   9  11 124 -5.67329e-05
  1   9  11 125 -9.98824e-05
  1   9  11 126  1.17240e-04
  1   9  11 129 -2.11106e-04
  1   9  11 130 -7.63537e-05
  1   9  11 131 -1.38877e-04
  1   9  11 132 -7.85747e-05
  1   9  11 133  2.26582e-05
  1   9  11 139 -7.75360e-05
  1   9  11 140 -1.42693e-04
  1   9  11 141 -7.83497e-05
  1   9  11 144 -2.70319e-04
  1   9  11 145  2.59266e-04
  1   9  11 147 -1.54189e-05
  1   9  11 150  7.46108e-05
  1   9  11 151  7.26939e-05
  1   9  11 152  1.40162e-04
  1   9  11 155  2.73258e-05
  1   9  11 157  1.33985e-05
  1   9  11 158  1.36780e-04
  1   9  11 160  1.52647e-04
  1   9  11 161 -7.50524e-05
  1   9  11 164  1.51578e-04
  1   9  11 165  1.56134e-04
  1   9  11 168  2.83319e-05
  1   9  11 169  1.56114e-04
  1   9  11 171  1.06070e-04
  1   9  11 172  7.74094e-05
  1   9  11 173  1.53744e-04
  1   9  11 174  1.72439e-05
  1   9  11 175 -1.78882e-05
  1   9  11 176  7.64653e-05
  1   9  12  15  3.66191e-05
  1   9  12  27 -1.33468e-04
  1   9  12  28  1.31193e-04
  1   9  12  31 -1.23476e-04
  1   9  12  32 -1.24364e-04
  1   9  12  33 -3.98616e-05
  1   9  12  37  5.69348e-05
  1   9  12  42  1.21352e-05
  1   9  12  44  3.82426e-05
  1   9  12  45  3.81393e-05
  1   9  12  47  3.23616e-05
  1   9  12  48  3.27815e-05
  1   9  12  49 -3.24441e-05
  1   9  12  54  7.50713e-05
  1   9  12  55  7.25675e-05
  1   9  12  57  2.73419e-05
  1   9  12  74 -2.62748e-05
  1   9  12  83 -1.24819e-05
  1   9  12  84 -1.25101e-05
  1   9  12  94 -1.27907e-04
  1   9  12  95 -1.28450e-04
  1   9  12 100  2.55055e-05
  1   9  12 101  2.71523e-05
  1   9  12 106  2.10640e-05
  1   9  12 107 -2.11632e-05
  1   9  12 110  3.63796e-05
  1   9  12 111  3.62444e-05
  1   9  12 112  1.00772e-04
  1   9  12 113 -9.52107e-05
  1   9  12 117 -1.07731e-04
  1   9  12 120  2.88999e-05
  1   9  12 127 -5.39503e-05
  1   9  12 142  6.31157e-05
  1   9  12 143 -5.71536e-05
  1   9  12 145  8.01723e-05
  1   9  12 148 -8.49572e-05
  1   9  12 153 -8.08607e-05
  1   9  12 154 -8.12426e-05
  1   9  12 166 -2.45917e-05
  1   9  12 167  2.45958e-05
  1   9  12 170  1.46266e-05
  1   9  12 171 -1.46331e-05
  1   9  13  37  1.63875e-05
  1   9  13  39  1.67472e-04
  1   9  13  44 -1.06509e-05
  1   9  13  45  1.06279e-05
  1   9  13  61 -1.19460e-05
  1   9  13  88 -1.12116e-04
  1   9  13  94  4.17201e-05
  1   9  13  95 -4.17821e-05
  1   9  13 117  2.02232e-05
  1   9  13 142 -5.14891e-05
  1   9  13 143 -4.98646e-05
  1   9  13 145  2.28903e-05
  1  10  11  12  2.62665e-04
  1  10  11  18  2.55223e-05
  1  10  11  19  1.68363e-04
  1  10  11  24  1.62423e-04
  1  10  11  29 -2.09738e-05
  1  10  11  40 -2.01150e-05
  1  10  11  41  6.67557e-05
  1  10  11  65 -1.02120e-04
  1  10  11  85 -3.48936e-05
  1  10  11  89  5.67955e-05
  1  10  11  96  1.08170e-05
  1  10  11  98 -1.34679e-05
  1  10  11 104  2.43051e-05
  1  10  11 131 -2.92930e-05
  1  10  11 133 -8.35950e-05
  1  10  11 140  5.30638e-05
  1  10  11 147 -2.51245e-05
  1  10  11 150  5.72759e-05
  1  10  11 152 -7.48972e-05
  1  10  11 160 -2.28917e-05
  1  10  12   9 -8.24917e-05
  1  10  12  10  5.73179e-05
  1  10  12  11 -5.70429e-05
  1  10  12  15  2.80032e-05
  1  10  12  20 -7.01527e-05
  1  10  12  25  9.36344e-05
  1  10  12  26 -9.35236e-05
  1  10  12  27 -1.83463e-05
  1  10  12  28  1.83937e-05
  1  10  12  31 -4.20262e-05
  1  10  12  32  4.20255e-05
  1  10  12  34 -3.14340e-04
  1  10  12  37 -3.52036e-05
  1  10  12  38 -3.50469e-05
  1  10  12  44  1.54183e-05
  1  10  12  45  1.52236e-05
  1  10  12  54 -3.37918e-05
  1  10  12  55 -3.61045e-05
  1  10  12  57 -1.85208e-04
  1  10  12  74  5.09006e-05
  1  10  12  91  1.12007e-05
  1  10  12  94  3.08911e-04
  1  10  12  95  3.09013e-04
  1  10  12 100 -2.20111e-05
  1  10  12 101 -2.21884e-05
  1  10  12 106  5.92199e-05
  1  10  12 107 -5.63310e-05
  1  10  12 110 -6.12995e-05
  1  10  12 112  3.93172e-04
  1  10  12 113  3.88303e-04
  1  10  12 117 -4.72391e-04
  1  10  12 122 -1.04155e-03
  1  10  12 123 -1.04776e-03
  1  10  12 126  3.09084e-04
  1  10  12 127 -3.08223e-04
  1  10  12 129  8.46560e-05
  1  10  12 134  9.33449e-05
  1  10  12 142  1.66958e-03
  1  10  12 143 -1.64752e-03
  1  10  12 144  1.34387e-03
  1  10  12 148 -3.21859e-04
  1  10  12 153  4.96090e-04
  1  10  12 154  4.90182e-04
  1  10  12 158  1.80053e-05
  1  10  12 163  1.91532e-05
  1  10  12 166  7.56041e-05
  1  10  12 167  7.54998e-05
  1  10  12 170 -3.75346e-05
  1  10  12 174  2.08046e-05
  1  10  13   9  3.82252e-05
  1  10  13  10 -5.76898e-05
  1  10  13  11 -5.76403e-05
  1  10  13  15  1.68276e-04
  1  10  13  20  1.40130e-04
  1  10  13  25 -2.57910e-05
  1  10  13  26 -2.58032e-05
  1  10  13  27  2.52018e-04
  1  10  13  28  2.51247e-04
  1  10  13  31 -9.14831e-05
  1  10  13  32 -9.16189e-05
  1  10  13  34 -1.02149e-04
  1  10  13  37 -1.99721e-04
  1  10  13  38  1.99849e-04
  1  10  13  44  1.73441e-04
  1  10  13  45 -1.72702e-04
  1  10  13  46 -1.41824e-04
  1  10  13  47  1.41111e-04
  1  10  13  48 -1.01436e-04
  1  10  13  54  7.81189e-05
  1  10  13  55 -7.80477e-05
  1  10  13  61  1.72034e-04
  1  10  13  69 -1.05656e-04
  1  10  13  70 -1.05397e-04
  1  10  13  72  6.93958e-05
  1  10  13  78 -6.43434e-05
  1  10  13  83  5.91351e-05
  1  10  13  84  5.89979e-05
  1  10  13  91  1.16500e-05
  1  10  13  94  1.18403e-04
  1  10  13  95 -1.18231e-04
  1  10  13 106  4.12337e-05
  1  10  13 107  4.25846e-05
  1  10  13 112  1.26123e-05
  1  10  13 113 -1.24547e-05
  1  10  13 117  7.56747e-05
  1  10  13 120  1.97233e-05
  1  10  13 122 -3.27962e-05
  1  10  13 123  3.28189e-05
  1  10  13 126 -6.94356e-05
  1  10  13 127 -6.95765e-05
  1  10  13 129 -1.65352e-04
  1  10  13 142  1.18763e-05
  1  10  13 143  1.20963e-05
  1  11  12   9 -5.36442e-05
  1  11  12  10  2.46665e-05
  1  11  12  11 -2.51323e-05
  1  11  12  15 -1.84693e-05
  1  11  12  27 -8.54360e-05
  1  11  12  28  8.59621e-05
  1  11  12  31  6.47406e-05
  1  11  12  32  6.44919e-05
  1  11  12  34  1.94314e-04
  1  11  12  37 -5.74369e-05
  1  11  12  38  5.75020e-05
  1  11  12  44  1.10611e-04
  1  11  12  45 -1.11425e-04
  1  11  12  46  1.33288e-05
  1  11  12  47 -1.36501e-05
  1  11  12  48  5.42296e-05
  1  11  12  54 -1.89316e-05
  1  11  12  55 -1.97545e-05
  1  11  12  61  4.10105e-05
  1  11  12  69  3.97848e-05
  1  11  12  70  3.98466e-05
  1  11  12  72 -1.34237e-05
  1  11  12  78  2.17611e-05
  1  11  12  83 -3.27173e-05
  1  11  12  84 -3.28636e-05
  1  11  12  91  1.78183e-05
  1  11  12  94  1.44510e-04
  1  11  12  95  1.46153e-04
  1  11  12 106  5.95180e-05
  1  11  12 107 -6.22755e-05
  1  11  12 110 -1.06899e-05
  1  11  12 112 -2.07117e-05
  1  11  12 113  2.63229e-05
  1  11  12 117  1.68312e-04
  1  11  12 120  4.34570e-05
  1  11  12 122 -1.15790e-04
  1  11  12 123 -1.12803e-04
  1  11  12 126  1.67106e-04
  1  11  12 127 -1.67015e-04
  1  11  12 129  3.05401e-04
  1  11  12 142 -4.80376e-05
  1  11  12 143  4.48831e-05
  1  11  12 144 -6.20785e-05
  1  11  12 148 -2.67468e-05
  1  11  12 153 -2.99402e-05
  1  11  12 154  2.59016e-05
  1  11  12 158 -1.08758e-05
  1  11  12 163  1.10034e-05
  1  11  12 174 -1.66636e-05
  1  11  13   9  1.69364e-05
  1  11  13  15 -5.18802e-05
  1  11  13  34 -2.20479e-05
  1  11  13  44 -3.46132e-05
  1  11  13  45 -3.46425e-05
  1  11  13  46  1.03560e-05
  1  11  13  47  1.04131e-05
  1  11  13  57  1.07557e-05
  1  11  13  94 -1.18641e-05
  1  11  13  95  1.16280e-05
  1  11  13 106 -2.92721e-05
  1  11  13 107 -2.72776e-05
  1  11  13 112  1.25571e-05
  1  11  13 113  1.22632e-05
  1  11  13 117  1.41519e-05
  1  11  13 122 -6.17306e-05
  1  11  13 123  6.10686e-05
  1  11  13 126  4.43777e-05
  1  11  13 127  4.42839e-05
  1  11  13 134 -5.00119e-05
  1  11  13 142  1.79288e-04
  1  11  13 143  1.80566e-04
  1  11  13 144  7.78103e-05
  1  11  13 148  1.38411e-05
  1  12  13   7 -7.11810e-05
  1  12  13  12  1.54429e-05
  1  12  13  19 -8.22152e-05
  1  12  13  24  1.92202e-04
  1  12  13  36  1.55549e-04
  1  12  13  41 -2.08487e-05
  1  12  13  51  3.18588e-05
  1  12  13  65 -1.00116e-04
  1  12  13  71 -4.59661e-05
  1  12  13  77 -4.05932e-05
  1  12  13  80  1.25948e-05
  1  12  13  85 -1.30896e-04
  1  12  13  89  2.78227e-05
  3   1   2   8  1.55076e-05
  3   1   2  10 -2.44375e-05
  3   1   2  11 -2.49292e-05
  3   1   2  15 -1.56777e-04
  3   1   2  21 -4.08845e-05
  3   1   2  27 -4.21235e-04
  3   1   2  28  4.16955e-04
  3   1   2  33 -9.04928e-05
  3   1   2  34  9.02672e-05
  3   1   2  38 -1.97170e-04
  3   1   2  44 -3.32936e-05
  3   1   2  45 -4.81832e-05
  3   1   2  46  2.01776e-04
  3   1   2  49  6.95151e-05
  3   1   2  55 -8.25536e-05
  3   1   2  61  3.17726e-05
  3   1   2  69  1.50192e-05
  3   1   2  70  1.04123e-05
  3   1   2  72 -1.36185e-05
  3   1   2  73 -1.36205e-05
  3   1   2  78  1.45832e-05
  3   1   2  91 -1.33485e-05
  3   1   2  94 -1.61098e-04
  3   1   2  95 -1.60802e-04
  3   1   2 100  1.83767e-05
  3   1   2 106 -8.13139e-05
  3   1   2 107  8.09488e-05
  3   1   2 110  7.26693e-05
  3   1   2 112  2.02926e-04
  3   1   2 113  2.03124e-04
  3   1   2 116  8.32393e-05
  3   1   2 117 -8.40515e-05
  3   1   2 122 -3.58707e-04
  3   1   2 123 -3.58781e-04
  3   1   2 126  1.10986e-04
  3   1   2 128  1.82431e-04
  3   1   2 129  1.82382e-04
  3   1   2 134 -1.17152e-04
  3   1   2 136  7.03777e-05
  3   1   2 142  5.99985e-04
  3   1   2 143  6.49167e-04
  3   1   2 144  6.31275e-04
  3   1   2 145 -6.54799e-04
  3   1   2 148 -3.70252e-05
  3   1   2 149 -3.73479e-05
  3   1   2 153 -2.00853e-04
  3   1   3   8  1.06726e-04
  3   1   3  10 -3.31497e-05
  3   1   3  11  3.30011e-05
  3   1   3  15 -3.66339e-04
  3   1   3  21 -1.04523e-04
  3   1   3  25  3.79191e-05
  3   1   3  27  5.29198e-05
  3   1   3  28  4.87483e-05
  3   1   3  32 -3.47384e-05
  3   1   3  33 -8.96178e-05
  3   1   3  34  9.21644e-05
  3   1   3  38 -4.14462e-04
  3   1   3  44 -3.34617e-04
  3   1   3  45  3.17690e-04
  3   1   3  46  1.40008e-04
  3   1   3  55  1.04281e-04
  3   1   3  56 -1.29129e-05
  3   1   3  61 -3.22445e-04
  3   1   3  62  3.18223e-04
  3   1   3  63 -3.82313e-05
  3   1   3  64 -3.78816e-05
  3   1   3  69  1.16324e-04
  3   1   3  72 -1.96628e-05
  3   1   3  73 -1.93819e-05
  3   1   3  78 -4.97720e-05
  3   1   3  83  3.47614e-05
  3   1   3  86  1.22349e-05
  3   1   3  87 -1.21316e-05
  3   1   3  94  1.71170e-04
  3   1   3  95  1.73208e-04
  3   1   3  96 -1.01573e-03
  3   1   3 106  2.54141e-05
  3   1   3 107 -2.52219e-05
  3   1   3 110 -1.80364e-05
  3   1   3 112 -1.46033e-05
  3   1   3 113  1.27625e-05
  3   1   3 116  5.63163e-05
  3   1   3 117  5.68437e-05
  3   1   3 120  7.06393e-05
  3   1   3 122 -2.39793e-04
  3   1   3 123 -2.38236e-04
  3   1   3 126 -2.23508e-05
  3   1   3 128 -9.31436e-05
  3   1   3 129 -9.18589e-05
  3   1   3 131 -1.54899e-03
  3   1   3 134 -1.56374e-05
  3   1   3 142 -5.90249e-05
  3   1   3 143 -1.68356e-05
  3   1   3 144 -4.52079e-05
  3   1   3 148 -2.18026e-05
  3   1   3 149  2.18544e-05
  3   1   3 158 -1.06426e-05
  3   1   4  18 -2.34341e-04
  3   1   4  29  6.03567e-04
  3   1   4  40  3.34397e-04
  3   1   4  43  2.63860e-04
  3   1   4  50 -6.21114e-05
  3   1   4  52  1.61795e-04
  3   1   4  59 -3.62839e-04
  3   1   4  66 -8.17190e-05
  3   1   4  67 -2.99037e-05
  3   1   4  76 -5.61115e-05
  3   1   4  92 -2.90403e-04
  3   1   4  97  1.67227e-05
  3   1   4  98  2.12744e-04
  3   1   4 102 -1.20117e-05
  3   1   4 103  5.58696e-05
  3   1   4 104 -1.14632e-04
  3   1   4 109 -1.98544e-04
  3   1   4 118 -7.88584e-04
  3   1   4 130 -1.32488e-05
  3   1   4 138 -6.32858e-04
  3   1   4 141 -3.93854e-05
  3   1   4 150 -5.79550e-04
  3   1   4 151  2.05151e-05
  3   1   4 152  3.60575e-04
  3   1   4 156 -4.32182e-05
  3   1   4 160 -6.46969e-05
  3   1   4 164 -1.42798e-05
  3   1   4 165  1.45578e-04
  3   1   4 169  6.63676e-05
  3   1   4 173  7.46854e-05
  3   1   4 177  1.86260e-05
  3   1   5   7 -2.65451e-04
  3   1   5  12 -3.90026e-04
  3   1   5  19 -1.54673e-05
  3   1   5  24  2.31165e-04
  3   1   5  36  2.85145e-04
  3   1   5  41 -8.51428e-05
  3   1   5  50 -1.27956e-05
  3   1   5  51  9.46628e-05
  3   1   5  70  6.53512e-05
  3   1   5  71  2.52072e-04
  3   1   5  76  1.47998e-05
  3   1   5  77 -1.11760e-04
  3   1   5  80  1.10023e-04
  3   1   5  85 -2.65019e-05
  3   1   5  89  7.22534e-05
  3   1   5 102 -1.01576e-04
  3   1   5 113 -1.15378e-04
  3   1   5 121 -1.19454e-04
  3   1   5 130 -9.46370e-05
  3   1   5 151  1.09116e-04
  3   1   5 164 -9.41282e-05
  3   1   5 172  9.97304e-05
  3   1   6  13 -1.89826e-04
  3   1   6  17  2.95876e-04
  3   1   6  23 -6.23220e-05
  3   1   6  35 -1.56853e-04
  3   1   6  39 -1.59204e-04
  3   1   6  60 -2.11786e-04
  3   1   6  68 -1.19099e-04
  3   1   6  76 -1.31214e-04
  3   1   6  82 -3.26011e-05
  3   1   7  14  1.65482e-04
  3   1   7  17 -8.50308e-05
  3   1   7  22 -1.83970e-05
  3   1   7  30  1.68077e-04
  3   1   7  35  1.28803e-04
  3   1   7  42 -2.93728e-04
  3   1   7  58 -4.73731e-05
  3   1   7  60 -4.93808e-05
  3   1   7  67 -1.00394e-04
  3   1   7  76  1.17760e-05
  3   1   7  81 -8.63830e-05
  3   1   7  82  1.96985e-05
  3   1   7  93 -8.88247e-05
  3   1   7  96 -1.05100e-05
  3   1   7  97  2.98383e-05
  3   1   7  99 -8.70543e-05
  3   1   7 102 -2.22877e-04
  3   1   7 105  1.80794e-04
  3   1   7 108 -2.06101e-04
  3   1   7 115  1.69161e-04
  3   1   7 121 -1.55828e-04
  3   1   7 125  1.43407e-04
  3   1   7 130 -1.22269e-04
  3   1   7 131 -1.26814e-05
  3   1   7 132 -2.15399e-04
  3   1   7 133 -1.01721e-05
  3   1   7 139 -1.76987e-04
  3   1   7 140 -1.32369e-05
  3   1   7 141  1.55263e-04
  3   1   7 146  2.61344e-04
  3   1   7 151  3.43770e-04
  3   1   7 157  8.03145e-05
  3   1   7 159 -1.21908e-04
  3   1   7 161 -6.69753e-05
  3   1   7 164  2.35088e-05
  3   1   7 168 -1.02151e-04
  3   1   7 172 -6.59763e-05
  3   1   7 176  2.43315e-05
  3   1   8   7  6.11000e-05
  3   1   8  12  1.13456e-05
  3   1   8  13 -6.90156e-04
  3   1   8  17  2.07426e-04
  3   1   8  22 -4.50298e-04
  3   1   8  23 -3.21014e-05
  3   1   8  25 -2.82807e-05
  3   1   8  35  2.29855e-04
  3   1   8  39  7.33552e-05
  3   1   8  42  3.40454e-04
  3   1   8  48  2.50590e-05
  3   1   8  50 -6.96689e-04
  3   1   8  60 -1.85330e-05
  3   1   8  67  3.19800e-04
  3   1   8  69  6.99675e-04
  3   1   8  70 -9.05104e-04
  3   1   8  72 -2.34147e-05
  3   1   8  73 -1.22525e-05
  3   1   8  76  4.49993e-04
  3   1   8  78 -1.35942e-05
  3   1   8  79  1.51963e-05
  3   1   8  81 -4.57009e-05
  3   1   8  82 -2.05714e-05
  3   1   8  88  1.02252e-05
  3   1   8  90 -9.92193e-05
  3   1   8  91  1.13184e-04
  3   1   8  93  2.86024e-04
  3   1   8 100 -3.06485e-05
  3   1   8 101  2.44227e-05
  3   1   8 102  6.12502e-04
  3   1   8 105 -2.74269e-04
  3   1   8 110  1.06250e-05
  3   1   8 111 -1.50133e-05
  3   1   8 115  2.40183e-04
  3   1   8 121  7.82126e-04
  3   1   8 125  6.37245e-04
  3   1   8 130  5.60207e-04
  3   1   8 132  1.21936e-04
  3   1   8 135 -1.23825e-05
  3   1   8 151 -9.79633e-04
  3   1   8 153 -2.92261e-05
  3   1   8 154 -4.63691e-05
  3   1   8 157 -2.61991e-04
  3   1   8 162  1.07676e-05
  3   1   8 164 -8.04619e-04
  3   1   8 172  5.83676e-04
  3   1   8 174  5.63557e-05
  3   1   8 175 -1.10528e-04
  3   1   8 176 -3.35534e-04
  3   1   9  18  1.80669e-04
  3   1   9  29  3.88277e-05
  3   1   9  40  1.66252e-04
  3   1   9  43 -1.25951e-04
  3   1   9  52  1.91360e-04
  3   1   9  59  1.36833e-04
  3   1   9  66  1.80055e-04
  3   1   9  92 -4.12717e-05
  3   1   9  96  1.02078e-04
  3   1   9  98  1.01071e-04
  3   1   9 103 -1.64990e-04
  3   1   9 104  2.64988e-05
  3   1   9 109 -1.58168e-04
  3   1   9 114 -6.63070e-05
  3   1   9 124 -2.70121e-04
  3   1   9 131 -6.84756e-04
  3   1   9 133 -2.35030e-04
  3   1   9 138  1.51606e-04
  3   1   9 140 -7.97038e-04
  3   1   9 147 -7.80250e-04
  3   1   9 150  1.26756e-03
  3   1   9 152  4.84289e-04
  3   1   9 160 -1.10152e-04
  3   1   9 161  1.34619e-05
  3   1   9 165 -9.61310e-05
  3   1   9 169 -9.34587e-05
  3   1   9 173 -9.30629e-05
  3   1   9 177  1.37278e-04
  3   1  10   9 -8.88123e-05
  3   1  10  10  1.97237e-04
  3   1  10  11 -1.96918e-04
  3   1  10  15  2.71558e-04
  3   1  10  20 -4.51424e-05
  3   1  10  21  4.55848e-05
  3   1  10  26 -7.52528e-05
  3   1  10  27  1.45931e-04
  3   1  10  32 -4.31917e-04
  3   1  10  33 -1.93239e-04
  3   1  10  34  1.92890e-04
  3   1  10  38  3.66908e-04
  3   1  10  44  6.52355e-04
  3   1  10  45 -6.54392e-04
  3   1  10  46 -4.96399e-05
  3   1  10  48 -1.81613e-04
  3   1  10  49  1.81774e-04
  3   1  10  54 -8.78745e-05
  3   1  10  57 -2.01718e-05
  3   1  10  61  3.04653e-04
  3   1  10  62 -3.05523e-04
  3   1  10  64  1.62480e-05
  3   1  10  69 -2.77654e-04
  3   1  10  70  2.78247e-04
  3   1  10  74  5.58900e-05
  3   1  10  78 -2.35534e-04
  3   1  10  79 -2.35671e-04
  3   1  10  90  7.71249e-05
  3   1  10  94  2.51866e-04
  3   1  10  95 -2.51581e-04
  3   1  10 100  2.14133e-05
  3   1  10 101 -2.03439e-05
  3   1  10 106 -3.75564e-05
  3   1  10 107 -3.75140e-05
  3   1  10 110 -5.19820e-05
  3   1  10 111 -5.08605e-05
  3   1  10 112 -1.51920e-04
  3   1  10 113 -1.51348e-04
  3   1  10 116 -3.27882e-04
  3   1  10 117  3.27964e-04
  3   1  10 123  3.52395e-04
  3   1  10 126 -1.36679e-04
  3   1  10 127  1.36695e-04
  3   1  10 134 -5.42921e-05
  3   1  10 135  5.42732e-05
  3   1  10 137  1.65202e-05
  3   1  10 142 -1.08007e-04
  3   1  10 143 -1.04966e-04
  3   1  10 144 -9.79248e-05
  3   1  10 145  9.65969e-05
  3   1  10 149  5.39019e-05
  3   1  10 154  1.78541e-04
  3   1  10 158 -1.37221e-05
  3   1  10 159 -1.31424e-05
  3   1  10 162  1.19179e-05
  3   1  10 167  4.12572e-05
  3   1  10 171  3.45597e-05
  3   1  10 175 -2.79629e-05
  3   1  11  15  2.05450e-04
  3   1  11  20 -2.15173e-05
  3   1  11  21 -1.93000e-05
  3   1  11  26 -1.45958e-04
  3   1  11  27 -5.60541e-05
  3   1  11  32  2.52454e-04
  3   1  11  33  1.29119e-04
  3   1  11  34  1.28873e-04
  3   1  11  38  8.00672e-05
  3   1  11  44  5.18366e-05
  3   1  11  45  5.31076e-05
  3   1  11  46  4.83222e-05
  3   1  11  54  5.63388e-05
  3   1  11  61 -3.42790e-04
  3   1  11  62  3.42783e-04
  3   1  11  64  1.72774e-04
  3   1  11  69  1.14184e-05
  3   1  11  70  1.55374e-05
  3   1  11  72  1.74113e-04
  3   1  11  73  1.74200e-04
  3   1  11  74  7.88495e-05
  3   1  11  84 -4.38093e-05
  3   1  11  87 -1.43022e-05
  3   1  11  90 -7.57838e-05
  3   1  11  94  1.71117e-04
  3   1  11  95  1.71343e-04
  3   1  11 113  1.98219e-05
  3   1  11 116 -1.12969e-04
  3   1  11 117 -1.12440e-04
  3   1  11 119  4.59159e-05
  3   1  11 120  4.59572e-05
  3   1  11 123  1.41874e-04
  3   1  11 126 -2.72585e-05
  3   1  11 127  2.73488e-05
  3   1  11 128  3.09513e-05
  3   1  11 129 -3.09281e-05
  3   1  11 134 -1.98416e-05
  3   1  11 135 -1.97675e-05
  3   1  11 142 -2.35660e-04
  3   1  11 143 -2.30994e-04
  3   1  11 144 -5.08720e-04
  3   1  11 145  5.07335e-04
  3   1  11 149  2.19566e-05
  3   1  11 154  2.33909e-05
  3   1  11 158 -1.44454e-05
  3   1  11 159 -1.72705e-05
  3   1  11 175 -2.23546e-05
  3   1  12   9 -9.58439e-05
  3   1  12  10  1.73329e-04
  3   1  12  11  1.72898e-04
  3   1  12  15 -1.01310e-04
  3   1  12  27 -2.97189e-05
  3   1  12  32  5.04673e-05
  3   1  12  33  2.07099e-04
  3   1  12  34 -2.06980e-04
  3   1  12  44  4.00619e-05
  3   1  12  45 -4.05905e-05
  3   1  12  54  5.47921e-05
  3   1  12  57 -5.45588e-04
  3   1  12  61 -2.31481e-05
  3   1  12  74 -2.23053e-04
  3   1  12  94  9.87218e-04
  3   1  12  95  9.87906e-04
  3   1  12 100  2.25633e-04
  3   1  12 106 -2.14772e-04
  3   1  12 107  2.14655e-04
  3   1  12 110  5.00484e-04
  3   1  12 112  9.66385e-04
  3   1  12 113  9.67719e-04
  3   1  12 116 -1.72428e-03
  3   1  12 117 -1.72177e-03
  3   1  12 120 -2.65983e-05
  3   1  12 122  7.45822e-04
  3   1  12 123  7.46736e-04
  3   1  12 126  4.65751e-04
  3   1  12 127 -4.65233e-04
  3   1  12 128  1.50442e-04
  3   1  12 129 -1.50320e-04
  3   1  12 134  2.48031e-05
  3   1  12 135  2.42736e-05
  3   1  12 136  1.81759e-04
  3   1  12 143  9.91045e-05
  3   1  12 144  1.75083e-04
  3   1  12 145 -1.69135e-04
  3   1  12 148 -4.21453e-04
  3   1  12 149  4.21951e-04
  3   1  12 153  1.46650e-03
  3   1  12 158 -1.09655e-04
  3   1  12 163 -1.28912e-04
  3   1  12 166 -3.35210e-04
  3   1  12 170  1.65747e-04
  3   1  12 174 -4.98897e-05
  3   1  12 175  5.00054e-05
  3   1  13   9 -8.06324e-05
  3   1  13  10  6.79365e-05
  3   1  13  11  6.93476e-05
  3   1  13  15  1.28597e-04
  3   1  13  27 -1.53547e-04
  3   1  13  32  1.14668e-04
  3   1  13  33  3.41136e-04
  3   1  13  34  3.41751e-04
  3   1  13  38 -2.37740e-05
  3   1  13  44 -8.75101e-05
  3   1  13  45 -8.78722e-05
  3   1  13  46  3.39383e-05
  3   1  13  48 -1.27205e-04
  3   1  13  49  1.26941e-04
  3   1  13  54  8.73749e-05
  3   1  13  57 -5.44063e-05
  3   1  13  61 -1.23034e-04
  3   1  13  63  3.27295e-05
  3   1  13  64 -3.27979e-05
  3   1  13  69 -2.65066e-04
  3   1  13  70  2.44291e-04
  3   1  13  72  1.87953e-04
  3   1  13  73 -1.87233e-04
  3   1  13  78 -1.84467e-04
  3   1  13  83  3.34962e-05
  3   1  13  86  4.38937e-05
  3   1  13  87 -4.38594e-05
  3   1  13  91 -1.42005e-05
  3   1  13  94  1.22058e-03
  3   1  13  95  1.21760e-03
  3   1  13 100  4.68412e-05
  3   1  13 110 -9.74441e-05
  3   1  13 112  2.43298e-04
  3   1  13 113  2.46000e-04
  3   1  13 116 -1.80234e-03
  3   1  13 117  1.80614e-03
  3   1  13 120 -3.45137e-04
  3   1  13 122 -1.83498e-03
  3   1  13 123  1.83319e-03
  3   1  13 126  1.55270e-03
  3   1  13 127 -1.55483e-03
  3   1  13 128  6.61640e-04
  3   1  13 129 -6.63801e-04
  3   1  13 134 -3.04331e-04
  3   1  13 135 -3.04369e-04
  3   1  13 136 -5.93031e-05
  3   1  13 143 -3.41762e-03
  3   1  13 144  2.76457e-03
  3   1  13 145  2.79859e-03
  3   1  13 148  1.37927e-04
  3   1  13 149  1.37835e-04
  3   1  13 153  1.53377e-04
  3   1  13 158  8.40708e-05
  3   1  13 163 -8.27720e-05
  3   1  13 166 -3.31722e-05
  3   1  13 174  4.34052e-05
  3   1  13 175  4.41328e-05
  3   1  14   9  1.90410e-04
  3   1  14  10  1.03549e-04
  3   1  14  11  1.04566e-04
  3   1  14  15 -1.61137e-04
  3   1  14  21  4.18898e-05
  3   1  14  27 -4.64961e-05
  3   1  14  28  4.65568e-05
  3   1  14  31  5.07327e-05
  3   1  14  33  2.05209e-04
  3   1  14  37 -2.25074e-04
  3   1  14  45 -1.55119e-05
  3   1  14  46  1.93292e-04
  3   1  14  49  1.17251e-05
  3   1  14  55 -7.14015e-05
  3   1  14  56 -3.10972e-04
  3   1  14  61 -1.70300e-04
  3   1  14  62 -1.70349e-04
  3   1  14  63  1.15402e-04
  3   1  14  64 -1.15722e-04
  3   1  14  69  2.36446e-04
  3   1  14  72 -3.65323e-04
  3   1  14  73 -3.66864e-04
  3   1  14  78  2.28912e-04
  3   1  14  83  5.31560e-05
  3   1  14  86 -6.57222e-05
  3   1  14  87  6.58551e-05
  3   1  14  91 -7.52611e-05
  3   1  14  94 -2.05250e-04
  3   1  14  95 -2.05611e-04
  3   1  14 100 -1.64610e-05
  3   1  14 106 -1.18853e-05
  3   1  14 107 -1.18816e-05
  3   1  14 110  3.67689e-05
  3   1  14 112  1.35447e-04
  3   1  14 113  1.29883e-04
  3   1  14 116 -1.07950e-04
  3   1  14 117  1.08056e-04
  3   1  14 120 -7.41966e-05
  3   1  14 122 -5.17862e-04
  3   1  14 123  5.18496e-04
  3   1  14 128 -2.57420e-04
  3   1  14 129  2.57067e-04
  3   1  14 134 -1.41031e-05
  3   1  14 143 -2.05742e-03
  3   1  14 144 -1.36809e-03
  3   1  14 145  1.35663e-03
  3   1  14 148  2.77673e-05
  3   1  14 149  2.77512e-05
  3   1  14 163 -1.10924e-05
  3   1  15   9  1.99200e-04
  3   1  15  10  2.16584e-04
  3   1  15  11  2.16234e-04
  3   1  15  15  1.74804e-04
  3   1  15  21  1.75867e-04
  3   1  15  27  1.20139e-05
  3   1  15  28  1.20504e-05
  3   1  15  31  2.72459e-04
  3   1  15  33  5.73226e-04
  3   1  15  37 -5.89307e-04
  3   1  15  45  4.86658e-04
  3   1  15  46 -5.88337e-05
  3   1  15  49 -1.10848e-05
  3   1  15  55  4.70036e-04
  3   1  15  61 -1.00952e-05
  3   1  15  62 -1.02001e-05
  3   1  15  74  2.72628e-05
  3   1  15  91 -3.86199e-05
  3   1  15  94 -1.48512e-04
  3   1  15  95 -1.48309e-04
  3   1  15 100 -1.04188e-04
  3   1  15 106  3.06267e-05
  3   1  15 107 -3.08800e-05
  3   1  15 110  2.12741e-04
  3   1  15 112  3.06186e-05
  3   1  15 113 -2.78587e-05
  3   1  15 116 -3.88412e-05
  3   1  15 117 -3.92343e-05
  3   1  15 120 -1.87790e-05
  3   1  15 122  1.60496e-04
  3   1  15 123  1.59271e-04
  3   1  15 126 -1.60629e-05
  3   1  15 127  1.62546e-05
  3   1  15 128 -1.21586e-04
  3   1  15 129  1.21712e-04
  3   1  15 134  8.04934e-05
  3   1  15 143  5.03050e-05
  3   1  15 144  1.68488e-05
  3   1  15 145 -2.47269e-05
  3   1  15 148 -6.59434e-05
  3   1  15 149  6.58352e-05
  3   1  15 153 -5.03155e-05
  3   1  15 163 -1.84992e-05
  3   1  15 166 -6.11881e-05
  3   1  15 170  3.82879e-05
  3   1  16   7 -4.37970e-04
  3   1  16  19 -1.95273e-04
  3   1  16  24 -5.56778e-04
  3   1  16  41  6.11683e-04
  3   1  16  51  1.78739e-04
  3   1  16  65 -4.89388e-04
  3   1  16  77 -6.84972e-05
  3   1  16  80  1.47293e-04
  3   1  16  85  5.01448e-04
  3   1  16  89  2.22837e-04
  3   1  16 113  1.21658e-05
  3   1  16 158 -2.49558e-04
  3   1  17   9  7.67212e-05
  3   1  17  10 -1.74880e-05
  3   1  17  11  1.76887e-05
  3   1  17  15 -3.48216e-04
  3   1  17  20 -2.01450e-05
  3   1  17  21  1.55904e-05
  3   1  17  27 -2.53572e-04
  3   1  17  32 -2.81577e-04
  3   1  17  33  1.82708e-04
  3   1  17  34  1.80698e-04
  3   1  17  36 -3.33062e-04
  3   1  17  38 -6.00002e-04
  3   1  17  44  2.45893e-04
  3   1  17  45  2.46472e-04
  3   1  17  46  4.87651e-04
  3   1  17  48 -1.74099e-04
  3   1  17  49  1.74633e-04
  3   1  17  54 -9.62428e-05
  3   1  17  56 -8.34510e-05
  3   1  17  61 -7.55999e-04
  3   1  17  63  5.66474e-04
  3   1  17  64 -5.67359e-04
  3   1  17  72 -6.77762e-05
  3   1  17  73  6.78947e-05
  3   1  17  78  2.24693e-04
  3   1  17  83 -5.77501e-05
  3   1  17  87  1.04285e-05
  3   1  17  90 -3.16058e-05
  3   1  17  94 -8.95692e-05
  3   1  17  95  9.22310e-05
  3   1  17 100 -3.04773e-05
  3   1  17 101 -3.03043e-05
  3   1  17 106  1.53056e-05
  3   1  17 107 -1.52778e-05
  3   1  17 110  1.08054e-04
  3   1  17 111  1.08020e-04
  3   1  17 116 -1.55932e-05
  3   1  17 117 -1.56286e-05
  3   1  17 120 -1.47843e-04
  3   1  17 122  8.78539e-05
  3   1  17 123 -8.78756e-05
  3   1  17 126 -5.18529e-05
  3   1  17 127 -5.16559e-05
  3   1  17 128 -4.41520e-05
  3   1  17 129  4.37357e-05
  3   1  17 134 -6.17367e-05
  3   1  17 135  6.15658e-05
  3   1  17 137 -4.75643e-05
  3   1  17 143  6.32509e-05
  3   1  17 149 -4.82018e-05
  3   1  17 154 -6.26348e-05
  3   1  17 167 -1.74549e-05
  3   1  18  10 -1.63750e-04
  3   1  18  11 -1.63668e-04
  3   1  18  15  3.50816e-04
  3   1  18  21 -1.73369e-04
  3   1  18  26 -3.39499e-05
  3   1  18  32  1.29958e-04
  3   1  18  33 -1.17088e-04
  3   1  18  44  3.07782e-05
  3   1  18  45 -3.10638e-05
  3   1  18  46  9.33779e-05
  3   1  18  54  5.11514e-05
  3   1  18  61  1.23273e-04
  3   1  18  62  1.22704e-04
  3   1  18  63  4.29650e-05
  3   1  18  64  4.32673e-05
  3   1  18  74 -1.08074e-04
  3   1  18  87 -2.68614e-04
  3   1  18  90 -8.95478e-05
  3   1  18  94  7.15530e-05
  3   1  18  95  6.94131e-05
  3   1  18 100  1.68441e-05
  3   1  18 101 -1.72987e-05
  3   1  18 110 -4.05673e-05
  3   1  18 111  4.00538e-05
  3   1  18 112 -2.03549e-05
  3   1  18 113  2.01617e-05
  3   1  18 120  2.88369e-05
  3   1  18 123  2.00161e-05
  3   1  18 126 -2.27808e-05
  3   1  18 127  2.28332e-05
  3   1  18 128  1.57037e-05
  3   1  18 129 -1.59021e-05
  3   1  18 130  1.16440e-05
  3   1  18 137  6.13248e-05
  3   1  18 143 -1.74212e-05
  3   1  18 144 -2.23322e-05
  3   1  18 145  2.20985e-05
  3   1  18 149  2.98648e-05
  3   1  18 175  1.90248e-05
  3   2   3   7  1.10440e-04
  3   2   3  12  1.52996e-05
  3   2   3  40 -3.56902e-04
  3   2   3  43 -2.81951e-04
  3   2   3  52  1.29289e-04
  3   2   3  62  6.77391e-05
  3   2   3  65  8.02855e-05
  3   2   3  71 -8.77173e-05
  3   2   3  80 -4.34378e-05
  3   2   3 109  1.04401e-05
  3   2   3 118 -4.16537e-04
  3   2   3 138 -3.75349e-04
  3   2   3 152  2.70050e-04
  3   2   3 156 -3.14848e-05
  3   2   3 165  1.11308e-04
  3   2   3 169  4.46943e-05
  3   2   3 173  4.27501e-05
  3   2   4   8 -1.09319e-04
  3   2   4  10  4.18412e-05
  3   2   4  11 -4.07203e-05
  3   2   4  15 -1.77293e-04
  3   2   4  21 -2.32071e-04
  3   2   4  25 -5.54710e-05
  3   2   4  27 -3.41806e-04
  3   2   4  28 -3.67323e-04
  3   2   4  33  2.55819e-04
  3   2   4  34  2.79428e-04
  3   2   4  38 -1.47151e-04
  3   2   4  44  2.05965e-05
  3   2   4  45 -3.56270e-05
  3   2   4  46  1.73430e-04
  3   2   4  49  7.49278e-05
  3   2   4  55 -1.03196e-04
  3   2   4  56 -9.01680e-05
  3   2   4  61 -2.99979e-05
  3   2   4  63  2.57536e-05
  3   2   4  72 -2.04118e-05
  3   2   4  73  1.54010e-05
  3   2   4  94  9.63528e-05
  3   2   4  95 -1.13168e-04
  3   2   4 106 -6.59573e-05
  3   2   4 107 -6.14421e-05
  3   2   4 110 -6.22303e-05
  3   2   4 112 -2.00053e-05
  3   2   4 113  2.60437e-05
  3   2   4 114  1.04721e-05
  3   2   4 116  2.14600e-05
  3   2   4 117  1.12408e-05
  3   2   4 122 -1.81830e-04
  3   2   4 123  1.75562e-04
  3   2   4 124 -9.30559e-04
  3   2   4 126  2.05916e-05
  3   2   4 128  1.75642e-04
  3   2   4 129 -1.62261e-04
  3   2   4 133 -1.98079e-05
  3   2   4 136 -3.15813e-05
  3   2   4 142  8.03197e-05
  3   2   4 143 -2.67453e-05
  3   2   4 144  3.84684e-05
  3   2   4 145  2.83455e-05
  3   2   4 147 -7.23996e-04
  3   2   4 148  7.15581e-05
  3   2   4 149 -7.01284e-05
  3   2   4 153  4.58177e-05
  3   2   5  10 -1.04433e-05
  3   2   5  11  1.07893e-05
  3   2   5  15  9.43219e-05
  3   2   5  21  4.55119e-05
  3   2   5  25  1.85296e-05
  3   2   5  27  3.93928e-05
  3   2   5  28  4.26603e-05
  3   2   5  32 -3.17092e-05
  3   2   5  33 -8.91013e-05
  3   2   5  34 -9.64004e-05
  3   2   5  38  6.92165e-05
  3   2   5  44  5.29219e-05
  3   2   5  45 -5.00865e-05
  3   2   5  46 -1.22277e-05
  3   2   5  49 -1.57866e-05
  3   2   5  55 -8.68400e-05
  3   2   5  56  7.25775e-05
  3   2   5  61  1.20505e-04
  3   2   5  63 -3.35740e-05
  3   2   5  64  3.14357e-05
  3   2   5  69 -4.87846e-05
  3   2   5  72  5.36993e-05
  3   2   5  73 -5.32853e-05
  3   2   5  78 -3.58920e-05
  3   2   5  83  2.30229e-05
  3   2   5  94 -1.02899e-04
  3   2   5  95  1.19158e-04
  3   2   5 106  2.59144e-05
  3   2   5 107  2.00068e-05
  3   2   5 110 -5.73802e-05
  3   2   5 112 -5.69306e-05
  3   2   5 113  4.91550e-05
  3   2   5 116 -2.79311e-05
  3   2   5 120  4.26864e-05
  3   2   5 122 -7.69489e-05
  3   2   5 123  8.94579e-05
  3   2   5 126 -4.78108e-05
  3   2   5 128 -7.28331e-05
  3   2   5 129  5.86276e-05
  3   2   5 136 -4.76165e-05
  3   2   5 142 -1.75197e-04
  3   2   5 143  1.13454e-04
  3   2   5 144 -1.39657e-04
  3   2   5 145 -9.65491e-05
  3   2   5 148 -3.97566e-05
  3   2   5 149  4.24004e-05
  3   2   5 153 -3.86457e-05
  3   2   5 166  1.02646e-05
  3   2   6   8  4.26253e-05
  3   2   6  10  6.46093e-05
  3   2   6  11  6.44629e-05
  3   2   6  15 -3.08381e-04
  3   2   6  21  2.17999e-05
  3   2   6  25  7.93823e-05
  3   2   6  27 -3.72066e-05
  3   2   6  28  3.64951e-05
  3   2   6  32  9.54994e-04
  3   2   6  33  6.78376e-04
  3   2   6  34 -6.88874e-04
  3   2   6  38 -6.90228e-04
  3   2   6  44 -1.66798e-03
  3   2   6  45 -1.60308e-03
  3   2   6  46  6.34301e-05
  3   2   6  49 -2.56776e-05
  3   2   6  55  3.00379e-04
  3   2   6  56  4.69996e-05
  3   2   6  61 -7.21046e-04
  3   2   6  63 -7.09283e-05
  3   2   6  64 -6.99336e-05
  3   2   6  69  1.07366e-04
  3   2   6  72 -4.98038e-05
  3   2   6  73 -4.96005e-05
  3   2   6  75  2.11390e-05
  3   2   6  78  9.49208e-05
  3   2   6  83 -2.34626e-05
  3   2   6  86  1.56319e-05
  3   2   6  87  1.55336e-05
  3   2   6  91 -3.47620e-05
  3   2   6  94  8.37504e-05
  3   2   6  95  8.39598e-05
  3   2   6 106  1.97833e-05
  3   2   6 107 -1.97545e-05
  3   2   6 116 -3.34471e-05
  3   2   6 117  3.34007e-05
  3   2   6 120  3.90537e-05
  3   2   6 122 -3.44894e-05
  3   2   6 123 -3.44127e-05
  3   2   6 126 -1.55664e-05
  3   2   6 128 -2.89811e-05
  3   2   6 129 -2.90193e-05
  3   2   6 134  2.30634e-05
  3   2   6 142 -6.36266e-05
  3   2   6 143 -6.65356e-05
  3   2   6 144 -2.64854e-05
  3   2   6 145  2.77518e-05
  3   2   7   8 -1.18615e-04
  3   2   7  11 -1.24871e-05
  3   2   7  15 -2.59687e-05
  3   2   7  21 -9.52335e-05
  3   2   7  25 -1.13055e-05
  3   2   7  27  2.36272e-04
  3   2   7  28 -3.12376e-04
  3   2   7  33  1.52793e-05
  3   2   7  34  4.90454e-05
  3   2   7  38 -5.99969e-05
  3   2   7  44 -1.46285e-05
  3   2   7  45 -1.14173e-05
  3   2   7  46 -6.47887e-05
  3   2   7  49  2.72842e-04
  3   2   7  53  4.07042e-05
  3   2   7  55 -1.35474e-04
  3   2   7  56 -1.00319e-04
  3   2   7  61 -3.06201e-05
  3   2   7  63  1.22447e-05
  3   2   7  64  1.04529e-05
  3   2   7  69  1.21552e-05
  3   2   7  72 -1.54769e-05
  3   2   7  73 -1.08416e-05
  3   2   7  75  4.12820e-05
  3   2   7  91 -3.41613e-05
  3   2   7  94 -6.04757e-04
  3   2   7  95 -6.48944e-04
  3   2   7 100  4.78220e-05
  3   2   7 106 -2.53621e-04
  3   2   7 107  2.34471e-04
  3   2   7 110  2.48353e-04
  3   2   7 112  4.27656e-04
  3   2   7 113  4.35277e-04
  3   2   7 116  8.09478e-04
  3   2   7 117 -8.05883e-04
  3   2   7 120 -1.11435e-05
  3   2   7 122 -5.03029e-04
  3   2   7 123 -4.70094e-04
  3   2   7 126  6.86091e-04
  3   2   7 128  6.18555e-04
  3   2   7 129  5.68085e-04
  3   2   7 134 -2.65319e-04
  3   2   7 136  4.79889e-05
  3   2   7 142  2.17582e-03
  3   2   7 143  2.07463e-03
  3   2   7 144  1.72455e-03
  3   2   7 145 -1.68609e-03
  3   2   7 148 -9.44929e-05
  3   2   7 149 -1.19929e-04
  3   2   7 153  2.93141e-04
  3   2   7 163 -3.87992e-05
  3   2   7 166 -1.13063e-04
  3   2   7 170  5.70593e-05
  3   2   7 174 -2.57561e-05
  3   2   7 175  2.52949e-05
  3   2   8   8 -1.82403e-04
  3   2   8  10 -1.86455e-04
  3   2   8  11 -1.86494e-04
  3   2   8  15 -3.89094e-04
  3   2   8  21 -4.03481e-04
  3   2   8  25 -5.70767e-05
  3   2   8  28 -1.11217e-05
  3   2   8  32  1.01995e-04
  3   2   8  33 -4.60465e-04
  3   2   8  34  4.67842e-04
  3   2   8  38 -6.50216e-04
  3   2   8  44 -2.05029e-04
  3   2   8  45 -1.97429e-04
  3   2   8  46  1.32441e-04
  3   2   8  49  1.02841e-05
  3   2   8  55 -3.22140e-04
  3   2   8  56 -1.65620e-04
  3   2   8  61 -4.43339e-04
  3   2   8  63  1.02764e-04
  3   2   8  64  1.01978e-04
  3   2   8  69  1.83887e-04
  3   2   8  72 -2.04466e-04
  3   2   8  73 -2.04080e-04
  3   2   8  78  1.40258e-04
  3   2   8  83 -7.63583e-05
  3   2   8  86 -2.31722e-05
  3   2   8  87 -2.30811e-05
  3   2   8  91  1.09422e-05
  3   2   8  94 -3.98980e-04
  3   2   8  95 -4.01177e-04
  3   2   8 106 -3.19898e-05
  3   2   8 107  3.18839e-05
  3   2   8 110  1.12346e-05
  3   2   8 112 -3.46823e-05
  3   2   8 113 -3.19387e-05
  3   2   8 116 -6.11899e-05
  3   2   8 117  6.16022e-05
  3   2   8 120 -1.45897e-04
  3   2   8 122 -4.00303e-04
  3   2   8 123 -4.00080e-04
  3   2   8 126  8.97697e-05
  3   2   8 128  2.01319e-04
  3   2   8 129  2.00802e-04
  3   2   8 136 -1.75715e-04
  3   2   8 142  1.49074e-04
  3   2   8 143  1.04475e-04
  3   2   8 144  9.20895e-05
  3   2   8 145 -8.15565e-05
  3   2   8 153  5.56050e-05
  3   2   8 158  2.67674e-05
  3   2   9   8 -1.92039e-04
  3   2   9  10  5.98367e-05
  3   2   9  11 -5.97341e-05
  3   2   9  15  1.04873e-04
  3   2   9  21  3.25225e-05
  3   2   9  25  5.92152e-05
  3   2   9  27 -1.63197e-04
  3   2   9  28 -1.63884e-04
  3   2   9  32 -7.17654e-05
  3   2   9  33  7.57082e-05
  3   2   9  34  7.61255e-05
  3   2   9  38  1.07926e-04
  3   2   9  44 -8.17841e-05
  3   2   9  45  7.58164e-05
  3   2   9  49 -6.05281e-05
  3   2   9  55  1.68719e-04
  3   2   9  56 -1.49884e-04
  3   2   9  61  2.91806e-05
  3   2   9  72  1.87789e-05
  3   2   9  73 -1.81664e-05
  3   2   9  75  1.09781e-04
  3   2   9  78 -1.01740e-05
  3   2   9  94 -1.15216e-03
  3   2   9  95  1.15514e-03
  3   2   9 100 -1.93047e-04
  3   2   9 106  1.47085e-04
  3   2   9 107  1.47024e-04
  3   2   9 110 -2.88189e-04
  3   2   9 112 -6.22709e-04
  3   2   9 113  6.22725e-04
  3   2   9 116 -1.44926e-03
  3   2   9 117 -1.44969e-03
  3   2   9 120  2.12149e-05
  3   2   9 122 -1.10775e-03
  3   2   9 123  1.10806e-03
  3   2   9 126 -1.10344e-03
  3   2   9 128 -5.15707e-04
  3   2   9 129  5.15462e-04
  3   2   9 134  2.27105e-04
  3   2   9 136 -1.44338e-04
  3   2   9 142 -3.44200e-03
  3   2   9 143  3.34172e-03
  3   2   9 144 -3.21257e-03
  3   2   9 145 -3.15806e-03
  3   2   9 148  2.89984e-04
  3   2   9 149 -2.89629e-04
  3   2   9 153 -1.02468e-03
  3   2   9 158  8.15498e-05
  3   2   9 163  8.48190e-05
  3   2   9 166  2.14109e-04
  3   2   9 170 -1.03715e-04
  3   2   9 174  3.76294e-05
  3   2   9 175  3.75300e-05
  3   2  10   7  5.47918e-04
  3   2  10   8  7.20801e-04
  3   2  10   9 -7.27478e-04
  3   2  10  12 -8.95986e-04
  3   2  10  13  3.12915e-04
  3   2  10  14  1.86249e-04
  3   2  10  17 -4.11238e-04
  3   2  10  18  4.40442e-04
  3   2  10  20 -1.09833e-03
  3   2  10  22 -6.90021e-04
  3   2  10  23 -1.53982e-04
  3   2  10  25  1.60366e-04
  3   2  10  26  1.51162e-04
  3   2  10  28  2.53262e-04
  3   2  10  30  3.08882e-04
  3   2  10  35 -3.70999e-04
  3   2  10  36 -9.43962e-04
  3   2  10  39 -4.23776e-04
  3   2  10  42  2.46684e-04
  3   2  10  43 -4.28922e-04
  3   2  10  48 -4.55244e-04
  3   2  10  50 -2.01467e-04
  3   2  10  51  9.09951e-04
  3   2  10  52 -1.99120e-05
  3   2  10  53  9.51876e-05
  3   2  10  54  1.02746e-03
  3   2  10  55  1.02921e-03
  3   2  10  56  7.59557e-04
  3   2  10  57 -7.47838e-04
  3   2  10  58  1.43945e-04
  3   2  10  59 -1.02547e-05
  3   2  10  60  3.14101e-04
  3   2  10  62 -4.30250e-04
  3   2  10  63  4.42274e-04
  3   2  10  67  1.04114e-04
  3   2  10  68 -7.47966e-04
  3   2  10  69 -7.38941e-05
  3   2  10  70 -9.33108e-04
  3   2  10  71 -9.22062e-04
  3   2  10  74 -4.21823e-04
  3   2  10  75  4.32109e-04
  3   2  10  76  7.68922e-04
  3   2  10  77 -9.41431e-04
  3   2  10  79  9.19745e-04
  3   2  10  80 -9.19137e-04
  3   2  10  81 -4.93205e-04
  3   2  10  82 -3.65708e-04
  3   2  10  83 -4.96211e-04
  3   2  10  84  4.97182e-04
  3   2  10  86 -4.89121e-04
  3   2  10  88  1.20414e-04
  3   2  10  90  7.54523e-04
  3   2  10  91 -7.56930e-04
  3   2  10  93  7.06334e-04
  3   2  10  96 -9.01318e-04
  3   2  10  97 -2.10567e-04
  3   2  10  98  9.10580e-04
  3   2  10 101  5.98577e-04
  3   2  10 102  1.19857e-04
  3   2  10 103  9.17259e-04
  3   2  10 105  4.82279e-04
  3   2  10 108  2.71557e-05
  3   2  10 109  4.72108e-04
  3   2  10 111  7.02214e-04
  3   2  10 114  1.73569e-05
  3   2  10 115 -6.79872e-04
  3   2  10 118 -1.12613e-05
  3   2  10 119  5.21161e-04
  3   2  10 121 -7.49563e-04
  3   2  10 122 -9.52889e-04
  3   2  10 124  2.49899e-05
  3   2  10 125  1.76673e-04
  3   2  10 127  1.23647e-04
  3   2  10 130  1.19910e-04
  3   2  10 131 -3.51482e-05
  3   2  10 132  7.40785e-05
  3   2  10 133  4.45690e-04
  3   2  10 135  5.31654e-04
  3   2  10 136  1.47975e-04
  3   2  10 137 -1.52296e-04
  3   2  10 138 -4.58157e-04
  3   2  10 139 -1.61425e-04
  3   2  10 140  3.38709e-04
  3   2  10 141  2.41213e-04
  3   2  10 146 -5.02297e-05
  3   2  10 147 -2.48684e-05
  3   2  10 148  3.14491e-04
  3   2  10 151 -1.41189e-04
  3   2  10 152  4.19091e-04
  3   2  10 153  6.17956e-04
  3   2  10 154 -6.13118e-04
  3   2  10 155  3.56850e-04
  3   2  10 157  5.42323e-04
  3   2  10 158 -5.30727e-05
  3   2  10 159  1.96591e-04
  3   2  10 160  4.87479e-04
  3   2  10 161  5.00868e-04
  3   2  10 162  5.06681e-04
  3   2  10 163 -5.23816e-04
  3   2  10 164  1.07269e-04
  3   2  10 165  4.83008e-04
  3   2  10 166  5.08027e-04
  3   2  10 167 -5.01019e-04
  3   2  10 168 -2.02502e-04
  3   2  10 169  4.92002e-04
  3   2  10 170  5.11162e-04
  3   2  10 171  4.94675e-04
  3   2  10 172 -1.32805e-04
  3   2  10 174 -3.96711e-04
  3   2  10 176 -1.25076e-04
  3   2  10 177 -9.19470e-04
  3   2  11   8  6.95396e-04
  3   2  11   9 -6.97915e-04
  3   2  11  12 -1.57586e-05
  3   2  11  13  5.31665e-04
  3   2  11  14  7.09077e-04
  3   2  11  17 -4.84815e-04
  3   2  11  18 -2.14006e-05
  3   2  11  19  9.55385e-04
  3   2  11  20 -5.17156e-04
  3   2  11  22  6.20669e-04
  3   2  11  23 -4.93561e-04
  3   2  11  25 -5.17473e-04
  3   2  11  26 -5.02905e-04
  3   2  11  28 -6.20289e-04
  3   2  11  30  4.60796e-04
  3   2  11  35 -1.42603e-05
  3   2  11  36 -5.07387e-04
  3   2  11  39  9.28783e-04
  3   2  11  40  9.72620e-04
  3   2  11  41 -9.61763e-04
  3   2  11  42  6.96384e-04
  3   2  11  43  2.14945e-05
  3   2  11  48  8.82941e-04
  3   2  11  50 -4.82569e-04
  3   2  11  52  5.31841e-04
  3   2  11  53  9.87116e-05
  3   2  11  54  6.50559e-04
  3   2  11  55  6.52732e-04
  3   2  11  56 -7.08420e-04
  3   2  11  57 -7.21924e-04
  3   2  11  58 -7.18559e-04
  3   2  11  60 -8.14242e-04
  3   2  11  62 -3.03080e-04
  3   2  11  63  7.23687e-04
  3   2  11  65  9.55665e-04
  3   2  11  66  9.33307e-04
  3   2  11  67 -4.59230e-04
  3   2  11  68 -4.05397e-04
  3   2  11  69 -3.37943e-05
  3   2  11  70 -3.37617e-05
  3   2  11  71 -5.01876e-04
  3   2  11  74 -1.96519e-04
  3   2  11  75  1.71568e-04
  3   2  11  76 -3.73548e-04
  3   2  11  79 -5.03015e-04
  3   2  11  80 -5.25039e-04
  3   2  11  81 -6.01993e-04
  3   2  11  82 -6.59425e-04
  3   2  11  83 -9.30525e-04
  3   2  11  84 -9.28040e-04
  3   2  11  85  9.35217e-04
  3   2  11  86 -9.28776e-04
  3   2  11  88  1.45603e-03
  3   2  11  89  5.16320e-04
  3   2  11  90 -1.09808e-03
  3   2  11  91 -1.10363e-03
  3   2  11  93 -4.73059e-04
  3   2  11  96 -5.52529e-04
  3   2  11  97  1.85896e-04
  3   2  11  98  4.73260e-04
  3   2  11  99 -2.01771e-05
  3   2  11 101 -9.81448e-04
  3   2  11 102 -4.85812e-04
  3   2  11 105 -3.68523e-04
  3   2  11 108 -3.29403e-04
  3   2  11 109  1.35952e-05
  3   2  11 111 -1.11113e-03
  3   2  11 113  3.72381e-05
  3   2  11 114 -9.33097e-04
  3   2  11 115  3.66510e-05
  3   2  11 119 -9.76954e-04
  3   2  11 121  5.91614e-04
  3   2  11 122  3.58732e-04
  3   2  11 124  3.62252e-05
  3   2  11 125  1.00325e-03
  3   2  11 127 -8.32852e-04
  3   2  11 130  1.20676e-03
  3   2  11 131  9.54742e-04
  3   2  11 132 -9.11421e-05
  3   2  11 133 -9.10908e-04
  3   2  11 135 -1.00958e-03
  3   2  11 136 -6.66243e-04
  3   2  11 137  6.70906e-04
  3   2  11 138 -1.28854e-05
  3   2  11 139  4.98978e-04
  3   2  11 140  6.35679e-05
  3   2  11 141 -4.00110e-04
  3   2  11 146 -4.56084e-04
  3   2  11 147 -3.86975e-05
  3   2  11 148 -4.13395e-04
  3   2  11 151  5.55478e-04
  3   2  11 153  1.05445e-03
  3   2  11 154  1.01882e-03
  3   2  11 155 -9.15847e-04
  3   2  11 157 -4.87500e-04
  3   2  11 159 -2.06880e-04
  3   2  11 160 -9.14644e-04
  3   2  11 162 -9.49234e-04
  3   2  11 163 -9.89816e-04
  3   2  11 164  8.48873e-05
  3   2  11 165 -9.24881e-04
  3   2  11 166  9.37313e-04
  3   2  11 167  9.26742e-04
  3   2  11 168  6.36691e-04
  3   2  11 170  9.31222e-04
  3   2  11 171 -9.16708e-04
  3   2  11 172 -1.58043e-04
  3   2  11 174  7.89636e-04
  3   2  11 176 -4.50788e-04
  3   2  11 177 -5.02391e-04
  3   2  12  13  1.88657e-04
  3   2  12  14 -6.33979e-04
  3   2  12  17 -6.24767e-05
  3   2  12  20 -4.84102e-05
  3   2  12  22  1.11886e-04
  3   2  12  23  2.17458e-04
  3   2  12  25  7.37809e-04
  3   2  12  26  7.37131e-04
  3   2  12  28 -2.33592e-04
  3   2  12  30  4.20932e-04
  3   2  12  35 -5.34209e-05
  3   2  12  39  1.13224e-04
  3   2  12  48  9.06862e-05
  3   2  12  50 -3.72226e-04
  3   2  12  53  1.13075e-04
  3   2  12  54  1.23491e-04
  3   2  12  55 -1.39087e-04
  3   2  12  56  3.35796e-04
  3   2  12  57  3.36146e-04
  3   2  12  58 -1.73259e-04
  3   2  12  65 -6.21624e-05
  3   2  12  67  3.17697e-04
  3   2  12  69  1.65400e-05
  3   2  12  70 -2.39152e-05
  3   2  12  71 -9.31375e-05
  3   2  12  74  4.92871e-04
  3   2  12  75  2.87423e-05
  3   2  12  76  1.22884e-04
  3   2  12  77  1.44961e-05
  3   2  12  80 -5.97553e-05
  3   2  12  81  9.57376e-05
  3   2  12  82 -6.37187e-05
  3   2  12  88 -1.31383e-04
  3   2  12  89 -5.62736e-05
  3   2  12  93 -1.79151e-04
  3   2  12  97 -3.06040e-04
  3   2  12  99 -4.07779e-04
  3   2  12 102 -1.48749e-04
  3   2  12 105  3.46926e-04
  3   2  12 108  2.54713e-04
  3   2  12 115 -2.48702e-04
  3   2  12 121  9.68421e-05
  3   2  12 124  1.62686e-05
  3   2  12 127 -1.99414e-04
  3   2  12 130  4.56401e-04
  3   2  12 132  2.84724e-04
  3   2  12 133 -7.79443e-05
  3   2  12 135 -1.00221e-04
  3   2  12 141 -3.09525e-05
  3   2  12 146  1.27680e-04
  3   2  12 150 -2.60096e-04
  3   2  12 151 -1.67599e-04
  3   2  12 155  2.31164e-04
  3   2  12 157 -5.02470e-04
  3   2  12 158 -3.84575e-04
  3   2  12 160 -7.51904e-05
  3   2  12 161 -8.26659e-05
  3   2  12 164 -3.15924e-05
  3   2  12 168  1.07126e-04
  3   2  12 172 -4.07966e-04
  3   2  12 175  4.03897e-04
  3   2  12 176 -4.71713e-05
  3   2  13   8 -1.25473e-04
  3   2  13   9  1.26812e-04
  3   2  13  12 -8.16372e-04
  3   2  13  13  1.60896e-05
  3   2  13  14 -1.93823e-04
  3   2  13  17 -4.79236e-05
  3   2  13  18 -1.55982e-04
  3   2  13  20  1.28685e-04
  3   2  13  22 -9.51208e-05
  3   2  13  23 -5.93745e-05
  3   2  13  25 -1.86847e-04
  3   2  13  26 -1.90638e-04
  3   2  13  28  5.11224e-05
  3   2  13  29  5.30968e-05
  3   2  13  30  1.46848e-04
  3   2  13  35 -1.30686e-04
  3   2  13  36 -4.90166e-05
  3   2  13  38  1.43252e-04
  3   2  13  39 -4.64213e-05
  3   2  13  40 -3.12114e-04
  3   2  13  42  4.87017e-04
  3   2  13  48 -6.31276e-05
  3   2  13  50  3.57401e-05
  3   2  13  51  1.00267e-04
  3   2  13  52  1.84195e-05
  3   2  13  53  1.42241e-04
  3   2  13  54 -2.56939e-05
  3   2  13  55  8.97700e-05
  3   2  13  56 -3.15762e-04
  3   2  13  57 -3.15679e-04
  3   2  13  58 -2.90484e-04
  3   2  13  59 -1.93205e-04
  3   2  13  60 -1.35530e-05
  3   2  13  66 -1.72704e-04
  3   2  13  67 -1.82452e-04
  3   2  13  68 -8.94190e-05
  3   2  13  69  5.14046e-05
  3   2  13  70 -9.79153e-05
  3   2  13  71  1.10749e-04
  3   2  13  74 -6.41945e-04
  3   2  13  75  2.80042e-05
  3   2  13  80  3.31813e-05
  3   2  13  81 -5.06910e-04
  3   2  13  82 -1.29695e-04
  3   2  13  88 -4.64467e-04
  3   2  13  89  3.11935e-05
  3   2  13  92 -9.65091e-05
  3   2  13  93 -1.90248e-04
  3   2  13  96 -2.66164e-04
  3   2  13  97 -7.23778e-05
  3   2  13  99  5.36340e-05
  3   2  13 102 -1.24142e-04
  3   2  13 104 -5.96452e-05
  3   2  13 105  6.78890e-05
  3   2  13 108 -1.47776e-04
  3   2  13 113  1.04314e-05
  3   2  13 114  2.24447e-04
  3   2  13 115 -6.92288e-05
  3   2  13 118 -4.14671e-05
  3   2  13 121  3.98149e-04
  3   2  13 124 -3.59129e-04
  3   2  13 125  3.86630e-04
  3   2  13 127  5.78106e-05
  3   2  13 130 -6.65932e-05
  3   2  13 131  6.75171e-05
  3   2  13 132 -1.69651e-04
  3   2  13 133 -9.58895e-04
  3   2  13 135 -7.62273e-04
  3   2  13 138 -1.82587e-04
  3   2  13 139 -6.42703e-05
  3   2  13 140 -5.73979e-04
  3   2  13 141 -2.80781e-04
  3   2  13 142 -1.44536e-04
  3   2  13 146 -2.13685e-04
  3   2  13 147 -4.76927e-05
  3   2  13 150 -5.08074e-04
  3   2  13 151  2.37097e-04
  3   2  13 152  2.97082e-05
  3   2  13 155  1.19125e-04
  3   2  13 156 -5.01168e-05
  3   2  13 157  3.43504e-05
  3   2  13 158 -3.20481e-05
  3   2  13 160 -2.44117e-04
  3   2  13 161  4.67434e-05
  3   2  13 164 -9.29816e-05
  3   2  13 168 -6.46713e-05
  3   2  13 169  7.87103e-05
  3   2  13 172  8.20196e-05
  3   2  13 173  1.33151e-04
  3   2  13 175 -4.71137e-05
  3   2  13 176 -4.85761e-04
  3   2  13 177 -8.34044e-05
  3   2  14   7 -4.21877e-04
  3   2  14   8 -1.01376e-03
  3   2  14   9  1.01692e-03
  3   2  14  12  2.12135e-04
  3   2  14  13  4.28469e-04
  3   2  14  14  2.14084e-04
  3   2  14  17  3.73357e-04
  3   2  14  18  6.33584e-04
  3   2  14  22  8.03303e-04
  3   2  14  23 -4.81671e-04
  3   2  14  25  4.31258e-04
  3   2  14  30  4.09147e-04
  3   2  14  31 -1.86920e-04
  3   2  14  32 -1.87738e-04
  3   2  14  34  5.85428e-05
  3   2  14  35  2.69434e-04
  3   2  14  37  1.59116e-04
  3   2  14  38  1.55959e-04
  3   2  14  40 -1.06109e-05
  3   2  14  42 -2.17105e-04
  3   2  14  43  6.39712e-04
  3   2  14  44 -3.37763e-04
  3   2  14  50  5.83940e-04
  3   2  14  51 -6.81987e-04
  3   2  14  52 -3.63169e-04
  3   2  14  58 -2.13074e-04
  3   2  14  60 -1.60920e-04
  3   2  14  62 -7.79470e-04
  3   2  14  67 -3.05602e-04
  3   2  14  68  2.54984e-04
  3   2  14  69  8.68502e-05
  3   2  14  70 -1.30454e-04
  3   2  14  71 -3.22358e-04
  3   2  14  74  9.23416e-05
  3   2  14  75 -8.69406e-05
  3   2  14  76  3.68072e-04
  3   2  14  82  5.16790e-04
  3   2  14  88 -3.07604e-04
  3   2  14  90  1.28405e-05
  3   2  14  91  1.46246e-05
  3   2  14  92  6.79482e-04
  3   2  14  93 -1.39646e-04
  3   2  14  96  6.19006e-04
  3   2  14  97 -1.23457e-04
  3   2  14  99  1.46169e-04
  3   2  14 102 -2.55516e-04
  3   2  14 104  4.00681e-04
  3   2  14 105 -6.86257e-04
  3   2  14 108  3.59665e-04
  3   2  14 109 -3.27525e-04
  3   2  14 114 -6.25185e-04
  3   2  14 115 -9.22846e-04
  3   2  14 118  3.95627e-04
  3   2  14 121  7.72407e-04
  3   2  14 124  6.70913e-04
  3   2  14 125  6.62573e-04
  3   2  14 127 -3.07481e-04
  3   2  14 130  5.68960e-04
  3   2  14 131  3.59550e-05
  3   2  14 132 -4.78631e-04
  3   2  14 133 -2.75142e-05
  3   2  14 139  2.42718e-04
  3   2  14 140  4.30018e-04
  3   2  14 141 -4.15200e-04
  3   2  14 142  1.40009e-04
  3   2  14 146 -2.36935e-04
  3   2  14 147  1.78592e-05
  3   2  14 150 -7.28948e-04
  3   2  14 151 -3.28553e-05
  3   2  14 155 -1.84094e-04
  3   2  14 156  6.57623e-04
  3   2  14 157 -5.82845e-04
  3   2  14 158 -4.05456e-05
  3   2  14 161 -3.94506e-04
  3   2  14 164 -1.65587e-05
  3   2  14 165 -6.57814e-04
  3   2  14 172  2.61757e-04
  3   2  14 175 -4.30113e-04
  3   2  14 176 -7.70479e-05
  3   2  14 177  6.59998e-04
  3   2  15   8 -1.42101e-03
  3   2  15   9  1.41977e-03
  3   2  15  12 -6.89463e-04
  3   2  15  13  4.04013e-04
  3   2  15  14  4.66082e-04
  3   2  15  17 -2.50929e-05
  3   2  15  19 -6.04725e-04
  3   2  15  22  4.29596e-04
  3   2  15  23  4.14631e-04
  3   2  15  24  6.45019e-04
  3   2  15  25 -2.88433e-04
  3   2  15  29 -6.63601e-04
  3   2  15  30  3.34770e-05
  3   2  15  31 -6.31165e-05
  3   2  15  32  6.14966e-05
  3   2  15  34  6.34744e-04
  3   2  15  35  9.17688e-05
  3   2  15  37 -7.18249e-04
  3   2  15  38 -7.18934e-04
  3   2  15  39  1.76697e-04
  3   2  15  41  5.98875e-04
  3   2  15  42 -7.15488e-04
  3   2  15  43  2.62181e-04
  3   2  15  44  7.39383e-04
  3   2  15  50  3.21058e-04
  3   2  15  51 -3.70566e-04
  3   2  15  53 -1.86462e-05
  3   2  15  58  5.48891e-04
  3   2  15  60  8.86994e-04
  3   2  15  62 -4.71005e-04
  3   2  15  65 -6.11771e-04
  3   2  15  67  4.19642e-04
  3   2  15  68 -6.58957e-04
  3   2  15  69  1.12354e-05
  3   2  15  70  1.66091e-05
  3   2  15  71  6.61889e-04
  3   2  15  74  8.76902e-04
  3   2  15  75 -8.83359e-04
  3   2  15  76 -4.85820e-04
  3   2  15  77 -6.37945e-04
  3   2  15  80  3.78367e-04
  3   2  15  81 -3.80654e-04
  3   2  15  82 -1.66533e-05
  3   2  15  85 -6.54319e-04
  3   2  15  88  9.01261e-05
  3   2  15  89  6.52279e-04
  3   2  15  93  3.93674e-04
  3   2  15  96 -1.06278e-05
  3   2  15  97 -6.33040e-05
  3   2  15  98  1.46491e-05
  3   2  15  99  3.99487e-05
  3   2  15 102 -1.10164e-04
  3   2  15 104 -6.67647e-04
  3   2  15 105 -4.12262e-04
  3   2  15 108 -8.03006e-05
  3   2  15 114 -3.05947e-04
  3   2  15 115  2.28330e-04
  3   2  15 121  4.15860e-04
  3   2  15 124 -2.53319e-05
  3   2  15 125  1.01341e-04
  3   2  15 127  2.70201e-04
  3   2  15 130  4.47487e-04
  3   2  15 131 -2.46878e-05
  3   2  15 132 -1.00769e-05
  3   2  15 133  6.87511e-04
  3   2  15 139 -7.60552e-04
  3   2  15 140 -2.55121e-05
  3   2  15 141  4.27316e-04
  3   2  15 142 -6.89580e-04
  3   2  15 146 -1.17126e-04
  3   2  15 147 -1.33975e-05
  3   2  15 150  7.48511e-04
  3   2  15 151 -1.07654e-04
  3   2  15 155  3.94058e-05
  3   2  15 157  8.56338e-04
  3   2  15 158  1.75044e-05
  3   2  15 160  6.80718e-04
  3   2  15 161  6.68648e-04
  3   2  15 164 -1.53757e-04
  3   2  15 168 -4.12230e-04
  3   2  15 172 -2.86182e-05
  3   2  15 176  4.81336e-04
  3   2  16   8 -1.27683e-04
  3   2  16  10  7.59611e-05
  3   2  16  11 -7.68527e-05
  3   2  16  12  5.25106e-05
  3   2  16  15  2.00161e-04
  3   2  16  18  1.33273e-04
  3   2  16  21 -1.56486e-04
  3   2  16  25 -8.64970e-05
  3   2  16  27 -8.04666e-05
  3   2  16  28 -8.02243e-05
  3   2  16  29 -1.61257e-04
  3   2  16  32  5.43415e-04
  3   2  16  33 -1.10955e-04
  3   2  16  34 -1.11392e-04
  3   2  16  38  4.45572e-04
  3   2  16  40 -1.42082e-04
  3   2  16  44 -4.88686e-04
  3   2  16  45  4.86243e-04
  3   2  16  46  4.95839e-05
  3   2  16  49  1.11459e-04
  3   2  16  55 -2.53568e-04
  3   2  16  56  1.03056e-04
  3   2  16  58  1.23034e-04
  3   2  16  61  7.28987e-04
  3   2  16  63 -6.99636e-04
  3   2  16  64  6.98414e-04
  3   2  16  69  2.79056e-05
  3   2  16  72  7.10550e-05
  3   2  16  73 -7.10319e-05
  3   2  16  75  1.24762e-04
  3   2  16  78 -2.10354e-04
  3   2  16  83  7.91451e-05
  3   2  16  86 -2.97598e-04
  3   2  16  87  2.97270e-04
  3   2  16  91  3.11929e-05
  3   2  16  93  3.42686e-05
  3   2  16  94  5.19793e-05
  3   2  16  95 -5.13494e-05
  3   2  16  97  2.98342e-05
  3   2  16  99  2.91599e-05
  3   2  16 100  7.12624e-05
  3   2  16 106 -7.29440e-05
  3   2  16 107 -7.28597e-05
  3   2  16 108  3.75813e-05
  3   2  16 109 -1.40365e-04
  3   2  16 110 -3.09970e-05
  3   2  16 112  1.00735e-04
  3   2  16 113 -1.00183e-04
  3   2  16 114  9.05296e-05
  3   2  16 116  1.15189e-04
  3   2  16 117  1.15384e-04
  3   2  16 120  2.21837e-04
  3   2  16 121 -2.09206e-05
  3   2  16 122 -1.57064e-04
  3   2  16 123  1.57485e-04
  3   2  16 124  2.04310e-04
  3   2  16 126  1.16907e-05
  3   2  16 130  4.98352e-05
  3   2  16 132 -1.73001e-05
  3   2  16 133  1.77773e-04
  3   2  16 134 -1.41628e-04
  3   2  16 136  2.39153e-05
  3   2  16 139  2.17848e-05
  3   2  16 141  1.38141e-04
  3   2  16 142  1.32648e-04
  3   2  16 143 -1.29972e-04
  3   2  16 144  1.12376e-04
  3   2  16 145  1.14874e-04
  3   2  16 146 -9.44686e-05
  3   2  16 148 -5.91168e-05
  3   2  16 149  5.89403e-05
  3   2  16 151 -7.27652e-05
  3   2  16 152 -6.16276e-05
  3   2  16 153 -5.71529e-05
  3   2  16 155 -3.57074e-05
  3   2  16 158 -3.97503e-05
  3   2  16 174  3.22722e-05
  3   2  16 175  3.30770e-05
  3   2  17   7  2.10133e-04
  3   2  17   8 -1.41614e-04
  3   2  17   9 -1.18022e-04
  3   2  17  13  2.87441e-05
  3   2  17  14 -4.69738e-05
  3   2  17  17  6.50476e-05
  3   2  17  22  1.15072e-04
  3   2  17  25  8.98874e-05
  3   2  17  26 -9.00220e-05
  3   2  17  28 -8.82706e-05
  3   2  17  30 -6.98647e-05
  3   2  17  35  7.75441e-05
  3   2  17  39  1.29656e-04
  3   2  17  42  1.49253e-04
  3   2  17  48  7.92934e-05
  3   2  17  50 -5.15327e-05
  3   2  17  52 -2.33772e-04
  3   2  17  54 -1.75577e-04
  3   2  17  55 -1.74632e-04
  3   2  17  58  1.28586e-04
  3   2  17  60 -9.17440e-05
  3   2  17  67 -5.50920e-05
  3   2  17  69  3.19954e-05
  3   2  17  70  1.99074e-04
  3   2  17  74  3.58351e-05
  3   2  17  75  4.58660e-05
  3   2  17  76 -1.25434e-04
  3   2  17  77  2.21110e-04
  3   2  17  81 -1.27244e-05
  3   2  17  82 -6.65656e-05
  3   2  17  85  2.06483e-04
  3   2  17  86 -8.83508e-05
  3   2  17  88 -1.22970e-05
  3   2  17  90 -4.90653e-05
  3   2  17  91  4.85170e-05
  3   2  17  93 -7.24367e-05
  3   2  17  97  2.57449e-05
  3   2  17  99 -8.78552e-05
  3   2  17 101 -4.28714e-05
  3   2  17 102  7.37428e-05
  3   2  17 105 -5.98747e-05
  3   2  17 108 -1.15370e-04
  3   2  17 111 -5.34747e-05
  3   2  17 118  2.14603e-04
  3   2  17 121  1.87423e-04
  3   2  17 127 -8.49837e-05
  3   2  17 130  3.83850e-05
  3   2  17 132  3.43536e-05
  3   2  17 135 -8.02041e-05
  3   2  17 136  2.07368e-04
  3   2  17 137  2.12351e-04
  3   2  17 139  1.22061e-04
  3   2  17 141  1.47209e-04
  3   2  17 142 -8.16295e-05
  3   2  17 146  1.94446e-05
  3   2  17 148  6.10804e-05
  3   2  17 150 -7.70092e-05
  3   2  17 151  1.93379e-05
  3   2  17 153  5.52590e-05
  3   2  17 154  5.47661e-05
  3   2  17 155 -5.13197e-05
  3   2  17 156  6.54348e-05
  3   2  17 157 -7.82837e-05
  3   2  17 158 -2.31010e-05
  3   2  17 159 -6.11704e-05
  3   2  17 161 -6.66822e-05
  3   2  17 164  2.15032e-04
  3   2  17 165 -2.00994e-04
  3   2  17 166 -4.17312e-05
  3   2  17 167  5.75754e-05
  3   2  17 168  8.25570e-05
  3   2  17 169 -2.01583e-04
  3   2  17 170 -1.65104e-05
  3   2  17 171 -1.40653e-04
  3   2  17 172  1.12083e-04
  3   2  17 173 -2.04000e-04
  3   2  17 174  1.51449e-04
  3   2  17 176 -8.04257e-05
  3   2  18   8  3.08804e-04
  3   2  18  12 -1.94997e-04
  3   2  18  13  1.98566e-04
  3   2  18  14  1.14076e-05
  3   2  18  17 -6.34039e-05
  3   2  18  22  4.40640e-05
  3   2  18  23 -1.62348e-04
  3   2  18  25 -1.57368e-04
  3   2  18  26 -1.56066e-04
  3   2  18  28  7.18859e-05
  3   2  18  30  5.76291e-05
  3   2  18  34 -1.27888e-04
  3   2  18  35 -4.79532e-05
  3   2  18  38  4.18639e-04
  3   2  18  39  7.94291e-05
  3   2  18  42  9.26892e-05
  3   2  18  48  1.53222e-04
  3   2  18  50 -2.09625e-04
  3   2  18  51  2.01862e-04
  3   2  18  53  1.01653e-04
  3   2  18  54  1.45414e-04
  3   2  18  55 -1.44264e-04
  3   2  18  58 -2.73821e-05
  3   2  18  60 -8.00650e-05
  3   2  18  62 -4.76804e-04
  3   2  18  67 -1.10603e-04
  3   2  18  68 -2.19979e-05
  3   2  18  74  1.04207e-05
  3   2  18  75 -1.57145e-05
  3   2  18  76 -8.97185e-05
  3   2  18  77  9.73737e-05
  3   2  18  81 -1.28611e-04
  3   2  18  82  1.14959e-04
  3   2  18  85 -6.83960e-05
  3   2  18  86  2.03894e-04
  3   2  18  88  3.23311e-04
  3   2  18  89  2.08908e-04
  3   2  18  90 -2.28616e-04
  3   2  18  91  2.29731e-04
  3   2  18  93 -7.85927e-05
  3   2  18  97 -3.50218e-05
  3   2  18  99  4.11657e-05
  3   2  18 101 -2.62593e-04
  3   2  18 102 -3.19896e-05
  3   2  18 105 -3.18906e-05
  3   2  18 108 -6.37859e-05
  3   2  18 111 -3.41092e-04
  3   2  18 114 -2.08696e-04
  3   2  18 115  2.03417e-04
  3   2  18 121  8.36627e-05
  3   2  18 122  1.29210e-04
  3   2  18 125  2.33515e-04
  3   2  18 130  1.50663e-04
  3   2  18 131  2.23591e-04
  3   2  18 132 -4.52820e-05
  3   2  18 133 -2.23445e-04
  3   2  18 135 -1.88103e-04
  3   2  18 136  1.63145e-04
  3   2  18 137  1.63764e-04
  3   2  18 139  1.07524e-04
  3   2  18 142 -1.51924e-04
  3   2  18 146 -3.14467e-05
  3   2  18 148 -9.12439e-05
  3   2  18 150 -1.96130e-04
  3   2  18 151 -2.50456e-05
  3   2  18 152 -2.02520e-04
  3   2  18 153 -2.38039e-04
  3   2  18 154  2.27430e-04
  3   2  18 155 -6.26286e-05
  3   2  18 157 -1.02829e-05
  3   2  18 158 -2.43501e-05
  3   2  18 159 -1.95164e-05
  3   2  18 160 -2.05922e-04
  3   2  18 161 -2.04801e-04
  3   2  18 164 -1.29695e-05
  3   2  18 166  2.60853e-04
  3   2  18 167  2.22955e-04
  3   2  18 168  1.14494e-04
  3   2  18 170  3.07787e-04
  3   2  18 171 -1.17890e-04
  3   2  18 172  2.41629e-05
  3   2  18 174  8.96550e-05
  3   2  18 176 -5.85423e-05
  3   2  18 177 -2.12212e-04
  3   3   4   8  2.00627e-05
  3   3   4  10 -1.04716e-05
  3   3   4  11 -1.08203e-05
  3   3   4  15 -1.03688e-04
  3   3   4  21  5.41119e-05
  3   3   4  27 -5.12177e-05
  3   3   4  28  2.34327e-05
  3   3   4  33  1.33183e-04
  3   3   4  34  8.84043e-05
  3   3   4  38 -2.42350e-04
  3   3   4  44 -3.73304e-05
  3   3   4  45 -5.37544e-05
  3   3   4  46  2.32287e-05
  3   3   4  53  2.95031e-05
  3   3   4  55  1.12346e-04
  3   3   4  56 -8.74358e-05
  3   3   4  61 -1.94012e-04
  3   3   4  62 -2.14487e-04
  3   3   4  63  5.99140e-05
  3   3   4  64 -7.36927e-05
  3   3   4  69  4.37975e-05
  3   3   4  72 -8.43788e-05
  3   3   4  73  8.77013e-05
  3   3   4  94 -1.86072e-05
  3   3   4  95  2.24232e-05
  3   3   4 106  1.00109e-05
  3   3   4 107  1.10684e-05
  3   3   4 110  2.10842e-05
  3   3   4 112  2.89783e-05
  3   3   4 113  2.86958e-05
  3   3   4 117  1.10830e-05
  3   3   4 122 -3.45862e-05
  3   3   4 123  3.41099e-05
  3   3   4 128 -2.19541e-05
  3   3   4 129  2.57997e-05
  3   3   4 142  5.39494e-05
  3   3   4 143  1.75518e-05
  3   3   4 144  3.49642e-05
  3   3   4 145 -5.50125e-05
  3   3   5   8 -7.76877e-05
  3   3   5  10  1.56222e-05
  3   3   5  11  1.83980e-05
  3   3   5  15 -1.12284e-04
  3   3   5  21 -2.38449e-04
  3   3   5  25 -1.48910e-05
  3   3   5  27  2.22587e-04
  3   3   5  28 -2.20728e-04
  3   3   5  32 -2.59572e-05
  3   3   5  33  3.17876e-04
  3   3   5  34  3.13201e-04
  3   3   5  38 -1.09986e-04
  3   3   5  44  1.34696e-05
  3   3   5  46  1.18272e-04
  3   3   5  49  9.15919e-05
  3   3   5  55 -2.24112e-04
  3   3   5  56  3.42588e-05
  3   3   5  61  2.94332e-05
  3   3   5  62  2.61994e-05
  3   3   5  63 -1.79274e-05
  3   3   5  64  1.87671e-05
  3   3   5  70 -1.59520e-05
  3   3   5  94  1.58923e-04
  3   3   5  95 -1.71380e-04
  3   3   5 100  1.29487e-05
  3   3   5 106 -6.60529e-05
  3   3   5 107 -6.56378e-05
  3   3   5 112  4.16957e-05
  3   3   5 113  4.61994e-05
  3   3   5 116  1.25952e-04
  3   3   5 117 -1.41604e-04
  3   3   5 122 -9.36331e-05
  3   3   5 123  1.08237e-04
  3   3   5 126  8.44426e-05
  3   3   5 128  2.02999e-04
  3   3   5 129 -1.99526e-04
  3   3   5 134 -7.19320e-05
  3   3   5 136 -1.15397e-05
  3   3   5 142 -1.02701e-04
  3   3   5 143 -9.74843e-05
  3   3   5 144  1.07132e-05
  3   3   5 145 -1.79553e-05
  3   3   5 148  1.58808e-05
  3   3   5 149  1.72618e-05
  3   3   6  15  9.41256e-05
  3   3   6  21 -5.47104e-05
  3   3   6  27 -9.23108e-05
  3   3   6  28 -9.15036e-05
  3   3   6  32  3.60127e-05
  3   3   6  33 -3.14277e-04
  3   3   6  34  3.16480e-04
  3   3   6  38  8.74171e-05
  3   3   6  44  1.19422e-05
  3   3   6  45 -7.12365e-05
  3   3   6  49  6.70758e-05
  3   3   6  55  7.52243e-05
  3   3   6  56 -3.49300e-05
  3   3   6  61 -3.97279e-05
  3   3   6  62  2.91720e-05
  3   3   6  69  1.33028e-05
  3   3   6  72 -1.74294e-05
  3   3   6  73 -1.72251e-05
  3   3   6  75 -1.73274e-05
  3   3   6  78  1.07012e-05
  3   3   6  91  2.26372e-05
  3   3   6 106  1.00503e-05
  3   3   6 107 -1.00426e-05
  3   3   6 110  1.97769e-05
  3   3   6 120 -1.71197e-05
  3   3   6 126  3.47815e-05
  3   3   6 128  2.86173e-05
  3   3   6 129  2.87739e-05
  3   3   6 134  1.51541e-05
  3   3   6 142  3.54130e-05
  3   3   6 143 -4.13423e-05
  3   3   6 144  2.45163e-05
  3   3   6 145  2.63204e-05
  3   3   7   8  3.03727e-04
  3   3   7  10  1.06593e-04
  3   3   7  11 -1.09089e-04
  3   3   7  15  1.35878e-04
  3   3   7  21  2.74616e-04
  3   3   7  25 -1.36912e-05
  3   3   7  27  1.03938e-05
  3   3   7  28  2.91038e-05
  3   3   7  32 -1.22966e-04
  3   3   7  33  5.24758e-05
  3   3   7  34 -5.55677e-05
  3   3   7  38 -8.09804e-05
  3   3   7  44  1.15937e-04
  3   3   7  45 -1.25266e-04
  3   3   7  46 -4.72753e-05
  3   3   7  49  1.30395e-05
  3   3   7  55  1.72357e-04
  3   3   7  56 -1.77466e-04
  3   3   7  62 -5.75117e-05
  3   3   7  63 -3.43561e-05
  3   3   7  64 -5.61482e-05
  3   3   7  72 -2.03784e-05
  3   3   7  75  5.50265e-05
  3   3   7  78 -2.40097e-05
  3   3   7  83  9.30641e-05
  3   3   7  91 -6.98622e-05
  3   3   7  94  5.66847e-04
  3   3   7  95  5.78856e-04
  3   3   7  96 -3.88493e-05
  3   3   7 100  1.83102e-05
  3   3   7 106  1.37985e-05
  3   3   7 110  5.59925e-05
  3   3   7 112  1.63266e-04
  3   3   7 113 -1.65601e-04
  3   3   7 114 -7.54919e-05
  3   3   7 116  5.94183e-04
  3   3   7 117  6.03400e-04
  3   3   7 120  1.71660e-05
  3   3   7 122 -5.21670e-04
  3   3   7 123 -5.17920e-04
  3   3   7 124 -7.12060e-05
  3   3   7 126 -1.81737e-04
  3   3   7 128 -1.96976e-04
  3   3   7 129 -1.80240e-04
  3   3   7 131  1.02108e-05
  3   3   7 133 -7.37890e-05
  3   3   7 134 -2.34375e-05
  3   3   7 136 -1.02941e-05
  3   3   7 140 -6.45289e-05
  3   3   7 142  1.96419e-04
  3   3   7 143 -6.75524e-05
  3   3   7 144  1.02547e-04
  3   3   7 145  3.93161e-05
  3   3   7 147 -6.94819e-05
  3   3   7 148  4.12358e-05
  3   3   7 149 -4.30310e-05
  3   3   7 153  4.27509e-05
  3   3   7 163 -2.46912e-05
  3   3   7 174  2.71699e-05
  3   3   7 175 -2.68640e-05
  3   3   8   8 -4.41730e-05
  3   3   8  15  1.14834e-04
  3   3   8  21  2.66489e-05
  3   3   8  27 -7.43045e-04
  3   3   8  28 -7.40264e-04
  3   3   8  32  1.69460e-05
  3   3   8  33  3.61350e-04
  3   3   8  34 -3.61327e-04
  3   3   8  38 -5.99074e-05
  3   3   8  44 -8.94714e-05
  3   3   8  45  8.51740e-05
  3   3   8  46 -4.37236e-04
  3   3   8  49  3.17622e-04
  3   3   8  55 -2.14274e-04
  3   3   8  56  1.16896e-05
  3   3   8  63  4.28799e-05
  3   3   8  64  4.21882e-05
  3   3   8  70 -3.35934e-05
  3   3   8  91 -1.21218e-05
  3   3   8  94 -3.51011e-04
  3   3   8  95 -3.50064e-04
  3   3   8 100  4.19913e-05
  3   3   8 106 -2.17505e-04
  3   3   8 107  2.17588e-04
  3   3   8 110 -2.57348e-05
  3   3   8 112  4.29126e-05
  3   3   8 113 -4.32128e-05
  3   3   8 116  2.24685e-04
  3   3   8 117  2.25595e-04
  3   3   8 120  1.02203e-05
  3   3   8 122  3.62075e-04
  3   3   8 123  3.62595e-04
  3   3   8 126  2.41518e-04
  3   3   8 128  6.19825e-04
  3   3   8 129  6.20414e-04
  3   3   8 134 -2.27926e-04
  3   3   8 136 -3.85387e-05
  3   3   8 142  9.00580e-04
  3   3   8 143 -9.33109e-04
  3   3   8 144  4.09273e-04
  3   3   8 145  4.16934e-04
  3   3   8 148  8.60154e-05
  3   3   8 149 -8.61313e-05
  3   3   8 153 -1.75984e-05
  3   3   8 158  2.72213e-05
  3   3   8 166  1.73666e-05
  3   3   8 170 -1.39294e-05
  3   3   9  15  4.13019e-05
  3   3   9  21 -2.03132e-05
  3   3   9  27  1.67470e-05
  3   3   9  28 -1.72701e-05
  3   3   9  32  2.02934e-04
  3   3   9  33  5.96159e-05
  3   3   9  34  5.89031e-05
  3   3   9  38  9.62371e-05
  3   3   9  44 -2.63255e-04
  3   3   9  45 -2.67130e-04
  3   3   9  46  1.43533e-05
  3   3   9  49  1.23894e-05
  3   3   9  55 -1.23276e-04
  3   3   9  56 -2.26709e-04
  3   3   9  61 -6.52726e-05
  3   3   9  62 -6.61447e-05
  3   3   9  63 -1.56946e-05
  3   3   9  64  1.54013e-05
  3   3   9  69 -2.24642e-04
  3   3   9  72  2.30452e-04
  3   3   9  73 -2.30160e-04
  3   3   9  75  1.28043e-04
  3   3   9  78 -1.94919e-04
  3   3   9  86  5.39385e-05
  3   3   9  87  5.40982e-05
  3   3   9  91  1.27517e-05
  3   3   9  94 -1.24992e-04
  3   3   9  95  1.26015e-04
  3   3   9  96  1.09471e-05
  3   3   9 100  4.06152e-05
  3   3   9 110  1.79593e-05
  3   3   9 112  2.26447e-04
  3   3   9 113  2.27443e-04
  3   3   9 114  3.38968e-05
  3   3   9 116  8.93746e-04
  3   3   9 117 -9.00308e-04
  3   3   9 120 -2.21817e-04
  3   3   9 122 -3.45102e-04
  3   3   9 123  3.46441e-04
  3   3   9 126 -2.10129e-04
  3   3   9 128  1.04495e-05
  3   3   9 129 -1.14821e-05
  3   3   9 131  1.67285e-05
  3   3   9 133 -4.97603e-05
  3   3   9 134 -2.17388e-05
  3   3   9 136 -2.56280e-05
  3   3   9 140  2.14804e-04
  3   3   9 142 -1.47573e-04
  3   3   9 144 -1.73820e-05
  3   3   9 145 -7.05035e-05
  3   3   9 147  1.39620e-04
  3   3   9 148  6.89893e-05
  3   3   9 149  6.86433e-05
  3   3   9 153  9.44897e-05
  3   3   9 158  5.39261e-05
  3   3   9 163 -5.33475e-05
  3   3   9 166 -2.23406e-05
  3   3   9 174  2.44749e-05
  3   3   9 175  2.44908e-05
  3   3  10   7 -8.81069e-04
  3   3  10   8  7.01469e-04
  3   3  10   9  7.01074e-04
  3   3  10  12 -1.58846e-05
  3   3  10  13  2.20191e-04
  3   3  10  14  7.09086e-04
  3   3  10  17 -4.84817e-04
  3   3  10  18 -2.31102e-05
  3   3  10  19  8.55240e-04
  3   3  10  20  5.31841e-04
  3   3  10  22  6.20667e-04
  3   3  10  23  5.05932e-04
  3   3  10  24 -4.71133e-04
  3   3  10  25 -5.14816e-04
  3   3  10  26  5.00901e-04
  3   3  10  28 -7.20666e-04
  3   3  10  29 -9.04778e-04
  3   3  10  30  4.60800e-04
  3   3  10  35 -1.42617e-05
  3   3  10  36  1.27674e-05
  3   3  10  39  8.01787e-04
  3   3  10  40 -1.95445e-05
  3   3  10  41 -8.51145e-04
  3   3  10  42  6.96380e-04
  3   3  10  43  8.80190e-04
  3   3  10  48 -8.90059e-04
  3   3  10  50 -1.63109e-04
  3   3  10  53 -1.95934e-05
  3   3  10  54 -6.64078e-04
  3   3  10  55  6.61402e-04
  3   3  10  56  6.97613e-04
  3   3  10  57 -7.10989e-04
  3   3  10  58 -7.18559e-04
  3   3  10  59 -6.30767e-04
  3   3  10  63 -7.00144e-04
  3   3  10  66 -8.96903e-04
  3   3  10  67 -4.59232e-04
  3   3  10  68  5.23293e-05
  3   3  10  69 -3.39663e-05
  3   3  10  70 -4.70723e-04
  3   3  10  71 -5.21335e-04
  3   3  10  74 -1.95689e-04
  3   3  10  75  1.70649e-04
  3   3  10  76  5.60956e-04
  3   3  10  79  4.91001e-04
  3   3  10  80 -5.05264e-04
  3   3  10  81  4.51758e-04
  3   3  10  82 -6.59429e-04
  3   3  10  83  9.28103e-04
  3   3  10  84  9.29232e-04
  3   3  10  85  8.86327e-04
  3   3  10  86  9.25345e-04
  3   3  10  88  1.45605e-03
  3   3  10  89 -5.03681e-04
  3   3  10  90 -1.10004e-03
  3   3  10  91  1.10132e-03
  3   3  10  92 -5.34906e-04
  3   3  10  93 -4.73056e-04
  3   3  10  97  1.85904e-04
  3   3  10  99 -2.01737e-05
  3   3  10 101  9.79833e-04
  3   3  10 102 -4.85813e-04
  3   3  10 104 -5.50089e-04
  3   3  10 105 -3.68521e-04
  3   3  10 108 -3.29405e-04
  3   3  10 109  1.30567e-05
  3   3  10 111 -1.11991e-03
  3   3  10 115  9.72548e-04
  3   3  10 119 -9.80211e-04
  3   3  10 121  5.91611e-04
  3   3  10 122 -2.95527e-04
  3   3  10 125 -3.00919e-05
  3   3  10 127 -8.52116e-04
  3   3  10 130 -5.25499e-04
  3   3  10 132 -9.11434e-05
  3   3  10 135  1.01029e-03
  3   3  10 136 -9.49677e-04
  3   3  10 137  9.55508e-04
  3   3  10 138  9.08165e-04
  3   3  10 139  4.98978e-04
  3   3  10 141 -4.00100e-04
  3   3  10 146 -4.56073e-04
  3   3  10 148 -4.11021e-04
  3   3  10 150 -9.21037e-04
  3   3  10 151  5.55493e-04
  3   3  10 152 -9.08626e-04
  3   3  10 153 -1.04072e-03
  3   3  10 154  1.01570e-03
  3   3  10 155 -9.15853e-04
  3   3  10 157 -4.87497e-04
  3   3  10 159 -2.07891e-04
  3   3  10 161 -9.24856e-04
  3   3  10 162  9.49287e-04
  3   3  10 163  9.89710e-04
  3   3  10 164  8.48881e-05
  3   3  10 165 -9.22519e-04
  3   3  10 166 -9.36912e-04
  3   3  10 167 -9.27239e-04
  3   3  10 168  6.36690e-04
  3   3  10 169 -9.23383e-04
  3   3  10 170 -9.31049e-04
  3   3  10 171 -9.16950e-04
  3   3  10 172 -1.57994e-04
  3   3  10 174  7.89919e-04
  3   3  10 176 -4.50787e-04
  3   3  11   8 -7.45688e-04
  3   3  11   9 -7.51207e-04
  3   3  11  12 -9.56205e-04
  3   3  11  13 -8.80423e-04
  3   3  11  14 -1.86254e-04
  3   3  11  17  4.11238e-04
  3   3  11  18  6.20798e-04
  3   3  11  20 -1.16627e-03
  3   3  11  22  6.90020e-04
  3   3  11  23 -8.52374e-04
  3   3  11  24  8.82090e-04
  3   3  11  25 -1.47174e-04
  3   3  11  26  1.38894e-04
  3   3  11  28 -3.42986e-04
  3   3  11  29 -5.54014e-04
  3   3  11  30 -3.08885e-04
  3   3  11  35  3.70998e-04
  3   3  11  39  4.70719e-04
  3   3  11  40  7.03502e-04
  3   3  11  42 -2.46685e-04
  3   3  11  48 -4.80135e-04
  3   3  11  50  8.70317e-04
  3   3  11  51  9.29671e-04
  3   3  11  52 -9.34101e-04
  3   3  11  53 -2.04556e-04
  3   3  11  54  1.06316e-03
  3   3  11  55 -1.06369e-03
  3   3  11  56  7.23390e-04
  3   3  11  57  7.12034e-04
  3   3  11  58 -1.43945e-04
  3   3  11  59  9.01504e-04
  3   3  11  60 -4.57375e-04
  3   3  11  63  4.94228e-04
  3   3  11  65  4.38391e-04
  3   3  11  67 -1.04114e-04
  3   3  11  69  7.36162e-05
  3   3  11  70  8.96902e-05
  3   3  11  71  9.11182e-04
  3   3  11  74  4.22088e-04
  3   3  11  75 -4.32881e-04
  3   3  11  76  4.84405e-04
  3   3  11  77 -8.77369e-04
  3   3  11  79  9.14240e-04
  3   3  11  80  9.20876e-04
  3   3  11  81 -1.08647e-03
  3   3  11  82  3.65708e-04
  3   3  11  83 -5.05050e-04
  3   3  11  84  5.03531e-04
  3   3  11  86 -5.02459e-04
  3   3  11  88 -1.20405e-04
  3   3  11  90 -7.58281e-04
  3   3  11  91 -7.62703e-04
  3   3  11  92  9.29103e-04
  3   3  11  93 -7.06331e-04
  3   3  11  97  2.10568e-04
  3   3  11  98 -1.29069e-05
  3   3  11 101  6.01476e-04
  3   3  11 102 -1.19852e-04
  3   3  11 103 -9.18597e-04
  3   3  11 104  9.24862e-04
  3   3  11 105 -4.82281e-04
  3   3  11 108 -2.71578e-05
  3   3  11 109  5.28245e-04
  3   3  11 111 -6.96306e-04
  3   3  11 115 -1.62721e-04
  3   3  11 119 -5.28230e-04
  3   3  11 121  7.49569e-04
  3   3  11 122 -9.92082e-04
  3   3  11 125  5.58010e-04
  3   3  11 127 -1.45338e-04
  3   3  11 130  6.35575e-04
  3   3  11 132 -7.40782e-05
  3   3  11 135  5.33870e-04
  3   3  11 136  3.11075e-04
  3   3  11 137 -3.24459e-04
  3   3  11 139  1.61426e-04
  3   3  11 141 -2.41212e-04
  3   3  11 146  5.02265e-05
  3   3  11 148 -3.16100e-04
  3   3  11 150  9.86024e-04
  3   3  11 151  1.41193e-04
  3   3  11 153  6.45495e-04
  3   3  11 154  6.34920e-04
  3   3  11 155 -3.56844e-04
  3   3  11 157 -5.42326e-04
  3   3  11 158  5.30538e-05
  3   3  11 159 -1.96920e-04
  3   3  11 161  4.18614e-05
  3   3  11 162  5.07061e-04
  3   3  11 163 -5.24359e-04
  3   3  11 164 -1.07265e-04
  3   3  11 165 -5.16954e-04
  3   3  11 166  5.09895e-04
  3   3  11 167 -5.02352e-04
  3   3  11 168  2.02503e-04
  3   3  11 170  5.12084e-04
  3   3  11 171 -4.95345e-04
  3   3  11 172  1.32790e-04
  3   3  11 174  3.97182e-04
  3   3  11 176  1.25075e-04
  3   3  12   8  1.37538e-04
  3   3  12   9  1.38610e-04
  3   3  12  12  9.07601e-05
  3   3  12  13  4.07919e-05
  3   3  12  14  1.93826e-04
  3   3  12  17  4.79295e-05
  3   3  12  19 -7.77819e-04
  3   3  12  20  8.76347e-05
  3   3  12  22  9.51111e-05
  3   3  12  23 -6.22680e-05
  3   3  12  24  7.02875e-04
  3   3  12  25  1.89202e-04
  3   3  12  26 -1.93830e-04
  3   3  12  28 -7.67305e-05
  3   3  12  29 -7.52622e-05
  3   3  12  30 -1.46854e-04
  3   3  12  35  1.30689e-04
  3   3  12  36  9.04757e-04
  3   3  12  38  1.29512e-05
  3   3  12  39  1.34821e-05
  3   3  12  41  7.90034e-04
  3   3  12  42 -4.87025e-04
  3   3  12  48 -4.72943e-05
  3   3  12  50 -3.58602e-05
  3   3  12  51  7.60277e-05
  3   3  12  53 -5.14655e-05
  3   3  12  54  6.38577e-05
  3   3  12  55  6.47368e-05
  3   3  12  56  7.03160e-04
  3   3  12  57  7.03455e-04
  3   3  12  58  2.90494e-04
  3   3  12  59  8.22431e-05
  3   3  12  60 -3.07118e-05
  3   3  12  62  3.16999e-04
  3   3  12  65 -7.90110e-04
  3   3  12  66  4.47350e-05
  3   3  12  67  1.82449e-04
  3   3  12  68  2.56042e-05
  3   3  12  69 -5.18884e-05
  3   3  12  70  7.83723e-05
  3   3  12  74  6.31522e-04
  3   3  12  75 -1.20960e-05
  3   3  12  80 -3.89699e-05
  3   3  12  81 -5.06902e-04
  3   3  12  82  1.29693e-04
  3   3  12  85  1.42074e-04
  3   3  12  88  3.62718e-04
  3   3  12  92  1.06340e-04
  3   3  12  93  1.90253e-04
  3   3  12  97  7.23807e-05
  3   3  12  98 -1.45994e-04
  3   3  12  99 -5.36316e-05
  3   3  12 102  1.24152e-04
  3   3  12 103  5.48145e-05
  3   3  12 104  7.52387e-05
  3   3  12 105  6.36347e-05
  3   3  12 108  1.47785e-04
  3   3  12 109  3.27196e-04
  3   3  12 113 -1.14980e-05
  3   3  12 115  6.91973e-05
  3   3  12 121 -4.12498e-04
  3   3  12 125 -3.86657e-04
  3   3  12 127 -7.89709e-05
  3   3  12 130  2.41162e-04
  3   3  12 132  1.69651e-04
  3   3  12 135 -7.71941e-04
  3   3  12 139  6.42667e-05
  3   3  12 141  2.80792e-04
  3   3  12 142 -3.89711e-04
  3   3  12 146  9.86074e-05
  3   3  12 150  1.48974e-05
  3   3  12 151 -2.37093e-04
  3   3  12 155 -1.19124e-04
  3   3  12 157 -3.43495e-05
  3   3  12 158  3.20793e-05
  3   3  12 161 -5.38011e-05
  3   3  12 164  9.29992e-05
  3   3  12 168  6.46695e-05
  3   3  12 172 -1.15044e-04
  3   3  12 175 -4.72175e-05
  3   3  12 176  4.85766e-04
  3   3  12 177  5.28272e-05
  3   3  13   7 -1.59174e-04
  3   3  13   8 -1.14067e-05
  3   3  13   9 -1.20880e-05
  3   3  13  13 -1.11192e-04
  3   3  13  14 -6.33968e-04
  3   3  13  17 -6.24719e-05
  3   3  13  19  1.77068e-04
  3   3  13  20  3.45372e-05
  3   3  13  22  1.11889e-04
  3   3  13  23 -2.41302e-04
  3   3  13  24 -1.24629e-04
  3   3  13  25  7.49385e-04
  3   3  13  26 -7.49833e-04
  3   3  13  28 -2.46865e-04
  3   3  13  30  4.20927e-04
  3   3  13  35 -5.34183e-05
  3   3  13  38  3.29151e-04
  3   3  13  39  1.05937e-04
  3   3  13  40  7.30935e-04
  3   3  13  41 -2.04522e-04
  3   3  13  48 -9.01616e-05
  3   3  13  50 -3.72257e-04
  3   3  13  52  1.85516e-04
  3   3  13  53 -6.09808e-05
  3   3  13  54 -1.42989e-04
  3   3  13  55 -1.11992e-04
  3   3  13  56  1.30931e-04
  3   3  13  57  1.31122e-04
  3   3  13  58 -1.73256e-04
  3   3  13  60  7.54075e-05
  3   3  13  62 -1.36137e-04
  3   3  13  67  3.17695e-04
  3   3  13  68  1.24366e-04
  3   3  13  69  1.65115e-05
  3   3  13  70  3.64351e-04
  3   3  13  71 -7.49556e-05
  3   3  13  74  4.97247e-04
  3   3  13  75  2.03755e-05
  3   3  13  76  1.22949e-04
  3   3  13  77  1.41331e-04
  3   3  13  80 -1.18582e-04
  3   3  13  81 -9.57414e-05
  3   3  13  82 -6.36639e-05
  3   3  13  85  1.68553e-04
  3   3  13  88  5.70116e-05
  3   3  13  93 -1.79150e-04
  3   3  13  97 -3.06038e-04
  3   3  13  98  2.85590e-04
  3   3  13  99 -4.07772e-04
  3   3  13 102 -1.48731e-04
  3   3  13 103 -8.35080e-05
  3   3  13 105 -3.67071e-04
  3   3  13 108  2.54705e-04
  3   3  13 109  1.69876e-04
  3   3  13 113 -1.26547e-05
  3   3  13 115 -2.48691e-04
  3   3  13 118 -6.61734e-05
  3   3  13 121  1.43343e-05
  3   3  13 127 -2.06652e-04
  3   3  13 130 -2.88175e-04
  3   3  13 132  2.84719e-04
  3   3  13 135  9.82379e-05
  3   3  13 138  3.64722e-04
  3   3  13 141 -3.09547e-05
  3   3  13 142 -1.80361e-04
  3   3  13 146 -7.85789e-05
  3   3  13 150  1.63980e-05
  3   3  13 151 -1.67595e-04
  3   3  13 155  2.31160e-04
  3   3  13 156  6.44994e-05
  3   3  13 157 -5.02469e-04
  3   3  13 158 -3.84346e-04
  3   3  13 161  1.46446e-05
  3   3  13 164 -3.16130e-05
  3   3  13 168  1.07126e-04
  3   3  13 172 -3.02581e-04
  3   3  13 173 -2.07507e-04
  3   3  13 175 -4.03518e-04
  3   3  13 176 -4.71677e-05
  3   3  14   7  7.13015e-04
  3   3  14   8 -1.46756e-03
  3   3  14   9 -1.46985e-03
  3   3  14  13 -6.51517e-04
  3   3  14  14 -6.32554e-04
  3   3  14  17 -2.50931e-05
  3   3  14  19 -7.38663e-04
  3   3  14  22  4.29596e-04
  3   3  14  23 -3.42344e-04
  3   3  14  24  7.17654e-04
  3   3  14  25  2.90424e-04
  3   3  14  29  6.60902e-04
  3   3  14  30  3.34743e-05
  3   3  14  31  6.88047e-05
  3   3  14  32 -6.91444e-05
  3   3  14  34  6.68301e-04
  3   3  14  35  9.17684e-05
  3   3  14  36  7.62506e-04
  3   3  14  37  4.80084e-04
  3   3  14  38 -4.82918e-04
  3   3  14  39 -1.76696e-04
  3   3  14  41  7.36755e-04
  3   3  14  42 -7.15495e-04
  3   3  14  43  5.75692e-04
  3   3  14  44  7.41409e-04
  3   3  14  50  3.21053e-04
  3   3  14  52  6.43789e-04
  3   3  14  58  5.48893e-04
  3   3  14  59  4.29316e-04
  3   3  14  60  8.87007e-04
  3   3  14  66  4.09064e-04
  3   3  14  67  4.19645e-04
  3   3  14  68 -4.08975e-04
  3   3  14  69  1.17766e-05
  3   3  14  70 -1.92409e-05
  3   3  14  71  6.83518e-04
  3   3  14  74  8.74764e-04
  3   3  14  75 -8.82874e-04
  3   3  14  76 -4.85815e-04
  3   3  14  77 -7.23219e-04
  3   3  14  81  3.80648e-04
  3   3  14  82  4.29206e-04
  3   3  14  85 -6.99280e-04
  3   3  14  88  1.37641e-04
  3   3  14  89  6.93661e-04
  3   3  14  93  3.93672e-04
  3   3  14  97 -6.33051e-05
  3   3  14  98 -6.34314e-04
  3   3  14  99  3.99508e-05
  3   3  14 102 -1.10161e-04
  3   3  14 103 -4.27555e-04
  3   3  14 105 -4.12262e-04
  3   3  14 108  3.58928e-04
  3   3  14 115 -3.04492e-04
  3   3  14 118 -6.37191e-04
  3   3  14 121  4.15878e-04
  3   3  14 125  3.71315e-04
  3   3  14 127  2.69511e-04
  3   3  14 130  4.47512e-04
  3   3  14 132 -1.00773e-05
  3   3  14 139 -5.32719e-04
  3   3  14 141  4.27312e-04
  3   3  14 142 -7.20342e-04
  3   3  14 146 -1.17127e-04
  3   3  14 151 -1.07661e-04
  3   3  14 152  4.49192e-05
  3   3  14 155  3.94058e-05
  3   3  14 156  3.97358e-04
  3   3  14 157  8.56342e-04
  3   3  14 158  1.75099e-05
  3   3  14 160 -6.54479e-04
  3   3  14 161  6.59464e-04
  3   3  14 164 -1.53760e-04
  3   3  14 165 -4.10244e-04
  3   3  14 168 -4.12231e-04
  3   3  14 172 -2.86136e-05
  3   3  14 175 -3.20660e-04
  3   3  14 176  4.81340e-04
  3   3  15   8  9.79043e-04
  3   3  15   9  9.83167e-04
  3   3  15  13  1.92814e-04
  3   3  15  14  3.34769e-04
  3   3  15  17 -3.73351e-04
  3   3  15  18 -6.86955e-04
  3   3  15  22 -8.03308e-04
  3   3  15  23  4.26357e-04
  3   3  15  25  4.33863e-04
  3   3  15  30 -4.09143e-04
  3   3  15  31 -2.01099e-04
  3   3  15  32 -2.00403e-04
  3   3  15  34 -9.85537e-05
  3   3  15  35 -2.69434e-04
  3   3  15  36  4.41151e-04
  3   3  15  37  1.75597e-04
  3   3  15  38 -1.75451e-04
  3   3  15  40 -1.91109e-05
  3   3  15  42  2.17107e-04
  3   3  15  43 -6.88022e-04
  3   3  15  44  4.01257e-04
  3   3  15  50 -5.83882e-04
  3   3  15  53  2.11835e-04
  3   3  15  58  2.13071e-04
  3   3  15  59 -6.80444e-04
  3   3  15  60  1.60914e-04
  3   3  15  65 -3.78877e-04
  3   3  15  66 -6.91204e-04
  3   3  15  67  3.05604e-04
  3   3  15  68 -3.03706e-04
  3   3  15  69 -8.61391e-05
  3   3  15  70 -1.27286e-04
  3   3  15  71  4.67915e-04
  3   3  15  74 -9.15233e-05
  3   3  15  75  8.58750e-05
  3   3  15  76 -3.68026e-04
  3   3  15  80 -6.55877e-04
  3   3  15  82  3.99921e-05
  3   3  15  88  4.12659e-04
  3   3  15  90 -1.28074e-05
  3   3  15  91 -1.45903e-05
  3   3  15  92 -6.67988e-04
  3   3  15  93  1.39643e-04
  3   3  15  97  1.23458e-04
  3   3  15  98 -3.96996e-04
  3   3  15  99 -1.46170e-04
  3   3  15 102  2.55518e-04
  3   3  15 103  6.78826e-04
  3   3  15 105  6.86259e-04
  3   3  15 108  9.41421e-05
  3   3  15 109 -5.12292e-04
  3   3  15 115 -3.71735e-05
  3   3  15 121 -7.72405e-04
  3   3  15 125 -6.73846e-05
  3   3  15 127  3.21276e-04
  3   3  15 130 -5.68943e-04
  3   3  15 132  4.78631e-04
  3   3  15 139 -4.60583e-04
  3   3  15 141  4.15201e-04
  3   3  15 142 -5.55304e-04
  3   3  15 146  2.36935e-04
  3   3  15 151  3.28542e-05
  3   3  15 155  1.84097e-04
  3   3  15 157  5.82842e-04
  3   3  15 158  4.05173e-05
  3   3  15 161  4.01681e-04
  3   3  15 164  1.65625e-05
  3   3  15 172 -2.61757e-04
  3   3  15 175  1.90133e-05
  3   3  15 176  7.70487e-05
  3   3  15 177 -6.58616e-04
  3   3  16   8  2.03202e-04
  3   3  16  10  2.14668e-04
  3   3  16  11  2.14297e-04
  3   3  16  15 -5.02867e-04
  3   3  16  21 -2.31554e-04
  3   3  16  25 -1.06500e-04
  3   3  16  27  2.67217e-04
  3   3  16  28 -2.66540e-04
  3   3  16  32  1.91827e-04
  3   3  16  33  3.00799e-04
  3   3  16  34  3.01099e-04
  3   3  16  36  1.92670e-04
  3   3  16  38 -4.91631e-04
  3   3  16  40 -4.70066e-04
  3   3  16  44  1.85975e-04
  3   3  16  45  1.90321e-04
  3   3  16  46  5.50436e-04
  3   3  16  49 -1.80875e-04
  3   3  16  53  5.53673e-05
  3   3  16  55 -4.00038e-05
  3   3  16  56 -1.40364e-04
  3   3  16  58 -1.06560e-04
  3   3  16  59  3.05035e-04
  3   3  16  61  1.75231e-04
  3   3  16  62  1.74381e-04
  3   3  16  63  9.29162e-05
  3   3  16  64 -9.53418e-05
  3   3  16  66  2.74917e-04
  3   3  16  69  1.03647e-04
  3   3  16  70 -2.15837e-05
  3   3  16  72 -1.04950e-04
  3   3  16  73  1.04796e-04
  3   3  16  75 -1.05459e-04
  3   3  16  78  1.05159e-04
  3   3  16  83 -6.46861e-05
  3   3  16  91  4.26434e-05
  3   3  16  92  1.59883e-04
  3   3  16  93  3.94404e-05
  3   3  16  94  2.79783e-04
  3   3  16  95 -2.79507e-04
  3   3  16  97  4.11798e-05
  3   3  16  98  1.13812e-04
  3   3  16  99  5.01847e-05
  3   3  16 100  1.27694e-04
  3   3  16 102  1.12478e-04
  3   3  16 103 -1.87813e-04
  3   3  16 104  1.44429e-04
  3   3  16 106 -6.68787e-05
  3   3  16 107 -6.70393e-05
  3   3  16 108  6.37740e-05
  3   3  16 110 -1.78289e-04
  3   3  16 112  8.19015e-05
  3   3  16 113  8.29475e-05
  3   3  16 116 -3.23067e-05
  3   3  16 117  3.16580e-05
  3   3  16 120 -9.26098e-05
  3   3  16 121  1.45019e-04
  3   3  16 122  6.14351e-05
  3   3  16 123 -6.16500e-05
  3   3  16 128  7.94817e-05
  3   3  16 129 -7.99513e-05
  3   3  16 130 -6.11342e-05
  3   3  16 134 -1.25087e-04
  3   3  16 136 -1.42712e-04
  3   3  16 141 -1.06452e-04
  3   3  16 142  1.56352e-04
  3   3  16 143  1.57191e-04
  3   3  16 144  8.04805e-05
  3   3  16 145 -8.05912e-05
  3   3  16 146 -1.12137e-05
  3   3  16 148  1.93588e-04
  3   3  16 149  1.93703e-04
  3   3  16 151 -1.75015e-05
  3   3  16 152  2.04998e-04
  3   3  16 153 -1.33846e-04
  3   3  16 155 -4.74000e-05
  3   3  16 158  4.47065e-05
  3   3  16 166  1.63097e-05
  3   3  16 174 -6.41378e-05
  3   3  16 175 -6.31996e-05
  3   3  17   7  3.13760e-05
  3   3  17   8  3.41103e-04
  3   3  17   9 -2.99528e-04
  3   3  17  13 -2.02203e-05
  3   3  17  14 -1.14080e-05
  3   3  17  17  6.34007e-05
  3   3  17  19 -5.13011e-05
  3   3  17  20 -2.76806e-04
  3   3  17  22 -4.40648e-05
  3   3  17  23 -1.70299e-04
  3   3  17  25 -1.80014e-04
  3   3  17  26 -1.78276e-04
  3   3  17  28 -1.20659e-04
  3   3  17  30 -5.76286e-05
  3   3  17  35  4.79539e-05
  3   3  17  39 -1.19203e-04
  3   3  17  41  1.01111e-05
  3   3  17  42 -9.26900e-05
  3   3  17  48  1.90042e-04
  3   3  17  50  2.09632e-04
  3   3  17  51  2.07238e-04
  3   3  17  52  1.00346e-04
  3   3  17  53  5.43482e-05
  3   3  17  54  2.63848e-04
  3   3  17  55 -2.70941e-04
  3   3  17  58  1.50781e-04
  3   3  17  60 -7.55955e-05
  3   3  17  62 -2.19861e-04
  3   3  17  67  1.10600e-04
  3   3  17  68 -1.71541e-04
  3   3  17  70  6.94813e-05
  3   3  17  74 -1.04488e-05
  3   3  17  75 -1.56007e-05
  3   3  17  76 -3.83246e-05
  3   3  17  80  2.14634e-04
  3   3  17  81 -1.28611e-04
  3   3  17  82 -1.14958e-04
  3   3  17  86  2.04200e-04
  3   3  17  88 -3.23315e-04
  3   3  17  89  1.99519e-04
  3   3  17  90  2.21896e-04
  3   3  17  91 -2.22690e-04
  3   3  17  93  4.42039e-05
  3   3  17  99 -1.15668e-05
  3   3  17 101 -2.74037e-04
  3   3  17 102  3.68718e-05
  3   3  17 105  3.95448e-05
  3   3  17 108  1.01384e-04
  3   3  17 111  3.45182e-04
  3   3  17 115 -2.03414e-04
  3   3  17 121 -6.27998e-05
  3   3  17 125  5.14526e-05
  3   3  17 130 -1.00683e-04
  3   3  17 132  2.79157e-05
  3   3  17 135 -2.34832e-04
  3   3  17 136 -3.15232e-04
  3   3  17 137 -3.18589e-04
  3   3  17 139 -8.57223e-05
  3   3  17 141  1.38594e-04
  3   3  17 142  2.15548e-04
  3   3  17 146 -6.30804e-05
  3   3  17 148 -9.67409e-05
  3   3  17 151 -4.79208e-05
  3   3  17 153 -2.46405e-04
  3   3  17 154 -2.35700e-04
  3   3  17 155  2.67329e-05
  3   3  17 156 -2.04944e-04
  3   3  17 157  1.02823e-05
  3   3  17 158  2.53473e-05
  3   3  17 159  1.96859e-05
  3   3  17 160 -2.04152e-04
  3   3  17 161  2.05122e-04
  3   3  17 164  6.41028e-05
  3   3  17 165 -8.89279e-05
  3   3  17 166  2.61184e-04
  3   3  17 167  2.23255e-04
  3   3  17 168 -1.14493e-04
  3   3  17 169 -8.45319e-05
  3   3  17 170  3.08072e-04
  3   3  17 171  1.17628e-04
  3   3  17 172 -2.41632e-05
  3   3  17 173 -7.91917e-05
  3   3  17 174 -8.80562e-05
  3   3  17 176  1.30251e-05
  3   3  17 177 -1.97101e-04
  3   3  18   8  2.04931e-04
  3   3  18  13  6.40478e-05
  3   3  18  14 -4.69742e-05
  3   3  18  17  6.50485e-05
  3   3  18  18  2.71377e-04
  3   3  18  19  1.83165e-04
  3   3  18  22  1.15070e-04
  3   3  18  23 -8.05631e-05
  3   3  18  24 -1.79386e-04
  3   3  18  25 -4.34961e-05
  3   3  18  26  4.34602e-05
  3   3  18  28 -1.38292e-04
  3   3  18  29 -2.47422e-04
  3   3  18  30 -6.98643e-05
  3   3  18  34  1.82484e-04
  3   3  18  35  7.75444e-05
  3   3  18  36  1.07904e-04
  3   3  18  38 -2.00337e-04
  3   3  18  39  1.53204e-04
  3   3  18  41 -1.83329e-04
  3   3  18  42  1.49252e-04
  3   3  18  48 -2.01852e-04
  3   3  18  50 -5.15181e-05
  3   3  18  54  2.24503e-04
  3   3  18  55  2.23236e-04
  3   3  18  58  2.12523e-05
  3   3  18  59  2.45201e-04
  3   3  18  60 -1.81540e-04
  3   3  18  66  2.39750e-04
  3   3  18  67 -5.50965e-05
  3   3  18  68  4.29623e-05
  3   3  18  69  2.75927e-05
  3   3  18  70  3.67983e-05
  3   3  18  74  3.61006e-05
  3   3  18  75 -4.63648e-05
  3   3  18  76 -1.71379e-05
  3   3  18  77  1.89392e-04
  3   3  18  81  1.27444e-05
  3   3  18  82 -6.65703e-05
  3   3  18  86  6.57349e-05
  3   3  18  88 -1.23280e-05
  3   3  18  90 -4.63492e-05
  3   3  18  91  4.59586e-05
  3   3  18  92 -1.70511e-04
  3   3  18  93 -1.11797e-04
  3   3  18  97 -1.54096e-05
  3   3  18  98 -2.16423e-04
  3   3  18  99 -3.76541e-05
  3   3  18 101  3.00367e-05
  3   3  18 102 -3.87668e-05
  3   3  18 103  2.22035e-05
  3   3  18 104  2.19543e-04
  3   3  18 105 -5.25118e-05
  3   3  18 108 -5.15904e-05
  3   3  18 111 -5.02929e-05
  3   3  18 121  4.24876e-05
  3   3  18 122  1.62164e-04
  3   3  18 125  7.10980e-05
  3   3  18 127 -1.03536e-04
  3   3  18 130 -2.28661e-05
  3   3  18 132  4.06208e-05
  3   3  18 135  1.24709e-05
  3   3  18 136  1.67956e-04
  3   3  18 137  1.70205e-04
  3   3  18 139  1.19597e-04
  3   3  18 141  3.95397e-05
  3   3  18 142  3.01207e-05
  3   3  18 148 -3.62041e-05
  3   3  18 152 -9.25689e-05
  3   3  18 153 -4.47898e-05
  3   3  18 154  4.38499e-05
  3   3  18 155 -9.88255e-05
  3   3  18 157 -7.82865e-05
  3   3  18 158 -2.22218e-05
  3   3  18 159 -5.98151e-05
  3   3  18 161 -6.59084e-05
  3   3  18 164 -8.14393e-05
  3   3  18 166  4.32260e-05
  3   3  18 167 -5.90300e-05
  3   3  18 168  8.25561e-05
  3   3  18 170  1.73159e-05
  3   3  18 171 -1.41408e-04
  3   3  18 172  1.12084e-04
  3   3  18 174  1.48166e-04
  3   3  18 176  1.40572e-04
  3   4   5  13  2.30769e-04
  3   4   5  17  3.14658e-05
  3   4   5  22  1.09324e-04
  3   4   5  35 -1.93853e-05
  3   4   5  39  1.50412e-05
  3   4   5  50  2.60169e-05
  3   4   5  58 -1.11432e-04
  3   4   5  60 -2.20321e-05
  3   4   5  67 -9.24164e-05
  3   4   5  69  9.37555e-05
  3   4   5  70 -1.38491e-04
  3   4   5  82 -2.07472e-05
  3   4   5  88 -1.01899e-04
  3   4   5  93  5.02260e-05
  3   4   5  97  1.49784e-04
  3   4   5  99  8.73846e-05
  3   4   5 113  3.59452e-05
  3   4   5 121  7.24311e-05
  3   4   5 125  7.20155e-05
  3   4   5 130  1.04877e-04
  3   4   5 132 -8.44217e-05
  3   4   5 141  3.99559e-05
  3   4   5 146 -7.61333e-05
  3   4   5 155 -9.87356e-05
  3   4   5 164 -1.65731e-04
  3   4   5 172  8.10703e-05
  3   4   5 175 -1.44073e-05
  3   4   5 176 -4.68873e-05
  3   4   6  13  1.23401e-05
  3   4   6  17 -1.79356e-05
  3   4   6  35  7.37179e-05
  3   4   6  60  1.99671e-05
  3   4   7  13 -1.18928e-05
  3   4   7  14  2.04863e-05
  3   4   7  22  5.05069e-05
  3   4   7  23  1.78061e-04
  3   4   7  29  3.08430e-05
  3   4   7  35 -2.46874e-05
  3   4   7  40  5.20929e-05
  3   4   7  42  1.06857e-05
  3   4   7  53 -3.72886e-05
  3   4   7  58 -6.97033e-05
  3   4   7  59  1.69054e-05
  3   4   7  60  1.23487e-04
  3   4   7  81  1.22070e-04
  3   4   7 105 -6.59933e-05
  3   4   7 109 -1.45568e-05
  3   4   7 118 -3.11914e-05
  3   4   7 125 -1.27299e-05
  3   4   7 130  6.20336e-05
  3   4   7 132 -3.45835e-05
  3   4   7 138 -2.23650e-05
  3   4   7 139  9.45062e-05
  3   4   7 141 -2.87058e-05
  3   4   7 146  1.00575e-04
  3   4   7 150 -4.03066e-05
  3   4   7 151  2.99130e-05
  3   4   7 152 -2.45220e-05
  3   4   7 159 -4.33735e-05
  3   4   7 160 -1.08849e-05
  3   4   8   7  1.68103e-04
  3   4   8  12 -1.82082e-04
  3   4   8  19  2.73922e-04
  3   4   8  35 -1.58672e-04
  3   4   8  36 -2.74216e-04
  3   4   8  41 -1.72703e-04
  3   4   8  42 -2.17535e-04
  3   4   8  50 -1.02534e-05
  3   4   8  51 -2.56918e-04
  3   4   8  65  2.30746e-04
  3   4   8  67  3.26045e-04
  3   4   8  68 -5.61780e-05
  3   4   8  71  4.00350e-05
  3   4   8  77  7.48805e-05
  3   4   8  80 -3.53812e-05
  3   4   8  85  3.60896e-05
  3   4   8  89 -6.33321e-05
  3   4   8  97 -1.23696e-04
  3   4   8 105 -1.73804e-04
  3   4   8 121 -1.51127e-04
  3   4   8 130  1.48580e-04
  3   4   8 132 -4.91806e-05
  3   4   8 141  1.45471e-04
  3   4   8 151  1.02034e-04
  3   4   8 157 -1.68933e-04
  3   4   8 164 -3.00092e-04
  3   4   8 176  2.20706e-04
  3   4   9  40  1.18865e-05
  3   4   9 150 -2.87563e-05
  3   4   9 152 -1.46218e-05
  3   4  10   9  2.31514e-04
  3   4  10  10 -7.36010e-05
  3   4  10  11 -7.31439e-05
  3   4  10  15 -1.82082e-04
  3   4  10  20  3.45924e-04
  3   4  10  21  3.46726e-04
  3   4  10  26  2.27375e-04
  3   4  10  27  1.93576e-04
  3   4  10  32  2.55298e-04
  3   4  10  33 -1.72197e-04
  3   4  10  34 -1.67911e-04
  3   4  10  38 -4.77111e-04
  3   4  10  44 -4.81250e-04
  3   4  10  45 -4.84638e-04
  3   4  10  46 -1.97250e-04
  3   4  10  53  1.09600e-04
  3   4  10  54  4.35014e-04
  3   4  10  57 -1.06590e-04
  3   4  10  61  1.24836e-04
  3   4  10  62  1.26949e-04
  3   4  10  64 -9.68149e-05
  3   4  10  69  9.44758e-05
  3   4  10  70  9.25124e-05
  3   4  10  72 -1.29599e-04
  3   4  10  73  1.29727e-04
  3   4  10  74  1.80871e-05
  3   4  10  78  1.21428e-04
  3   4  10  79 -1.21276e-04
  3   4  10  94 -3.08305e-04
  3   4  10  95 -3.09971e-04
  3   4  10  96  1.77636e-05
  3   4  10 106 -1.04988e-04
  3   4  10 107  1.04322e-04
  3   4  10 110  1.66132e-04
  3   4  10 111 -1.64477e-04
  3   4  10 112  1.00372e-04
  3   4  10 113 -1.04136e-04
  3   4  10 114 -9.15359e-04
  3   4  10 116  2.88182e-05
  3   4  10 117  2.92531e-05
  3   4  10 123  6.14662e-05
  3   4  10 124 -2.42937e-05
  3   4  10 126  1.49225e-04
  3   4  10 127  1.49497e-04
  3   4  10 128 -2.23614e-04
  3   4  10 129 -2.21753e-04
  3   4  10 131  9.26205e-04
  3   4  10 133 -2.88389e-05
  3   4  10 134 -3.67611e-05
  3   4  10 135 -3.61902e-05
  3   4  10 137  1.10669e-04
  3   4  10 140 -4.37510e-05
  3   4  10 142  3.18563e-05
  3   4  10 143 -3.11077e-05
  3   4  10 144 -6.78686e-05
  3   4  10 145 -6.61976e-05
  3   4  10 147  2.81189e-05
  3   4  10 149  1.73609e-04
  3   4  10 154  9.82566e-05
  3   4  10 158  1.18799e-05
  3   4  10 159 -1.14597e-05
  3   4  10 162  1.80519e-05
  3   4  10 167  4.22335e-05
  3   4  10 171  1.34851e-05
  3   4  11   9 -1.32122e-04
  3   4  11  15  4.75609e-05
  3   4  11  20 -3.18394e-04
  3   4  11  21  3.18794e-04
  3   4  11  26 -4.19288e-05
  3   4  11  27  3.73483e-04
  3   4  11  32 -3.62397e-04
  3   4  11  33  8.45619e-04
  3   4  11  34 -8.45007e-04
  3   4  11  38  4.15344e-04
  3   4  11  44 -1.96522e-04
  3   4  11  45  1.96666e-04
  3   4  11  46 -3.08315e-04
  3   4  11  48 -1.26664e-04
  3   4  11  49 -1.26859e-04
  3   4  11  53 -1.17222e-04
  3   4  11  54 -8.53929e-05
  3   4  11  57 -3.39092e-04
  3   4  11  61  4.61922e-04
  3   4  11  62  4.62091e-04
  3   4  11  64  2.44201e-04
  3   4  11  69 -7.62561e-05
  3   4  11  72  6.45454e-05
  3   4  11  73 -6.54169e-05
  3   4  11  74  3.06979e-05
  3   4  11  84 -3.47807e-05
  3   4  11  87 -1.85441e-05
  3   4  11  90 -5.65789e-05
  3   4  11  94 -3.91412e-05
  3   4  11  95  3.99743e-05
  3   4  11  96  3.26315e-05
  3   4  11 106 -8.12580e-05
  3   4  11 107  8.11643e-05
  3   4  11 110 -1.38149e-04
  3   4  11 111 -1.39289e-04
  3   4  11 112 -1.61229e-04
  3   4  11 113 -1.51392e-04
  3   4  11 114  1.33243e-05
  3   4  11 116  2.37747e-04
  3   4  11 117 -2.38009e-04
  3   4  11 119  1.23415e-04
  3   4  11 120 -1.22781e-04
  3   4  11 123 -4.34457e-04
  3   4  11 124  1.19484e-05
  3   4  11 126 -7.66067e-05
  3   4  11 127 -7.64783e-05
  3   4  11 128 -1.50628e-04
  3   4  11 129 -1.50206e-04
  3   4  11 131 -1.82762e-05
  3   4  11 133  1.81272e-05
  3   4  11 134  2.19298e-05
  3   4  11 135 -2.18801e-05
  3   4  11 140 -6.84712e-04
  3   4  11 142  3.03420e-04
  3   4  11 143 -3.06459e-04
  3   4  11 144  4.28664e-04
  3   4  11 145  4.24543e-04
  3   4  11 147 -1.41643e-05
  3   4  11 149  6.39747e-05
  3   4  11 154 -7.22224e-05
  3   4  11 162  1.18114e-05
  3   4  12   9  9.10296e-05
  3   4  12  10  4.06698e-05
  3   4  12  11 -4.26429e-05
  3   4  12  20  6.16773e-05
  3   4  12  21 -5.69137e-05
  3   4  12  26 -6.47078e-05
  3   4  12  27  9.65786e-05
  3   4  12  33  1.41752e-04
  3   4  12  34  1.43709e-04
  3   4  12  38 -5.24775e-05
  3   4  12  44 -1.69142e-05
  3   4  12  45 -1.72972e-05
  3   4  12  46  1.77963e-05
  3   4  12  48 -1.11194e-05
  3   4  12  49 -1.09767e-05
  3   4  12  53 -1.73822e-04
  3   4  12  54  2.44058e-05
  3   4  12  57  3.41245e-04
  3   4  12  61  3.07034e-05
  3   4  12  63 -2.74232e-05
  3   4  12  64  2.73491e-05
  3   4  12  72  2.19797e-05
  3   4  12  73 -2.22054e-05
  3   4  12  74  1.91620e-04
  3   4  12  91  2.03696e-05
  3   4  12  94 -2.91616e-04
  3   4  12  95  2.96928e-04
  3   4  12  96 -6.87229e-05
  3   4  12 100 -1.85787e-04
  3   4  12 106  1.50837e-04
  3   4  12 107  1.53011e-04
  3   4  12 110 -4.19254e-04
  3   4  12 112 -7.57781e-04
  3   4  12 113  7.59995e-04
  3   4  12 114  4.77452e-05
  3   4  12 116 -8.41293e-04
  3   4  12 117  8.35850e-04
  3   4  12 120  1.82903e-05
  3   4  12 122 -3.10471e-04
  3   4  12 123  3.11151e-04
  3   4  12 126  2.54419e-04
  3   4  12 127  2.52794e-04
  3   4  12 128  7.41501e-05
  3   4  12 129  7.26884e-05
  3   4  12 131 -3.28935e-05
  3   4  12 136 -1.76502e-04
  3   4  12 140 -6.90456e-05
  3   4  12 143 -8.13670e-05
  3   4  12 144  1.24459e-04
  3   4  12 145  1.25820e-04
  3   4  12 148  3.91724e-04
  3   4  12 149  3.92141e-04
  3   4  12 153 -1.04285e-03
  3   4  12 158  7.31257e-05
  3   4  12 163  9.74448e-05
  3   4  12 166  2.55236e-04
  3   4  12 170 -1.28069e-04
  3   4  12 174  4.66885e-05
  3   4  12 175  4.67371e-05
  3   4  13   9 -1.38044e-04
  3   4  13  10 -1.58803e-04
  3   4  13  11  1.58345e-04
  3   4  13  15 -9.77082e-05
  3   4  13  20 -1.29978e-04
  3   4  13  21  1.30988e-04
  3   4  13  26  1.06796e-05
  3   4  13  32  1.82064e-04
  3   4  13  33 -1.08710e-04
  3   4  13  34  1.05049e-04
  3   4  13  38  1.03085e-04
  3   4  13  44 -2.28574e-04
  3   4  13  45  2.28648e-04
  3   4  13  46  1.80263e-04
  3   4  13  48 -4.54823e-05
  3   4  13  49 -4.26424e-05
  3   4  13  53 -8.95369e-05
  3   4  13  54  6.08610e-05
  3   4  13  55 -4.64834e-05
  3   4  13  57 -2.19171e-05
  3   4  13  61 -3.37605e-04
  3   4  13  63 -4.68347e-05
  3   4  13  64 -4.63356e-05
  3   4  13  69 -1.12705e-04
  3   4  13  70 -1.35226e-04
  3   4  13  72  5.97502e-05
  3   4  13  73  5.76933e-05
  3   4  13  78 -1.26933e-04
  3   4  13  83  3.37306e-05
  3   4  13  86  4.84789e-05
  3   4  13  87  4.81708e-05
  3   4  13  91 -3.97443e-05
  3   4  13  94  1.24623e-03
  3   4  13  95 -1.24001e-03
  3   4  13 100  5.64938e-05
  3   4  13 106  3.01026e-05
  3   4  13 107 -3.06668e-05
  3   4  13 110  2.21370e-04
  3   4  13 112  3.98284e-04
  3   4  13 113 -3.97654e-04
  3   4  13 116  1.82342e-03
  3   4  13 117  1.82983e-03
  3   4  13 120 -2.09969e-04
  3   4  13 122 -1.17151e-03
  3   4  13 123 -1.17110e-03
  3   4  13 124 -1.75637e-04
  3   4  13 126 -1.28639e-03
  3   4  13 127 -1.29190e-03
  3   4  13 128 -4.97969e-04
  3   4  13 129 -5.05463e-04
  3   4  13 131 -1.43457e-03
  3   4  13 133  2.63570e-05
  3   4  13 134  3.10829e-04
  3   4  13 135 -3.12872e-04
  3   4  13 136 -5.23793e-05
  3   4  13 140  5.69228e-05
  3   4  13 143 -3.29684e-03
  3   4  13 144 -2.77691e-03
  3   4  13 145  2.82811e-03
  3   4  13 147  2.87390e-05
  3   4  13 148  1.18370e-04
  3   4  13 149 -1.18120e-04
  3   4  13 153  1.05137e-04
  3   4  13 158  6.70113e-05
  3   4  13 163 -6.14005e-05
  3   4  13 166 -2.47116e-05
  3   4  13 174  4.02226e-05
  3   4  13 175 -4.00569e-05
  3   4  14   9 -8.93496e-05
  3   4  14  10 -2.76284e-04
  3   4  14  11  2.75621e-04
  3   4  14  15 -3.79213e-04
  3   4  14  21 -3.06627e-04
  3   4  14  27  2.57584e-04
  3   4  14  28  2.57944e-04
  3   4  14  31 -7.92924e-05
  3   4  14  33  5.17693e-04
  3   4  14  37 -5.99516e-04
  3   4  14  45  1.99633e-05
  3   4  14  46  3.21346e-04
  3   4  14  49 -8.35848e-05
  3   4  14  53 -2.04958e-04
  3   4  14  55  1.11317e-04
  3   4  14  56 -3.14823e-04
  3   4  14  61 -4.57891e-04
  3   4  14  62  4.66092e-04
  3   4  14  63  9.85546e-05
  3   4  14  64  1.00724e-04
  3   4  14  69  2.68147e-04
  3   4  14  72 -3.75637e-04
  3   4  14  73  3.80507e-04
  3   4  14  78  1.86359e-04
  3   4  14  83  6.32928e-05
  3   4  14  86 -3.08193e-05
  3   4  14  87 -3.12036e-05
  3   4  14  91 -9.33996e-05
  3   4  14  94 -9.95027e-05
  3   4  14  95  1.06214e-04
  3   4  14 100 -2.26673e-05
  3   4  14 106  5.62033e-05
  3   4  14 107 -5.57379e-05
  3   4  14 110  7.10250e-05
  3   4  14 112 -1.48141e-04
  3   4  14 113  1.57545e-04
  3   4  14 116  1.59431e-04
  3   4  14 117  1.62185e-04
  3   4  14 120  4.53735e-05
  3   4  14 122  2.06042e-05
  3   4  14 123  1.43090e-05
  3   4  14 124  7.84841e-04
  3   4  14 126 -9.75711e-05
  3   4  14 127 -1.01078e-04
  3   4  14 128  1.62571e-04
  3   4  14 129  1.53294e-04
  3   4  14 131 -1.02150e-03
  3   4  14 133  5.57141e-04
  3   4  14 134  1.64688e-05
  3   4  14 136  5.52001e-05
  3   4  14 140 -3.15760e-05
  3   4  14 143 -1.32991e-03
  3   4  14 144  8.52348e-04
  3   4  14 145  8.47015e-04
  3   4  14 147  4.36352e-05
  3   4  14 148 -7.62672e-05
  3   4  14 149  7.59363e-05
  3   4  14 153 -4.58729e-05
  3   4  14 174  1.31972e-05
  3   4  15   9 -2.50386e-04
  3   4  15  10  4.56687e-05
  3   4  15  11 -4.84249e-05
  3   4  15  15 -2.19173e-04
  3   4  15  21 -2.18179e-04
  3   4  15  27 -4.28894e-04
  3   4  15  28  4.19283e-04
  3   4  15  31 -1.14495e-04
  3   4  15  33  1.33705e-04
  3   4  15  37  1.61580e-04
  3   4  15  45 -1.92516e-04
  3   4  15  46  2.49017e-04
  3   4  15  49  3.59263e-05
  3   4  15  53  1.43398e-05
  3   4  15  55 -4.57960e-04
  3   4  15  56 -1.85154e-04
  3   4  15  61 -1.88206e-04
  3   4  15  62  1.89593e-04
  3   4  15  63  7.75802e-05
  3   4  15  64 -7.80889e-05
  3   4  15  69  5.62496e-05
  3   4  15  72 -9.74157e-05
  3   4  15  73  9.76203e-05
  3   4  15  91  5.05125e-05
  3   4  15  94 -8.48452e-05
  3   4  15  95  8.83954e-05
  3   4  15  96  6.85442e-04
  3   4  15 100  5.27290e-05
  3   4  15 106 -1.06878e-05
  3   4  15 110 -2.72056e-04
  3   4  15 112  2.25163e-04
  3   4  15 113  2.19862e-04
  3   4  15 116 -1.03368e-04
  3   4  15 117  1.02071e-04
  3   4  15 120 -1.12340e-05
  3   4  15 122 -5.48380e-04
  3   4  15 123  5.47197e-04
  3   4  15 124  1.14544e-05
  3   4  15 126  4.13540e-05
  3   4  15 127  4.07966e-05
  3   4  15 128  2.28950e-04
  3   4  15 129  2.26779e-04
  3   4  15 131  7.13134e-04
  3   4  15 134  6.31651e-05
  3   4  15 136 -6.98221e-05
  3   4  15 140  7.08532e-04
  3   4  15 143  2.65119e-05
  3   4  15 144  6.51247e-05
  3   4  15 145  6.17895e-05
  3   4  15 148  1.45036e-04
  3   4  15 149  1.43541e-04
  3   4  15 153  1.65067e-04
  3   4  15 166  3.62987e-05
  3   4  15 170 -2.62413e-05
  3   4  15 174  1.32301e-05
  3   4  15 175  1.32597e-05
  3   4  16  53 -4.68673e-05
  3   4  16  96 -1.51223e-04
  3   4  16 113 -1.28776e-05
  3   4  16 124 -1.84775e-04
  3   4  16 131 -1.93457e-04
  3   4  16 140 -1.83531e-04
  3   4  16 158 -1.45838e-04
  3   4  17   9 -2.54843e-04
  3   4  17  10 -9.43399e-05
  3   4  17  11 -9.43734e-05
  3   4  17  15  4.13351e-04
  3   4  17  20  6.73304e-05
  3   4  17  21  6.70946e-05
  3   4  17  26 -1.75746e-05
  3   4  17  27  1.06725e-04
  3   4  17  32  2.81144e-04
  3   4  17  33  7.46861e-05
  3   4  17  34 -7.42192e-05
  3   4  17  38  5.45231e-04
  3   4  17  44 -1.99519e-04
  3   4  17  45  2.00101e-04
  3   4  17  46 -3.56251e-04
  3   4  17  48  1.85636e-04
  3   4  17  49  1.86525e-04
  3   4  17  53 -5.64522e-05
  3   4  17  54  3.09647e-05
  3   4  17  56  1.53966e-05
  3   4  17  61  5.63827e-04
  3   4  17  63 -4.57219e-04
  3   4  17  64 -4.58180e-04
  3   4  17  69  1.07864e-05
  3   4  17  70  1.04976e-05
  3   4  17  72  1.67004e-05
  3   4  17  73  1.66317e-05
  3   4  17  78 -1.93020e-04
  3   4  17  83  5.22265e-05
  3   4  17  90  4.96781e-05
  3   4  17  94  1.48178e-04
  3   4  17  95  1.48618e-04
  3   4  17 100 -3.46822e-05
  3   4  17 101  3.46029e-05
  3   4  17 110  5.35361e-05
  3   4  17 111 -5.36465e-05
  3   4  17 112  3.64413e-05
  3   4  17 113  3.64708e-05
  3   4  17 116 -9.17690e-05
  3   4  17 117  9.17806e-05
  3   4  17 120  1.18689e-04
  3   4  17 122 -1.91082e-04
  3   4  17 123 -1.91632e-04
  3   4  17 128  1.18793e-05
  3   4  17 129  1.14705e-05
  3   4  17 134 -5.84264e-05
  3   4  17 135 -5.83005e-05
  3   4  17 137  5.27971e-05
  3   4  17 143 -1.72862e-04
  3   4  17 144  1.29511e-04
  3   4  17 145  1.28821e-04
  3   4  17 154  2.51725e-05
  3   4  17 175  2.01137e-05
  3   4  18  15 -3.90838e-05
  3   4  18  21  5.72658e-05
  3   4  18  26  1.68239e-05
  3   4  18  27  5.41195e-05
  3   4  18  32 -1.95900e-05
  3   4  18  33 -2.71081e-05
  3   4  18  44  3.78527e-05
  3   4  18  45  3.71804e-05
  3   4  18  46 -3.23048e-05
  3   4  18  48 -1.90201e-05
  3   4  18  49 -1.85367e-05
  3   4  18  54  2.57609e-05
  3   4  18  56  2.07336e-05
  3   4  18  61  7.39633e-05
  3   4  18  62 -7.37709e-05
  3   4  18  63 -1.25634e-05
  3   4  18  64  1.28382e-05
  3   4  18  69 -1.56782e-05
  3   4  18  72  2.17860e-05
  3   4  18  73 -2.17691e-05
  3   4  18  74 -1.03640e-04
  3   4  18  87 -2.36877e-04
  3   4  18  90 -6.51237e-05
  3   4  18  94  3.53501e-05
  3   4  18  95 -3.37027e-05
  3   4  18  96  2.07107e-04
  3   4  18 106 -1.22373e-05
  3   4  18 107  1.22777e-05
  3   4  18 110 -2.75460e-05
  3   4  18 111 -2.74162e-05
  3   4  18 123 -1.53568e-05
  3   4  18 128 -1.55682e-05
  3   4  18 129 -1.57239e-05
  3   4  18 140  3.80525e-05
  3   4  18 143 -1.05909e-05
  3   4  18 149  2.13966e-05
  3   4  18 154 -1.41427e-05
  3   5   6  13 -2.51453e-05
  3   5   6  17  3.67259e-05
  3   5   6  35 -5.98227e-05
  3   5   6  39 -1.67640e-05
  3   5   6  60 -3.12432e-05
  3   5   6  68 -1.31503e-05
  3   5   6  76 -1.82965e-05
  3   5   7   7  1.01576e-05
  3   5   7  12  5.22560e-05
  3   5   7  14 -9.26018e-05
  3   5   7  19  5.38905e-05
  3   5   7  22  9.38320e-05
  3   5   7  23 -4.54088e-05
  3   5   7  24 -2.91859e-05
  3   5   7  30  1.31280e-05
  3   5   7  35  9.26935e-05
  3   5   7  36 -2.40384e-05
  3   5   7  41 -2.97875e-05
  3   5   7  42 -2.21799e-05
  3   5   7  53 -1.18245e-05
  3   5   7  58  4.32961e-05
  3   5   7  60 -6.70720e-05
  3   5   7  65  3.96006e-05
  3   5   7  71 -3.00034e-05
  3   5   7  77  4.34711e-05
  3   5   7  80  1.32059e-05
  3   5   7  81  2.15873e-05
  3   5   7  89 -1.67232e-05
  3   5   7  97 -7.72206e-05
  3   5   7  99 -1.24986e-05
  3   5   7 105 -1.01279e-04
  3   5   7 108 -1.77331e-05
  3   5   7 113 -2.00233e-05
  3   5   7 121 -2.83711e-05
  3   5   7 125  2.07525e-05
  3   5   7 130 -9.41629e-05
  3   5   7 132  6.71190e-05
  3   5   7 139  6.50727e-05
  3   5   7 141  1.02563e-04
  3   5   7 146  8.48006e-05
  3   5   7 151 -6.04969e-05
  3   5   7 159 -1.07944e-04
  3   5   8  18 -4.40125e-05
  3   5   8  29 -2.57250e-04
  3   5   8  35  4.09371e-05
  3   5   8  40 -9.57053e-04
  3   5   8  42 -2.43529e-05
  3   5   8  43 -1.10544e-03
  3   5   8  52 -8.54713e-05
  3   5   8  59  3.00244e-05
  3   5   8  66 -1.64978e-04
  3   5   8  67 -4.13998e-05
  3   5   8  68  1.18197e-04
  3   5   8  92 -5.17799e-04
  3   5   8  96 -9.10129e-04
  3   5   8  98 -2.95031e-04
  3   5   8 102 -1.08105e-05
  3   5   8 103  2.22400e-04
  3   5   8 104  1.08912e-04
  3   5   8 105  2.35529e-05
  3   5   8 109 -5.60813e-04
  3   5   8 113  2.05932e-05
  3   5   8 114  9.06357e-04
  3   5   8 118 -2.71524e-04
  3   5   8 124 -2.22758e-03
  3   5   8 130 -1.36824e-05
  3   5   8 131 -2.07554e-03
  3   5   8 132  9.04321e-05
  3   5   8 133 -1.13435e-03
  3   5   8 138 -4.69600e-04
  3   5   8 140 -1.87642e-03
  3   5   8 147 -1.04321e-03
  3   5   8 150 -1.05195e-04
  3   5   8 151  2.82355e-05
  3   5   8 152  5.36699e-04
  3   5   8 156 -6.84432e-05
  3   5   8 157  1.71536e-05
  3   5   8 160 -1.59264e-04
  3   5   8 165  1.30706e-04
  3   5   8 169  3.00752e-05
  3   5   8 173  4.22877e-05
  3   5   8 177 -8.79920e-05
  3   5   9  40 -2.43721e-05
  3   5   9  43  1.55574e-05
  3   5   9  59 -1.63070e-05
  3   5   9  92 -1.49425e-05
  3   5   9  96 -2.29478e-05
  3   5   9 109  1.19508e-05
  3   5   9 114  2.16052e-05
  3   5   9 131 -3.90099e-05
  3   5   9 133  2.43310e-05
  3   5   9 138 -1.15748e-05
  3   5   9 140 -4.22021e-05
  3   5   9 147 -4.14514e-05
  3   5   9 150  5.65724e-05
  3   5   9 152  2.98170e-05
  3   5   9 160  1.03250e-05
  3   5  10   9 -3.98680e-05
  3   5  10  10 -7.34578e-05
  3   5  10  11 -7.39247e-05
  3   5  10  15 -5.68676e-05
  3   5  10  20 -7.14970e-05
  3   5  10  21 -7.55157e-05
  3   5  10  26 -3.13216e-05
  3   5  10  27  5.80399e-05
  3   5  10  32 -1.23488e-04
  3   5  10  33 -2.27348e-04
  3   5  10  34 -2.32742e-04
  3   5  10  38 -1.15385e-05
  3   5  10  44 -1.57605e-04
  3   5  10  45 -1.54596e-04
  3   5  10  46 -5.52809e-05
  3   5  10  48 -2.38011e-05
  3   5  10  49 -2.25105e-05
  3   5  10  54 -7.34566e-05
  3   5  10  57 -1.30987e-04
  3   5  10  61  6.58516e-05
  3   5  10  62  6.43326e-05
  3   5  10  64  9.93514e-05
  3   5  10  69 -1.25488e-05
  3   5  10  70 -1.15956e-05
  3   5  10  72 -1.71572e-05
  3   5  10  73  1.72501e-05
  3   5  10  74  2.39715e-05
  3   5  10  78 -1.01294e-05
  3   5  10  84 -3.31867e-05
  3   5  10  87 -3.82044e-05
  3   5  10  90 -4.58438e-05
  3   5  10  94  1.16662e-04
  3   5  10  95  1.19270e-04
  3   5  10 106 -1.56767e-05
  3   5  10 107  1.68325e-05
  3   5  10 111 -1.01671e-05
  3   5  10 112  5.07154e-05
  3   5  10 113 -5.16880e-05
  3   5  10 116  3.78487e-05
  3   5  10 117  3.73783e-05
  3   5  10 119  8.14163e-05
  3   5  10 120  8.13217e-05
  3   5  10 123 -8.35551e-05
  3   5  10 126 -4.96760e-05
  3   5  10 127 -5.02182e-05
  3   5  10 128 -2.31367e-05
  3   5  10 129 -2.65560e-05
  3   5  10 134 -2.07245e-05
  3   5  10 135 -2.19519e-05
  3   5  10 142  1.36398e-04
  3   5  10 143 -1.35790e-04
  3   5  10 144  1.33731e-04
  3   5  10 145  1.33962e-04
  3   5  11   9 -3.39058e-05
  3   5  11  10 -1.53066e-05
  3   5  11  11 -1.55455e-05
  3   5  11  15  4.41245e-04
  3   5  11  20 -7.53556e-05
  3   5  11  21  7.19700e-05
  3   5  11  26 -1.24808e-04
  3   5  11  27  3.36867e-05
  3   5  11  32 -5.84146e-04
  3   5  11  33 -3.97087e-04
  3   5  11  34  3.99673e-04
  3   5  11  38  6.40090e-04
  3   5  11  44  7.42267e-04
  3   5  11  45 -7.38026e-04
  3   5  11  48 -6.10520e-05
  3   5  11  49 -6.10339e-05
  3   5  11  54 -1.77423e-04
  3   5  11  57  7.96505e-05
  3   5  11  61  5.55853e-04
  3   5  11  62  5.51732e-04
  3   5  11  69 -1.08644e-04
  3   5  11  70  1.55553e-04
  3   5  11  72  1.39428e-05
  3   5  11  73 -1.27668e-05
  3   5  11  74 -1.02803e-05
  3   5  11  78 -1.03390e-04
  3   5  11  79 -1.03345e-04
  3   5  11  94 -7.50650e-05
  3   5  11  95  7.38174e-05
  3   5  11 106  2.92326e-05
  3   5  11 107 -2.92913e-05
  3   5  11 110  5.53295e-05
  3   5  11 111  5.60511e-05
  3   5  11 112  3.74505e-05
  3   5  11 113  3.48138e-05
  3   5  11 116 -7.66032e-05
  3   5  11 117  7.75413e-05
  3   5  11 123  5.43225e-05
  3   5  11 126 -2.96599e-05
  3   5  11 127 -2.95444e-05
  3   5  11 128  7.21896e-05
  3   5  11 129  7.18475e-05
  3   5  11 134 -3.07046e-05
  3   5  11 135  3.07309e-05
  3   5  11 143  1.71590e-05
  3   5  11 149 -1.45311e-05
  3   5  11 154 -5.97036e-05
  3   5  11 162 -1.13731e-05
  3   5  11 167 -2.61581e-05
  3   5  12   9 -2.44672e-04
  3   5  12  10  5.51367e-05
  3   5  12  11 -5.38981e-05
  3   5  12  15  9.80320e-05
  3   5  12  20 -1.44343e-05
  3   5  12  27 -1.62001e-04
  3   5  12  32  1.54429e-04
  3   5  12  38  2.56900e-04
  3   5  12  44 -1.88302e-04
  3   5  12  45 -1.89081e-04
  3   5  12  46 -1.41984e-05
  3   5  12  48  1.49371e-05
  3   5  12  49  1.49867e-05
  3   5  12  54  1.42463e-04
  3   5  12  61  2.33168e-05
  3   5  12  63  1.17656e-05
  3   5  12  64 -1.20863e-05
  3   5  12  69 -2.00073e-04
  3   5  12  72  2.19176e-04
  3   5  12  73 -2.20214e-04
  3   5  12  78 -1.90452e-04
  3   5  12  83 -2.85736e-05
  3   5  12  86  3.77506e-05
  3   5  12  87 -3.77787e-05
  3   5  12  91  5.33428e-05
  3   5  12  94  5.07941e-04
  3   5  12  95 -5.16363e-04
  3   5  12 100  3.88890e-05
  3   5  12 106  1.17940e-05
  3   5  12 110  3.03604e-05
  3   5  12 112  1.38205e-04
  3   5  12 113 -1.38909e-04
  3   5  12 116 -7.00330e-04
  3   5  12 117  7.04846e-04
  3   5  12 120 -1.40033e-04
  3   5  12 122 -4.41850e-04
  3   5  12 123  4.43056e-04
  3   5  12 126 -5.11322e-04
  3   5  12 127 -5.08606e-04
  3   5  12 128 -2.06098e-04
  3   5  12 129 -2.03568e-04
  3   5  12 134  8.01586e-05
  3   5  12 135 -8.03067e-05
  3   5  12 136 -3.50148e-05
  3   5  12 143 -1.15000e-03
  3   5  12 144  1.11478e-03
  3   5  12 145  1.08525e-03
  3   5  12 148  4.03280e-05
  3   5  12 149  4.09826e-05
  3   5  12 153  3.13308e-05
  3   5  12 158  3.75866e-05
  3   5  12 163 -2.39903e-05
  3   5  13   9 -1.02143e-04
  3   5  13  15 -1.35267e-05
  3   5  13  21 -1.03789e-05
  3   5  13  26  3.67347e-05
  3   5  13  38  1.73298e-05
  3   5  13  45 -1.08391e-05
  3   5  13  55  1.04702e-05
  3   5  13  57 -9.58770e-05
  3   5  13  74 -8.30666e-05
  3   5  13  91  2.76860e-05
  3   5  13  94  1.47583e-04
  3   5  13  95 -1.55342e-04
  3   5  13 100  1.18442e-04
  3   5  13 106 -2.36155e-05
  3   5  13 107  2.40611e-05
  3   5  13 110  8.79171e-05
  3   5  13 112  2.52295e-04
  3   5  13 113 -2.45154e-04
  3   5  13 116 -3.19136e-04
  3   5  13 117 -3.26584e-04
  3   5  13 120 -1.23939e-05
  3   5  13 122  9.20597e-05
  3   5  13 123  9.31011e-05
  3   5  13 126 -1.10290e-04
  3   5  13 127 -1.03716e-04
  3   5  13 128 -4.40049e-05
  3   5  13 129 -3.27732e-05
  3   5  13 136  8.34131e-05
  3   5  13 143  4.92917e-05
  3   5  13 144  3.85643e-05
  3   5  13 145 -4.96405e-05
  3   5  13 148 -1.51011e-04
  3   5  13 149  1.50932e-04
  3   5  13 153  5.50447e-04
  3   5  13 158 -4.15406e-05
  3   5  13 163 -4.13617e-05
  3   5  13 166 -9.45868e-05
  3   5  13 170  4.17828e-05
  3   5  13 174 -1.05372e-05
  3   5  13 175  1.03063e-05
  3   5  14   9 -7.25182e-05
  3   5  14  10  6.03518e-05
  3   5  14  11 -6.01522e-05
  3   5  14  15 -1.73350e-05
  3   5  14  21 -3.42564e-05
  3   5  14  27 -1.84799e-05
  3   5  14  28 -1.80229e-05
  3   5  14  31  6.10924e-05
  3   5  14  33 -1.75502e-04
  3   5  14  37  1.88181e-04
  3   5  14  45  7.13524e-05
  3   5  14  46  2.89335e-05
  3   5  14  49 -1.49457e-04
  3   5  14  55  7.71859e-05
  3   5  14  56 -8.35858e-05
  3   5  14  61 -1.74594e-05
  3   5  14  69  1.26871e-05
  3   5  14  72 -1.24783e-05
  3   5  14  74  1.54003e-04
  3   5  14  91  3.88352e-05
  3   5  14  94 -4.93916e-04
  3   5  14  95  4.82205e-04
  3   5  14 100 -1.25210e-04
  3   5  14 106  2.21938e-04
  3   5  14 107 -2.22503e-04
  3   5  14 110 -3.77963e-04
  3   5  14 112 -5.05680e-04
  3   5  14 113  5.04944e-04
  3   5  14 116  1.16038e-03
  3   5  14 117  1.15394e-03
  3   5  14 122 -5.76357e-04
  3   5  14 123 -5.66853e-04
  3   5  14 126  3.21508e-04
  3   5  14 127  3.27824e-04
  3   5  14 128  8.56491e-05
  3   5  14 129  1.03959e-04
  3   5  14 134  2.73737e-04
  3   5  14 136 -9.74503e-05
  3   5  14 143 -7.37163e-05
  3   5  14 144  8.20117e-05
  3   5  14 145  9.73030e-05
  3   5  14 148  2.62377e-04
  3   5  14 149 -2.61895e-04
  3   5  14 153 -8.91839e-04
  3   5  14 158  6.07409e-05
  3   5  14 163  8.28440e-05
  3   5  14 166  2.25604e-04
  3   5  14 170 -1.16519e-04
  3   5  14 174  4.23686e-05
  3   5  15   9 -1.24105e-04
  3   5  15  10  2.02558e-04
  3   5  15  11 -1.99921e-04
  3   5  15  15 -4.21980e-05
  3   5  15  21 -8.79532e-05
  3   5  15  27  4.49854e-05
  3   5  15  28 -2.43505e-05
  3   5  15  31 -3.39262e-05
  3   5  15  33 -1.00070e-04
  3   5  15  37  5.70404e-05
  3   5  15  45  2.60690e-05
  3   5  15  46 -2.17199e-05
  3   5  15  49  1.49334e-05
  3   5  15  55 -9.08325e-05
  3   5  15  56  3.59441e-04
  3   5  15  61  1.75758e-04
  3   5  15  62 -1.76371e-04
  3   5  15  63  3.20504e-05
  3   5  15  64 -3.19852e-05
  3   5  15  69  5.44896e-05
  3   5  15  72 -1.64597e-05
  3   5  15  73  1.66513e-05
  3   5  15  78  1.62292e-05
  3   5  15  83 -5.48082e-05
  3   5  15  86 -2.51071e-05
  3   5  15  87  2.50623e-05
  3   5  15  91  7.10072e-05
  3   5  15  94 -1.06402e-03
  3   5  15  95  1.05508e-03
  3   5  15 100 -3.23220e-05
  3   5  15 106 -3.25614e-05
  3   5  15 107 -3.86381e-05
  3   5  15 110 -4.50989e-05
  3   5  15 112 -4.87918e-04
  3   5  15 113 -4.91679e-04
  3   5  15 116  1.28094e-03
  3   5  15 117 -1.28228e-03
  3   5  15 120  1.58713e-04
  3   5  15 122  1.26513e-03
  3   5  15 123 -1.25954e-03
  3   5  15 126  1.07169e-03
  3   5  15 127  1.07471e-03
  3   5  15 128  5.65713e-04
  3   5  15 129  5.70909e-04
  3   5  15 136  3.21896e-05
  3   5  15 143  4.32756e-03
  3   5  15 144 -3.28371e-03
  3   5  15 145 -3.34355e-03
  3   5  15 148 -7.84676e-05
  3   5  15 149 -7.56877e-05
  3   5  15 153 -8.60279e-05
  3   5  15 158 -4.68989e-05
  3   5  15 163  5.31246e-05
  3   5  15 166  2.14298e-05
  3   5  15 174 -3.79118e-05
  3   5  15 175 -3.82155e-05
  3   5  16  24 -1.24315e-05
  3   5  16  41  1.16009e-05
  3   5  16  58 -7.46713e-04
  3   5  16  67 -7.45095e-04
  3   5  16  85  1.01311e-05
  3   5  16 158 -3.09545e-04
  3   5  16 164  7.44256e-04
  3   5  17  15 -1.44732e-05
  3   5  17  26  1.27374e-05
  3   5  17  32  1.50202e-05
  3   5  17  33 -1.31260e-05
  3   5  17  34  1.00427e-05
  3   5  17  38 -2.69711e-05
  3   5  17  44  1.92089e-05
  3   5  17  45 -1.96641e-05
  3   5  17  46  2.93109e-05
  3   5  17  54 -1.20173e-05
  3   5  17  61 -3.04320e-05
  3   5  17  74 -1.21464e-04
  3   5  17  87 -2.06440e-04
  3   5  17  90 -3.02093e-05
  3   5  17 116  1.45503e-05
  3   5  17 117 -1.45416e-05
  3   5  17 137 -1.40715e-05
  3   5  17 143  1.48291e-05
  3   5  17 144 -1.04930e-05
  3   5  17 145 -1.02983e-05
  3   5  18  10 -5.13589e-05
  3   5  18  11  5.07696e-05
  3   5  18  15  3.28362e-04
  3   5  18  21 -1.60210e-04
  3   5  18  26 -7.91748e-04
  3   5  18  27 -1.52172e-04
  3   5  18  32 -4.28613e-04
  3   5  18  33  2.90068e-04
  3   5  18  44  4.66426e-04
  3   5  18  45  4.66350e-04
  3   5  18  46  9.49982e-04
  3   5  18  48 -1.65217e-04
  3   5  18  49 -1.64617e-04
  3   5  18  54 -1.65424e-04
  3   5  18  56 -1.12454e-04
  3   5  18  61 -4.35945e-04
  3   5  18  62  4.33945e-04
  3   5  18  63  4.85505e-04
  3   5  18  64 -4.85029e-04
  3   5  18  69 -7.44695e-05
  3   5  18  72 -1.65627e-05
  3   5  18  73  1.65486e-05
  3   5  18  78  8.71303e-05
  3   5  18  83 -2.64605e-05
  3   5  18  90 -2.42869e-05
  3   5  18  94 -1.76588e-04
  3   5  18  95  1.77021e-04
  3   5  18  97  7.32349e-04
  3   5  18 100 -3.69120e-05
  3   5  18 101 -3.69156e-05
  3   5  18 106  2.96311e-05
  3   5  18 107 -2.97621e-05
  3   5  18 110  1.08177e-04
  3   5  18 111  1.08311e-04
  3   5  18 112  1.11014e-05
  3   5  18 113  1.14983e-05
  3   5  18 116  3.88331e-05
  3   5  18 117 -3.87612e-05
  3   5  18 120 -1.38953e-04
  3   5  18 123 -7.78771e-05
  3   5  18 126 -3.97970e-05
  3   5  18 127 -4.00127e-05
  3   5  18 128  5.08661e-05
  3   5  18 129  5.14093e-05
  3   5  18 130 -7.37178e-04
  3   5  18 134 -6.43571e-05
  3   5  18 135  6.45720e-05
  3   5  18 137 -5.81668e-05
  3   5  18 143  4.43382e-05
  3   5  18 144 -7.93858e-04
  3   5  18 145 -7.93622e-04
  3   5  18 149 -5.34242e-05
  3   5  18 154 -3.37352e-05
  3   5  18 167 -1.52021e-05
  3   5  18 175 -2.80374e-05
  3   6   7  13  6.68444e-04
  3   6   7  17 -1.01229e-03
  3   6   7  23  5.26953e-05
  3   6   7  35  9.89191e-04
  3   6   7  39  4.39617e-04
  3   6   7  60  6.74255e-04
  3   6   7  68  3.47658e-04
  3   6   7  76  4.83321e-04
  3   6   7  81 -1.39198e-05
  3   6   7  82  2.40211e-05
  3   6   7  88  1.87475e-05
  3   6   8  17  1.64205e-05
  3   6   8  35 -1.63112e-05
  3   6   9   7  9.10356e-05
  3   6   9  12 -3.26885e-05
  3   6   9  19 -1.99145e-04
  3   6   9  24  1.48149e-04
  3   6   9  36  7.63313e-04
  3   6   9  41  6.28439e-04
  3   6   9  51  1.28984e-05
  3   6   9  65 -2.12583e-04
  3   6   9  71 -3.22628e-05
  3   6   9  77  1.14313e-04
  3   6   9  80 -1.16829e-05
  3   6   9  85  8.89078e-05
  3   6   9  89 -5.13583e-05
  3   6  10   9  3.57922e-05
  3   6  10  15 -8.52402e-05
  3   6  10  20 -5.18900e-05
  3   6  10  21  5.38578e-05
  3   6  10  26  8.42649e-05
  3   6  10  27 -1.03107e-05
  3   6  10  32  6.34205e-05
  3   6  10  33  7.45946e-05
  3   6  10  34 -7.62915e-05
  3   6  10  38 -1.04429e-04
  3   6  10  44 -2.14518e-04
  3   6  10  45  2.11561e-04
  3   6  10  46  3.21539e-05
  3   6  10  54 -1.05331e-04
  3   6  10  57  1.16903e-04
  3   6  10  61 -5.01626e-05
  3   6  10  62  5.03363e-05
  3   6  10  64 -1.48621e-04
  3   6  10  69  1.02079e-05
  3   6  10  70 -1.36369e-05
  3   6  10  72  2.43560e-04
  3   6  10  73  2.43385e-04
  3   6  10  74 -1.45657e-05
  3   6  10  78  1.21853e-05
  3   6  10  79  1.22562e-05
  3   6  10  84 -1.00136e-04
  3   6  10  87  3.38188e-05
  3   6  10  90  2.30257e-05
  3   6  10  94  3.16446e-04
  3   6  10  95 -3.16651e-04
  3   6  10 100  1.15610e-05
  3   6  10 101 -1.20907e-05
  3   6  10 116  1.47598e-04
  3   6  10 117 -1.47021e-04
  3   6  10 119 -1.86853e-04
  3   6  10 120  1.87029e-04
  3   6  10 123  1.77646e-04
  3   6  10 126 -6.04008e-05
  3   6  10 127  6.01837e-05
  3   6  10 128  2.30453e-05
  3   6  10 129 -2.28095e-05
  3   6  10 142  9.41729e-04
  3   6  10 143  9.44728e-04
  3   6  10 144  3.80228e-04
  3   6  10 145 -3.81221e-04
  3   6  10 149  2.41030e-05
  3   6  10 158 -2.57337e-05
  3   6  10 159 -2.49164e-05
  3   6  10 175  1.21836e-05
  3   6  11   9 -3.14599e-04
  3   6  11  10 -9.93593e-05
  3   6  11  11  9.94541e-05
  3   6  11  15 -6.65384e-04
  3   6  11  20 -6.97476e-04
  3   6  11  21 -6.97151e-04
  3   6  11  26 -3.15872e-05
  3   6  11  27 -9.47798e-04
  3   6  11  32  6.48288e-05
  3   6  11  33  8.65020e-04
  3   6  11  34  8.66626e-04
  3   6  11  38 -7.72027e-04
  3   6  11  44 -1.45261e-04
  3   6  11  45 -1.46446e-04
  3   6  11  46  5.48369e-04
  3   6  11  48  4.10434e-04
  3   6  11  49 -4.09545e-04
  3   6  11  54 -6.18782e-04
  3   6  11  57 -1.54337e-04
  3   6  11  61 -5.14082e-04
  3   6  11  62  5.10719e-04
  3   6  11  69  2.11994e-04
  3   6  11  72 -1.48954e-05
  3   6  11  73 -1.50088e-05
  3   6  11  78  1.54678e-04
  3   6  11  79 -1.54556e-04
  3   6  11  90  3.05737e-05
  3   6  11  94 -7.07698e-04
  3   6  11  95 -7.06832e-04
  3   6  11 100 -6.04799e-05
  3   6  11 101 -6.04096e-05
  3   6  11 106 -3.04908e-04
  3   6  11 107 -3.05026e-04
  3   6  11 110 -1.44269e-05
  3   6  11 111  1.44273e-05
  3   6  11 112  8.66539e-05
  3   6  11 113 -8.67928e-05
  3   6  11 116 -3.79354e-04
  3   6  11 117 -3.79643e-04
  3   6  11 119 -2.48122e-05
  3   6  11 120 -2.49424e-05
  3   6  11 123 -2.79548e-04
  3   6  11 126 -3.97833e-04
  3   6  11 127  3.98046e-04
  3   6  11 128 -8.96468e-04
  3   6  11 129  8.98070e-04
  3   6  11 134  3.18247e-04
  3   6  11 135  3.18351e-04
  3   6  11 137 -4.89988e-05
  3   6  11 149 -1.01003e-04
  3   6  11 154  2.68640e-05
  3   6  11 158  3.60434e-05
  3   6  11 159  3.66557e-05
  3   6  11 175 -1.32451e-05
  3   6  12   9 -3.84362e-05
  3   6  12  15 -1.34337e-04
  3   6  12  20 -2.47136e-05
  3   6  12  21 -2.46784e-05
  3   6  12  26 -1.30310e-05
  3   6  12  27 -2.11640e-04
  3   6  12  32  9.33141e-05
  3   6  12  33 -1.13681e-04
  3   6  12  34  1.13457e-04
  3   6  12  38 -1.82493e-04
  3   6  12  44 -1.07411e-05
  3   6  12  45  1.30557e-05
  3   6  12  46  1.23624e-04
  3   6  12  48  8.30695e-05
  3   6  12  49 -8.32576e-05
  3   6  12  54 -9.23342e-05
  3   6  12  61 -1.67418e-04
  3   6  12  63  2.69196e-05
  3   6  12  64  2.70075e-05
  3   6  12  69  5.65047e-05
  3   6  12  72 -5.98897e-05
  3   6  12  73 -6.02760e-05
  3   6  12  78  4.30695e-05
  3   6  12  83 -2.09673e-05
  3   6  12  94 -1.25570e-04
  3   6  12  95 -1.26119e-04
  3   6  12 116 -6.28005e-05
  3   6  12 117 -6.25446e-05
  3   6  12 120 -3.11436e-05
  3   6  12 122 -6.36656e-05
  3   6  12 123 -6.38241e-05
  3   6  12 126 -8.68717e-05
  3   6  12 127  8.66606e-05
  3   6  12 128 -1.94457e-04
  3   6  12 129  1.93137e-04
  3   6  12 134  5.66714e-05
  3   6  12 135  5.66905e-05
  3   6  12 143  2.34938e-04
  3   6  12 144  9.26034e-05
  3   6  12 145 -9.08363e-05
  3   6  13   9  4.93437e-05
  3   6  13  10 -2.36035e-05
  3   6  13  11 -2.35498e-05
  3   6  13  15 -1.09275e-04
  3   6  13  20  1.44405e-04
  3   6  13  21  1.44499e-04
  3   6  13  32 -1.36286e-05
  3   6  13  33  4.33517e-05
  3   6  13  34  4.32520e-05
  3   6  13  38 -1.10685e-04
  3   6  13  44 -3.85790e-05
  3   6  13  45 -4.00931e-05
  3   6  13  54  5.50896e-05
  3   6  13  57  3.37589e-05
  3   6  13  94  1.03752e-04
  3   6  13  95  1.03735e-04
  3   6  13 100  1.05062e-05
  3   6  13 106 -5.53533e-05
  3   6  13 107 -5.53386e-05
  3   6  13 112  1.61905e-05
  3   6  13 113  1.71904e-05
  3   6  13 116  6.07623e-05
  3   6  13 117 -6.09423e-05
  3   6  13 122 -2.97064e-05
  3   6  13 123  2.96394e-05
  3   6  13 128  1.06557e-05
  3   6  13 129 -1.05752e-05
  3   6  13 148  2.00152e-05
  3   6  13 149  1.99698e-05
  3   6  14   9  4.59491e-05
  3   6  14  10 -3.78129e-05
  3   6  14  11 -3.77568e-05
  3   6  14  15 -9.41365e-05
  3   6  14  21 -1.55963e-04
  3   6  14  27  2.39354e-04
  3   6  14  28 -2.38989e-04
  3   6  14  31  1.60715e-04
  3   6  14  33 -8.15126e-05
  3   6  14  37  2.75025e-04
  3   6  14  45  2.31469e-04
  3   6  14  49  1.19064e-04
  3   6  14  55 -7.91449e-05
  3   6  14  56 -1.21039e-05
  3   6  14  61  6.48724e-05
  3   6  14  62  6.47197e-05
  3   6  14  94  7.57202e-05
  3   6  14  95  7.57500e-05
  3   6  14 100  1.34187e-05
  3   6  14 106 -7.19100e-05
  3   6  14 107 -7.19466e-05
  3   6  14 116  2.59087e-05
  3   6  14 117 -2.56978e-05
  3   6  14 126  1.37001e-05
  3   6  14 127 -1.37301e-05
  3   6  14 128  4.18908e-05
  3   6  14 129 -4.19925e-05
  3   6  14 134 -7.44052e-05
  3   6  14 148  1.98688e-05
  3   6  14 149  1.99254e-05
  3   6  15   9 -4.39262e-05
  3   6  15  15 -2.04951e-04
  3   6  15  21  1.63571e-05
  3   6  15  31 -1.94175e-05
  3   6  15  33  7.85875e-05
  3   6  15  37  3.75042e-05
  3   6  15  45  1.43208e-04
  3   6  15  46  1.36945e-04
  3   6  15  55  5.77984e-05
  3   6  15  56 -2.78061e-05
  3   6  15  61 -2.03600e-04
  3   6  15  62 -2.02854e-04
  3   6  15  63  1.53222e-05
  3   6  15  64  1.53354e-05
  3   6  15  69  7.68446e-05
  3   6  15  72 -6.91725e-05
  3   6  15  73 -6.86485e-05
  3   6  15  78  6.06688e-05
  3   6  15  83 -3.05319e-05
  3   6  15  94 -1.46581e-04
  3   6  15  95 -1.46140e-04
  3   6  15 112  2.26095e-05
  3   6  15 113 -2.17958e-05
  3   6  15 116 -8.93055e-05
  3   6  15 117 -8.94471e-05
  3   6  15 120 -3.59645e-05
  3   6  15 122 -8.32454e-05
  3   6  15 123 -8.29862e-05
  3   6  15 126 -9.76385e-05
  3   6  15 127  9.78542e-05
  3   6  15 128 -2.00822e-04
  3   6  15 129  2.01257e-04
  3   6  15 143  1.94000e-04
  3   6  15 144  8.39563e-05
  3   6  15 145 -8.62148e-05
  3   6  16  52 -1.48488e-03
  3   6  16 118  5.90069e-04
  3   6  16 138 -4.80832e-04
  3   6  16 147 -1.35118e-04
  3   6  16 150 -1.27107e-05
  3   6  16 160  8.87618e-05
  3   6  16 165  1.76400e-04
  3   6  16 169  1.45666e-04
  3   6  16 173  7.64315e-05
  3   6  16 177  4.16755e-04
  3   6  17   9 -1.22860e-04
  3   6  17  10 -4.36691e-05
  3   6  17  11  4.36461e-05
  3   6  17  15  2.53496e-04
  3   6  17  20 -2.95631e-04
  3   6  17  21  2.96215e-04
  3   6  17  26 -3.57485e-05
  3   6  17  27  2.58239e-05
  3   6  17  33 -2.59343e-04
  3   6  17  34 -2.60107e-04
  3   6  17  38  2.00657e-04
  3   6  17  43  1.53818e-03
  3   6  17  44  6.27885e-05
  3   6  17  45  6.24366e-05
  3   6  17  46 -6.95439e-05
  3   6  17  48 -2.07687e-05
  3   6  17  49  2.06583e-05
  3   6  17  54 -1.15635e-04
  3   6  17  56  2.30332e-05
  3   6  17  63 -1.38542e-05
  3   6  17  64  1.38885e-05
  3   6  17  69 -1.37426e-05
  3   6  17  70  1.32337e-05
  3   6  17  72  2.10854e-05
  3   6  17  73 -2.10642e-05
  3   6  17  78 -1.13448e-05
  3   6  17  87 -1.25908e-05
  3   6  17  90 -1.36077e-05
  3   6  17  94 -2.43532e-04
  3   6  17  95  2.44221e-04
  3   6  17 100  1.51283e-05
  3   6  17 101  1.52922e-05
  3   6  17 104  6.31113e-04
  3   6  17 109  6.41756e-04
  3   6  17 112 -2.89844e-05
  3   6  17 113  2.89914e-05
  3   6  17 116  1.71806e-04
  3   6  17 117  1.71977e-04
  3   6  17 122  9.97252e-05
  3   6  17 123 -9.97564e-05
  3   6  17 124 -1.30372e-03
  3   6  17 126  4.92988e-05
  3   6  17 127  4.91210e-05
  3   6  17 128 -6.95431e-05
  3   6  17 129  6.84035e-05
  3   6  17 131  7.69607e-04
  3   6  17 133 -9.75354e-04
  3   6  17 134  2.41456e-05
  3   6  17 135 -2.41850e-05
  3   6  17 137 -1.40726e-05
  3   6  17 143 -5.99405e-05
  3   6  17 144 -2.75111e-05
  3   6  17 145  2.75798e-05
  3   6  17 149 -1.95403e-05
  3   6  17 158  1.83354e-05
  3   6  17 159  1.84238e-05
  3   6  18  15  1.02744e-04
  3   6  18  21  4.80618e-05
  3   6  18  27 -3.64636e-04
  3   6  18  32  2.37198e-05
  3   6  18  33 -2.31431e-04
  3   6  18  44 -1.22351e-05
  3   6  18  45  1.22642e-05
  3   6  18  46  1.73386e-04
  3   6  18  48  1.46184e-04
  3   6  18  49 -1.45544e-04
  3   6  18  54 -1.98146e-04
  3   6  18  56 -6.72352e-05
  3   6  18  61 -1.08507e-04
  3   6  18  62 -1.07700e-04
  3   6  18  63  5.83668e-05
  3   6  18  64  5.83131e-05
  3   6  18  69  9.93841e-05
  3   6  18  72 -8.68155e-05
  3   6  18  73 -8.67012e-05
  3   6  18  78  5.47658e-05
  3   6  18  83 -5.66099e-05
  3   6  18  94 -1.80154e-04
  3   6  18  95 -1.77243e-04
  3   6  18 100  1.99541e-05
  3   6  18 101 -1.99125e-05
  3   6  18 106 -1.06945e-04
  3   6  18 107 -1.07331e-04
  3   6  18 112  2.21336e-05
  3   6  18 113 -2.21425e-05
  3   6  18 116 -3.66097e-05
  3   6  18 117 -3.71636e-05
  3   6  18 120 -5.71966e-05
  3   6  18 123 -7.03672e-05
  3   6  18 126 -1.34173e-04
  3   6  18 127  1.34833e-04
  3   6  18 128 -2.82575e-04
  3   6  18 129  2.86374e-04
  3   6  18 134  1.06936e-04
  3   6  18 135  1.07416e-04
  3   6  18 137 -1.34852e-05
  3   6  18 143  3.09237e-04
  3   6  18 144  1.35931e-04
  3   6  18 145 -1.36432e-04
  3   6  18 149 -3.64084e-05
  3   6  18 154  1.19696e-05
  3   7   8  13  2.28224e-05
  3   7   8  14 -1.36533e-05
  3   7   8  17  2.37962e-05
  3   7   8  22  2.25917e-05
  3   7   8  23 -3.19737e-05
  3   7   8  30 -1.24695e-05
  3   7   8  35 -2.72319e-05
  3   7   8  40 -1.52432e-05
  3   7   8  42 -1.19586e-05
  3   7   8  43 -1.78888e-05
  3   7   8  50  1.50866e-05
  3   7   8  53 -1.40771e-05
  3   7   8  58  2.04465e-05
  3   7   8  60  2.14083e-05
  3   7   8  69 -1.31231e-05
  3   7   8  70  1.84927e-05
  3   7   8  76 -2.02667e-05
  3   7   8  81 -1.50136e-05
  3   7   8  82 -1.01110e-05
  3   7   8  93 -1.99373e-05
  3   7   8  96 -1.45025e-05
  3   7   8 114  1.44954e-05
  3   7   8 124 -3.57369e-05
  3   7   8 125 -4.72746e-05
  3   7   8 130 -2.87594e-05
  3   7   8 131 -3.12506e-05
  3   7   8 132  2.29592e-05
  3   7   8 133 -1.79996e-05
  3   7   8 140 -2.78753e-05
  3   7   8 141  1.96687e-05
  3   7   8 147 -1.55566e-05
  3   7   8 151  3.14457e-05
  3   7   8 155  2.08682e-05
  3   7   8 159  1.34976e-05
  3   7   8 164  2.43899e-05
  3   7   8 168 -1.89856e-05
  3   7   8 172 -2.27997e-05
  3   7   9  18 -1.60912e-04
  3   7   9  29  3.88690e-05
  3   7   9  40 -7.78898e-04
  3   7   9  43  4.81382e-04
  3   7   9  52  1.97185e-04
  3   7   9  59 -5.10691e-04
  3   7   9  66 -2.71364e-04
  3   7   9  92 -4.66957e-04
  3   7   9  96 -7.31308e-04
  3   7   9  98 -2.07133e-04
  3   7   9 103 -1.66926e-04
  3   7   9 104  3.01117e-05
  3   7   9 109  3.69003e-04
  3   7   9 114  6.85154e-04
  3   7   9 124  2.63669e-04
  3   7   9 131 -1.32671e-03
  3   7   9 133  7.70130e-04
  3   7   9 138 -3.57233e-04
  3   7   9 140 -1.48882e-03
  3   7   9 147 -1.47941e-03
  3   7   9 150  2.77689e-03
  3   7   9 152  9.77441e-04
  3   7   9 156  1.27578e-05
  3   7   9 160  3.18778e-04
  3   7   9 161  1.38363e-05
  3   7   9 165 -9.57257e-05
  3   7   9 169 -9.56680e-05
  3   7   9 173  2.76167e-04
  3   7   9 177  1.42671e-04
  3   7  10   9  4.11844e-05
  3   7  10  15  6.55467e-05
  3   7  10  20  8.69443e-05
  3   7  10  21 -8.86426e-05
  3   7  10  27  1.01139e-04
  3   7  10  33  1.27320e-04
  3   7  10  34 -1.27045e-04
  3   7  10  38  8.81872e-05
  3   7  10  44 -2.43909e-05
  3   7  10  45  2.57592e-05
  3   7  10  46 -6.77580e-05
  3   7  10  48 -4.00641e-05
  3   7  10  49  4.09696e-05
  3   7  10  54  8.01863e-05
  3   7  10  57  1.59598e-05
  3   7  10  61  4.65108e-05
  3   7  10  62 -4.81569e-05
  3   7  10  69 -1.25023e-05
  3   7  10  70  1.20403e-05
  3   7  10  78 -1.05732e-05
  3   7  10  94 -4.00759e-05
  3   7  10  95  4.25540e-05
  3   7  10 106  4.07151e-05
  3   7  10 107  3.89959e-05
  3   7  10 110 -1.09499e-05
  3   7  10 112  1.00976e-05
  3   7  10 113  1.00069e-05
  3   7  10 116  4.11091e-05
  3   7  10 117 -3.99782e-05
  3   7  10 123  1.41030e-05
  3   7  10 126  3.11725e-05
  3   7  10 127 -3.30560e-05
  3   7  10 128  9.86605e-05
  3   7  10 129 -9.56651e-05
  3   7  10 134  4.14750e-05
  3   7  10 135 -4.11218e-05
  3   7  10 142  1.73503e-04
  3   7  10 143  1.63262e-04
  3   7  10 144  1.43092e-04
  3   7  10 145 -1.36350e-04
  3   7  10 149  1.37204e-05
  3   7  11   9 -1.99825e-05
  3   7  11  15 -2.65660e-05
  3   7  11  20 -3.84701e-05
  3   7  11  21 -4.42131e-05
  3   7  11  26  2.16409e-05
  3   7  11  27 -2.21001e-05
  3   7  11  33  1.90907e-05
  3   7  11  34  3.22824e-05
  3   7  11  38 -2.11797e-05
  3   7  11  45 -2.13369e-05
  3   7  11  46  1.70915e-05
  3   7  11  48  2.04554e-05
  3   7  11  49 -2.13388e-05
  3   7  11  54 -2.10562e-05
  3   7  11  57  3.80943e-05
  3   7  11  61  3.44125e-05
  3   7  11  62 -3.02336e-05
  3   7  11  64 -3.23955e-05
  3   7  11  72  2.63994e-05
  3   7  11  73  2.79864e-05
  3   7  11  90  1.12930e-05
  3   7  11  94 -1.01673e-04
  3   7  11  95 -1.03251e-04
  3   7  11 106 -1.55750e-05
  3   7  11 107 -1.63152e-05
  3   7  11 110  2.30369e-05
  3   7  11 111 -2.13492e-05
  3   7  11 112  3.93224e-05
  3   7  11 113 -3.82514e-05
  3   7  11 116 -7.44908e-05
  3   7  11 117 -7.15265e-05
  3   7  11 119 -3.27573e-05
  3   7  11 120 -3.15725e-05
  3   7  11 123  6.84208e-05
  3   7  11 126 -3.27903e-05
  3   7  11 127  3.27186e-05
  3   7  11 134  2.50368e-05
  3   7  11 135  2.59237e-05
  3   7  11 142  6.14785e-04
  3   7  11 143  6.14059e-04
  3   7  11 144 -1.74828e-05
  3   7  11 145  1.18373e-05
  3   7  11 154  2.47198e-05
  3   7  12   9 -9.60409e-05
  3   7  12  10  3.50887e-05
  3   7  12  11  3.44633e-05
  3   7  12  15  2.03460e-04
  3   7  12  20 -3.04023e-04
  3   7  12  21 -3.03787e-04
  3   7  12  32  2.55019e-05
  3   7  12  33  1.74438e-04
  3   7  12  34 -1.75740e-04
  3   7  12  38  1.98656e-04
  3   7  12  44  2.02523e-05
  3   7  12  45 -2.30582e-05
  3   7  12  46 -1.28482e-05
  3   7  12  54 -1.56191e-04
  3   7  12  57 -4.84484e-05
  3   7  12  61 -3.06995e-05
  3   7  12  63 -1.11598e-05
  3   7  12  64 -1.13827e-05
  3   7  12  74  2.38322e-05
  3   7  12  94 -2.87997e-04
  3   7  12  95 -2.98878e-04
  3   7  12 100 -4.40450e-05
  3   7  12 106  1.51661e-04
  3   7  12 107 -1.52358e-04
  3   7  12 110 -2.81437e-05
  3   7  12 112 -1.00254e-04
  3   7  12 113 -1.07980e-04
  3   7  12 116  2.45234e-04
  3   7  12 117  2.50186e-04
  3   7  12 126 -9.11374e-05
  3   7  12 127  8.10895e-05
  3   7  12 128 -8.90241e-05
  3   7  12 129  8.39992e-05
  3   7  12 134 -1.31088e-05
  3   7  12 135 -1.44027e-05
  3   7  12 143 -1.65242e-05
  3   7  12 145  2.21555e-05
  3   7  12 148 -1.72358e-05
  3   7  12 149  1.51798e-05
  3   7  12 153 -1.23500e-04
  3   7  12 166  1.99273e-05
  3   7  13   9 -8.04415e-05
  3   7  13  10  1.33625e-05
  3   7  13  11  1.19388e-05
  3   7  13  15 -2.62462e-04
  3   7  13  20 -7.33789e-05
  3   7  13  21 -7.36308e-05
  3   7  13  26 -3.63154e-05
  3   7  13  27 -4.21054e-04
  3   7  13  32  4.58437e-05
  3   7  13  33  2.95486e-04
  3   7  13  34  2.95705e-04
  3   7  13  38 -3.22403e-04
  3   7  13  44 -8.90159e-05
  3   7  13  45 -9.03513e-05
  3   7  13  46  2.49601e-04
  3   7  13  48  1.99498e-04
  3   7  13  49 -1.98963e-04
  3   7  13  54 -2.33892e-04
  3   7  13  61 -2.41726e-04
  3   7  13  63  6.11487e-05
  3   7  13  64 -6.14767e-05
  3   7  13  69  1.26596e-04
  3   7  13  70 -1.24376e-04
  3   7  13  72 -1.32465e-04
  3   7  13  73  1.30992e-04
  3   7  13  78  9.42987e-05
  3   7  13  83 -4.82547e-05
  3   7  13  86 -1.86465e-05
  3   7  13  87  1.82666e-05
  3   7  13  91  1.22751e-05
  3   7  13  94 -3.61605e-04
  3   7  13  95 -3.53594e-04
  3   7  13 100 -1.13376e-05
  3   7  13 112 -2.38038e-05
  3   7  13 113 -2.51362e-05
  3   7  13 116  2.64595e-04
  3   7  13 117 -2.83542e-04
  3   7  13 120 -5.50655e-05
  3   7  13 122  2.10223e-05
  3   7  13 123 -1.14338e-05
  3   7  13 126 -2.82214e-04
  3   7  13 127  2.90201e-04
  3   7  13 128 -4.35943e-04
  3   7  13 129  4.43157e-04
  3   7  13 134  1.75373e-04
  3   7  13 135  1.77302e-04
  3   7  13 143  5.42946e-04
  3   7  13 144 -3.73818e-04
  3   7  13 145 -4.07743e-04
  3   7  14   9 -2.20992e-04
  3   7  14  10  4.12168e-05
  3   7  14  11  3.84916e-05
  3   7  14  15 -5.31206e-04
  3   7  14  21  1.05992e-04
  3   7  14  27 -1.35256e-05
  3   7  14  28  1.15016e-05
  3   7  14  31 -2.58442e-05
  3   7  14  33  2.35507e-04
  3   7  14  37 -1.28291e-04
  3   7  14  45 -2.44727e-05
  3   7  14  46  5.19508e-04
  3   7  14  49 -1.47577e-05
  3   7  14  55 -5.92965e-05
  3   7  14  56 -1.80276e-04
  3   7  14  61 -5.25400e-04
  3   7  14  62 -5.32061e-04
  3   7  14  63  1.25602e-04
  3   7  14  64 -1.27856e-04
  3   7  14  69  2.01281e-04
  3   7  14  72 -2.18083e-04
  3   7  14  73 -2.23580e-04
  3   7  14  78  1.47714e-04
  3   7  14  83 -1.01170e-04
  3   7  14  86 -2.56054e-05
  3   7  14  87  2.59340e-05
  3   7  14  91  3.13812e-05
  3   7  14  94 -6.12498e-04
  3   7  14  95 -6.09927e-04
  3   7  14 100 -1.88706e-05
  3   7  14 110 -1.59455e-05
  3   7  14 112 -5.83699e-05
  3   7  14 113 -5.10085e-05
  3   7  14 116  2.60220e-04
  3   7  14 117 -2.43877e-04
  3   7  14 120 -1.78753e-04
  3   7  14 122 -3.64075e-04
  3   7  14 123  3.57437e-04
  3   7  14 126 -3.30268e-04
  3   7  14 127  3.34514e-04
  3   7  14 128 -8.02733e-04
  3   7  14 129  7.99740e-04
  3   7  14 134  2.61776e-05
  3   7  14 136 -1.84550e-05
  3   7  14 143  7.30451e-04
  3   7  14 144  2.84312e-04
  3   7  14 145 -2.84298e-04
  3   7  14 148  3.78891e-05
  3   7  14 149  3.39091e-05
  3   7  14 153 -2.36926e-05
  3   7  14 158  3.06992e-05
  3   7  15   9 -2.05774e-04
  3   7  15  10  9.71325e-05
  3   7  15  11  9.46490e-05
  3   7  15  15  3.85038e-04
  3   7  15  21  6.51345e-04
  3   7  15  27  9.20187e-04
  3   7  15  28  9.19538e-04
  3   7  15  31 -1.51112e-04
  3   7  15  33  7.24459e-04
  3   7  15  37 -7.50991e-04
  3   7  15  45 -2.40096e-04
  3   7  15  46 -4.18031e-05
  3   7  15  49 -3.98427e-04
  3   7  15  55  5.41704e-04
  3   7  15  61 -5.21318e-05
  3   7  15  62 -5.69380e-05
  3   7  15  91  1.15317e-05
  3   7  15  94 -3.01346e-04
  3   7  15  95 -2.85699e-04
  3   7  15 100 -4.41845e-05
  3   7  15 106  2.81824e-04
  3   7  15 107 -2.81184e-04
  3   7  15 110  2.20890e-05
  3   7  15 112 -5.50885e-05
  3   7  15 113  4.59981e-05
  3   7  15 116  1.98929e-04
  3   7  15 117  1.81031e-04
  3   7  15 120 -1.59287e-05
  3   7  15 123 -1.29847e-05
  3   7  15 126 -4.90640e-05
  3   7  15 127  6.40150e-05
  3   7  15 128 -1.89073e-04
  3   7  15 129  1.95197e-04
  3   7  15 134  2.86508e-04
  3   7  15 136  5.00816e-05
  3   7  15 143 -1.00569e-04
  3   7  15 144 -1.27228e-04
  3   7  15 145  8.08184e-05
  3   7  15 148 -1.05459e-04
  3   7  15 149  1.02290e-04
  3   7  15 153  1.93910e-05
  3   7  15 158 -3.47224e-05
  3   7  15 163 -1.00272e-05
  3   7  15 166 -1.60573e-05
  3   7  15 170  1.27621e-05
  3   7  15 174  1.10916e-05
  3   7  15 175 -1.17352e-05
  3   7  16   7 -6.18655e-04
  3   7  16  19 -6.38058e-04
  3   7  16  24 -3.45571e-04
  3   7  16  41  9.37002e-04
  3   7  16  51  2.46617e-04
  3   7  16  58 -1.20758e-05
  3   7  16  65 -7.95743e-04
  3   7  16  77 -3.90090e-04
  3   7  16  80 -8.76449e-05
  3   7  16  85  5.64886e-04
  3   7  16  89  3.49652e-04
  3   7  16 158  3.44138e-05
  3   7  17   9 -2.17384e-05
  3   7  17  15  4.19936e-05
  3   7  17  20 -1.27842e-05
  3   7  17  21  1.44050e-05
  3   7  17  32  4.51195e-05
  3   7  17  33 -1.05310e-05
  3   7  17  34 -1.03899e-05
  3   7  17  36 -4.49754e-04
  3   7  17  38  6.27167e-05
  3   7  17  44 -3.83782e-05
  3   7  17  45 -4.06828e-05
  3   7  17  46 -5.21710e-05
  3   7  17  48  3.76808e-05
  3   7  17  49 -3.87201e-05
  3   7  17  61  8.79160e-05
  3   7  17  63 -7.39147e-05
  3   7  17  64  7.53174e-05
  3   7  17  78 -2.52206e-05
  3   7  17 110 -1.10118e-05
  3   7  17 111 -1.10913e-05
  3   7  17 116  2.03993e-05
  3   7  17 117  1.96978e-05
  3   7  17 120  1.34007e-05
  3   7  17 122 -3.21508e-05
  3   7  17 123  3.35309e-05
  3   7  17 126  1.48817e-05
  3   7  17 127  1.49097e-05
  3   7  17 128 -2.28110e-05
  3   7  17 129  2.20216e-05
  3   7  17 143  1.24404e-04
  3   7  18  10 -2.28928e-05
  3   7  18  11 -2.24328e-05
  3   7  18  15 -3.34306e-05
  3   7  18  21 -4.34935e-05
  3   7  18  26 -5.12516e-05
  3   7  18  27 -1.85670e-05
  3   7  18  33 -2.35089e-05
  3   7  18  44 -1.09996e-05
  3   7  18  45  1.42840e-05
  3   7  18  54 -1.10510e-05
  3   7  18  61 -1.90837e-05
  3   7  18  62 -1.56033e-05
  3   7  18  64 -1.30039e-05
  3   7  18  74  1.66904e-05
  3   7  18  87  4.01827e-05
  3   7  18  90  1.42751e-05
  3   7  18  94 -6.39328e-05
  3   7  18  95 -6.21107e-05
  3   7  18 116  1.03553e-05
  3   7  18 117  1.01306e-05
  3   7  18 123 -1.15913e-05
  3   7  18 143  5.76360e-05
  3   7  18 145 -2.47657e-05
  3   8   9 150  1.76666e-05
  3   8  10   9 -1.09631e-05
  3   8  10  10  1.38405e-05
  3   8  10  11 -1.39129e-05
  3   8  10  15 -4.22898e-05
  3   8  10  20 -2.97279e-05
  3   8  10  21  2.50520e-05
  3   8  10  26 -4.73067e-05
  3   8  10  27 -3.53748e-05
  3   8  10  32  1.55566e-05
  3   8  10  33 -2.95470e-05
  3   8  10  34  3.04458e-05
  3   8  10  38 -6.98991e-05
  3   8  10  44  2.23321e-05
  3   8  10  45 -1.14486e-05
  3   8  10  46  6.33505e-05
  3   8  10  48  1.59545e-05
  3   8  10  49 -1.63205e-05
  3   8  10  54 -2.72273e-05
  3   8  10  57 -2.71640e-05
  3   8  10  61 -2.10977e-05
  3   8  10  62  2.12568e-05
  3   8  10  64  3.93222e-05
  3   8  10  69  1.20499e-05
  3   8  10  70 -1.07687e-05
  3   8  10  72  2.82635e-05
  3   8  10  73  2.82495e-05
  3   8  10  74  1.89085e-05
  3   8  10  78  1.13618e-05
  3   8  10  79  1.12819e-05
  3   8  10  87 -1.42470e-05
  3   8  10  90 -1.92609e-05
  3   8  10  94  1.22810e-05
  3   8  10  95 -1.22553e-05
  3   8  10 106 -1.63454e-05
  3   8  10 107 -1.63209e-05
  3   8  10 110  1.15820e-05
  3   8  10 111  1.16346e-05
  3   8  10 112 -2.56690e-05
  3   8  10 113 -2.46573e-05
  3   8  10 119  2.37882e-05
  3   8  10 120 -2.38328e-05
  3   8  10 123 -1.19122e-05
  3   8  10 126 -1.63170e-05
  3   8  10 127  1.64280e-05
  3   8  10 128 -3.25716e-05
  3   8  10 129  3.24809e-05
  3   8  10 134 -1.57040e-05
  3   8  10 135  1.56774e-05
  3   8  10 142 -6.36221e-05
  3   8  10 143 -6.48087e-05
  3   8  10 144 -5.18116e-05
  3   8  10 145  5.25224e-05
  3   8  10 154 -1.33752e-05
  3   8  11   9  6.32497e-05
  3   8  11  10 -3.50138e-05
  3   8  11  11  3.49763e-05
  3   8  11  15 -1.80194e-04
  3   8  11  20  5.27846e-05
  3   8  11  21  5.29051e-05
  3   8  11  26  1.09538e-05
  3   8  11  27  1.00907e-05
  3   8  11  32  2.47980e-04
  3   8  11  33 -2.04121e-04
  3   8  11  34 -2.04420e-04
  3   8  11  38 -5.95048e-04
  3   8  11  44 -1.07947e-03
  3   8  11  45 -1.06363e-03
  3   8  11  54  7.82911e-05
  3   8  11  57  1.99912e-05
  3   8  11  61 -2.37151e-04
  3   8  11  62  2.34111e-04
  3   8  11  64  1.57335e-05
  3   8  11  69  5.65726e-05
  3   8  11  70  6.32119e-05
  3   8  11  72 -1.31939e-05
  3   8  11  73 -1.31411e-05
  3   8  11  78  5.72516e-05
  3   8  11  79 -5.71862e-05
  3   8  11  90 -2.25140e-05
  3   8  11  94  1.04360e-04
  3   8  11  95  1.03982e-04
  3   8  11 106  3.50361e-05
  3   8  11 107  3.50939e-05
  3   8  11 112 -3.50674e-05
  3   8  11 113  3.00946e-05
  3   8  11 116  4.95131e-05
  3   8  11 117  4.97606e-05
  3   8  11 119  1.35848e-05
  3   8  11 120  1.36498e-05
  3   8  11 123 -6.73404e-05
  3   8  11 126  3.34475e-05
  3   8  11 127 -3.35266e-05
  3   8  11 128  5.90422e-05
  3   8  11 129 -5.93343e-05
  3   8  11 134 -3.51920e-05
  3   8  11 135 -3.52412e-05
  3   8  11 142 -5.15744e-05
  3   8  11 143 -5.52825e-05
  3   8  11 144 -1.64245e-05
  3   8  11 145  1.69046e-05
  3   8  11 154 -1.73218e-05
  3   8  12   9 -8.89645e-05
  3   8  12  20 -1.58254e-05
  3   8  12  21 -1.62972e-05
  3   8  12  26  4.20756e-05
  3   8  12  27 -1.47289e-04
  3   8  12  32  1.29108e-04
  3   8  12  44 -2.98932e-04
  3   8  12  45  3.00986e-04
  3   8  12  46  2.56748e-05
  3   8  12  48  4.05763e-05
  3   8  12  49 -4.07092e-05
  3   8  12  54  5.54051e-05
  3   8  12  61 -5.10743e-05
  3   8  12  63 -1.20709e-05
  3   8  12  64 -1.20481e-05
  3   8  12  69 -6.50388e-05
  3   8  12  72  8.88941e-05
  3   8  12  73  8.98461e-05
  3   8  12  78 -6.46386e-05
  3   8  12  83 -2.52351e-05
  3   8  12  86  2.36193e-05
  3   8  12  87  2.36804e-05
  3   8  12  91  1.81163e-05
  3   8  12  94  1.94506e-04
  3   8  12  95  1.95762e-04
  3   8  12 106 -1.00839e-05
  3   8  12 107  1.02145e-05
  3   8  12 110 -2.87384e-05
  3   8  12 112  2.91102e-05
  3   8  12 113  2.81504e-05
  3   8  12 116  2.68007e-04
  3   8  12 117  2.66421e-04
  3   8  12 120 -6.97073e-05
  3   8  12 122 -2.15394e-04
  3   8  12 123 -2.16159e-04
  3   8  12 126  2.35142e-04
  3   8  12 127 -2.33960e-04
  3   8  12 128  6.58829e-05
  3   8  12 129 -6.49583e-05
  3   8  12 134 -4.35434e-05
  3   8  12 135 -4.35312e-05
  3   8  12 136 -1.69312e-05
  3   8  12 143 -4.64389e-04
  3   8  12 144 -5.31190e-04
  3   8  12 145  5.03843e-04
  3   8  12 148  2.33571e-05
  3   8  12 149 -2.33762e-05
  3   8  12 153 -1.69510e-05
  3   8  12 158  1.85331e-05
  3   8  13   9  1.03126e-04
  3   8  13  15 -1.20668e-05
  3   8  13  20  3.14004e-05
  3   8  13  21  3.09746e-05
  3   8  13  27 -1.30380e-05
  3   8  13  32 -4.45866e-05
  3   8  13  38 -1.53819e-05
  3   8  13  44 -6.04753e-05
  3   8  13  45 -6.07643e-05
  3   8  13  54 -4.73514e-05
  3   8  13  57  3.79429e-05
  3   8  13  74  4.96491e-05
  3   8  13  94 -1.74939e-04
  3   8  13  95 -1.74851e-04
  3   8  13 100 -6.39921e-05
  3   8  13 110 -3.85215e-05
  3   8  13 112 -1.41878e-04
  3   8  13 113 -1.42007e-04
  3   8  13 116 -2.68021e-04
  3   8  13 117  2.68830e-04
  3   8  13 120  1.18330e-05
  3   8  13 122 -9.25373e-05
  3   8  13 123  9.24555e-05
  3   8  13 126 -7.25027e-05
  3   8  13 127  7.23060e-05
  3   8  13 128 -2.97702e-05
  3   8  13 129  2.96663e-05
  3   8  13 134  1.18044e-05
  3   8  13 135  1.16587e-05
  3   8  13 136 -4.72114e-05
  3   8  13 143  2.24845e-05
  3   8  13 144 -1.85603e-05
  3   8  13 145 -1.68505e-05
  3   8  13 148  7.81266e-05
  3   8  13 149  7.77229e-05
  3   8  13 153 -2.83841e-04
  3   8  13 158  2.43968e-05
  3   8  13 163  2.26132e-05
  3   8  13 166  4.85861e-05
  3   8  13 170 -2.28774e-05
  3   8  14   9  1.00728e-04
  3   8  14  10  6.84802e-05
  3   8  14  11  6.82069e-05
  3   8  14  15 -8.78293e-05
  3   8  14  21 -1.51062e-04
  3   8  14  27  1.58472e-04
  3   8  14  28 -1.58055e-04
  3   8  14  31  4.70379e-05
  3   8  14  33  3.99663e-05
  3   8  14  37  1.51496e-04
  3   8  14  45  2.21804e-04
  3   8  14  46 -1.43254e-05
  3   8  14  49  1.66731e-04
  3   8  14  55 -1.24758e-04
  3   8  14  56  1.91631e-05
  3   8  14  61  3.50153e-05
  3   8  14  62  3.51975e-05
  3   8  14  70 -1.00835e-05
  3   8  14  74 -7.90444e-05
  3   8  14  91 -1.70733e-05
  3   8  14  94  3.80572e-04
  3   8  14  95  3.80785e-04
  3   8  14 100  7.79365e-05
  3   8  14 106 -1.64243e-04
  3   8  14 107 -1.64368e-04
  3   8  14 110  2.16415e-04
  3   8  14 112  2.76514e-05
  3   8  14 113  2.59884e-05
  3   8  14 116  4.33967e-04
  3   8  14 117 -4.30092e-04
  3   8  14 122  1.32001e-04
  3   8  14 123 -1.34795e-04
  3   8  14 126  1.57543e-04
  3   8  14 127 -1.57755e-04
  3   8  14 128  1.60918e-04
  3   8  14 129 -1.61149e-04
  3   8  14 134 -1.92283e-04
  3   8  14 136  5.86009e-05
  3   8  14 144  8.43198e-05
  3   8  14 145 -5.80230e-05
  3   8  14 148 -1.34126e-04
  3   8  14 149 -1.34393e-04
  3   8  14 153  5.04247e-04
  3   8  14 158 -2.81487e-05
  3   8  14 163 -4.64460e-05
  3   8  14 166 -1.27340e-04
  3   8  14 170  6.32617e-05
  3   8  14 174 -2.32329e-05
  3   8  15   9 -5.67202e-05
  3   8  15  10 -3.73558e-05
  3   8  15  11 -3.78945e-05
  3   8  15  15 -1.51898e-04
  3   8  15  27 -3.18920e-05
  3   8  15  28 -3.17479e-05
  3   8  15  33 -2.83460e-05
  3   8  15  37 -2.46759e-05
  3   8  15  46  7.99754e-05
  3   8  15  49  1.60318e-05
  3   8  15  55 -4.99866e-05
  3   8  15  56  1.90546e-04
  3   8  15  61 -3.60868e-05
  3   8  15  62 -3.59655e-05
  3   8  15  63  1.81150e-05
  3   8  15  64  1.79672e-05
  3   8  15  69  1.00567e-04
  3   8  15  72 -6.25413e-05
  3   8  15  73 -6.18564e-05
  3   8  15  78  6.71136e-05
  3   8  15  83 -5.44173e-05
  3   8  15  86 -1.16829e-05
  3   8  15  87 -1.16170e-05
  3   8  15  91  3.12500e-05
  3   8  15  94 -6.52477e-04
  3   8  15  95 -6.49559e-04
  3   8  15 100 -1.60190e-05
  3   8  15 106 -2.11683e-05
  3   8  15 107  2.11169e-05
  3   8  15 110 -5.18869e-05
  3   8  15 112  4.18314e-04
  3   8  15 113 -4.17719e-04
  3   8  15 116 -9.49745e-04
  3   8  15 117 -9.51775e-04
  3   8  15 120  7.99586e-05
  3   8  15 122  7.32343e-04
  3   8  15 123  7.29564e-04
  3   8  15 126 -6.77593e-04
  3   8  15 127  6.79330e-04
  3   8  15 128 -4.34407e-04
  3   8  15 129  4.35593e-04
  3   8  15 136  1.66906e-05
  3   8  15 143  2.31575e-03
  3   8  15 144  1.79610e-03
  3   8  15 145 -1.85372e-03
  3   8  15 148 -4.03863e-05
  3   8  15 149  4.04877e-05
  3   8  15 153 -5.50252e-05
  3   8  15 158 -2.26400e-05
  3   8  15 163  3.12536e-05
  3   8  15 166  1.41329e-05
  3   8  15 174 -2.06051e-05
  3   8  15 175  2.06446e-05
  3   8  16 158 -2.09656e-04
  3   8  17   9 -1.10433e-04
  3   8  17  10  3.48482e-05
  3   8  17  11 -3.48147e-05
  3   8  17  15 -2.21009e-04
  3   8  17  20  1.55018e-04
  3   8  17  21 -1.55790e-04
  3   8  17  26  6.79269e-05
  3   8  17  32  1.15217e-04
  3   8  17  33  1.75813e-04
  3   8  17  34  1.76860e-04
  3   8  17  38 -2.05202e-05
  3   8  17  44  2.47808e-04
  3   8  17  45  2.48621e-04
  3   8  17  46  3.17271e-05
  3   8  17  54  8.02484e-05
  3   8  17  56 -2.02013e-05
  3   8  17  61  1.21458e-04
  3   8  17  63  7.03154e-05
  3   8  17  64 -7.03785e-05
  3   8  17  74 -9.70501e-05
  3   8  17  87 -1.61709e-04
  3   8  17  90 -2.47326e-05
  3   8  17  94  1.56123e-04
  3   8  17  95 -1.55364e-04
  3   8  17 100 -1.43066e-05
  3   8  17 101 -1.49019e-05
  3   8  17 110  2.09936e-05
  3   8  17 111  2.08979e-05
  3   8  17 116 -5.40202e-05
  3   8  17 117 -5.41374e-05
  3   8  17 120  2.60421e-05
  3   8  17 122  6.29678e-05
  3   8  17 123 -6.30111e-05
  3   8  17 128  2.35476e-05
  3   8  17 129 -2.31700e-05
  3   8  17 137  3.65780e-05
  3   8  17 149  2.61439e-05
  3   8  17 175  2.30866e-05
  3   8  18  15 -1.75014e-04
  3   8  18  21 -1.00252e-05
  3   8  18  27  1.30721e-04
  3   8  18  32  3.08125e-04
  3   8  18  33  1.66400e-04
  3   8  18  44 -5.78359e-04
  3   8  18  45  5.76870e-04
  3   8  18  46 -7.55330e-04
  3   8  18  48  1.25077e-04
  3   8  18  49 -1.24488e-04
  3   8  18  54  9.92115e-05
  3   8  18  56  8.03615e-05
  3   8  18  61  3.29783e-04
  3   8  18  62  3.27928e-04
  3   8  18  63 -3.69563e-04
  3   8  18  64 -3.68853e-04
  3   8  18  69  6.05397e-05
  3   8  18  78 -6.53048e-05
  3   8  18  83  2.33217e-05
  3   8  18  90  1.07268e-05
  3   8  18  94  1.02575e-04
  3   8  18  95  9.87328e-05
  3   8  18 100 -2.50870e-05
  3   8  18 101  2.47980e-05
  3   8  18 106  2.89399e-05
  3   8  18 107  2.90654e-05
  3   8  18 110  7.76395e-05
  3   8  18 111 -7.76304e-05
  3   8  18 116  1.40374e-05
  3   8  18 117  1.42720e-05
  3   8  18 120  1.07192e-04
  3   8  18 123 -5.76151e-05
  3   8  18 126 -1.71579e-05
  3   8  18 127  1.72600e-05
  3   8  18 128  4.74822e-05
  3   8  18 129 -4.81782e-05
  3   8  18 134 -5.54759e-05
  3   8  18 135 -5.57253e-05
  3   8  18 137  3.06617e-05
  3   8  18 143 -1.00852e-04
  3   8  18 144 -6.09406e-05
  3   8  18 145  6.10053e-05
  3   8  18 149  3.48361e-05
  3   8  18 154  2.33488e-05
  3   9  10  27  1.75840e-05
  3   9  10  38  1.71360e-05
  3   9  10  54 -1.41567e-05
  3   9  10  72  1.18651e-05
  3   9  10  73 -1.18464e-05
  3   9  10  94  9.32491e-05
  3   9  10  95  9.34750e-05
  3   9  10 112 -3.45283e-05
  3   9  10 113  3.37863e-05
  3   9  10 116 -8.02619e-05
  3   9  10 117 -8.01069e-05
  3   9  10 119 -1.24618e-05
  3   9  10 120 -1.24245e-05
  3   9  10 123  5.93246e-05
  3   9  10 126  2.00698e-05
  3   9  10 127  1.99378e-05
  3   9  10 142 -1.87052e-04
  3   9  10 143  1.80947e-04
  3   9  10 144 -1.82077e-04
  3   9  10 145 -1.78293e-04
  3   9  10 154 -1.83256e-05
  3   9  11  20 -1.24449e-05
  3   9  11  21  1.24443e-05
  3   9  11  44  1.35072e-05
  3   9  11  45 -1.39392e-05
  3   9  11  54 -2.16464e-05
  3   9  11  69  1.23049e-05
  3   9  11  78  1.04454e-05
  3   9  11  79  1.04495e-05
  3   9  11  94 -3.33981e-05
  3   9  11  95  3.33456e-05
  3   9  11 100  1.10300e-05
  3   9  11 101 -1.07112e-05
  3   9  11 110 -1.95251e-05
  3   9  11 111 -1.94794e-05
  3   9  11 112 -2.83507e-05
  3   9  11 113 -2.67326e-05
  3   9  11 116 -6.32752e-05
  3   9  11 117  6.31124e-05
  3   9  11 123 -3.16390e-05
  3   9  11 126  4.34318e-05
  3   9  11 127  4.32308e-05
  3   9  11 128  1.07963e-05
  3   9  11 129  1.06466e-05
  3   9  11 134 -1.52660e-05
  3   9  11 135  1.51975e-05
  3   9  11 142 -5.33915e-04
  3   9  11 143  5.26654e-04
  3   9  11 144 -3.52933e-04
  3   9  11 145 -3.52104e-04
  3   9  11 154  6.13963e-05
  3   9  11 167  1.14430e-05
  3   9  12   9  6.02277e-05
  3   9  12  10  1.19427e-05
  3   9  12  11 -1.22905e-05
  3   9  12  15 -7.09494e-05
  3   9  12  20  4.67160e-05
  3   9  12  21 -4.60741e-05
  3   9  12  26  3.97418e-05
  3   9  12  33  6.00149e-05
  3   9  12  34  5.93166e-05
  3   9  12  38  3.14680e-05
  3   9  12  46  1.47426e-05
  3   9  12  54 -1.27550e-05
  3   9  12  57  8.67678e-05
  3   9  12  61  2.13162e-05
  3   9  12  94  7.16499e-05
  3   9  12  95 -7.37604e-05
  3   9  12 100  2.51545e-05
  3   9  12 106 -1.46268e-04
  3   9  12 107 -1.46270e-04
  3   9  12 112  2.88120e-05
  3   9  12 113 -2.83399e-05
  3   9  12 116  8.27168e-05
  3   9  12 117 -8.19724e-05
  3   9  12 120  1.02477e-05
  3   9  12 122 -2.06598e-05
  3   9  12 123  2.09447e-05
  3   9  12 126 -2.39639e-05
  3   9  12 127 -2.34777e-05
  3   9  12 128 -5.41907e-05
  3   9  12 129 -5.18151e-05
  3   9  12 136 -2.46621e-05
  3   9  12 148  5.26385e-05
  3   9  12 149  5.29286e-05
  3   9  12 158  1.57892e-05
  3   9  13   9 -1.45731e-04
  3   9  13  10 -5.10930e-05
  3   9  13  11  5.10222e-05
  3   9  13  15 -3.39087e-04
  3   9  13  20 -3.43804e-04
  3   9  13  21  3.43860e-04
  3   9  13  27 -4.83238e-04
  3   9  13  32  7.33716e-05
  3   9  13  33 -4.02049e-04
  3   9  13  34  4.03889e-04
  3   9  13  38 -4.04277e-04
  3   9  13  44 -1.05639e-04
  3   9  13  45  1.04408e-04
  3   9  13  46  2.76911e-04
  3   9  13  48  2.07737e-04
  3   9  13  49  2.06819e-04
  3   9  13  54 -2.91237e-04
  3   9  13  61 -2.77598e-04
  3   9  13  63  6.96310e-05
  3   9  13  64  6.90118e-05
  3   9  13  69  1.09790e-04
  3   9  13  70  1.12728e-04
  3   9  13  72 -1.22993e-04
  3   9  13  73 -1.20998e-04
  3   9  13  78  8.10733e-05
  3   9  13  83 -5.13717e-05
  3   9  13  86 -1.50410e-05
  3   9  13  87 -1.49796e-05
  3   9  13  91  1.44200e-05
  3   9  13  94 -3.58177e-04
  3   9  13  95  3.56295e-04
  3   9  13 106 -2.51176e-05
  3   9  13 107  2.54093e-05
  3   9  13 112 -1.36777e-05
  3   9  13 113  1.44917e-05
  3   9  13 116 -1.56008e-04
  3   9  13 117 -1.56769e-04
  3   9  13 120 -9.32163e-05
  3   9  13 122 -1.35057e-04
  3   9  13 123 -1.34060e-04
  3   9  13 126  1.83665e-04
  3   9  13 127  1.84535e-04
  3   9  13 128  4.31022e-04
  3   9  13 129  4.37645e-04
  3   9  13 134 -1.60890e-04
  3   9  13 135  1.60895e-04
  3   9  13 143  5.82225e-04
  3   9  13 144  2.71874e-04
  3   9  13 145 -2.83862e-04
  3   9  13 148  2.13977e-05
  3   9  13 149 -2.12291e-05
  3   9  13 158  1.48580e-05
  3   9  14   9  8.46611e-05
  3   9  14  10  3.38902e-05
  3   9  14  11 -3.38211e-05
  3   9  14  15  2.51580e-04
  3   9  14  21  2.54084e-04
  3   9  14  27  1.22965e-05
  3   9  14  28  1.20788e-05
  3   9  14  31 -2.31656e-05
  3   9  14  33 -1.02403e-04
  3   9  14  37  9.29820e-05
  3   9  14  46 -2.02646e-04
  3   9  14  55  7.82687e-05
  3   9  14  56  5.65729e-05
  3   9  14  61  1.97799e-04
  3   9  14  62 -1.99045e-04
  3   9  14  63 -5.13746e-05
  3   9  14  64 -5.18568e-05
  3   9  14  69 -9.16599e-05
  3   9  14  72  1.03566e-04
  3   9  14  73 -1.05340e-04
  3   9  14  78 -6.92077e-05
  3   9  14  83  3.72670e-05
  3   9  14  86  1.37744e-05
  3   9  14  87  1.38925e-05
  3   9  14  94  3.21684e-04
  3   9  14  95 -3.22934e-04
  3   9  14 100  1.59046e-05
  3   9  14 110  1.47771e-05
  3   9  14 112 -1.06761e-05
  3   9  14 113  1.10320e-05
  3   9  14 116  1.23416e-04
  3   9  14 117  1.21506e-04
  3   9  14 120  5.61121e-05
  3   9  14 122  9.07897e-05
  3   9  14 123  9.09395e-05
  3   9  14 126 -1.98420e-04
  3   9  14 127 -1.97677e-04
  3   9  14 128 -3.56186e-04
  3   9  14 129 -3.54713e-04
  3   9  14 134 -1.62480e-05
  3   9  14 143  1.64683e-04
  3   9  14 144  4.70947e-05
  3   9  14 145  3.88127e-05
  3   9  14 148 -1.34983e-05
  3   9  14 149  1.35422e-05
  3   9  14 153  4.95525e-05
  3   9  14 158 -1.02858e-05
  3   9  15   9 -5.33195e-05
  3   9  15  10 -1.32569e-05
  3   9  15  11  1.34180e-05
  3   9  15  15  6.85701e-05
  3   9  15  27 -3.39565e-04
  3   9  15  28  3.40787e-04
  3   9  15  31 -3.28319e-05
  3   9  15  33  2.73698e-04
  3   9  15  37 -2.86817e-04
  3   9  15  45 -7.02767e-05
  3   9  15  46 -1.36047e-05
  3   9  15  49 -1.53848e-04
  3   9  15  55  2.09393e-04
  3   9  15  61 -2.46837e-05
  3   9  15  62  2.40811e-05
  3   9  15  72  1.14425e-05
  3   9  15  73 -1.19313e-05
  3   9  15  74  1.05593e-05
  3   9  15  94 -1.00610e-04
  3   9  15  95  9.94375e-05
  3   9  15 100 -2.72135e-05
  3   9  15 106  1.15022e-04
  3   9  15 107  1.14906e-04
  3   9  15 112  8.65776e-05
  3   9  15 113  8.65314e-05
  3   9  15 116 -2.23042e-04
  3   9  15 117  2.23369e-04
  3   9  15 120 -1.54489e-05
  3   9  15 122 -3.45798e-05
  3   9  15 123  3.40097e-05
  3   9  15 126  2.97929e-05
  3   9  15 127  3.00924e-05
  3   9  15 128  1.65213e-05
  3   9  15 129  1.71401e-05
  3   9  15 134  1.23144e-04
  3   9  15 143 -1.40087e-04
  3   9  15 144  1.49412e-04
  3   9  15 145  1.45671e-04
  3   9  15 148 -1.85203e-05
  3   9  15 149 -1.84998e-05
  3   9  15 153 -4.99750e-05
  3   9  16  13  7.59104e-05
  3   9  16  17 -3.95527e-04
  3   9  16  23 -5.46802e-04
  3   9  16  35  2.06682e-04
  3   9  16  39  2.14394e-04
  3   9  16  50 -1.75610e-05
  3   9  16  60  2.82989e-04
  3   9  16  68 -7.47942e-05
  3   9  16  76  3.90835e-04
  3   9  16  81 -3.45862e-04
  3   9  16  82 -1.42890e-04
  3   9  16  88 -1.30163e-04
  3   9  17  27 -1.29896e-05
  3   9  17  33 -1.08645e-05
  3   9  17  34  1.07648e-05
  3   9  17 116 -2.08276e-05
  3   9  17 117  2.08252e-05
  3   9  17 122 -1.80703e-05
  3   9  17 123 -1.80825e-05
  3   9  17 143  2.57526e-04
  3   9  17 144 -1.62206e-04
  3   9  17 145 -1.61626e-04
  3   9  18 116  2.47603e-05
  3   9  18 117 -2.48143e-05
  3   9  18 143  1.01524e-04
  3   9  18 144 -8.64565e-05
  3   9  18 145 -8.66078e-05
  3  10  11  12 -1.58093e-05
  3  10  11  18  1.13673e-04
  3  10  11  24  6.65189e-05
  3  10  11  29 -3.01121e-05
  3  10  11  36  4.29574e-05
  3  10  11  40  1.14652e-04
  3  10  11  43  4.86761e-05
  3  10  11  52  4.54290e-05
  3  10  11  59 -2.56735e-05
  3  10  11  66  6.03275e-05
  3  10  11  71  1.61715e-04
  3  10  11  80  2.67685e-05
  3  10  11  92 -1.00670e-04
  3  10  11  96 -1.39829e-05
  3  10  11  98  6.47368e-05
  3  10  11 103  2.63647e-05
  3  10  11 104 -2.98468e-05
  3  10  11 109 -1.99137e-05
  3  10  11 118 -6.23006e-05
  3  10  11 124  1.06844e-04
  3  10  11 133  3.43035e-05
  3  10  11 138  2.04574e-05
  3  10  11 140 -2.00911e-05
  3  10  11 147  2.64100e-05
  3  10  11 150 -3.74138e-05
  3  10  12  12 -2.78673e-05
  3  10  12  14  1.39168e-04
  3  10  12  17  2.37064e-04
  3  10  12  18 -2.26633e-04
  3  10  12  29  1.36630e-05
  3  10  12  30 -1.42689e-04
  3  10  12  35 -3.14615e-04
  3  10  12  36 -6.61253e-04
  3  10  12  39 -1.18256e-04
  3  10  12  40  1.83507e-05
  3  10  12  41  1.45144e-05
  3  10  12  42  3.49021e-05
  3  10  12  43  6.01826e-05
  3  10  12  50 -1.31208e-04
  3  10  12  51 -3.31511e-05
  3  10  12  53 -7.89022e-05
  3  10  12  60 -1.84669e-04
  3  10  12  62 -1.80118e-05
  3  10  12  68 -6.84222e-05
  3  10  12  69 -1.48936e-05
  3  10  12  76 -1.09855e-05
  3  10  12  79  3.47974e-05
  3  10  12  83  9.46163e-05
  3  10  12  84 -9.60657e-05
  3  10  12  86  9.12094e-05
  3  10  12  88 -5.76940e-05
  3  10  12  89 -1.60611e-04
  3  10  12  90 -2.42660e-05
  3  10  12  91 -2.41619e-05
  3  10  12  93  6.84816e-05
  3  10  12  96 -6.96703e-05
  3  10  12  97 -3.05323e-05
  3  10  12  98  2.10725e-05
  3  10  12  99  2.08974e-05
  3  10  12 101 -1.26645e-04
  3  10  12 102  6.28460e-05
  3  10  12 103  1.05075e-04
  3  10  12 105 -2.56256e-05
  3  10  12 108  2.80875e-05
  3  10  12 109  4.47132e-05
  3  10  12 111 -1.17665e-04
  3  10  12 114  1.12928e-05
  3  10  12 115  7.35915e-05
  3  10  12 119  9.58110e-05
  3  10  12 122 -1.14737e-04
  3  10  12 125  1.15240e-05
  3  10  12 130 -5.94031e-05
  3  10  12 131 -4.11142e-05
  3  10  12 132 -1.08321e-05
  3  10  12 136 -2.61507e-05
  3  10  12 137  2.84265e-05
  3  10  12 138 -8.07120e-05
  3  10  12 140  2.83399e-04
  3  10  12 141 -6.51139e-05
  3  10  12 142  5.16104e-05
  3  10  12 146 -1.00828e-04
  3  10  12 147 -9.07264e-05
  3  10  12 150 -7.67960e-04
  3  10  12 151 -2.59389e-04
  3  10  12 152  1.99275e-04
  3  10  12 153  1.45134e-05
  3  10  12 154  1.64935e-05
  3  10  12 155  6.83648e-05
  3  10  12 157 -4.60901e-05
  3  10  12 158  2.68834e-05
  3  10  12 159 -1.53950e-04
  3  10  12 162 -9.44264e-05
  3  10  12 163  9.48918e-05
  3  10  12 164  5.43541e-05
  3  10  12 165 -9.44508e-05
  3  10  12 166 -9.68792e-05
  3  10  12 167  9.59401e-05
  3  10  12 168 -1.34291e-05
  3  10  12 169 -9.08141e-05
  3  10  12 170 -9.75129e-05
  3  10  12 171 -9.38764e-05
  3  10  12 172 -3.31642e-05
  3  10  12 174 -1.22851e-05
  3  10  12 175  6.71525e-05
  3  10  12 176 -6.63495e-05
  3  10  12 177 -3.96141e-05
  3  10  13  13  3.37573e-05
  3  10  13  14 -1.44554e-04
  3  10  13  17 -2.34012e-05
  3  10  13  22 -2.40186e-04
  3  10  13  23  7.10821e-05
  3  10  13  29 -4.37399e-05
  3  10  13  30 -4.07161e-04
  3  10  13  35  5.25099e-05
  3  10  13  36  3.70067e-05
  3  10  13  38  2.03791e-05
  3  10  13  39  1.49899e-05
  3  10  13  42  3.15614e-04
  3  10  13  43 -2.26425e-04
  3  10  13  52 -2.08812e-04
  3  10  13  53 -2.97890e-04
  3  10  13  59  1.51718e-04
  3  10  13  62  9.90050e-05
  3  10  13  66 -2.14101e-05
  3  10  13  67  1.49406e-04
  3  10  13  68 -1.22690e-05
  3  10  13  70 -1.93187e-05
  3  10  13  76  1.73705e-04
  3  10  13  77 -2.66306e-05
  3  10  13  79  8.83729e-05
  3  10  13  81 -9.99485e-05
  3  10  13  83  3.47829e-05
  3  10  13  84  3.42395e-05
  3  10  13  86  3.31583e-05
  3  10  13  88 -1.53221e-04
  3  10  13  89 -3.30878e-05
  3  10  13  90  5.62034e-05
  3  10  13  91  5.72444e-05
  3  10  13  92  1.94181e-04
  3  10  13  93  3.82631e-04
  3  10  13  96  3.07057e-05
  3  10  13  97 -3.08856e-04
  3  10  13  98 -2.20732e-05
  3  10  13 102  1.57411e-04
  3  10  13 103  4.25106e-05
  3  10  13 104  1.20775e-04
  3  10  13 105 -9.76208e-05
  3  10  13 109 -1.25133e-04
  3  10  13 111  7.33294e-05
  3  10  13 115  6.70903e-05
  3  10  13 118  1.52963e-04
  3  10  13 119  4.59600e-05
  3  10  13 121 -1.04517e-04
  3  10  13 122  7.74476e-05
  3  10  13 124 -1.54324e-04
  3  10  13 125 -7.90852e-05
  3  10  13 130  3.79257e-05
  3  10  13 132  1.73740e-04
  3  10  13 133 -3.62623e-05
  3  10  13 136 -6.30946e-05
  3  10  13 137 -6.33381e-05
  3  10  13 139  3.49011e-05
  3  10  13 141 -3.57661e-04
  3  10  13 146 -1.67035e-04
  3  10  13 148  3.57033e-05
  3  10  13 150  4.13537e-05
  3  10  13 151 -4.28796e-04
  3  10  13 152 -5.43717e-05
  3  10  13 153 -7.70283e-05
  3  10  13 154 -7.06848e-05
  3  10  13 155  2.15251e-04
  3  10  13 156 -1.03217e-04
  3  10  13 158 -5.29306e-05
  3  10  13 159 -7.74561e-05
  3  10  13 160 -1.00815e-05
  3  10  13 161  9.60800e-05
  3  10  13 162 -3.17161e-05
  3  10  13 163  4.16530e-05
  3  10  13 164 -1.04779e-04
  3  10  13 165 -3.27484e-05
  3  10  13 166 -3.60251e-05
  3  10  13 167  3.32394e-05
  3  10  13 168 -2.48191e-05
  3  10  13 170 -3.67975e-05
  3  10  13 171  3.27007e-05
  3  10  13 172  4.05764e-05
  3  10  13 173 -2.21243e-05
  3  10  13 174  2.89390e-05
  3  10  13 175  1.37155e-05
  3  10  13 176 -1.36617e-04
  3  10  14  12 -4.06053e-05
  3  10  14  13 -1.01056e-05
  3  10  14  14  3.91553e-04
  3  10  14  17 -2.20112e-04
  3  10  14  20  4.10711e-05
  3  10  14  22 -1.34604e-04
  3  10  14  23 -4.51518e-05
  3  10  14  26 -7.38640e-05
  3  10  14  28 -2.01832e-05
  3  10  14  30 -3.13125e-04
  3  10  14  31 -2.87309e-05
  3  10  14  32  2.88131e-05
  3  10  14  34  7.45673e-05
  3  10  14  35  9.47627e-05
  3  10  14  37 -7.51679e-05
  3  10  14  38 -7.71120e-05
  3  10  14  39 -1.05964e-04
  3  10  14  40  2.45319e-05
  3  10  14  42  2.47083e-04
  3  10  14  43 -1.47441e-05
  3  10  14  44  1.79381e-05
  3  10  14  48  1.24022e-05
  3  10  14  50 -1.97741e-05
  3  10  14  52  1.97932e-05
  3  10  14  53 -2.26993e-04
  3  10  14  54 -2.01655e-04
  3  10  14  55 -2.00699e-04
  3  10  14  56 -1.56388e-04
  3  10  14  57 -1.56264e-04
  3  10  14  58 -4.08856e-05
  3  10  14  60 -1.28563e-04
  3  10  14  63 -2.66442e-05
  3  10  14  67  5.45738e-05
  3  10  14  70  1.86845e-05
  3  10  14  76  4.14536e-04
  3  10  14  77  1.15927e-05
  3  10  14  79 -7.43285e-05
  3  10  14  81 -2.95503e-05
  3  10  14  83  1.05164e-05
  3  10  14  84  1.04536e-05
  3  10  14  86  1.05389e-05
  3  10  14  88  9.32987e-05
  3  10  14  92  1.05935e-04
  3  10  14  93  3.39276e-04
  3  10  14  96  1.71402e-05
  3  10  14  97 -2.00100e-04
  3  10  14  98 -1.23701e-05
  3  10  14  99  1.54843e-05
  3  10  14 101 -8.10645e-05
  3  10  14 102  2.30736e-05
  3  10  14 103  5.67836e-05
  3  10  14 105  3.32268e-05
  3  10  14 108 -4.25805e-05
  3  10  14 111 -4.04256e-05
  3  10  14 115  1.41348e-04
  3  10  14 118 -1.51247e-05
  3  10  14 121  7.14670e-05
  3  10  14 122 -4.85225e-05
  3  10  14 124 -1.40899e-05
  3  10  14 125 -4.41192e-05
  3  10  14 130  8.47507e-05
  3  10  14 132  4.04316e-05
  3  10  14 133 -1.12449e-04
  3  10  14 136  3.96298e-05
  3  10  14 137  4.07857e-05
  3  10  14 138  1.58593e-05
  3  10  14 139  3.08965e-05
  3  10  14 141 -3.57446e-04
  3  10  14 146 -8.92830e-05
  3  10  14 150  1.34939e-05
  3  10  14 151 -2.58390e-04
  3  10  14 153 -6.32284e-05
  3  10  14 154 -7.39588e-05
  3  10  14 156 -1.00923e-05
  3  10  14 158 -8.80374e-05
  3  10  14 159 -1.62385e-04
  3  10  14 160  1.00177e-05
  3  10  14 161  4.31825e-05
  3  10  14 162 -1.48126e-05
  3  10  14 163  1.00048e-05
  3  10  14 164  1.04098e-05
  3  10  14 167  1.13734e-05
  3  10  14 168  2.18065e-05
  3  10  14 169 -1.13165e-05
  3  10  14 171  1.15563e-05
  3  10  14 172  9.11524e-05
  3  10  14 174  1.09421e-05
  3  10  14 175 -1.62000e-05
  3  10  14 176 -3.09454e-05
  3  10  15   7 -1.83183e-05
  3  10  15  13  2.62415e-05
  3  10  15  14  2.79416e-04
  3  10  15  17  7.79016e-04
  3  10  15  18 -8.75686e-05
  3  10  15  19 -2.54324e-05
  3  10  15  20  5.12100e-05
  3  10  15  22 -2.18330e-04
  3  10  15  23  7.95540e-05
  3  10  15  24  1.30274e-04
  3  10  15  28 -1.39832e-05
  3  10  15  29 -1.83870e-05
  3  10  15  30 -1.70620e-04
  3  10  15  31  5.70131e-05
  3  10  15  32  5.74019e-05
  3  10  15  35 -9.03922e-04
  3  10  15  36  2.65416e-04
  3  10  15  37 -3.28746e-05
  3  10  15  38 -3.37221e-05
  3  10  15  39 -3.80307e-05
  3  10  15  40 -1.10654e-05
  3  10  15  41  2.28874e-05
  3  10  15  42 -1.80977e-04
  3  10  15  43 -3.32273e-05
  3  10  15  48  6.86512e-05
  3  10  15  53 -8.50188e-05
  3  10  15  54  3.96439e-05
  3  10  15  55 -3.87931e-05
  3  10  15  56 -1.02966e-04
  3  10  15  57  1.01997e-04
  3  10  15  58  2.58874e-05
  3  10  15  60 -5.33947e-04
  3  10  15  65 -2.13126e-05
  3  10  15  67  2.11996e-05
  3  10  15  68 -1.41741e-04
  3  10  15  76  1.13066e-05
  3  10  15  79  1.04471e-05
  3  10  15  83 -7.06502e-05
  3  10  15  84 -6.98617e-05
  3  10  15  85 -1.54358e-05
  3  10  15  86 -7.58616e-05
  3  10  15  88 -1.06612e-04
  3  10  15  89  1.04763e-04
  3  10  15  90  2.93187e-05
  3  10  15  91  2.96530e-05
  3  10  15  93  7.54925e-05
  3  10  15  97 -1.69612e-05
  3  10  15  98 -9.96135e-05
  3  10  15  99  3.91146e-05
  3  10  15 101  6.60192e-05
  3  10  15 102  1.35694e-04
  3  10  15 103  1.17996e-05
  3  10  15 104  2.03780e-05
  3  10  15 105 -1.00593e-04
  3  10  15 108  3.10234e-05
  3  10  15 111  3.73525e-05
  3  10  15 114  6.64101e-05
  3  10  15 115 -3.32241e-05
  3  10  15 119 -6.43327e-05
  3  10  15 121 -6.00754e-05
  3  10  15 122 -1.31878e-04
  3  10  15 124 -1.63886e-05
  3  10  15 125 -1.31586e-04
  3  10  15 130 -1.69538e-05
  3  10  15 132  1.64466e-05
  3  10  15 135  5.85478e-05
  3  10  15 137 -1.04387e-05
  3  10  15 138  5.92562e-05
  3  10  15 139  2.94481e-05
  3  10  15 140 -7.19867e-05
  3  10  15 141 -5.61111e-05
  3  10  15 142 -1.69439e-04
  3  10  15 146 -8.30109e-05
  3  10  15 147  2.07624e-05
  3  10  15 148 -1.46690e-05
  3  10  15 150 -2.23814e-04
  3  10  15 151 -2.79230e-04
  3  10  15 152 -7.80051e-05
  3  10  15 153 -2.70181e-05
  3  10  15 154 -2.36794e-05
  3  10  15 155 -2.71501e-05
  3  10  15 157  2.64041e-05
  3  10  15 158  2.95153e-05
  3  10  15 159  4.19307e-05
  3  10  15 162  6.93703e-05
  3  10  15 163 -6.53776e-05
  3  10  15 164 -8.15538e-05
  3  10  15 165  7.13068e-05
  3  10  15 166  6.77047e-05
  3  10  15 167 -7.00685e-05
  3  10  15 168  1.66404e-05
  3  10  15 169  7.74095e-05
  3  10  15 170  6.64399e-05
  3  10  15 171  7.30180e-05
  3  10  15 172 -6.09535e-05
  3  10  15 175 -4.61433e-05
  3  10  15 176 -5.83731e-05
  3  10  15 177 -1.09353e-05
  3  10  16   9  1.14236e-04
  3  10  16  10  5.29312e-04
  3  10  16  11  5.27640e-04
  3  10  16  15  2.43367e-04
  3  10  16  18 -2.39881e-05
  3  10  16  21 -1.67101e-05
  3  10  16  26  2.75897e-04
  3  10  16  27  1.88957e-04
  3  10  16  29  6.53059e-04
  3  10  16  32 -1.09696e-04
  3  10  16  33 -2.24061e-04
  3  10  16  34 -2.30427e-04
  3  10  16  36  6.42098e-04
  3  10  16  38  9.97311e-04
  3  10  16  40 -6.56639e-04
  3  10  16  43  1.24783e-03
  3  10  16  44 -2.31679e-04
  3  10  16  45 -2.31044e-04
  3  10  16  46 -7.28116e-04
  3  10  16  48 -3.21053e-04
  3  10  16  49 -3.19403e-04
  3  10  16  53 -8.44620e-05
  3  10  16  54  3.22033e-04
  3  10  16  57 -4.17816e-04
  3  10  16  58  1.91436e-05
  3  10  16  59  1.94151e-05
  3  10  16  61 -1.92572e-04
  3  10  16  62 -1.94768e-04
  3  10  16  64 -4.89702e-05
  3  10  16  66 -1.42381e-05
  3  10  16  69 -3.32624e-04
  3  10  16  70 -3.28271e-04
  3  10  16  71  6.45190e-04
  3  10  16  72 -4.87369e-05
  3  10  16  73  4.87518e-05
  3  10  16  78 -3.24921e-04
  3  10  16  79  3.22828e-04
  3  10  16  84 -3.14336e-05
  3  10  16  87 -1.63436e-04
  3  10  16  90 -2.39610e-04
  3  10  16  92 -1.52532e-05
  3  10  16  93 -2.57617e-04
  3  10  16  94 -1.34282e-04
  3  10  16  95 -1.25268e-04
  3  10  16  96 -6.58089e-04
  3  10  16  97  7.41328e-05
  3  10  16  98 -1.73117e-04
  3  10  16  99 -4.41484e-05
  3  10  16 100  2.91273e-04
  3  10  16 101  2.76736e-04
  3  10  16 102 -6.58063e-04
  3  10  16 103  6.46588e-04
  3  10  16 105 -2.11284e-04
  3  10  16 106 -6.86611e-05
  3  10  16 107  6.68021e-05
  3  10  16 108 -2.05947e-04
  3  10  16 110  1.37675e-04
  3  10  16 111 -1.36513e-04
  3  10  16 112 -5.94627e-04
  3  10  16 113  5.88237e-04
  3  10  16 114  3.07793e-05
  3  10  16 116 -1.79830e-04
  3  10  16 117 -1.83174e-04
  3  10  16 119 -3.65679e-05
  3  10  16 120 -3.65510e-05
  3  10  16 121 -4.10031e-04
  3  10  16 123 -1.40870e-04
  3  10  16 124 -8.37072e-04
  3  10  16 126  7.99006e-05
  3  10  16 127  8.01727e-05
  3  10  16 128  2.96528e-04
  3  10  16 129  3.02572e-04
  3  10  16 130 -5.99437e-05
  3  10  16 132  5.91352e-05
  3  10  16 134 -5.17868e-04
  3  10  16 135 -5.16063e-04
  3  10  16 137 -3.72385e-05
  3  10  16 139 -2.04455e-05
  3  10  16 140 -8.25652e-04
  3  10  16 141 -3.28894e-05
  3  10  16 142  4.24176e-05
  3  10  16 143 -4.04270e-05
  3  10  16 144  6.38484e-05
  3  10  16 145  6.30353e-05
  3  10  16 146  7.28879e-04
  3  10  16 149 -1.69234e-04
  3  10  16 151  4.45855e-04
  3  10  16 154  2.81824e-04
  3  10  16 155  1.39983e-04
  3  10  16 158 -1.30289e-04
  3  10  16 159  1.57075e-04
  3  10  16 175 -7.89228e-05
  3  10  17   7  2.14099e-05
  3  10  17   9 -2.93036e-04
  3  10  17  13  5.50105e-05
  3  10  17  14  5.86775e-04
  3  10  17  17  1.96093e-04
  3  10  17  22 -6.81463e-04
  3  10  17  23 -1.09910e-04
  3  10  17  30 -7.03795e-04
  3  10  17  35  2.30026e-05
  3  10  17  39 -9.64830e-05
  3  10  17  42  5.15647e-05
  3  10  17  50  5.78306e-04
  3  10  17  51 -6.42093e-04
  3  10  17  52 -1.23952e-03
  3  10  17  53 -9.93151e-04
  3  10  17  56 -4.94839e-04
  3  10  17  57 -5.17005e-04
  3  10  17  58 -3.34874e-04
  3  10  17  60  3.39106e-04
  3  10  17  62  2.71651e-05
  3  10  17  63  2.09871e-04
  3  10  17  68  4.40290e-04
  3  10  17  69  4.41565e-05
  3  10  17  70 -4.18244e-05
  3  10  17  76 -8.02603e-05
  3  10  17  79  1.34218e-04
  3  10  17  81 -6.20066e-04
  3  10  17  82  4.73369e-05
  3  10  17  83 -4.45396e-04
  3  10  17  84 -4.44490e-04
  3  10  17  85 -6.37559e-04
  3  10  17  88  1.13626e-04
  3  10  17  93  3.69829e-05
  3  10  17  97 -6.60049e-05
  3  10  17  99  1.88470e-04
  3  10  17 102  1.66949e-04
  3  10  17 105 -2.18480e-04
  3  10  17 108 -2.21362e-04
  3  10  17 115 -3.20249e-04
  3  10  17 118  5.82031e-04
  3  10  17 119 -6.05482e-04
  3  10  17 121 -3.96119e-04
  3  10  17 122 -2.03807e-05
  3  10  17 125  1.93265e-04
  3  10  17 130 -1.09587e-04
  3  10  17 132  5.95197e-05
  3  10  17 138 -6.43230e-04
  3  10  17 139 -1.68948e-04
  3  10  17 141 -8.98125e-05
  3  10  17 142 -7.24682e-04
  3  10  17 146  6.53656e-05
  3  10  17 150 -5.77551e-04
  3  10  17 151 -5.16586e-04
  3  10  17 155  3.84216e-04
  3  10  17 156 -1.33178e-04
  3  10  17 157  2.98076e-04
  3  10  17 158 -2.61914e-04
  3  10  17 160 -7.10402e-05
  3  10  17 161  1.78172e-05
  3  10  17 162 -3.27708e-04
  3  10  17 163 -4.24044e-04
  3  10  17 164  8.40483e-04
  3  10  17 168  1.30148e-05
  3  10  17 170 -2.19652e-05
  3  10  17 171 -1.98699e-04
  3  10  17 172  3.73406e-04
  3  10  17 173  6.41678e-04
  3  10  17 175  1.00480e-05
  3  10  17 176  4.03177e-04
  3  10  17 177  6.44270e-04
  3  10  18   7  1.91148e-05
  3  10  18   9 -3.99917e-04
  3  10  18  12  1.84875e-05
  3  10  18  13  1.09719e-04
  3  10  18  17 -1.67714e-04
  3  10  18  18  2.52922e-03
  3  10  18  20 -5.16284e-05
  3  10  18  22  3.74983e-04
  3  10  18  23 -9.78141e-05
  3  10  18  29  1.19224e-05
  3  10  18  34  1.94968e-04
  3  10  18  35  9.58116e-05
  3  10  18  36 -1.05832e-04
  3  10  18  38 -4.98918e-04
  3  10  18  39 -3.62352e-05
  3  10  18  40 -2.69341e-05
  3  10  18  42 -1.02362e-04
  3  10  18  43  6.53660e-04
  3  10  18  50  1.28196e-04
  3  10  18  53  7.11728e-05
  3  10  18  56  6.68176e-04
  3  10  18  57 -6.95470e-04
  3  10  18  58 -1.90685e-04
  3  10  18  60 -7.86781e-04
  3  10  18  67 -4.18174e-04
  3  10  18  68  2.67719e-05
  3  10  18  69 -2.01624e-04
  3  10  18  70  5.61944e-04
  3  10  18  71  8.30653e-05
  3  10  18  76  4.67910e-04
  3  10  18  77 -6.52693e-04
  3  10  18  79  5.43378e-04
  3  10  18  80  4.02913e-05
  3  10  18  81 -5.77143e-04
  3  10  18  82 -2.68221e-04
  3  10  18  83 -4.73044e-05
  3  10  18  84 -4.73620e-05
  3  10  18  85  1.23141e-04
  3  10  18  88 -1.51784e-04
  3  10  18  89 -1.17480e-04
  3  10  18  90  1.46316e-05
  3  10  18  91 -1.63668e-05
  3  10  18  93 -2.91074e-05
  3  10  18  96  1.95899e-03
  3  10  18  97  6.58195e-04
  3  10  18  98  6.45837e-04
  3  10  18 102 -2.05630e-04
  3  10  18 103 -7.01743e-04
  3  10  18 105  2.21779e-04
  3  10  18 108  4.65519e-05
  3  10  18 109  6.45064e-04
  3  10  18 114 -6.42239e-04
  3  10  18 115  2.48882e-04
  3  10  18 119 -5.25957e-05
  3  10  18 121  5.09369e-05
  3  10  18 124  1.86391e-05
  3  10  18 125  9.18158e-04
  3  10  18 130  2.98364e-04
  3  10  18 131  6.44813e-04
  3  10  18 132 -4.68177e-05
  3  10  18 138 -4.82411e-04
  3  10  18 140  6.39443e-04
  3  10  18 141  2.93413e-04
  3  10  18 142 -1.60203e-04
  3  10  18 146  3.09447e-04
  3  10  18 150  9.55229e-05
  3  10  18 151 -8.89964e-05
  3  10  18 155 -6.68244e-05
  3  10  18 157 -9.18571e-05
  3  10  18 158 -1.16948e-04
  3  10  18 162  3.00181e-05
  3  10  18 163 -2.65113e-05
  3  10  18 164  2.20836e-05
  3  10  18 165  2.43940e-04
  3  10  18 166  1.53650e-05
  3  10  18 168 -4.27205e-05
  3  10  18 169  2.28182e-04
  3  10  18 170 -5.43725e-05
  3  10  18 171 -9.04875e-05
  3  10  18 172 -5.23501e-05
  3  10  18 174 -1.00377e-05
  3  10  18 175  1.43109e-05
  3  10  18 176 -1.38754e-05
  3  11  12  13  3.36822e-05
  3  11  12  14 -1.44557e-04
  3  11  12  17 -2.34008e-05
  3  11  12  19  5.00002e-04
  3  11  12  22 -2.40189e-04
  3  11  12  23  7.10844e-05
  3  11  12  30 -4.07174e-04
  3  11  12  35  5.25085e-05
  3  11  12  39  1.50069e-05
  3  11  12  41 -5.26147e-04
  3  11  12  42  3.15629e-04
  3  11  12  43 -3.05564e-04
  3  11  12  50  4.65964e-05
  3  11  12  52  1.38495e-04
  3  11  12  53 -2.97902e-04
  3  11  12  59  4.59218e-05
  3  11  12  62 -1.29963e-05
  3  11  12  66  4.19724e-05
  3  11  12  67  1.49414e-04
  3  11  12  68 -1.22721e-05
  3  11  12  76 -5.51585e-05
  3  11  12  79 -2.27765e-05
  3  11  12  81 -8.77169e-05
  3  11  12  83 -3.66609e-05
  3  11  12  84 -3.68652e-05
  3  11  12  85  2.19568e-04
  3  11  12  86 -3.54480e-05
  3  11  12  88  5.74968e-05
  3  11  12  90  5.78340e-05
  3  11  12  91 -5.84268e-05
  3  11  12  92  2.31691e-05
  3  11  12  93  3.82641e-04
  3  11  12  96 -1.72031e-04
  3  11  12  97 -3.08875e-04
  3  11  12  98 -4.85888e-05
  3  11  12 102  1.57413e-04
  3  11  12 105 -1.61028e-05
  3  11  12 109 -2.35960e-05
  3  11  12 111  6.87273e-05
  3  11  12 113 -3.62574e-05
  3  11  12 114 -1.65358e-05
  3  11  12 115 -1.71965e-04
  3  11  12 119  4.74941e-05
  3  11  12 121 -9.61049e-05
  3  11  12 122  1.24289e-05
  3  11  12 124 -1.58511e-04
  3  11  12 130 -3.79214e-05
  3  11  12 131  3.31196e-05
  3  11  12 132  1.73752e-04
  3  11  12 133 -7.10713e-05
  3  11  12 136 -6.59620e-05
  3  11  12 137  6.70603e-05
  3  11  12 139  3.48916e-05
  3  11  12 141 -3.57669e-04
  3  11  12 142 -3.44012e-05
  3  11  12 146 -2.73133e-05
  3  11  12 148  3.35746e-05
  3  11  12 150 -1.89861e-05
  3  11  12 151 -4.28771e-04
  3  11  12 153  7.62783e-05
  3  11  12 154 -7.23471e-05
  3  11  12 155  2.15259e-04
  3  11  12 158 -5.30715e-05
  3  11  12 159  7.71856e-05
  3  11  12 161  3.78608e-05
  3  11  12 162 -3.19633e-05
  3  11  12 163 -4.18510e-05
  3  11  12 164 -1.04782e-04
  3  11  12 165 -3.68340e-05
  3  11  12 166  3.62837e-05
  3  11  12 167  3.36931e-05
  3  11  12 168 -2.48198e-05
  3  11  12 170  3.70925e-05
  3  11  12 171 -3.31883e-05
  3  11  12 174  2.92247e-05
  3  11  12 175 -1.37338e-05
  3  11  12 176 -1.36628e-04
  3  11  12 177  9.27970e-05
  3  11  13   7  3.24206e-05
  3  11  13  12 -2.63276e-05
  3  11  13  14 -1.39158e-04
  3  11  13  17 -2.37067e-04
  3  11  13  18 -8.78803e-05
  3  11  13  19  2.79580e-05
  3  11  13  29  1.19297e-04
  3  11  13  30  1.42681e-04
  3  11  13  35  3.14614e-04
  3  11  13  38 -1.64474e-05
  3  11  13  39  1.18268e-04
  3  11  13  40 -1.23407e-05
  3  11  13  41 -2.87536e-05
  3  11  13  42 -3.48956e-05
  3  11  13  50  5.45434e-05
  3  11  13  51  3.49809e-05
  3  11  13  53  7.88377e-05
  3  11  13  55  1.44716e-05
  3  11  13  56 -2.27608e-05
  3  11  13  57 -2.28179e-05
  3  11  13  59  1.46418e-05
  3  11  13  60  1.84697e-04
  3  11  13  62 -1.38478e-05
  3  11  13  63 -1.15882e-04
  3  11  13  65  2.85150e-05
  3  11  13  68  6.83814e-05
  3  11  13  69  1.51045e-05
  3  11  13  79 -3.20492e-05
  3  11  13  81  1.58344e-05
  3  11  13  83  9.40000e-05
  3  11  13  84 -9.26037e-05
  3  11  13  85  3.19481e-05
  3  11  13  86  9.14252e-05
  3  11  13  88  4.69712e-05
  3  11  13  90  1.87492e-05
  3  11  13  91 -1.88846e-05
  3  11  13  92  2.11715e-05
  3  11  13  93 -6.84590e-05
  3  11  13  97  3.05182e-05
  3  11  13  98 -4.60914e-05
  3  11  13  99 -2.08986e-05
  3  11  13 101  1.26754e-04
  3  11  13 102 -6.28439e-05
  3  11  13 104  3.64972e-05
  3  11  13 105  1.69623e-05
  3  11  13 108 -2.80843e-05
  3  11  13 111  1.11961e-04
  3  11  13 113 -4.38507e-05
  3  11  13 114  1.04318e-05
  3  11  13 115  7.82367e-05
  3  11  13 118  3.43523e-05
  3  11  13 119 -9.67190e-05
  3  11  13 121  5.49899e-05
  3  11  13 122 -4.48450e-05
  3  11  13 124 -1.28483e-05
  3  11  13 125 -1.60927e-05
  3  11  13 130 -5.94317e-05
  3  11  13 131 -1.58843e-04
  3  11  13 132  1.08315e-05
  3  11  13 136  3.56409e-05
  3  11  13 137  3.77677e-05
  3  11  13 138  1.03841e-04
  3  11  13 140  2.24349e-05
  3  11  13 141  6.51045e-05
  3  11  13 142 -3.51112e-04
  3  11  13 146 -1.24708e-04
  3  11  13 147 -2.55374e-05
  3  11  13 148  1.18321e-05
  3  11  13 150  8.14022e-04
  3  11  13 151  2.59426e-04
  3  11  13 152  1.00046e-05
  3  11  13 153 -8.82771e-05
  3  11  13 154  8.58289e-05
  3  11  13 155 -6.83528e-05
  3  11  13 156 -3.52080e-05
  3  11  13 157  4.60844e-05
  3  11  13 158 -2.66485e-05
  3  11  13 159 -1.53778e-04
  3  11  13 162  9.42676e-05
  3  11  13 163  9.49580e-05
  3  11  13 164 -5.43560e-05
  3  11  13 165  9.60743e-05
  3  11  13 166 -9.60845e-05
  3  11  13 167 -9.46448e-05
  3  11  13 168  1.34299e-05
  3  11  13 169 -9.90459e-05
  3  11  13 170 -9.77192e-05
  3  11  13 171 -9.36165e-05
  3  11  13 172 -2.07616e-05
  3  11  13 173  1.08255e-04
  3  11  13 174  1.19094e-05
  3  11  13 175  6.69461e-05
  3  11  13 176  6.63466e-05
  3  11  14  12  3.50951e-04
  3  11  14  13  2.63024e-05
  3  11  14  14 -1.54537e-05
  3  11  14  17 -7.79019e-04
  3  11  14  18  9.53286e-05
  3  11  14  20 -4.06498e-05
  3  11  14  22  2.18342e-04
  3  11  14  23 -7.95500e-05
  3  11  14  30  1.70624e-04
  3  11  14  31 -6.40594e-05
  3  11  14  32  6.35325e-05
  3  11  14  34  1.81719e-05
  3  11  14  35  9.03924e-04
  3  11  14  36  5.53601e-04
  3  11  14  37  1.98285e-05
  3  11  14  38 -2.10719e-05
  3  11  14  39  2.67814e-04
  3  11  14  40  1.96472e-04
  3  11  14  42  1.80976e-04
  3  11  14  43 -2.18162e-04
  3  11  14  44  2.95870e-05
  3  11  14  48  8.10556e-05
  3  11  14  53  8.50003e-05
  3  11  14  56 -9.61860e-05
  3  11  14  57  9.52710e-05
  3  11  14  58 -2.58869e-05
  3  11  14  60  4.24283e-05
  3  11  14  63  7.74071e-05
  3  11  14  66  5.26982e-05
  3  11  14  67 -2.12013e-05
  3  11  14  68  1.41744e-04
  3  11  14  70 -2.64857e-05
  3  11  14  76 -4.52046e-05
  3  11  14  79 -1.14857e-05
  3  11  14  81 -5.50429e-05
  3  11  14  83 -6.97366e-05
  3  11  14  84  7.06629e-05
  3  11  14  86 -7.41522e-05
  3  11  14  88 -1.98356e-05
  3  11  14  89 -1.19436e-04
  3  11  14  90 -2.75818e-05
  3  11  14  91  2.81467e-05
  3  11  14  93 -7.54884e-05
  3  11  14  97  1.69595e-05
  3  11  14  98 -1.54084e-04
  3  11  14  99 -3.91139e-05
  3  11  14 101 -6.54105e-05
  3  11  14 102 -1.35696e-04
  3  11  14 104 -1.22011e-04
  3  11  14 105  1.00594e-04
  3  11  14 108 -5.11193e-05
  3  11  14 109 -2.27000e-05
  3  11  14 111 -4.05136e-05
  3  11  14 113 -4.54671e-05
  3  11  14 115 -3.32009e-05
  3  11  14 118 -1.87227e-04
  3  11  14 119  6.30292e-05
  3  11  14 121  6.00702e-05
  3  11  14 122 -1.36940e-04
  3  11  14 124  1.01095e-04
  3  11  14 125 -1.31584e-04
  3  11  14 130  1.67870e-04
  3  11  14 131 -7.07465e-05
  3  11  14 132 -1.64482e-05
  3  11  14 133 -2.54090e-05
  3  11  14 135 -6.25098e-05
  3  11  14 136 -2.05230e-05
  3  11  14 137 -2.19325e-05
  3  11  14 139  4.13267e-05
  3  11  14 140 -2.08579e-04
  3  11  14 141  5.61126e-05
  3  11  14 142  2.50160e-04
  3  11  14 146  8.30098e-05
  3  11  14 147  3.22195e-05
  3  11  14 148  1.46067e-05
  3  11  14 150  9.39051e-05
  3  11  14 151  2.79262e-04
  3  11  14 153  5.64383e-05
  3  11  14 154 -6.21965e-05
  3  11  14 155  2.71429e-05
  3  11  14 156 -8.05197e-05
  3  11  14 157 -2.64062e-05
  3  11  14 158 -2.92816e-05
  3  11  14 159  4.16854e-05
  3  11  14 160 -1.68303e-05
  3  11  14 161  1.08096e-05
  3  11  14 162 -6.92146e-05
  3  11  14 163 -6.51541e-05
  3  11  14 164  8.15552e-05
  3  11  14 166  6.73021e-05
  3  11  14 167  6.99219e-05
  3  11  14 168 -1.66412e-05
  3  11  14 170  6.55354e-05
  3  11  14 171  7.23936e-05
  3  11  14 172  6.09593e-05
  3  11  14 175 -4.10031e-05
  3  11  14 176  5.83724e-05
  3  11  15  13  1.03055e-05
  3  11  15  14 -5.56485e-05
  3  11  15  17 -2.20111e-04
  3  11  15  20  2.47490e-05
  3  11  15  22 -1.34618e-04
  3  11  15  23 -4.51561e-05
  3  11  15  24 -2.27692e-05
  3  11  15  26  7.22111e-05
  3  11  15  28 -2.14045e-05
  3  11  15  29 -3.48094e-05
  3  11  15  30 -3.13127e-04
  3  11  15  31 -3.03103e-05
  3  11  15  32 -3.02273e-05
  3  11  15  34  7.69488e-05
  3  11  15  35  9.47627e-05
  3  11  15  36 -1.48127e-05
  3  11  15  37  3.85061e-05
  3  11  15  38 -3.75597e-05
  3  11  15  39  1.95081e-04
  3  11  15  40  1.02368e-05
  3  11  15  42  2.47073e-04
  3  11  15  43 -2.65164e-05
  3  11  15  44  1.72593e-05
  3  11  15  48 -1.38607e-05
  3  11  15  50 -1.35414e-04
  3  11  15  51 -1.04602e-04
  3  11  15  53 -2.27008e-04
  3  11  15  54  1.77979e-04
  3  11  15  55 -1.79520e-04
  3  11  15  56  1.53830e-04
  3  11  15  57  1.53378e-04
  3  11  15  58 -4.08849e-05
  3  11  15  60  1.04943e-04
  3  11  15  63  2.22186e-05
  3  11  15  67  5.45713e-05
  3  11  15  76 -4.79175e-05
  3  11  15  77  2.30005e-05
  3  11  15  79  1.48136e-05
  3  11  15  81 -1.47889e-05
  3  11  15  82  1.23448e-05
  3  11  15  83 -1.00989e-05
  3  11  15  84  1.03224e-05
  3  11  15  86 -1.04946e-05
  3  11  15  93  3.39276e-04
  3  11  15  96  5.53576e-05
  3  11  15  97 -2.00104e-04
  3  11  15  99  1.54851e-05
  3  11  15 101 -7.99145e-05
  3  11  15 102  2.30685e-05
  3  11  15 104 -1.10572e-05
  3  11  15 105  3.32274e-05
  3  11  15 111 -4.10774e-05
  3  11  15 113 -4.88592e-05
  3  11  15 115 -1.41345e-04
  3  11  15 121  7.14647e-05
  3  11  15 122  5.16796e-05
  3  11  15 125  4.41216e-05
  3  11  15 130 -6.64746e-05
  3  11  15 131  1.89128e-05
  3  11  15 132  4.04318e-05
  3  11  15 133  1.40586e-05
  3  11  15 136  4.23121e-05
  3  11  15 137 -4.34792e-05
  3  11  15 139  7.98479e-05
  3  11  15 140  1.01832e-05
  3  11  15 141 -3.57445e-04
  3  11  15 142 -2.09416e-05
  3  11  15 146 -8.92880e-05
  3  11  15 150  1.80655e-05
  3  11  15 151 -2.58375e-04
  3  11  15 153  6.36477e-05
  3  11  15 154 -7.24987e-05
  3  11  15 158 -8.81086e-05
  3  11  15 159  1.61616e-04
  3  11  15 161 -2.42625e-05
  3  11  15 162 -1.47279e-05
  3  11  15 164  1.04101e-05
  3  11  15 167  1.13769e-05
  3  11  15 168  2.18064e-05
  3  11  15 171 -1.14965e-05
  3  11  15 172  9.11331e-05
  3  11  15 174  1.10323e-05
  3  11  15 176 -3.09436e-05
  3  11  15 177 -8.21273e-05
  3  11  16   9 -7.80975e-04
  3  11  16  10  3.12167e-04
  3  11  16  11  3.17473e-04
  3  11  16  12 -2.38996e-04
  3  11  16  15  3.18164e-04
  3  11  16  18  2.45192e-03
  3  11  16  20 -5.47090e-04
  3  11  16  21  5.38377e-04
  3  11  16  26 -7.87780e-05
  3  11  16  27 -1.47337e-05
  3  11  16  29 -1.40892e-03
  3  11  16  32 -2.76931e-04
  3  11  16  33  2.51552e-04
  3  11  16  34 -2.49708e-04
  3  11  16  36  2.18541e-05
  3  11  16  38  1.73504e-04
  3  11  16  40 -2.79780e-05
  3  11  16  43  2.62875e-05
  3  11  16  44  7.11730e-05
  3  11  16  45 -7.22923e-05
  3  11  16  46 -1.40539e-04
  3  11  16  53 -3.18582e-04
  3  11  16  54 -2.41715e-04
  3  11  16  57 -2.55211e-04
  3  11  16  59  2.01214e-05
  3  11  16  61 -2.78722e-04
  3  11  16  62 -2.79863e-04
  3  11  16  64  1.05019e-04
  3  11  16  66  1.11216e-03
  3  11  16  69 -5.57274e-05
  3  11  16  70 -1.76671e-05
  3  11  16  71  7.23625e-05
  3  11  16  72  3.02499e-04
  3  11  16  73 -3.00349e-04
  3  11  16  78 -7.24101e-05
  3  11  16  79 -7.23255e-05
  3  11  16  84  2.39032e-04
  3  11  16  87 -4.26295e-05
  3  11  16  90 -7.48875e-05
  3  11  16  93 -1.78996e-04
  3  11  16  94 -5.68207e-04
  3  11  16  95  5.59448e-04
  3  11  16  96  1.80554e-03
  3  11  16  97 -1.21924e-04
  3  11  16  98 -6.46128e-04
  3  11  16  99  1.24457e-04
  3  11  16 100  3.76979e-04
  3  11  16 101 -3.83483e-04
  3  11  16 102 -1.30662e-04
  3  11  16 105 -8.94979e-05
  3  11  16 106  1.07609e-05
  3  11  16 107 -1.12092e-05
  3  11  16 108 -2.63658e-04
  3  11  16 109  6.42928e-04
  3  11  16 110  1.33060e-04
  3  11  16 111  1.33519e-04
  3  11  16 112 -2.55284e-04
  3  11  16 113 -2.68857e-04
  3  11  16 116  1.76237e-04
  3  11  16 117 -1.80873e-04
  3  11  16 119  3.64853e-04
  3  11  16 120 -3.67909e-04
  3  11  16 121  3.37969e-04
  3  11  16 124 -6.42716e-04
  3  11  16 126  9.92350e-05
  3  11  16 127  9.98059e-05
  3  11  16 128  1.33122e-04
  3  11  16 129  1.34712e-04
  3  11  16 130  1.70302e-05
  3  11  16 131  6.49110e-04
  3  11  16 132  1.90917e-04
  3  11  16 133  1.31396e-05
  3  11  16 134  8.09537e-05
  3  11  16 135 -7.93699e-05
  3  11  16 137 -4.11955e-04
  3  11  16 139 -5.04470e-05
  3  11  16 140  1.30916e-05
  3  11  16 141 -5.25943e-05
  3  11  16 142 -4.63243e-04
  3  11  16 143  4.72987e-04
  3  11  16 144 -4.34299e-04
  3  11  16 145 -4.35474e-04
  3  11  16 146  1.16748e-04
  3  11  16 149 -6.81634e-04
  3  11  16 151 -2.33343e-04
  3  11  16 152 -6.43621e-04
  3  11  16 154 -4.10524e-04
  3  11  16 155  3.07634e-04
  3  11  16 158 -3.47828e-04
  3  11  16 159  3.31633e-04
  3  11  16 175 -1.66322e-04
  3  11  17   7  5.77481e-05
  3  11  17   9 -4.91385e-05
  3  11  17  13  1.11381e-04
  3  11  17  17 -1.67684e-04
  3  11  17  19 -2.98807e-04
  3  11  17  22  3.74979e-04
  3  11  17  23 -9.78179e-05
  3  11  17  35  9.58115e-05
  3  11  17  39 -3.62439e-05
  3  11  17  41  6.44108e-05
  3  11  17  42 -1.02376e-04
  3  11  17  50  8.71441e-05
  3  11  17  52 -1.72508e-05
  3  11  17  53  1.29007e-05
  3  11  17  56 -7.80853e-04
  3  11  17  57  8.17907e-04
  3  11  17  58 -2.09931e-04
  3  11  17  60 -7.86766e-04
  3  11  17  62 -6.84676e-04
  3  11  17  63  1.81060e-05
  3  11  17  65 -1.12270e-04
  3  11  17  67 -4.18110e-04
  3  11  17  68  2.67956e-05
  3  11  17  69 -2.31618e-04
  3  11  17  70  5.47061e-04
  3  11  17  76  4.67954e-04
  3  11  17  77  6.34376e-04
  3  11  17  79  6.32370e-04
  3  11  17  81  1.75371e-04
  3  11  17  82 -2.68230e-04
  3  11  17  83 -4.68296e-05
  3  11  17  84  4.67647e-05
  3  11  17  88 -1.51799e-04
  3  11  17  89 -8.64473e-05
  3  11  17  90  1.46394e-05
  3  11  17  91  1.64129e-05
  3  11  17  93 -2.86315e-04
  3  11  17  97  7.34685e-04
  3  11  17  99  4.17944e-05
  3  11  17 102 -8.63634e-04
  3  11  17 105  4.32042e-04
  3  11  17 108  2.52506e-04
  3  11  17 115 -5.91414e-05
  3  11  17 118 -6.40712e-04
  3  11  17 119 -8.24832e-05
  3  11  17 121 -3.58906e-04
  3  11  17 122  1.40289e-04
  3  11  17 125  9.18165e-04
  3  11  17 130 -2.38191e-04
  3  11  17 132 -1.06231e-04
  3  11  17 139  1.59581e-05
  3  11  17 141  3.26584e-04
  3  11  17 142 -1.98646e-04
  3  11  17 146 -4.19880e-04
  3  11  17 150 -1.38417e-04
  3  11  17 151 -5.37011e-04
  3  11  17 154  1.02492e-05
  3  11  17 155 -2.06884e-04
  3  11  17 156  6.43062e-04
  3  11  17 157 -9.18504e-05
  3  11  17 158 -1.21239e-04
  3  11  17 160  6.40924e-04
  3  11  17 161 -6.42949e-04
  3  11  17 162 -2.64160e-05
  3  11  17 163  2.29565e-05
  3  11  17 164  1.33210e-04
  3  11  17 166  1.54048e-05
  3  11  17 168 -4.27240e-05
  3  11  17 169 -2.25270e-05
  3  11  17 170 -5.44308e-05
  3  11  17 171 -8.96436e-05
  3  11  17 172 -5.23463e-05
  3  11  17 173  7.52234e-05
  3  11  17 174 -1.00940e-05
  3  11  17 175  1.44029e-05
  3  11  17 176  2.07922e-04
  3  11  17 177 -1.48699e-04
  3  11  18   7 -2.19230e-05
  3  11  18   9  1.50691e-03
  3  11  18  12 -6.45979e-04
  3  11  18  13 -5.49071e-05
  3  11  18  14 -5.86779e-04
  3  11  18  17 -1.96079e-04
  3  11  18  18  1.82211e-05
  3  11  18  19  6.45478e-04
  3  11  18  20  6.37000e-04
  3  11  18  22  6.81469e-04
  3  11  18  23  1.09903e-04
  3  11  18  30  7.03791e-04
  3  11  18  34  3.84180e-04
  3  11  18  35 -2.30057e-05
  3  11  18  36  6.25843e-04
  3  11  18  38 -2.07663e-04
  3  11  18  39  9.64664e-05
  3  11  18  40  6.35284e-04
  3  11  18  41 -6.43817e-04
  3  11  18  42 -5.15670e-05
  3  11  18  43  2.75179e-05
  3  11  18  50  2.37088e-05
  3  11  18  51  6.43981e-04
  3  11  18  52 -1.02468e-03
  3  11  18  53 -6.63587e-04
  3  11  18  56 -4.37470e-04
  3  11  18  57 -4.56390e-04
  3  11  18  58  3.35331e-04
  3  11  18  59 -1.38717e-05
  3  11  18  60 -3.39119e-04
  3  11  18  63  1.81894e-04
  3  11  18  65  6.43992e-04
  3  11  18  66  6.41453e-04
  3  11  18  68 -4.40297e-04
  3  11  18  69 -3.80902e-05
  3  11  18  70  3.08846e-05
  3  11  18  71  6.40581e-04
  3  11  18  76  8.02851e-05
  3  11  18  77  7.77152e-05
  3  11  18  79 -7.79713e-05
  3  11  18  80  6.42602e-04
  3  11  18  81 -1.64467e-04
  3  11  18  82 -4.73059e-05
  3  11  18  83 -4.04291e-04
  3  11  18  84  4.02570e-04
  3  11  18  88 -1.13663e-04
  3  11  18  92  1.47044e-05
  3  11  18  93  1.43453e-04
  3  11  18  96 -6.41263e-04
  3  11  18  97  1.87974e-04
  3  11  18  98  4.10279e-04
  3  11  18  99 -6.36882e-05
  3  11  18 102 -3.44977e-05
  3  11  18 105  1.28195e-04
  3  11  18 108 -4.24527e-05
  3  11  18 115 -2.41987e-04
  3  11  18 119  4.84307e-04
  3  11  18 121  5.88382e-05
  3  11  18 125 -1.93271e-04
  3  11  18 130 -1.26759e-04
  3  11  18 132  1.32605e-04
  3  11  18 139  1.18348e-04
  3  11  18 141  3.64169e-05
  3  11  18 142  5.24781e-04
  3  11  18 146  5.32889e-05
  3  11  18 150  6.35730e-04
  3  11  18 151  2.82569e-04
  3  11  18 152 -8.08568e-05
  3  11  18 155 -7.45925e-05
  3  11  18 157 -2.98046e-04
  3  11  18 158  2.56633e-04
  3  11  18 161 -1.24151e-04
  3  11  18 162 -3.28317e-04
  3  11  18 163 -4.24643e-04
  3  11  18 164  1.91004e-04
  3  11  18 165 -6.42682e-04
  3  11  18 168 -1.30238e-05
  3  11  18 170  2.19922e-05
  3  11  18 171  1.98244e-04
  3  11  18 172 -3.73387e-04
  3  11  18 176  4.64458e-04
  3  12  13  12 -1.62154e-05
  3  12  13  19 -7.93766e-05
  3  12  13  24  1.43084e-04
  3  12  13  40  2.33608e-05
  3  12  13  41  8.45735e-05
  3  12  13  43 -1.16865e-04
  3  12  13  71  1.48780e-04
  3  12  13  80  6.10269e-05
  3  12  13  85 -8.23688e-05
  3  12  13  89  5.65004e-05
  3  12  13 109 -6.20790e-05
  3  12  13 114 -1.54153e-05
  3  12  13 131  7.32767e-05
  3  12  13 133 -9.07571e-05
  3  12  13 140  3.46405e-05
  3  12  13 147 -8.92667e-05
  3  12  13 150  8.74714e-05
  3  12  13 152  8.09675e-05
  3  12  13 160 -3.96850e-05
  3  12  14   7  4.56327e-05
  3  12  14  12  3.26958e-05
  3  12  14  13 -2.76928e-05
  3  12  14  14 -2.40720e-05
  3  12  14  17 -1.19140e-04
  3  12  14  18 -1.97586e-05
  3  12  14  20 -3.90973e-05
  3  12  14  22 -4.48070e-05
  3  12  14  23 -6.06988e-05
  3  12  14  26 -9.47613e-05
  3  12  14  29  1.12004e-05
  3  12  14  30  1.41249e-05
  3  12  14  31 -1.05618e-05
  3  12  14  32 -1.06490e-05
  3  12  14  34  1.82943e-05
  3  12  14  35  8.99409e-05
  3  12  14  36 -1.45828e-05
  3  12  14  37  1.95439e-05
  3  12  14  38 -1.85283e-05
  3  12  14  39  1.65859e-05
  3  12  14  40 -3.08078e-05
  3  12  14  42 -4.01888e-05
  3  12  14  43  9.02870e-05
  3  12  14  50  1.23707e-05
  3  12  14  51 -2.74137e-05
  3  12  14  52  8.58894e-05
  3  12  14  53 -1.74141e-05
  3  12  14  55  1.82868e-05
  3  12  14  56 -2.03113e-05
  3  12  14  57  2.02586e-05
  3  12  14  58  4.27485e-05
  3  12  14  60  1.82547e-05
  3  12  14  62  4.07494e-05
  3  12  14  65 -4.81751e-05
  3  12  14  67 -3.93955e-05
  3  12  14  68  3.54120e-05
  3  12  14  69  5.62785e-05
  3  12  14  70 -7.96717e-05
  3  12  14  76  8.09829e-05
  3  12  14  77 -4.67020e-05
  3  12  14  81 -5.64186e-05
  3  12  14  82 -1.36908e-05
  3  12  14  88  1.59265e-05
  3  12  14  89  2.52485e-05
  3  12  14  92 -2.27556e-05
  3  12  14  93 -5.74459e-05
  3  12  14  96 -1.48111e-05
  3  12  14  97  2.22817e-05
  3  12  14  98 -4.74837e-05
  3  12  14  99  2.67018e-05
  3  12  14 102 -1.34312e-05
  3  12  14 105  8.32854e-05
  3  12  14 108 -3.13920e-05
  3  12  14 109  1.78375e-05
  3  12  14 114  4.21037e-05
  3  12  14 115  4.33948e-05
  3  12  14 118 -3.41698e-05
  3  12  14 121  3.72646e-05
  3  12  14 124 -1.46926e-04
  3  12  14 125  1.39087e-04
  3  12  14 130  6.02159e-05
  3  12  14 133  3.23687e-05
  3  12  14 140 -2.53721e-05
  3  12  14 141  4.73978e-05
  3  12  14 146 -2.75370e-05
  3  12  14 147  3.44209e-05
  3  12  14 150 -3.32128e-05
  3  12  14 151  4.74117e-05
  3  12  14 152  2.56901e-05
  3  12  14 155  5.65101e-05
  3  12  14 157 -1.16769e-05
  3  12  14 158  1.54437e-05
  3  12  14 160  1.96068e-05
  3  12  14 165  2.63871e-05
  3  12  14 172  7.21609e-05
  3  12  14 175  8.63545e-05
  3  12  14 176  1.30348e-05
  3  12  14 177 -2.58579e-05
  3  12  15  12  2.89813e-04
  3  12  15  14 -2.36668e-04
  3  12  15  17  1.08193e-05
  3  12  15  18  3.25665e-05
  3  12  15  19  1.10838e-04
  3  12  15  20 -2.27860e-05
  3  12  15  22 -2.47137e-05
  3  12  15  24  5.11749e-05
  3  12  15  26 -1.35091e-05
  3  12  15  28  1.12283e-04
  3  12  15  29  2.82216e-05
  3  12  15  30 -1.86766e-04
  3  12  15  31 -1.96875e-05
  3  12  15  32  1.98093e-05
  3  12  15  37 -1.04017e-05
  3  12  15  39  5.36617e-05
  3  12  15  40  1.43933e-04
  3  12  15  41 -1.81026e-04
  3  12  15  42  9.04844e-05
  3  12  15  43  2.08431e-05
  3  12  15  48  5.07414e-05
  3  12  15  51 -2.90755e-05
  3  12  15  53 -6.01442e-05
  3  12  15  54  1.35201e-05
  3  12  15  55  3.40731e-05
  3  12  15  56  6.73453e-05
  3  12  15  57  6.70518e-05
  3  12  15  58  2.15529e-05
  3  12  15  59  6.80225e-05
  3  12  15  60 -1.16244e-05
  3  12  15  62 -1.78395e-05
  3  12  15  66  4.67433e-05
  3  12  15  81 -2.27129e-05
  3  12  15  85  4.48189e-05
  3  12  15  92  1.90300e-05
  3  12  15  93  9.78592e-05
  3  12  15  96  1.16793e-04
  3  12  15  97 -3.88427e-05
  3  12  15  98 -2.15742e-05
  3  12  15  99 -2.59235e-05
  3  12  15 104  2.76973e-05
  3  12  15 108  6.69135e-05
  3  12  15 109 -5.18906e-05
  3  12  15 114 -2.17580e-04
  3  12  15 121  6.16857e-05
  3  12  15 125 -1.37263e-04
  3  12  15 130 -1.55072e-05
  3  12  15 131  2.39379e-04
  3  12  15 132  1.33877e-04
  3  12  15 133 -1.61490e-04
  3  12  15 135  5.38236e-05
  3  12  15 138  5.62192e-05
  3  12  15 140  2.32569e-04
  3  12  15 141  2.38811e-05
  3  12  15 146  3.49736e-05
  3  12  15 147  2.40342e-04
  3  12  15 150 -2.98425e-04
  3  12  15 151 -2.44166e-04
  3  12  15 152 -2.20293e-04
  3  12  15 155  2.75804e-04
  3  12  15 157 -7.62731e-05
  3  12  15 160 -3.60728e-05
  3  12  15 161  2.72009e-05
  3  12  15 164 -4.86192e-05
  3  12  15 172  1.16090e-05
  3  12  15 173 -2.83998e-05
  3  12  15 176 -2.76042e-05
  3  12  16   9 -1.54870e-05
  3  12  16  10 -7.91326e-05
  3  12  16  11  7.86696e-05
  3  12  16  12  4.76860e-05
  3  12  16  18 -1.62195e-05
  3  12  16  20  1.20432e-05
  3  12  16  21 -1.06483e-05
  3  12  16  26 -1.07123e-05
  3  12  16  29  3.26736e-05
  3  12  16  32 -5.54467e-05
  3  12  16  38 -2.41998e-05
  3  12  16  40  3.34599e-05
  3  12  16  44  4.51157e-05
  3  12  16  45  4.49468e-05
  3  12  16  53 -1.70365e-05
  3  12  16  57  4.22792e-05
  3  12  16  58 -2.23604e-05
  3  12  16  61 -6.06192e-05
  3  12  16  63  2.81406e-05
  3  12  16  64 -2.80646e-05
  3  12  16  69 -1.05108e-05
  3  12  16  71  1.27229e-05
  3  12  16  91  2.93772e-05
  3  12  16  93  4.04424e-05
  3  12  16  94  2.03113e-05
  3  12  16  95 -1.98995e-05
  3  12  16  96  1.47643e-05
  3  12  16  97 -3.25622e-05
  3  12  16 100 -2.30494e-05
  3  12  16 106  1.13593e-05
  3  12  16 107  1.15174e-05
  3  12  16 108 -1.00653e-05
  3  12  16 109  7.30687e-05
  3  12  16 112 -4.08804e-05
  3  12  16 113  4.52879e-05
  3  12  16 114 -5.64682e-05
  3  12  16 116  3.46187e-05
  3  12  16 117 -3.50718e-05
  3  12  16 121  4.35415e-05
  3  12  16 122  7.45993e-05
  3  12  16 123 -7.51113e-05
  3  12  16 124 -1.21737e-04
  3  12  16 130 -3.82444e-05
  3  12  16 132  2.51029e-05
  3  12  16 141 -2.00093e-05
  3  12  16 144  3.66395e-05
  3  12  16 145  3.57784e-05
  3  12  16 146 -2.33925e-05
  3  12  16 148  3.58843e-05
  3  12  16 149  3.58334e-05
  3  12  16 151 -2.44572e-04
  3  12  16 152  7.47482e-05
  3  12  16 153  3.08599e-05
  3  12  16 158  2.63940e-05
  3  12  16 174 -1.38111e-05
  3  12  16 175 -1.29706e-05
  3  12  17   7 -1.80637e-04
  3  12  17   9 -3.65718e-05
  3  12  17  13  4.81562e-05
  3  12  17  17 -1.30412e-04
  3  12  17  23 -3.22246e-04
  3  12  17  30  5.98651e-05
  3  12  17  35 -1.57282e-05
  3  12  17  39  6.42487e-05
  3  12  17  42 -7.94510e-05
  3  12  17  50 -1.20311e-05
  3  12  17  52  7.13956e-05
  3  12  17  53  5.49786e-05
  3  12  17  60  6.56572e-05
  3  12  17  65 -9.98883e-05
  3  12  17  67 -2.38469e-05
  3  12  17  68 -6.12492e-05
  3  12  17  69 -2.44276e-05
  3  12  17  70 -4.97133e-05
  3  12  17  76 -4.90354e-05
  3  12  17  81  2.21217e-04
  3  12  17  82 -3.35891e-05
  3  12  17  85 -9.96875e-05
  3  12  17  88  3.50460e-05
  3  12  17  89  1.78224e-05
  3  12  17  90  2.27740e-05
  3  12  17  91  2.31689e-05
  3  12  17  93 -1.41488e-04
  3  12  17  97  1.40150e-04
  3  12  17  99  1.15569e-05
  3  12  17 101 -2.17028e-05
  3  12  17 102 -2.69395e-05
  3  12  17 108  3.16037e-05
  3  12  17 115  7.74769e-05
  3  12  17 118 -4.00827e-05
  3  12  17 121  1.54769e-05
  3  12  17 130 -8.82205e-05
  3  12  17 136 -3.55465e-05
  3  12  17 137 -3.80514e-05
  3  12  17 139  1.87886e-05
  3  12  17 146  8.90462e-05
  3  12  17 151 -3.80862e-04
  3  12  17 153  1.92210e-05
  3  12  17 154 -1.78079e-05
  3  12  17 155 -2.85870e-05
  3  12  17 156  3.28431e-05
  3  12  17 158  6.72279e-05
  3  12  17 159 -6.07533e-05
  3  12  17 160  6.53093e-05
  3  12  17 161  1.77101e-05
  3  12  17 165  3.11598e-05
  3  12  17 166 -1.26703e-05
  3  12  17 169  3.18194e-05
  3  12  17 170 -1.89877e-05
  3  12  17 171  1.04603e-05
  3  12  17 172 -7.44851e-05
  3  12  17 173  5.95527e-05
  3  12  17 174 -2.44438e-05
  3  12  17 176  3.49746e-05
  3  12  18   9  3.22117e-05
  3  12  18  12 -1.29519e-05
  3  12  18  13 -1.38243e-05
  3  12  18  14 -1.16732e-04
  3  12  18  17  9.02816e-05
  3  12  18  18 -1.17928e-05
  3  12  18  22  1.88936e-04
  3  12  18  23  1.48980e-04
  3  12  18  30  3.31772e-04
  3  12  18  34  1.39090e-05
  3  12  18  35 -5.67615e-05
  3  12  18  39 -5.70264e-05
  3  12  18  42 -2.85112e-05
  3  12  18  43 -1.43661e-05
  3  12  18  50  8.51710e-05
  3  12  18  51  2.83156e-05
  3  12  18  53  1.82096e-05
  3  12  18  56  7.41394e-05
  3  12  18  57  7.20079e-05
  3  12  18  60 -1.35051e-04
  3  12  18  65 -3.70559e-05
  3  12  18  67 -4.62136e-05
  3  12  18  68 -2.53302e-05
  3  12  18  71 -6.54255e-05
  3  12  18  77 -1.69650e-05
  3  12  18  80 -1.61748e-04
  3  12  18  81  1.55675e-04
  3  12  18  82 -2.61861e-05
  3  12  18  86 -3.10075e-05
  3  12  18  88 -3.10250e-05
  3  12  18  90 -7.36587e-05
  3  12  18  91 -7.46810e-05
  3  12  18  93 -4.64909e-05
  3  12  18  97  1.36919e-04
  3  12  18 101  5.72568e-05
  3  12  18 102 -3.13615e-05
  3  12  18 105 -4.82565e-05
  3  12  18 114  6.98949e-05
  3  12  18 121  1.80510e-05
  3  12  18 122 -8.75317e-05
  3  12  18 125 -5.22621e-05
  3  12  18 130 -6.41204e-05
  3  12  18 131 -8.53463e-05
  3  12  18 132 -1.88164e-05
  3  12  18 136 -9.08536e-05
  3  12  18 137 -9.42415e-05
  3  12  18 141  1.20216e-04
  3  12  18 146  5.97459e-05
  3  12  18 151 -5.63111e-05
  3  12  18 152  9.07058e-05
  3  12  18 153  8.01417e-05
  3  12  18 154  7.15014e-05
  3  12  18 155 -5.86486e-05
  3  12  18 158  4.24988e-05
  3  12  18 159 -2.72307e-05
  3  12  18 161 -1.83652e-05
  3  12  18 164  4.90079e-05
  3  12  18 166 -6.21366e-05
  3  12  18 167 -4.05277e-05
  3  12  18 170 -9.16127e-05
  3  12  18 171  1.19329e-05
  3  12  18 172 -1.34793e-05
  3  12  18 174 -4.00547e-05
  3  12  18 177  3.06344e-05
  3  13  14  12  1.72804e-05
  3  13  14  14 -1.17203e-04
  3  13  14  17  1.08153e-05
  3  13  14  18  5.09163e-05
  3  13  14  20  1.07947e-05
  3  13  14  22 -2.47304e-05
  3  13  14  26  1.85792e-05
  3  13  14  28  1.14885e-04
  3  13  14  29 -2.68656e-05
  3  13  14  30 -1.86766e-04
  3  13  14  34 -3.83875e-05
  3  13  14  36 -1.72492e-04
  3  13  14  37 -3.24487e-05
  3  13  14  38  5.97226e-05
  3  13  14  39 -1.51189e-05
  3  13  14  40 -8.35655e-04
  3  13  14  42  9.04861e-05
  3  13  14  43  3.78152e-05
  3  13  14  48 -5.05251e-05
  3  13  14  53 -6.01332e-05
  3  13  14  55 -1.52848e-05
  3  13  14  56  5.45040e-05
  3  13  14  57 -5.43030e-05
  3  13  14  58  2.15534e-05
  3  13  14  59 -4.14549e-04
  3  13  14  60  4.35321e-05
  3  13  14  62  2.36191e-05
  3  13  14  66 -2.99099e-04
  3  13  14  70 -1.24512e-05
  3  13  14  80  2.82693e-05
  3  13  14  81 -2.27110e-05
  3  13  14  89 -2.83424e-05
  3  13  14  92  2.53591e-05
  3  13  14  93  9.78647e-05
  3  13  14  96  3.50620e-04
  3  13  14  97 -3.88383e-05
  3  13  14  99 -2.59259e-05
  3  13  14 105  4.95307e-05
  3  13  14 108 -5.80602e-05
  3  13  14 109  3.23480e-04
  3  13  14 114 -1.87332e-04
  3  13  14 115  7.43552e-05
  3  13  14 121  6.09302e-05
  3  13  14 125 -9.34211e-05
  3  13  14 130 -3.09335e-05
  3  13  14 131  7.11111e-04
  3  13  14 132  1.33880e-04
  3  13  14 133  1.03415e-03
  3  13  14 135  5.44762e-05
  3  13  14 138 -3.44461e-04
  3  13  14 140  7.09608e-04
  3  13  14 141  2.38818e-05
  3  13  14 146 -2.20631e-05
  3  13  14 147 -7.16859e-04
  3  13  14 150  5.85912e-04
  3  13  14 151 -2.44177e-04
  3  13  14 152 -7.03678e-04
  3  13  14 155  2.75808e-04
  3  13  14 157 -7.62777e-05
  3  13  14 160  2.40074e-04
  3  13  14 164 -4.86099e-05
  3  13  14 165  3.46088e-05
  3  13  14 169  3.19121e-05
  3  13  14 173  1.98832e-04
  3  13  14 176 -2.76077e-05
  3  13  15   7  2.75620e-05
  3  13  15  13 -2.75555e-05
  3  13  15  14  4.66856e-05
  3  13  15  17  1.19145e-04
  3  13  15  18  3.73197e-05
  3  13  15  19  2.81778e-05
  3  13  15  20  2.62434e-05
  3  13  15  22  4.47913e-05
  3  13  15  23  6.06969e-05
  3  13  15  24 -2.56172e-05
  3  13  15  26 -9.36066e-05
  3  13  15  29  1.44786e-05
  3  13  15  30 -1.41236e-05
  3  13  15  35 -8.99409e-05
  3  13  15  36 -3.05206e-05
  3  13  15  40  5.01691e-05
  3  13  15  41 -3.06689e-05
  3  13  15  42  4.01848e-05
  3  13  15  43  3.12595e-04
  3  13  15  50 -1.23061e-05
  3  13  15  52 -6.80921e-05
  3  13  15  53  1.74114e-05
  3  13  15  54 -1.13939e-05
  3  13  15  55  1.33727e-05
  3  13  15  58 -4.27502e-05
  3  13  15  59  4.18418e-05
  3  13  15  60 -7.92090e-05
  3  13  15  62 -2.46192e-05
  3  13  15  65  3.02176e-05
  3  13  15  66  3.93607e-05
  3  13  15  67  3.93973e-05
  3  13  15  68 -3.53900e-05
  3  13  15  69 -5.66050e-05
  3  13  15  70 -3.91815e-05
  3  13  15  76 -8.09509e-05
  3  13  15  77  2.63630e-05
  3  13  15  81  5.64190e-05
  3  13  15  82  2.96482e-05
  3  13  15  85  2.98432e-05
  3  13  15  88  1.59357e-05
  3  13  15  92  3.20918e-05
  3  13  15  93  5.74467e-05
  3  13  15  96  4.66505e-05
  3  13  15  97 -2.22845e-05
  3  13  15  98  3.35056e-05
  3  13  15  99 -2.67028e-05
  3  13  15 102  1.34194e-05
  3  13  15 105  5.22795e-05
  3  13  15 108  6.74425e-05
  3  13  15 114 -4.42810e-05
  3  13  15 118  3.59084e-05
  3  13  15 121  1.36496e-05
  3  13  15 124  3.58965e-04
  3  13  15 125  8.02182e-05
  3  13  15 130  9.64780e-05
  3  13  15 131  2.74416e-04
  3  13  15 133 -6.93330e-05
  3  13  15 138  4.02234e-05
  3  13  15 139  3.08646e-05
  3  13  15 140  6.70215e-05
  3  13  15 141 -4.73974e-05
  3  13  15 146  5.82780e-05
  3  13  15 147 -1.86796e-04
  3  13  15 150  2.83673e-04
  3  13  15 151 -4.73828e-05
  3  13  15 152  2.06305e-04
  3  13  15 155 -5.65121e-05
  3  13  15 157  1.16814e-05
  3  13  15 158 -1.54569e-05
  3  13  15 161  2.78058e-05
  3  13  15 169 -2.93431e-05
  3  13  15 172 -8.52791e-05
  3  13  15 173 -3.51752e-05
  3  13  15 175 -1.65930e-05
  3  13  15 176 -1.30313e-05
  3  13  15 177  3.00134e-05
  3  13  16   9  5.12350e-05
  3  13  16  10  3.68161e-05
  3  13  16  11 -3.75115e-05
  3  13  16  15  2.57930e-05
  3  13  16  18  1.05408e-05
  3  13  16  20  8.73935e-05
  3  13  16  21 -8.60086e-05
  3  13  16  33  1.90437e-05
  3  13  16  34 -1.95085e-05
  3  13  16  36  2.29205e-04
  3  13  16  38  1.08837e-04
  3  13  16  43 -1.32815e-05
  3  13  16  44 -2.89678e-05
  3  13  16  45  2.92081e-05
  3  13  16  46 -4.58245e-05
  3  13  16  48 -1.25537e-05
  3  13  16  49 -1.25706e-05
  3  13  16  53 -7.99167e-05
  3  13  16  54  2.73965e-05
  3  13  16  59 -3.58747e-05
  3  13  16  61 -4.54922e-05
  3  13  16  66 -9.72649e-05
  3  13  16  69 -2.48173e-05
  3  13  16  70 -2.38537e-05
  3  13  16  71  4.37684e-05
  3  13  16  72  1.72033e-05
  3  13  16  73  1.71847e-05
  3  13  16  78 -1.58819e-05
  3  13  16  92 -1.81066e-05
  3  13  16  93 -1.21871e-04
  3  13  16  94  4.77372e-05
  3  13  16  95 -4.70873e-05
  3  13  16  97  2.98298e-05
  3  13  16 100 -4.55891e-05
  3  13  16 104 -2.89245e-05
  3  13  16 108 -1.13687e-05
  3  13  16 109 -1.03408e-05
  3  13  16 110  1.99697e-05
  3  13  16 112 -4.37416e-05
  3  13  16 113  4.97555e-05
  3  13  16 116 -2.57347e-05
  3  13  16 117 -2.56069e-05
  3  13  16 120  1.23538e-05
  3  13  16 121 -1.64288e-05
  3  13  16 122  3.07769e-05
  3  13  16 123  3.09901e-05
  3  13  16 126  6.21681e-05
  3  13  16 127  6.25639e-05
  3  13  16 128  4.81404e-05
  3  13  16 129  4.89333e-05
  3  13  16 132 -2.68208e-05
  3  13  16 134  3.85154e-05
  3  13  16 135 -3.81606e-05
  3  13  16 136  4.17854e-05
  3  13  16 139 -2.63340e-05
  3  13  16 140 -3.21070e-05
  3  13  16 141  4.46899e-05
  3  13  16 143 -1.57882e-05
  3  13  16 144 -1.82336e-05
  3  13  16 145  1.68624e-05
  3  13  16 146  2.55108e-05
  3  13  16 148 -9.27341e-05
  3  13  16 149  9.29310e-05
  3  13  16 151  3.38883e-04
  3  13  16 152  3.25457e-05
  3  13  16 153  6.23120e-05
  3  13  16 155 -2.73478e-05
  3  13  16 158 -2.22744e-05
  3  13  16 174  2.40972e-05
  3  13  16 175 -2.07802e-05
  3  13  17   9 -1.86669e-05
  3  13  17  13  1.36853e-05
  3  13  17  14  1.16728e-04
  3  13  17  17 -9.02828e-05
  3  13  17  22 -1.88924e-04
  3  13  17  23 -1.48981e-04
  3  13  17  30 -3.31762e-04
  3  13  17  35  5.67640e-05
  3  13  17  39  5.70088e-05
  3  13  17  42  2.85058e-05
  3  13  17  50 -8.51559e-05
  3  13  17  51 -5.70538e-05
  3  13  17  56 -8.71961e-05
  3  13  17  57  8.51217e-05
  3  13  17  58 -1.72681e-05
  3  13  17  60  1.35075e-04
  3  13  17  67  4.62093e-05
  3  13  17  68  2.53190e-05
  3  13  17  76 -2.48818e-04
  3  13  17  77 -1.05960e-04
  3  13  17  81 -1.55644e-04
  3  13  17  82  2.62021e-05
  3  13  17  85 -9.23418e-05
  3  13  17  86 -3.14942e-05
  3  13  17  88 -1.99787e-05
  3  13  17  90  7.30004e-05
  3  13  17  91  7.39154e-05
  3  13  17  97 -1.04524e-04
  3  13  17 101 -5.92894e-05
  3  13  17 102  4.07021e-05
  3  13  17 105 -5.57821e-05
  3  13  17 108 -1.13012e-05
  3  13  17 121  2.54553e-05
  3  13  17 125 -4.78033e-05
  3  13  17 130  1.02542e-04
  3  13  17 132  4.40692e-05
  3  13  17 136  9.39189e-05
  3  13  17 137 -9.74302e-05
  3  13  17 139  1.32458e-05
  3  13  17 141 -1.40304e-04
  3  13  17 146 -3.62350e-05
  3  13  17 151 -1.89133e-04
  3  13  17 153  4.90983e-05
  3  13  17 154 -4.24834e-05
  3  13  17 155  5.99967e-05
  3  13  17 158 -4.37956e-05
  3  13  17 159 -2.75439e-05
  3  13  17 160 -3.64557e-05
  3  13  17 164  4.97333e-05
  3  13  17 166 -6.20490e-05
  3  13  17 167  4.05086e-05
  3  13  17 170 -9.13258e-05
  3  13  17 171  1.21668e-05
  3  13  17 172 -1.09189e-05
  3  13  17 174  4.00575e-05
  3  13  17 176 -3.78016e-05
  3  13  17 177  3.11755e-05
  3  13  18   7 -3.37073e-05
  3  13  18   9 -9.46416e-05
  3  13  18  13  4.84973e-05
  3  13  18  17 -1.30420e-04
  3  13  18  18 -3.50291e-05
  3  13  18  20 -1.05634e-04
  3  13  18  23 -3.22244e-04
  3  13  18  29  2.57806e-05
  3  13  18  30  5.98660e-05
  3  13  18  34  2.65434e-05
  3  13  18  35 -1.57270e-05
  3  13  18  36 -1.53178e-04
  3  13  18  38 -3.40382e-05
  3  13  18  39  6.42427e-05
  3  13  18  42 -7.94497e-05
  3  13  18  50 -1.19834e-05
  3  13  18  52  1.27834e-05
  3  13  18  53  2.75683e-05
  3  13  18  59 -1.90142e-05
  3  13  18  60  6.56603e-05
  3  13  18  62  2.25922e-05
  3  13  18  66 -3.16471e-05
  3  13  18  67 -2.38497e-05
  3  13  18  68 -6.12361e-05
  3  13  18  69 -2.06213e-05
  3  13  18  70  4.15065e-05
  3  13  18  71 -7.66482e-05
  3  13  18  76 -2.19670e-05
  3  13  18  77  1.61858e-04
  3  13  18  80 -6.55096e-05
  3  13  18  81  2.21199e-04
  3  13  18  82 -3.35915e-05
  3  13  18  85  7.21582e-05
  3  13  18  88  1.88914e-05
  3  13  18  90  2.47632e-05
  3  13  18  91  2.51632e-05
  3  13  18  92  2.02465e-04
  3  13  18  93 -1.92061e-05
  3  13  18  96  2.18229e-04
  3  13  18  97  1.09400e-04
  3  13  18  99  1.49363e-05
  3  13  18 101 -2.08361e-05
  3  13  18 102 -3.16520e-05
  3  13  18 104 -2.57680e-05
  3  13  18 108  2.02305e-05
  3  13  18 115  7.74751e-05
  3  13  18 118 -2.17204e-05
  3  13  18 122 -3.68235e-05
  3  13  18 124  1.71273e-05
  3  13  18 125  4.54954e-05
  3  13  18 130 -8.00075e-05
  3  13  18 131  1.02141e-04
  3  13  18 132 -1.89703e-05
  3  13  18 136 -3.51784e-05
  3  13  18 137  3.76593e-05
  3  13  18 138 -2.96852e-05
  3  13  18 140  2.32332e-05
  3  13  18 141  3.83548e-05
  3  13  18 146  6.35509e-05
  3  13  18 148 -1.03601e-05
  3  13  18 151 -4.02395e-05
  3  13  18 153 -1.76249e-05
  3  13  18 154 -1.63836e-05
  3  13  18 155 -5.61339e-05
  3  13  18 156  2.94684e-05
  3  13  18 158  6.56496e-05
  3  13  18 159  5.93964e-05
  3  13  18 161 -3.16203e-05
  3  13  18 164 -2.10614e-05
  3  13  18 166  1.26549e-05
  3  13  18 169  3.03544e-05
  3  13  18 170  1.94763e-05
  3  13  18 171 -1.00022e-05
  3  13  18 172  7.74475e-05
  3  13  18 173  2.90293e-05
  3  13  18 174 -2.44212e-05
  3  13  18 176  1.13510e-05
  3  14  15  12  1.69459e-04
  3  14  15  36 -1.41585e-04
  3  14  15  40 -3.09916e-04
  3  14  15  43 -8.80553e-05
  3  14  15  51  2.54818e-05
  3  14  15  59 -2.81355e-05
  3  14  15  66 -9.53263e-05
  3  14  15  71 -1.20392e-04
  3  14  15  96  2.09558e-05
  3  14  15  98 -1.70890e-04
  3  14  15 103  7.02681e-05
  3  14  15 104  5.42907e-05
  3  14  15 114  1.82527e-04
  3  14  15 131 -2.42862e-04
  3  14  15 133 -2.10025e-05
  3  14  15 138 -1.02911e-04
  3  14  15 140  5.88374e-05
  3  14  15 147 -1.81276e-04
  3  14  15 150  1.51366e-04
  3  14  15 152 -1.98239e-04
  3  14  15 173  7.80399e-05
  3  14  16   9  4.53947e-05
  3  14  16  10  2.34684e-05
  3  14  16  11 -2.38914e-05
  3  14  16  15  2.06265e-05
  3  14  16  21  4.46495e-05
  3  14  16  27  1.14838e-05
  3  14  16  28  1.15363e-05
  3  14  16  29  2.95557e-05
  3  14  16  31  7.88627e-05
  3  14  16  37 -2.89390e-05
  3  14  16  40  5.77281e-04
  3  14  16  43  4.93421e-05
  3  14  16  45  5.90440e-05
  3  14  16  46 -4.76924e-05
  3  14  16  49  1.50619e-05
  3  14  16  53 -4.38352e-05
  3  14  16  55  1.56665e-05
  3  14  16  56 -5.87602e-05
  3  14  16  61 -1.49731e-04
  3  14  16  62  1.49194e-04
  3  14  16  63  1.25898e-05
  3  14  16  64  1.26144e-05
  3  14  16  69 -1.24612e-05
  3  14  16  72  1.71758e-05
  3  14  16  73 -1.69843e-05
  3  14  16  74  1.21256e-05
  3  14  16  78 -1.36939e-05
  3  14  16  92 -1.38363e-05
  3  14  16  93 -6.11366e-05
  3  14  16  96 -2.34391e-05
  3  14  16  97  1.70305e-05
  3  14  16 100 -7.14650e-05
  3  14  16 102 -1.94439e-05
  3  14  16 104 -3.68626e-05
  3  14  16 105  5.55751e-05
  3  14  16 110  3.66643e-05
  3  14  16 112 -6.72387e-05
  3  14  16 113  7.00065e-05
  3  14  16 121 -7.01035e-05
  3  14  16 122  2.83311e-05
  3  14  16 123  2.82918e-05
  3  14  16 126  6.18899e-05
  3  14  16 127  6.25193e-05
  3  14  16 128  6.97282e-05
  3  14  16 129  7.13847e-05
  3  14  16 130  1.60910e-05
  3  14  16 132 -1.06327e-05
  3  14  16 133 -7.97376e-05
  3  14  16 136  4.72611e-05
  3  14  16 139  1.16296e-05
  3  14  16 140 -3.18692e-05
  3  14  16 141  2.52197e-05
  3  14  16 143 -1.08106e-05
  3  14  16 144  1.84373e-05
  3  14  16 145  1.88031e-05
  3  14  16 146 -2.68153e-05
  3  14  16 148 -8.38974e-05
  3  14  16 149  8.38283e-05
  3  14  16 151  1.57558e-04
  3  14  16 152  4.50519e-05
  3  14  16 153  5.64291e-05
  3  14  16 158 -3.89737e-05
  3  14  16 174  2.26593e-05
  3  14  17   9 -2.18244e-05
  3  14  17  14  3.23741e-04
  3  14  17  17 -3.97502e-05
  3  14  17  22 -1.10446e-04
  3  14  17  23  8.86781e-05
  3  14  17  26 -4.39225e-05
  3  14  17  30 -1.66210e-04
  3  14  17  31  1.75232e-05
  3  14  17  32  1.74811e-05
  3  14  17  34  5.81017e-05
  3  14  17  35 -4.93445e-05
  3  14  17  37 -4.99562e-05
  3  14  17  38 -5.10745e-05
  3  14  17  39 -7.30979e-05
  3  14  17  42 -3.48781e-05
  3  14  17  44  6.54677e-05
  3  14  17  48  2.59213e-05
  3  14  17  50 -4.25825e-05
  3  14  17  51 -1.71022e-05
  3  14  17  53 -1.90636e-05
  3  14  17  54 -2.89693e-05
  3  14  17  55 -2.83108e-05
  3  14  17  60 -2.08662e-04
  3  14  17  62 -5.10481e-05
  3  14  17  67  2.05627e-05
  3  14  17  68  3.16231e-05
  3  14  17  76  1.91335e-04
  3  14  17  77  1.04409e-05
  3  14  17  80 -2.60536e-05
  3  14  17  81  1.13524e-04
  3  14  17  82 -4.00191e-05
  3  14  17  86 -3.19491e-05
  3  14  17  88  3.66771e-05
  3  14  17  90  5.70161e-05
  3  14  17  91  5.78642e-05
  3  14  17  97 -4.53273e-05
  3  14  17  99  1.11922e-05
  3  14  17 101 -9.30861e-05
  3  14  17 102  6.90108e-05
  3  14  17 105 -4.75013e-05
  3  14  17 111 -1.45454e-04
  3  14  17 115  7.08931e-05
  3  14  17 121  2.67530e-05
  3  14  17 125 -4.40679e-05
  3  14  17 130  1.38049e-05
  3  14  17 132  2.15007e-05
  3  14  17 135 -5.53377e-05
  3  14  17 136  5.21695e-05
  3  14  17 137 -5.47522e-05
  3  14  17 141 -7.20193e-05
  3  14  17 146 -4.50980e-05
  3  14  17 148 -3.20523e-05
  3  14  17 151 -7.45619e-05
  3  14  17 153  6.50206e-05
  3  14  17 154 -5.99423e-05
  3  14  17 155  3.14983e-05
  3  14  17 157  1.59254e-05
  3  14  17 158 -5.72821e-05
  3  14  17 159 -3.69325e-05
  3  14  17 161  1.07073e-05
  3  14  17 164  4.50949e-05
  3  14  17 166 -7.84238e-05
  3  14  17 167  4.68720e-05
  3  14  17 169  1.84811e-05
  3  14  17 170 -1.22962e-04
  3  14  17 173  1.25512e-05
  3  14  17 174  1.35208e-05
  3  14  17 175 -1.86160e-05
  3  14  17 176 -1.62031e-05
  3  14  17 177  3.06514e-05
  3  14  18   7  1.42003e-04
  3  14  18   9 -4.81733e-05
  3  14  18  13 -1.37240e-04
  3  14  18  14 -9.91778e-05
  3  14  18  17  3.39489e-04
  3  14  18  18 -4.66288e-05
  3  14  18  22 -4.10608e-05
  3  14  18  23  1.81885e-04
  3  14  18  28  1.40807e-05
  3  14  18  30  2.01675e-05
  3  14  18  35 -2.56214e-04
  3  14  18  37 -4.37129e-05
  3  14  18  39 -7.68429e-05
  3  14  18  42 -8.72926e-05
  3  14  18  43  2.43485e-04
  3  14  18  44  2.26319e-05
  3  14  18  48 -1.27000e-05
  3  14  18  50  1.14420e-05
  3  14  18  52 -2.23904e-04
  3  14  18  53  1.16606e-05
  3  14  18  58  1.29627e-05
  3  14  18  60  1.59890e-05
  3  14  18  67 -3.24867e-05
  3  14  18  69 -1.24977e-05
  3  14  18  70 -1.56807e-05
  3  14  18  71 -1.39437e-05
  3  14  18  76  8.33361e-05
  3  14  18  77  2.59469e-04
  3  14  18  81 -9.95174e-05
  3  14  18  82 -1.15560e-05
  3  14  18  85 -3.46795e-05
  3  14  18  89 -1.02258e-05
  3  14  18  92  2.27313e-04
  3  14  18  96  3.13442e-04
  3  14  18  97  8.72303e-05
  3  14  18 101 -1.86333e-05
  3  14  18 102  2.78176e-05
  3  14  18 104 -5.79357e-05
  3  14  18 105 -1.66833e-05
  3  14  18 109  2.83982e-05
  3  14  18 115  7.15416e-05
  3  14  18 118  1.01601e-04
  3  14  18 122 -3.32924e-05
  3  14  18 124  1.02420e-04
  3  14  18 125  2.79894e-05
  3  14  18 130 -5.03979e-05
  3  14  18 131  1.35405e-04
  3  14  18 133  2.84911e-05
  3  14  18 136 -6.29865e-05
  3  14  18 137  6.77636e-05
  3  14  18 140  1.98860e-04
  3  14  18 141  2.73129e-05
  3  14  18 146  5.87669e-05
  3  14  18 148 -1.56348e-05
  3  14  18 151 -1.51358e-05
  3  14  18 152  1.65117e-05
  3  14  18 155 -5.02813e-05
  3  14  18 157 -2.16786e-05
  3  14  18 158  7.61013e-05
  3  14  18 159  5.53343e-05
  3  14  18 160  2.96575e-05
  3  14  18 165  3.28504e-05
  3  14  18 170  1.04130e-05
  3  14  18 171 -1.74428e-05
  3  14  18 172 -6.26004e-05
  3  14  18 174 -1.63726e-05
  3  14  18 175  1.96617e-05
  3  14  18 176  2.70558e-05
  3  15  16   9 -2.68722e-05
  3  15  16  10 -6.67324e-05
  3  15  16  11  6.62393e-05
  3  15  16  15 -3.21849e-05
  3  15  16  21 -1.16831e-05
  3  15  16  31 -3.48375e-05
  3  15  16  33  4.00569e-05
  3  15  16  37 -1.17377e-04
  3  15  16  40 -1.45320e-05
  3  15  16  43  1.74654e-04
  3  15  16  45  1.73288e-05
  3  15  16  46  3.65241e-05
  3  15  16  49 -1.63267e-05
  3  15  16  53 -1.26311e-05
  3  15  16  55 -2.00755e-05
  3  15  16  56 -2.02678e-05
  3  15  16  61 -6.28580e-05
  3  15  16  62  6.30117e-05
  3  15  16  63  4.87182e-05
  3  15  16  64 -4.88811e-05
  3  15  16  71  2.78689e-05
  3  15  16  78  1.24795e-05
  3  15  16  91  2.34281e-05
  3  15  16  93  2.03718e-05
  3  15  16  94 -3.21214e-05
  3  15  16  95  3.20941e-05
  3  15  16  97 -2.42876e-05
  3  15  16 100 -3.34678e-05
  3  15  16 104  5.53555e-05
  3  15  16 106 -1.09427e-05
  3  15  16 107 -1.12677e-05
  3  15  16 109  1.78841e-05
  3  15  16 112 -9.45516e-05
  3  15  16 113 -9.07463e-05
  3  15  16 120 -1.53826e-05
  3  15  16 122  4.01678e-05
  3  15  16 123 -4.07284e-05
  3  15  16 124 -8.81065e-05
  3  15  16 130 -2.02848e-05
  3  15  16 132  2.12101e-05
  3  15  16 134  3.15141e-05
  3  15  16 136 -1.78579e-05
  3  15  16 144 -8.95670e-05
  3  15  16 145 -9.12209e-05
  3  15  16 148  2.24182e-05
  3  15  16 149  2.25267e-05
  3  15  16 151 -1.15649e-04
  3  15  16 152 -1.82007e-05
  3  15  16 153  1.86503e-05
  3  15  16 158  3.52931e-05
  3  15  16 174 -1.62288e-05
  3  15  16 175 -1.74492e-05
  3  15  17   7 -1.48892e-04
  3  15  17   9 -3.09682e-05
  3  15  17  13  1.37240e-04
  3  15  17  17  3.39481e-04
  3  15  17  19  4.35593e-04
  3  15  17  20 -8.32312e-05
  3  15  17  22 -4.10511e-05
  3  15  17  23  1.81883e-04
  3  15  17  24 -2.86635e-04
  3  15  17  30  2.01683e-05
  3  15  17  34  4.46920e-05
  3  15  17  35 -2.56213e-04
  3  15  17  37 -3.22939e-05
  3  15  17  38 -3.30505e-05
  3  15  17  39 -3.38170e-05
  3  15  17  41 -2.82905e-04
  3  15  17  42 -8.72880e-05
  3  15  17  44 -1.52187e-05
  3  15  17  50  1.13963e-05
  3  15  17  51 -2.23155e-05
  3  15  17  52 -1.53752e-04
  3  15  17  53  3.36762e-05
  3  15  17  54  1.68136e-05
  3  15  17  55 -1.82608e-05
  3  15  17  58  1.66404e-05
  3  15  17  60 -1.72967e-04
  3  15  17  62 -8.07029e-05
  3  15  17  65  2.73371e-04
  3  15  17  67 -3.24791e-05
  3  15  17  69 -1.39796e-05
  3  15  17  70  1.83254e-05
  3  15  17  76  4.09993e-05
  3  15  17  81 -9.94722e-05
  3  15  17  82  1.07578e-05
  3  15  17  88 -4.88333e-05
  3  15  17  89  3.61050e-05
  3  15  17  93 -6.43432e-05
  3  15  17  97  1.04945e-04
  3  15  17 101 -1.94790e-05
  3  15  17 105 -7.20803e-05
  3  15  17 115  2.08950e-05
  3  15  17 118  7.54277e-05
  3  15  17 121 -7.34686e-05
  3  15  17 125 -2.79896e-05
  3  15  17 130 -6.65496e-05
  3  15  17 136 -6.73832e-05
  3  15  17 137 -7.23373e-05
  3  15  17 139  1.68634e-05
  3  15  17 146  8.56151e-05
  3  15  17 148  1.62620e-05
  3  15  17 151 -1.73513e-04
  3  15  17 155 -5.33216e-05
  3  15  17 157 -2.16813e-05
  3  15  17 158  7.77865e-05
  3  15  17 159 -5.66462e-05
  3  15  17 160  1.87856e-05
  3  15  17 165  3.05912e-05
  3  15  17 169  3.15359e-05
  3  15  17 170 -1.10435e-05
  3  15  17 171  1.68425e-05
  3  15  17 172 -6.25862e-05
  3  15  17 173  1.76843e-05
  3  15  17 174 -1.63882e-05
  3  15  17 176  3.35375e-05
  3  15  18   9  6.24271e-05
  3  15  18  14 -2.50284e-04
  3  15  18  17  3.97469e-05
  3  15  18  19  6.49629e-05
  3  15  18  22  1.10436e-04
  3  15  18  23 -8.86807e-05
  3  15  18  24 -3.56474e-05
  3  15  18  26 -3.95627e-05
  3  15  18  29  2.99042e-05
  3  15  18  30  1.66212e-04
  3  15  18  31 -2.15927e-05
  3  15  18  32  2.16049e-05
  3  15  18  35  4.93445e-05
  3  15  18  37  4.81205e-05
  3  15  18  39 -9.36002e-05
  3  15  18  41 -7.02567e-05
  3  15  18  42  3.48825e-05
  3  15  18  44 -6.71474e-05
  3  15  18  48  1.72610e-05
  3  15  18  50  4.25752e-05
  3  15  18  54 -1.15465e-05
  3  15  18  60 -8.93619e-05
  3  15  18  65  6.17013e-05
  3  15  18  67 -2.05653e-05
  3  15  18  68 -3.16197e-05
  3  15  18  77  4.32814e-05
  3  15  18  80  3.03793e-05
  3  15  18  81 -1.13477e-04
  3  15  18  86 -3.13446e-05
  3  15  18  90 -5.63193e-05
  3  15  18  91 -5.70391e-05
  3  15  18  93 -2.19154e-05
  3  15  18  97  6.95706e-05
  3  15  18 101  9.01756e-05
  3  15  18 102 -6.49475e-05
  3  15  18 104  2.70725e-05
  3  15  18 105  4.54182e-05
  3  15  18 111  1.44878e-04
  3  15  18 115  1.12129e-05
  3  15  18 121 -2.72092e-05
  3  15  18 122 -3.01145e-05
  3  15  18 125 -4.40747e-05
  3  15  18 130 -3.42128e-05
  3  15  18 135  4.53527e-05
  3  15  18 136 -4.95182e-05
  3  15  18 137 -5.21262e-05
  3  15  18 141  6.27879e-05
  3  15  18 146  4.07487e-05
  3  15  18 148 -3.29777e-05
  3  15  18 151 -4.15326e-05
  3  15  18 153  4.61790e-05
  3  15  18 154  4.29608e-05
  3  15  18 155 -2.48594e-05
  3  15  18 157 -1.59201e-05
  3  15  18 158  5.55630e-05
  3  15  18 159 -3.62319e-05
  3  15  18 161 -1.17672e-05
  3  15  18 164  5.71351e-05
  3  15  18 166 -7.80657e-05
  3  15  18 167 -4.67130e-05
  3  15  18 170 -1.22583e-04
  3  15  18 174 -1.38912e-05
  3  15  18 176  1.32937e-05
  3  15  18 177  3.25643e-05
  3  16  17   9 -1.26917e-05
  3  16  17  10  1.74865e-05
  3  16  17  11  2.45422e-05
  3  16  17  15  6.82285e-05
  3  16  17  20 -1.12983e-04
  3  16  17  21  1.09311e-04
  3  16  17  26 -1.41627e-05
  3  16  17  27  3.30055e-05
  3  16  17  33 -1.53295e-04
  3  16  17  34 -1.47181e-04
  3  16  17  38  7.49095e-05
  3  16  17  44  1.12430e-05
  3  16  17  45 -1.79792e-05
  3  16  17  46 -3.35583e-05
  3  16  17  48 -1.80089e-05
  3  16  17  49  1.85265e-05
  3  16  17  53  6.54427e-05
  3  16  17  54 -2.99523e-05
  3  16  17  56  1.07804e-05
  3  16  17  58 -2.62397e-05
  3  16  17  87  1.12435e-05
  3  16  17  90  1.29252e-05
  3  16  17  93  3.11834e-05
  3  16  17  94 -8.27312e-05
  3  16  17  95  9.77002e-05
  3  16  17  97  9.59138e-05
  3  16  17  99  7.87731e-05
  3  16  17 100  1.81142e-05
  3  16  17 101 -1.46853e-05
  3  16  17 102 -1.96988e-05
  3  16  17 105 -3.47203e-05
  3  16  17 112 -1.88278e-05
  3  16  17 113 -1.15779e-05
  3  16  17 116  5.98488e-05
  3  16  17 117  5.15879e-05
  3  16  17 122  3.47899e-05
  3  16  17 123 -3.23003e-05
  3  16  17 128  1.02648e-05
  3  16  17 129 -1.09282e-05
  3  16  17 134  2.26159e-05
  3  16  17 135 -2.01847e-05
  3  16  17 137 -2.00903e-05
  3  16  17 139 -1.99386e-05
  3  16  17 141 -2.81184e-05
  3  16  17 143 -6.89207e-05
  3  16  17 144 -1.92112e-05
  3  16  17 145  1.61430e-05
  3  16  17 146 -1.79378e-05
  3  16  17 154 -1.47356e-05
  3  16  17 155  1.62369e-05
  3  16  17 158 -1.19105e-05
  3  16  18  10 -4.66409e-05
  3  16  18  11  4.95106e-05
  3  16  18  12  3.47614e-04
  3  16  18  15  2.66535e-04
  3  16  18  18 -1.13345e-04
  3  16  18  21 -3.13952e-04
  3  16  18  26 -1.35187e-04
  3  16  18  27 -4.42091e-04
  3  16  18  29  6.81572e-05
  3  16  18  32 -3.60025e-05
  3  16  18  33  3.88007e-04
  3  16  18  36 -1.47747e-04
  3  16  18  40  1.05660e-04
  3  16  18  43 -7.82119e-05
  3  16  18  44  1.64728e-05
  3  16  18  46  2.63320e-04
  3  16  18  48  2.27864e-04
  3  16  18  49  1.42975e-04
  3  16  18  54 -4.39318e-04
  3  16  18  56 -1.24812e-04
  3  16  18  59 -1.84238e-04
  3  16  18  61 -2.94902e-04
  3  16  18  62  1.89811e-04
  3  16  18  63  1.19934e-04
  3  16  18  64 -9.22959e-05
  3  16  18  66 -1.12030e-04
  3  16  18  69  1.24331e-04
  3  16  18  71 -1.72455e-04
  3  16  18  72 -1.31082e-04
  3  16  18  73  1.03591e-04
  3  16  18  78  1.16466e-04
  3  16  18  83 -6.09681e-05
  3  16  18  92 -1.00900e-04
  3  16  18  94 -5.43643e-04
  3  16  18  95  3.32681e-04
  3  16  18  96 -1.97529e-04
  3  16  18  98 -1.09001e-04
  3  16  18 100 -3.60641e-05
  3  16  18 101 -3.87951e-05
  3  16  18 103  7.89935e-05
  3  16  18 104 -9.75260e-05
  3  16  18 106  1.45006e-04
  3  16  18 107 -2.17555e-04
  3  16  18 109  2.09362e-05
  3  16  18 112 -5.62707e-05
  3  16  18 113 -5.98446e-05
  3  16  18 114  5.99685e-05
  3  16  18 116  2.08023e-04
  3  16  18 117 -2.10997e-04
  3  16  18 120 -1.64061e-04
  3  16  18 123  1.55945e-04
  3  16  18 124 -4.09209e-05
  3  16  18 126  1.66906e-04
  3  16  18 127  2.64131e-04
  3  16  18 128  3.48266e-04
  3  16  18 129  6.27728e-04
  3  16  18 131  2.65699e-05
  3  16  18 133 -1.29440e-04
  3  16  18 134 -1.47506e-04
  3  16  18 135  2.24235e-04
  3  16  18 140 -1.23377e-04
  3  16  18 143  6.17248e-04
  3  16  18 144 -1.54140e-04
  3  16  18 145 -2.24381e-04
  3  16  18 149 -7.06098e-05
  3  16  18 152 -5.57355e-05
  3  16  18 154 -3.93825e-05
  3  16  18 158 -2.54423e-05
  3  16  18 159  2.95709e-05
  3  16  18 175 -1.47295e-05
  3  17  18   9  1.94188e-05
  3  17  18  19  5.93065e-05
  3  17  18  20  1.31191e-04
  3  17  18  34  1.74808e-04
  3  17  18  38 -1.04508e-04
  3  17  18  41 -1.57917e-04
  3  17  18  52 -5.18875e-05
  3  17  18  62 -1.13917e-05
  3  17  18  65  5.79239e-05
  3  17  18  70 -1.02450e-05
  3  17  18  85  5.42174e-05
  3  17  18 118  2.09241e-05
  3  17  18 122 -4.59754e-05
  3  17  18 177  1.24748e-05
  5   1   2   8 -1.33571e-04
  5   1   2   9  5.98095e-04
  5   1   2  11  5.97967e-05
  5   1   2  15 -6.37924e-04
  5   1   2  20 -1.05119e-04
  5   1   2  26  2.82116e-05
  5   1   2  27 -9.05719e-04
  5   1   2  28  8.63603e-04
  5   1   2  31  4.05610e-04
  5   1   2  32 -5.85192e-04
  5   1   2  33  3.10231e-04
  5   1   2  34  1.50098e-04
  5   1   2  37 -1.66350e-03
  5   1   2  44  4.90163e-04
  5   1   2  45  6.91479e-04
  5   1   2  46  9.84032e-04
  5   1   2  48 -2.84779e-04
  5   1   2  49  2.80427e-04
  5   1   2  54 -1.28837e-04
  5   1   2  55  7.40016e-05
  5   1   2  56 -9.01273e-05
  5   1   2  57 -1.08925e-04
  5   1   2  61 -1.81272e-03
  5   1   2  63  1.34906e-03
  5   1   2  69 -2.53240e-05
  5   1   2  70  2.52563e-05
  5   1   2  74  1.69611e-04
  5   1   2  75 -1.61460e-04
  5   1   2  78  2.96558e-04
  5   1   2  79 -3.02055e-04
  5   1   2  83 -9.85002e-05
  5   1   2  84  8.55599e-05
  5   1   2  86  3.91789e-04
  5   1   2  87  4.15039e-04
  5   1   2  90  3.15701e-05
  5   1   2  91 -1.04281e-04
  5   1   2  94 -2.38822e-04
  5   1   2  95  9.07997e-05
  5   1   2 100 -8.48862e-05
  5   1   2 101 -4.97154e-05
  5   1   2 106  1.74322e-05
  5   1   2 107 -2.12735e-05
  5   1   2 110  1.08536e-04
  5   1   2 111  7.92022e-05
  5   1   2 112  2.09486e-05
  5   1   2 119  1.29206e-04
  5   1   2 120 -1.52762e-04
  5   1   2 122  1.01334e-04
  5   1   2 123  1.88223e-04
  5   1   2 126  6.60676e-05
  5   1   2 127 -1.09243e-04
  5   1   2 128  4.51598e-05
  5   1   2 129 -3.83392e-05
  5   1   2 134  3.69488e-05
  5   1   2 135  3.40300e-05
  5   1   2 136  3.45284e-05
  5   1   2 137 -6.51423e-05
  5   1   2 142 -1.53390e-04
  5   1   2 143  1.58129e-04
  5   1   2 145 -1.08469e-05
  5   1   2 148 -2.75642e-05
  5   1   2 149 -5.44849e-05
  5   1   2 153 -2.04886e-05
  5   1   2 154  1.66879e-05
  5   1   2 163 -2.37232e-05
  5   1   2 166 -2.44291e-05
  5   1   2 167 -2.00047e-05
  5   1   2 175 -4.36646e-05
  5   1   3   8  6.20787e-04
  5   1   3   9  1.98170e-04
  5   1   3  10  1.12708e-04
  5   1   3  15 -9.71067e-04
  5   1   3  21  2.12975e-04
  5   1   3  25 -8.75616e-05
  5   1   3  27 -1.42553e-04
  5   1   3  28 -2.91164e-04
  5   1   3  31 -3.67631e-04
  5   1   3  32 -2.20175e-04
  5   1   3  37 -6.01548e-04
  5   1   3  38 -9.83539e-04
  5   1   3  44  4.76599e-04
  5   1   3  45 -2.57019e-04
  5   1   3  46  4.45485e-04
  5   1   3  48 -3.34952e-04
  5   1   3  49 -3.45543e-04
  5   1   3  54  1.37478e-04
  5   1   3  55  2.27601e-04
  5   1   3  56  1.93727e-05
  5   1   3  57 -1.59548e-05
  5   1   3  61 -1.40617e-04
  5   1   3  62 -6.72028e-04
  5   1   3  63  4.49937e-04
  5   1   3  64 -2.16287e-04
  5   1   3  69 -6.98307e-05
  5   1   3  70 -7.03586e-05
  5   1   3  72  5.90290e-05
  5   1   3  73 -5.53553e-05
  5   1   3  74 -1.20907e-04
  5   1   3  75 -1.26884e-04
  5   1   3  78  2.11953e-04
  5   1   3  79  2.04843e-04
  5   1   3  83 -6.83492e-05
  5   1   3  84 -7.86107e-05
  5   1   3  86  3.02756e-04
  5   1   3  87 -2.62941e-04
  5   1   3  90 -1.27272e-04
  5   1   3  91 -3.59489e-05
  5   1   3  94  8.98065e-05
  5   1   3  95  2.40109e-04
  5   1   3 100 -2.04678e-05
  5   1   3 101  3.49025e-05
  5   1   3 106  6.46400e-05
  5   1   3 107  5.35281e-05
  5   1   3 110 -8.46142e-05
  5   1   3 111  1.18101e-04
  5   1   3 112 -2.37558e-05
  5   1   3 113  5.35444e-05
  5   1   3 116 -3.83072e-05
  5   1   3 117  1.93544e-04
  5   1   3 119 -1.27673e-04
  5   1   3 120 -1.07980e-04
  5   1   3 122  3.51107e-04
  5   1   3 123 -1.96262e-04
  5   1   3 126 -3.04956e-04
  5   1   3 127 -1.85477e-04
  5   1   3 128 -4.48681e-04
  5   1   3 129 -3.07346e-04
  5   1   3 134  9.05163e-05
  5   1   3 135 -9.73947e-05
  5   1   3 136 -7.56095e-05
  5   1   3 137 -3.87474e-05
  5   1   3 142 -3.85626e-04
  5   1   3 143 -3.96727e-04
  5   1   3 144 -1.24739e-04
  5   1   3 145  1.31708e-04
  5   1   3 153  4.67447e-05
  5   1   3 154  5.42023e-05
  5   1   3 158 -2.89203e-05
  5   1   3 162 -2.12972e-05
  5   1   3 166  1.39437e-05
  5   1   3 167 -1.71689e-05
  5   1   3 170  1.61755e-05
  5   1   3 171  1.61724e-05
  5   1   3 174 -4.85543e-05
  5   2   3  13  1.21296e-04
  5   2   3  15 -1.56231e-05
  5   2   3  17 -5.55759e-05
  5   2   3  18  5.21706e-05
  5   2   3  29 -3.17030e-04
  5   2   3  38  6.73490e-04
  5   2   3  39  7.71975e-05
  5   2   3  40  7.69996e-04
  5   2   3  43 -8.92605e-04
  5   2   3  47  3.93394e-04
  5   2   3  52 -1.15652e-03
  5   2   3  59  1.67791e-03
  5   2   3  62 -7.35449e-04
  5   2   3  64  4.97624e-04
  5   2   3  66  6.28223e-04
  5   2   3  92  7.52538e-04
  5   2   3  96 -9.52389e-04
  5   2   3  98 -9.79434e-04
  5   2   3 103  2.77744e-04
  5   2   3 104  8.20652e-04
  5   2   3 109 -8.65792e-05
  5   2   3 114 -1.84837e-04
  5   2   3 118  6.65921e-04
  5   2   3 124 -6.57300e-04
  5   2   3 131  1.74301e-05
  5   2   3 133 -5.54917e-04
  5   2   3 138 -1.18482e-04
  5   2   3 140  3.50566e-04
  5   2   3 147  6.45233e-04
  5   2   3 150 -1.96843e-04
  5   2   3 152  2.92124e-04
  5   2   3 156 -6.91670e-05
  5   2   3 160 -9.16662e-05
  5   2   3 165 -4.74980e-05
  5   2   3 169 -1.66423e-05
  5   2   3 177 -1.15122e-05
SOC R
  0.000000e+00   0.000000e+00   0.000000e+00   0.000000e+00   0.000000e+00   0.000000e+00   0.000000e+00   0.000000e+00   0.000000e+00   0.000000e+00   0.000000e+00   0.000000e+00   0.000000e+00   0.000000e+00  -9.209787e-05   4.966441e-07   0.000000e+00   0.000000e+00   0.000000e+00   0.000000e+00   0.000000e+00   0.000000e+00  -2.478209e-05   1.626478e-03  -2.529240e-05   4.601932e-07  -1.858315e-04   1.822547e-07   0.000000e+00  -4.866201e-04   4.939103e-06   0.000000e+00   0.000000e+00   0.000000e+00   0.000000e+00   0.000000e+00   0.000000e+00   0.000000e+00   0.000000e+00   0.000000e+00   0.000000e+00   0.000000e+00   0.000000e+00   0.000000e+00   0.000000e+00   0.000000e+00   0.000000e+00  0.000000e+00   0.000000e+00   0.000000e+00  -9.209787e-05   4.966441e-07   0.000000e+00   0.000000e+00   0.000000e+00   0.000000e+00   0.000000e+00   0.000000e+00  -2.478209e-05   1.626478e-03  -2.529240e-05   4.601932e-07 -1.858315e-04   1.822547e-07   0.000000e+00  -4.866201e-04   4.939103e-06  0.000000e+00   0.000000e+00   0.000000e+00   0.000000e+00   0.000000e+00   0.000000e+00   0.000000e+00   0.000000e+00   0.000000e+00   0.000000e+00   0.000000e+00   0.000000e+00   0.000000e+00   0.000000e+00   0.000000e+00
  0.000000e+00   0.000000e+00   0.000000e+00   0.000000e+00   0.000000e+00   0.000000e+00   0.000000e+00   0.000000e+00   0.000000e+00   0.000000e+00   0.000000e+00   0.000000e+00   0.000000e+00   4.737803e-04   0.000000e+00   0.000000e+00  -2.305978e-05  -5.148970e-04  -2.147416e-05   2.169059e-04  -4.129437e-05  -3.623224e-05   0.000000e+00   0.000000e+00   0.000000e+00   0.000000e+00   0.000000e+00   0.000000e+00  -4.149940e-05   0.000000e+00   0.000000e+00   0.000000e+00   0.000000e+00   0.000000e+00   0.000000e+00   0.000000e+00   0.000000e+00   0.000000e+00   0.000000e+00   0.000000e+00   0.000000e+00   0.000000e+00   0.000000e+00   0.000000e+00   0.000000e+00   0.000000e+00   0.000000e+00  0.000000e+00   0.000000e+00   4.737803e-04   0.000000e+00   0.000000e+00  -2.305978e-05  -5.148970e-04  -2.147416e-05   2.169059e-04  -4.129437e-05  -3.623224e-05   0.000000e+00   0.000000e+00   0.000000e+00   0.000000e+00  0.000000e+00   0.000000e+00  -4.149940e-05   0.000000e+00   0.000000e+00  0.000000e+00   0.000000e+00   0.000000e+00   0.000000e+00   0.000000e+00   0.000000e+00   0.000000e+00   0.000000e+00   0.000000e+00   0.000000e+00   0.000000e+00   0.000000e+00   0.000000e+00   0.000000e+00   0.000000e+00
  0.000000e+00   0.000000e+00   0.000000e+00   0.000000e+00   0.000000e+00   0.000000e+00   0.000000e+00   0.000000e+00   0.000000e+00   0.000000e+00   0.000000e+00   0.000000e+00   0.000000e+00   2.794421e-05   0.000000e+00   0.000000e+00   4.904475e-04  -2.855932e-05   3.807620e-04   1.365999e-05   5.942552e-04  -1.776984e-07   0.000000e+00   0.000000e+00   0.000000e+00   0.000000e+00   0.000000e+00   0.000000e+00   6.420789e-04   0.000000e+00   0.000000e+00   0.000000e+00   0.000000e+00   0.000000e+00   0.000000e+00   0.000000e+00   0.000000e+00   0.000000e+00   0.000000e+00   0.000000e+00   0.000000e+00   0.000000e+00   0.000000e+00   0.000000e+00   0.000000e+00   0.000000e+00   0.000000e+00  0.000000e+00   0.000000e+00   2.794421e-05   0.000000e+00   0.000000e+00   4.904475e-04  -2.855932e-05   3.807620e-04   1.365999e-05   5.942552e-04  -1.776984e-07   0.000000e+00   0.000000e+00   0.000000e+00   0.000000e+00  0.000000e+00   0.000000e+00   6.420789e-04   0.000000e+00   0.000000e+00  0.000000e+00   0.000000e+00   0.000000e+00   0.000000e+00   0.000000e+00   0.000000e+00   0.000000e+00   0.000000e+00   0.000000e+00   0.000000e+00   0.000000e+00   0.000000e+00   0.000000e+00   0.000000e+00   0.000000e+00
  0.000000e+00   0.000000e+00   0.000000e+00   0.000000e+00   0.000000e+00   0.000000e+00   0.000000e+00   0.000000e+00   0.000000e+00   0.000000e+00   0.000000e+00   0.000000e+00   0.000000e+00   0.000000e+00   1.895449e-06   5.643882e-04   0.000000e+00   0.000000e+00   0.000000e+00   0.000000e+00   0.000000e+00   0.000000e+00  -1.633412e-04  -1.549165e-06   9.158300e-07   1.930078e-05  -1.275783e-07   6.534743e-05   0.000000e+00  -1.963795e-06  -5.070190e-04   0.000000e+00   0.000000e+00   0.000000e+00   0.000000e+00   0.000000e+00   0.000000e+00   0.000000e+00   0.000000e+00   0.000000e+00   0.000000e+00   0.000000e+00   0.000000e+00   0.000000e+00   0.000000e+00   0.000000e+00   0.000000e+00  0.000000e+00   0.000000e+00   0.000000e+00   1.895449e-06   5.643882e-04   0.000000e+00   0.000000e+00   0.000000e+00   0.000000e+00   0.000000e+00   0.000000e+00  -1.633412e-04  -1.549165e-06   9.158300e-07   1.930078e-05 -1.275783e-07   6.534743e-05   0.000000e+00  -1.963795e-06  -5.070190e-04  0.000000e+00   0.000000e+00   0.000000e+00   0.000000e+00   0.000000e+00   0.000000e+00   0.000000e+00   0.000000e+00   0.000000e+00   0.000000e+00   0.000000e+00   0.000000e+00   0.000000e+00   0.000000e+00   0.000000e+00
  0.000000e+00   0.000000e+00   0.000000e+00   0.000000e+00   0.000000e+00   0.000000e+00   0.000000e+00   0.000000e+00   0.000000e+00   0.000000e+00   0.000000e+00   0.000000e+00   0.000000e+00   0.000000e+00   1.376023e-06   4.961065e-04   0.000000e+00   0.000000e+00   0.000000e+00   0.000000e+00   0.000000e+00   0.000000e+00   0.000000e+00   9.021609e-07   8.383718e-07   1.807511e-05   8.565972e-07   8.231535e-05   0.000000e+00  -1.594729e-06  -5.079667e-04   0.000000e+00   0.000000e+00   0.000000e+00   0.000000e+00   0.000000e+00   0.000000e+00   0.000000e+00   0.000000e+00   0.000000e+00   0.000000e+00   0.000000e+00   0.000000e+00   0.000000e+00   0.000000e+00   0.000000e+00   0.000000e+00  0.000000e+00   0.000000e+00   0.000000e+00   1.376023e-06   4.961065e-04   0.000000e+00   0.000000e+00   0.000000e+00   0.000000e+00   0.000000e+00   0.000000e+00   0.000000e+00   9.021609e-07   8.383718e-07   1.807511e-05  8.565972e-07   8.231535e-05   0.000000e+00  -1.594729e-06  -5.079667e-04  0.000000e+00   0.000000e+00   0.000000e+00   0.000000e+00   0.000000e+00   0.000000e+00   0.000000e+00   0.000000e+00   0.000000e+00   0.000000e+00   0.000000e+00   0.000000e+00   0.000000e+00   0.000000e+00   0.000000e+00
  0.000000e+00   0.000000e+00   0.000000e+00   0.000000e+00   0.000000e+00   0.000000e+00   0.000000e+00   0.000000e+00   0.000000e+00   0.000000e+00   0.000000e+00   0.000000e+00   0.000000e+00   0.000000e+00   2.482218e-04  -6.105533e-07   0.000000e+00   0.000000e+00   0.000000e+00   0.000000e+00   0.000000e+00   0.000000e+00   1.913675e-06  -1.332692e-04   6.361055e-04  -6.217620e-05  -1.138135e-04   7.221844e-06   0.000000e+00   5.272174e-05  -4.556368e-07   0.000000e+00   0.000000e+00   0.000000e+00   0.000000e+00   0.000000e+00   0.000000e+00   0.000000e+00   0.000000e+00   0.000000e+00   0.000000e+00   0.000000e+00   0.000000e+00   0.000000e+00   0.000000e+00   0.000000e+00   0.000000e+00  0.000000e+00   0.000000e+00   0.000000e+00   2.482218e-04  -6.105533e-07   0.000000e+00   0.000000e+00   0.000000e+00   0.000000e+00   0.000000e+00   0.000000e+00   1.913675e-06  -1.332692e-04   6.361055e-04  -6.217620e-05 -1.138135e-04   7.221844e-06   0.000000e+00   5.272174e-05  -4.556368e-07  0.000000e+00   0.000000e+00   0.000000e+00   0.000000e+00   0.000000e+00   0.000000e+00   0.000000e+00   0.000000e+00   0.000000e+00   0.000000e+00   0.000000e+00   0.000000e+00   0.000000e+00   0.000000e+00   0.000000e+00
  0.000000e+00   0.000000e+00   0.000000e+00   0.000000e+00   0.000000e+00   0.000000e+00   0.000000e+00   0.000000e+00   0.000000e+00   0.000000e+00   0.000000e+00   0.000000e+00   0.000000e+00   0.000000e+00   4.207578e-04  -1.175543e-06   0.000000e+00   0.000000e+00   0.000000e+00   0.000000e+00   0.000000e+00   0.000000e+00  -5.148696e-07   1.244344e-05  -7.511173e-05   2.146049e-06  -5.181548e-04   2.041253e-06   0.000000e+00   1.210171e-05  -5.558769e-07   0.000000e+00   0.000000e+00   0.000000e+00   0.000000e+00   0.000000e+00   0.000000e+00   0.000000e+00   0.000000e+00   0.000000e+00   0.000000e+00   0.000000e+00   0.000000e+00   0.000000e+00   0.000000e+00   0.000000e+00   0.000000e+00  0.000000e+00   0.000000e+00   0.000000e+00   4.207578e-04  -1.175543e-06   0.000000e+00   0.000000e+00   0.000000e+00   0.000000e+00   0.000000e+00   0.000000e+00  -5.148696e-07   1.244344e-05  -7.511173e-05   2.146049e-06 -5.181548e-04   2.041253e-06   0.000000e+00   1.210171e-05  -5.558769e-07  0.000000e+00   0.000000e+00   0.000000e+00   0.000000e+00   0.000000e+00   0.000000e+00   0.000000e+00   0.000000e+00   0.000000e+00   0.000000e+00   0.000000e+00   0.000000e+00   0.000000e+00   0.000000e+00   0.000000e+00
  0.000000e+00   0.000000e+00   0.000000e+00   0.000000e+00   0.000000e+00   0.000000e+00   0.000000e+00   0.000000e+00   0.000000e+00   0.000000e+00   0.000000e+00   0.000000e+00   0.000000e+00   3.789987e-05   0.000000e+00   0.000000e+00  -9.709621e-06  -4.822005e-05  -1.653506e-05  -6.810404e-05  -1.160507e-05   7.188446e-04   0.000000e+00   0.000000e+00   0.000000e+00   0.000000e+00   0.000000e+00   0.000000e+00  -1.179644e-05   0.000000e+00   0.000000e+00   0.000000e+00   0.000000e+00   0.000000e+00   0.000000e+00   0.000000e+00   0.000000e+00   0.000000e+00   0.000000e+00   0.000000e+00   0.000000e+00   0.000000e+00   0.000000e+00   0.000000e+00   0.000000e+00   0.000000e+00   0.000000e+00  0.000000e+00   0.000000e+00   3.789987e-05   0.000000e+00   0.000000e+00  -9.709621e-06  -4.822005e-05  -1.653506e-05  -6.810404e-05  -1.160507e-05   7.188446e-04   0.000000e+00   0.000000e+00   0.000000e+00   0.000000e+00  0.000000e+00   0.000000e+00  -1.179644e-05   0.000000e+00   0.000000e+00  0.000000e+00   0.000000e+00   0.000000e+00   0.000000e+00   0.000000e+00   0.000000e+00   0.000000e+00   0.000000e+00   0.000000e+00   0.000000e+00   0.000000e+00   0.000000e+00   0.000000e+00   0.000000e+00   0.000000e+00
  0.000000e+00   0.000000e+00   0.000000e+00   0.000000e+00   0.000000e+00   0.000000e+00   0.000000e+00   0.000000e+00   0.000000e+00   0.000000e+00   0.000000e+00   0.000000e+00   0.000000e+00   1.558278e-06   0.000000e+00   0.000000e+00   7.271964e-06  -6.962131e-06   1.441179e-05   7.700262e-07   1.118588e-05   2.002296e-04   0.000000e+00   0.000000e+00   0.000000e+00   0.000000e+00   0.000000e+00   0.000000e+00   7.445106e-06   0.000000e+00   0.000000e+00   0.000000e+00   0.000000e+00   0.000000e+00   0.000000e+00   0.000000e+00   0.000000e+00   0.000000e+00   0.000000e+00   0.000000e+00   0.000000e+00   0.000000e+00   0.000000e+00   0.000000e+00   0.000000e+00   0.000000e+00   0.000000e+00  0.000000e+00   0.000000e+00   1.558278e-06   0.000000e+00   0.000000e+00   7.271964e-06  -6.962131e-06   1.441179e-05   7.700262e-07   1.118588e-05   2.002296e-04   0.000000e+00   0.000000e+00   0.000000e+00   0.000000e+00  0.000000e+00   0.000000e+00   7.445106e-06   0.000000e+00   0.000000e+00  0.000000e+00   0.000000e+00   0.000000e+00   0.000000e+00   0.000000e+00   0.000000e+00   0.000000e+00   0.000000e+00   0.000000e+00   0.000000e+00   0.000000e+00   0.000000e+00   0.000000e+00   0.000000e+00   0.000000e+00
  0.000000e+00   0.000000e+00   0.000000e+00   0.000000e+00   0.000000e+00   0.000000e+00   0.000000e+00   0.000000e+00   0.000000e+00   0.000000e+00   0.000000e+00   0.000000e+00   0.000000e+00   4.835218e-05   0.000000e+00   0.000000e+00   1.977008e-05  -4.187302e-06   6.598533e-05  -1.401995e-04  -1.692235e-05   7.481557e-06   0.000000e+00   0.000000e+00   0.000000e+00   0.000000e+00   0.000000e+00   0.000000e+00  -6.680547e-05   0.000000e+00   0.000000e+00   0.000000e+00   0.000000e+00   0.000000e+00   0.000000e+00   0.000000e+00   0.000000e+00   0.000000e+00   0.000000e+00   0.000000e+00   0.000000e+00   0.000000e+00   0.000000e+00   0.000000e+00   0.000000e+00   0.000000e+00   0.000000e+00  0.000000e+00   0.000000e+00   4.835218e-05   0.000000e+00   0.000000e+00   1.977008e-05  -4.187302e-06   6.598533e-05  -1.401995e-04  -1.692235e-05   7.481557e-06   0.000000e+00   0.000000e+00   0.000000e+00   0.000000e+00  0.000000e+00   0.000000e+00  -6.680547e-05   0.000000e+00   0.000000e+00  0.000000e+00   0.000000e+00   0.000000e+00   0.000000e+00   0.000000e+00   0.000000e+00   0.000000e+00   0.000000e+00   0.000000e+00   0.000000e+00   0.000000e+00   0.000000e+00   0.000000e+00   0.000000e+00   0.000000e+00
  0.000000e+00   0.000000e+00   0.000000e+00   0.000000e+00   0.000000e+00   0.000000e+00   0.000000e+00   0.000000e+00   0.000000e+00   0.000000e+00   0.000000e+00   0.000000e+00   0.000000e+00  -3.045750e-04   0.000000e+00   0.000000e+00   1.011514e-06  -4.118046e-05  -1.782907e-05   6.517110e-04  -4.715841e-06   8.236547e-05   0.000000e+00   0.000000e+00   0.000000e+00   0.000000e+00   0.000000e+00   0.000000e+00   2.011637e-05   0.000000e+00   0.000000e+00   0.000000e+00   0.000000e+00   0.000000e+00   0.000000e+00   0.000000e+00   0.000000e+00   0.000000e+00   0.000000e+00   0.000000e+00   0.000000e+00   0.000000e+00   0.000000e+00   0.000000e+00   0.000000e+00   0.000000e+00   0.000000e+00  0.000000e+00   0.000000e+00  -3.045750e-04   0.000000e+00   0.000000e+00   1.011514e-06  -4.118046e-05  -1.782907e-05   6.517110e-04  -4.715841e-06   8.236547e-05   0.000000e+00   0.000000e+00   0.000000e+00   0.000000e+00  0.000000e+00   0.000000e+00   2.011637e-05   0.000000e+00   0.000000e+00  0.000000e+00   0.000000e+00   0.000000e+00   0.000000e+00   0.000000e+00   0.000000e+00   0.000000e+00   0.000000e+00   0.000000e+00   0.000000e+00   0.000000e+00   0.000000e+00   0.000000e+00   0.000000e+00   0.000000e+00
  0.000000e+00   0.000000e+00   0.000000e+00   0.000000e+00   0.000000e+00   0.000000e+00   0.000000e+00   0.000000e+00   0.000000e+00   0.000000e+00   0.000000e+00   0.000000e+00   0.000000e+00   0.000000e+00  -4.349327e-04   1.699525e-06   0.000000e+00   0.000000e+00   0.000000e+00   0.000000e+00   0.000000e+00   0.000000e+00  -4.077950e-06   2.710857e-04   3.739730e-04  -3.661498e-05  -4.620613e-05   3.722553e-06   0.000000e+00  -7.582252e-05   8.338154e-07   0.000000e+00   0.000000e+00   0.000000e+00   0.000000e+00   0.000000e+00   0.000000e+00   0.000000e+00   0.000000e+00   0.000000e+00   0.000000e+00   0.000000e+00   0.000000e+00   0.000000e+00   0.000000e+00   0.000000e+00   0.000000e+00  0.000000e+00   0.000000e+00   0.000000e+00  -4.349327e-04   1.699525e-06   0.000000e+00   0.000000e+00   0.000000e+00   0.000000e+00   0.000000e+00   0.000000e+00  -4.077950e-06   2.710857e-04   3.739730e-04  -3.661498e-05 -4.620613e-05   3.722553e-06   0.000000e+00  -7.582252e-05   8.338154e-07  0.000000e+00   0.000000e+00   0.000000e+00   0.000000e+00   0.000000e+00   0.000000e+00   0.000000e+00   0.000000e+00   0.000000e+00   0.000000e+00   0.000000e+00   0.000000e+00   0.000000e+00   0.000000e+00   0.000000e+00
  0.000000e+00   0.000000e+00   0.000000e+00   0.000000e+00   0.000000e+00   0.000000e+00   0.000000e+00   0.000000e+00   0.000000e+00   0.000000e+00   0.000000e+00   0.000000e+00   0.000000e+00   0.000000e+00  -4.738623e-07  -4.160875e-05   0.000000e+00   0.000000e+00   0.000000e+00   0.000000e+00   0.000000e+00   0.000000e+00  -4.535773e-04  -8.429281e-06   2.551566e-06   3.707517e-05   2.688257e-07   9.814873e-05   0.000000e+00   7.973644e-07   5.899039e-04   0.000000e+00   0.000000e+00   0.000000e+00   0.000000e+00   0.000000e+00   0.000000e+00   0.000000e+00   0.000000e+00   0.000000e+00   0.000000e+00   0.000000e+00   0.000000e+00   0.000000e+00   0.000000e+00   0.000000e+00   0.000000e+00  0.000000e+00   0.000000e+00   0.000000e+00  -4.738623e-07  -4.160875e-05   0.000000e+00   0.000000e+00   0.000000e+00   0.000000e+00   0.000000e+00   0.000000e+00  -4.535773e-04  -8.429281e-06   2.551566e-06   3.707517e-05  2.688257e-07   9.814873e-05   0.000000e+00   7.973644e-07   5.899039e-04  0.000000e+00   0.000000e+00   0.000000e+00   0.000000e+00   0.000000e+00   0.000000e+00   0.000000e+00   0.000000e+00   0.000000e+00   0.000000e+00   0.000000e+00   0.000000e+00   0.000000e+00   0.000000e+00   0.000000e+00
  0.000000e+00   4.737803e-04   2.794421e-05   0.000000e+00   0.000000e+00   0.000000e+00   0.000000e+00   3.789987e-05   1.558278e-06   4.835218e-05  -3.045750e-04   0.000000e+00   0.000000e+00   0.000000e+00   0.000000e+00   0.000000e+00   0.000000e+00   0.000000e+00   0.000000e+00   0.000000e+00   0.000000e+00   0.000000e+00   0.000000e+00   0.000000e+00   0.000000e+00   0.000000e+00   0.000000e+00   0.000000e+00   0.000000e+00   0.000000e+00   0.000000e+00   0.000000e+00   4.619201e-04  -1.635736e-06   0.000000e+00   0.000000e+00   0.000000e+00   0.000000e+00   0.000000e+00   0.000000e+00   1.585616e-06  -1.041768e-04   5.036609e-05  -1.403361e-06   3.161436e-04  -6.925680e-07   0.000000e+00 -2.031229e-05  -1.412474e-07   0.000000e+00   0.000000e+00   0.000000e+00   0.000000e+00   0.000000e+00   0.000000e+00   0.000000e+00   0.000000e+00   0.000000e+00   0.000000e+00   0.000000e+00   0.000000e+00   0.000000e+00  0.000000e+00   0.000000e+00   0.000000e+00   0.000000e+00   0.000000e+00  0.000000e+00  -1.587894e-05  -1.762403e-05   0.000000e+00   0.000000e+00   0.000000e+00   0.000000e+00  -6.483712e-06  -7.194505e-06   0.000000e+00   0.000000e+00   0.000000e+00   0.000000e+00   0.000000e+00   0.000000e+00
 -9.209787e-05   0.000000e+00   0.000000e+00   1.895449e-06   1.376023e-06   2.482218e-04   4.207578e-04   0.000000e+00   0.000000e+00   0.000000e+00   0.000000e+00  -4.349327e-04  -4.738623e-07   0.000000e+00   0.000000e+00   0.000000e+00   0.000000e+00   0.000000e+00   0.000000e+00   0.000000e+00   0.000000e+00   0.000000e+00   0.000000e+00   0.000000e+00   0.000000e+00   0.000000e+00   0.000000e+00   0.000000e+00   0.000000e+00   0.000000e+00   0.000000e+00  -4.619201e-04   0.000000e+00   0.000000e+00  -8.379161e-06   5.359929e-04   7.426880e-07  -2.026217e-04   3.964040e-06   4.456584e-05   0.000000e+00   0.000000e+00   0.000000e+00   0.000000e+00   0.000000e+00   0.000000e+00   1.321347e-06  0.000000e+00   0.000000e+00   0.000000e+00   0.000000e+00   0.000000e+00   0.000000e+00   0.000000e+00   0.000000e+00   0.000000e+00   0.000000e+00   0.000000e+00   0.000000e+00   0.000000e+00   0.000000e+00   0.000000e+00  0.000000e+00   0.000000e+00   0.000000e+00   0.000000e+00   0.000000e+00 -6.333352e-07   0.000000e+00   0.000000e+00   0.000000e+00   0.000000e+00   0.000000e+00  -2.597130e-07   0.000000e+00   0.000000e+00   0.000000e+00   0.000000e+00   0.000000e+00   0.000000e+00   0.000000e+00   0.000000e+00
  4.966441e-07   0.000000e+00   0.000000e+00   5.643882e-04   4.961065e-04  -6.105533e-07  -1.175543e-06   0.000000e+00   0.000000e+00   0.000000e+00   0.000000e+00   1.699525e-06  -4.160875e-05   0.000000e+00  -0.000000e+00   0.000000e+00   0.000000e+00   0.000000e+00   0.000000e+00   0.000000e+00   0.000000e+00   0.000000e+00   0.000000e+00   0.000000e+00   0.000000e+00   0.000000e+00   0.000000e+00   0.000000e+00   0.000000e+00   0.000000e+00   0.000000e+00   1.635736e-06   0.000000e+00   0.000000e+00  -5.806271e-04  -2.164275e-06   2.907100e-04   1.653962e-06  -5.380023e-04  -1.562834e-06   0.000000e+00   0.000000e+00   0.000000e+00   0.000000e+00   0.000000e+00   0.000000e+00   3.768390e-04  0.000000e+00   0.000000e+00   0.000000e+00   0.000000e+00   0.000000e+00   0.000000e+00   0.000000e+00   0.000000e+00   0.000000e+00   0.000000e+00   0.000000e+00   0.000000e+00   0.000000e+00   0.000000e+00   0.000000e+00  0.000000e+00   0.000000e+00   0.000000e+00   0.000000e+00   0.000000e+00 -1.146018e-04   0.000000e+00   0.000000e+00   0.000000e+00   0.000000e+00   0.000000e+00  -4.678479e-05   0.000000e+00   0.000000e+00   0.000000e+00   0.000000e+00   0.000000e+00   0.000000e+00   0.000000e+00   0.000000e+00
  0.000000e+00  -2.305978e-05   4.904475e-04   0.000000e+00   0.000000e+00   0.000000e+00   0.000000e+00  -9.709621e-06   7.271964e-06   1.977008e-05   1.011514e-06   0.000000e+00   0.000000e+00  -0.000000e+00   0.000000e+00   0.000000e+00   0.000000e+00   0.000000e+00   0.000000e+00   0.000000e+00   0.000000e+00   0.000000e+00   0.000000e+00   0.000000e+00   0.000000e+00   0.000000e+00   0.000000e+00   0.000000e+00   0.000000e+00   0.000000e+00   0.000000e+00   0.000000e+00   8.379161e-06   5.806271e-04   0.000000e+00   0.000000e+00   0.000000e+00   0.000000e+00   0.000000e+00   0.000000e+00   1.054571e-04   3.594975e-06   0.000000e+00   0.000000e+00   0.000000e+00   0.000000e+00   0.000000e+00 -5.604333e-07   2.753960e-04   0.000000e+00   0.000000e+00   0.000000e+00   0.000000e+00   0.000000e+00   0.000000e+00   0.000000e+00   0.000000e+00   0.000000e+00   0.000000e+00   0.000000e+00   0.000000e+00   0.000000e+00  0.000000e+00   0.000000e+00   0.000000e+00   0.000000e+00   0.000000e+00  0.000000e+00  -2.946148e-05   3.901163e-05   0.000000e+00   0.000000e+00   0.000000e+00   0.000000e+00  -1.202881e-05   1.592451e-05   0.000000e+00   0.000000e+00   0.000000e+00   0.000000e+00   0.000000e+00   0.000000e+00
  0.000000e+00  -5.148970e-04  -2.855932e-05   0.000000e+00   0.000000e+00   0.000000e+00   0.000000e+00  -4.822005e-05  -6.962131e-06  -4.187302e-06  -4.118046e-05   0.000000e+00   0.000000e+00  -0.000000e+00   0.000000e+00   0.000000e+00  -0.000000e+00   0.000000e+00   0.000000e+00   0.000000e+00   0.000000e+00   0.000000e+00   0.000000e+00   0.000000e+00   0.000000e+00   0.000000e+00   0.000000e+00   0.000000e+00   0.000000e+00   0.000000e+00   0.000000e+00   0.000000e+00  -5.359929e-04   2.164275e-06   0.000000e+00   0.000000e+00   0.000000e+00   0.000000e+00   0.000000e+00   0.000000e+00   3.157563e-06  -2.221685e-04  -6.135150e-05   5.299056e-06  -4.081595e-05  -4.920878e-07   0.000000e+00  1.314740e-04  -6.470043e-07   0.000000e+00   0.000000e+00   0.000000e+00   0.000000e+00   0.000000e+00   0.000000e+00   0.000000e+00   0.000000e+00   0.000000e+00   0.000000e+00   0.000000e+00   0.000000e+00   0.000000e+00  0.000000e+00   0.000000e+00   0.000000e+00   0.000000e+00   0.000000e+00  0.000000e+00   7.641030e-06   5.271718e-06   0.000000e+00   0.000000e+00   0.000000e+00   0.000000e+00   0.000000e+00   0.000000e+00   0.000000e+00   0.000000e+00   0.000000e+00   0.000000e+00   0.000000e+00   0.000000e+00
  0.000000e+00  -2.147416e-05   3.807620e-04   0.000000e+00   0.000000e+00   0.000000e+00   0.000000e+00  -1.653506e-05   1.441179e-05   6.598533e-05  -1.782907e-05   0.000000e+00   0.000000e+00  -0.000000e+00   0.000000e+00   0.000000e+00   0.000000e+00   0.000000e+00   0.000000e+00   0.000000e+00   0.000000e+00   0.000000e+00   0.000000e+00   0.000000e+00   0.000000e+00   0.000000e+00   0.000000e+00   0.000000e+00   0.000000e+00   0.000000e+00   0.000000e+00   0.000000e+00  -7.426880e-07  -2.907100e-04   0.000000e+00   0.000000e+00   0.000000e+00   0.000000e+00   0.000000e+00   0.000000e+00   4.678752e-04   8.224245e-06   1.230219e-06   2.016649e-05   2.824948e-07   8.453886e-05   0.000000e+00  7.745826e-08  -3.304050e-04   0.000000e+00   0.000000e+00   0.000000e+00   0.000000e+00   0.000000e+00   0.000000e+00   0.000000e+00   0.000000e+00   0.000000e+00   0.000000e+00   0.000000e+00   0.000000e+00   0.000000e+00  0.000000e+00   0.000000e+00   0.000000e+00   0.000000e+00   0.000000e+00  0.000000e+00  -9.560901e-04   9.946415e-04   0.000000e+00   0.000000e+00   0.000000e+00   0.000000e+00  -3.903213e-04   4.060635e-04   0.000000e+00   0.000000e+00   0.000000e+00   0.000000e+00   0.000000e+00   0.000000e+00
  0.000000e+00   2.169059e-04   1.365999e-05   0.000000e+00   0.000000e+00   0.000000e+00   0.000000e+00  -6.810404e-05   7.700262e-07  -1.401995e-04   6.517110e-04   0.000000e+00   0.000000e+00   0.000000e+00   0.000000e+00   0.000000e+00   0.000000e+00  -0.000000e+00  -0.000000e+00   0.000000e+00   0.000000e+00   0.000000e+00   0.000000e+00   0.000000e+00   0.000000e+00   0.000000e+00   0.000000e+00   0.000000e+00   0.000000e+00   0.000000e+00   0.000000e+00   0.000000e+00   2.026217e-04  -1.653962e-06   0.000000e+00   0.000000e+00   0.000000e+00   0.000000e+00   0.000000e+00   0.000000e+00   2.187057e-06  -1.507839e-04  -9.899621e-05   2.820392e-06  -6.641043e-04   2.278184e-06   0.000000e+00 -4.262027e-05  -4.100731e-07   0.000000e+00   0.000000e+00   0.000000e+00   0.000000e+00   0.000000e+00   0.000000e+00   0.000000e+00   0.000000e+00   0.000000e+00   0.000000e+00   0.000000e+00   0.000000e+00   0.000000e+00  0.000000e+00   0.000000e+00   0.000000e+00   0.000000e+00   0.000000e+00  0.000000e+00   1.781540e-05   2.659097e-05   0.000000e+00   0.000000e+00   0.000000e+00   0.000000e+00   7.271964e-06   1.085327e-05   0.000000e+00   0.000000e+00   0.000000e+00   0.000000e+00   0.000000e+00   0.000000e+00
  0.000000e+00  -4.129437e-05   5.942552e-04   0.000000e+00   0.000000e+00   0.000000e+00   0.000000e+00  -1.160507e-05   1.118588e-05  -1.692235e-05  -4.715841e-06   0.000000e+00   0.000000e+00  -0.000000e+00   0.000000e+00   0.000000e+00  -0.000000e+00  -0.000000e+00   0.000000e+00  -0.000000e+00   0.000000e+00   0.000000e+00   0.000000e+00   0.000000e+00   0.000000e+00   0.000000e+00   0.000000e+00   0.000000e+00   0.000000e+00   0.000000e+00   0.000000e+00   0.000000e+00  -3.964040e-06   5.380023e-04   0.000000e+00   0.000000e+00   0.000000e+00   0.000000e+00   0.000000e+00   0.000000e+00   1.090430e-04  -1.653962e-06   0.000000e+00   0.000000e+00  -1.316790e-06  -1.487199e-05   0.000000e+00  2.369311e-06   2.334956e-04   0.000000e+00   0.000000e+00   0.000000e+00   0.000000e+00   0.000000e+00   0.000000e+00   0.000000e+00   0.000000e+00   0.000000e+00   0.000000e+00   0.000000e+00   0.000000e+00   0.000000e+00  0.000000e+00   0.000000e+00   0.000000e+00   0.000000e+00   0.000000e+00  0.000000e+00  -7.850623e-06   1.706360e-05   0.000000e+00   0.000000e+00   0.000000e+00   0.000000e+00  -3.203127e-06   6.966687e-06   0.000000e+00   0.000000e+00   0.000000e+00   0.000000e+00   0.000000e+00   0.000000e+00
  0.000000e+00  -3.623224e-05  -1.776984e-07   0.000000e+00   0.000000e+00   0.000000e+00   0.000000e+00   7.188446e-04   2.002296e-04   7.481557e-06   8.236547e-05   0.000000e+00   0.000000e+00   0.000000e+00   0.000000e+00   0.000000e+00  -0.000000e+00   0.000000e+00   0.000000e+00   0.000000e+00   0.000000e+00   0.000000e+00   0.000000e+00   0.000000e+00   0.000000e+00   0.000000e+00   0.000000e+00   0.000000e+00   0.000000e+00   0.000000e+00   0.000000e+00   0.000000e+00  -4.456584e-05   1.562834e-06   0.000000e+00   0.000000e+00   0.000000e+00   0.000000e+00   0.000000e+00   0.000000e+00   4.875314e-07  -2.217129e-05   7.363911e-04  -7.215465e-05  -1.341258e-04   8.146786e-06   0.000000e+00  1.043408e-05   4.693059e-07   0.000000e+00   0.000000e+00   0.000000e+00   0.000000e+00   0.000000e+00   0.000000e+00   0.000000e+00   0.000000e+00   0.000000e+00   0.000000e+00   0.000000e+00   0.000000e+00   0.000000e+00  0.000000e+00   0.000000e+00   0.000000e+00   0.000000e+00   0.000000e+00  0.000000e+00   7.536233e-06   1.376934e-05   0.000000e+00   0.000000e+00   0.000000e+00   0.000000e+00   3.075549e-06   5.622558e-06   0.000000e+00   0.000000e+00   0.000000e+00   0.000000e+00   0.000000e+00   0.000000e+00
 -2.478209e-05   0.000000e+00   0.000000e+00  -1.633412e-04   0.000000e+00   1.913675e-06  -5.148696e-07   0.000000e+00   0.000000e+00   0.000000e+00   0.000000e+00  -4.077950e-06  -4.535773e-04   0.000000e+00  -0.000000e+00   0.000000e+00   0.000000e+00   0.000000e+00   0.000000e+00   0.000000e+00   0.000000e+00   0.000000e+00   0.000000e+00   0.000000e+00   0.000000e+00   0.000000e+00   0.000000e+00   0.000000e+00   0.000000e+00   0.000000e+00   0.000000e+00  -1.585616e-06   0.000000e+00   0.000000e+00  -1.054571e-04  -3.157563e-06  -4.678752e-04  -2.187057e-06  -1.090430e-04  -4.875314e-07   0.000000e+00   0.000000e+00   0.000000e+00   0.000000e+00   0.000000e+00   0.000000e+00   3.487353e-04  0.000000e+00   0.000000e+00   0.000000e+00   0.000000e+00   0.000000e+00   0.000000e+00   0.000000e+00   0.000000e+00   0.000000e+00   0.000000e+00   0.000000e+00   0.000000e+00   0.000000e+00   0.000000e+00   0.000000e+00  0.000000e+00   0.000000e+00   0.000000e+00   0.000000e+00   0.000000e+00  1.575082e-03   0.000000e+00   0.000000e+00   0.000000e+00   0.000000e+00   0.000000e+00   6.430266e-04   0.000000e+00   0.000000e+00   0.000000e+00   0.000000e+00   0.000000e+00   0.000000e+00   0.000000e+00   0.000000e+00
  1.626478e-03   0.000000e+00   0.000000e+00  -1.549165e-06   9.021609e-07  -1.332692e-04   1.244344e-05   0.000000e+00   0.000000e+00   0.000000e+00   0.000000e+00   2.710857e-04  -8.429281e-06   0.000000e+00   0.000000e+00  -0.000000e+00   0.000000e+00   0.000000e+00   0.000000e+00   0.000000e+00   0.000000e+00   0.000000e+00  -0.000000e+00   0.000000e+00   0.000000e+00   0.000000e+00   0.000000e+00   0.000000e+00   0.000000e+00   0.000000e+00   0.000000e+00   1.041768e-04   0.000000e+00   0.000000e+00  -3.594975e-06   2.221685e-04  -8.224245e-06   1.507839e-04   1.653962e-06   2.217129e-05   0.000000e+00   0.000000e+00   0.000000e+00   0.000000e+00   0.000000e+00   0.000000e+00   4.383226e-06  0.000000e+00   0.000000e+00   0.000000e+00   0.000000e+00   0.000000e+00   0.000000e+00   0.000000e+00   0.000000e+00   0.000000e+00   0.000000e+00   0.000000e+00   0.000000e+00   0.000000e+00   0.000000e+00   0.000000e+00  0.000000e+00   0.000000e+00   0.000000e+00   0.000000e+00   0.000000e+00  2.597586e-05   0.000000e+00   0.000000e+00   0.000000e+00   0.000000e+00   0.000000e+00   1.060267e-05   0.000000e+00   0.000000e+00   0.000000e+00   0.000000e+00   0.000000e+00   0.000000e+00   0.000000e+00   0.000000e+00
 -2.529240e-05   0.000000e+00   0.000000e+00   9.158300e-07   8.383718e-07   6.361055e-04  -7.511173e-05   0.000000e+00   0.000000e+00   0.000000e+00   0.000000e+00   3.739730e-04   2.551566e-06   0.000000e+00   0.000000e+00   0.000000e+00   0.000000e+00   0.000000e+00   0.000000e+00   0.000000e+00   0.000000e+00   0.000000e+00  -0.000000e+00   0.000000e+00   0.000000e+00   0.000000e+00   0.000000e+00   0.000000e+00   0.000000e+00   0.000000e+00   0.000000e+00  -5.036609e-05   0.000000e+00   0.000000e+00   0.000000e+00   6.135150e-05  -1.230219e-06   9.899621e-05   0.000000e+00  -7.363911e-04   0.000000e+00   0.000000e+00   0.000000e+00   0.000000e+00   0.000000e+00   0.000000e+00  -9.386119e-07  0.000000e+00   0.000000e+00   0.000000e+00   0.000000e+00   0.000000e+00   0.000000e+00   0.000000e+00   0.000000e+00   0.000000e+00   0.000000e+00   0.000000e+00   0.000000e+00   0.000000e+00   0.000000e+00   0.000000e+00  0.000000e+00   0.000000e+00   0.000000e+00   0.000000e+00   0.000000e+00 -6.606734e-07   0.000000e+00   0.000000e+00   0.000000e+00   0.000000e+00   0.000000e+00   0.000000e+00   0.000000e+00   0.000000e+00   0.000000e+00   0.000000e+00   0.000000e+00   0.000000e+00   0.000000e+00   0.000000e+00
  4.601932e-07   0.000000e+00   0.000000e+00   1.930078e-05   1.807511e-05  -6.217620e-05   2.146049e-06   0.000000e+00   0.000000e+00   0.000000e+00   0.000000e+00  -3.661498e-05   3.707517e-05   0.000000e+00   0.000000e+00   0.000000e+00   0.000000e+00   0.000000e+00   0.000000e+00   0.000000e+00   0.000000e+00   0.000000e+00   0.000000e+00  -0.000000e+00  -0.000000e+00   0.000000e+00   0.000000e+00   0.000000e+00   0.000000e+00   0.000000e+00   0.000000e+00   1.403361e-06   0.000000e+00   0.000000e+00   0.000000e+00  -5.299056e-06  -2.016649e-05  -2.820392e-06   0.000000e+00   7.215465e-05   0.000000e+00   0.000000e+00   0.000000e+00   0.000000e+00   0.000000e+00   0.000000e+00  -1.496311e-05  0.000000e+00   0.000000e+00   0.000000e+00   0.000000e+00   0.000000e+00   0.000000e+00   0.000000e+00   0.000000e+00   0.000000e+00   0.000000e+00   0.000000e+00   0.000000e+00   0.000000e+00   0.000000e+00   0.000000e+00  0.000000e+00   0.000000e+00   0.000000e+00   0.000000e+00   0.000000e+00 -9.691395e-06   0.000000e+00   0.000000e+00   0.000000e+00   0.000000e+00   0.000000e+00   0.000000e+00   0.000000e+00   0.000000e+00   0.000000e+00   0.000000e+00   0.000000e+00   0.000000e+00   0.000000e+00   0.000000e+00
 -1.858315e-04   0.000000e+00   0.000000e+00  -1.275783e-07   8.565972e-07  -1.138135e-04  -5.181548e-04   0.000000e+00   0.000000e+00   0.000000e+00   0.000000e+00  -4.620613e-05   2.688257e-07   0.000000e+00   0.000000e+00  -0.000000e+00   0.000000e+00   0.000000e+00   0.000000e+00   0.000000e+00   0.000000e+00   0.000000e+00  -0.000000e+00  -0.000000e+00  -0.000000e+00  -0.000000e+00   0.000000e+00   0.000000e+00   0.000000e+00   0.000000e+00   0.000000e+00  -3.161436e-04   0.000000e+00   0.000000e+00   0.000000e+00   4.081595e-05  -2.824948e-07   6.641043e-04   1.316790e-06   1.341258e-04   0.000000e+00   0.000000e+00   0.000000e+00   0.000000e+00   0.000000e+00   0.000000e+00  -4.875314e-07  0.000000e+00   0.000000e+00   0.000000e+00   0.000000e+00   0.000000e+00   0.000000e+00   0.000000e+00   0.000000e+00   0.000000e+00   0.000000e+00   0.000000e+00   0.000000e+00   0.000000e+00   0.000000e+00   0.000000e+00  0.000000e+00   0.000000e+00   0.000000e+00   0.000000e+00   0.000000e+00 -2.642694e-07   0.000000e+00   0.000000e+00   0.000000e+00   0.000000e+00   0.000000e+00  -1.093528e-07   0.000000e+00   0.000000e+00   0.000000e+00   0.000000e+00   0.000000e+00   0.000000e+00   0.000000e+00   0.000000e+00
  1.822547e-07   0.000000e+00   0.000000e+00   6.534743e-05   8.231535e-05   7.221844e-06   2.041253e-06   0.000000e+00   0.000000e+00   0.000000e+00   0.000000e+00   3.722553e-06   9.814873e-05   0.000000e+00  -0.000000e+00   0.000000e+00   0.000000e+00   0.000000e+00   0.000000e+00   0.000000e+00   0.000000e+00   0.000000e+00  -0.000000e+00  -0.000000e+00  -0.000000e+00  -0.000000e+00  -0.000000e+00   0.000000e+00   0.000000e+00   0.000000e+00   0.000000e+00   6.925680e-07   0.000000e+00   0.000000e+00   0.000000e+00   4.920878e-07  -8.453886e-05  -2.278184e-06   1.487199e-05  -8.146786e-06   0.000000e+00   0.000000e+00   0.000000e+00   0.000000e+00   0.000000e+00   0.000000e+00  -6.246781e-05  0.000000e+00   0.000000e+00   0.000000e+00   0.000000e+00   0.000000e+00   0.000000e+00   0.000000e+00   0.000000e+00   0.000000e+00   0.000000e+00   0.000000e+00   0.000000e+00   0.000000e+00   0.000000e+00   0.000000e+00  0.000000e+00   0.000000e+00   0.000000e+00   0.000000e+00   0.000000e+00 -2.002979e-05   0.000000e+00   0.000000e+00   0.000000e+00   0.000000e+00   0.000000e+00  -8.178681e-06   0.000000e+00   0.000000e+00   0.000000e+00   0.000000e+00   0.000000e+00   0.000000e+00   0.000000e+00   0.000000e+00
  0.000000e+00  -4.149940e-05   6.420789e-04   0.000000e+00   0.000000e+00   0.000000e+00   0.000000e+00  -1.179644e-05   7.445106e-06  -6.680547e-05   2.011637e-05   0.000000e+00   0.000000e+00   0.000000e+00   0.000000e+00   0.000000e+00   0.000000e+00  -0.000000e+00   0.000000e+00   0.000000e+00   0.000000e+00  -0.000000e+00   0.000000e+00   0.000000e+00   0.000000e+00   0.000000e+00   0.000000e+00   0.000000e+00   0.000000e+00   0.000000e+00   0.000000e+00   0.000000e+00  -1.321347e-06  -3.768390e-04   0.000000e+00   0.000000e+00   0.000000e+00   0.000000e+00   0.000000e+00   0.000000e+00  -3.487353e-04  -4.383226e-06   9.386119e-07   1.496311e-05   4.875314e-07   6.246781e-05   0.000000e+00 -2.173388e-06  -4.590268e-04   0.000000e+00   0.000000e+00   0.000000e+00   0.000000e+00   0.000000e+00   0.000000e+00   0.000000e+00   0.000000e+00   0.000000e+00   0.000000e+00   0.000000e+00   0.000000e+00   0.000000e+00  0.000000e+00   0.000000e+00   0.000000e+00   0.000000e+00   0.000000e+00  0.000000e+00   5.795792e-04  -6.028850e-04   0.000000e+00   0.000000e+00   0.000000e+00   0.000000e+00   2.366122e-04  -2.461259e-04   0.000000e+00   0.000000e+00   0.000000e+00   0.000000e+00   0.000000e+00   0.000000e+00
 -4.866201e-04   0.000000e+00   0.000000e+00  -1.963795e-06  -1.594729e-06   5.272174e-05   1.210171e-05   0.000000e+00   0.000000e+00   0.000000e+00   0.000000e+00  -7.582252e-05   7.973644e-07   0.000000e+00   0.000000e+00  -0.000000e+00   0.000000e+00   0.000000e+00   0.000000e+00   0.000000e+00   0.000000e+00   0.000000e+00  -0.000000e+00  -0.000000e+00   0.000000e+00  -0.000000e+00   0.000000e+00  -0.000000e+00   0.000000e+00   0.000000e+00   0.000000e+00   2.031229e-05   0.000000e+00   0.000000e+00   5.604333e-07  -1.314740e-04  -7.745826e-08   4.262027e-05  -2.369311e-06  -1.043408e-05   0.000000e+00   0.000000e+00   0.000000e+00   0.000000e+00   0.000000e+00   0.000000e+00   2.173388e-06  0.000000e+00   0.000000e+00   0.000000e+00   0.000000e+00   0.000000e+00   0.000000e+00   0.000000e+00   0.000000e+00   0.000000e+00   0.000000e+00   0.000000e+00   0.000000e+00   0.000000e+00   0.000000e+00   0.000000e+00  0.000000e+00   0.000000e+00   0.000000e+00   0.000000e+00   0.000000e+00  2.351086e-06   0.000000e+00   0.000000e+00   0.000000e+00   0.000000e+00   0.000000e+00   9.613937e-07   0.000000e+00   0.000000e+00   0.000000e+00   0.000000e+00   0.000000e+00   0.000000e+00   0.000000e+00   0.000000e+00
  4.939103e-06   0.000000e+00   0.000000e+00  -5.070190e-04  -5.079667e-04  -4.556368e-07  -5.558769e-07   0.000000e+00   0.000000e+00   0.000000e+00   0.000000e+00   8.338154e-07   5.899039e-04   0.000000e+00  -0.000000e+00   0.000000e+00   0.000000e+00   0.000000e+00   0.000000e+00   0.000000e+00   0.000000e+00   0.000000e+00  -0.000000e+00  -0.000000e+00  -0.000000e+00   0.000000e+00  -0.000000e+00   0.000000e+00   0.000000e+00  -0.000000e+00   0.000000e+00   1.412474e-07   0.000000e+00   0.000000e+00  -2.753960e-04   6.470043e-07   3.304050e-04   4.100731e-07  -2.334956e-04  -4.693059e-07   0.000000e+00   0.000000e+00   0.000000e+00   0.000000e+00   0.000000e+00   0.000000e+00   4.590268e-04  0.000000e+00   0.000000e+00   0.000000e+00   0.000000e+00   0.000000e+00   0.000000e+00   0.000000e+00   0.000000e+00   0.000000e+00   0.000000e+00   0.000000e+00   0.000000e+00   0.000000e+00   0.000000e+00   0.000000e+00  0.000000e+00   0.000000e+00   0.000000e+00   0.000000e+00   0.000000e+00 -3.858560e-04   0.000000e+00   0.000000e+00   0.000000e+00   0.000000e+00   0.000000e+00  -1.575273e-04   0.000000e+00   0.000000e+00   0.000000e+00   0.000000e+00   0.000000e+00   0.000000e+00   0.000000e+00   0.000000e+00
[truncated: 165,689 more chars]
