# Supplementary material for: Simulation of Ultrafast Excited-State Dynamics in Fe(II) Complexes: Assessment of Electronic Structure Descriptions
Source: J Chem Theory Comput. 2025 Jan 3;21(2):560–74. doi: 10.1021/acs.jctc.4c01331 (PMC11780750; doi:10.1021/acs.jctc.4c01331)
Supplement: Supplementary file 2 — ct4c01331_si_002.zip [file ct4c01331_si_002.zip › for_SI/Fe-terpy/Fe-terpy-BLYP-TZVP-opt.xyz]

59
Coordinates from ORCA-job Fe-terpy-BLYP-TZVP-opt
  Fe  0.00000063845921     -0.00000008918746     -0.00000005275260
  H   -4.06163288357679      4.06163010584475      1.40038446482562
  H   3.59819383087570      3.59820125069583      1.03546266806609
  H   4.06162890698337      4.06163559029066     -1.40038337955708
  H   -2.78770494574740      2.78770420243527      3.12575496167209
  C   -3.32146558478166      3.32146360657243      1.10293165942526
  C   3.06658717441070      3.06659221563372      0.24933672924495
  H   -3.59819858912488      3.59819606174968     -1.03546170007457
  C   -2.60775931517196      2.60775836041138      2.06854305172030
  C   3.32146296565671      3.32146763498075     -1.10293085447429
  C   -3.06659027368666      3.06658826843312     -0.24933602873597
  H   -1.52447991457506      1.52448188613393      4.52718539472614
  H   1.88936661708126      1.88936868037259      1.63189834903264
  C   2.10949671512639      2.10949894724282      0.59086357895593
  C   -0.85779169137263      0.85779349347548      3.98613434408315
  H   0.00000206202216      0.00000076134186      5.77423332829723
  C   -1.65766279175102      1.65766289234675      1.66863281320605
  C   2.60775880172036      2.60776063339679     -2.06854253159529
  H   2.78770479285419      2.78770637433123     -3.12575439810256
  C   -2.10949805198103      2.10949683011026     -0.59086321832488
  C   0.00000173785912      0.00000049524637      4.68621428340805
  C   -0.84251515522361      0.84251632823779      2.58401731382735
  N   -1.41008889395936      1.41008873121054      0.33406824254271
  H   -1.88936817495581      1.88936668524597     -1.63189807187473
  N   1.41008939267601      1.41008935846367     -0.33406813926582
  C   1.65766381154656      1.65766348935478     -1.66863259570064
  C   0.85779471762107     -0.85779285296036      3.98613424280627
  N   0.00000104675576     -0.00000004254997      1.91386835541472
  H   1.52448315782948     -1.52448104727393      4.52718527168851
  H   1.52448399614747      1.52447960845387     -4.52718528253015
  C   0.84251752308840     -0.84251627263147      2.58401723581532
  C   0.84251755228997      0.84251574868287     -2.58401729418887
  C   0.85779529627340      0.85779167708884     -3.98613428100692
  N   0.00000082892384     -0.00000023329032     -1.91386843097173
  C   1.65766408316725     -1.65766366042801      1.66863251813532
  N   1.41008972532929     -1.41008935910947      0.33406806500043
  H   2.78770536593643     -2.78770647013661      3.12575429363151
  C   0.00000246071409     -0.00000182448386     -4.68621431690106
  C   2.60775936534076     -2.60776057687888      2.06854245034642
  H   0.00000321671200     -0.00000248702434     -5.77423335657752
  C   -0.84251539201691     -0.84251664323914     -2.58401740977193
  N   -1.41008901900185     -1.41008872453594     -0.33406834521461
  H   -1.88936829779504     -1.88936622862225      1.63189808191897
  C   2.10949745140607     -2.10949846229287     -0.59086366147330
  C   -0.85779135303701     -0.85779439620773     -3.98613442058746
  C   -2.10949827453686     -2.10949644316633      0.59086325439267
  H   1.88936746546894     -1.88936808881641     -1.63189844309732
  C   -1.65766323394890     -1.65766287126732     -1.66863285258127
  C   3.32146387973949     -3.32146712609148      1.10293072934387
  C   3.06658823163883     -3.06659142790614     -0.24933681970719
  H   -1.52447952914440     -1.52448278479002     -4.52718552370647
  H   4.06163004031873     -4.06163492456947      1.40038314107545
  C   -3.06659086859320     -3.06658753474724      0.24933627975485
  H   3.59819524696828     -3.59820016892687     -1.03546272340556
  C   -2.60776014109229     -2.60775804291582     -2.06854296481564
  H   -3.59819925530083     -3.59819504978760      1.03546209734716
  H   -2.78770605763676     -2.78770381777057     -3.12575484387268
  C   -3.32146640620544     -3.32146297718034     -1.10293133987021
  H   -4.06163400472396     -4.06162928899574     -1.40038391896672
