# Supplementary material for: Simulation of Ultrafast Excited-State Dynamics in Fe(II) Complexes: Assessment of Electronic Structure Descriptions
Source: J Chem Theory Comput. 2025 Jan 3;21(2):560–74. doi: 10.1021/acs.jctc.4c01331 (PMC11780750; doi:10.1021/acs.jctc.4c01331)
Supplement: Supplementary file 2 — ct4c01331_si_002.zip [file ct4c01331_si_002.zip › for_SI/Fe-terpy/Fe-terpy-CAM-B3LYP-TZVP-opt.xyz]

59
Coordinates from ORCA-job Fe-terpy-CAM-B3LYP-TZVP-opt
  Fe  -0.00001141266258     -0.00000923498274     -0.00000138460734
  H   -4.02663042881016      4.02662666105248      1.44078784688649
  H   3.59114975220431      3.59116215068193      0.97999709081705
  H   4.02662437325884      4.02662046720392     -1.44075063791901
  H   -2.74756899410543      2.74758283726273      3.12876764860956
  C   -3.29384498144462      3.29383569936632      1.13103990843582
  C   3.05561238586087      3.05562048575897      0.20905552388096
  H   -3.59118920142439      3.59116342032775     -0.97996201778268
  C   -2.57814103227725      2.57814384308162      2.07537951975810
  C   3.29383369182589      3.29383211413266     -1.13100896564250
  C   -3.05564184099911      3.05562242971570     -0.20902682901225
  H   -1.51167663636746      1.51176393892550      4.49368583213198
  H   1.89714709658417      1.89717111050528      1.59682360358130
  C   2.10931333818541      2.10932380487946      0.55800998353912
  C   -0.84972006552552      0.84978412670637      3.95519971081734
  H   0.00006774623248      0.00005888030452      5.72672044376685
  C   -1.64656795802526      1.64656229497682      1.65408016816610
  C   2.57813974279571      2.57813717815662     -2.07535546970607
  H   2.74758180973283      2.74757430701826     -3.12874175616154
  C   -2.10935108669140      2.10932136180963     -0.55799351574923
  C   0.00004713444739      0.00004013395225      4.64503832114722
  C   -0.82697803199624      0.82699261420954      2.56976169257581
  N   -1.41564020523621      1.41561973790217      0.34187876519768
  H   -1.89720157536264      1.89716470415833     -1.59680983760163
  N   1.41561445194742      1.41562006940362     -0.34186880583749
  C   1.64656041403496      1.64655809955072     -1.65406739128583
  C   0.84978964237372     -0.84972549709580      3.95519547769969
  N   -0.00000712349717     -0.00000514889886      1.92345850730233
  H   1.51177091591286     -1.51168464754087      4.49367599145501
  H   1.51174190908418      1.51172321713665     -4.49366836786778
  C   0.82699048296764     -0.82697844604569      2.56975830280585
  C   0.82698287932312      0.82698171323627     -2.56975549088573
  C   0.84976833665670      0.84975207650674     -3.95519282972026
  N   -0.00000372662074     -0.00000670876771     -1.92346113482817
  C   1.64656357146414     -1.64656394046603      1.65407449256168
  N   1.41561846786468     -1.41563469763522      0.34187407786350
  H   2.74758384880356     -2.74756720717151      3.12875837092504
  C   0.00001908566971     -0.00000224912133     -4.64504065205862
  C   2.57814389847069     -2.57813872975215      2.07537050516674
  H   0.00002706334074     -0.00000145577802     -5.72672266925024
  C   -0.82698235395066     -0.82699404687761     -2.56976949734708
  N   -1.41563915349728     -1.41563459198502     -0.34188823565758
  H   -1.89720294559560     -1.89718019380851      1.59679864503321
  C   2.10931856194838     -2.10934382919914     -0.55800003562275
  C   -0.84974283569770     -0.84975579346171     -3.95520762960732
  C   -2.10935050064110     -2.10933845501972      0.55798208219435
  H   1.89716024994306     -1.89719177060262     -1.59681533039882
  C   -1.64656869507973     -1.64656978839784     -1.65409065047622
  C   3.29383579796783     -3.29384090703736      1.13102881564860
  C   3.05561760610595     -3.05563832354512     -0.20903744630176
  H   -1.51170821704889     -1.51172374376360     -4.49369726729613
  H   4.02662600960015     -4.02662758914126      1.44077572369472
  C   -3.05564465498025     -3.05563441442145      0.20901372798701
  H   3.59115639858660     -3.59118483278252     -0.97997481437099
  C   -2.57814423367129     -2.57814787809205     -2.07539093881327
  H   -3.59119286812207     -3.59117665507210      0.97994750434752
  H   -2.74757359482602     -2.74758184025046     -3.12877971992079
  C   -3.29384786658783     -3.29384423140531     -1.13105391796066
  H   -4.02663444244938     -4.02663262980350     -1.44080504430691
