# Supplementary material for: Simulation of Ultrafast Excited-State Dynamics in Fe(II) Complexes: Assessment of Electronic Structure Descriptions
Source: J Chem Theory Comput. 2025 Jan 3;21(2):560–74. doi: 10.1021/acs.jctc.4c01331 (PMC11780750; doi:10.1021/acs.jctc.4c01331)
Supplement: Supplementary file 2 — ct4c01331_si_002.zip [file ct4c01331_si_002.zip › for_SI/Fe-terpy/Fe-terpy-LC-BLYP-LVC.dat]

15 0 14 0 3
epsilon
32
  1   1  0.0000000000 1GS
  1   2  0.0913120000 1MC 
  1   3  0.1043760000 1MC
  1   4  0.1043760000 1MC
  1   5  0.1144720000 1MLCT
  1   6  0.1144730000 1MLCT
  1   7  0.1200370000 1MLCT
  1   8  0.1223290000 1MLCT
  1   9  0.1248830000 1MLCT
  1  10  0.1312360000 1MC
  1  11  0.1312360000 1MC
  1  12  0.1317450000 1MLCT
  1  13  0.1418150000 1MC
  1  14  0.1460690000 1MLCT
  1  15  0.1460690000 1MLCT
  3   1  0.0653570000 3MC
  3   2  0.0726260000 3MC
  3   3  0.0726270000 3MC
  3   4  0.0829790000 3MC
  3   5  0.0840010000 3MC
  3   6  0.0840010000 3MC
  3   7  0.1052780000 3MLCT
  3   8  0.1069410000 3MLCT
  3   9  0.1093460000 3MLCT
  3  10  0.1093460000 3MLCT
  3  11  0.1192780000 3MLCT
  3  12  0.1217780000 3MLCT
  3  13  0.1226220000 3MLCT
  3  14  0.1278520000 3MLCT
  5   1  0.0960123179 5MC
  5   2  0.0982813179 5MC
  5   3  0.1033653179 5MC
kappa
1343
  1   1    22  1.42776e-05
  1   1    53  1.22953e-05
  1   1   105 -1.61436e-05
  1   2    14  2.85713e-03
  1   2    22 -2.12054e-03
  1   2    30 -3.29598e-03
  1   2    41 -6.35704e-04
  1   2    53 -3.07894e-03
  1   2    58 -1.14900e-03
  1   2    63 -1.12494e-03
  1   2    95  2.99557e-03
  1   2    98  7.86815e-04
  1   2    99 -1.02839e-03
  1   2   102  9.22378e-04
  1   2   105 -1.62884e-04
  1   2   108 -9.83269e-04
  1   2   113 -1.13010e-05
  1   2   120 -2.03350e-04
  1   2   125  6.58783e-04
  1   2   130  1.71051e-04
  1   2   132  7.01363e-04
  1   2   139 -1.17644e-03
  1   2   141  6.26300e-04
  1   2   146 -9.01930e-05
  1   2   150 -1.07241e-04
  1   2   155  6.33723e-04
  1   2   158  2.51419e-04
  1   2   160 -8.27085e-05
  1   2   165  1.09253e-04
  1   2   168 -3.53150e-05
  1   2   172  9.47489e-05
  1   2   177  6.47060e-05
  1   3    14  2.74986e-03
  1   3    18  2.24755e-03
  1   3    19 -2.63470e-05
  1   3    22  1.67643e-04
  1   3    26  2.04928e-05
  1   3    29 -1.43051e-03
  1   3    30 -3.16112e-03
  1   3    40 -9.80462e-04
  1   3    41  8.64791e-04
  1   3    42 -3.30224e-05
  1   3    43 -2.58205e-03
  1   3    52  1.45241e-03
  1   3    53 -8.53975e-04
  1   3    58 -2.35750e-03
  1   3    59 -9.91597e-04
  1   3    63 -1.56515e-03
  1   3    64 -9.58905e-04
  1   3    67 -2.27895e-05
  1   3    92 -1.93019e-03
  1   3    95  1.58296e-03
  1   3    96 -8.91180e-04
  1   3    97 -7.28692e-04
  1   3    98  1.97047e-03
  1   3    99 -2.02874e-03
  1   3   102  1.99698e-04
  1   3   103 -5.73750e-04
  1   3   104  3.75525e-04
  1   3   105 -1.34255e-03
  1   3   108 -9.41391e-04
  1   3   109  4.18809e-04
  1   3   112 -6.56178e-05
  1   3   113 -8.22956e-05
  1   3   120 -2.76655e-05
  1   3   121  4.18207e-04
  1   3   124  3.48284e-04
  1   3   125  5.95154e-04
  1   3   130  1.95163e-04
  1   3   131  7.34843e-05
  1   3   132  1.39440e-03
  1   3   133  6.17297e-04
  1   3   138 -6.09815e-04
  1   3   139 -2.89141e-04
  1   3   140  6.61644e-04
  1   3   141  1.06926e-03
  1   3   146  6.41865e-05
  1   3   147  4.14319e-05
  1   3   150 -2.64588e-04
  1   3   151 -2.44806e-04
  1   3   154  3.37387e-04
  1   3   155  1.17219e-04
  1   3   158  1.60097e-04
  1   3   159  1.88411e-04
  1   3   160 -9.55087e-05
  1   3   161 -4.87927e-05
  1   3   164  1.27059e-04
  1   3   165  8.75252e-05
  1   3   168 -3.22702e-05
  1   3   169 -2.88439e-05
  1   3   172  5.95568e-05
  1   3   173  6.87626e-05
  1   3   176  3.87655e-05
  1   3   177  5.64964e-05
  1   4    14  2.74958e-03
  1   4    18 -2.24744e-03
  1   4    19  2.63246e-05
  1   4    22  1.67517e-04
  1   4    26 -2.05441e-05
  1   4    29  1.43097e-03
  1   4    30 -3.16051e-03
  1   4    40  9.80005e-04
  1   4    41  8.65583e-04
  1   4    42  3.24797e-05
  1   4    43  2.58154e-03
  1   4    52 -1.45200e-03
  1   4    53 -8.54323e-04
  1   4    58 -2.35739e-03
  1   4    59  9.91171e-04
  1   4    63 -1.56521e-03
  1   4    64  9.58656e-04
  1   4    67  2.29268e-05
  1   4    92  1.92894e-03
  1   4    95  1.58321e-03
  1   4    96  8.90309e-04
  1   4    97  7.25959e-04
  1   4    98  1.97114e-03
  1   4    99 -2.02828e-03
  1   4   102  1.98190e-04
  1   4   103  5.74447e-04
  1   4   104 -3.76270e-04
  1   4   105 -1.34214e-03
  1   4   108 -9.40619e-04
  1   4   109 -4.19384e-04
  1   4   112  6.63107e-05
  1   4   113 -8.15856e-05
  1   4   120 -2.76118e-05
  1   4   121 -4.18245e-04
  1   4   124 -3.48136e-04
  1   4   125  5.95312e-04
  1   4   130  1.94864e-04
  1   4   131 -7.37754e-05
  1   4   132  1.39366e-03
  1   4   133 -6.18370e-04
  1   4   138  6.09060e-04
  1   4   139 -2.89699e-04
  1   4   140 -6.60717e-04
  1   4   141  1.06950e-03
  1   4   146  6.44359e-05
  1   4   147 -4.11838e-05
  1   4   150 -2.64336e-04
  1   4   151  2.45461e-04
  1   4   154 -3.36996e-04
  1   4   155  1.17698e-04
  1   4   158  1.62619e-04
  1   4   159 -1.85999e-04
  1   4   160 -9.49647e-05
  1   4   161  4.94923e-05
  1   4   164 -1.27789e-04
  1   4   165  8.59919e-05
  1   4   168 -3.34018e-05
  1   4   169  2.76620e-05
  1   4   172  5.86318e-05
  1   4   173 -6.91805e-05
  1   4   176 -3.76198e-05
  1   4   177  5.71734e-05
  1   5     9 -9.75831e-05
  1   5    14 -5.63131e-04
  1   5    18 -4.82834e-04
  1   5    19 -3.98068e-05
  1   5    22  4.62928e-04
  1   5    26 -3.95599e-05
  1   5    29  3.00473e-04
  1   5    30  3.07992e-05
  1   5    36  4.23017e-05
  1   5    40  1.08845e-03
  1   5    41  2.06641e-05
  1   5    42 -4.25892e-05
  1   5    43  6.60820e-04
  1   5    51  3.56052e-05
  1   5    52 -1.52354e-04
  1   5    53 -3.33993e-04
  1   5    58 -7.77752e-04
  1   5    59  9.91045e-04
  1   5    63 -1.56982e-04
  1   5    64  5.25213e-04
  1   5    67 -4.45068e-05
  1   5    69 -2.23558e-05
  1   5    76  3.55989e-05
  1   5    77 -1.30112e-05
  1   5    89  1.35895e-05
  1   5    92  9.83626e-04
  1   5    95 -2.22500e-04
  1   5    96  1.72274e-03
  1   5    97  1.01572e-03
  1   5    98 -5.21852e-04
  1   5    99  2.45815e-05
  1   5   102 -9.56306e-05
  1   5   103  1.88183e-04
  1   5   104 -7.27683e-04
  1   5   105 -1.84588e-04
  1   5   108  4.38417e-04
  1   5   109 -6.99297e-04
  1   5   112 -1.16321e-03
  1   5   113  9.56930e-04
  1   5   120  7.26856e-04
  1   5   121  1.03576e-03
  1   5   124 -1.59324e-03
  1   5   125 -9.96664e-04
  1   5   130 -2.59281e-03
  1   5   131 -2.52881e-03
  1   5   132 -1.78637e-03
  1   5   133 -2.29593e-03
  1   5   138 -1.74371e-04
  1   5   139  2.49648e-04
  1   5   140 -3.39421e-03
  1   5   141 -3.06851e-03
  1   5   146 -1.23122e-03
  1   5   147 -1.35311e-03
  1   5   150 -5.07821e-04
  1   5   151 -4.04363e-04
  1   5   154  5.82577e-04
  1   5   155  2.77760e-04
  1   5   158 -1.73550e-05
  1   5   159  2.23716e-05
  1   5   160  1.76662e-04
  1   5   161  1.82411e-04
  1   5   164  1.19754e-04
  1   5   168  5.17808e-05
  1   5   169  4.18197e-05
  1   5   172 -7.23626e-05
  1   5   173 -6.05767e-05
  1   5   176 -9.12229e-05
  1   5   177 -7.56602e-05
  1   6     9  9.74776e-05
  1   6    14 -5.63243e-04
  1   6    18  4.82981e-04
  1   6    19  3.98986e-05
  1   6    22  4.62911e-04
  1   6    26  3.94383e-05
  1   6    29 -3.00420e-04
  1   6    30  3.09126e-05
  1   6    36 -4.22966e-05
  1   6    40 -1.08795e-03
  1   6    41  2.04848e-05
  1   6    42  4.26808e-05
  1   6    43 -6.60934e-04
  1   6    51 -3.53806e-05
  1   6    52  1.52462e-04
  1   6    53 -3.33882e-04
  1   6    58 -7.77712e-04
  1   6    59 -9.90899e-04
  1   6    63 -1.56907e-04
  1   6    64 -5.24932e-04
  1   6    67  4.44316e-05
  1   6    69  2.23889e-05
  1   6    76 -3.55118e-05
  1   6    77  1.30842e-05
  1   6    89 -1.36291e-05
  1   6    92 -9.83720e-04
  1   6    95 -2.22932e-04
  1   6    96 -1.72306e-03
  1   6    97 -1.01541e-03
  1   6    98 -5.22969e-04
  1   6    99  2.46646e-05
  1   6   102 -9.50896e-05
  1   6   103 -1.88335e-04
  1   6   104  7.27663e-04
  1   6   105 -1.85026e-04
  1   6   108  4.37710e-04
  1   6   109  6.99909e-04
  1   6   112  1.15413e-03
  1   6   113  9.67346e-04
  1   6   120  7.26294e-04
  1   6   121 -1.03602e-03
  1   6   124  1.59331e-03
  1   6   125 -9.96885e-04
  1   6   130 -2.59495e-03
  1   6   131  2.52655e-03
  1   6   132 -1.78525e-03
  1   6   133  2.29689e-03
  1   6   138  1.73922e-04
  1   6   139  2.50092e-04
  1   6   140  3.39017e-03
  1   6   141 -3.07239e-03
  1   6   146 -1.23653e-03
  1   6   147  1.34768e-03
  1   6   150 -5.06582e-04
  1   6   151  4.05081e-04
  1   6   154 -5.82559e-04
  1   6   155  2.77952e-04
  1   6   158 -1.71019e-05
  1   6   159 -2.25295e-05
  1   6   160  1.75043e-04
  1   6   161 -1.84021e-04
  1   6   164 -1.19743e-04
  1   6   168  5.33862e-05
  1   6   169 -3.95997e-05
  1   6   172 -7.16521e-05
  1   6   173  6.15129e-05
  1   6   176  8.95454e-05
  1   6   177 -7.74515e-05
  1   7    14  3.48523e-05
  1   7    22  5.32564e-04
  1   7    30 -6.41244e-04
  1   7    41 -2.07036e-04
  1   7    53 -3.25889e-04
  1   7    58 -1.05173e-03
  1   7    63 -4.34173e-04
  1   7    95  3.31911e-04
  1   7    98 -5.12648e-05
  1   7    99 -2.53689e-04
  1   7   102  1.80262e-04
  1   7   105 -3.64106e-04
  1   7   108  3.76196e-04
  1   7   113  7.11825e-04
  1   7   120  5.80753e-04
  1   7   125 -8.91719e-04
  1   7   130 -2.22723e-03
  1   7   132 -1.55481e-03
  1   7   139 -1.14165e-04
  1   7   141 -2.24581e-03
  1   7   146 -8.17883e-04
  1   7   150 -2.01152e-04
  1   7   155  5.94762e-04
  1   7   158 -1.27585e-05
  1   7   160  1.34312e-04
  1   7   165  2.21597e-05
  1   7   168  4.01446e-05
  1   7   172 -6.33046e-05
  1   7   177 -4.77879e-05
  1   8    14 -7.58981e-04
  1   8    22  4.88790e-05
  1   8    30  3.84514e-05
  1   8    41 -8.69325e-04
  1   8    53 -2.41864e-04
  1   8    58 -6.36001e-04
  1   8    95  1.38998e-04
  1   8    98 -6.05538e-04
  1   8    99  5.07080e-04
  1   8   102  3.40975e-04
  1   8   108  8.26157e-04
  1   8   113  9.09738e-04
  1   8   120  5.63806e-04
  1   8   125 -1.37930e-03
  1   8   130 -2.97850e-03
  1   8   132 -2.57233e-03
  1   8   139 -3.13948e-04
  1   8   141 -3.21094e-03
  1   8   146 -1.08268e-03
  1   8   150 -1.88602e-04
  1   8   155  8.13838e-04
  1   8   158 -7.47670e-05
  1   8   160  1.56571e-04
  1   8   165  1.17507e-05
  1   8   168  5.84198e-05
  1   8   172 -9.31880e-05
  1   8   177 -9.20083e-05
  1   9    14 -6.97200e-04
  1   9    22 -6.81144e-05
  1   9    30 -2.00226e-05
  1   9    41 -7.06419e-04
  1   9    53 -1.76909e-04
  1   9    58 -7.13187e-04
  1   9    63 -6.47752e-05
  1   9    95  8.63925e-05
  1   9    98 -5.13971e-04
  1   9    99  5.10701e-04
  1   9   102  3.24209e-04
  1   9   105 -4.71814e-05
  1   9   108  7.36196e-04
  1   9   113  8.63173e-04
  1   9   120  4.29276e-04
  1   9   125 -1.18575e-03
  1   9   130 -2.86689e-03
  1   9   132 -2.35143e-03
  1   9   139 -3.57401e-04
  1   9   141 -3.13705e-03
  1   9   146 -1.13986e-03
  1   9   150 -3.11033e-04
  1   9   155  9.23768e-04
  1   9   158 -2.55130e-05
  1   9   160  1.19139e-04
  1   9   165  1.30654e-05
  1   9   168  4.44710e-05
  1   9   172 -8.20486e-05
  1   9   177 -8.82624e-05
  1  10     9  6.01115e-05
  1  10    12 -5.18661e-05
  1  10    14  1.57235e-03
  1  10    18  1.53317e-03
  1  10    19  3.94966e-04
  1  10    22  2.65509e-05
  1  10    26 -6.22967e-05
  1  10    29 -1.29040e-03
  1  10    30 -1.94907e-03
  1  10    36 -5.46122e-05
  1  10    40 -6.62623e-04
  1  10    41  4.10972e-04
  1  10    42  3.65265e-04
  1  10    43 -9.70228e-04
  1  10    51 -3.40788e-05
  1  10    52  8.60279e-04
  1  10    53 -5.90585e-04
  1  10    58 -1.74073e-03
  1  10    59 -9.48357e-04
  1  10    63 -9.42724e-04
  1  10    64 -6.20337e-04
  1  10    67  3.06446e-04
  1  10    69  1.00918e-04
  1  10    76 -1.93612e-04
  1  10    77  7.15327e-05
  1  10    80  9.36696e-05
  1  10    85  9.91790e-05
  1  10    89 -4.88345e-05
  1  10    92 -1.28376e-03
  1  10    95  9.69888e-04
  1  10    96 -6.78943e-04
  1  10    97 -7.68987e-04
  1  10    98  9.88728e-04
  1  10    99 -1.20939e-03
  1  10   102  1.11362e-04
  1  10   103 -4.34737e-04
  1  10   104  3.92078e-04
  1  10   105 -8.47533e-04
  1  10   108 -4.77917e-04
  1  10   109  4.37889e-04
  1  10   112  2.70897e-04
  1  10   113  2.46604e-04
  1  10   120  1.98008e-04
  1  10   121 -2.66947e-04
  1  10   124  7.41678e-04
  1  10   125  1.25415e-05
  1  10   130 -5.50681e-04
  1  10   131  6.69050e-04
  1  10   132  4.04175e-04
  1  10   133  8.26707e-04
  1  10   138 -4.67101e-04
  1  10   139 -1.54201e-04
  1  10   140  9.97551e-04
  1  10   146 -2.01681e-04
  1  10   147  1.57810e-04
  1  10   150 -4.63691e-04
  1  10   151  5.63674e-05
  1  10   154  1.82667e-04
  1  10   155 -1.66658e-04
  1  10   158  5.35789e-05
  1  10   159  1.55816e-04
  1  10   160 -1.12054e-04
  1  10   161 -1.10581e-04
  1  10   164  7.92778e-05
  1  10   165  5.49436e-05
  1  10   169 -3.89183e-05
  1  10   172  3.66400e-05
  1  10   173  7.80630e-05
  1  10   176  5.65060e-05
  1  10   177 -1.52331e-05
  1  11     9 -6.02231e-05
  1  11    12  5.19407e-05
  1  11    14  1.57223e-03
  1  11    18 -1.53314e-03
  1  11    19 -3.94952e-04
  1  11    22  2.64247e-05
  1  11    26  6.22363e-05
  1  11    29  1.29050e-03
  1  11    30 -1.94889e-03
  1  11    36  5.46006e-05
  1  11    40  6.62911e-04
  1  11    41  4.11124e-04
  1  11    42 -3.65448e-04
  1  11    43  9.70511e-04
  1  11    51  3.43943e-05
  1  11    52 -8.60014e-04
  1  11    53 -5.90803e-04
  1  11    58 -1.74068e-03
  1  11    59  9.48449e-04
  1  11    63 -9.42636e-04
  1  11    64  6.20749e-04
  1  11    67 -3.06427e-04
  1  11    69 -1.00873e-04
  1  11    76  1.93729e-04
  1  11    77 -7.14247e-05
  1  11    80 -9.37731e-05
  1  11    85 -9.91490e-05
  1  11    89  4.88850e-05
  1  11    92  1.28326e-03
  1  11    95  9.70109e-04
  1  11    96  6.78583e-04
  1  11    97  7.67702e-04
  1  11    98  9.89533e-04
  1  11    99 -1.20913e-03
  1  11   102  1.10041e-04
  1  11   103  4.35482e-04
  1  11   104 -3.92679e-04
  1  11   105 -8.47270e-04
  1  11   108 -4.77368e-04
  1  11   109 -4.38306e-04
  1  11   112 -2.73057e-04
  1  11   113  2.43970e-04
  1  11   120  1.98018e-04
  1  11   121  2.66532e-04
  1  11   124 -7.41995e-04
  1  11   125  1.24683e-05
  1  11   130 -5.49869e-04
  1  11   131 -6.69756e-04
  1  11   132  4.03623e-04
  1  11   133 -8.27434e-04
  1  11   138  4.66898e-04
  1  11   139 -1.54293e-04
  1  11   140 -9.97856e-04
  1  11   146 -2.00861e-04
  1  11   147 -1.58403e-04
  1  11   150 -4.63377e-04
  1  11   151 -5.48761e-05
  1  11   154 -1.82901e-04
  1  11   155 -1.66545e-04
  1  11   158  5.57627e-05
  1  11   159 -1.55169e-04
  1  11   160 -1.11050e-04
  1  11   161  1.11568e-04
  1  11   164 -7.97918e-05
  1  11   165  5.39982e-05
  1  11   169  3.87725e-05
  1  11   172  3.57670e-05
  1  11   173 -7.83042e-05
  1  11   176 -5.68660e-05
  1  11   177 -1.41333e-05
  1  12    14 -1.00983e-03
  1  12    22  1.88202e-04
  1  12    30  5.20347e-04
  1  12    41  4.66037e-04
  1  12    53  3.36591e-04
  1  12    58 -1.07645e-03
  1  12    63  2.79535e-05
  1  12    95 -6.52134e-04
  1  12    98 -5.67376e-04
  1  12    99  1.23748e-04
  1  12   102 -3.35423e-04
  1  12   105 -2.28331e-04
  1  12   108  3.25054e-04
  1  12   113  1.03909e-03
  1  12   120  5.88869e-04
  1  12   125 -9.94181e-04
  1  12   130 -2.45309e-03
  1  12   132 -1.47980e-03
  1  12   139  3.67252e-04
  1  12   141 -2.85154e-03
  1  12   146 -1.20890e-03
  1  12   150 -1.17245e-03
  1  12   155 -3.64158e-04
  1  12   158 -1.32230e-04
  1  12   160 -2.75706e-05
  1  12   165 -5.32836e-05
  1  12   168  5.75349e-05
  1  12   172 -5.49608e-05
  1  12   177 -1.83128e-04
  1  13    14  1.50884e-03
  1  13    22  1.35173e-03
  1  13    30 -1.92624e-03
  1  13    41  1.72083e-03
  1  13    53 -7.60304e-05
  1  13    58 -2.24483e-03
  1  13    63 -1.35626e-03
  1  13    95  3.23729e-04
  1  13    98  1.41312e-03
  1  13    99 -2.03099e-03
  1  13   102 -4.34671e-04
  1  13   105 -1.41626e-03
  1  13   108 -7.57137e-04
  1  13   113  2.82004e-04
  1  13   120  4.13278e-04
  1  13   125  3.24813e-04
  1  13   130 -3.94254e-04
  1  13   132  1.04244e-03
  1  13   139  5.70507e-04
  1  13   141 -5.36309e-05
  1  13   146 -4.16705e-04
  1  13   150 -4.17567e-04
  1  13   155 -1.95848e-04
  1  13   158  1.22866e-04
  1  13   160  2.08612e-05
  1  13   165  4.99807e-05
  1  13   177  4.91337e-05
  1  14     9 -1.47087e-04
  1  14    12 -3.44463e-05
  1  14    14 -4.00871e-04
  1  14    18  9.41795e-05
  1  14    19 -5.63748e-04
  1  14    22 -5.56274e-05
  1  14    26 -1.56378e-04
  1  14    29  8.93450e-05
  1  14    30  1.35625e-04
  1  14    36  1.55702e-04
  1  14    40 -3.11623e-04
  1  14    41  2.93104e-04
  1  14    42 -4.32407e-04
  1  14    43 -1.22295e-03
  1  14    51  1.14415e-04
  1  14    52 -3.10415e-05
  1  14    53 -1.90959e-04
  1  14    58 -1.08714e-03
  1  14    59 -2.60121e-04
  1  14    63 -3.11538e-04
  1  14    64 -1.79620e-04
  1  14    67 -4.09769e-04
  1  14    69 -1.78313e-05
  1  14    76  2.80504e-04
  1  14    77 -1.03442e-04
  1  14    80 -1.54286e-04
  1  14    85 -1.39933e-05
  1  14    89  7.88694e-05
  1  14    92 -3.10266e-04
  1  14    95  3.04979e-04
  1  14    96 -9.80090e-04
  1  14    97 -5.86101e-04
  1  14    98 -7.23219e-04
  1  14    99  3.96326e-04
  1  14   102  2.26332e-04
  1  14   104  3.26001e-04
  1  14   105 -5.34573e-05
  1  14   108 -5.33536e-05
  1  14   109 -6.17549e-05
  1  14   112  4.17201e-04
  1  14   113  7.12132e-04
  1  14   120  3.17659e-04
  1  14   121 -2.27022e-04
  1  14   124 -1.59852e-05
  1  14   125 -2.90125e-04
  1  14   130 -1.97527e-03
  1  14   131  7.47294e-04
  1  14   132 -3.22151e-04
  1  14   133  2.26240e-04
  1  14   138  1.32907e-04
  1  14   139 -9.01897e-05
  1  14   140  1.21746e-03
  1  14   141 -1.63954e-03
  1  14   146 -6.09532e-04
  1  14   147  5.99321e-04
  1  14   150 -2.50138e-03
  1  14   151  1.19687e-03
  1  14   154  1.32218e-04
  1  14   155 -3.46449e-04
  1  14   158 -4.38273e-05
  1  14   159 -5.45409e-05
  1  14   160 -2.61436e-04
  1  14   161  1.28337e-04
  1  14   164  1.63767e-05
  1  14   165 -1.64363e-04
  1  14   168  1.04978e-04
  1  14   169 -3.91876e-05
  1  14   172  8.95326e-05
  1  14   173 -5.63673e-05
  1  14   176  1.89476e-04
  1  14   177 -3.85543e-04
  1  15     9  1.46980e-04
  1  15    12  3.45330e-05
  1  15    14 -4.00926e-04
  1  15    18 -9.39547e-05
  1  15    19  5.63785e-04
  1  15    22 -5.55595e-05
  1  15    26  1.56322e-04
  1  15    29 -8.91335e-05
  1  15    30  1.35708e-04
  1  15    36 -1.55720e-04
  1  15    40  3.12133e-04
  1  15    41  2.93567e-04
  1  15    42  4.32320e-04
  1  15    43  1.22280e-03
  1  15    51 -1.14209e-04
  1  15    52  3.10645e-05
  1  15    53 -1.90925e-04
  1  15    58 -1.08717e-03
  1  15    59  2.60350e-04
  1  15    63 -3.11568e-04
  1  15    64  1.79602e-04
  1  15    67  4.09698e-04
  1  15    69  1.78530e-05
  1  15    76 -2.80440e-04
  1  15    77  1.03515e-04
  1  15    80  1.54255e-04
  1  15    85  1.39949e-05
  1  15    89 -7.88871e-05
  1  15    92  3.09684e-04
  1  15    95  3.05163e-04
  1  15    96  9.79744e-04
  1  15    97  5.86337e-04
  1  15    98 -7.22450e-04
  1  15    99  3.96169e-04
  1  15   102  2.26497e-04
  1  15   104 -3.25752e-04
  1  15   105 -5.33943e-05
  1  15   108 -5.34745e-05
  1  15   109  6.19787e-05
  1  15   112 -4.24016e-04
  1  15   113  7.08311e-04
  1  15   120  3.17785e-04
  1  15   121  2.27147e-04
  1  15   124  1.60993e-05
  1  15   125 -2.90063e-04
  1  15   130 -1.97460e-03
  1  15   131 -7.48954e-04
  1  15   132 -3.22040e-04
  1  15   133 -2.25824e-04
  1  15   138 -1.33426e-04
  1  15   139 -9.02457e-05
  1  15   140 -1.21951e-03
  1  15   141 -1.63793e-03
  1  15   146 -6.07238e-04
  1  15   147 -6.02554e-04
  1  15   150 -2.50405e-03
  1  15   151 -1.19205e-03
  1  15   154 -1.32980e-04
  1  15   155 -3.46590e-04
  1  15   158 -4.45721e-05
  1  15   159  5.40189e-05
  1  15   160 -2.62583e-04
  1  15   161 -1.26190e-04
  1  15   164 -1.43786e-05
  1  15   165 -1.64507e-04
  1  15   168  1.03375e-04
  1  15   169  4.35416e-05
  1  15   172  9.01911e-05
  1  15   173  5.54795e-05
  1  15   176 -1.97394e-04
  1  15   177 -3.81584e-04
  3   1    14  3.19073e-03
  3   1    22 -2.41975e-03
  3   1    30 -3.66576e-03
  3   1    41 -6.72330e-04
  3   1    53 -3.42492e-03
  3   1    58 -1.25692e-03
  3   1    63 -1.24520e-03
  3   1    95  3.35864e-03
  3   1    98  8.79714e-04
  3   1    99 -1.13139e-03
  3   1   102  1.01911e-03
  3   1   105 -1.63112e-04
  3   1   108 -1.11103e-03
  3   1   113 -2.32236e-05
  3   1   120 -2.64135e-04
  3   1   125  7.56581e-04
  3   1   130  2.16926e-04
  3   1   132  7.90640e-04
  3   1   139 -1.31763e-03
  3   1   141  6.96557e-04
  3   1   146 -1.01885e-04
  3   1   150 -1.32451e-04
  3   1   155  7.78029e-04
  3   1   158  2.49882e-04
  3   1   160 -6.84838e-05
  3   1   165  8.97968e-05
  3   1   168 -3.36315e-05
  3   1   172  8.30502e-05
  3   1   177  5.88784e-05
  3   2     9  6.70490e-05
  3   2    12 -4.51338e-04
  3   2    14  3.24710e-03
  3   2    18  2.64799e-04
  3   2    19 -1.25845e-04
  3   2    22 -2.14518e-03
  3   2    26  2.52505e-04
  3   2    29 -9.12891e-05
  3   2    30 -3.73911e-03
  3   2    36 -2.42702e-05
  3   2    40 -3.44903e-05
  3   2    41 -5.79082e-04
  3   2    42 -2.64727e-04
  3   2    43 -4.48625e-04
  3   2    51 -7.62263e-05
  3   2    52  2.54087e-04
  3   2    53 -2.44542e-03
  3   2    58 -1.72404e-03
  3   2    59  4.56771e-05
  3   2    63 -1.28481e-03
  3   2    64 -8.65981e-05
  3   2    67 -1.44440e-04
  3   2    69  7.52977e-05
  3   2    76 -1.08088e-05
  3   2    80 -2.60098e-05
  3   2    85  2.20776e-05
  3   2    92 -2.79921e-04
  3   2    95  2.95699e-03
  3   2    96 -4.73616e-05
  3   2    97  3.30905e-05
  3   2    98  1.56697e-03
  3   2    99 -1.25461e-03
  3   2   102  9.36862e-04
  3   2   103 -7.58315e-05
  3   2   104 -4.32961e-05
  3   2   105 -6.15570e-04
  3   2   108 -9.75629e-04
  3   2   109  1.67755e-05
  3   2   112 -5.58673e-05
  3   2   113 -1.61559e-04
  3   2   120 -4.48986e-04
  3   2   121  1.58782e-04
  3   2   124 -7.76078e-05
  3   2   125  6.38476e-04
  3   2   130  2.83733e-04
  3   2   131 -9.36815e-05
  3   2   132  9.74386e-04
  3   2   133 -3.90503e-05
  3   2   138 -8.94581e-05
  3   2   139 -1.25620e-03
  3   2   141  1.14315e-03
  3   2   146  9.01385e-05
  3   2   147  1.33236e-05
  3   2   150 -1.69650e-04
  3   2   151 -4.06675e-05
  3   2   154  7.93803e-05
  3   2   155  5.28827e-04
  3   2   158  1.77574e-04
  3   2   159  1.15547e-05
  3   2   160 -1.58853e-04
  3   2   161  2.07559e-05
  3   2   164  1.55379e-05
  3   2   165  9.65645e-05
  3   2   168 -5.41784e-05
  3   2   172  6.50099e-05
  3   2   177  5.01137e-05
  3   3     9 -6.70895e-05
  3   3    12  4.51412e-04
  3   3    14  3.24710e-03
  3   3    18 -2.64697e-04
  3   3    19  1.25838e-04
  3   3    22 -2.14532e-03
  3   3    26 -2.52429e-04
  3   3    29  9.15605e-05
  3   3    30 -3.73910e-03
  3   3    36  2.41931e-05
  3   3    40  3.49897e-05
  3   3    41 -5.78755e-04
  3   3    42  2.65071e-04
  3   3    43  4.48486e-04
  3   3    51  7.63112e-05
  3   3    52 -2.52894e-04
  3   3    53 -2.44562e-03
  3   3    58 -1.72403e-03
  3   3    59 -4.56475e-05
  3   3    63 -1.28480e-03
  3   3    64  8.68235e-05
  3   3    67  1.44504e-04
  3   3    69 -7.52388e-05
  3   3    76  1.09043e-05
  3   3    80  2.59298e-05
  3   3    85 -2.20389e-05
  3   3    92  2.78762e-04
  3   3    95  2.95715e-03
  3   3    96  4.69537e-05
  3   3    97 -3.54562e-05
  3   3    98  1.56692e-03
  3   3    99 -1.25461e-03
  3   3   102  9.36652e-04
  3   3   103  7.87197e-05
  3   3   104  4.29571e-05
  3   3   105 -6.15584e-04
  3   3   108 -9.75659e-04
  3   3   109 -1.76699e-05
  3   3   112  5.73503e-05
  3   3   113 -1.61034e-04
  3   3   120 -4.49085e-04
  3   3   121 -1.58531e-04
  3   3   124  7.76046e-05
  3   3   125  6.38517e-04
  3   3   130  2.83652e-04
  3   3   131  9.40622e-05
  3   3   132  9.74379e-04
  3   3   133  3.83144e-05
  3   3   138  8.89295e-05
  3   3   139 -1.25627e-03
  3   3   140  1.08342e-05
  3   3   141  1.14307e-03
  3   3   146  9.01772e-05
  3   3   147 -1.30453e-05
  3   3   150 -1.69578e-04
  3   3   151  4.11828e-05
  3   3   154 -7.92493e-05
  3   3   155  5.28950e-04
  3   3   158  1.77743e-04
  3   3   160 -1.59038e-04
  3   3   161 -1.94317e-05
  3   3   164 -1.64466e-05
  3   3   165  9.63992e-05
  3   3   168 -5.39905e-05
  3   3   172  6.50005e-05
  3   3   177  4.99708e-05
  3   4    14  2.83577e-03
  3   4    22  1.98470e-03
  3   4    30 -3.17484e-03
  3   4    41  2.51520e-03
  3   4    53 -4.48089e-04
  3   4    58 -2.97588e-03
  3   4    63 -2.10673e-03
  3   4    95  9.51061e-04
  3   4    98  2.20328e-03
  3   4    99 -3.11737e-03
  3   4   102 -4.81187e-04
  3   4   105 -1.90927e-03
  3   4   108 -1.35741e-03
  3   4   113  6.89030e-05
  3   4   120  4.75078e-04
  3   4   125  9.10891e-04
  3   4   130  3.03684e-04
  3   4   132  2.16146e-03
  3   4   139  5.78116e-04
  3   4   141  9.82923e-04
  3   4   146 -9.80266e-05
  3   4   150 -4.60481e-04
  3   4   155 -1.11236e-04
  3   4   158  1.86363e-04
  3   4   160  3.47579e-05
  3   4   165  3.49037e-05
  3   4   172  4.53833e-05
  3   4   177  6.21536e-05
  3   5     9  3.88419e-05
  3   5    12 -2.28762e-04
  3   5    14  2.92240e-03
  3   5    18 -7.19712e-04
  3   5    19 -5.83720e-05
  3   5    22  1.99019e-03
  3   5    26  1.25908e-04
  3   5    29  7.90163e-04
  3   5    30 -3.29337e-03
  3   5    36 -1.07448e-05
  3   5    40  4.72612e-04
  3   5    41  2.44348e-03
  3   5    42 -1.25602e-04
  3   5    43  1.38634e-04
  3   5    51 -3.52751e-05
  3   5    52 -2.23542e-04
  3   5    53  3.42818e-04
  3   5    58 -3.34974e-03
  3   5    59  8.06421e-04
  3   5    63 -2.10466e-03
  3   5    64  3.70074e-04
  3   5    67 -6.76256e-05
  3   5    69  4.10522e-05
  3   5    80 -1.14711e-05
  3   5    85  1.40972e-05
  3   5    92  4.62980e-04
  3   5    95  7.09045e-04
  3   5    96  4.15354e-04
  3   5    97  6.16582e-04
  3   5    98  2.81842e-03
  3   5    99 -3.12911e-03
  3   5   102 -4.71397e-04
  3   5   103  1.61328e-04
  3   5   104 -3.79521e-04
  3   5   105 -2.25475e-03
  3   5   108 -1.21821e-03
  3   5   109 -2.60550e-04
  3   5   112 -1.65758e-04
  3   5   113 -8.02784e-05
  3   5   120  2.33576e-04
  3   5   121  2.84595e-04
  3   5   124 -5.37067e-04
  3   5   125  7.91257e-04
  3   5   130  3.74330e-04
  3   5   131 -4.11911e-04
  3   5   132  2.26366e-03
  3   5   133 -5.66182e-04
  3   5   138  1.67654e-04
  3   5   139  5.14297e-04
  3   5   140 -5.09596e-04
  3   5   141  1.41369e-03
  3   5   146  9.19758e-05
  3   5   147  1.04564e-05
  3   5   150 -4.65651e-04
  3   5   155 -2.83097e-04
  3   5   158  1.17464e-04
  3   5   159 -7.57862e-05
  3   5   160 -5.77063e-05
  3   5   161  9.27628e-05
  3   5   164 -2.34436e-05
  3   5   165  4.24871e-05
  3   5   168 -2.28458e-05
  3   5   169  3.18765e-05
  3   5   172  2.83339e-05
  3   5   173 -3.14483e-05
  3   5   176 -2.71018e-05
  3   5   177  5.22196e-05
  3   6     9 -3.89627e-05
  3   6    12  2.28721e-04
  3   6    14  2.92254e-03
  3   6    18  7.19606e-04
  3   6    19  5.83881e-05
  3   6    22  1.99001e-03
  3   6    26 -1.25920e-04
  3   6    29 -7.89635e-04
  3   6    30 -3.29347e-03
  3   6    36  1.09026e-05
  3   6    40 -4.72462e-04
  3   6    41  2.44368e-03
  3   6    42  1.24086e-04
  3   6    43 -1.38874e-04
  3   6    51  3.57406e-05
  3   6    52  2.22996e-04
  3   6    53  3.42868e-04
  3   6    58 -3.34982e-03
  3   6    59 -8.06196e-04
  3   6    63 -2.10470e-03
  3   6    64 -3.69824e-04
  3   6    67  6.78995e-05
  3   6    69 -4.11141e-05
  3   6    80  1.14126e-05
  3   6    85 -1.40888e-05
  3   6    92 -4.63057e-04
  3   6    95  7.08941e-04
  3   6    96 -4.15671e-04
  3   6    97 -6.19858e-04
  3   6    98  2.81795e-03
  3   6    99 -3.12927e-03
  3   6   102 -4.70970e-04
  3   6   103 -1.62498e-04
  3   6   104  3.77828e-04
  3   6   105 -2.25505e-03
  3   6   108 -1.21861e-03
  3   6   109  2.59319e-04
  3   6   112  1.66441e-04
  3   6   113 -7.87856e-05
  3   6   120  2.33315e-04
  3   6   121 -2.84762e-04
  3   6   124  5.36854e-04
  3   6   125  7.91265e-04
  3   6   130  3.73827e-04
  3   6   131  4.11983e-04
  3   6   132  2.26392e-03
  3   6   133  5.64296e-04
  3   6   138 -1.67826e-04
  3   6   139  5.14295e-04
  3   6   140  5.10837e-04
  3   6   141  1.41292e-03
  3   6   146  9.19910e-05
  3   6   147 -1.01261e-05
  3   6   150 -4.65805e-04
  3   6   155 -2.83004e-04
  3   6   158  1.16374e-04
  3   6   159  7.73420e-05
  3   6   160 -5.85264e-05
  3   6   161 -9.22869e-05
  3   6   164  2.30547e-05
  3   6   165  4.27509e-05
  3   6   168 -2.15655e-05
  3   6   169 -3.26245e-05
  3   6   172  2.86988e-05
  3   6   173  3.12137e-05
  3   6   176  2.81148e-05
  3   6   177  5.16282e-05
  3   7    14 -8.89033e-04
  3   7    22 -1.81457e-04
  3   7    30  1.91178e-04
  3   7    41 -1.69326e-03
  3   7    53 -5.47467e-04
  3   7    58  1.23953e-04
  3   7    63  3.01066e-04
  3   7    95  6.32054e-04
  3   7    98 -1.34612e-03
  3   7    99  1.61238e-03
  3   7   102  9.21177e-04
  3   7   105  5.18139e-04
  3   7   108  1.18464e-03
  3   7   113  6.73536e-04
  3   7   120  4.12035e-04
  3   7   125 -1.62265e-03
  3   7   130 -3.13145e-03
  3   7   132 -3.36182e-03
  3   7   139 -8.73491e-04
  3   7   141 -3.41805e-03
  3   7   146 -9.15849e-04
  3   7   150  7.52487e-04
  3   7   155  1.74406e-03
  3   7   158 -3.23400e-05
  3   7   160  2.61727e-04
  3   7   165  4.79588e-05
  3   7   168  1.03533e-04
  3   7   172 -3.27000e-05
  3   7   177 -1.34689e-04
  3   8    14 -8.48609e-04
  3   8    22 -2.46936e-04
  3   8    30  1.55563e-04
  3   8    41 -1.57033e-03
  3   8    53 -5.09865e-04
  3   8    58  4.94235e-05
  3   8    63  2.91212e-04
  3   8    95  6.16878e-04
  3   8    98 -1.28854e-03
  3   8    99  1.60957e-03
  3   8   102  9.05420e-04
  3   8   105  4.75933e-04
  3   8   108  1.13534e-03
  3   8   113  6.50818e-04
  3   8   120  3.25212e-04
  3   8   125 -1.51522e-03
  3   8   130 -3.08553e-03
  3   8   132 -3.20624e-03
  3   8   139 -8.57617e-04
  3   8   141 -3.36644e-03
  3   8   146 -9.47840e-04
  3   8   150  6.16650e-04
  3   8   155  1.74108e-03
  3   8   158 -2.53764e-05
  3   8   160  2.48149e-04
  3   8   165  4.61465e-05
  3   8   168  1.02877e-04
  3   8   172 -2.68792e-05
  3   8   177 -1.43574e-04
  3   9     9 -5.60002e-05
  3   9    12 -1.02592e-05
  3   9    14 -1.16496e-03
  3   9    18  3.91379e-04
  3   9    22  4.26919e-04
  3   9    26 -2.32938e-05
  3   9    29 -3.94579e-04
  3   9    30  7.99661e-04
  3   9    36  1.34907e-05
  3   9    40 -1.04082e-03
  3   9    41 -1.41782e-04
  3   9    42 -1.06176e-05
  3   9    43 -6.95704e-04
  3   9    51  1.83237e-05
  3   9    52  2.46612e-04
  3   9    53 -8.09328e-05
  3   9    58 -4.10349e-04
  3   9    59 -8.38116e-04
  3   9    63  3.05484e-04
  3   9    64 -5.89242e-04
  3   9    67 -1.34959e-05
  3   9    76  1.24552e-05
  3   9    92 -1.37105e-03
  3   9    95 -8.96970e-04
  3   9    96 -1.72921e-03
  3   9    97 -1.09088e-03
  3   9    98 -1.09927e-03
  3   9    99  4.57636e-04
  3   9   102 -2.30153e-04
  3   9   103 -3.05827e-04
  3   9   104  7.13857e-04
  3   9   105  7.29186e-05
  3   9   108  6.65491e-04
  3   9   109  7.31947e-04
  3   9   112  1.40138e-03
  3   9   113  1.23526e-03
  3   9   120  8.70348e-04
  3   9   121 -1.17424e-03
  3   9   124  1.82396e-03
  3   9   125 -1.33704e-03
  3   9   130 -2.91370e-03
  3   9   131  2.79016e-03
  3   9   132 -2.24145e-03
  3   9   133  2.46355e-03
  3   9   138  3.22705e-05
  3   9   139  4.27841e-04
  3   9   140  3.86497e-03
  3   9   141 -3.70099e-03
  3   9   146 -1.67306e-03
  3   9   147  1.76535e-03
  3   9   150 -5.75625e-04
  3   9   151  4.93443e-04
  3   9   154 -1.63747e-04
  3   9   155 -1.32242e-04
  3   9   158 -6.84650e-05
  3   9   159  4.04083e-05
  3   9   160  1.84181e-04
  3   9   161 -2.02785e-04
  3   9   164 -1.57876e-04
  3   9   165  2.85036e-05
  3   9   168  6.59862e-05
  3   9   169 -6.04401e-05
  3   9   172 -9.77426e-05
  3   9   173  1.31213e-04
  3   9   176  2.12359e-04
  3   9   177 -1.11704e-04
  3  10     9  5.59129e-05
  3  10    12  1.03360e-05
  3  10    14 -1.16494e-03
  3  10    18 -3.91281e-04
  3  10    22  4.26949e-04
  3  10    26  2.31667e-05
  3  10    29  3.94749e-04
  3  10    30  7.99720e-04
  3  10    36 -1.34718e-05
  3  10    40  1.04125e-03
  3  10    41 -1.41444e-04
  3  10    42  1.08064e-05
  3  10    43  6.95605e-04
  3  10    51 -1.81029e-05
  3  10    52 -2.46787e-04
  3  10    53 -8.10093e-05
  3  10    58 -4.10379e-04
  3  10    59  8.38263e-04
  3  10    63  3.05439e-04
  3  10    64  5.89639e-04
  3  10    67  1.33298e-05
  3  10    76 -1.23884e-05
  3  10    92  1.37123e-03
  3  10    95 -8.96477e-04
  3  10    96  1.72890e-03
  3  10    97  1.09188e-03
  3  10    98 -1.09816e-03
  3  10    99  4.57514e-04
  3  10   102 -2.31109e-04
  3  10   103  3.05278e-04
  3  10   104 -7.13621e-04
  3  10   105  7.33015e-05
  3  10   108  6.66185e-04
  3  10   109 -7.31046e-04
  3  10   112 -1.41277e-03
  3  10   113  1.22246e-03
  3  10   120  8.70919e-04
  3  10   121  1.17378e-03
  3  10   124 -1.82410e-03
  3  10   125 -1.33702e-03
  3  10   130 -2.91139e-03
  3  10   131 -2.79249e-03
  3  10   132 -2.24269e-03
  3  10   133 -2.46235e-03
  3  10   138 -3.26537e-05
  3  10   139  4.27431e-04
  3  10   140 -3.86948e-03
  3  10   141 -3.69644e-03
  3  10   146 -1.66584e-03
  3  10   147 -1.77236e-03
  3  10   150 -5.76671e-04
  3  10   151 -4.92007e-04
  3  10   154  1.63229e-04
  3  10   155 -1.32569e-04
  3  10   158 -6.79043e-05
  3  10   159 -4.13624e-05
  3  10   160  1.85970e-04
  3  10   161  2.01103e-04
  3  10   164  1.57644e-04
  3  10   165  3.02286e-05
  3  10   168  6.35586e-05
  3  10   169  6.31512e-05
  3  10   172 -9.92293e-05
  3  10   173 -1.29961e-04
  3  10   176 -2.14707e-04
  3  10   177 -1.07390e-04
  3  11    14 -8.47074e-04
  3  11    22  8.84177e-05
  3  11    30  1.88445e-04
  3  11    41 -1.06238e-03
  3  11    53 -2.48370e-04
  3  11    58 -4.23412e-04
  3  11    63  1.04988e-04
  3  11    95  1.34001e-04
  3  11    98 -7.64022e-04
  3  11    99  6.63895e-04
  3  11   102  3.74922e-04
  3  11   105  1.64336e-04
  3  11   108  9.13226e-04
  3  11   113  8.95080e-04
  3  11   120  6.01805e-04
  3  11   125 -1.49296e-03
  3  11   130 -2.96322e-03
  3  11   132 -2.71245e-03
  3  11   139 -3.73650e-04
  3  11   141 -3.19187e-03
  3  11   146 -1.02258e-03
  3  11   150 -7.07957e-05
  3  11   155  8.40429e-04
  3  11   158 -7.47634e-05
  3  11   160  1.72901e-04
  3  11   165  2.50130e-05
  3  11   168  6.44875e-05
  3  11   172 -8.44049e-05
  3  11   177 -8.35397e-05
  3  12    14 -8.22050e-04
  3  12    22  5.00358e-05
  3  12    30  1.50514e-04
  3  12    41 -8.96813e-04
  3  12    53 -1.78467e-04
  3  12    58 -5.47677e-04
  3  12    63  6.02361e-05
  3  12    95  8.32278e-05
  3  12    98 -6.48358e-04
  3  12    99  5.65231e-04
  3  12   102  3.09316e-04
  3  12   105  7.03704e-05
  3  12   108  8.32856e-04
  3  12   113  8.85202e-04
  3  12   120  5.58202e-04
  3  12   125 -1.40804e-03
  3  12   130 -2.86963e-03
  3  12   132 -2.53793e-03
  3  12   139 -3.13448e-04
  3  12   141 -3.10024e-03
  3  12   146 -1.04700e-03
  3  12   150 -1.29472e-04
  3  12   155  7.67557e-04
  3  12   158 -7.42727e-05
  3  12   160  1.55573e-04
  3  12   165  2.27587e-05
  3  12   168  6.01424e-05
  3  12   172 -8.62347e-05
  3  12   177 -8.25976e-05
  3  13    14 -8.21894e-04
  3  13    22  7.75419e-04
  3  13    30  1.24088e-03
  3  13    41  1.09179e-03
  3  13    53  6.89911e-04
  3  13    58 -6.74850e-04
  3  13    63  6.99783e-04
  3  13    95 -1.75822e-03
  3  13    98 -1.44768e-03
  3  13    99  5.06041e-04
  3  13   102 -5.74981e-04
  3  13   105  1.16932e-04
  3  13   108  2.65674e-04
  3  13   113  1.17716e-03
  3  13   120  3.57325e-04
  3  13   125 -3.70445e-04
  3  13   130 -2.41417e-03
  3  13   132 -1.32771e-04
  3  13   139  9.01166e-04
  3  13   141 -2.56589e-03
  3  13   146 -1.56780e-03
  3  13   150 -3.87441e-03
  3  13   155 -1.68165e-03
  3  13   158 -1.71411e-04
  3  13   160 -2.32623e-04
  3  13   165 -1.10273e-04
  3  13   168  7.74362e-05
  3  13   177 -4.20644e-04
  3  14    14 -2.44180e-04
  3  14    22  4.38682e-04
  3  14    30  8.67671e-04
  3  14    41  7.09049e-04
  3  14    53  3.15194e-04
  3  14    58 -4.01989e-04
  3  14    63  7.75079e-04
  3  14    95 -1.30034e-03
  3  14    98 -1.50940e-03
  3  14    99  9.57047e-04
  3  14   102 -6.38087e-05
  3  14   105  3.55754e-04
  3  14   108  3.83650e-04
  3  14   113  9.23570e-04
  3  14   120 -3.02116e-04
  3  14   125  4.15011e-04
  3  14   130 -2.50156e-03
  3  14   132  4.86122e-04
  3  14   139  4.42711e-04
  3  14   141 -2.34704e-03
  3  14   146 -1.62347e-03
  3  14   150 -5.32503e-03
  3  14   155 -7.04942e-04
  3  14   158 -2.02905e-05
  3  14   160 -2.17805e-04
  3  14   165 -1.30205e-04
  3  14   168  8.70709e-05
  3  14   172  3.97651e-05
  3  14   177 -4.93369e-04
  5   1     9 -7.52446e-05
  5   1    12 -4.50085e-04
  5   1    14  6.12649e-03
  5   1    19  3.41730e-04
  5   1    22 -2.49462e-04
  5   1    26 -1.56785e-04
  5   1    30 -7.01285e-03
  5   1    36 -1.59391e-04
  5   1    41  1.88368e-03
  5   1    42  2.52762e-04
  5   1    51 -5.25174e-05
  5   1    53 -3.07509e-03
  5   1    58 -4.64738e-03
  5   1    63 -3.35206e-03
  5   1    67  1.90241e-04
  5   1    69  2.18487e-04
  5   1    76 -1.18594e-04
  5   1    77  4.38332e-05
  5   1    80 -2.50540e-05
  5   1    85  1.33228e-04
  5   1    89 -1.24096e-05
  5   1    95  3.95625e-03
  5   1    98  3.68470e-03
  5   1    99 -4.26844e-03
  5   1   102  4.87059e-04
  5   1   105 -2.44040e-03
  5   1   108 -2.30034e-03
  5   1   113 -5.96026e-05
  5   1   125  1.54230e-03
  5   1   130  5.55174e-04
  5   1   132  2.98272e-03
  5   1   139 -6.87010e-04
  5   1   141  1.97588e-03
  5   1   146 -8.13294e-05
  5   1   150 -5.57108e-04
  5   1   155  4.64202e-04
  5   1   158  3.88864e-04
  5   1   160 -1.31975e-04
  5   1   165  1.61650e-04
  5   1   168 -6.65393e-05
  5   1   172  1.21293e-04
  5   1   177  1.03499e-04
  5   2     9  7.53071e-05
  5   2    12  4.59676e-04
  5   2    14  6.14032e-03
  5   2    19 -3.40436e-04
  5   2    22 -3.71684e-04
  5   2    26  1.56709e-04
  5   2    30 -7.02920e-03
  5   2    36  1.59372e-04
  5   2    41  1.89078e-03
  5   2    42 -2.52002e-04
  5   2    51  4.90403e-05
  5   2    53 -3.11013e-03
  5   2    58 -4.69249e-03
  5   2    63 -3.37300e-03
  5   2    67 -1.88677e-04
  5   2    69 -2.23765e-04
  5   2    76  1.20418e-04
  5   2    77 -4.43448e-05
  5   2    80  2.46803e-05
  5   2    85 -1.35186e-04
  5   2    89  1.31566e-05
  5   2    95  4.01161e-03
  5   2    98  3.68834e-03
  5   2    99 -4.24513e-03
  5   2   102  5.03622e-04
  5   2   105 -2.41828e-03
  5   2   108 -2.31765e-03
  5   2   113 -4.73820e-05
  5   2   125  1.51045e-03
  5   2   130  5.10984e-04
  5   2   132  2.94217e-03
  5   2   139 -7.51225e-04
  5   2   141  1.92696e-03
  5   2   146 -1.02893e-04
  5   2   150 -5.33591e-04
  5   2   155  4.95137e-04
  5   2   158  3.83285e-04
  5   2   160 -1.25544e-04
  5   2   165  1.51313e-04
  5   2   168 -6.18603e-05
  5   2   172  1.17432e-04
  5   2   177  1.04484e-04
  5   3     9  6.31401e-05
  5   3    12 -5.20870e-05
  5   3    14  6.20969e-03
  5   3    19 -2.06617e-04
  5   3    22 -2.06322e-05
  5   3    26  1.95855e-04
  5   3    30 -7.10428e-03
  5   3    36  6.03095e-05
  5   3    41  2.02409e-03
  5   3    42 -2.39165e-04
  5   3    53 -2.01726e-03
  5   3    58 -5.22071e-03
  5   3    63 -3.43927e-03
  5   3    67 -1.57377e-04
  5   3    69 -4.25900e-05
  5   3    76  3.80344e-05
  5   3    77 -1.36856e-05
  5   3    85 -3.86179e-05
  5   3    95  3.57250e-03
  5   3    98  4.42614e-03
  5   3    99 -4.45551e-03
  5   3   102  3.94528e-04
  5   3   105 -2.91719e-03
  5   3   108 -2.19026e-03
  5   3   113 -2.01960e-04
  5   3   120 -1.77783e-04
  5   3   125  1.39437e-03
  5   3   130  6.16832e-04
  5   3   132  3.18064e-03
  5   3   139 -6.68679e-04
  5   3   141  2.46705e-03
  5   3   146  1.48033e-04
  5   3   150 -5.90253e-04
  5   3   155  2.10655e-04
  5   3   158  3.11465e-04
  5   3   160 -2.28615e-04
  5   3   165  1.61495e-04
  5   3   168 -6.92535e-05
  5   3   172  1.21590e-04
  5   3   177  8.46696e-05
lambda
8877
  1   2   3   7  5.04919e-04
  1   2   3   8 -5.03471e-04
  1   2   3  15  2.11474e-04
  1   2   3  20 -2.16309e-04
  1   2   3  21  2.16455e-04
  1   2   3  24 -1.70359e-05
  1   2   3  25  1.68646e-05
  1   2   3  27  3.34948e-04
  1   2   3  28 -3.34525e-04
  1   2   3  31  3.50539e-05
  1   2   3  33  2.78685e-05
  1   2   3  34  2.49236e-05
  1   2   3  37 -5.24250e-04
  1   2   3  38 -5.24363e-04
  1   2   3  45 -2.11374e-05
  1   2   3  46  4.12524e-04
  1   2   3  47  4.13118e-04
  1   2   3  55 -5.81598e-05
  1   2   3  61 -4.59501e-04
  1   2   3  72  2.17807e-04
  1   2   3  73 -2.17531e-04
  1   2   3  78  2.42378e-05
  1   2   3  79 -2.42915e-05
  1   2   3  83 -2.79782e-05
  1   2   3  84 -2.80260e-05
  1   2   3  86  3.24757e-05
  1   2   3  87 -3.20706e-05
  1   2   3  90  1.43967e-05
  1   2   3  93  7.64478e-05
  1   2   3  94 -3.56631e-05
  1   2   3 118  1.21667e-05
  1   2   3 142  1.01470e-05
  1   2   3 143 -1.05355e-05
  1   2   3 148 -1.64762e-05
  1   2   3 149 -1.24224e-05
  1   2   4   7  2.63924e-04
  1   2   4   8  2.66033e-04
  1   2   4  15 -1.83940e-05
  1   2   4  20 -4.41447e-05
  1   2   4  21 -4.43641e-05
  1   2   4  24 -1.74927e-04
  1   2   4  25  1.75214e-04
  1   2   4  31  3.24070e-04
  1   2   4  32  3.23182e-04
  1   2   4  33  8.97205e-05
  1   2   4  34  8.96799e-05
  1   2   4  37 -1.17152e-04
  1   2   4  38 -1.18600e-04
  1   2   4  45 -2.29882e-04
  1   2   4  48 -6.63768e-05
  1   2   4  55  1.15886e-05
  1   2   4  56 -2.01055e-05
  1   2   4  57 -2.03416e-05
  1   2   4  61  2.60575e-05
  1   2   4  62  2.61089e-05
  1   2   4  65 -1.57905e-04
  1   2   4  71  5.15338e-05
  1   2   4  74 -3.72906e-05
  1   2   4  91 -1.58244e-05
  1   2   4  94 -3.52545e-05
  1   2   4 100  3.27090e-05
  1   2   4 101 -3.27507e-05
  1   2   4 114 -8.22847e-05
  1   2   4 116 -1.84978e-04
  1   2   4 117  1.84973e-04
  1   2   4 118 -2.23023e-04
  1   2   4 123  6.00652e-05
  1   2   4 128  2.30962e-05
  1   2   4 134  1.07157e-04
  1   2   4 136  1.56759e-04
  1   2   4 142 -2.06939e-05
  1   2   4 143  2.09439e-05
  1   2   4 144 -7.80779e-05
  1   2   4 145 -7.81532e-05
  1   2   4 148 -1.92530e-04
  1   2   4 149  1.93305e-04
  1   2   4 152  4.34985e-04
  1   2   4 153  1.79255e-05
  1   2   4 156  1.52623e-05
  1   2   4 157 -1.52991e-05
  1   2   4 166  2.71644e-05
  1   2   4 167  2.71004e-05
  1   2   4 170  2.08197e-05
  1   2   4 174  1.96561e-05
  1   2   5   7  1.47811e-04
  1   2   5   8  1.46006e-04
  1   2   5  10 -4.41585e-05
  1   2   5  11 -4.43214e-05
  1   2   5  15 -1.18713e-04
  1   2   5  16 -1.18135e-04
  1   2   5  20 -4.94204e-05
  1   2   5  21 -4.84327e-05
  1   2   5  24  1.89517e-05
  1   2   5  25  2.08442e-05
  1   2   5  27  2.74249e-04
  1   2   5  28 -2.73883e-04
  1   2   5  31  5.11021e-05
  1   2   5  33  9.89474e-04
  1   2   5  37  1.20618e-04
  1   2   5  38 -1.21528e-04
  1   2   5  45 -1.38956e-04
  1   2   5  46  2.89601e-04
  1   2   5  47 -2.91401e-04
  1   2   5  48 -1.00330e-04
  1   2   5  49  1.00615e-04
  1   2   5  54 -1.05357e-05
  1   2   5  56  1.50282e-04
  1   2   5  57  1.51167e-04
  1   2   5  62 -1.10491e-05
  1   2   5  66 -2.13444e-04
  1   2   5  70 -1.66030e-04
  1   2   5  71  1.66291e-04
  1   2   5  72  1.05512e-04
  1   2   5  73 -1.05206e-04
  1   2   5  78 -8.52347e-05
  1   2   5  79  8.55497e-05
  1   2   5  83 -1.23495e-04
  1   2   5  84 -1.23584e-04
  1   2   5  86  7.45937e-05
  1   2   5  87  7.45658e-05
  1   2   5  90  6.39897e-05
  1   2   5 100  5.47049e-05
  1   2   5 101 -5.62445e-05
  1   2   5 111  7.95413e-05
  1   2   5 118 -1.88597e-04
  1   2   5 119  1.87900e-04
  1   2   5 122 -1.76361e-05
  1   2   5 161  1.05245e-05
  1   2   6   7  7.42826e-05
  1   2   6   8 -7.71835e-05
  1   2   6  10  1.56069e-05
  1   2   6  11  1.55379e-05
  1   2   6  15 -3.91537e-05
  1   2   6  20 -2.04215e-05
  1   2   6  21  2.22202e-05
  1   2   6  24  2.15678e-04
  1   2   6  25  2.15319e-04
  1   2   6  31  1.68385e-04
  1   2   6  33 -1.00084e-05
  1   2   6  37 -1.35273e-04
  1   2   6  38 -1.36802e-04
  1   2   6  45 -1.63253e-03
  1   2   6  46 -1.04007e-04
  1   2   6  47  1.01192e-04
  1   2   6  48  1.65195e-05
  1   2   6  49  1.53220e-05
  1   2   6  54  2.08537e-04
  1   2   6  56 -4.83412e-05
  1   2   6  57  4.56277e-05
  1   2   6  61  6.04071e-05
  1   2   6  62  5.90636e-05
  1   2   6  66  1.04041e-05
  1   2   6  74 -6.39895e-05
  1   2   6  93 -2.30622e-04
  1   2   6  94  3.48214e-05
  1   2   6 106 -1.07093e-04
  1   2   6 114 -2.03867e-05
  1   2   6 115 -2.03820e-05
  1   2   6 116  1.08375e-04
  1   2   6 117  1.08786e-04
  1   2   6 118  1.09395e-05
  1   2   6 119  1.06745e-05
  1   2   6 126  4.04493e-05
  1   2   6 127  4.05181e-05
  1   2   6 128  3.09342e-05
  1   2   6 134  1.06673e-04
  1   2   6 136  3.14247e-05
  1   2   6 137  3.11015e-05
  1   2   6 142 -2.64782e-05
  1   2   6 143  2.68904e-05
  1   2   6 144 -8.07283e-05
  1   2   6 145 -8.12606e-05
  1   2   6 148  3.85873e-05
  1   2   6 149  3.73448e-05
  1   2   6 152  2.35594e-04
  1   2   6 153 -2.34869e-04
  1   2   6 156  3.12856e-05
  1   2   6 157 -3.12909e-05
  1   2   6 162  4.45534e-05
  1   2   6 163 -4.45117e-05
  1   2   6 166 -4.19921e-05
  1   2   6 167 -4.20032e-05
  1   2   6 170 -2.14042e-05
  1   2   6 174 -2.87872e-05
  1   2   7  18  1.17600e-03
  1   2   7  29 -9.83061e-04
  1   2   7  40 -6.68998e-04
  1   2   7  43 -1.24595e-03
  1   2   7  52  7.09910e-04
  1   2   7  59 -7.36526e-04
  1   2   7  64 -5.38078e-04
  1   2   7  92 -1.02968e-03
  1   2   7  96 -1.03736e-03
  1   2   7  97 -6.23102e-04
  1   2   7 103 -6.79221e-04
  1   2   7 104  9.50620e-04
  1   2   7 109  5.98665e-04
  1   2   7 112  2.06827e-04
  1   2   7 121 -2.15732e-04
  1   2   7 124  3.99018e-04
  1   2   7 131  6.31610e-04
  1   2   7 133  9.25644e-04
  1   2   7 138 -8.52522e-04
  1   2   7 140  3.59269e-04
  1   2   7 147 -1.05538e-04
  1   2   7 151  1.09522e-04
  1   2   7 154  4.39692e-04
  1   2   7 158 -1.04666e-05
  1   2   7 159  7.78975e-04
  1   2   7 161 -6.91179e-04
  1   2   7 164  4.62358e-04
  1   2   7 169 -2.75525e-04
  1   2   7 173  4.39674e-04
  1   2   7 174 -2.43403e-05
  1   2   7 176  7.39486e-04
  1   2   7 177 -1.21244e-05
  1   2   9   9  2.30852e-05
  1   2   9  18 -1.13226e-05
  1   2   9  19  3.46357e-05
  1   2   9  42  4.61938e-05
  1   2   9  43  1.15632e-05
  1   2   9  51 -2.11897e-05
  1   2   9  67  4.45973e-05
  1   2   9  69  2.12820e-05
  1   2   9  76 -1.50874e-05
  1   2   9  85  1.32046e-05
  1   2  10  15  1.33845e-04
  1   2  10  16  1.47061e-04
  1   2  10  20 -1.16994e-05
  1   2  10  24  7.44089e-05
  1   2  10  27  1.25408e-05
  1   2  10  28  3.22409e-05
  1   2  10  32 -5.85207e-05
  1   2  10  33  3.25364e-05
  1   2  10  37  6.81810e-05
  1   2  10  38  6.23487e-05
  1   2  10  44 -3.57352e-05
  1   2  10  45 -2.06056e-05
  1   2  10  46  5.86321e-05
  1   2  10  47 -5.86242e-05
  1   2  10  56  1.32080e-05
  1   2  10  57 -1.32986e-05
  1   2  10  61 -2.45101e-05
  1   2  10  62 -2.27033e-05
  1   2  10  66  1.23844e-05
  1   2  10  90 -1.63437e-05
  1   2  10  91  1.72662e-05
  1   2  10 118 -1.16453e-05
  1   2  10 119 -1.21029e-05
  1   2  10 156  2.46154e-05
  1   2  10 157 -2.47600e-05
  1   2  10 163  3.07119e-05
  1   2  10 166  9.77930e-05
  1   2  10 174  5.98106e-05
  1   2  10 175 -5.28399e-05
  1   2  11   7  9.31128e-04
  1   2  11  10  6.04062e-05
  1   2  11  15  5.43135e-04
  1   2  11  16 -5.42022e-04
  1   2  11  20 -6.69102e-04
  1   2  11  24  2.74545e-04
  1   2  11  25 -4.67849e-05
  1   2  11  27  8.12910e-04
  1   2  11  28 -8.04919e-04
  1   2  11  32  9.37295e-04
  1   2  11  33 -9.29179e-04
  1   2  11  37 -1.44569e-03
  1   2  11  38 -1.43330e-03
  1   2  11  44  1.12444e-03
  1   2  11  45 -1.11753e-03
  1   2  11  46  1.10326e-03
  1   2  11  47 -1.10409e-03
  1   2  11  48 -1.05189e-04
  1   2  11  49  1.05787e-04
  1   2  11  55 -1.35532e-04
  1   2  11  56 -6.80283e-05
  1   2  11  57 -6.80804e-05
  1   2  11  61 -1.09184e-03
  1   2  11  66 -3.44759e-04
  1   2  11  72  5.87143e-04
  1   2  11  73 -5.86727e-04
  1   2  11  74 -6.64266e-05
  1   2  11  75 -6.66529e-05
  1   2  11  78  1.92612e-04
  1   2  11  79 -1.91813e-04
  1   2  11  83 -4.01133e-05
  1   2  11  84 -3.97201e-05
  1   2  11  86 -6.40774e-05
  1   2  11  87 -1.40143e-05
  1   2  11  90 -2.34682e-05
  1   2  11  93 -3.01247e-04
  1   2  11  94  3.13442e-04
  1   2  11 100  7.64638e-05
  1   2  11 101 -7.66340e-05
  1   2  11 107  3.98658e-05
  1   2  11 111 -1.14532e-05
  1   2  11 114  2.33092e-04
  1   2  11 115  2.33937e-04
  1   2  11 116 -5.47392e-04
  1   2  11 118 -5.67712e-04
  1   2  11 119  5.68097e-04
  1   2  11 122 -1.59298e-04
  1   2  11 123  1.59325e-04
  1   2  11 126  1.00879e-05
  1   2  11 127  1.00770e-05
  1   2  11 128  4.15914e-05
  1   2  11 129 -5.01366e-05
  1   2  11 134 -2.56641e-04
  1   2  11 135  2.57199e-04
  1   2  11 136 -4.81404e-04
  1   2  11 137  4.81423e-04
  1   2  11 142  5.38198e-05
  1   2  11 143  5.32328e-05
  1   2  11 144 -2.12172e-04
  1   2  11 148  5.95770e-04
  1   2  11 153  1.18696e-03
  1   2  11 159  2.60637e-05
  1   2  11 171 -6.33736e-05
  1   2  12  13 -2.57777e-04
  1   2  12  17 -2.40958e-04
  1   2  12  23  1.84355e-05
  1   2  12  35 -2.29296e-04
  1   2  12  39 -2.82468e-04
  1   2  12  50 -2.63909e-04
  1   2  12  60  4.23157e-04
  1   2  12  68  1.95159e-04
  1   2  12  76  6.32979e-05
  1   2  12  77  1.77796e-04
  1   2  12  81  1.93242e-05
  1   2  12  82 -2.08929e-04
  1   2  12  88  1.40445e-04
  1   2  13  18  3.07955e-03
  1   2  13  29 -2.42807e-03
  1   2  13  40 -1.85552e-03
  1   2  13  43 -3.02966e-03
  1   2  13  52  1.74809e-03
  1   2  13  59 -2.20073e-03
  1   2  13  64 -1.55813e-03
  1   2  13  92 -2.61648e-03
  1   2  13  94  2.08696e-05
  1   2  13  96 -1.56983e-03
  1   2  13  97 -1.67509e-03
  1   2  13 103 -7.30997e-04
  1   2  13 104  1.66184e-03
  1   2  13 109  6.88972e-04
  1   2  13 112  3.91564e-04
  1   2  13 113  1.31907e-05
  1   2  13 121 -7.08809e-04
  1   2  13 124  1.29591e-03
  1   2  13 131  1.43507e-03
  1   2  13 133  1.49684e-03
  1   2  13 138 -1.03304e-03
  1   2  13 140  1.46921e-03
  1   2  13 147 -3.34477e-04
  1   2  13 151  3.09321e-04
  1   2  13 154  1.36101e-03
  1   2  13 158 -3.21061e-05
  1   2  13 159  6.54877e-04
  1   2  13 161 -1.21724e-03
  1   2  13 164  1.99874e-04
  1   2  13 168 -1.74808e-05
  1   2  13 169 -8.47359e-04
  1   2  13 173  1.44555e-04
  1   2  13 176  1.24017e-03
  1   2  13 177 -3.65154e-05
  1   2  14   7  8.98057e-04
  1   2  14   8 -8.99464e-04
  1   2  14  11  4.23914e-05
  1   2  14  15 -6.89178e-04
  1   2  14  16 -6.91482e-04
  1   2  14  21  4.64404e-04
  1   2  14  27 -5.94173e-05
  1   2  14  28 -5.34525e-05
  1   2  14  32 -1.34614e-04
  1   2  14  33 -4.96750e-04
  1   2  14  34 -4.96675e-04
  1   2  14  38  4.98817e-04
  1   2  14  44 -3.44851e-04
  1   2  14  45  3.70085e-04
  1   2  14  47  7.10773e-04
  1   2  14  48 -1.07492e-04
  1   2  14  55  2.05016e-05
  1   2  14  61  7.04968e-04
  1   2  14  62  7.06936e-04
  1   2  14  65 -2.12230e-04
  1   2  14  71  9.37585e-05
  1   2  14  72  2.72449e-04
  1   2  14  78  1.17715e-04
  1   2  14  79 -1.17371e-04
  1   2  14  84  1.20194e-04
  1   2  14  87 -4.10643e-05
  1   2  14  93 -2.06974e-04
  1   2  14  94  2.14974e-04
  1   2  14 110 -3.49856e-05
  1   2  14 114 -1.60348e-04
  1   2  14 116  2.62227e-04
  1   2  14 117  2.99917e-04
  1   2  14 118 -3.06093e-04
  1   2  14 119 -2.79344e-05
  1   2  14 122  5.99801e-05
  1   2  14 123  6.00257e-05
  1   2  14 126 -8.17334e-05
  1   2  14 128  3.93502e-05
  1   2  14 144 -1.10181e-04
  1   2  14 145 -1.10248e-04
  1   2  14 149  3.53317e-04
  1   2  14 153 -1.08826e-05
  1   2  14 159 -1.21024e-05
  1   2  15   7  3.69378e-04
  1   2  15   8  3.64479e-04
  1   2  15  15 -3.78142e-04
  1   2  15  16 -3.74364e-04
  1   2  15  21 -9.35562e-05
  1   2  15  24 -2.41248e-04
  1   2  15  27 -1.03673e-03
  1   2  15  28 -1.03723e-03
  1   2  15  32 -5.53665e-04
  1   2  15  33  3.67754e-05
  1   2  15  34  2.84357e-05
  1   2  15  38 -6.36438e-04
  1   2  15  44  5.30812e-04
  1   2  15  45 -5.15283e-04
  1   2  15  47 -5.21584e-05
  1   2  15  54  4.32111e-05
  1   2  15  55  1.24304e-04
  1   2  15  57  2.97077e-05
  1   2  15  61  2.76419e-05
  1   2  15  62 -2.83346e-05
  1   2  15  74  8.14919e-05
  1   2  15  75  4.65889e-05
  1   2  15  84  1.61598e-05
  1   2  15 101  4.30755e-05
  1   2  15 107  4.64468e-05
  1   2  15 117 -1.08690e-05
  1   2  15 118 -2.31237e-05
  1   2  15 134  1.53354e-04
  1   2  15 135 -1.53513e-04
  1   2  15 137 -2.56284e-04
  1   2  15 142 -2.52921e-05
  1   2  15 143  2.36608e-05
  1   2  15 152 -6.93945e-04
  1   2  15 153 -6.93750e-04
  1   2  15 156  2.01871e-05
  1   2  15 162  1.60621e-05
  1   2  15 163 -1.61307e-05
  1   2  15 167 -6.47603e-05
  1   2  15 171  3.88409e-05
  1   2  15 175 -4.75926e-05
  1   3   4  19 -1.20075e-04
  1   3   4  26  9.46917e-05
  1   3   4  40  2.17043e-04
  1   3   4  42 -1.45756e-04
  1   3   4  43  5.70869e-04
  1   3   4  52 -3.22112e-04
  1   3   4  59  2.19628e-04
  1   3   4  67 -1.04429e-04
  1   3   4  76  3.63824e-05
  1   3   4  80 -1.31868e-05
  1   3   4 103  1.27674e-04
  1   3   4 124 -7.68479e-05
  1   3   4 131 -1.75785e-05
  1   3   4 133 -1.36826e-04
  1   3   4 159 -4.14662e-05
  1   3   4 161  1.05873e-05
  1   3   5   9 -2.85563e-05
  1   3   5  13 -9.78254e-05
  1   3   5  17  5.66651e-05
  1   3   5  22  4.07300e-04
  1   3   5  23 -1.12607e-05
  1   3   5  25 -1.00381e-05
  1   3   5  26 -8.42115e-05
  1   3   5  30 -2.92095e-04
  1   3   5  31  1.06140e-05
  1   3   5  34 -3.79634e-05
  1   3   5  35 -1.33944e-05
  1   3   5  41  2.68613e-04
  1   3   5  48  1.94590e-05
  1   3   5  49  5.49309e-05
  1   3   5  50  4.66162e-05
  1   3   5  53  2.01562e-04
  1   3   5  54 -1.53284e-04
  1   3   5  56 -6.15355e-05
  1   3   5  58 -4.85539e-04
  1   3   5  60  2.26466e-05
  1   3   5  62 -4.10901e-05
  1   3   5  63 -3.62617e-04
  1   3   5  65  7.44228e-05
  1   3   5  66  9.18306e-05
  1   3   5  70 -1.18218e-04
  1   3   5  71  4.57959e-05
  1   3   5  75  2.14094e-05
  1   3   5  81  1.48349e-05
  1   3   5  88  2.77255e-05
  1   3   5  91 -2.37984e-05
  1   3   5  92  2.18424e-05
  1   3   5  94 -3.60118e-05
  1   3   5  95 -6.68870e-05
  1   3   5  98 -2.74781e-05
  1   3   5  99 -6.46714e-04
  1   3   5 100 -6.26787e-05
  1   3   5 101 -1.00775e-05
  1   3   5 107 -2.78646e-05
  1   3   5 108 -2.14445e-05
  1   3   5 110 -2.62499e-04
  1   3   5 111 -2.49557e-04
  1   3   5 112  2.19724e-04
  1   3   5 113 -1.36801e-04
  1   3   5 115 -1.30337e-05
  1   3   5 118  1.01535e-05
  1   3   5 119  1.89511e-04
  1   3   5 121 -1.35371e-04
  1   3   5 123  3.84913e-05
  1   3   5 125  1.19745e-04
  1   3   5 126 -1.01915e-05
  1   3   5 130  2.90016e-04
  1   3   5 131 -1.02489e-04
  1   3   5 132  2.16885e-04
  1   3   5 141  3.80275e-04
  1   3   5 146  8.34638e-05
  1   3   5 150  3.99766e-05
  1   3   5 153 -3.18075e-05
  1   3   5 155 -1.79231e-04
  1   3   5 158 -2.30423e-05
  1   3   5 160 -4.41334e-05
  1   3   5 161  2.73899e-05
  1   3   5 165 -1.98565e-05
  1   3   5 170  1.11921e-05
  1   3   5 171 -4.21172e-05
  1   3   5 173 -3.94193e-05
  1   3   5 175 -3.76199e-05
  1   3   5 176 -2.22531e-05
  1   3   6  10 -7.06629e-05
  1   3   6  12 -8.89796e-05
  1   3   6  13 -1.79014e-04
  1   3   6  14  4.37180e-04
  1   3   6  17  5.19016e-05
  1   3   6  18 -1.94545e-05
  1   3   6  19  4.86672e-05
  1   3   6  22 -4.36211e-04
  1   3   6  24  1.06370e-05
  1   3   6  25  1.30170e-04
  1   3   6  30  2.78080e-04
  1   3   6  31  5.17494e-05
  1   3   6  32 -1.86583e-05
  1   3   6  35 -4.57122e-05
  1   3   6  39  1.14106e-05
  1   3   6  41  1.62815e-04
  1   3   6  42  9.77101e-05
  1   3   6  43 -3.03768e-04
  1   3   6  44  1.79548e-05
  1   3   6  49  1.37329e-05
  1   3   6  50 -1.82039e-05
  1   3   6  53  1.50475e-04
  1   3   6  55 -2.05307e-05
  1   3   6  58  2.54514e-04
  1   3   6  59  1.92108e-04
  1   3   6  60  3.45567e-05
  1   3   6  62  5.83766e-05
  1   3   6  63  1.21528e-04
  1   3   6  64  1.71350e-04
  1   3   6  66  1.01703e-05
  1   3   6  67  3.11441e-05
  1   3   6  68  5.95546e-05
  1   3   6  71  4.24343e-05
  1   3   6  72  1.87914e-04
  1   3   6  73 -1.39937e-05
  1   3   6  75 -2.13346e-05
  1   3   6  77  2.22794e-05
  1   3   6  78 -2.05157e-05
  1   3   6  79 -7.20341e-05
  1   3   6  82 -5.52699e-05
  1   3   6  84 -6.38752e-05
  1   3   6  85 -3.25755e-05
  1   3   6  87  1.50011e-04
  1   3   6  88  4.29688e-05
  1   3   6  89  3.80926e-05
  1   3   6  90  2.25503e-05
  1   3   6  92 -2.59355e-04
  1   3   6  94 -6.21890e-05
  1   3   6  95  4.59876e-05
  1   3   6  96 -1.38286e-05
  1   3   6  98 -6.59274e-04
  1   3   6  99  2.35306e-04
  1   3   6 100 -1.33639e-05
  1   3   6 102  2.45490e-04
  1   3   6 105  1.51958e-05
  1   3   6 108  2.95380e-04
  1   3   6 109 -1.20789e-04
  1   3   6 111 -1.45269e-05
  1   3   6 113  8.23147e-05
  1   3   6 114 -3.06060e-05
  1   3   6 115  1.15070e-04
  1   3   6 124 -2.32252e-04
  1   3   6 125 -1.85121e-04
  1   3   6 126 -1.05772e-05
  1   3   6 127  1.92829e-05
  1   3   6 130  2.58539e-04
  1   3   6 131 -4.29850e-05
  1   3   6 132 -7.44120e-04
  1   3   6 133  3.75808e-04
  1   3   6 135  3.33598e-05
  1   3   6 136  2.31454e-05
  1   3   6 137 -2.61755e-05
  1   3   6 139 -2.41523e-04
  1   3   6 140  4.80860e-04
  1   3   6 141  2.14879e-04
  1   3   6 143  2.07826e-05
  1   3   6 146 -1.88939e-04
  1   3   6 147  1.35726e-05
  1   3   6 149 -1.48229e-05
  1   3   6 150 -1.81600e-05
  1   3   6 153  1.56548e-04
  1   3   6 156 -2.61639e-05
  1   3   6 158 -5.99378e-05
  1   3   6 162 -1.05760e-05
  1   3   6 165 -9.06624e-05
  1   3   6 168  4.50224e-05
  1   3   6 170  2.15077e-05
  1   3   6 172  2.66500e-05
  1   3   6 176  1.94505e-05
  1   3   6 177 -2.77982e-05
  1   3   7   7 -3.89505e-04
  1   3   7   8 -3.95524e-04
  1   3   7  10  5.57062e-05
  1   3   7  11  5.61684e-05
  1   3   7  15  8.97260e-04
  1   3   7  20 -8.69713e-05
  1   3   7  21 -7.27463e-05
  1   3   7  27  6.06689e-04
  1   3   7  28  6.04182e-04
  1   3   7  31  5.33316e-05
  1   3   7  33 -8.66374e-05
  1   3   7  34  8.49646e-05
  1   3   7  37 -1.22585e-03
  1   3   7  38  1.22299e-03
  1   3   7  45 -7.29878e-05
  1   3   7  46  6.98686e-04
  1   3   7  47 -6.97904e-04
  1   3   7  61 -1.24692e-03
  1   3   7  65 -1.65079e-04
  1   3   7  70  1.03083e-05
  1   3   7  72 -7.11211e-05
  1   3   7  73 -7.05784e-05
  1   3   7  78 -1.42074e-04
  1   3   7  79 -1.42487e-04
  1   3   7  83  3.92948e-05
  1   3   7  84 -3.96159e-05
  1   3   7  86 -4.45000e-05
  1   3   7  87 -4.47288e-05
  1   3   7  90 -3.03103e-05
  1   3   7  93  6.45365e-05
  1   3   7  94  1.55885e-05
  1   3   7 114 -1.44570e-05
  1   3   7 128  1.53618e-05
  1   3   7 144 -1.15868e-05
  1   3   7 145  2.13583e-05
  1   3   7 148  2.06524e-05
  1   3   7 149 -1.11134e-05
  1   3   7 174  1.11877e-05
  1   3   8   7  4.22514e-04
  1   3   8   8 -4.25579e-04
  1   3   8  10 -7.76096e-05
  1   3   8  11  8.09297e-05
  1   3   8  15 -2.92025e-04
  1   3   8  20 -7.40227e-05
  1   3   8  21  7.57749e-05
  1   3   8  24 -1.04092e-05
  1   3   8  25  1.02676e-05
  1   3   8  27 -2.31120e-04
  1   3   8  28  2.33294e-04
  1   3   8  31  2.08230e-05
  1   3   8  33  2.10391e-04
  1   3   8  34  1.98531e-04
  1   3   8  37  9.59339e-04
  1   3   8  38  9.60546e-04
  1   3   8  45 -1.18207e-04
  1   3   8  46 -2.06180e-04
  1   3   8  47 -2.01843e-04
  1   3   8  55 -2.08926e-04
  1   3   8  61  1.20561e-03
  1   3   8  62  1.93746e-05
  1   3   8  65 -1.87477e-04
  1   3   8  71 -1.77948e-05
  1   3   8  72  9.44856e-05
  1   3   8  73 -9.59263e-05
  1   3   8  78  2.02824e-04
  1   3   8  79 -2.01541e-04
  1   3   8  83 -4.89307e-05
  1   3   8  84 -4.64869e-05
  1   3   8  86  9.51454e-05
  1   3   8  87 -9.35503e-05
  1   3   8  90  3.01327e-05
  1   3   8  93 -2.66572e-04
  1   3   8  94  1.63515e-04
  1   3   8 110 -1.07439e-05
  1   3   8 114  1.27088e-05
  1   3   8 117  1.57125e-05
  1   3   8 126  1.12153e-05
  1   3   8 128 -2.01435e-05
  1   3   8 142  2.07488e-05
  1   3   8 143 -4.80042e-05
  1   3   8 145 -2.23307e-05
  1   3   8 148  1.77998e-05
  1   3   8 167 -1.24199e-05
  1   3   8 170 -1.43652e-05
  1   3   9   7  1.82196e-04
  1   3   9   8  9.94803e-05
  1   3   9  15  1.93548e-04
  1   3   9  20  5.87035e-05
  1   3   9  21  2.09123e-05
  1   3   9  24  1.28286e-04
  1   3   9  25  1.28417e-04
  1   3   9  27  4.57415e-05
  1   3   9  28  5.58262e-05
  1   3   9  31  1.01025e-04
  1   3   9  33 -5.11842e-04
  1   3   9  34  5.14704e-04
  1   3   9  37 -1.48021e-04
  1   3   9  38  1.49454e-04
  1   3   9  45 -1.07935e-03
  1   3   9  46  1.67347e-05
  1   3   9  47 -2.93303e-05
  1   3   9  48 -1.04385e-04
  1   3   9  56 -1.26625e-04
  1   3   9  57  1.23003e-04
  1   3   9  61 -5.88139e-05
  1   3   9  62 -1.16443e-05
  1   3   9  65  5.19945e-04
  1   3   9  70 -2.72842e-04
  1   3   9  71 -1.13257e-04
  1   3   9  72 -1.45755e-05
  1   3   9  73  2.78208e-05
  1   3   9  74 -6.90770e-05
  1   3   9  75  7.28077e-05
  1   3   9  78 -2.99497e-05
  1   3   9  79  2.96066e-05
  1   3   9  87  1.55133e-05
  1   3   9  91 -1.38199e-05
  1   3   9  93  9.78541e-05
  1   3   9  94  2.24703e-04
  1   3   9 100  4.08835e-05
  1   3   9 101 -4.16895e-05
  1   3   9 106 -4.48097e-05
  1   3   9 107 -4.48758e-05
  1   3   9 110 -9.55018e-05
  1   3   9 114  2.90875e-04
  1   3   9 115  1.02381e-05
  1   3   9 116  2.89031e-04
  1   3   9 117  2.79073e-04
  1   3   9 118 -1.19502e-04
  1   3   9 126  9.50242e-05
  1   3   9 127 -9.48370e-05
  1   3   9 128 -4.42098e-05
  1   3   9 134  6.11150e-05
  1   3   9 136 -3.35106e-05
  1   3   9 137 -3.36550e-05
  1   3   9 142 -1.06869e-04
  1   3   9 143 -9.15540e-05
  1   3   9 144  9.99095e-05
  1   3   9 145 -9.75913e-05
  1   3   9 148 -7.63110e-05
  1   3   9 149  7.78597e-05
  1   3   9 152  1.02712e-04
  1   3   9 157 -3.81510e-05
  1   3   9 161 -1.29422e-05
  1   3   9 162  2.98118e-05
  1   3   9 163 -2.95614e-05
  1   3   9 166 -3.81906e-05
  1   3   9 167  3.84592e-05
  1   3   9 170 -3.36461e-05
  1   3   9 174 -2.81544e-05
  1   3  10   8 -3.38444e-04
  1   3  10  10  8.84829e-05
  1   3  10  11  1.06335e-05
  1   3  10  12  1.14846e-04
  1   3  10  13 -1.22213e-04
  1   3  10  14 -1.11305e-04
  1   3  10  16 -1.19471e-04
  1   3  10  17  2.37657e-04
  1   3  10  18 -9.25451e-05
  1   3  10  20  1.07353e-05
  1   3  10  21  2.54800e-04
  1   3  10  22 -1.61108e-03
  1   3  10  23 -4.34028e-04
  1   3  10  24  1.00841e-05
  1   3  10  25  4.39060e-05
  1   3  10  26  9.84778e-05
  1   3  10  27 -1.88606e-05
  1   3  10  28 -2.85565e-05
  1   3  10  29  9.33426e-05
  1   3  10  30 -8.90750e-05
  1   3  10  31 -1.05498e-04
  1   3  10  32 -6.73024e-05
  1   3  10  34  5.03875e-04
  1   3  10  35 -4.24567e-04
  1   3  10  37  4.96252e-05
  1   3  10  39 -5.02295e-04
  1   3  10  40  1.83960e-05
  1   3  10  41 -9.16077e-05
  1   3  10  42 -3.97279e-05
  1   3  10  43  1.05119e-04
  1   3  10  44  6.61723e-04
  1   3  10  47  1.14884e-04
  1   3  10  49  8.69565e-05
  1   3  10  50 -8.24946e-05
  1   3  10  51 -1.47260e-04
  1   3  10  52 -9.89841e-05
  1   3  10  53 -1.50288e-04
  1   3  10  55  1.05872e-04
  1   3  10  58  6.52630e-05
  1   3  10  62  1.37088e-04
  1   3  10  63  5.49359e-05
  1   3  10  65  2.72250e-05
  1   3  10  66  3.68399e-05
  1   3  10  68  2.51238e-04
  1   3  10  69  1.05086e-04
  1   3  10  70  1.09872e-05
  1   3  10  71  1.81142e-04
  1   3  10  72  1.96256e-04
  1   3  10  73  8.15260e-05
  1   3  10  74  7.57805e-05
  1   3  10  76 -8.08662e-05
  1   3  10  77  1.78149e-05
  1   3  10  78  2.71679e-05
  1   3  10  79  5.67487e-05
  1   3  10  81  7.63611e-05
  1   3  10  82 -2.47884e-04
  1   3  10  83 -8.72125e-05
  1   3  10  84 -1.58128e-04
  1   3  10  85  8.23335e-05
  1   3  10  86 -5.84183e-05
  1   3  10  87  2.34755e-04
  1   3  10  88 -3.09656e-05
  1   3  10  89 -2.01082e-04
  1   3  10  90  9.70859e-05
  1   3  10  91 -1.86692e-04
  1   3  10  92  8.55527e-05
  1   3  10  93 -5.53909e-05
  1   3  10  94 -1.09938e-04
  1   3  10  95  1.93505e-04
  1   3  10  97  9.02675e-05
  1   3  10  98 -1.58856e-04
  1   3  10  99  3.14587e-04
  1   3  10 102 -5.89224e-05
  1   3  10 103  2.30268e-05
  1   3  10 104  1.19211e-05
  1   3  10 105  1.71935e-04
  1   3  10 108  2.01839e-04
  1   3  10 109 -1.03990e-04
  1   3  10 110  9.71537e-05
  1   3  10 111  1.02603e-04
  1   3  10 113 -1.47729e-04
  1   3  10 115 -2.02576e-05
  1   3  10 119 -1.82274e-04
  1   3  10 120 -1.14056e-04
  1   3  10 121 -1.44906e-05
  1   3  10 124 -2.14479e-05
  1   3  10 125  1.22610e-04
  1   3  10 127  1.30780e-05
  1   3  10 129  9.00257e-05
  1   3  10 130  4.61188e-05
  1   3  10 131  7.93075e-04
  1   3  10 132 -7.08480e-05
  1   3  10 133 -9.51038e-05
  1   3  10 135 -1.02335e-04
  1   3  10 138  1.03661e-04
  1   3  10 139 -7.56886e-05
  1   3  10 140 -9.81676e-05
  1   3  10 141 -6.72962e-05
  1   3  10 143  1.46721e-05
  1   3  10 145  9.20866e-05
  1   3  10 146 -1.70192e-04
  1   3  10 147 -1.06935e-04
  1   3  10 149  5.10799e-05
  1   3  10 150  1.08669e-04
  1   3  10 152 -3.34377e-05
  1   3  10 153  4.40595e-05
  1   3  10 154 -1.10388e-04
  1   3  10 155 -1.29904e-04
  1   3  10 156 -1.66474e-04
  1   3  10 157  2.75221e-05
  1   3  10 158  2.26211e-04
  1   3  10 159 -5.75766e-05
  1   3  10 160  1.05182e-04
  1   3  10 161  1.56099e-04
  1   3  10 162 -1.07793e-04
  1   3  10 163 -3.81540e-05
  1   3  10 164 -1.15635e-04
  1   3  10 167  5.43990e-05
  1   3  10 168 -1.43438e-04
  1   3  10 169  1.66124e-04
  1   3  10 170 -3.42111e-05
  1   3  10 171 -6.27906e-05
  1   3  10 172 -5.32001e-05
  1   3  10 173 -1.31108e-04
  1   3  10 175  2.95280e-05
  1   3  10 176  3.51082e-04
  1   3  10 177 -2.20019e-04
  1   3  11   8  1.13516e-04
  1   3  11   9  9.34850e-05
  1   3  11  10 -1.73238e-05
  1   3  11  11  6.18418e-05
  1   3  11  12  1.05623e-04
  1   3  11  13 -6.12522e-04
  1   3  11  14  3.31091e-05
  1   3  11  16 -8.03671e-05
  1   3  11  17  2.70278e-04
  1   3  11  21 -3.68100e-05
  1   3  11  22 -2.17288e-04
  1   3  11  23 -2.45179e-04
  1   3  11  24 -1.60105e-05
  1   3  11  25  1.22801e-04
  1   3  11  30  1.11794e-05
  1   3  11  31 -3.16611e-04
  1   3  11  32 -2.30755e-04
  1   3  11  34  3.28876e-04
  1   3  11  35 -2.40954e-04
  1   3  11  37 -1.47359e-05
  1   3  11  39  1.38826e-04
  1   3  11  41  8.98798e-04
  1   3  11  42  4.18618e-04
  1   3  11  43  2.37085e-05
  1   3  11  44 -6.23943e-04
  1   3  11  47 -1.05831e-05
  1   3  11  49 -3.97235e-04
  1   3  11  50 -1.88356e-04
  1   3  11  52 -2.65803e-04
  1   3  11  53  1.05045e-03
  1   3  11  56  1.05616e-05
  1   3  11  57 -1.93743e-05
  1   3  11  58  5.54865e-04
  1   3  11  60  4.15830e-04
  1   3  11  63 -4.10895e-04
  1   3  11  65  1.38105e-04
  1   3  11  66 -1.31549e-04
  1   3  11  67  3.34916e-04
  1   3  11  68  8.45267e-05
  1   3  11  70 -2.66779e-04
  1   3  11  71  2.30318e-04
  1   3  11  75 -6.58406e-05
  1   3  11  77  1.83973e-04
  1   3  11  81  8.09403e-05
  1   3  11  82  1.38264e-05
  1   3  11  85  2.96579e-04
  1   3  11  88 -2.73761e-05
  1   3  11  89 -1.13917e-04
  1   3  11  90  1.41488e-04
  1   3  11  91 -4.26811e-05
  1   3  11  94 -3.41113e-05
  1   3  11  95 -3.19061e-04
  1   3  11  96  1.02931e-05
  1   3  11  98  1.29949e-04
  1   3  11  99  3.13450e-04
  1   3  11 100 -4.04896e-05
  1   3  11 101  1.16857e-05
  1   3  11 102 -5.66827e-04
  1   3  11 103  1.68784e-04
  1   3  11 105 -6.14802e-04
  1   3  11 106  3.53578e-05
  1   3  11 108 -5.25117e-05
  1   3  11 109 -2.25643e-04
  1   3  11 110 -6.77037e-05
  1   3  11 111 -1.29467e-04
  1   3  11 112  1.07174e-04
  1   3  11 113 -3.00166e-05
  1   3  11 114 -1.71880e-05
  1   3  11 115 -2.96839e-04
  1   3  11 116  1.79350e-05
  1   3  11 117 -1.63854e-04
  1   3  11 118  3.16314e-05
  1   3  11 119  7.02797e-04
  1   3  11 120  1.15772e-04
  1   3  11 122  2.15154e-05
  1   3  11 124 -3.01260e-04
  1   3  11 125  1.21942e-05
  1   3  11 126 -2.69823e-05
  1   3  11 127 -1.16621e-04
  1   3  11 128  1.15236e-05
  1   3  11 129  4.91593e-04
  1   3  11 130  2.13299e-04
  1   3  11 132  4.25479e-04
  1   3  11 133 -1.22109e-05
  1   3  11 134 -1.86016e-05
  1   3  11 135  2.66615e-04
  1   3  11 136 -1.44276e-05
  1   3  11 137 -1.91143e-05
  1   3  11 139  2.85597e-05
  1   3  11 140 -2.21318e-04
  1   3  11 141 -6.22278e-05
  1   3  11 142  1.56624e-05
  1   3  11 143  6.12459e-05
  1   3  11 145 -1.03245e-04
  1   3  11 146 -1.19848e-04
  1   3  11 148 -1.06761e-05
  1   3  11 149 -6.27077e-05
  1   3  11 150  1.46343e-04
  1   3  11 152 -7.91785e-05
  1   3  11 153 -2.89385e-04
  1   3  11 155 -2.56984e-04
  1   3  11 158 -2.18598e-05
  1   3  11 159 -1.41701e-04
  1   3  11 160  8.67440e-05
  1   3  11 162  6.90198e-05
  1   3  11 165 -3.64790e-05
  1   3  11 168  1.31304e-05
  1   3  11 171  2.24963e-04
  1   3  11 172 -2.26912e-05
  1   3  11 177 -2.25234e-05
  1   3  12   7 -5.18505e-05
  1   3  12   8  6.02612e-05
  1   3  12  10 -1.38549e-04
  1   3  12  11 -8.52111e-05
  1   3  12  14  7.81490e-05
  1   3  12  15  1.64423e-04
  1   3  12  18 -2.62512e-05
  1   3  12  20 -1.53531e-04
  1   3  12  21  1.29499e-04
  1   3  12  24  3.35893e-04
  1   3  12  25 -3.42648e-04
  1   3  12  27  2.58571e-04
  1   3  12  28 -3.67681e-04
  1   3  12  29 -3.12366e-04
  1   3  12  30  1.12633e-04
  1   3  12  31 -1.08203e-04
  1   3  12  33  6.92794e-04
  1   3  12  34  7.03953e-04
  1   3  12  37  1.87417e-04
  1   3  12  38  2.74618e-04
  1   3  12  45 -1.21081e-03
  1   3  12  46 -1.15976e-04
  1   3  12  47 -8.16043e-05
  1   3  12  48  6.93516e-05
  1   3  12  55  1.44657e-05
  1   3  12  56  1.87397e-04
  1   3  12  57  1.52831e-04
  1   3  12  59 -3.02826e-04
  1   3  12  61 -5.72955e-05
  1   3  12  65  7.28489e-04
  1   3  12  70  4.86784e-04
  1   3  12  71 -5.11038e-04
  1   3  12  72  1.57233e-04
  1   3  12  73  1.91706e-04
  1   3  12  74  4.43102e-05
  1   3  12  75  1.48170e-05
  1   3  12  78 -2.83081e-04
  1   3  12  79 -4.24236e-04
  1   3  12  83 -1.90759e-04
  1   3  12  84  2.06174e-04
  1   3  12  86 -1.54820e-04
  1   3  12  87 -1.07817e-04
  1   3  12  90 -2.77472e-04
  1   3  12  91  7.57143e-05
  1   3  12  92 -3.47560e-04
  1   3  12  93  2.35009e-04
  1   3  12  94 -3.25181e-05
  1   3  12  95 -4.31553e-04
  1   3  12  98  2.63391e-04
  1   3  12  99 -3.86958e-04
  1   3  12 101 -2.23828e-05
  1   3  12 106  3.80822e-05
  1   3  12 107 -3.75982e-05
  1   3  12 110  1.04947e-04
  1   3  12 114 -2.27117e-04
  1   3  12 116  1.84683e-04
  1   3  12 117 -2.05534e-04
  1   3  12 118  9.75047e-05
  1   3  12 122  1.25462e-04
  1   3  12 123  1.26193e-04
  1   3  12 126 -1.71149e-04
  1   3  12 127 -1.78140e-04
  1   3  12 128  3.14831e-04
  1   3  12 130 -5.65546e-05
  1   3  12 132 -2.13353e-04
  1   3  12 134 -3.77277e-05
  1   3  12 142 -2.02535e-04
  1   3  12 143  2.54193e-04
  1   3  12 144  2.64919e-04
  1   3  12 145  2.67759e-04
  1   3  12 146 -1.04884e-04
  1   3  12 148 -2.04872e-04
  1   3  12 149 -2.11130e-04
  1   3  12 152 -3.08806e-04
  1   3  12 153  1.91198e-05
  1   3  12 157 -1.92105e-05
  1   3  12 161  1.12932e-05
  1   3  12 162 -2.25523e-04
  1   3  12 163 -2.12323e-04
  1   3  12 166 -8.00967e-05
  1   3  12 167  2.13020e-05
  1   3  12 170  2.00457e-05
  1   3  12 171  7.00637e-05
  1   3  12 174 -2.14809e-04
  1   3  12 175  1.18620e-05
  1   3  13   7  4.08712e-04
  1   3  13   8  3.69309e-04
  1   3  13  10 -5.49255e-05
  1   3  13  11 -5.51891e-05
  1   3  13  15 -2.05343e-05
  1   3  13  20 -7.44282e-04
  1   3  13  21 -6.79615e-04
  1   3  13  24  4.36919e-05
  1   3  13  25  4.64693e-05
  1   3  13  27 -2.24703e-04
  1   3  13  28 -2.23992e-04
  1   3  13  31  1.24192e-04
  1   3  13  33 -1.79985e-05
  1   3  13  34  2.02117e-05
  1   3  13  37  1.81763e-04
  1   3  13  38 -1.88876e-04
  1   3  13  46  1.59569e-04
  1   3  13  47 -1.62349e-04
  1   3  13  55 -1.52692e-04
  1   3  13  57 -2.27036e-05
  1   3  13  61  9.69302e-05
  1   3  13  62 -1.93922e-05
  1   3  13  65  6.65782e-05
  1   3  13  71  2.45699e-05
  1   3  13  72 -7.06979e-04
  1   3  13  73 -7.07061e-04
  1   3  13  78  2.83144e-04
  1   3  13  79  2.86565e-04
  1   3  13  83 -1.44323e-05
  1   3  13  84  1.54417e-05
  1   3  13  86  1.85197e-04
  1   3  13  87  1.84702e-04
  1   3  13  93  3.70101e-04
  1   3  13  94  2.31334e-04
  1   3  13 114  1.44724e-05
  1   3  13 116  2.09408e-05
  1   3  13 117  2.93774e-05
  1   3  13 118  3.77553e-05
  1   3  13 126  1.41795e-05
  1   3  13 128 -1.70507e-05
  1   3  13 142 -9.75121e-05
  1   3  13 143 -2.79723e-05
  1   3  13 144 -1.21758e-04
  1   3  13 145 -1.51403e-04
  1   3  13 148 -2.62893e-05
  1   3  13 152  2.16585e-05
  1   3  13 159  2.18826e-05
  1   3  14   8 -2.21518e-05
  1   3  14   9  4.18858e-04
  1   3  14  10 -2.74981e-04
  1   3  14  13  2.56881e-04
  1   3  14  14 -2.87974e-04
  1   3  14  16  3.25077e-05
  1   3  14  17 -5.21447e-04
  1   3  14  18 -3.73490e-05
  1   3  14  20  4.94580e-04
  1   3  14  21 -3.27832e-05
  1   3  14  22  3.69029e-04
  1   3  14  23  1.81484e-04
  1   3  14  24 -5.62081e-05
  1   3  14  25  1.90350e-04
  1   3  14  26 -4.15682e-04
  1   3  14  28 -1.27533e-05
  1   3  14  29 -1.82238e-04
  1   3  14  30 -6.63130e-04
  1   3  14  31  3.49124e-04
  1   3  14  32  3.17968e-04
  1   3  14  35  3.80777e-04
  1   3  14  36  3.71942e-04
  1   3  14  37  7.11935e-04
  1   3  14  39  4.05847e-04
  1   3  14  40 -4.28355e-04
  1   3  14  41  8.46621e-05
  1   3  14  42  9.50471e-04
  1   3  14  43 -4.19678e-04
  1   3  14  44  1.26545e-04
  1   3  14  46  3.22448e-04
  1   3  14  47 -1.21306e-05
  1   3  14  50  1.83635e-04
  1   3  14  51  6.86874e-05
  1   3  14  52 -1.98925e-04
  1   3  14  53  2.70686e-05
  1   3  14  54  1.06520e-05
  1   3  14  55  2.69081e-04
  1   3  14  56 -2.98626e-05
  1   3  14  57  2.04200e-05
  1   3  14  60  3.71949e-05
  1   3  14  62 -1.40467e-04
  1   3  14  63 -8.16090e-05
  1   3  14  65 -3.61595e-04
  1   3  14  66  7.48605e-05
  1   3  14  67  7.95440e-04
  1   3  14  68 -4.20821e-04
  1   3  14  69  4.94253e-04
  1   3  14  70 -1.13145e-04
  1   3  14  71  2.39837e-05
  1   3  14  73  2.97772e-04
  1   3  14  74 -2.20120e-04
  1   3  14  75  2.25642e-05
  1   3  14  77  4.65103e-04
  1   3  14  79  1.71761e-05
  1   3  14  81  1.38397e-05
  1   3  14  82  4.58547e-04
  1   3  14  83 -4.21113e-04
  1   3  14  85  5.79456e-04
  1   3  14  86 -3.14914e-04
  1   3  14  88 -9.91681e-05
  1   3  14  89 -4.81893e-04
  1   3  14  90  1.92574e-04
  1   3  14  91 -3.80921e-05
  1   3  14  92 -4.31719e-04
  1   3  14  94 -1.15265e-04
  1   3  14  95 -2.26418e-04
  1   3  14  97 -4.25256e-04
  1   3  14  98 -3.14857e-05
  1   3  14  99 -3.92750e-05
  1   3  14 100 -1.96926e-04
  1   3  14 102  4.21421e-04
  1   3  14 104  4.24086e-04
  1   3  14 105 -2.13239e-04
  1   3  14 106 -7.57715e-05
  1   3  14 107 -1.02956e-05
  1   3  14 108 -4.08784e-04
  1   3  14 109 -3.31093e-04
  1   3  14 110  1.89166e-05
  1   3  14 111 -4.18461e-05
  1   3  14 113  3.90482e-04
  1   3  14 114 -2.17835e-04
  1   3  14 115 -4.75039e-05
  1   3  14 116 -2.11253e-05
  1   3  14 118  3.39703e-05
  1   3  14 119  2.94728e-05
  1   3  14 120 -4.37336e-04
  1   3  14 122 -1.00111e-05
  1   3  14 125 -3.07037e-04
  1   3  14 126 -2.14445e-05
  1   3  14 127 -3.23149e-04
  1   3  14 129  1.88342e-05
  1   3  14 130 -4.05103e-04
  1   3  14 131  4.39321e-04
  1   3  14 132  4.67692e-04
  1   3  14 133  4.29927e-04
  1   3  14 134 -1.55579e-05
  1   3  14 135  2.99627e-04
  1   3  14 136  2.53377e-04
  1   3  14 138  2.74777e-04
  1   3  14 139  3.99214e-04
  1   3  14 140  4.13190e-04
  1   3  14 141 -1.02602e-04
  1   3  14 142 -2.67441e-05
  1   3  14 143  7.44871e-05
  1   3  14 145 -1.21560e-05
  1   3  14 146 -3.89945e-04
  1   3  14 147  1.22615e-05
  1   3  14 148  1.30338e-03
  1   3  14 149 -5.32914e-05
  1   3  14 150  1.61540e-04
  1   3  14 151  1.10224e-05
  1   3  14 152  1.20342e-05
  1   3  14 153 -2.91139e-04
  1   3  14 155 -4.52834e-04
  1   3  14 156 -3.10807e-04
  1   3  14 157  2.71811e-04
  1   3  14 158 -2.76873e-04
  1   3  14 159 -2.85518e-04
  1   3  14 160  6.84970e-05
  1   3  14 162 -5.23965e-05
  1   3  14 163 -4.46972e-05
  1   3  14 164 -6.42334e-05
  1   3  14 165  3.82141e-04
  1   3  14 166  1.27180e-05
  1   3  14 168  4.81466e-04
  1   3  14 169 -3.95294e-04
  1   3  14 170 -1.74794e-05
  1   3  14 171  8.92212e-05
  1   3  14 172 -2.32486e-04
  1   3  14 174 -7.88651e-05
  1   3  14 175  1.15188e-04
  1   3  14 176  2.01126e-04
  1   3  14 177  2.22027e-04
  1   3  15  10  1.04616e-03
  1   3  15  11  3.45039e-05
  1   3  15  14  2.40139e-04
  1   3  15  16  4.62605e-04
  1   3  15  17  5.36550e-05
  1   3  15  18  1.35913e-05
  1   3  15  19  4.34002e-04
  1   3  15  20  5.37249e-04
  1   3  15  22  3.96478e-04
  1   3  15  23 -2.66354e-04
  1   3  15  24  1.89375e-04
  1   3  15  25  4.36820e-04
  1   3  15  26 -2.49507e-04
  1   3  15  30 -3.70590e-04
  1   3  15  31 -7.66284e-04
  1   3  15  32  5.55627e-04
  1   3  15  35 -4.35880e-04
  1   3  15  37 -8.60695e-05
  1   3  15  39  3.71078e-04
  1   3  15  41 -3.86001e-04
  1   3  15  42 -1.43756e-04
  1   3  15  43  1.39748e-04
  1   3  15  44  4.38474e-04
  1   3  15  46 -1.12231e-03
  1   3  15  47 -7.52604e-05
  1   3  15  50 -1.55579e-04
  1   3  15  51 -3.59844e-04
  1   3  15  52 -4.31698e-04
  1   3  15  53 -7.53430e-04
  1   3  15  56  4.71006e-05
  1   3  15  57 -5.53064e-05
  1   3  15  58  1.37091e-04
  1   3  15  59  1.39805e-04
  1   3  15  60 -9.89698e-05
  1   3  15  62 -4.28841e-04
  1   3  15  63  2.29241e-04
  1   3  15  65  1.01975e-04
  1   3  15  66  1.46540e-05
  1   3  15  67  4.27912e-04
  1   3  15  68  3.04282e-04
  1   3  15  70  1.67440e-05
  1   3  15  71 -4.94069e-05
  1   3  15  72  1.52609e-04
  1   3  15  73  5.74252e-05
  1   3  15  75  1.49533e-04
  1   3  15  76  3.64459e-05
  1   3  15  77  5.04206e-04
  1   3  15  79  1.93640e-04
  1   3  15  81  9.00063e-05
  1   3  15  82 -1.64335e-05
  1   3  15  83  8.43163e-04
  1   3  15  84 -4.59297e-04
  1   3  15  85  1.16888e-05
  1   3  15  86  2.19479e-05
  1   3  15  87  1.15682e-04
  1   3  15  88 -4.30909e-05
  1   3  15  89 -1.59060e-04
  1   3  15  90  7.35870e-05
  1   3  15  91 -2.22647e-04
  1   3  15  92  4.37964e-05
  1   3  15  93 -2.09247e-05
  1   3  15  94  3.35100e-04
  1   3  15  95  1.07067e-04
  1   3  15  96  2.33164e-04
  1   3  15  97  2.33795e-04
  1   3  15  98  2.34896e-04
  1   3  15  99 -3.22536e-05
  1   3  15 100 -4.75335e-04
  1   3  15 101 -4.95839e-05
  1   3  15 102 -5.08695e-05
  1   3  15 103  4.27592e-04
  1   3  15 104 -3.09840e-04
  1   3  15 105  8.33076e-05
  1   3  15 106  1.57831e-04
  1   3  15 107 -2.26363e-05
  1   3  15 108 -3.65950e-05
  1   3  15 109 -4.33523e-04
  1   3  15 111 -3.58366e-05
  1   3  15 112  4.37092e-04
  1   3  15 113 -3.21495e-04
  1   3  15 114 -1.91439e-05
  1   3  15 115 -2.89939e-04
  1   3  15 120 -8.49908e-05
  1   3  15 121  4.37407e-04
  1   3  15 124 -1.03893e-05
  1   3  15 125  7.76522e-05
  1   3  15 129  2.45658e-05
  1   3  15 130  3.69070e-04
  1   3  15 132 -1.41266e-05
  1   3  15 133 -1.39639e-04
  1   3  15 134  2.94863e-05
  1   3  15 135 -3.65015e-04
  1   3  15 136 -9.66400e-04
  1   3  15 137  1.79856e-05
  1   3  15 139  3.56442e-04
  1   3  15 141 -1.21300e-04
  1   3  15 146  2.88148e-04
  1   3  15 147 -5.04192e-04
  1   3  15 148 -3.32080e-04
  1   3  15 150 -6.12747e-05
  1   3  15 151 -4.59563e-04
  1   3  15 152  2.39145e-05
  1   3  15 153  6.99846e-05
  1   3  15 154 -4.41292e-04
  1   3  15 155  6.47350e-05
  1   3  15 156 -1.20709e-03
  1   3  15 157 -3.22898e-04
  1   3  15 158 -6.69608e-04
  1   3  15 159 -4.27269e-04
  1   3  15 160 -3.66546e-04
  1   3  15 161 -4.31368e-04
  1   3  15 162 -2.14352e-05
  1   3  15 164 -3.72087e-04
  1   3  15 165 -3.81724e-04
  1   3  15 166  5.96509e-04
  1   3  15 168 -1.34015e-04
  1   3  15 170  3.67042e-04
  1   3  15 171  5.30245e-04
  1   3  15 172 -5.32247e-04
  1   3  15 173  1.25322e-04
  1   3  15 174  6.24240e-04
  1   3  15 175  2.72686e-04
  1   3  15 177  1.36880e-04
  1   4   5  10  7.04633e-05
  1   4   5  14  4.37093e-04
  1   4   5  16 -4.69657e-05
  1   4   5  17 -5.16435e-05
  1   4   5  18 -3.55938e-04
  1   4   5  22 -2.20290e-04
  1   4   5  24 -7.17209e-05
  1   4   5  25 -6.99993e-05
  1   4   5  30  1.79029e-04
  1   4   5  31  2.39196e-05
  1   4   5  32 -6.28780e-05
  1   4   5  34  1.89100e-05
  1   4   5  35  4.55656e-05
  1   4   5  36 -6.52513e-05
  1   4   5  39  7.49793e-05
  1   4   5  41 -1.62698e-04
  1   4   5  43 -4.52228e-04
  1   4   5  49 -1.75557e-05
  1   4   5  51  2.36518e-05
  1   4   5  52 -1.97760e-04
  1   4   5  53  3.09446e-04
  1   4   5  55 -2.24268e-05
  1   4   5  58 -2.54469e-04
  1   4   5  60 -3.68600e-05
  1   4   5  63 -1.21511e-04
  1   4   5  64 -2.29050e-04
  1   4   5  65 -4.72094e-05
  1   4   5  66  4.85394e-05
  1   4   5  68 -5.96399e-05
  1   4   5  70 -3.81384e-05
  1   4   5  72 -1.88898e-04
  1   4   5  73  1.38423e-05
  1   4   5  75 -1.41347e-05
  1   4   5  76 -1.40333e-05
  1   4   5  78  2.05049e-05
  1   4   5  79  7.22504e-05
  1   4   5  81  3.13227e-05
  1   4   5  82  5.55237e-05
  1   4   5  84  6.46209e-05
  1   4   5  87 -1.50448e-04
  1   4   5  88 -1.25076e-05
  1   4   5  90 -2.36260e-05
  1   4   5  91  2.63799e-05
  1   4   5  92  4.21876e-04
  1   4   5  94  4.84014e-05
  1   4   5  95  5.34271e-05
  1   4   5  96 -1.87154e-05
  1   4   5  98 -6.59342e-04
  1   4   5  99 -2.35427e-04
  1   4   5 100  1.33024e-05
  1   4   5 102  2.82583e-05
  1   4   5 103  8.87910e-05
  1   4   5 105  5.07190e-04
  1   4   5 107 -1.39772e-05
  1   4   5 108  1.88575e-05
  1   4   5 113 -8.28193e-05
  1   4   5 114  7.34941e-05
  1   4   5 115 -1.11184e-05
  1   4   5 119  3.64184e-05
  1   4   5 122 -4.16161e-05
  1   4   5 123 -4.05910e-05
  1   4   5 124  2.03749e-05
  1   4   5 125 -1.34586e-04
  1   4   5 127 -1.57247e-05
  1   4   5 130  2.43518e-04
  1   4   5 131  5.81466e-05
  1   4   5 132 -7.26300e-05
  1   4   5 133 -4.49767e-05
  1   4   5 135 -3.64615e-05
  1   4   5 136 -2.31695e-05
  1   4   5 137 -1.32411e-04
  1   4   5 139 -3.05080e-05
  1   4   5 140  1.06910e-04
  1   4   5 141  5.56488e-04
  1   4   5 143 -1.98513e-05
  1   4   5 146 -5.23253e-05
  1   4   5 147 -1.84103e-05
  1   4   5 149  1.57951e-05
  1   4   5 153 -7.48429e-05
  1   4   5 154 -1.16070e-05
  1   4   5 155 -8.07473e-05
  1   4   5 156  2.90068e-05
  1   4   5 158  5.94327e-05
  1   4   5 160 -1.28939e-05
  1   4   5 162  1.43829e-05
  1   4   5 165  9.04658e-05
  1   4   5 166  1.26182e-05
  1   4   5 168 -1.28479e-05
  1   4   5 170 -2.16879e-05
  1   4   5 171  2.78408e-05
  1   4   5 173 -3.69093e-05
  1   4   5 174  1.47101e-05
  1   4   5 175 -3.51048e-05
  1   4   5 176  3.16759e-05
  1   4   5 177 -1.80243e-05
  1   4   6  12 -2.15089e-04
  1   4   6  17  5.64653e-05
  1   4   6  18  1.05266e-05
  1   4   6  19 -1.15866e-05
  1   4   6  22  2.42464e-04
  1   4   6  23 -1.13147e-05
  1   4   6  30 -1.38311e-04
  1   4   6  32  4.18071e-05
  1   4   6  34  4.49556e-05
  1   4   6  35 -1.33845e-05
  1   4   6  39 -1.28660e-04
  1   4   6  41  2.68367e-04
  1   4   6  42  1.53171e-04
  1   4   6  48 -1.67408e-05
  1   4   6  49  5.68380e-05
  1   4   6  50 -5.22309e-05
  1   4   6  53  1.56837e-04
  1   4   6  54 -1.55696e-04
  1   4   6  56  6.13652e-05
  1   4   6  57  1.18740e-05
  1   4   6  58 -4.85772e-04
  1   4   6  60  2.84775e-05
  1   4   6  63 -3.62690e-04
  1   4   6  65  7.90730e-05
  1   4   6  66 -9.58965e-05
  1   4   6  67 -1.02955e-05
  1   4   6  70 -4.37769e-05
  1   4   6  71 -1.44876e-05
  1   4   6  80 -1.06560e-05
  1   4   6  81 -4.00659e-05
  1   4   6  88 -2.12925e-05
  1   4   6  89 -2.28768e-05
  1   4   6  91 -1.13139e-05
  1   4   6  92 -2.72060e-05
  1   4   6  94 -1.91386e-05
  1   4   6  95  6.05222e-05
  1   4   6  98  2.75053e-05
  1   4   6  99 -6.47157e-04
  1   4   6 100 -6.26636e-05
  1   4   6 102 -2.17243e-05
  1   4   6 105  7.63369e-05
  1   4   6 107 -3.65710e-05
  1   4   6 108 -1.13918e-05
  1   4   6 109 -2.02134e-05
  1   4   6 111  2.50399e-04
  1   4   6 113 -1.37980e-04
  1   4   6 115 -2.50201e-05
  1   4   6 118 -1.01021e-05
  1   4   6 119  1.91743e-04
  1   4   6 120 -1.63092e-05
  1   4   6 123  3.80699e-05
  1   4   6 125  1.73857e-04
  1   4   6 126 -1.05332e-05
  1   4   6 130  1.65237e-04
  1   4   6 131 -1.26384e-04
  1   4   6 132  2.27678e-04
  1   4   6 137 -3.67738e-05
  1   4   6 139 -7.81867e-05
  1   4   6 140  3.72512e-05
  1   4   6 141  3.05783e-04
  1   4   6 146  8.51504e-05
  1   4   6 150 -2.32681e-05
  1   4   6 151  1.14015e-05
  1   4   6 153 -3.95336e-05
  1   4   6 155  1.07145e-05
  1   4   6 158 -2.33432e-05
  1   4   6 160 -3.86306e-05
  1   4   6 161  2.77678e-05
  1   4   6 165 -1.95458e-05
  1   4   6 168 -1.15166e-04
  1   4   6 170  1.00603e-05
  1   4   6 171  1.48484e-05
  1   4   6 176 -2.07069e-05
  1   4   7  20  1.08638e-05
  1   4   7  24 -3.81259e-05
  1   4   7  25 -3.82336e-05
  1   4   7  31  4.79493e-05
  1   4   7  32 -5.05223e-05
  1   4   7  33  1.22775e-04
  1   4   7  34 -1.23602e-04
  1   4   7  37  3.26796e-04
  1   4   7  38 -3.30023e-04
  1   4   7  45 -9.88615e-05
  1   4   7  46  3.84503e-05
  1   4   7  47 -3.44678e-05
  1   4   7  48  2.14451e-05
  1   4   7  55  1.58923e-05
  1   4   7  56 -4.09059e-05
  1   4   7  57  3.94838e-05
  1   4   7  61 -4.08530e-05
  1   4   7  62  4.27016e-05
  1   4   7  65 -2.51641e-04
  1   4   7  91 -2.52798e-05
  1   4   7  93 -2.84144e-05
  1   4   7  94  3.61344e-05
  1   4   7 106 -1.35723e-05
  1   4   7 107 -1.35683e-05
  1   4   7 114  6.23822e-05
  1   4   7 116 -7.52527e-05
  1   4   7 117 -7.41972e-05
  1   4   7 118  1.08413e-04
  1   4   7 123 -3.95961e-05
  1   4   7 126  3.84058e-05
  1   4   7 127  3.92512e-05
  1   4   7 128 -2.65108e-04
  1   4   7 134 -1.10720e-05
  1   4   7 136 -6.45422e-05
  1   4   7 142 -6.41827e-05
  1   4   7 143 -5.90868e-05
  1   4   7 144  3.66036e-05
  1   4   7 145 -3.60799e-05
  1   4   7 148 -4.70550e-05
  1   4   7 149 -4.93494e-05
  1   4   7 152 -1.95052e-04
  1   4   7 166 -1.60382e-05
  1   4   7 167  1.66404e-05
  1   4   7 170 -1.37068e-05
  1   4   7 174 -1.47494e-05
  1   4   8   7  1.38316e-04
  1   4   8   8  1.35399e-04
  1   4   8  10  1.07463e-05
  1   4   8  15 -2.28105e-05
  1   4   8  24 -7.90090e-05
  1   4   8  25  8.11045e-05
  1   4   8  31  6.56004e-05
  1   4   8  32  6.58865e-05
  1   4   8  33  5.99382e-05
  1   4   8  34  5.85913e-05
  1   4   8  37  1.17249e-04
  1   4   8  38  1.16218e-04
  1   4   8  45 -4.21030e-04
  1   4   8  46 -1.42582e-05
  1   4   8  47 -1.12587e-05
  1   4   8  55  5.12524e-05
  1   4   8  56 -2.10490e-05
  1   4   8  61  7.44403e-05
  1   4   8  62  8.17618e-05
  1   4   8  65 -2.40904e-04
  1   4   8  71  1.92487e-05
  1   4   8  90  1.48953e-05
  1   4   8  91 -3.48686e-05
  1   4   8  93 -1.27100e-04
  1   4   8  94  9.03864e-05
  1   4   8 106 -2.77740e-05
  1   4   8 107  2.76505e-05
  1   4   8 110  1.71715e-05
  1   4   8 114 -3.26851e-05
  1   4   8 116 -1.50604e-05
  1   4   8 117  1.44456e-05
  1   4   8 118 -3.37209e-05
  1   4   8 126 -1.19360e-05
  1   4   8 127  1.31075e-05
  1   4   8 128 -3.99892e-05
  1   4   8 134  3.32100e-05
  1   4   8 136  4.77544e-05
  1   4   8 142 -2.33354e-04
  1   4   8 143  2.33593e-04
  1   4   8 144  3.18468e-05
  1   4   8 145  3.05839e-05
  1   4   8 148 -1.15822e-05
  1   4   8 149  1.28956e-05
  1   4   8 152  7.48873e-05
  1   4   8 170  1.20084e-05
  1   4   8 174  1.08019e-05
  1   4   9   7  1.73189e-04
  1   4   9   8 -1.15350e-04
  1   4   9  15  1.99041e-04
  1   4   9  20 -1.07638e-04
  1   4   9  21  1.53460e-05
  1   4   9  24  1.79016e-05
  1   4   9  25  1.83702e-05
  1   4   9  27  5.05164e-04
  1   4   9  28 -4.98686e-04
  1   4   9  32 -2.07682e-05
  1   4   9  33 -9.42294e-05
  1   4   9  34  8.98437e-05
  1   4   9  37 -3.30649e-04
  1   4   9  38  3.23373e-04
  1   4   9  45  1.96086e-05
  1   4   9  46  4.29856e-04
  1   4   9  47 -4.27457e-04
  1   4   9  55  4.30578e-04
  1   4   9  56  2.62127e-05
  1   4   9  57 -3.82624e-05
  1   4   9  61 -2.86921e-04
  1   4   9  62  3.10804e-04
  1   4   9  65 -8.32604e-05
  1   4   9  70  1.93671e-05
  1   4   9  73 -1.79803e-04
  1   4   9  78 -2.23613e-04
  1   4   9  79  2.23452e-04
  1   4   9  86 -5.34447e-05
  1   4   9  93 -5.74502e-04
  1   4   9  94 -1.83948e-04
  1   4   9 110 -1.31709e-05
  1   4   9 116  4.08380e-05
  1   4   9 117 -2.59570e-05
  1   4   9 126  1.15119e-05
  1   4   9 128 -1.66124e-05
  1   4   9 142  3.64275e-05
  1   4   9 143 -1.81899e-05
  1   4   9 144  2.02009e-04
  1   4   9 145  1.29245e-04
  1   4   9 148 -2.42509e-05
  1   4   9 152  2.03358e-05
  1   4  10   8  2.15214e-05
  1   4  10   9 -1.10326e-04
  1   4  10  10 -1.69812e-05
  1   4  10  13 -7.83633e-05
  1   4  10  14 -7.05322e-05
  1   4  10  16 -1.04654e-04
  1   4  10  17 -3.87922e-04
  1   4  10  18  1.79197e-04
  1   4  10  22 -4.65096e-04
  1   4  10  23 -2.45081e-04
  1   4  10  25 -1.15630e-04
  1   4  10  26  2.91850e-04
  1   4  10  30  6.26335e-05
  1   4  10  31 -3.69589e-04
  1   4  10  32  1.71682e-05
  1   4  10  34 -2.28978e-04
  1   4  10  35 -2.40876e-04
  1   4  10  36 -2.33775e-04
  1   4  10  37  1.38434e-05
  1   4  10  39  1.38915e-04
  1   4  10  41 -7.53659e-05
  1   4  10  42  1.02918e-05
  1   4  10  43 -1.03584e-04
  1   4  10  44 -6.76457e-04
  1   4  10  47 -1.05778e-05
  1   4  10  48  4.66250e-05
  1   4  10  49 -3.54035e-04
  1   4  10  50 -1.87946e-04
  1   4  10  51  8.49217e-05
  1   4  10  52  7.40734e-05
  1   4  10  53  1.05061e-03
  1   4  10  57 -1.59346e-05
  1   4  10  58 -2.71128e-05
  1   4  10  60  4.17003e-04
  1   4  10  64 -5.87477e-05
  1   4  10  65  1.44806e-04
  1   4  10  66  1.30400e-04
  1   4  10  68  8.44595e-05
  1   4  10  70 -1.40014e-04
  1   4  10  71 -1.11021e-05
  1   4  10  74  6.70724e-05
  1   4  10  75  3.40847e-04
  1   4  10  77  1.97453e-05
  1   4  10  78  1.07432e-05
  1   4  10  81 -8.05393e-05
  1   4  10  82  1.39903e-05
  1   4  10  87 -1.44320e-05
  1   4  10  88 -6.18035e-05
  1   4  10  90  1.53707e-04
  1   4  10  91 -2.39767e-05
  1   4  10  94 -4.09889e-05
  1   4  10  95 -4.50777e-04
  1   4  10  96 -1.10404e-04
  1   4  10  98 -1.75076e-04
  1   4  10  99  2.23298e-04
  1   4  10 100 -2.34862e-05
  1   4  10 101 -2.16801e-05
  1   4  10 102 -5.59564e-04
  1   4  10 104  1.20727e-05
  1   4  10 105 -6.15436e-04
  1   4  10 106 -3.32909e-05
  1   4  10 108 -5.25193e-05
  1   4  10 110  5.10009e-05
  1   4  10 111  1.39300e-04
  1   4  10 112 -1.00707e-04
  1   4  10 113  2.44361e-05
  1   4  10 114  1.94561e-05
  1   4  10 115  2.64844e-04
  1   4  10 117  5.14638e-05
  1   4  10 118 -3.05328e-05
  1   4  10 119  6.71250e-04
  1   4  10 120  5.32222e-05
  1   4  10 122 -2.52768e-04
  1   4  10 126  3.20479e-05
  1   4  10 127  1.11714e-04
  1   4  10 129  4.15687e-04
  1   4  10 130 -6.79295e-05
  1   4  10 132  2.67003e-04
  1   4  10 133  2.16922e-04
  1   4  10 134  1.72248e-05
  1   4  10 135 -2.35701e-04
  1   4  10 136  1.44847e-05
  1   4  10 137 -2.40434e-04
  1   4  10 139 -7.12948e-04
  1   4  10 141  5.70374e-05
  1   4  10 142  1.15790e-05
  1   4  10 143 -4.75203e-05
  1   4  10 144 -2.20135e-05
  1   4  10 145 -7.89368e-05
  1   4  10 146  1.49048e-04
  1   4  10 147 -4.19601e-05
  1   4  10 149 -1.03176e-04
  1   4  10 150  1.43580e-04
  1   4  10 151  1.02240e-04
  1   4  10 152 -7.36808e-05
  1   4  10 153  2.68567e-04
  1   4  10 155 -7.46052e-05
  1   4  10 158 -1.65625e-05
  1   4  10 160  4.78427e-05
  1   4  10 162 -5.19994e-05
  1   4  10 165 -3.31433e-05
  1   4  10 166 -1.34043e-05
  1   4  10 167 -2.37259e-05
  1   4  10 169  1.37377e-05
  1   4  10 171  1.99191e-04
  1   4  11   8  2.63790e-04
  1   4  11  10 -9.35636e-05
  1   4  11  11 -9.94108e-05
  1   4  11  13  3.64425e-05
  1   4  11  14 -1.91652e-04
  1   4  11  16  1.48015e-04
  1   4  11  17 -6.93882e-04
  1   4  11  21 -2.79735e-04
  1   4  11  22 -1.01064e-04
  1   4  11  23  4.33932e-04
  1   4  11  25  3.50599e-05
  1   4  11  27  1.99289e-05
  1   4  11  28  2.93214e-05
  1   4  11  30 -2.00105e-04
  1   4  11  31  1.04716e-04
  1   4  11  34  1.02890e-04
  1   4  11  35  4.24812e-04
  1   4  11  36  1.10144e-04
  1   4  11  37  5.85497e-05
  1   4  11  39  5.02462e-04
  1   4  11  40 -1.69089e-05
  1   4  11  41 -6.83478e-04
  1   4  11  42 -1.09885e-03
  1   4  11  44 -1.44427e-04
  1   4  11  47 -1.22629e-04
  1   4  11  49 -1.41094e-04
  1   4  11  50  8.25167e-05
  1   4  11  51  8.23198e-05
  1   4  11  52  1.07689e-04
  1   4  11  53  1.50149e-04
  1   4  11  55 -1.17447e-04
  1   4  11  58 -3.61255e-04
  1   4  11  62 -1.36799e-04
  1   4  11  63  9.76082e-05
  1   4  11  64 -1.07339e-04
  1   4  11  65 -5.68097e-05
  1   4  11  66  6.84858e-05
  1   4  11  67 -9.56181e-05
  1   4  11  68 -2.51010e-04
  1   4  11  69  1.00295e-04
  1   4  11  70 -9.62832e-05
  1   4  11  72 -1.98315e-04
  1   4  11  73 -1.79575e-04
  1   4  11  75  6.84813e-05
  1   4  11  76  1.57116e-04
  1   4  11  77 -1.92488e-04
  1   4  11  78 -2.37239e-05
  1   4  11  79 -6.73963e-05
  1   4  11  81  7.74361e-05
  1   4  11  82  2.47443e-04
  1   4  11  83  6.92028e-05
  1   4  11  84  1.60252e-04
  1   4  11  85  3.07975e-05
  1   4  11  86  1.39952e-04
  1   4  11  87 -2.43646e-04
  1   4  11  88 -2.88908e-05
  1   4  11  89 -3.43512e-04
  1   4  11  90  5.19050e-05
  1   4  11  91  5.97715e-05
  1   4  11  93  4.93091e-05
  1   4  11  94  2.99052e-05
  1   4  11  95 -6.21680e-04
  1   4  11  96 -1.00227e-04
  1   4  11  97 -1.03116e-04
  1   4  11  98  1.02351e-04
  1   4  11  99  6.30827e-05
  1   4  11 102  4.61840e-05
  1   4  11 103 -1.00855e-04
  1   4  11 104  1.01012e-04
  1   4  11 105 -1.71976e-04
  1   4  11 106 -1.69299e-05
  1   4  11 108 -2.01960e-04
  1   4  11 109  1.06743e-04
  1   4  11 110  1.23392e-04
  1   4  11 111  1.30415e-04
  1   4  11 113 -1.63443e-05
  1   4  11 115  1.10185e-04
  1   4  11 117  8.16288e-05
  1   4  11 119  1.27461e-04
  1   4  11 120 -1.69101e-04
  1   4  11 121 -2.38601e-04
  1   4  11 122 -8.30595e-05
  1   4  11 124  1.08949e-04
  1   4  11 125 -1.29623e-04
  1   4  11 127  1.10491e-05
  1   4  11 129  8.58085e-05
  1   4  11 130 -6.88453e-05
  1   4  11 131 -7.85635e-04
  1   4  11 132  2.88080e-04
  1   4  11 135 -9.33280e-05
  1   4  11 137 -8.98679e-05
  1   4  11 138 -1.06207e-04
  1   4  11 139  3.64851e-04
  1   4  11 141 -6.88596e-05
  1   4  11 143  1.84081e-05
  1   4  11 145  4.21305e-05
  1   4  11 147 -1.54166e-05
  1   4  11 149  5.36576e-05
  1   4  11 150 -1.11344e-04
  1   4  11 151 -6.13390e-05
  1   4  11 152  4.79393e-05
  1   4  11 153  5.66991e-05
  1   4  11 154  1.07584e-04
  1   4  11 155 -1.23597e-04
  1   4  11 156  1.86237e-04
  1   4  11 157 -2.66258e-05
  1   4  11 158 -2.22288e-04
  1   4  11 159  1.08562e-04
  1   4  11 160 -1.42995e-04
  1   4  11 161 -1.55136e-04
  1   4  11 162 -6.70993e-05
  1   4  11 163  1.61177e-05
  1   4  11 164  1.19021e-04
  1   4  11 167 -5.84005e-05
  1   4  11 168  1.47968e-04
  1   4  11 169 -1.59592e-04
  1   4  11 170 -3.03060e-05
  1   4  11 171  4.84988e-05
  1   4  11 172  3.99052e-05
  1   4  11 173  1.31534e-04
  1   4  11 175 -4.39739e-05
  1   4  11 176 -3.51552e-04
  1   4  11 177 -1.42627e-04
  1   4  12   7  2.21858e-04
  1   4  12   8  2.24073e-04
  1   4  12  10 -5.16497e-05
  1   4  12  11  8.33671e-05
  1   4  12  14 -3.61716e-05
  1   4  12  15  1.04499e-05
  1   4  12  18  1.10171e-04
  1   4  12  20 -1.40401e-04
  1   4  12  21 -1.38258e-04
  1   4  12  24  6.35227e-05
  1   4  12  25 -4.36874e-05
  1   4  12  27  2.42684e-05
  1   4  12  28  3.35593e-05
  1   4  12  30  7.69521e-05
  1   4  12  31 -2.18242e-05
  1   4  12  32  3.62448e-05
  1   4  12  33  3.25161e-04
  1   4  12  34  2.67797e-04
  1   4  12  37  1.27746e-04
  1   4  12  38  1.51898e-04
  1   4  12  45 -1.47360e-04
  1   4  12  46 -6.78694e-05
  1   4  12  47 -6.52774e-05
  1   4  12  48 -6.38597e-05
  1   4  12  55 -3.31153e-04
  1   4  12  56  1.81087e-04
  1   4  12  57  8.17984e-05
  1   4  12  59  1.13009e-04
  1   4  12  61  1.59434e-04
  1   4  12  62  1.48958e-04
  1   4  12  65  2.13603e-04
  1   4  12  66  1.04238e-05
  1   4  12  70  2.92246e-04
  1   4  12  71  1.25927e-04
  1   4  12  72 -1.87887e-05
  1   4  12  73  3.82013e-05
  1   4  12  74 -4.73805e-04
  1   4  12  75  2.35217e-05
  1   4  12  83 -1.29551e-05
  1   4  12  84  1.78182e-05
  1   4  12  90 -7.78689e-05
  1   4  12  91 -2.26542e-04
  1   4  12  92  1.61912e-04
  1   4  12  93 -1.37283e-04
  1   4  12  95 -1.35015e-04
  1   4  12  98  4.70444e-05
  1   4  12  99  9.62293e-05
  1   4  12 100 -3.78898e-04
  1   4  12 101 -4.47801e-04
  1   4  12 106 -2.05364e-05
  1   4  12 107  3.69505e-05
  1   4  12 110  1.00971e-04
  1   4  12 111  1.02141e-05
  1   4  12 114 -1.98784e-04
  1   4  12 116 -3.90432e-04
  1   4  12 117 -8.77491e-05
  1   4  12 118  6.35108e-05
  1   4  12 119  1.06031e-05
  1   4  12 123 -2.98005e-05
  1   4  12 126 -2.20665e-05
  1   4  12 127 -1.14865e-04
  1   4  12 128  1.40980e-04
  1   4  12 130 -1.09733e-04
  1   4  12 132  1.57057e-04
  1   4  12 134  3.57036e-04
  1   4  12 135  5.79614e-05
  1   4  12 136  9.51713e-05
  1   4  12 142 -1.88379e-04
  1   4  12 143 -2.92333e-05
  1   4  12 144 -1.91156e-04
  1   4  12 145  1.15621e-04
  1   4  12 146 -2.50752e-05
  1   4  12 148  1.67929e-04
  1   4  12 149  2.14219e-05
  1   4  12 152 -2.24586e-04
  1   4  12 156  1.45843e-04
  1   4  12 157  1.48940e-04
  1   4  12 162 -1.56601e-04
  1   4  12 163 -1.64744e-04
  1   4  12 166 -6.49559e-05
  1   4  12 170  4.19128e-04
  1   4  12 171 -1.06526e-05
  1   4  12 174 -1.79433e-04
  1   4  13   7 -2.52890e-04
  1   4  13   8  2.52272e-04
  1   4  13  15  9.33394e-05
  1   4  13  20  9.10958e-05
  1   4  13  21 -1.03849e-04
  1   4  13  24 -4.95934e-04
  1   4  13  25 -4.95165e-04
  1   4  13  27  5.41283e-05
  1   4  13  28 -3.78976e-05
  1   4  13  31 -9.13653e-04
  1   4  13  32  9.14218e-04
  1   4  13  33 -5.87895e-04
  1   4  13  34  5.85708e-04
  1   4  13  37 -6.49943e-05
  1   4  13  38  4.85634e-05
  1   4  13  45 -2.13405e-04
  1   4  13  46  1.65653e-04
  1   4  13  47 -1.49728e-04
  1   4  13  48  1.26194e-04
  1   4  13  55 -5.07166e-05
  1   4  13  56  2.92923e-05
  1   4  13  57 -3.32651e-05
  1   4  13  61  1.30460e-04
  1   4  13  62 -2.03632e-04
  1   4  13  65  1.71089e-04
  1   4  13  71 -1.16013e-04
  1   4  13  74  7.37551e-05
  1   4  13  91  1.51148e-05
  1   4  13  93  2.65653e-05
  1   4  13  94  1.74523e-04
  1   4  13 110  1.23255e-05
  1   4  13 114  1.46597e-04
  1   4  13 116 -5.58426e-04
  1   4  13 117 -5.59235e-04
  1   4  13 118  5.93294e-04
  1   4  13 123 -9.95243e-05
  1   4  13 126  5.53082e-05
  1   4  13 127  5.46195e-05
  1   4  13 128 -5.21099e-04
  1   4  13 134 -2.00469e-04
  1   4  13 136 -4.59619e-04
  1   4  13 142 -6.98727e-04
  1   4  13 143 -7.04572e-04
  1   4  13 144  3.28418e-04
  1   4  13 145 -3.32013e-04
  1   4  13 148 -2.04748e-04
  1   4  13 149 -2.04687e-04
  1   4  13 152 -1.31976e-03
  1   4  13 156  3.40837e-05
  1   4  13 157  3.38105e-05
  1   4  13 166 -6.30356e-05
  1   4  13 167  6.26283e-05
  1   4  13 170 -4.82166e-05
  1   4  13 174 -4.74000e-05
  1   4  14  10  1.04500e-03
  1   4  14  11 -3.34945e-05
  1   4  14  12 -4.37126e-04
  1   4  14  14 -3.34083e-04
  1   4  14  15  2.54282e-05
  1   4  14  16  4.43846e-04
  1   4  14  17 -5.36172e-05
  1   4  14  18  5.64701e-04
  1   4  14  20 -5.20330e-04
  1   4  14  22  8.84467e-04
  1   4  14  23  2.66479e-04
  1   4  14  24 -1.94939e-04
  1   4  14  25 -4.37403e-04
  1   4  14  26 -6.59795e-04
  1   4  14  29 -1.33077e-05
  1   4  14  30  2.04516e-05
  1   4  14  31 -7.94787e-04
  1   4  14  33  1.91808e-05
  1   4  14  35  4.35933e-04
  1   4  14  37 -1.18972e-04
  1   4  14  39 -3.71182e-04
  1   4  14  40 -5.07691e-04
  1   4  14  41  3.86239e-04
  1   4  14  42  1.31512e-04
  1   4  14  43 -6.17472e-04
  1   4  14  44 -3.85819e-04
  1   4  14  46 -1.12228e-03
  1   4  14  47  7.75564e-05
  1   4  14  50  5.51301e-04
  1   4  14  52  4.23376e-04
  1   4  14  53  3.10612e-04
  1   4  14  54 -1.34123e-05
  1   4  14  56 -4.82626e-05
  1   4  14  57  2.31232e-05
  1   4  14  58 -1.36923e-04
  1   4  14  60  7.64269e-05
  1   4  14  63 -2.29439e-04
  1   4  14  64 -4.76218e-04
  1   4  14  65 -1.00529e-04
  1   4  14  66  3.67567e-05
  1   4  14  67 -4.30468e-04
  1   4  14  68 -3.04183e-04
  1   4  14  70 -1.53574e-05
  1   4  14  71  4.80402e-05
  1   4  14  72 -9.43572e-04
  1   4  14  73  6.13270e-05
  1   4  14  74  4.03195e-04
  1   4  14  75  3.96754e-04
  1   4  14  76 -1.85009e-05
  1   4  14  77 -5.19797e-04
  1   4  14  79  1.92968e-04
  1   4  14  81  2.06403e-04
  1   4  14  82  1.55746e-05
  1   4  14  83  8.44497e-04
  1   4  14  84 -4.58304e-04
  1   4  14  85 -1.29265e-05
  1   4  14  86 -3.49200e-05
  1   4  14  87 -8.95180e-04
  1   4  14  88  4.64945e-04
  1   4  14  89  1.59720e-04
  1   4  14  90 -8.87886e-05
  1   4  14  91  2.35577e-04
  1   4  14  92  1.50052e-05
  1   4  14  93  1.44820e-05
  1   4  14  94 -2.93920e-04
  1   4  14  95 -6.30232e-04
  1   4  14  96 -3.76789e-04
  1   4  14  97  1.21241e-05
  1   4  14  98 -2.34692e-04
  1   4  14  99  3.17928e-05
  1   4  14 100  4.62645e-04
  1   4  14 101 -5.53876e-05
  1   4  14 102  5.71894e-05
  1   4  14 103 -1.60797e-05
  1   4  14 105 -2.45800e-04
  1   4  14 106  1.78101e-04
  1   4  14 108 -5.46454e-04
  1   4  14 109 -6.40365e-05
  1   4  14 110 -3.41957e-05
  1   4  14 112  4.17738e-04
  1   4  14 113 -1.03935e-04
  1   4  14 114  2.02249e-05
  1   4  14 119  1.59285e-05
  1   4  14 120  8.50060e-05
  1   4  14 121  4.23308e-04
  1   4  14 122 -3.10087e-04
  1   4  14 124  1.44640e-05
  1   4  14 125 -8.53327e-05
  1   4  14 126  1.00018e-05
  1   4  14 127  7.78668e-05
  1   4  14 129 -2.08405e-05
  1   4  14 130  1.44101e-04
  1   4  14 131  2.36284e-04
  1   4  14 132  1.37000e-05
  1   4  14 133  5.37478e-04
  1   4  14 134  2.93920e-05
  1   4  14 135 -3.76072e-04
  1   4  14 136 -9.62481e-04
  1   4  14 137 -1.26110e-04
  1   4  14 138  1.11186e-05
  1   4  14 139  4.53575e-04
  1   4  14 140 -2.21384e-05
  1   4  14 141 -4.29111e-04
  1   4  14 146 -2.93965e-04
  1   4  14 148 -2.83746e-04
  1   4  14 150  6.13520e-05
  1   4  14 151 -4.09949e-04
  1   4  14 152 -2.57275e-05
  1   4  14 153 -1.68491e-04
  1   4  14 154  2.01467e-04
  1   4  14 155 -3.53860e-04
  1   4  14 156  1.75410e-04
  1   4  14 157  1.28973e-04
  1   4  14 158  5.12934e-05
  1   4  14 159  4.23797e-04
  1   4  14 160  3.55798e-04
  1   4  14 161  9.14900e-05
  1   4  14 164  4.21232e-04
  1   4  14 165  2.73393e-04
  1   4  14 166 -6.85665e-05
  1   4  14 168  2.51796e-05
  1   4  14 171 -4.99142e-04
  1   4  14 172  1.62121e-04
  1   4  14 173  4.15567e-04
  1   4  14 174  6.63705e-04
  1   4  14 175 -2.68005e-04
  1   4  14 177 -6.18441e-05
  1   4  15   8  2.35823e-05
  1   4  15   9  4.41474e-04
  1   4  15  10  2.64177e-04
  1   4  15  12  2.84449e-04
  1   4  15  13  2.56645e-04
  1   4  15  14  3.60706e-05
  1   4  15  16 -1.90485e-05
  1   4  15  17 -5.21602e-04
  1   4  15  18 -6.19142e-05
  1   4  15  19 -6.39088e-04
  1   4  15  20  5.20035e-04
  1   4  15  21  3.22771e-05
  1   4  15  22  1.23450e-05
  1   4  15  23  1.81524e-04
  1   4  15  24 -5.07624e-05
  1   4  15  25  1.96148e-04
  1   4  15  26 -4.38014e-04
  1   4  15  28  1.25607e-05
  1   4  15  29  6.50086e-04
  1   4  15  30  6.66239e-05
  1   4  15  31 -3.55544e-04
  1   4  15  35  3.80761e-04
  1   4  15  36 -6.50696e-04
  1   4  15  37 -6.88558e-04
  1   4  15  39  4.05505e-04
  1   4  15  40  1.09709e-05
  1   4  15  41  8.53423e-05
  1   4  15  42 -6.02503e-04
  1   4  15  43 -4.41695e-04
  1   4  15  44  1.18598e-04
  1   4  15  46 -3.10754e-04
  1   4  15  47 -1.22878e-05
  1   4  15  50  5.87995e-04
  1   4  15  51  4.38587e-04
  1   4  15  52 -4.84598e-04
  1   4  15  53  2.35820e-04
  1   4  15  55  2.69144e-04
  1   4  15  56 -1.84106e-05
  1   4  15  57 -4.73591e-05
  1   4  15  59 -4.18388e-04
  1   4  15  60  2.15680e-05
  1   4  15  63 -8.14476e-05
  1   4  15  64 -4.22406e-04
  1   4  15  65 -3.57422e-04
  1   4  15  66  7.51623e-05
  1   4  15  67 -3.32052e-04
  1   4  15  68 -4.20038e-04
  1   4  15  69  3.01208e-04
  1   4  15  70 -1.16407e-04
  1   4  15  71  2.21355e-05
  1   4  15  72  3.04461e-04
  1   4  15  73 -3.20568e-04
  1   4  15  75  2.88674e-04
  1   4  15  77  2.04883e-04
  1   4  15  78 -1.20610e-05
  1   4  15  79 -1.78754e-05
  1   4  15  81  1.79628e-04
  1   4  15  82  4.55944e-04
  1   4  15  83  3.31350e-04
  1   4  15  85  2.44274e-04
  1   4  15  87  3.10489e-04
  1   4  15  88 -2.48619e-04
  1   4  15  89 -2.91882e-04
  1   4  15  90  2.29295e-04
  1   4  15  91 -4.45764e-05
  1   4  15  92  1.05035e-04
  1   4  15  94 -8.81517e-05
  1   4  15  95 -1.94823e-04
  1   4  15  98 -3.11375e-05
  1   4  15  99 -3.91131e-05
  1   4  15 100 -1.32275e-04
  1   4  15 102  4.17267e-04
  1   4  15 103  4.44158e-04
  1   4  15 105 -4.69034e-05
  1   4  15 106  1.02575e-04
  1   4  15 107  1.57420e-05
  1   4  15 110  2.01577e-05
  1   4  15 111 -4.28542e-05
  1   4  15 113  1.45798e-04
  1   4  15 114 -2.17414e-04
  1   4  15 115  8.36535e-05
  1   4  15 116  2.15343e-05
  1   4  15 117  1.32773e-05
  1   4  15 118  3.39860e-05
  1   4  15 119  2.96744e-05
  1   4  15 120 -4.37156e-04
  1   4  15 122 -3.38842e-04
  1   4  15 125 -2.73004e-04
  1   4  15 126 -2.19268e-05
  1   4  15 127 -2.31876e-04
  1   4  15 129  1.87276e-05
  1   4  15 130 -5.42414e-04
  1   4  15 131  4.56808e-04
  1   4  15 132  4.67284e-04
  1   4  15 133  4.24374e-04
  1   4  15 135 -1.91283e-04
  1   4  15 136 -3.50951e-04
  1   4  15 137 -3.72818e-04
  1   4  15 138 -5.25348e-04
  1   4  15 139 -1.37697e-04
  1   4  15 140  4.48870e-04
  1   4  15 141 -2.40693e-04
  1   4  15 142 -2.61782e-05
  1   4  15 143  7.31870e-05
  1   4  15 144  1.47661e-05
  1   4  15 145 -1.58555e-05
  1   4  15 146 -6.36304e-04
  1   4  15 147  4.41710e-04
  1   4  15 148 -8.63995e-04
  1   4  15 149 -5.41268e-05
  1   4  15 150  1.62714e-04
  1   4  15 153  2.56934e-04
  1   4  15 155 -3.84802e-05
  1   4  15 157  3.72004e-04
  1   4  15 158  1.27910e-04
  1   4  15 159 -5.23865e-04
  1   4  15 160  6.25397e-05
  1   4  15 161 -4.51814e-04
  1   4  15 162  5.15853e-05
  1   4  15 163 -1.19153e-05
  1   4  15 164 -6.61889e-05
  1   4  15 166 -3.61026e-05
  1   4  15 168  1.57238e-04
  1   4  15 169 -3.94530e-04
  1   4  15 170  5.51385e-05
  1   4  15 171  1.54071e-04
  1   4  15 172  2.16678e-04
  1   4  15 173 -3.78612e-04
  1   4  15 174  3.57949e-05
  1   4  15 175  7.00377e-05
  1   4  15 176  2.00340e-04
  1   4  15 177  2.56127e-04
  1   5   6   9 -3.25548e-04
  1   5   6  12 -1.03248e-05
  1   5   6  16  1.44682e-05
  1   5   6  18 -1.44955e-04
  1   5   6  36 -1.39329e-04
  1   5   6  40  3.25521e-04
  1   5   6  43  1.98684e-04
  1   5   6  51 -1.21150e-04
  1   5   6  72 -1.25738e-05
  1   5   6  77  4.28564e-05
  1   5   6  80 -2.43585e-05
  1   5   6  85  1.10614e-05
  1   5   6  87  1.31465e-05
  1   5   6  89 -4.54302e-05
  1   5   6 109 -2.09894e-04
  1   5   6 112 -3.48481e-04
  1   5   6 121  3.11010e-04
  1   5   6 131 -7.66093e-04
  1   5   6 140 -1.01706e-03
  1   5   6 147 -4.05534e-04
  1   5   6 151 -1.20954e-04
  1   5   6 161  5.52870e-05
  1   5   6 173 -1.80711e-05
  1   5   6 176 -2.72988e-05
  1   5   7   7 -3.58384e-04
  1   5   7   8  3.38054e-04
  1   5   7  10 -1.70936e-05
  1   5   7  11  1.70793e-05
  1   5   7  15  5.84568e-05
  1   5   7  16 -5.70133e-05
  1   5   7  20  8.69246e-05
  1   5   7  21 -8.72578e-05
  1   5   7  27 -4.79978e-05
  1   5   7  28 -4.82150e-05
  1   5   7  31  2.04205e-05
  1   5   7  33  1.45482e-04
  1   5   7  37 -2.65548e-04
  1   5   7  38 -2.63766e-04
  1   5   7  45  8.13943e-05
  1   5   7  46  1.36406e-04
  1   5   7  47  1.36277e-04
  1   5   7  48 -4.29623e-05
  1   5   7  49 -4.26431e-05
  1   5   7  54  3.01959e-05
  1   5   7  56  2.80135e-05
  1   5   7  57 -2.78630e-05
  1   5   7  61 -3.90188e-04
  1   5   7  62  3.79402e-04
  1   5   7  66  2.65544e-04
  1   5   7  70  5.29691e-05
  1   5   7  71  5.25095e-05
  1   5   7  72  6.39138e-05
  1   5   7  73  6.42804e-05
  1   5   7  78 -2.18729e-05
  1   5   7  79 -2.15405e-05
  1   5   7  86  2.24107e-05
  1   5   7  87 -2.22904e-05
  1   5   7  93  1.55637e-05
  1   5   7  94 -2.20814e-05
  1   5   7 100  1.69152e-05
  1   5   7 101  2.73753e-05
  1   5   7 111 -3.55132e-05
  1   5   7 118 -1.12547e-04
  1   5   7 119 -1.14249e-04
  1   5   7 122  2.42954e-05
  1   5   8   7  2.42512e-04
  1   5   8   8  2.73885e-04
  1   5   8  10 -1.21393e-05
  1   5   8  15  6.18794e-04
  1   5   8  16  6.65723e-04
  1   5   8  20 -1.15002e-04
  1   5   8  21 -1.11353e-04
  1   5   8  25  1.10985e-05
  1   5   8  27  6.50230e-04
  1   5   8  28 -6.48808e-04
  1   5   8  31  6.36200e-05
  1   5   8  33  4.58478e-04
  1   5   8  37 -4.74419e-04
  1   5   8  38  4.72625e-04
  1   5   8  46  3.29601e-04
  1   5   8  47 -3.30909e-04
  1   5   8  48 -3.07378e-05
  1   5   8  49  3.05004e-05
  1   5   8  54 -6.38567e-05
  1   5   8  56  1.41609e-05
  1   5   8  57 -6.09903e-05
  1   5   8  61 -4.94879e-04
  1   5   8  62 -4.77648e-04
  1   5   8  66  2.94580e-04
  1   5   8  70 -5.31062e-05
  1   5   8  71  5.36043e-05
  1   5   8  72  1.01873e-04
  1   5   8  73 -1.01450e-04
  1   5   8  78  1.25415e-05
  1   5   8  79 -1.35714e-05
  1   5   8  94 -2.52995e-05
  1   5   8 101 -1.32299e-05
  1   5   8 118 -1.23351e-04
  1   5   8 119  1.24402e-04
  1   5   8 122 -3.62165e-05
  1   5   8 142  2.62975e-05
  1   5   8 143 -1.56497e-05
  1   5   8 152 -1.38163e-05
  1   5   8 153  1.22130e-05
  1   5   9   7  1.53284e-04
  1   5   9   8 -1.08426e-04
  1   5   9  15 -4.00633e-05
  1   5   9  16  2.65330e-05
  1   5   9  20  3.03567e-05
  1   5   9  21 -2.59227e-05
  1   5   9  24 -1.09890e-04
  1   5   9  25  1.09403e-04
  1   5   9  27 -1.53898e-05
  1   5   9  31  2.30155e-04
  1   5   9  37 -5.89519e-05
  1   5   9  38 -6.19957e-05
  1   5   9  45  9.84814e-05
  1   5   9  47  1.70325e-05
  1   5   9  54  1.03098e-04
  1   5   9  62  2.06221e-05
  1   5   9  65 -2.54940e-05
  1   5   9  74 -2.15257e-05
  1   5   9  93  2.07735e-04
  1   5   9  94  1.95915e-04
  1   5   9 106  2.48256e-05
  1   5   9 116 -7.22566e-05
  1   5   9 117  7.19203e-05
  1   5   9 126  9.69629e-05
  1   5   9 127  9.69920e-05
  1   5   9 128 -3.05532e-04
  1   5   9 129  5.88536e-05
  1   5   9 134  6.66947e-05
  1   5   9 136  7.16217e-05
  1   5   9 137  7.16497e-05
  1   5   9 142 -1.84499e-04
  1   5   9 143 -1.89991e-04
  1   5   9 144  1.90976e-04
  1   5   9 145 -1.93702e-04
  1   5   9 148  2.10112e-04
  1   5   9 149  1.91362e-04
  1   5   9 152  7.51661e-05
  1   5   9 153 -7.10110e-05
  1   5   9 157 -3.58558e-05
  1   5   9 170 -1.99738e-05
  1   5   9 171  1.96771e-05
  1   5  10   8  1.41463e-04
  1   5  10   9 -1.18976e-05
  1   5  10  12 -2.29115e-04
  1   5  10  14  7.88609e-05
  1   5  10  17 -2.15976e-05
  1   5  10  18  3.86580e-05
  1   5  10  21 -9.19164e-05
  1   5  10  22  6.70510e-05
  1   5  10  24 -3.99766e-05
  1   5  10  27  1.04439e-05
  1   5  10  28 -2.39898e-05
  1   5  10  29  2.78297e-05
  1   5  10  30 -5.63595e-04
  1   5  10  31 -3.59528e-05
  1   5  10  32 -2.13083e-05
  1   5  10  39  1.33714e-05
  1   5  10  40 -1.32404e-05
  1   5  10  41  1.00610e-04
  1   5  10  43  2.79413e-05
  1   5  10  44  5.87891e-05
  1   5  10  48  7.42546e-05
  1   5  10  50  5.20287e-05
  1   5  10  51  1.27903e-04
  1   5  10  53  1.06945e-04
  1   5  10  54 -2.74178e-04
  1   5  10  55  1.63966e-04
  1   5  10  56 -1.11372e-04
  1   5  10  58  1.87069e-05
  1   5  10  59  3.08060e-05
  1   5  10  60 -1.12860e-05
  1   5  10  62  3.54656e-05
  1   5  10  63 -2.22686e-04
  1   5  10  64  1.11963e-05
  1   5  10  65 -2.19596e-05
  1   5  10  66 -8.73365e-05
  1   5  10  68 -1.62360e-05
  1   5  10  70 -1.75791e-04
  1   5  10  71 -2.80129e-05
  1   5  10  72 -1.64712e-04
  1   5  10  75 -1.74689e-05
  1   5  10  76 -6.49966e-05
  1   5  10  78  4.07154e-05
  1   5  10  79  1.02405e-04
  1   5  10  80  1.28823e-05
  1   5  10  81  6.85700e-05
  1   5  10  82 -1.27254e-05
  1   5  10  84  1.68313e-05
  1   5  10  86  2.38813e-05
  1   5  10  87 -3.35042e-05
  1   5  10  90  1.63059e-05
  1   5  10  92  3.04130e-04
  1   5  10  94 -1.16792e-05
  1   5  10  95  3.36755e-04
  1   5  10  96  1.45402e-05
  1   5  10  97 -1.43170e-05
  1   5  10  98 -3.58905e-04
  1   5  10  99 -2.87844e-04
  1   5  10 100  5.26080e-05
  1   5  10 101 -1.89090e-05
  1   5  10 102 -4.13142e-05
  1   5  10 103  1.30628e-04
  1   5  10 104 -1.64918e-04
  1   5  10 105 -3.71991e-04
  1   5  10 106 -9.87950e-05
  1   5  10 107 -9.61278e-05
  1   5  10 111  1.75822e-05
  1   5  10 112 -3.03259e-04
  1   5  10 115  2.97275e-04
  1   5  10 117 -2.46770e-04
  1   5  10 120 -1.42864e-04
  1   5  10 129  9.80817e-04
  1   5  10 130  4.63885e-04
  1   5  10 131  5.45739e-05
  1   5  10 132  4.93597e-04
  1   5  10 133  2.18626e-04
  1   5  10 135  8.55064e-05
  1   5  10 140  8.60119e-05
  1   5  10 141 -7.49004e-04
  1   5  10 145  9.02730e-04
  1   5  10 147  4.76649e-04
  1   5  10 149  6.17395e-04
  1   5  10 150  7.73722e-05
  1   5  10 152  5.70185e-05
  1   5  10 155 -3.19389e-05
  1   5  10 156 -5.12306e-05
  1   5  10 157 -2.31101e-05
  1   5  10 158  1.43251e-05
  1   5  10 160 -7.34700e-05
  1   5  10 162  3.72727e-05
  1   5  10 163 -8.77422e-05
  1   5  10 167  9.40142e-05
  1   5  10 170  4.43438e-05
  1   5  10 172 -4.77145e-05
  1   5  10 173 -2.58277e-05
  1   5  10 174  2.19415e-05
  1   5  10 175 -5.41160e-05
  1   5  10 177  1.03698e-05
  1   5  11  11 -2.79494e-05
  1   5  11  14 -9.29758e-04
  1   5  11  17 -3.14006e-05
  1   5  11  22 -9.55078e-05
  1   5  11  23 -3.42856e-05
  1   5  11  24 -9.32728e-05
  1   5  11  25 -1.54767e-05
  1   5  11  26 -5.89664e-05
  1   5  11  30  7.36477e-05
  1   5  11  31 -2.68825e-04
  1   5  11  32 -2.28376e-04
  1   5  11  35  2.42780e-05
  1   5  11  39  2.10194e-05
  1   5  11  41 -1.01268e-04
  1   5  11  42  6.74635e-05
  1   5  11  44  6.58249e-05
  1   5  11  50  6.49032e-05
  1   5  11  53  1.11468e-04
  1   5  11  54  6.35197e-05
  1   5  11  55  7.58847e-05
  1   5  11  56  3.89639e-05
  1   5  11  58 -2.44142e-04
  1   5  11  60 -8.38835e-05
  1   5  11  62  1.38945e-05
  1   5  11  63  3.29582e-04
  1   5  11  65  2.10289e-05
  1   5  11  68  4.71965e-05
  1   5  11  70  1.14249e-05
  1   5  11  75  6.48259e-05
  1   5  11  77 -6.25055e-05
  1   5  11  81  1.32276e-05
  1   5  11  82 -3.69495e-05
  1   5  11  85  2.97417e-05
  1   5  11  88  5.67843e-05
  1   5  11  89 -2.66166e-04
  1   5  11  90  8.13426e-05
  1   5  11  91  7.71412e-05
  1   5  11  94  2.14049e-05
  1   5  11  95 -2.98000e-04
  1   5  11  98  4.71049e-04
  1   5  11  99 -2.90059e-04
  1   5  11 100  1.14589e-05
  1   5  11 102  1.10239e-05
  1   5  11 105  1.32236e-05
  1   5  11 106  1.20092e-04
  1   5  11 107  8.98064e-05
  1   5  11 113 -7.19292e-05
  1   5  11 114 -1.08628e-04
  1   5  11 115  1.84839e-04
  1   5  11 117 -2.90387e-04
  1   5  11 120  4.15302e-05
  1   5  11 123 -2.60829e-05
  1   5  11 125  4.97505e-05
  1   5  11 127  1.85395e-05
  1   5  11 129  2.61547e-05
  1   5  11 130 -4.30766e-04
  1   5  11 131 -4.31524e-05
  1   5  11 132 -4.73222e-04
  1   5  11 136  4.03304e-05
  1   5  11 137  1.06945e-04
  1   5  11 139  6.40904e-05
  1   5  11 140  1.25493e-05
  1   5  11 141 -7.29735e-04
  1   5  11 146 -4.09519e-05
  1   5  11 149  5.91353e-05
  1   5  11 150 -1.18174e-04
  1   5  11 151  1.71109e-05
  1   5  11 152 -7.42947e-05
  1   5  11 153  6.47766e-05
  1   5  11 155 -1.90617e-05
  1   5  11 158 -5.58795e-05
  1   5  11 161  1.33067e-05
  1   5  11 165 -2.54686e-05
  1   5  11 167 -1.20280e-05
  1   5  11 168 -3.46780e-05
  1   5  11 170  5.46180e-05
  1   5  11 172 -7.72600e-05
  1   5  11 173 -2.03327e-05
  1   5  11 176 -1.26241e-05
  1   5  11 177  1.05395e-04
  1   5  12   7 -1.60920e-04
  1   5  12   8 -2.00299e-04
  1   5  12  10  5.15946e-05
  1   5  12  11  5.68495e-05
  1   5  12  14 -4.59350e-04
  1   5  12  15  2.50639e-04
  1   5  12  16  3.13649e-04
  1   5  12  18 -1.41191e-05
  1   5  12  20  1.54284e-04
  1   5  12  21  1.75307e-04
  1   5  12  24 -4.98279e-05
  1   5  12  25 -4.84903e-05
  1   5  12  27 -1.15199e-05
  1   5  12  28 -2.38268e-05
  1   5  12  30 -5.05270e-04
  1   5  12  31 -2.85719e-04
  1   5  12  33  3.12278e-05
  1   5  12  37  2.57545e-04
  1   5  12  38 -2.64620e-04
  1   5  12  45  1.45468e-04
  1   5  12  46  3.06299e-04
  1   5  12  47 -3.46369e-04
  1   5  12  49 -4.21266e-05
  1   5  12  54 -4.57325e-04
  1   5  12  56 -1.76380e-04
  1   5  12  57 -2.92291e-05
  1   5  12  61 -1.54278e-04
  1   5  12  62 -1.58170e-04
  1   5  12  65  8.03213e-05
  1   5  12  70  5.11085e-05
  1   5  12  71 -5.59447e-05
  1   5  12  72 -1.34166e-05
  1   5  12  74 -4.65437e-05
  1   5  12  78  4.02607e-05
  1   5  12  79  4.29958e-05
  1   5  12  83  1.49596e-05
  1   5  12  84 -1.08315e-05
  1   5  12  90  3.33669e-05
  1   5  12  91  2.33591e-05
  1   5  12  93 -7.92180e-04
  1   5  12  94  7.82743e-04
  1   5  12  95 -1.00019e-04
  1   5  12  98 -1.35975e-05
  1   5  12  99  2.95529e-04
  1   5  12 100 -2.32812e-05
  1   5  12 106 -2.81591e-04
  1   5  12 111 -4.98932e-05
  1   5  12 114 -5.81375e-04
  1   5  12 116 -5.44622e-04
  1   5  12 117 -5.38025e-04
  1   5  12 126 -3.34418e-04
  1   5  12 127  3.34057e-04
  1   5  12 128  1.31043e-03
  1   5  12 129 -6.38921e-05
  1   5  12 130  1.16905e-05
  1   5  12 132 -2.07781e-05
  1   5  12 134  1.96001e-04
  1   5  12 136  4.84852e-05
  1   5  12 137 -5.31594e-05
  1   5  12 141  6.97818e-05
  1   5  12 142 -1.53169e-03
  1   5  12 143  1.53142e-03
  1   5  12 144  1.14855e-03
  1   5  12 145  1.15922e-03
  1   5  12 148  9.78169e-04
  1   5  12 149 -9.65487e-04
  1   5  12 152 -4.35698e-04
  1   5  12 153 -4.49432e-04
  1   5  12 162 -5.28473e-05
  1   5  12 163 -5.24536e-05
  1   5  12 166  1.45949e-04
  1   5  12 167  1.63531e-04
  1   5  12 170  1.02920e-04
  1   5  12 171  8.84576e-05
  1   5  12 174  8.33577e-05
  1   5  12 175 -7.54915e-05
  1   5  13   7  1.03250e-04
  1   5  13   8  1.54840e-04
  1   5  13  10 -3.40197e-05
  1   5  13  11  3.41829e-05
  1   5  13  15  1.39183e-03
  1   5  13  16 -1.38767e-03
  1   5  13  20 -8.63969e-05
  1   5  13  21  6.60904e-05
  1   5  13  27  1.33456e-03
  1   5  13  28  1.33231e-03
  1   5  13  31 -1.76615e-05
  1   5  13  33  8.54954e-04
  1   5  13  37 -1.41623e-03
  1   5  13  38 -1.41185e-03
  1   5  13  45  1.55571e-04
  1   5  13  46  9.67225e-04
  1   5  13  47  9.71051e-04
  1   5  13  48 -8.03545e-05
  1   5  13  49 -7.99184e-05
  1   5  13  54 -5.93684e-05
  1   5  13  56  5.00542e-05
  1   5  13  57 -5.27699e-05
  1   5  13  61 -1.65145e-03
  1   5  13  62  1.65203e-03
  1   5  13  65 -1.69569e-05
  1   5  13  66  7.49637e-04
  1   5  13  70  7.55367e-05
  1   5  13  71  7.67559e-05
  1   5  13  72 -1.24921e-04
  1   5  13  73 -1.21830e-04
  1   5  13  78 -6.07761e-05
  1   5  13  79 -6.07202e-05
  1   5  13  83 -5.05328e-05
  1   5  13  84  5.06125e-05
  1   5  13  86  1.88656e-04
  1   5  13  87 -1.88411e-04
  1   5  13  90 -1.25052e-05
  1   5  13  93 -5.19670e-05
  1   5  13  94  5.79100e-05
  1   5  13 100  3.16733e-05
  1   5  13 101  3.18841e-05
  1   5  13 111 -4.14304e-05
  1   5  13 118 -6.30220e-05
  1   5  13 119 -6.31684e-05
  1   5  13 122  4.89863e-05
  1   5  13 142  3.66880e-05
  1   5  13 143  3.76810e-05
  1   5  13 144 -5.02678e-05
  1   5  13 145 -3.87649e-05
  1   5  13 149 -1.09550e-05
  1   5  13 152 -2.51289e-05
  1   5  13 153 -1.49740e-05
  1   5  13 161 -1.31563e-05
  1   5  14   8  2.57791e-05
  1   5  14  10 -2.32013e-05
  1   5  14  13  1.97951e-04
  1   5  14  14 -2.46237e-04
  1   5  14  17 -2.99956e-04
  1   5  14  20  2.14981e-04
  1   5  14  22  1.07940e-04
  1   5  14  23 -1.61437e-04
  1   5  14  24 -3.14075e-05
  1   5  14  25  2.38464e-05
  1   5  14  30 -2.05988e-04
  1   5  14  31  9.52680e-05
  1   5  14  32  1.21252e-04
  1   5  14  34 -2.31750e-04
  1   5  14  35  6.32076e-05
  1   5  14  37 -7.92808e-05
  1   5  14  39  4.21429e-04
  1   5  14  40  1.47320e-04
  1   5  14  41 -1.51368e-04
  1   5  14  42 -9.82628e-05
  1   5  14  44 -3.48916e-04
  1   5  14  46  5.06952e-05
  1   5  14  49 -5.30348e-05
  1   5  14  50  1.42090e-05
  1   5  14  53 -4.29587e-05
  1   5  14  54 -2.10005e-04
  1   5  14  55  3.51727e-04
  1   5  14  56 -2.83502e-05
  1   5  14  57  1.39350e-04
  1   5  14  58 -6.40897e-05
  1   5  14  60  1.13188e-04
  1   5  14  62 -6.08279e-05
  1   5  14  63  2.54265e-05
  1   5  14  65  2.23909e-04
  1   5  14  66 -3.22799e-04
  1   5  14  68  2.20166e-04
  1   5  14  73  3.16535e-05
  1   5  14  74  2.78461e-05
  1   5  14  75  3.35946e-04
  1   5  14  77  2.55885e-04
  1   5  14  81 -2.70502e-05
  1   5  14  82  2.78942e-04
  1   5  14  83  2.32242e-05
  1   5  14  84 -2.02648e-05
  1   5  14  88  1.89673e-04
  1   5  14  89  8.29193e-05
  1   5  14  90 -3.56101e-05
  1   5  14  91  6.04308e-05
  1   5  14  92  2.42602e-04
  1   5  14  93 -1.35209e-05
  1   5  14  94 -7.05685e-05
  1   5  14  95  4.07655e-05
  1   5  14  96  2.26889e-04
  1   5  14  99  2.89589e-04
  1   5  14 100 -1.52363e-05
  1   5  14 101  9.97696e-05
  1   5  14 106 -1.63500e-05
  1   5  14 107  1.06122e-05
  1   5  14 108  5.82931e-05
  1   5  14 110 -1.42883e-05
  1   5  14 111  1.61284e-05
  1   5  14 112  1.47249e-05
  1   5  14 113 -2.50439e-05
  1   5  14 115 -1.25239e-05
  1   5  14 117  1.12225e-05
  1   5  14 120  1.58987e-04
  1   5  14 121 -4.90830e-05
  1   5  14 123 -2.84332e-05
  1   5  14 125  2.84597e-04
  1   5  14 127  5.25760e-05
  1   5  14 130  1.94336e-05
  1   5  14 131 -4.51576e-04
  1   5  14 132  1.78031e-04
  1   5  14 133 -2.54124e-05
  1   5  14 135  3.03076e-05
  1   5  14 136  4.93858e-05
  1   5  14 137  1.32222e-04
  1   5  14 138  1.56444e-05
  1   5  14 140  3.41747e-05
  1   5  14 141 -3.94689e-04
  1   5  14 145 -1.50411e-05
  1   5  14 146 -5.28803e-05
  1   5  14 147 -1.83064e-05
  1   5  14 148  8.92901e-05
  1   5  14 150 -2.55087e-05
  1   5  14 151  1.27470e-05
  1   5  14 152  1.19660e-05
  1   5  14 155 -5.86317e-05
  1   5  14 156  3.96577e-05
  1   5  14 157 -3.62662e-05
  1   5  14 158 -5.48863e-05
  1   5  14 160 -5.09708e-05
  1   5  14 161 -1.60048e-05
  1   5  14 163  1.79379e-05
  1   5  14 165 -2.80049e-05
  1   5  14 166 -3.51019e-05
  1   5  14 167 -2.26383e-05
  1   5  14 168  8.05903e-05
  1   5  14 170 -1.52676e-05
  1   5  14 171 -3.81680e-05
  1   5  14 172  1.72123e-04
  1   5  14 173  2.26997e-05
  1   5  14 174 -2.20841e-05
  1   5  14 175  1.90363e-05
  1   5  14 176  1.06730e-04
  1   5  14 177 -1.74310e-05
  1   5  15   8  2.38378e-05
  1   5  15   9  5.77911e-05
  1   5  15  10 -1.33794e-05
  1   5  15  12 -1.63270e-04
  1   5  15  13 -6.47049e-05
  1   5  15  14  1.86544e-04
  1   5  15  17 -2.43447e-04
  1   5  15  18 -1.33783e-05
  1   5  15  19  3.35032e-04
  1   5  15  20 -2.04147e-04
  1   5  15  22 -1.67148e-04
  1   5  15  23 -5.36655e-05
  1   5  15  24  1.16690e-04
  1   5  15  25  2.31614e-04
  1   5  15  29  3.68017e-04
  1   5  15  30 -2.95333e-04
  1   5  15  31  1.65483e-04
  1   5  15  32 -2.71535e-05
  1   5  15  34  1.05071e-04
  1   5  15  35 -2.99281e-04
  1   5  15  37  3.07652e-04
  1   5  15  39 -2.33034e-04
  1   5  15  41  4.23975e-05
  1   5  15  42  1.83023e-04
  1   5  15  44  4.08939e-05
  1   5  15  46  3.11619e-04
  1   5  15  48 -2.30435e-05
  1   5  15  49  1.05466e-04
  1   5  15  50  1.13897e-04
  1   5  15  51  1.08016e-05
  1   5  15  53 -1.68752e-04
  1   5  15  54 -3.28366e-04
  1   5  15  55  1.71754e-04
  1   5  15  57 -3.05581e-05
  1   5  15  58  1.32158e-05
  1   5  15  60 -9.20220e-05
  1   5  15  62  1.20764e-04
  1   5  15  63 -2.41447e-04
  1   5  15  65 -2.94936e-04
  1   5  15  66 -6.14230e-05
  1   5  15  67  1.21174e-04
  1   5  15  68  1.04729e-04
  1   5  15  69  6.33842e-05
  1   5  15  70 -7.06995e-05
  1   5  15  71 -1.72647e-04
  1   5  15  72 -1.51768e-05
  1   5  15  73 -6.79015e-05
  1   5  15  75  1.16745e-04
  1   5  15  76 -4.73453e-04
  1   5  15  77 -2.70307e-04
  1   5  15  79 -3.35156e-05
  1   5  15  81 -3.74878e-04
  1   5  15  82 -7.12357e-05
  1   5  15  83 -2.08518e-04
  1   5  15  84  2.24679e-04
  1   5  15  85  5.66666e-05
  1   5  15  88 -2.76438e-04
  1   5  15  89  2.32278e-05
  1   5  15  90  2.05502e-04
  1   5  15  91  1.74192e-04
  1   5  15  92  1.63876e-05
  1   5  15  93 -1.73306e-05
  1   5  15  94  4.07095e-05
  1   5  15  95 -1.34970e-04
  1   5  15  98 -9.94661e-05
  1   5  15  99 -3.92229e-04
  1   5  15 100 -3.21280e-04
  1   5  15 101 -6.17275e-05
  1   5  15 105 -8.00888e-05
  1   5  15 106 -4.17281e-05
  1   5  15 108  7.16607e-05
  1   5  15 109 -2.40656e-05
  1   5  15 110  2.24489e-04
  1   5  15 111  1.92170e-04
  1   5  15 113  1.99944e-04
  1   5  15 114  1.33793e-04
  1   5  15 115  9.01335e-05
  1   5  15 119  7.33219e-05
  1   5  15 120 -2.76966e-04
  1   5  15 123 -1.82222e-05
  1   5  15 125 -1.15344e-04
  1   5  15 130  6.98302e-05
  1   5  15 131  7.50904e-05
  1   5  15 132  1.34493e-04
  1   5  15 134 -1.00515e-05
  1   5  15 135  1.63306e-04
  1   5  15 136  1.55835e-04
  1   5  15 137 -1.09110e-04
  1   5  15 139  9.85984e-05
  1   5  15 146 -3.93690e-04
  1   5  15 148  2.30328e-04
  1   5  15 150  6.91565e-05
  1   5  15 152  2.15099e-05
  1   5  15 153 -5.34096e-05
  1   5  15 154 -1.18634e-05
  1   5  15 155 -8.08502e-05
  1   5  15 156  3.77458e-04
  1   5  15 157  3.57726e-04
  1   5  15 158  1.48355e-04
  1   5  15 160 -2.35041e-05
  1   5  15 162 -3.71391e-05
  1   5  15 163  1.04519e-05
  1   5  15 164 -4.45505e-05
  1   5  15 165 -1.03435e-04
  1   5  15 166  1.42247e-05
  1   5  15 168  2.07777e-04
  1   5  15 170 -3.79719e-04
  1   5  15 171  1.21331e-04
  1   5  15 172 -2.25873e-04
  1   5  15 174  1.39526e-05
  1   5  15 175 -1.22520e-05
  1   5  15 177  3.56812e-05
  1   6   7   7  1.07800e-04
  1   6   7   8  8.99611e-05
  1   6   7  21  1.20787e-05
  1   6   7  24 -8.04205e-05
  1   6   7  25  8.04439e-05
  1   6   7  31  1.82813e-04
  1   6   7  33  2.94978e-05
  1   6   7  37 -2.29086e-05
  1   6   7  38  2.40166e-05
  1   6   7  45  1.57790e-04
  1   6   7  46 -1.55248e-05
  1   6   7  47 -1.44323e-05
  1   6   7  61 -2.84475e-05
  1   6   7  62  3.95488e-05
  1   6   7  74 -2.19257e-05
  1   6   7  93 -2.20074e-05
  1   6   7  94 -2.62066e-05
  1   6   7 106 -1.08583e-05
  1   6   7 114 -1.07607e-05
  1   6   7 115  1.04262e-05
  1   6   7 116 -9.73010e-05
  1   6   7 117  9.68900e-05
  1   6   7 126  1.16184e-05
  1   6   7 127 -1.16056e-05
  1   6   7 134  4.57614e-05
  1   6   7 136  5.27254e-05
  1   6   7 137 -5.25980e-05
  1   6   7 142  2.35135e-05
  1   6   7 143  2.34628e-05
  1   6   7 144  5.34876e-05
  1   6   7 145 -5.22543e-05
  1   6   7 148 -8.08665e-05
  1   6   7 149  8.03449e-05
  1   6   7 152  2.27297e-04
  1   6   7 153  1.98210e-04
  1   6   7 156 -1.14662e-05
  1   6   7 157 -1.13649e-05
  1   6   8   7  1.35597e-04
  1   6   8   8 -1.14903e-04
  1   6   8  15 -2.88775e-05
  1   6   8  20 -4.81467e-05
  1   6   8  21  5.54308e-05
  1   6   8  24  9.99421e-05
  1   6   8  25  9.93933e-05
  1   6   8  31  1.90014e-04
  1   6   8  37 -1.15241e-04
  1   6   8  38 -1.15642e-04
  1   6   8  45 -3.43358e-04
  1   6   8  46 -6.44499e-05
  1   6   8  47  5.81911e-05
  1   6   8  54  3.35530e-04
  1   6   8  93  2.94212e-04
  1   6   8  94 -2.88212e-04
  1   6   8 106 -2.52492e-05
  1   6   8 114 -6.15235e-05
  1   6   8 115 -6.21692e-05
  1   6   8 116  8.13361e-05
  1   6   8 117  8.11208e-05
  1   6   8 126 -2.77295e-05
  1   6   8 127 -2.77020e-05
  1   6   8 128 -1.85320e-04
  1   6   8 134  6.55446e-05
  1   6   8 136  7.87319e-05
  1   6   8 137  7.90132e-05
  1   6   8 142  1.45088e-04
  1   6   8 143 -1.41923e-04
  1   6   8 144 -4.71224e-05
  1   6   8 145 -4.57680e-05
  1   6   8 148  1.01651e-04
  1   6   8 149  1.01435e-04
  1   6   8 152  2.48429e-04
  1   6   8 153 -2.00279e-04
  1   6   8 170  1.23841e-05
  1   6   9   7  5.03937e-04
  1   6   9   8  4.51718e-04
  1   6   9  10 -1.39566e-05
  1   6   9  11  1.27216e-05
  1   6   9  15  7.96840e-05
  1   6   9  20 -2.05984e-04
  1   6   9  21 -1.96194e-04
  1   6   9  24 -1.23692e-05
  1   6   9  27  1.45708e-04
  1   6   9  28 -1.46024e-04
  1   6   9  33  4.83753e-05
  1   6   9  37  1.09597e-04
  1   6   9  38 -1.11198e-04
  1   6   9  45 -1.11275e-04
  1   6   9  46 -3.98732e-05
  1   6   9  47 -4.25010e-05
  1   6   9  48 -2.72675e-05
  1   6   9  49  2.68864e-05
  1   6   9  54 -5.05931e-05
  1   6   9  56  4.91609e-05
  1   6   9  57  4.92008e-05
  1   6   9  61  1.99952e-04
  1   6   9  62 -2.02364e-04
  1   6   9  66 -1.60418e-05
  1   6   9  70 -6.53356e-05
  1   6   9  73 -3.71814e-05
  1   6   9  78  1.37275e-04
  1   6   9  79 -1.37499e-04
  1   6   9  83 -3.23853e-05
  1   6   9  84 -3.25919e-05
  1   6   9  93 -1.23438e-05
  1   6   9  94  2.81266e-05
  1   6   9 100 -1.91440e-05
  1   6   9 101 -2.16402e-05
  1   6   9 110 -5.16641e-05
  1   6   9 111  5.22680e-05
  1   6   9 116 -1.11546e-05
  1   6   9 118 -1.28409e-04
  1   6   9 119  1.27447e-04
  1   6   9 142  4.72027e-05
  1   6   9 143  4.92800e-05
  1   6   9 148  1.56447e-05
  1   6   9 149 -1.71260e-05
  1   6  10   8  7.78722e-05
  1   6  10   9 -1.16465e-05
  1   6  10  12 -1.04980e-05
  1   6  10  14 -6.03451e-04
  1   6  10  16  2.18944e-04
  1   6  10  17  7.05313e-05
  1   6  10  18 -1.07905e-05
  1   6  10  19  1.11260e-05
  1   6  10  21 -1.47027e-04
  1   6  10  22 -9.54928e-05
  1   6  10  23 -3.43274e-05
  1   6  10  25  1.01155e-04
  1   6  10  26  1.62280e-04
  1   6  10  29 -1.00980e-05
  1   6  10  30  8.43121e-05
  1   6  10  31 -2.85067e-04
  1   6  10  32 -2.22013e-04
  1   6  10  35  2.43734e-05
  1   6  10  39 -2.06112e-05
  1   6  10  42 -5.11450e-05
  1   6  10  44  8.97646e-05
  1   6  10  50 -8.00264e-05
  1   6  10  53  9.22881e-05
  1   6  10  54 -7.66813e-05
  1   6  10  55 -4.87902e-05
  1   6  10  56  3.84205e-05
  1   6  10  58  5.65739e-05
  1   6  10  60 -8.34675e-05
  1   6  10  63  1.60278e-04
  1   6  10  65  2.38878e-05
  1   6  10  68  4.72541e-05
  1   6  10  74  2.45512e-04
  1   6  10  75 -6.38682e-05
  1   6  10  76  5.35194e-05
  1   6  10  77 -5.06677e-05
  1   6  10  82 -3.70829e-05
  1   6  10  85  2.97682e-05
  1   6  10  88  5.78775e-05
  1   6  10  89 -2.68280e-04
  1   6  10  90 -4.93262e-05
  1   6  10  91 -4.36826e-05
  1   6  10  94  2.68154e-05
  1   6  10  95 -1.25857e-05
  1   6  10  98  6.70503e-05
  1   6  10  99 -1.31084e-04
  1   6  10 100  1.12783e-05
  1   6  10 102  5.85093e-05
  1   6  10 106 -1.33012e-04
  1   6  10 107  7.01871e-05
  1   6  10 110 -2.58462e-05
  1   6  10 111  1.05558e-05
  1   6  10 113  7.02498e-05
  1   6  10 114  4.88728e-05
  1   6  10 115 -1.05813e-05
  1   6  10 117  1.86006e-04
  1   6  10 120 -4.15254e-05
  1   6  10 123 -1.46621e-05
  1   6  10 124  1.00738e-05
  1   6  10 125 -4.98005e-05
  1   6  10 126 -1.47417e-05
  1   6  10 127 -1.23710e-05
  1   6  10 129  4.48428e-05
  1   6  10 131 -1.52983e-05
  1   6  10 132 -3.46907e-05
  1   6  10 136 -4.02687e-05
  1   6  10 137 -1.64897e-04
  1   6  10 139  6.40365e-05
  1   6  10 141  2.74644e-05
  1   6  10 145  1.06888e-05
  1   6  10 146  4.12150e-05
  1   6  10 149  1.04442e-04
  1   6  10 150  3.26637e-05
  1   6  10 151  1.70785e-05
  1   6  10 152 -6.97312e-05
  1   6  10 153  4.22484e-05
  1   6  10 155 -1.91455e-05
  1   6  10 158 -5.58471e-05
  1   6  10 161  1.26699e-05
  1   6  10 165 -2.58632e-05
  1   6  10 167 -1.79874e-05
  1   6  10 168  7.11943e-05
  1   6  10 170 -5.52247e-05
  1   6  10 171 -1.84882e-04
  1   6  10 172  1.24996e-05
  1   6  10 175  1.24314e-05
  1   6  10 176 -1.01733e-05
  1   6  10 177  1.03750e-04
  1   6  11   7 -1.81415e-05
  1   6  11   8 -3.23531e-05
  1   6  11  11 -9.22051e-05
  1   6  11  12 -2.18322e-04
  1   6  11  14 -5.57795e-04
  1   6  11  17 -1.21628e-04
  1   6  11  19 -1.81112e-04
  1   6  11  21  1.61296e-05
  1   6  11  22 -6.69615e-05
  1   6  11  25  3.34499e-05
  1   6  11  27 -1.04500e-05
  1   6  11  28  2.41303e-05
  1   6  11  30 -1.04691e-03
  1   6  11  31  6.83343e-05
  1   6  11  32  5.28885e-05
  1   6  11  39  2.03690e-05
  1   6  11  40  1.07227e-05
  1   6  11  41  6.09280e-05
  1   6  11  43 -4.53953e-04
  1   6  11  44  6.99678e-05
  1   6  11  48 -7.34082e-05
  1   6  11  50  8.58037e-05
  1   6  11  51  9.30250e-05
  1   6  11  52  2.62519e-04
  1   6  11  53  5.72673e-05
  1   6  11  55 -4.24933e-05
  1   6  11  56  1.15355e-04
  1   6  11  57  1.19610e-05
  1   6  11  58  3.89412e-04
  1   6  11  60  1.13219e-05
  1   6  11  62 -1.69402e-05
  1   6  11  63 -2.13118e-04
  1   6  11  64  2.74718e-04
  1   6  11  65  2.88519e-05
  1   6  11  66  8.69499e-05
  1   6  11  68  1.62304e-05
  1   6  11  70  1.75965e-04
  1   6  11  71 -7.87263e-05
  1   6  11  72  1.68076e-04
  1   6  11  73  2.34097e-05
  1   6  11  75 -2.93636e-05
  1   6  11  78 -4.18965e-05
  1   6  11  79 -1.06763e-04
  1   6  11  80 -1.27482e-05
  1   6  11  81  2.49775e-05
  1   6  11  82  1.29766e-05
  1   6  11  84 -1.60875e-05
  1   6  11  86 -4.85338e-05
  1   6  11  87  3.24385e-05
  1   6  11  88 -1.04637e-05
  1   6  11  91  4.94618e-05
  1   6  11  94  1.78272e-05
  1   6  11  95  4.42410e-04
  1   6  11  97 -1.12926e-05
  1   6  11  98  3.76038e-04
  1   6  11 100 -5.77848e-05
  1   6  11 101  1.74093e-05
  1   6  11 102  1.64917e-04
  1   6  11 103 -8.94798e-05
  1   6  11 105 -1.81094e-05
  1   6  11 108 -3.80023e-04
  1   6  11 110  1.12989e-04
  1   6  11 111 -1.65194e-05
  1   6  11 112 -1.71963e-05
  1   6  11 113 -3.59363e-04
  1   6  11 117 -1.00177e-05
  1   6  11 120 -1.42895e-04
  1   6  11 121 -3.15079e-04
  1   6  11 124  1.17046e-05
  1   6  11 129  1.69499e-05
  1   6  11 130  4.45593e-04
  1   6  11 131 -6.64323e-05
  1   6  11 132  5.09009e-04
  1   6  11 133 -3.24994e-04
  1   6  11 135  2.15554e-05
  1   6  11 140 -1.04843e-04
  1   6  11 141 -8.38533e-04
  1   6  11 145  1.03457e-05
  1   6  11 147  2.61213e-05
  1   6  11 149  1.22786e-05
  1   6  11 150 -1.09421e-04
  1   6  11 153  1.03333e-05
  1   6  11 155  3.18085e-05
  1   6  11 156  5.13083e-05
  1   6  11 157  2.36513e-05
  1   6  11 158 -1.37225e-05
  1   6  11 160  1.23927e-05
  1   6  11 162  3.64881e-05
  1   6  11 163  9.31828e-05
  1   6  11 166  1.06899e-05
  1   6  11 167 -7.93833e-05
  1   6  11 168 -2.08493e-05
  1   6  11 169 -1.03975e-05
  1   6  11 170  3.32465e-05
  1   6  11 172 -2.30591e-05
  1   6  11 174 -3.49106e-05
  1   6  11 175  2.42323e-05
  1   6  11 176 -3.15928e-05
  1   6  11 177  4.07614e-05
  1   6  12   7  2.09561e-04
  1   6  12   8 -1.56405e-04
  1   6  12  10  2.30788e-04
  1   6  12  11  2.25874e-04
  1   6  12  14  3.10770e-04
  1   6  12  15  4.75310e-04
  1   6  12  18 -3.48734e-05
  1   6  12  20 -3.83903e-04
  1   6  12  21  3.66699e-04
  1   6  12  24  2.43914e-05
  1   6  12  25  2.18512e-05
  1   6  12  27  5.74817e-04
  1   6  12  28  5.76754e-04
  1   6  12  29 -5.86035e-04
  1   6  12  30 -1.58435e-04
  1   6  12  31 -1.17531e-04
  1   6  12  33  3.85030e-04
  1   6  12  37 -3.02785e-04
  1   6  12  38 -2.94391e-04
  1   6  12  45  2.39166e-05
  1   6  12  46  2.05760e-04
  1   6  12  47 -2.04953e-04
  1   6  12  48  3.82162e-04
  1   6  12  49  3.77485e-04
  1   6  12  54 -1.69067e-05
  1   6  12  55 -6.52285e-05
  1   6  12  56 -7.30376e-05
  1   6  12  57  8.68031e-05
  1   6  12  59 -2.80948e-05
  1   6  12  61 -3.98008e-04
  1   6  12  62 -4.01407e-04
  1   6  12  66  7.67757e-05
  1   6  12  70 -4.48364e-05
  1   6  12  73 -1.46701e-04
  1   6  12  78 -4.95902e-05
  1   6  12  79 -5.10130e-05
  1   6  12  83 -8.17081e-05
  1   6  12  84  8.09918e-05
  1   6  12  86 -3.17137e-05
  1   6  12  90 -1.27852e-04
  1   6  12  91  1.36281e-04
  1   6  12  92  1.83193e-05
  1   6  12  93  2.35652e-05
  1   6  12  94 -7.04873e-05
  1   6  12  95 -3.02190e-04
  1   6  12  98  4.09278e-04
  1   6  12  99 -1.58566e-04
  1   6  12 100  5.35550e-05
  1   6  12 101 -4.56705e-05
  1   6  12 106  4.69285e-05
  1   6  12 110  3.42727e-04
  1   6  12 111  3.46609e-04
  1   6  12 114  6.95109e-05
  1   6  12 115  8.60516e-05
  1   6  12 116 -7.14276e-05
  1   6  12 117 -5.93413e-05
  1   6  12 118  7.95904e-05
  1   6  12 119  8.03694e-05
  1   6  12 122 -2.89927e-04
  1   6  12 126  5.36086e-05
  1   6  12 127  2.18463e-05
  1   6  12 128 -1.85580e-05
  1   6  12 130 -4.30179e-04
  1   6  12 132 -4.96776e-04
  1   6  12 134 -3.10267e-05
  1   6  12 135  3.17254e-05
  1   6  12 136 -2.99635e-05
  1   6  12 137  3.36789e-05
  1   6  12 141 -7.35042e-04
  1   6  12 142 -3.23906e-04
  1   6  12 143  3.60528e-04
  1   6  12 146  3.78009e-05
  1   6  12 148  1.07821e-04
  1   6  12 149 -1.06623e-05
  1   6  12 152  5.98669e-05
  1   6  12 153  2.24534e-05
  1   6  12 166 -1.43486e-05
  1   6  12 170 -1.14562e-05
  1   6  12 171 -2.59306e-05
  1   6  12 174 -3.13421e-05
  1   6  13   7 -1.12954e-04
  1   6  13   8 -7.54650e-05
  1   6  13  15  1.74717e-05
  1   6  13  20 -1.76124e-05
  1   6  13  24 -1.91233e-05
  1   6  13  25  1.89902e-05
  1   6  13  31 -2.99319e-05
  1   6  13  33  6.52020e-05
  1   6  13  37 -3.38758e-05
  1   6  13  38  3.44507e-05
  1   6  13  45  8.55034e-04
  1   6  13  46 -1.06082e-04
  1   6  13  47 -9.67278e-05
  1   6  13  49  1.05074e-05
  1   6  13  54 -2.49367e-04
  1   6  13  61  1.87221e-05
  1   6  13  62 -2.25214e-05
  1   6  13  66  2.10564e-05
  1   6  13  74 -4.76831e-05
  1   6  13  93 -3.08323e-04
  1   6  13  94 -3.01850e-04
  1   6  13 106 -6.81681e-05
  1   6  13 114 -6.90393e-05
  1   6  13 115  6.93238e-05
  1   6  13 116  4.27543e-05
  1   6  13 117 -4.18036e-05
  1   6  13 128 -5.29269e-05
  1   6  13 134  1.65492e-05
  1   6  13 136 -7.43552e-05
  1   6  13 137  7.43672e-05
  1   6  13 142 -5.99620e-05
  1   6  13 143 -5.52787e-05
  1   6  13 144  4.13616e-05
  1   6  13 145 -4.19218e-05
  1   6  13 148  6.87271e-05
  1   6  13 149 -6.70815e-05
  1   6  13 152 -1.02016e-04
  1   6  13 153 -1.65656e-05
  1   6  13 156 -1.69834e-05
  1   6  13 157 -1.70704e-05
  1   6  13 162 -3.48176e-05
  1   6  13 163 -3.48281e-05
  1   6  13 166 -2.03761e-05
  1   6  13 167  2.03699e-05
  1   6  13 170 -2.21600e-05
  1   6  13 174 -2.56822e-05
  1   6  14   8  1.42823e-05
  1   6  14  11  1.34507e-05
  1   6  14  12  1.70465e-04
  1   6  14  13  4.03596e-04
  1   6  14  14  2.66493e-04
  1   6  14  16  1.77494e-04
  1   6  14  17  2.43439e-04
  1   6  14  19  3.49854e-04
  1   6  14  20  2.02893e-04
  1   6  14  22  1.67482e-04
  1   6  14  23  5.36067e-05
  1   6  14  24 -4.26148e-05
  1   6  14  25 -3.06417e-04
  1   6  14  26  1.27079e-04
  1   6  14  29  2.21480e-04
  1   6  14  30  2.94454e-04
  1   6  14  31  1.51360e-04
  1   6  14  32  3.21061e-05
  1   6  14  34  1.08964e-04
  1   6  14  35  2.99203e-04
  1   6  14  36 -6.89376e-05
  1   6  14  37  3.32762e-04
  1   6  14  39 -1.87749e-04
  1   6  14  40  1.68338e-05
  1   6  14  41 -4.23681e-05
  1   6  14  44 -1.33335e-05
  1   6  14  46  3.02652e-04
  1   6  14  48 -2.99940e-05
  1   6  14  49 -9.89660e-05
  1   6  14  50 -1.13893e-04
  1   6  14  52 -6.09569e-05
  1   6  14  53  1.68825e-04
  1   6  14  54  3.28718e-04
  1   6  14  55  1.59390e-04
  1   6  14  56  9.69381e-05
  1   6  14  57 -1.11898e-05
  1   6  14  58 -1.33238e-05
  1   6  14  59  1.95958e-05
  1   6  14  60  9.19719e-05
  1   6  14  62 -1.68716e-04
  1   6  14  63  2.41418e-04
  1   6  14  64  1.46804e-05
  1   6  14  65  3.63021e-04
  1   6  14  66 -6.79430e-05
  1   6  14  68 -1.04978e-04
  1   6  14  69  1.17118e-04
  1   6  14  70 -5.27006e-05
  1   6  14  71 -3.49727e-05
  1   6  14  72  7.51013e-05
  1   6  14  73 -7.80111e-05
  1   6  14  74 -3.04747e-04
  1   6  14  75  1.15040e-04
  1   6  14  76 -1.94758e-05
  1   6  14  79 -3.05357e-05
  1   6  14  81  3.75259e-04
  1   6  14  82  7.15651e-05
  1   6  14  83 -2.06881e-04
  1   6  14  84  2.19307e-04
  1   6  14  86  6.14303e-05
  1   6  14  87 -7.42298e-05
  1   6  14  88  2.84143e-04
  1   6  14  90 -2.08569e-04
  1   6  14  91  1.10147e-04
  1   6  14  92 -1.21585e-05
  1   6  14  94 -3.55609e-05
  1   6  14  95  1.78185e-04
  1   6  14  97 -1.26999e-05
  1   6  14  98 -9.93897e-05
  1   6  14  99  3.91745e-04
  1   6  14 100  3.16966e-04
  1   6  14 101  5.92076e-05
  1   6  14 102 -6.18486e-05
  1   6  14 104  1.32798e-05
  1   6  14 105  7.99563e-05
  1   6  14 106 -7.05391e-05
  1   6  14 107 -1.79501e-05
  1   6  14 108 -6.83113e-05
  1   6  14 111  1.84990e-04
  1   6  14 114 -2.13748e-05
  1   6  14 115 -8.35134e-05
  1   6  14 117 -2.11028e-05
  1   6  14 119 -8.26457e-05
  1   6  14 120  1.60926e-04
  1   6  14 123  1.39285e-05
  1   6  14 124 -4.33337e-05
  1   6  14 125  1.40369e-04
  1   6  14 130  6.80998e-05
  1   6  14 131  1.81143e-05
  1   6  14 132 -9.21875e-05
  1   6  14 134 -1.02146e-05
  1   6  14 135  1.68608e-04
  1   6  14 136  1.54079e-04
  1   6  14 137 -1.38385e-04
  1   6  14 139 -9.87592e-05
  1   6  14 146 -3.93164e-04
  1   6  14 148  3.04639e-04
  1   6  14 150  2.54006e-04
  1   6  14 152 -2.73058e-05
  1   6  14 153  6.61083e-05
  1   6  14 154 -6.39727e-05
  1   6  14 155  8.04510e-05
  1   6  14 156 -5.46548e-05
  1   6  14 157 -2.81655e-04
  1   6  14 158 -2.55660e-05
  1   6  14 160  2.57405e-05
  1   6  14 162 -3.98696e-05
  1   6  14 163 -1.47124e-05
  1   6  14 164 -1.06336e-04
  1   6  14 165 -2.73946e-05
  1   6  14 166 -2.43049e-05
  1   6  14 167  1.19778e-05
  1   6  14 168 -2.06049e-04
  1   6  14 170 -1.21724e-05
  1   6  14 171 -1.25751e-04
  1   6  14 172  2.25137e-04
  1   6  14 174  3.62823e-05
  1   6  14 177  3.95916e-05
  1   6  15   8 -2.71491e-05
  1   6  15  10  2.81848e-04
  1   6  15  11 -1.23382e-04
  1   6  15  12  2.03646e-05
  1   6  15  13 -2.75142e-05
  1   6  15  14 -9.53124e-05
  1   6  15  16  5.79307e-05
  1   6  15  17 -2.99952e-04
  1   6  15  18  2.35751e-04
  1   6  15  20  1.98729e-04
  1   6  15  22  1.07860e-04
  1   6  15  23 -1.61451e-04
  1   6  15  24 -1.76159e-05
  1   6  15  25  1.84194e-05
  1   6  15  30 -2.05569e-04
  1   6  15  31 -1.08021e-04
  1   6  15  32  1.24651e-04
  1   6  15  34  2.35858e-04
  1   6  15  35  6.32482e-05
  1   6  15  37  9.49337e-05
  1   6  15  39  2.70314e-05
  1   6  15  41 -1.51524e-04
  1   6  15  44 -3.86661e-04
  1   6  15  46 -3.41531e-05
  1   6  15  49 -5.23319e-05
  1   6  15  50  1.41715e-05
  1   6  15  51 -1.04496e-05
  1   6  15  52 -1.03374e-05
  1   6  15  53 -4.30480e-05
  1   6  15  54 -2.07837e-04
  1   6  15  55 -8.16238e-05
  1   6  15  56  8.93043e-05
  1   6  15  57  1.41105e-04
  1   6  15  58 -6.35435e-05
  1   6  15  60  1.12964e-04
  1   6  15  62  5.88365e-05
  1   6  15  63  2.55225e-05
  1   6  15  65 -4.83787e-05
  1   6  15  66  1.03404e-05
  1   6  15  68  2.19966e-04
  1   6  15  70 -1.44383e-05
  1   6  15  71 -5.50972e-05
  1   6  15  75 -3.33472e-04
  1   6  15  76 -5.25389e-05
  1   6  15  77 -1.05378e-05
  1   6  15  79  1.85563e-05
  1   6  15  81 -2.73554e-05
  1   6  15  82  2.79723e-04
  1   6  15  83 -1.10723e-05
  1   6  15  87  2.14561e-05
  1   6  15  88  1.87786e-04
  1   6  15  90 -3.06489e-05
  1   6  15  91 -1.61903e-05
  1   6  15  93 -1.52400e-05
  1   6  15  94 -6.82495e-05
  1   6  15  95  4.49603e-04
  1   6  15  96 -8.32427e-05
  1   6  15  97  2.03378e-04
  1   6  15  99  2.89665e-04
  1   6  15 100 -1.53205e-05
  1   6  15 101  9.89089e-05
  1   6  15 102  2.19521e-04
  1   6  15 103  1.48353e-05
  1   6  15 104 -1.13833e-04
  1   6  15 106  1.71519e-05
  1   6  15 107 -1.81383e-05
  1   6  15 108  6.89725e-05
  1   6  15 111  5.19786e-05
  1   6  15 113  1.88477e-04
  1   6  15 114 -1.75227e-05
  1   6  15 115  1.24236e-05
  1   6  15 117  2.02457e-05
  1   6  15 120  7.47597e-05
  1   6  15 123 -6.08254e-05
  1   6  15 125  1.40383e-05
  1   6  15 127  2.53222e-05
  1   6  15 130 -1.97931e-05
  1   6  15 132 -1.09834e-04
  1   6  15 133 -1.29516e-05
  1   6  15 135 -5.32142e-05
  1   6  15 138  1.12816e-04
  1   6  15 140  6.68771e-05
  1   6  15 141  3.95703e-04
  1   6  15 145 -1.00664e-05
  1   6  15 146  5.43057e-05
  1   6  15 147 -9.91057e-05
  1   6  15 148 -3.15768e-04
  1   6  15 150  2.26009e-04
  1   6  15 151  3.37102e-05
  1   6  15 153 -2.81891e-05
  1   6  15 155 -5.82771e-05
  1   6  15 156  1.41666e-05
  1   6  15 157 -5.56197e-05
  1   6  15 158 -7.00515e-05
  1   6  15 159  8.40674e-05
  1   6  15 160 -4.30306e-05
  1   6  15 161  1.15649e-05
  1   6  15 162 -1.45402e-05
  1   6  15 163 -1.76099e-05
  1   6  15 165  1.80133e-04
  1   6  15 166  2.50996e-05
  1   6  15 168  7.97756e-05
  1   6  15 169  1.95121e-05
  1   6  15 170 -1.31274e-04
  1   6  15 171 -2.30603e-05
  1   6  15 172  1.72435e-04
  1   6  15 173  2.22760e-05
  1   6  15 174 -1.84207e-05
  1   6  15 175  4.11674e-05
  1   6  15 177  2.63395e-05
  1   7   8  18 -2.30150e-04
  1   7   8  29  3.24818e-04
  1   7   8  40  8.13645e-04
  1   7   8  43 -3.23137e-04
  1   7   8  50  1.94221e-05
  1   7   8  52  2.75500e-05
  1   7   8  59  9.32408e-04
  1   7   8  64  2.70987e-04
  1   7   8  92  6.86666e-04
  1   7   8  96  1.41081e-03
  1   7   8  97  9.86428e-04
  1   7   8 103  1.31314e-04
  1   7   8 104 -7.11021e-04
  1   7   8 109 -7.21005e-04
  1   7   8 112 -1.22966e-03
  1   7   8 121  1.34843e-03
  1   7   8 124 -1.87237e-03
  1   7   8 131 -2.67860e-03
  1   7   8 133 -2.35736e-03
  1   7   8 138 -1.47135e-04
  1   7   8 140 -3.26166e-03
  1   7   8 147 -1.18039e-03
  1   7   8 151 -3.96763e-04
  1   7   8 154  5.11023e-04
  1   7   8 161  1.84947e-04
  1   7   8 164  1.19766e-04
  1   7   8 169  3.96485e-05
  1   7   8 173 -7.13532e-05
  1   7   8 176 -6.95093e-05
  1   7   9  13  2.26025e-04
  1   7   9  14  1.26366e-05
  1   7   9  17 -8.42842e-05
  1   7   9  18  1.25831e-05
  1   7   9  23  8.68652e-05
  1   7   9  31  4.09336e-05
  1   7   9  35  7.63530e-05
  1   7   9  39  1.54956e-04
  1   7   9  42 -2.43216e-05
  1   7   9  50  3.12917e-05
  1   7   9  56 -1.34691e-05
  1   7   9  60 -7.49034e-05
  1   7   9  63 -1.48507e-05
  1   7   9  66  3.41314e-05
  1   7   9  68 -1.03457e-05
  1   7   9  70  1.02437e-04
  1   7   9  71 -1.06708e-05
  1   7   9  72  5.52185e-05
  1   7   9  73 -4.92172e-05
  1   7   9  76 -1.11654e-05
  1   7   9  77 -2.90711e-05
  1   7   9  80  1.15901e-05
  1   7   9  82 -1.83761e-05
  1   7   9  83  1.92905e-05
  1   7   9  84 -4.69981e-05
  1   7   9  85 -2.04483e-05
  1   7   9  87  3.27964e-05
  1   7   9  88 -1.95993e-05
  1   7   9  89  1.30790e-04
  1   7   9  90  1.22605e-05
  1   7   9  92 -3.13929e-05
  1   7   9  94  1.28000e-05
  1   7   9  99 -1.10239e-05
  1   7   9 103 -1.01837e-05
  1   7   9 109  2.29843e-05
  1   7   9 118 -1.21206e-05
  1   7   9 119 -2.65309e-05
  1   7   9 131 -1.58234e-04
  1   7   9 132  1.50415e-05
  1   7   9 138  1.01738e-05
  1   7   9 141  1.60428e-05
  1   7   9 149 -4.92443e-05
  1   7   9 150  2.17106e-05
  1   7   9 151  1.48144e-05
  1   7   9 158  2.10954e-05
  1   7   9 161 -3.50972e-05
  1   7   9 164  1.78232e-05
  1   7   9 169 -1.41558e-04
  1   7   9 173  5.06481e-05
  1   7   9 176 -6.17706e-05
  1   7  10   7 -4.13585e-04
  1   7  10  15  6.25870e-05
  1   7  10  16 -6.71989e-05
  1   7  10  20  4.92237e-05
  1   7  10  27  3.51694e-05
  1   7  10  32  7.04316e-05
  1   7  10  33  7.22372e-05
  1   7  10  37 -1.00672e-04
  1   7  10  38  1.01802e-04
  1   7  10  44 -4.13717e-05
  1   7  10  45  5.32177e-05
  1   7  10  48  4.27727e-05
  1   7  10  49 -5.16706e-05
  1   7  10  56 -4.59699e-05
  1   7  10  57 -4.62403e-05
  1   7  10  61  4.04043e-05
  1   7  10  62 -4.79099e-05
  1   7  10  65  3.59487e-05
  1   7  10  75 -2.53566e-05
  1   7  10  78 -1.35212e-05
  1   7  10  79 -1.72236e-05
  1   7  10  90 -1.59588e-05
  1   7  10  91 -1.36716e-05
  1   7  10  94 -1.43113e-05
  1   7  10 100 -2.08504e-05
  1   7  10 101 -7.96782e-05
  1   7  10 116 -1.49757e-05
  1   7  10 118  1.26162e-05
  1   7  10 119 -2.34679e-05
  1   7  10 126  1.39495e-05
  1   7  10 142  2.53086e-04
  1   7  10 143  2.73607e-04
  1   7  10 148 -1.69562e-05
  1   7  10 153 -1.95879e-05
  1   7  10 156  2.17567e-05
  1   7  10 157  2.17825e-05
  1   7  10 163  2.27053e-05
  1   7  10 166  4.95399e-05
  1   7  10 170  4.39543e-05
  1   7  10 174  2.94743e-05
  1   7  10 175  3.00556e-05
  1   7  11   7  4.87915e-04
  1   7  11   8 -3.91934e-05
  1   7  11  10 -1.61429e-05
  1   7  11  15  7.96853e-05
  1   7  11  16  7.52438e-05
  1   7  11  20 -1.65493e-04
  1   7  11  24 -2.69063e-05
  1   7  11  27  2.01148e-04
  1   7  11  28  2.01720e-04
  1   7  11  32  4.08568e-04
  1   7  11  33 -5.03295e-04
  1   7  11  37  2.78388e-04
  1   7  11  38 -3.44169e-04
  1   7  11  44  1.10690e-03
  1   7  11  45  1.08209e-03
  1   7  11  46 -2.33631e-05
  1   7  11  47 -2.09249e-05
  1   7  11  48  1.05467e-04
  1   7  11  49  1.04607e-04
  1   7  11  55 -1.88953e-05
  1   7  11  56 -1.23236e-04
  1   7  11  57  1.37798e-04
  1   7  11  61  2.85082e-04
  1   7  11  66 -5.83438e-04
  1   7  11  70 -2.47584e-04
  1   7  11  71 -2.37317e-04
  1   7  11  72  1.28447e-05
  1   7  11  73  1.32477e-05
  1   7  11  74  1.75005e-04
  1   7  11  75 -1.82959e-04
  1   7  11  78 -1.69218e-05
  1   7  11  79 -1.67959e-05
  1   7  11  83 -4.43488e-05
  1   7  11  84  4.47498e-05
  1   7  11  93 -3.50620e-05
  1   7  11  94 -2.62712e-05
  1   7  11 100 -7.49693e-05
  1   7  11 101 -7.17038e-05
  1   7  11 107 -1.17260e-04
  1   7  11 111  2.17509e-04
  1   7  11 114  2.34632e-04
  1   7  11 115 -2.37392e-04
  1   7  11 116 -2.47262e-04
  1   7  11 118  9.89402e-05
  1   7  11 119  9.12527e-05
  1   7  11 122 -1.77809e-04
  1   7  11 123 -1.77465e-04
  1   7  11 126  2.13465e-04
  1   7  11 127 -2.18003e-04
  1   7  11 128  9.27828e-04
  1   7  11 129  9.59051e-04
  1   7  11 134 -3.98826e-05
  1   7  11 135 -5.25550e-05
  1   7  11 142 -4.93537e-04
  1   7  11 143  4.64974e-04
  1   7  11 144 -4.83895e-04
  1   7  11 148  3.80366e-04
  1   7  11 153  1.82515e-04
  1   7  11 166 -2.46845e-05
  1   7  11 171  7.93250e-05
  1   7  12   9 -3.54798e-04
  1   7  12  12  2.97130e-04
  1   7  12  19 -2.39558e-04
  1   7  12  26 -2.23473e-04
  1   7  12  36  1.76726e-05
  1   7  12  42 -2.26851e-04
  1   7  12  51  4.01664e-05
  1   7  12  67 -1.98503e-04
  1   7  12  69 -1.56710e-04
  1   7  12  76  2.29088e-04
  1   7  12  77 -8.91498e-05
  1   7  12  80 -9.47488e-05
  1   7  12  85 -7.96305e-05
  1   7  12  89  5.80945e-05
  1   7  12 119  5.35959e-05
  1   7  12 153 -1.42915e-05
  1   7  13  13 -1.05460e-05
  1   7  13  14 -1.37124e-03
  1   7  13  22 -8.66992e-04
  1   7  13  30  1.14266e-03
  1   7  13  32  1.00821e-05
  1   7  13  41 -1.07312e-03
  1   7  13  50 -1.87656e-05
  1   7  13  53  1.30178e-04
  1   7  13  58  6.41101e-04
  1   7  13  62  1.03139e-05
  1   7  13  63  7.31281e-04
  1   7  13  73  1.13989e-05
  1   7  13  81 -1.87699e-05
  1   7  13  82 -1.08675e-05
  1   7  13  89 -1.07521e-05
  1   7  13  90 -1.20099e-05
  1   7  13  95 -3.15965e-04
  1   7  13  98 -8.98062e-04
  1   7  13  99  1.26697e-03
  1   7  13 102  2.77438e-04
  1   7  13 105  6.23380e-04
  1   7  13 108  6.96718e-04
  1   7  13 113  3.51241e-04
  1   7  13 120 -4.74376e-05
  1   7  13 125 -7.92108e-04
  1   7  13 126 -1.06649e-05
  1   7  13 130 -1.27598e-03
  1   7  13 132 -1.65274e-03
  1   7  13 135  1.09512e-05
  1   7  13 139 -3.18673e-04
  1   7  13 141 -1.64352e-03
  1   7  13 146 -4.97718e-04
  1   7  13 150  1.23031e-05
  1   7  13 155  3.93743e-04
  1   7  13 158 -1.13882e-04
  1   7  13 160  3.13797e-05
  1   7  13 165 -1.89465e-05
  1   7  13 168  5.06888e-05
  1   7  13 171 -1.04528e-05
  1   7  13 172 -2.90390e-05
  1   7  13 177 -6.91449e-05
  1   7  14   7 -2.98286e-04
  1   7  14   8 -2.69458e-04
  1   7  14  11  3.63237e-04
  1   7  14  15 -1.82973e-05
  1   7  14  16  1.79527e-05
  1   7  14  21  2.49332e-04
  1   7  14  28 -1.00058e-05
  1   7  14  32 -4.77269e-05
  1   7  14  33 -7.84045e-05
  1   7  14  34  7.93291e-05
  1   7  14  38 -1.04172e-04
  1   7  14  44 -1.19659e-04
  1   7  14  45 -1.25726e-04
  1   7  14  47  1.15468e-04
  1   7  14  48 -3.61779e-04
  1   7  14  55 -2.38184e-05
  1   7  14  56  1.21521e-05
  1   7  14  57 -5.80279e-05
  1   7  14  61 -1.89567e-04
  1   7  14  62  1.86883e-04
  1   7  14  65  1.46993e-04
  1   7  14  71 -4.18507e-04
  1   7  14  72 -3.78864e-04
  1   7  14  75  5.27625e-05
  1   7  14  78 -3.35884e-04
  1   7  14  79 -3.35578e-04
  1   7  14  84  1.15349e-04
  1   7  14  87  5.17583e-05
  1   7  14  91  2.15587e-04
  1   7  14  93  4.85345e-04
  1   7  14  94  5.10008e-04
  1   7  14 101 -3.22220e-05
  1   7  14 107  1.35023e-04
  1   7  14 110 -4.69359e-04
  1   7  14 114  4.33790e-04
  1   7  14 116 -5.95945e-04
  1   7  14 117  5.60196e-04
  1   7  14 118  1.29224e-04
  1   7  14 122 -1.64011e-04
  1   7  14 123  1.63710e-04
  1   7  14 126  2.32736e-04
  1   7  14 128 -1.25347e-03
  1   7  14 129 -1.64442e-04
  1   7  14 142 -6.71511e-04
  1   7  14 143 -7.19798e-04
  1   7  14 144  7.88335e-04
  1   7  14 145 -7.86452e-04
  1   7  14 149  7.35684e-04
  1   7  14 152  1.82281e-04
  1   7  14 153  7.36127e-05
  1   7  14 170  7.71097e-05
  1   7  14 171 -7.31594e-05
  1   7  14 175 -1.34889e-05
  1   7  15   7 -6.14176e-04
  1   7  15   8  5.16987e-04
  1   7  15  11  3.97134e-05
  1   7  15  15 -4.88765e-05
  1   7  15  16  5.09187e-05
  1   7  15  21 -1.81761e-04
  1   7  15  24 -3.04690e-05
  1   7  15  27  6.11097e-04
  1   7  15  28 -6.10756e-04
  1   7  15  32  2.74077e-04
  1   7  15  33 -1.09519e-04
  1   7  15  34  1.11722e-04
  1   7  15  38  4.29445e-04
  1   7  15  44  4.11531e-04
  1   7  15  45  4.02585e-04
  1   7  15  47 -2.87409e-05
  1   7  15  48  6.98171e-05
  1   7  15  55  5.58389e-05
  1   7  15  56  8.54856e-05
  1   7  15  57  9.56126e-05
  1   7  15  65 -4.99779e-05
  1   7  15  93 -2.71648e-04
  1   7  15  94  7.20845e-05
  1   7  15 101 -2.51143e-04
  1   7  15 107 -2.55142e-04
  1   7  15 110  5.49034e-05
  1   7  15 115  1.42564e-05
  1   7  15 116  4.41368e-05
  1   7  15 117 -5.23032e-05
  1   7  15 118 -2.09188e-05
  1   7  15 126 -1.59985e-05
  1   7  15 128  2.48598e-05
  1   7  15 134 -1.59376e-04
  1   7  15 135 -1.59269e-04
  1   7  15 137  1.93920e-04
  1   7  15 142  7.30071e-04
  1   7  15 143  6.77505e-04
  1   7  15 144  3.94431e-05
  1   7  15 145 -3.63488e-05
  1   7  15 152 -3.25556e-05
  1   7  15 153  2.34094e-05
  1   7  15 156  1.93354e-04
  1   7  15 162  4.40467e-05
  1   7  15 163  4.35238e-05
  1   7  15 167 -1.11934e-05
  1   7  15 171  1.22398e-04
  1   8   9   9  1.28521e-04
  1   8   9  12 -3.09361e-05
  1   8   9  19  3.66526e-04
  1   8   9  25  2.23939e-05
  1   8   9  26 -4.12590e-05
  1   8   9  36 -3.64364e-04
  1   8   9  42  2.56876e-04
  1   8   9  48  1.96611e-05
  1   8   9  51 -3.33235e-04
  1   8   9  67  3.23985e-04
  1   8   9  69 -2.15432e-05
  1   8   9  76 -1.50366e-04
  1   8   9  77  5.50797e-05
  1   8   9  79  2.23504e-05
  1   8   9  80 -6.40214e-05
  1   8   9  85  3.97995e-05
  1   8   9  89 -3.67365e-05
  1   8   9 124 -1.05984e-05
  1   8   9 131 -1.36248e-05
  1   8   9 133 -1.18921e-05
  1   8   9 140 -1.76385e-05
  1   8  10  11 -1.18807e-05
  1   8  10  14  3.33942e-05
  1   8  10  15  1.33239e-05
  1   8  10  20 -2.14891e-05
  1   8  10  27  1.39264e-04
  1   8  10  28  1.14027e-04
  1   8  10  37 -1.70984e-05
  1   8  10  38 -2.04391e-05
  1   8  10  44 -1.13832e-04
  1   8  10  45 -1.08726e-04
  1   8  10  46  8.19830e-05
  1   8  10  47 -1.51938e-05
  1   8  10  48  1.10125e-04
  1   8  10  49  1.15221e-05
  1   8  10  55  2.30222e-05
  1   8  10  56 -4.07821e-05
  1   8  10  61  4.90719e-05
  1   8  10  62  8.77099e-05
  1   8  10  65 -1.87527e-05
  1   8  10  66  2.84862e-05
  1   8  10  70  3.90939e-05
  1   8  10  72 -1.91740e-05
  1   8  10  73  7.66460e-05
  1   8  10  75  4.26470e-05
  1   8  10  78 -1.24521e-04
  1   8  10  79  1.33934e-04
  1   8  10  83 -6.40851e-05
  1   8  10  84 -5.52443e-05
  1   8  10  86 -4.89968e-05
  1   8  10  90 -4.75767e-05
  1   8  10  91  4.59238e-05
  1   8  10  93  5.41697e-05
  1   8  10  94  5.74695e-05
  1   8  10  95  1.53970e-05
  1   8  10  99 -1.89084e-05
  1   8  10 100 -1.22890e-04
  1   8  10 101 -6.72812e-05
  1   8  10 118  1.36915e-05
  1   8  10 119 -9.17266e-05
  1   8  10 122 -2.43710e-05
  1   8  10 123  1.79792e-05
  1   8  10 129  1.28666e-04
  1   8  10 130 -1.43549e-05
  1   8  10 132  1.63342e-05
  1   8  10 136  1.00029e-05
  1   8  10 137 -5.69931e-05
  1   8  10 142  6.51309e-05
  1   8  10 144 -4.05073e-05
  1   8  10 145 -2.52833e-05
  1   8  10 146  2.68135e-05
  1   8  10 149 -1.65764e-05
  1   8  10 153  2.70624e-05
  1   8  10 163 -1.30669e-05
  1   8  10 166 -3.28286e-05
  1   8  10 170 -3.49570e-05
  1   8  10 171  4.59784e-05
  1   8  10 174 -2.20482e-05
  1   8  10 175  2.55219e-05
  1   8  11   7 -1.54221e-04
  1   8  11   8  3.23073e-05
  1   8  11  10  1.99341e-04
  1   8  11  15  1.42186e-04
  1   8  11  16 -5.10779e-05
  1   8  11  20 -2.14527e-04
  1   8  11  24 -6.97335e-05
  1   8  11  27  1.85520e-04
  1   8  11  28 -1.84568e-04
  1   8  11  32 -9.15116e-05
  1   8  11  33  1.42090e-03
  1   8  11  37 -1.49381e-04
  1   8  11  38 -7.26731e-05
  1   8  11  44 -1.75887e-03
  1   8  11  45  1.70718e-03
  1   8  11  46  1.33394e-04
  1   8  11  47 -1.27484e-04
  1   8  11  48 -5.06762e-05
  1   8  11  49  5.03599e-05
  1   8  11  55  7.36855e-04
  1   8  11  56 -1.93549e-04
  1   8  11  57 -1.81579e-04
  1   8  11  61 -6.10835e-05
  1   8  11  66  7.70960e-04
  1   8  11  70  2.31572e-04
  1   8  11  71 -2.21887e-04
  1   8  11  72  4.75902e-05
  1   8  11  73 -4.69286e-05
  1   8  11  74  4.92739e-05
  1   8  11  75  5.76900e-05
  1   8  11  78  3.28794e-05
  1   8  11  79 -3.54691e-05
  1   8  11  83 -2.62719e-05
  1   8  11  84 -2.19035e-05
  1   8  11  90  7.22230e-05
  1   8  11  92 -5.26196e-05
  1   8  11  93  9.67775e-04
  1   8  11  94 -9.94312e-04
  1   8  11 100  4.97040e-05
  1   8  11 101 -5.91229e-05
  1   8  11 107 -1.46264e-04
  1   8  11 111  1.71055e-04
  1   8  11 114 -2.29147e-04
  1   8  11 115 -2.33314e-04
  1   8  11 116 -2.50575e-04
  1   8  11 118  1.76083e-04
  1   8  11 119 -1.73766e-04
  1   8  11 122 -1.39415e-04
  1   8  11 123  1.38892e-04
  1   8  11 126 -1.80421e-04
  1   8  11 127 -1.83480e-04
  1   8  11 128 -6.54919e-04
  1   8  11 129  6.81603e-04
  1   8  11 134  5.40823e-05
  1   8  11 135 -1.41083e-04
  1   8  11 136 -3.42067e-05
  1   8  11 137  3.27946e-05
  1   8  11 142 -9.41749e-04
  1   8  11 143 -8.93063e-04
  1   8  11 144 -5.41333e-04
  1   8  11 146 -2.03645e-05
  1   8  11 148  4.17796e-04
  1   8  11 153  1.72972e-05
  1   8  11 157 -4.79774e-05
  1   8  11 163  7.58127e-05
  1   8  11 166  2.97342e-05
  1   8  11 171  6.40516e-05
  1   8  11 174  1.23297e-04
  1   8  11 175  1.16281e-04
  1   8  12  12  1.13809e-05
  1   8  12  13 -3.23708e-04
  1   8  12  14 -1.37526e-05
  1   8  12  17 -2.73718e-04
  1   8  12  22 -3.41022e-05
  1   8  12  23  6.74557e-05
  1   8  12  25 -6.00833e-05
  1   8  12  30 -1.24838e-05
  1   8  12  35  1.10646e-04
  1   8  12  39 -6.72654e-05
  1   8  12  40 -1.24844e-05
  1   8  12  41  1.33991e-05
  1   8  12  42 -1.57896e-05
  1   8  12  48 -5.76644e-05
  1   8  12  50 -5.38479e-05
  1   8  12  53 -2.80588e-05
  1   8  12  56 -1.39203e-05
  1   8  12  58  1.90980e-05
  1   8  12  60 -2.99949e-05
  1   8  12  63  1.12830e-05
  1   8  12  65  1.10790e-05
  1   8  12  66  5.73819e-05
  1   8  12  68 -2.08439e-04
  1   8  12  70  2.82513e-05
  1   8  12  71 -3.08106e-05
  1   8  12  72  1.19738e-04
  1   8  12  73 -9.96395e-05
  1   8  12  76  3.39569e-04
  1   8  12  77 -3.58610e-05
  1   8  12  78  9.28880e-05
  1   8  12  79  6.01035e-05
  1   8  12  80 -1.58270e-05
  1   8  12  82  1.15639e-04
  1   8  12  83  3.75866e-05
  1   8  12  84 -5.05722e-05
  1   8  12  85  4.87630e-05
  1   8  12  86 -1.91328e-05
  1   8  12  87 -6.29933e-05
  1   8  12  88  1.96195e-05
  1   8  12  89 -2.89227e-04
  1   8  12  94  2.73029e-05
  1   8  12  95  1.53129e-05
  1   8  12  98  2.82524e-05
  1   8  12  99 -1.12800e-05
  1   8  12 102  1.58962e-04
  1   8  12 105 -3.62016e-05
  1   8  12 108  1.36569e-05
  1   8  12 109  3.16045e-05
  1   8  12 111 -9.97936e-05
  1   8  12 112  1.14545e-05
  1   8  12 113  2.23192e-05
  1   8  12 117 -1.11345e-05
  1   8  12 118 -1.79156e-05
  1   8  12 119  1.55991e-05
  1   8  12 125  5.05645e-05
  1   8  12 131 -2.39533e-04
  1   8  12 132 -3.53904e-05
  1   8  12 136  4.97310e-05
  1   8  12 138 -2.49065e-05
  1   8  12 139  1.62332e-05
  1   8  12 141 -1.70125e-05
  1   8  12 145  1.28630e-05
  1   8  12 146 -2.71713e-05
  1   8  12 149  2.80820e-05
  1   8  12 150 -2.09085e-05
  1   8  12 151 -1.71967e-05
  1   8  12 159  3.28573e-05
  1   8  12 160  1.17822e-05
  1   8  12 161 -4.50963e-05
  1   8  12 164  4.54444e-05
  1   8  12 169 -2.22767e-04
  1   8  12 173  6.07008e-05
  1   8  12 176 -1.25423e-04
  1   8  12 177  1.69175e-05
  1   8  13   9 -1.08331e-05
  1   8  13  14  1.13109e-05
  1   8  13  18 -4.17487e-04
  1   8  13  19 -1.83965e-05
  1   8  13  29  1.13423e-04
  1   8  13  35 -1.49504e-05
  1   8  13  36  1.87403e-05
  1   8  13  40  1.57497e-04
  1   8  13  42 -4.88914e-05
  1   8  13  43  5.09950e-04
  1   8  13  48 -2.04805e-05
  1   8  13  50  9.58501e-05
  1   8  13  51  2.57692e-05
  1   8  13  52  1.63635e-04
  1   8  13  59  1.51999e-04
  1   8  13  64  5.98735e-04
  1   8  13  67 -1.67521e-05
  1   8  13  92 -2.75206e-04
  1   8  13  96 -9.68454e-05
  1   8  13  97 -5.06496e-05
  1   8  13 102  1.58396e-05
  1   8  13 103  1.71177e-04
  1   8  13 104 -5.38184e-05
  1   8  13 109  2.07771e-04
  1   8  13 112  4.66024e-04
  1   8  13 113 -1.04738e-05
  1   8  13 121 -5.29823e-04
  1   8  13 124  6.91744e-04
  1   8  13 131  1.15096e-03
  1   8  13 133  7.20669e-04
  1   8  13 138 -3.31140e-04
  1   8  13 140  1.28066e-03
  1   8  13 147  4.32560e-04
  1   8  13 151  2.87280e-04
  1   8  13 158  1.13841e-05
  1   8  13 161  3.29597e-04
  1   8  13 164  2.05992e-04
  1   8  13 169  6.59638e-05
  1   8  13 173 -1.16310e-04
  1   8  13 176 -1.18229e-04
  1   8  14   7 -1.13132e-03
  1   8  14   8  1.13889e-03
  1   8  14  11 -3.93860e-04
  1   8  14  15  1.28038e-05
  1   8  14  16  8.00045e-05
  1   8  14  21 -2.97295e-04
  1   8  14  27  3.08024e-05
  1   8  14  28  3.88846e-05
  1   8  14  32  1.07649e-04
  1   8  14  33  1.84827e-04
  1   8  14  34  1.76921e-04
  1   8  14  38  4.74503e-04
  1   8  14  44  3.05601e-04
  1   8  14  45 -3.27156e-04
  1   8  14  47 -4.88215e-05
  1   8  14  48  5.01703e-04
  1   8  14  55  3.19340e-05
  1   8  14  56  5.47883e-05
  1   8  14  57 -1.36692e-04
  1   8  14  61  1.60326e-05
  1   8  14  65  5.11060e-04
  1   8  14  71  4.21020e-04
  1   8  14  72  3.59280e-04
  1   8  14  75  1.85315e-05
  1   8  14  78 -4.23973e-04
  1   8  14  79  4.29597e-04
  1   8  14  84 -1.17493e-04
  1   8  14  91 -2.12435e-04
  1   8  14  93 -7.28982e-04
  1   8  14  94  7.46359e-04
  1   8  14 101 -4.15423e-05
  1   8  14 110  5.27694e-04
  1   8  14 114 -5.14312e-04
  1   8  14 116 -6.03472e-04
  1   8  14 117 -5.50067e-04
  1   8  14 118 -3.18757e-04
  1   8  14 122 -5.28452e-05
  1   8  14 123 -5.21219e-05
  1   8  14 126 -2.69671e-04
  1   8  14 128  1.34264e-03
  1   8  14 135 -1.00604e-05
  1   8  14 142 -1.01447e-03
  1   8  14 143  9.43374e-04
  1   8  14 144  8.81878e-04
  1   8  14 145  9.04502e-04
  1   8  14 149 -7.46395e-04
  1   8  14 152 -1.87149e-04
  1   8  14 153  6.83355e-05
  1   8  14 170 -1.81505e-04
  1   8  14 171 -1.56921e-04
  1   8  14 175 -1.07137e-05
  1   8  15   7 -4.55018e-04
  1   8  15   8 -4.48196e-04
  1   8  15  11  3.39692e-05
  1   8  15  15  1.26300e-05
  1   8  15  16  7.75030e-05
  1   8  15  21  8.00060e-05
  1   8  15  24  3.41707e-05
  1   8  15  27  6.32214e-04
  1   8  15  28  6.28451e-04
  1   8  15  32  4.08483e-04
  1   8  15  33 -5.84441e-05
  1   8  15  34 -6.26951e-05
  1   8  15  38 -5.21390e-04
  1   8  15  44 -6.90837e-04
  1   8  15  45  6.71861e-04
  1   8  15  47 -1.48979e-05
  1   8  15  48  4.98585e-05
  1   8  15  55 -2.34381e-04
  1   8  15  56 -1.77488e-04
  1   8  15  57  2.14525e-04
  1   8  15  61  1.22410e-04
  1   8  15  62 -1.51816e-04
  1   8  15  65 -6.07199e-05
  1   8  15  74 -6.65263e-05
  1   8  15  75 -6.17271e-05
  1   8  15  93  2.08017e-04
  1   8  15  94 -1.98194e-05
  1   8  15 101 -3.15062e-04
  1   8  15 107 -2.23520e-05
  1   8  15 110  8.90621e-05
  1   8  15 111  1.03877e-05
  1   8  15 115  1.64869e-05
  1   8  15 116  4.39704e-05
  1   8  15 117  6.70639e-05
  1   8  15 118 -2.28903e-05
  1   8  15 126 -2.17516e-05
  1   8  15 127  2.75043e-05
  1   8  15 128  1.65944e-05
  1   8  15 134  1.08318e-04
  1   8  15 135 -1.08113e-04
  1   8  15 137  1.44855e-04
  1   8  15 142 -3.42445e-04
  1   8  15 143  7.85878e-04
  1   8  15 144 -6.72481e-05
  1   8  15 145  1.25447e-04
  1   8  15 149 -6.99675e-05
  1   8  15 152 -8.01808e-05
  1   8  15 153 -5.42250e-05
  1   8  15 156  1.89370e-04
  1   8  15 162  7.37297e-05
  1   8  15 163 -8.00095e-05
  1   8  15 167 -2.65224e-05
  1   8  15 171 -7.96904e-05
  1   9  10   7  1.28219e-04
  1   9  10  10  6.32851e-05
  1   9  10  11 -6.34808e-05
  1   9  10  15 -7.96239e-04
  1   9  10  16  8.01875e-04
  1   9  10  20  1.98750e-04
  1   9  10  24 -1.52657e-04
  1   9  10  27 -4.08720e-04
  1   9  10  28  4.15327e-04
  1   9  10  32 -1.75066e-05
  1   9  10  33 -2.15084e-04
  1   9  10  37  6.65603e-04
  1   9  10  38 -7.03168e-04
  1   9  10  44 -3.51473e-04
  1   9  10  45  3.67520e-04
  1   9  10  46 -4.91679e-04
  1   9  10  47 -4.94125e-04
  1   9  10  48  1.00204e-04
  1   9  10  49 -9.86203e-05
  1   9  10  55 -2.28555e-04
  1   9  10  56 -3.17398e-05
  1   9  10  57 -2.94018e-05
  1   9  10  61  8.92572e-04
  1   9  10  62 -9.15097e-04
  1   9  10  66 -2.45160e-04
  1   9  10  70  1.39979e-04
  1   9  10  73  2.52042e-04
  1   9  10  75 -6.25180e-05
  1   9  10  78  3.25622e-04
  1   9  10  79 -3.27118e-04
  1   9  10  83  1.09120e-04
  1   9  10  84  1.09140e-04
  1   9  10  86 -1.05518e-04
  1   9  10  93  4.66653e-04
  1   9  10  94  4.34363e-04
  1   9  10 100 -1.74177e-05
  1   9  10 101 -3.41206e-05
  1   9  10 107  1.34445e-04
  1   9  10 111 -1.10007e-04
  1   9  10 114  4.30596e-04
  1   9  10 115  4.21874e-04
  1   9  10 116  3.87340e-04
  1   9  10 118 -7.64632e-05
  1   9  10 119  7.56268e-05
  1   9  10 122  1.28180e-04
  1   9  10 123 -1.28798e-04
  1   9  10 126  2.14442e-04
  1   9  10 127  2.12864e-04
  1   9  10 128 -8.95420e-04
  1   9  10 129 -8.49673e-04
  1   9  10 134 -1.16705e-04
  1   9  10 135  1.15852e-04
  1   9  10 136 -2.88250e-05
  1   9  10 137  2.83257e-05
  1   9  10 142  1.02419e-03
  1   9  10 143  1.10493e-03
  1   9  10 144  9.35516e-04
  1   9  10 148 -7.32535e-04
  1   9  10 153 -1.53253e-04
  1   9  10 170  1.48325e-05
  1   9  10 171 -3.68871e-05
  1   9  11   7  1.28999e-04
  1   9  11   8 -2.07450e-05
  1   9  11  10  2.04433e-05
  1   9  11  15  2.01198e-04
  1   9  11  16  2.05334e-04
  1   9  11  20  1.32767e-05
  1   9  11  24  2.05276e-05
  1   9  11  32 -1.46561e-05
  1   9  11  33  3.06874e-05
  1   9  11  37  4.52554e-04
  1   9  11  38 -4.19251e-04
  1   9  11  44 -5.32726e-05
  1   9  11  45 -2.39344e-05
  1   9  11  46  1.00688e-04
  1   9  11  47  1.00717e-04
  1   9  11  48 -1.08717e-05
  1   9  11  49 -1.16301e-05
  1   9  11  55  1.37389e-05
  1   9  11  56  1.80281e-05
  1   9  11  59 -3.49139e-04
  1   9  11  61 -1.54576e-04
  1   9  11  65 -1.76983e-05
  1   9  11  70 -1.07862e-05
  1   9  11  74  2.88317e-05
  1   9  11  91  1.46584e-05
  1   9  11  92  6.65024e-04
  1   9  11  93 -4.91712e-05
  1   9  11  94  3.76310e-05
  1   9  11 116 -1.67076e-05
  1   9  11 128  1.23317e-05
  1   9  11 129 -1.85801e-05
  1   9  11 134 -2.33585e-05
  1   9  11 135  2.23607e-05
  1   9  11 142  4.86446e-04
  1   9  11 143 -4.38616e-04
  1   9  11 144 -4.02646e-05
  1   9  11 148 -4.81461e-05
  1   9  11 157 -1.35668e-05
  1   9  11 163  2.63014e-05
  1   9  11 174  1.64592e-05
  1   9  11 175  1.68271e-05
  1   9  12  20 -1.07472e-05
  1   9  12  40  8.65598e-04
  1   9  12  42 -1.23336e-05
  1   9  12  43  1.19952e-03
  1   9  12  52 -4.36802e-05
  1   9  12  64  3.13295e-04
  1   9  12  76 -4.35322e-05
  1   9  12  89 -3.98584e-05
  1   9  12  96  1.48139e-03
  1   9  12  97  5.58414e-04
  1   9  12 103  5.40243e-05
  1   9  12 104 -4.32596e-04
  1   9  12 109 -3.79437e-04
  1   9  12 112 -9.12742e-04
  1   9  12 121  4.74892e-04
  1   9  12 124 -9.49597e-04
  1   9  12 131 -1.99865e-03
  1   9  12 133 -1.78926e-03
  1   9  12 138 -3.32790e-04
  1   9  12 140 -2.94070e-03
  1   9  12 147 -1.40184e-03
  1   9  12 151 -4.10184e-04
  1   9  12 154  6.84732e-04
  1   9  12 159  8.27030e-05
  1   9  12 161  4.10534e-05
  1   9  12 164  1.03933e-04
  1   9  12 169  1.66326e-05
  1   9  12 173 -2.58321e-05
  1   9  12 176 -8.38709e-05
  1   9  13  12 -1.18385e-05
  1   9  13  13  4.90864e-04
  1   9  13  14 -5.09283e-05
  1   9  13  17 -2.47057e-04
  1   9  13  18  2.52802e-05
  1   9  13  23  1.24123e-04
  1   9  13  27 -1.04424e-04
  1   9  13  30  2.74374e-05
  1   9  13  31  8.64385e-05
  1   9  13  32  2.07708e-04
  1   9  13  35  1.01763e-04
  1   9  13  39  3.06517e-04
  1   9  13  40  1.42617e-05
  1   9  13  41 -1.28867e-05
  1   9  13  42 -5.02872e-05
  1   9  13  46 -3.47056e-05
  1   9  13  47 -1.81239e-05
  1   9  13  50  7.45275e-05
  1   9  13  52  1.17241e-05
  1   9  13  53  1.68784e-05
  1   9  13  56  1.21519e-04
  1   9  13  58  1.11574e-05
  1   9  13  59  1.44331e-05
  1   9  13  60 -1.19787e-04
  1   9  13  62 -2.12371e-05
  1   9  13  66  6.92620e-05
  1   9  13  68  4.88869e-05
  1   9  13  70  1.96944e-04
  1   9  13  71 -2.33591e-05
  1   9  13  72 -4.44735e-05
  1   9  13  73  7.91600e-05
  1   9  13  76 -5.08778e-05
  1   9  13  77 -3.29097e-05
  1   9  13  79  1.34657e-04
  1   9  13  80  2.35383e-05
  1   9  13  81  4.66272e-05
  1   9  13  82 -5.14273e-05
  1   9  13  83  4.15561e-05
  1   9  13  84 -9.32574e-05
  1   9  13  85 -4.17105e-05
  1   9  13  87  6.49268e-05
  1   9  13  88 -3.35788e-05
  1   9  13  89  2.66356e-04
  1   9  13  91  2.37790e-05
  1   9  13  92 -6.34735e-05
  1   9  13  95 -2.67663e-05
  1   9  13  98 -1.42765e-05
  1   9  13  99  3.23851e-05
  1   9  13 102  4.69654e-05
  1   9  13 103 -2.05505e-05
  1   9  13 104 -1.01316e-05
  1   9  13 105  4.46996e-05
  1   9  13 108 -1.32702e-05
  1   9  13 109  4.64438e-05
  1   9  13 112  1.81434e-05
  1   9  13 113  3.45279e-05
  1   9  13 118 -2.42710e-05
  1   9  13 124  1.00749e-05
  1   9  13 125 -2.55524e-05
  1   9  13 127 -1.49130e-05
  1   9  13 130 -6.68570e-05
  1   9  13 131 -3.03014e-04
  1   9  13 132  2.46161e-05
  1   9  13 135  1.17645e-05
  1   9  13 138  2.08650e-05
  1   9  13 139  2.45531e-05
  1   9  13 141 -4.14369e-05
  1   9  13 146  3.69218e-05
  1   9  13 149  1.83698e-05
  1   9  13 150  3.70290e-05
  1   9  13 151  3.01957e-05
  1   9  13 155  2.20283e-05
  1   9  13 158 -3.14638e-04
  1   9  13 160  1.54088e-05
  1   9  13 161 -7.12537e-05
  1   9  13 164  3.57919e-05
  1   9  13 165 -2.41945e-05
  1   9  13 168  3.97342e-05
  1   9  13 169 -2.85440e-04
  1   9  13 172  3.98182e-05
  1   9  13 173  1.02980e-04
  1   9  13 175 -2.16446e-05
  1   9  13 176 -1.24589e-04
  1   9  14   7  1.36720e-04
  1   9  14   8  1.74351e-04
  1   9  14  11  7.64580e-05
  1   9  14  15 -7.46922e-05
  1   9  14  16  7.04783e-05
  1   9  14  21 -1.81613e-04
  1   9  14  24  1.26906e-04
  1   9  14  27 -3.18663e-04
  1   9  14  28  3.19006e-04
  1   9  14  32 -3.09089e-04
  1   9  14  33  5.70126e-05
  1   9  14  34 -5.69455e-05
  1   9  14  38  3.32126e-04
  1   9  14  44  4.28780e-04
  1   9  14  45  4.17767e-04
  1   9  14  47  3.48915e-05
  1   9  14  48  6.58725e-05
  1   9  14  54  1.10856e-05
  1   9  14  55  2.63148e-04
  1   9  14  56  2.98078e-04
  1   9  14  57  4.63833e-04
  1   9  14  61  1.93150e-04
  1   9  14  62 -2.27889e-04
  1   9  14  65  5.73642e-05
  1   9  14  70 -2.58155e-05
  1   9  14  75  7.02287e-05
  1   9  14  93 -8.27995e-05
  1   9  14  94  1.19648e-04
  1   9  14 101 -2.05147e-04
  1   9  14 107 -4.86414e-04
  1   9  14 110  6.28089e-05
  1   9  14 114 -2.10922e-05
  1   9  14 116 -9.59673e-05
  1   9  14 117  2.74520e-05
  1   9  14 118  3.04504e-05
  1   9  14 122  1.71275e-05
  1   9  14 123 -1.74181e-05
  1   9  14 126 -4.55953e-05
  1   9  14 128  7.05061e-05
  1   9  14 134  1.14194e-04
  1   9  14 135 -1.14376e-04
  1   9  14 137 -4.53847e-04
  1   9  14 142  8.82339e-04
  1   9  14 143  7.23774e-04
  1   9  14 144 -1.10030e-04
  1   9  14 145 -7.05995e-05
  1   9  14 149 -3.97974e-04
  1   9  14 152 -9.76840e-04
  1   9  14 153  9.63542e-04
  1   9  14 156 -4.67075e-04
  1   9  14 162  1.38716e-04
  1   9  14 163  1.38271e-04
  1   9  14 166  3.94980e-04
  1   9  14 167 -3.95586e-04
  1   9  14 170  3.94743e-04
  1   9  14 171  3.79176e-04
  1   9  14 175 -2.64570e-04
  1   9  15   7 -2.21914e-04
  1   9  15   8  2.20331e-04
  1   9  15  11 -5.78765e-04
  1   9  15  15  1.58841e-04
  1   9  15  16 -1.58999e-04
  1   9  15  20 -4.55761e-05
  1   9  15  21 -2.68405e-04
  1   9  15  24  2.24723e-05
  1   9  15  32 -1.07499e-05
  1   9  15  33  2.85663e-04
  1   9  15  34 -2.89325e-04
  1   9  15  38  7.78462e-05
  1   9  15  44  1.70909e-04
  1   9  15  45  1.95607e-04
  1   9  15  47  1.84122e-04
  1   9  15  48  3.24240e-04
  1   9  15  55  4.59208e-05
  1   9  15  56  8.68497e-05
  1   9  15  57 -1.16983e-04
  1   9  15  61  6.27120e-04
  1   9  15  62  6.45582e-04
  1   9  15  65 -1.24187e-04
  1   9  15  70  1.25662e-04
  1   9  15  71 -1.75856e-04
  1   9  15  72  1.49390e-05
  1   9  15  74  6.05463e-05
  1   9  15  75 -2.69219e-05
  1   9  15  78 -7.22683e-05
  1   9  15  79 -7.23458e-05
  1   9  15  84 -1.54267e-04
  1   9  15  86 -1.54105e-04
  1   9  15  87  1.53851e-04
  1   9  15  91 -9.46655e-05
  1   9  15  93 -1.17051e-03
  1   9  15  94 -1.07780e-03
  1   9  15 107  1.60277e-05
  1   9  15 110  7.47268e-04
  1   9  15 114 -1.25371e-03
  1   9  15 115 -1.25798e-03
  1   9  15 116 -1.17864e-03
  1   9  15 117 -1.23599e-03
  1   9  15 118 -2.51166e-05
  1   9  15 122  4.81791e-04
  1   9  15 123 -4.82416e-04
  1   9  15 126 -1.06593e-03
  1   9  15 127 -1.06528e-03
  1   9  15 128  1.97550e-03
  1   9  15 137  1.46578e-05
  1   9  15 142  2.64496e-03
  1   9  15 143  2.63277e-03
  1   9  15 144  2.62431e-03
  1   9  15 145  2.63696e-03
  1   9  15 149 -1.86578e-03
  1   9  15 152 -2.80566e-04
  1   9  15 153 -7.10229e-05
  1   9  15 171  6.01846e-05
  1  10  11  11  4.66921e-05
  1  10  11  12 -8.19076e-05
  1  10  11  19  6.58932e-04
  1  10  11  36 -9.16676e-05
  1  10  11  40  3.98572e-04
  1  10  11  42  1.00593e-05
  1  10  11  51 -5.67172e-05
  1  10  11  52 -5.16813e-04
  1  10  11  62  1.35558e-04
  1  10  11  64  3.72822e-04
  1  10  11  71  1.83497e-05
  1  10  11  76 -3.23564e-04
  1  10  11  77  1.22236e-04
  1  10  11  80  1.56864e-04
  1  10  11  85  1.65857e-04
  1  10  11  89 -8.22324e-05
  1  10  11  96  4.08418e-04
  1  10  11 104 -2.35693e-04
  1  10  11 109 -2.63201e-04
  1  10  11 131 -4.08621e-04
  1  10  11 140 -6.00486e-04
  1  10  11 151 -3.34071e-05
  1  10  11 161  6.66999e-05
  1  10  11 176 -3.38704e-05
  1  10  12   7 -6.76854e-04
  1  10  12  10 -3.80943e-04
  1  10  12  11 -3.46903e-04
  1  10  12  15  4.49985e-04
  1  10  12  16  4.22543e-04
  1  10  12  18 -7.20355e-04
  1  10  12  20  4.61586e-04
  1  10  12  24  2.44442e-05
  1  10  12  27  4.55497e-04
  1  10  12  28  4.03089e-04
  1  10  12  29 -6.58318e-04
  1  10  12  32 -1.54036e-04
  1  10  12  33 -7.24568e-04
  1  10  12  37 -1.03136e-03
  1  10  12  38 -7.46423e-04
  1  10  12  44  5.63587e-04
  1  10  12  45  3.63661e-04
  1  10  12  46  3.10252e-04
  1  10  12  47 -2.96406e-04
  1  10  12  48 -2.45424e-04
  1  10  12  49 -2.64357e-04
  1  10  12  55 -6.88095e-04
  1  10  12  56 -1.68993e-04
  1  10  12  57  1.76639e-04
  1  10  12  61 -9.04854e-04
  1  10  12  62 -7.47131e-04
  1  10  12  66  7.84666e-05
  1  10  12  70 -2.07577e-04
  1  10  12  73 -1.97201e-04
  1  10  12  75 -8.70138e-05
  1  10  12  78 -4.06386e-04
  1  10  12  79 -3.72684e-04
  1  10  12  83 -1.49200e-04
  1  10  12  84  1.47225e-04
  1  10  12  86  1.59354e-04
  1  10  12  92 -6.56043e-04
  1  10  12  93 -6.73936e-04
  1  10  12  94  8.90072e-04
  1  10  12 100  6.62404e-05
  1  10  12 101 -6.50466e-05
  1  10  12 107  3.90568e-04
  1  10  12 111 -1.39655e-04
  1  10  12 114 -5.67600e-04
  1  10  12 115  6.92921e-04
  1  10  12 116  5.01167e-04
  1  10  12 118  2.96687e-04
  1  10  12 119  3.13019e-04
  1  10  12 122  2.70388e-04
  1  10  12 123  2.60405e-04
  1  10  12 126 -3.35799e-04
  1  10  12 127  3.66564e-04
  1  10  12 128  8.83803e-04
  1  10  12 129 -1.21870e-03
  1  10  12 134  3.42264e-04
  1  10  12 135  3.78392e-04
  1  10  12 136  1.16604e-04
  1  10  12 137  1.17814e-04
  1  10  12 142  1.57256e-03
  1  10  12 143 -1.00907e-03
  1  10  12 144  1.22590e-03
  1  10  12 148 -9.14133e-04
  1  10  12 153 -1.48611e-04
  1  10  12 171 -4.41060e-05
  1  10  13   7  5.47422e-05
  1  10  13  15 -8.60258e-05
  1  10  13  16  7.80383e-05
  1  10  13  20 -3.07951e-05
  1  10  13  24 -5.04904e-05
  1  10  13  27 -2.60427e-05
  1  10  13  28  1.63171e-05
  1  10  13  32 -1.02428e-05
  1  10  13  33  1.66088e-05
  1  10  13  37 -9.46560e-05
  1  10  13  38  9.43210e-05
  1  10  13  46 -6.03368e-05
  1  10  13  47 -5.16609e-05
  1  10  13  48  2.75314e-05
  1  10  13  49 -3.23507e-05
  1  10  13  56 -2.67891e-05
  1  10  13  57 -2.73566e-05
  1  10  13  61  2.75697e-05
  1  10  13  62 -2.34181e-05
  1  10  13  65  3.09387e-05
  1  10  13  73  1.57416e-05
  1  10  13  75 -1.49155e-05
  1  10  13  79 -2.03157e-05
  1  10  13  90 -1.30661e-05
  1  10  13  91 -1.14647e-05
  1  10  13  94  1.85088e-05
  1  10  13 100 -1.18780e-05
  1  10  13 101 -4.61153e-05
  1  10  13 115  1.05673e-05
  1  10  13 116  1.01514e-05
  1  10  13 118 -2.15889e-05
  1  10  13 119  1.62400e-05
  1  10  13 126  1.20265e-05
  1  10  13 129 -2.22870e-05
  1  10  13 142  4.39778e-05
  1  10  13 143  4.89599e-05
  1  10  13 144  4.43035e-05
  1  10  13 153 -2.11799e-05
  1  10  13 163  2.02949e-05
  1  10  13 166  4.31886e-05
  1  10  13 170  2.46063e-05
  1  10  13 174  2.83060e-05
  1  10  13 175  2.61063e-05
  1  10  14   8  1.05931e-04
  1  10  14   9 -4.15441e-05
  1  10  14  10 -1.71771e-04
  1  10  14  12  1.24934e-04
  1  10  14  13 -1.44764e-04
  1  10  14  14  2.89895e-04
  1  10  14  17 -5.38677e-04
  1  10  14  18 -2.45780e-05
  1  10  14  19 -1.57564e-05
  1  10  14  20  1.16224e-04
  1  10  14  21 -8.48451e-05
  1  10  14  22  1.31379e-04
  1  10  14  23 -4.93927e-05
  1  10  14  24 -1.78297e-05
  1  10  14  25 -3.47196e-05
  1  10  14  29  1.77135e-05
  1  10  14  30  1.59427e-04
  1  10  14  34 -6.08475e-05
  1  10  14  35  2.27856e-04
  1  10  14  36 -4.79035e-05
  1  10  14  37  2.35360e-05
  1  10  14  39  2.07868e-04
  1  10  14  40  5.54861e-05
  1  10  14  42  1.24781e-04
  1  10  14  46  2.05126e-04
  1  10  14  49  3.37641e-05
  1  10  14  50  5.96830e-05
  1  10  14  51 -4.28786e-05
  1  10  14  53  5.57225e-05
  1  10  14  58 -3.31170e-05
  1  10  14  60  5.74854e-04
  1  10  14  63  2.27710e-04
  1  10  14  65  1.29832e-04
  1  10  14  66 -1.91868e-05
  1  10  14  67 -3.47935e-05
  1  10  14  68 -1.69621e-04
  1  10  14  71  4.93451e-05
  1  10  14  72  5.20999e-05
  1  10  14  76  8.42779e-05
  1  10  14  77 -4.22282e-04
  1  10  14  78  6.14962e-05
  1  10  14  79  9.90992e-05
  1  10  14  81 -6.12807e-05
  1  10  14  82  7.07833e-05
  1  10  14  83 -1.73836e-04
  1  10  14  84  1.19775e-04
  1  10  14  86  1.25147e-05
  1  10  14  87 -1.21855e-04
  1  10  14  88 -1.30784e-04
  1  10  14  89 -5.95458e-05
  1  10  14  90  2.20622e-05
  1  10  14  91 -1.44970e-05
  1  10  14  94 -2.29830e-05
  1  10  14  95 -3.03081e-04
  1  10  14  98 -4.11900e-04
  1  10  14  99 -9.73217e-05
  1  10  14 100  4.74929e-05
  1  10  14 102 -8.45248e-05
  1  10  14 104  1.93163e-05
  1  10  14 105  2.42906e-04
  1  10  14 108  2.43420e-04
  1  10  14 109  1.98051e-05
  1  10  14 111  2.75485e-05
  1  10  14 113  3.45716e-04
  1  10  14 114  8.18184e-05
  1  10  14 115  1.30733e-04
  1  10  14 117  6.47944e-05
  1  10  14 119  3.78602e-05
  1  10  14 120  1.23965e-04
  1  10  14 121 -1.13355e-04
  1  10  14 125 -1.00307e-05
  1  10  14 127  2.47552e-05
  1  10  14 129  4.92945e-05
  1  10  14 130 -3.70995e-04
  1  10  14 131  9.85316e-05
  1  10  14 132 -3.09402e-04
  1  10  14 135 -1.36340e-05
  1  10  14 136 -4.00075e-05
  1  10  14 139 -1.65606e-04
  1  10  14 141 -4.73139e-04
  1  10  14 145 -3.00395e-05
  1  10  14 146 -2.28592e-04
  1  10  14 147  3.77462e-04
  1  10  14 148 -2.77785e-05
  1  10  14 149  3.08980e-05
  1  10  14 150 -2.62156e-04
  1  10  14 151 -1.90380e-05
  1  10  14 152 -1.85811e-04
  1  10  14 155 -3.73386e-04
  1  10  14 156 -7.10048e-05
  1  10  14 157 -1.00940e-04
  1  10  14 158 -6.00935e-05
  1  10  14 159 -4.49645e-05
  1  10  14 160 -5.92834e-05
  1  10  14 161 -2.70848e-05
  1  10  14 162 -2.50053e-05
  1  10  14 163  1.23371e-05
  1  10  14 164 -6.47811e-05
  1  10  14 165 -7.77622e-05
  1  10  14 168  2.95649e-05
  1  10  14 170 -1.03647e-05
  1  10  14 171  2.23667e-05
  1  10  14 172 -3.16426e-05
  1  10  14 173 -4.11520e-05
  1  10  14 174 -1.03575e-04
  1  10  14 177 -1.28052e-04
  1  10  15   8  7.46361e-05
  1  10  15  10  5.54556e-05
  1  10  15  12  4.47764e-05
  1  10  15  13 -4.90252e-05
  1  10  15  14 -5.09545e-04
  1  10  15  17 -2.05734e-05
  1  10  15  18 -4.38739e-05
  1  10  15  19 -4.23047e-04
  1  10  15  20  9.76533e-05
  1  10  15  21 -1.24748e-04
  1  10  15  22  9.95459e-05
  1  10  15  23 -1.08041e-04
  1  10  15  24 -5.78913e-05
  1  10  15  25 -9.35582e-05
  1  10  15  29 -7.06411e-04
  1  10  15  30  6.05498e-04
  1  10  15  34  8.44900e-05
  1  10  15  35  5.99724e-04
  1  10  15  37  3.04227e-04
  1  10  15  39  5.40181e-04
  1  10  15  41  1.93927e-05
  1  10  15  42 -4.76627e-04
  1  10  15  43  3.28055e-05
  1  10  15  46  1.06293e-04
  1  10  15  49 -7.08732e-05
  1  10  15  50 -7.91752e-05
  1  10  15  52  1.02917e-05
  1  10  15  53 -4.65977e-04
  1  10  15  55 -3.27421e-05
  1  10  15  58 -5.17337e-05
  1  10  15  59  4.20693e-05
  1  10  15  60 -2.15637e-05
  1  10  15  63  1.82074e-04
  1  10  15  66  1.41382e-05
  1  10  15  67 -2.94837e-04
  1  10  15  68 -1.84073e-04
  1  10  15  69  1.12030e-04
  1  10  15  71 -1.05109e-05
  1  10  15  72 -1.98092e-05
  1  10  15  73  2.45766e-05
  1  10  15  74 -4.27362e-05
  1  10  15  75 -8.69757e-05
  1  10  15  77  1.17508e-04
  1  10  15  78 -1.06125e-05
  1  10  15  81 -9.54960e-05
  1  10  15  82  8.37640e-05
  1  10  15  83  1.40888e-05
  1  10  15  85 -1.20120e-04
  1  10  15  87 -1.51994e-05
  1  10  15  89 -8.43237e-05
  1  10  15  90 -7.62400e-05
  1  10  15  91  3.20542e-05
  1  10  15  92 -3.72426e-05
  1  10  15  95 -2.53260e-04
  1  10  15  96  3.62393e-05
  1  10  15  99  3.05422e-04
  1  10  15 100 -1.10031e-04
  1  10  15 102  2.14877e-04
  1  10  15 103 -1.78319e-04
  1  10  15 104 -3.95439e-05
  1  10  15 105  9.84468e-05
  1  10  15 108 -3.98734e-05
  1  10  15 110  6.64287e-05
  1  10  15 112 -3.89876e-05
  1  10  15 113 -5.49487e-05
  1  10  15 117  3.21664e-04
  1  10  15 119  3.94405e-05
  1  10  15 120  5.76078e-05
  1  10  15 125  3.87341e-04
  1  10  15 129 -6.14098e-04
  1  10  15 130  5.00582e-05
  1  10  15 131 -1.34484e-04
  1  10  15 132  1.20365e-04
  1  10  15 136 -9.68508e-05
  1  10  15 138  4.00256e-04
  1  10  15 140 -2.77455e-05
  1  10  15 141  4.30649e-05
  1  10  15 145 -7.71786e-04
  1  10  15 146  9.08706e-05
  1  10  15 147 -1.64382e-05
  1  10  15 148  7.01457e-04
  1  10  15 149 -6.93904e-04
  1  10  15 150 -2.86187e-04
  1  10  15 151 -2.29914e-05
  1  10  15 152  7.56918e-05
  1  10  15 153  3.03502e-05
  1  10  15 155  2.86640e-04
  1  10  15 158 -1.48170e-04
  1  10  15 159  2.21811e-04
  1  10  15 160 -7.08969e-05
  1  10  15 161  1.21940e-04
  1  10  15 162 -1.14201e-05
  1  10  15 164  1.94296e-05
  1  10  15 165 -1.61614e-05
  1  10  15 166 -3.48100e-05
  1  10  15 167  3.27898e-05
  1  10  15 168 -6.46271e-05
  1  10  15 169  3.35027e-05
  1  10  15 171  1.47613e-05
  1  10  15 172  1.28551e-05
  1  10  15 173  1.87997e-04
  1  10  15 174 -5.10426e-05
  1  10  15 175  1.60912e-05
  1  10  15 176 -5.98058e-05
  1  10  15 177  3.29925e-05
  1  11  12  10  1.76025e-05
  1  11  12  14  2.79507e-05
  1  11  12  15 -5.13971e-05
  1  11  12  16  2.30084e-05
  1  11  12  20 -2.08438e-05
  1  11  12  27 -3.02081e-05
  1  11  12  28 -1.21472e-05
  1  11  12  30  1.00031e-04
  1  11  12  33  5.91865e-05
  1  11  12  37 -5.94476e-05
  1  11  12  38 -5.30120e-05
  1  11  12  44 -4.78492e-05
  1  11  12  45 -4.60189e-05
  1  11  12  46 -2.64108e-05
  1  11  12  47  1.10625e-05
  1  11  12  49  1.07995e-05
  1  11  12  55  5.50544e-05
  1  11  12  61  1.06017e-04
  1  11  12  66 -1.55866e-05
  1  11  12  79  1.15522e-05
  1  11  12  91  6.93583e-05
  1  11  12  93 -5.95906e-05
  1  11  12  94 -7.07007e-05
  1  11  12  95  6.71173e-05
  1  11  12  98  8.23188e-05
  1  11  12  99  4.36960e-05
  1  11  12 107 -1.13520e-05
  1  11  12 114  3.52266e-05
  1  11  12 115 -4.18399e-05
  1  11  12 116 -1.64000e-05
  1  11  12 118 -1.73958e-05
  1  11  12 127 -1.26044e-05
  1  11  12 128  1.12823e-04
  1  11  12 129  1.30699e-04
  1  11  12 130  1.30876e-04
  1  11  12 132  9.99924e-05
  1  11  12 135 -1.19283e-05
  1  11  12 141  2.77334e-04
  1  11  12 142  1.92211e-05
  1  11  12 143  3.65023e-05
  1  11  12 144 -1.25661e-04
  1  11  12 148  6.66320e-05
  1  11  12 157  4.50134e-05
  1  11  12 163 -3.12037e-05
  1  11  12 174 -1.65886e-05
  1  11  12 175  1.73792e-05
  1  11  13   7 -1.02374e-04
  1  11  13   8 -4.94353e-05
  1  11  13  15 -8.01489e-05
  1  11  13  16 -8.56543e-05
  1  11  13  20  5.41129e-05
  1  11  13  24 -1.20686e-04
  1  11  13  27  1.58064e-04
  1  11  13  28  1.59011e-04
  1  11  13  32 -1.00262e-04
  1  11  13  38 -4.27792e-05
  1  11  13  46 -1.58249e-04
  1  11  13  47 -1.59550e-04
  1  11  13  48  4.40294e-05
  1  11  13  49  4.37570e-05
  1  11  13  55  6.89262e-05
  1  11  13  56 -8.16557e-05
  1  11  13  57  8.23302e-05
  1  11  13  61  2.84877e-05
  1  11  13  62  1.19827e-05
  1  11  13  66 -1.59350e-04
  1  11  13  70 -1.19348e-04
  1  11  13  71 -1.15468e-04
  1  11  13  72  1.90399e-04
  1  11  13  73  1.90109e-04
  1  11  13  74  8.75485e-05
  1  11  13  75 -8.35810e-05
  1  11  13  78 -1.83405e-05
  1  11  13  79 -1.79584e-05
  1  11  13  86 -5.50615e-05
  1  11  13  87  5.51069e-05
  1  11  13  92  1.40351e-05
  1  11  13  93 -1.65231e-04
  1  11  13  94 -1.56394e-04
  1  11  13 100 -4.16861e-05
  1  11  13 101 -2.25685e-05
  1  11  13 107 -5.01884e-05
  1  11  13 111  1.08811e-04
  1  11  13 114  2.55112e-04
  1  11  13 115 -2.51184e-04
  1  11  13 116  1.96818e-05
  1  11  13 118 -1.67702e-04
  1  11  13 119 -1.68098e-04
  1  11  13 122  1.65387e-05
  1  11  13 123  1.64952e-05
  1  11  13 126  1.49017e-04
  1  11  13 127 -1.48513e-04
  1  11  13 128 -2.72261e-05
  1  11  13 129 -2.38863e-05
  1  11  13 134 -6.24797e-05
  1  11  13 135 -6.55503e-05
  1  11  13 136 -1.38961e-04
  1  11  13 137 -1.38994e-04
  1  11  13 142  1.73991e-04
  1  11  13 143 -1.80926e-04
  1  11  13 144  2.05561e-04
  1  11  13 148 -3.38881e-05
  1  11  13 153 -2.51517e-04
  1  11  13 166 -1.42367e-05
  1  11  13 171  5.80208e-05
  1  11  14   8 -3.72781e-05
  1  11  14  11 -1.05237e-05
  1  11  14  12  4.72315e-05
  1  11  14  13  6.33732e-04
  1  11  14  14 -5.45948e-04
  1  11  14  16  3.40739e-05
  1  11  14  17 -1.02778e-03
  1  11  14  20 -1.80948e-05
  1  11  14  21  1.17637e-05
  1  11  14  22  9.98821e-05
  1  11  14  23 -1.08059e-04
  1  11  14  24 -5.65852e-05
  1  11  14  25  9.40970e-05
  1  11  14  26  4.63658e-05
  1  11  14  30 -1.14561e-03
  1  11  14  34 -6.11517e-05
  1  11  14  35  5.99599e-04
  1  11  14  36  5.44223e-05
  1  11  14  37 -1.37390e-04
  1  11  14  39  5.40186e-04
  1  11  14  40  4.39715e-05
  1  11  14  41 -1.30335e-04
  1  11  14  43  4.80873e-05
  1  11  14  46  3.23949e-05
  1  11  14  49 -2.83028e-05
  1  11  14  50  1.45058e-04
  1  11  14  51 -1.20448e-04
  1  11  14  53  3.63470e-05
  1  11  14  55 -4.49720e-05
  1  11  14  57 -4.21948e-05
  1  11  14  58  2.03507e-04
  1  11  14  60 -2.15172e-05
  1  11  14  62 -1.36210e-05
  1  11  14  63 -2.45164e-04
  1  11  14  65  4.80093e-05
  1  11  14  66 -7.25552e-05
  1  11  14  68 -1.83511e-04
  1  11  14  69  1.51294e-04
  1  11  14  70 -4.34769e-05
  1  11  14  73  5.48867e-05
  1  11  14  74 -4.01782e-05
  1  11  14  75 -8.62451e-05
  1  11  14  79  1.27075e-05
  1  11  14  81 -3.19524e-05
  1  11  14  82  8.38300e-05
  1  11  14  83 -2.54851e-05
  1  11  14  86 -3.89704e-05
  1  11  14  90  5.21323e-05
  1  11  14  91  5.69953e-05
  1  11  14  94 -1.48068e-05
  1  11  14  95 -9.66808e-05
  1  11  14  96  1.52363e-05
  1  11  14  97  5.02894e-05
  1  11  14  98 -3.58178e-04
  1  11  14  99  9.35194e-05
  1  11  14 100 -9.93709e-05
  1  11  14 102  2.14580e-04
  1  11  14 103 -1.95265e-04
  1  11  14 104 -4.60059e-05
  1  11  14 105 -1.58591e-04
  1  11  14 108 -1.39334e-04
  1  11  14 112 -4.91814e-05
  1  11  14 113 -5.47334e-05
  1  11  14 115  1.88197e-05
  1  11  14 117 -1.01278e-05
  1  11  14 119  1.89292e-05
  1  11  14 120 -1.50310e-04
  1  11  14 124  3.34841e-04
  1  11  14 125 -3.39015e-05
  1  11  14 126  1.84264e-05
  1  11  14 127 -4.13240e-05
  1  11  14 129  7.42762e-05
  1  11  14 130 -2.92885e-04
  1  11  14 131 -5.14823e-05
  1  11  14 132  2.40972e-04
  1  11  14 133 -4.69861e-05
  1  11  14 136 -9.60818e-05
  1  11  14 138  3.22945e-04
  1  11  14 140 -2.19086e-05
  1  11  14 141 -4.46111e-04
  1  11  14 145  1.01341e-05
  1  11  14 146  9.08438e-05
  1  11  14 147 -1.29098e-05
  1  11  14 149 -1.16127e-05
  1  11  14 150 -2.85484e-04
  1  11  14 151 -1.81000e-05
  1  11  14 152  4.97186e-05
  1  11  14 153 -7.67226e-05
  1  11  14 155  2.86736e-04
  1  11  14 156 -1.18120e-05
  1  11  14 157  1.42977e-05
  1  11  14 158 -3.33991e-05
  1  11  14 162 -2.64732e-05
  1  11  14 164  2.01076e-05
  1  11  14 165  1.29518e-05
  1  11  14 166 -1.21611e-05
  1  11  14 167  1.73155e-05
  1  11  14 168 -6.08491e-05
  1  11  14 169  3.54576e-05
  1  11  14 171  1.03643e-05
  1  11  14 176 -5.75236e-05
  1  11  14 177 -5.65664e-05
  1  11  15   8  5.10566e-05
  1  11  15   9 -5.16453e-05
  1  11  15  10 -1.50031e-04
  1  11  15  11 -5.85907e-05
  1  11  15  12  1.31319e-04
  1  11  15  13 -9.39851e-05
  1  11  15  14  2.61289e-04
  1  11  15  16 -6.17692e-05
  1  11  15  17 -1.98015e-04
  1  11  15  19  4.81656e-05
  1  11  15  20 -9.67658e-05
  1  11  15  21 -6.81190e-05
  1  11  15  22 -1.31372e-04
  1  11  15  23  4.92863e-05
  1  11  15  24  1.97050e-05
  1  11  15  25 -3.47521e-05
  1  11  15  26  3.73215e-04
  1  11  15  30  4.73803e-04
  1  11  15  34 -5.80556e-05
  1  11  15  35 -2.27658e-04
  1  11  15  37  1.09326e-04
  1  11  15  39 -2.07766e-04
  1  11  15  41 -1.82798e-04
  1  11  15  43 -3.35124e-04
  1  11  15  46  2.18440e-04
  1  11  15  47 -1.69304e-05
  1  11  15  48  1.07853e-05
  1  11  15  49 -3.09100e-05
  1  11  15  50  7.64239e-05
  1  11  15  52 -1.08095e-05
  1  11  15  53 -3.08545e-04
  1  11  15  57 -4.33980e-05
  1  11  15  58 -6.88463e-05
  1  11  15  60 -5.75284e-04
  1  11  15  62  3.44630e-05
  1  11  15  63 -1.73072e-04
  1  11  15  65 -1.20342e-04
  1  11  15  66 -1.70858e-05
  1  11  15  68  1.69305e-04
  1  11  15  70 -4.48338e-05
  1  11  15  71  1.33723e-05
  1  11  15  72 -1.15612e-05
  1  11  15  73 -2.40381e-05
  1  11  15  76 -5.98489e-05
  1  11  15  77 -4.12533e-05
  1  11  15  78 -6.32907e-05
  1  11  15  79  1.07922e-04
  1  11  15  81  8.13351e-05
  1  11  15  82 -7.07224e-05
  1  11  15  83 -1.70655e-04
  1  11  15  84  1.34443e-04
  1  11  15  85 -5.09774e-05
  1  11  15  86  1.03945e-05
  1  11  15  88  1.31659e-04
  1  11  15  89  3.02218e-05
  1  11  15  91  3.57586e-05
  1  11  15  94  2.45596e-05
  1  11  15  95 -1.14151e-04
  1  11  15  96 -2.50753e-04
  1  11  15  97  8.29281e-05
  1  11  15  98 -3.87682e-04
  1  11  15  99  2.54708e-04
  1  11  15 100 -2.33973e-05
  1  11  15 102  8.45274e-05
  1  11  15 104  3.98602e-05
  1  11  15 105 -1.04006e-04
  1  11  15 106 -1.08014e-05
  1  11  15 109 -2.20451e-05
  1  11  15 111  2.27639e-05
  1  11  15 113 -3.46777e-04
  1  11  15 114  9.03192e-05
  1  11  15 115 -1.58835e-05
  1  11  15 117  4.61180e-05
  1  11  15 119 -2.51021e-05
  1  11  15 120 -1.33823e-04
  1  11  15 121 -1.33973e-04
  1  11  15 124 -4.59319e-05
  1  11  15 125  2.16737e-04
  1  11  15 126 -3.57448e-05
  1  11  15 127  4.87141e-05
  1  11  15 129 -1.91529e-05
  1  11  15 130  4.53979e-04
  1  11  15 132  5.69064e-04
  1  11  15 133 -1.40102e-04
  1  11  15 136  1.39781e-05
  1  11  15 139  1.65621e-04
  1  11  15 140  2.46048e-04
  1  11  15 141  5.03001e-04
  1  11  15 144  2.99124e-05
  1  11  15 145  8.67914e-05
  1  11  15 146  2.28025e-04
  1  11  15 147  3.19594e-04
  1  11  15 148 -2.20230e-04
  1  11  15 149  7.45045e-05
  1  11  15 150  2.61294e-04
  1  11  15 151  3.19584e-04
  1  11  15 152  4.38016e-05
  1  11  15 153 -1.11343e-05
  1  11  15 154  1.83973e-05
  1  11  15 155  3.73224e-04
  1  11  15 156  2.83181e-04
  1  11  15 157  1.84094e-04
  1  11  15 158  1.08838e-04
  1  11  15 159 -1.19062e-05
  1  11  15 160  1.45783e-05
  1  11  15 161  4.25909e-05
  1  11  15 162  1.38199e-05
  1  11  15 163 -1.05479e-05
  1  11  15 164  2.71517e-05
  1  11  15 166 -8.20557e-05
  1  11  15 167  1.37537e-05
  1  11  15 168  2.57928e-05
  1  11  15 171 -2.60252e-05
  1  11  15 172  3.03968e-05
  1  11  15 173 -3.74931e-05
  1  11  15 174 -1.00817e-04
  1  11  15 177 -6.18098e-05
  1  12  13   9 -2.15270e-04
  1  12  13  12 -5.11209e-04
  1  12  13  19 -4.50014e-04
  1  12  13  26 -2.00957e-04
  1  12  13  27  4.70222e-05
  1  12  13  36 -1.42665e-04
  1  12  13  40  1.91104e-05
  1  12  13  42 -3.62190e-04
  1  12  13  43  2.73421e-05
  1  12  13  51  6.91929e-05
  1  12  13  67 -3.45779e-04
  1  12  13  69 -4.05392e-05
  1  12  13  76  2.58556e-04
  1  12  13  77 -9.41023e-05
  1  12  13  80 -2.35261e-04
  1  12  13  85 -1.05445e-04
  1  12  13  89  8.26826e-05
  1  12  13  96  3.27387e-05
  1  12  13  97  1.27039e-05
  1  12  13 112 -2.01745e-05
  1  12  13 121  1.00621e-05
  1  12  13 124 -2.02653e-05
  1  12  13 131 -4.13619e-05
  1  12  13 133 -3.81770e-05
  1  12  13 140 -6.23192e-05
  1  12  13 147 -3.08240e-05
  1  12  13 154  1.43559e-05
  1  12  14   7  1.00122e-04
  1  12  14   8 -1.06042e-04
  1  12  14  14 -5.81587e-04
  1  12  14  15  2.93644e-04
  1  12  14  16  2.72498e-04
  1  12  14  18  3.69133e-05
  1  12  14  20  2.23299e-05
  1  12  14  21  8.38471e-05
  1  12  14  24  7.18464e-05
  1  12  14  27  2.37950e-04
  1  12  14  28  2.39043e-04
  1  12  14  29 -2.28539e-05
  1  12  14  30  2.92531e-04
  1  12  14  32 -2.10257e-04
  1  12  14  33  1.61888e-05
  1  12  14  34  2.58421e-05
  1  12  14  37  4.52454e-05
  1  12  14  38  3.05336e-04
  1  12  14  44 -2.78078e-05
  1  12  14  45  2.99504e-05
  1  12  14  47  6.84256e-05
  1  12  14  48  1.94614e-05
  1  12  14  55  8.41216e-05
  1  12  14  56 -5.08787e-05
  1  12  14  57  1.78974e-04
  1  12  14  59 -4.51636e-05
  1  12  14  61  1.34122e-05
  1  12  14  65  8.56579e-05
  1  12  14  70 -3.79915e-05
  1  12  14  71  2.36818e-05
  1  12  14  72  2.76467e-05
  1  12  14  75 -1.24536e-04
  1  12  14  78 -5.99607e-05
  1  12  14  79 -5.88742e-05
  1  12  14  83  4.22304e-05
  1  12  14  84 -4.35696e-05
  1  12  14  87  3.08689e-05
  1  12  14  90  4.10326e-05
  1  12  14  91 -3.45815e-05
  1  12  14  92  4.46830e-05
  1  12  14  94  7.60509e-05
  1  12  14  95  1.88962e-04
  1  12  14  98  2.78696e-05
  1  12  14  99 -1.58467e-04
  1  12  14 101 -1.36213e-05
  1  12  14 107 -1.53698e-04
  1  12  14 110  1.75406e-05
  1  12  14 114 -6.02998e-05
  1  12  14 116  1.04898e-04
  1  12  14 117 -3.25566e-05
  1  12  14 118  1.78575e-05
  1  12  14 119  1.29411e-05
  1  12  14 122 -1.40827e-05
  1  12  14 123 -2.97175e-05
  1  12  14 126 -3.10609e-05
  1  12  14 128  9.82327e-05
  1  12  14 130  8.69143e-05
  1  12  14 132 -2.68446e-04
  1  12  14 134 -9.00905e-05
  1  12  14 135 -1.00436e-04
  1  12  14 137 -1.83799e-04
  1  12  14 141  4.68774e-05
  1  12  14 142 -5.38751e-04
  1  12  14 143  6.27781e-04
  1  12  14 144 -2.43692e-05
  1  12  14 145  9.44684e-05
  1  12  14 146 -1.01468e-04
  1  12  14 149 -1.94800e-04
  1  12  14 152  7.74445e-04
  1  12  14 153  7.86149e-04
  1  12  14 156 -8.65746e-05
  1  12  14 162  3.38129e-05
  1  12  14 163 -3.91613e-05
  1  12  14 166 -2.22342e-04
  1  12  14 167 -2.01121e-04
  1  12  14 170 -1.37564e-04
  1  12  14 171  1.50387e-04
  1  12  14 175 -1.78845e-04
  1  12  15   7 -1.31118e-04
  1  12  15   8 -1.29575e-04
  1  12  15  11  1.88190e-04
  1  12  15  14 -4.07980e-05
  1  12  15  15 -5.09994e-04
  1  12  15  16 -5.21160e-04
  1  12  15  18 -7.42095e-04
  1  12  15  21  3.74095e-04
  1  12  15  24 -2.83608e-05
  1  12  15  27 -9.48844e-05
  1  12  15  28 -1.07925e-04
  1  12  15  29  4.62836e-05
  1  12  15  30  5.18870e-04
  1  12  15  33  2.22970e-04
  1  12  15  34  2.22245e-04
  1  12  15  38  2.20255e-04
  1  12  15  44  2.73998e-05
  1  12  15  45 -2.83515e-05
  1  12  15  47  3.62982e-04
  1  12  15  48 -2.72102e-04
  1  12  15  55  1.93562e-05
  1  12  15  56 -1.36533e-04
  1  12  15  57  6.38672e-05
  1  12  15  61 -3.93266e-04
  1  12  15  62  3.82603e-04
  1  12  15  65  7.89637e-05
  1  12  15  70  2.22467e-04
  1  12  15  71  2.21367e-04
  1  12  15  72  2.40044e-04
  1  12  15  74  6.32388e-05
  1  12  15  78 -1.59754e-04
  1  12  15  79  1.64616e-04
  1  12  15  84  1.09554e-04
  1  12  15  86 -1.73786e-05
  1  12  15  87 -1.64636e-05
  1  12  15  90  1.16143e-05
  1  12  15  92  1.19841e-05
  1  12  15  93  6.88753e-04
  1  12  15  94 -6.87161e-04
  1  12  15  95  3.41589e-04
  1  12  15  98  3.47428e-04
  1  12  15  99 -2.11339e-04
  1  12  15 101  7.18301e-05
  1  12  15 107 -1.66281e-05
  1  12  15 110 -2.33289e-04
  1  12  15 114  9.19676e-04
  1  12  15 115 -9.25089e-04
  1  12  15 116 -7.18265e-04
  1  12  15 117  7.46494e-04
  1  12  15 118  2.81779e-05
  1  12  15 122  3.33686e-04
  1  12  15 123  3.33658e-04
  1  12  15 126  6.79697e-04
  1  12  15 127 -6.80597e-04
  1  12  15 128 -1.41560e-03
  1  12  15 130  3.32000e-04
  1  12  15 132  1.20040e-04
  1  12  15 134  8.33799e-05
  1  12  15 135  9.10550e-05
  1  12  15 137  5.30758e-05
  1  12  15 141  4.64450e-04
  1  12  15 142  1.82254e-03
  1  12  15 143 -1.83229e-03
  1  12  15 144  1.80538e-03
  1  12  15 145 -1.80984e-03
  1  12  15 146 -3.65871e-05
  1  12  15 149  1.45331e-03
  1  12  15 152  8.62488e-05
  1  12  15 153 -9.94019e-05
  1  12  15 156  1.16124e-05
  1  12  15 162  2.48384e-05
  1  12  15 163  2.98021e-05
  1  12  15 166  1.28847e-05
  1  12  15 171 -6.52426e-05
  1  12  15 175  3.67978e-05
  1  13  14   7  6.84413e-05
  1  13  14   8  6.60122e-05
  1  13  14  11 -3.37635e-05
  1  13  14  15 -4.33441e-05
  1  13  14  16  4.31291e-05
  1  13  14  21 -5.45100e-05
  1  13  14  33  9.18784e-05
  1  13  14  34 -9.15759e-05
  1  13  14  44  1.62215e-05
  1  13  14  45  1.62755e-05
  1  13  14  47 -2.68689e-05
  1  13  14  48  4.07711e-05
  1  13  14  61  3.87556e-05
  1  13  14  62 -3.85381e-05
  1  13  14  65  1.07500e-05
  1  13  14  71  3.95472e-05
  1  13  14  78  3.77003e-05
  1  13  14  79  3.71676e-05
  1  13  14  84 -1.06020e-05
  1  13  14  91 -1.70941e-05
  1  13  14  93 -7.81788e-05
  1  13  14  94 -7.16754e-05
  1  13  14 110  4.51240e-05
  1  13  14 114 -7.66495e-05
  1  13  14 116  6.57576e-05
  1  13  14 117 -6.62509e-05
  1  13  14 118 -7.53411e-05
  1  13  14 122 -5.01502e-05
  1  13  14 123  4.98372e-05
  1  13  14 126  1.58655e-05
  1  13  14 128  1.51948e-04
  1  13  14 129 -4.77757e-05
  1  13  14 142  3.33773e-04
  1  13  14 143  3.32851e-04
  1  13  14 144 -1.55407e-04
  1  13  14 145  1.50947e-04
  1  13  14 149 -1.65273e-04
  1  13  14 152 -4.91315e-05
  1  13  14 170 -1.47500e-05
  1  13  14 171  1.75523e-05
  1  13  15   7  1.25600e-04
  1  13  15   8 -1.22603e-04
  1  13  15  15 -2.38192e-05
  1  13  15  16  2.32592e-05
  1  13  15  21  2.52803e-05
  1  13  15  24 -1.25206e-05
  1  13  15  27 -1.15325e-04
  1  13  15  28  1.15081e-04
  1  13  15  32 -7.95945e-05
  1  13  15  33  2.11969e-05
  1  13  15  34 -1.76512e-05
  1  13  15  38 -1.93669e-05
  1  13  15  44 -3.67516e-05
  1  13  15  45 -3.63260e-05
  1  13  15  55 -3.38938e-05
  1  13  15  56 -1.06960e-05
  1  13  15  61  1.31793e-05
  1  13  15  62  1.31834e-05
  1  13  15  94 -1.05343e-05
  1  13  15 101  2.51677e-05
  1  13  15 115 -2.01755e-05
  1  13  15 116 -1.48227e-05
  1  13  15 126 -2.87990e-05
  1  13  15 137 -3.19389e-05
  1  13  15 142 -3.77308e-05
  1  13  15 143 -2.30890e-05
  1  13  15 144 -1.10453e-05
  1  13  15 145  4.89999e-05
  1  13  15 152  3.09293e-05
  1  13  15 153 -3.50593e-05
  1  13  15 156 -1.83570e-05
  1  14  15  12  2.12581e-05
  1  14  15  19 -1.07116e-05
  1  14  15  26  9.67377e-05
  1  14  15  42  2.75745e-04
  1  14  15  43 -1.95688e-03
  1  14  15  52 -4.95687e-05
  1  14  15  64 -2.87547e-04
  1  14  15  67  2.54285e-04
  1  14  15  70 -1.30562e-05
  1  14  15  76 -1.76362e-04
  1  14  15  77 -1.36910e-05
  1  14  15  80  9.55476e-05
  1  14  15  86  3.11287e-05
  1  14  15  92 -4.96471e-04
  1  14  15  97 -9.38906e-04
  1  14  15 104  5.22607e-04
  1  14  15 109 -9.99620e-05
  1  14  15 115  2.12318e-05
  1  14  15 124 -2.44535e-05
  1  14  15 131  1.13656e-05
  1  14  15 133  3.62857e-04
  1  14  15 159 -8.65538e-05
  1  14  15 173 -8.87700e-05
  1  14  15 176  3.11158e-04
  3   1   2   8 -1.35055e-04
  3   1   2  15  2.63316e-04
  3   1   2  16  1.29822e-04
  3   1   2  20 -1.87070e-04
  3   1   2  21  1.60204e-04
  3   1   2  25  1.57085e-05
  3   1   2  28 -1.02449e-05
  3   1   2  31  1.24468e-05
  3   1   2  32  1.01512e-05
  3   1   2  38  4.81910e-05
  3   1   2  47  2.57850e-05
  3   1   2  54 -4.40643e-05
  3   1   2  61 -3.01202e-04
  3   1   2  62 -2.90813e-04
  3   1   2  73 -1.75735e-04
  3   1   2  78  3.63595e-05
  3   1   2  83 -2.50145e-05
  3   1   2  90  1.17611e-05
  3   1   2  91 -1.14067e-05
  3   1   2  93 -3.11714e-05
  3   1   2  94 -1.50906e-04
  3   1   2 118  1.56590e-04
  3   1   2 119  1.57627e-04
  3   1   2 136  1.94563e-05
  3   1   2 137 -2.47449e-05
  3   1   2 153  1.88374e-04
  3   1   2 167  1.69484e-05
  3   1   2 171 -1.09928e-05
  3   1   2 175  1.21612e-05
  3   1   3   7 -5.97250e-05
  3   1   3   8 -3.19945e-04
  3   1   3  10  1.48618e-05
  3   1   3  11 -1.75560e-05
  3   1   3  15 -4.96875e-04
  3   1   3  16 -5.26425e-04
  3   1   3  20 -2.50579e-05
  3   1   3  21  1.18563e-04
  3   1   3  25  1.01295e-04
  3   1   3  27  7.17679e-04
  3   1   3  28  7.18260e-04
  3   1   3  31  2.66016e-04
  3   1   3  32  2.65711e-04
  3   1   3  34  3.07631e-04
  3   1   3  38  4.29464e-04
  3   1   3  44 -1.60604e-05
  3   1   3  45 -1.59232e-05
  3   1   3  47  3.54813e-04
  3   1   3  48 -5.39574e-05
  3   1   3  49  5.27010e-05
  3   1   3  54  2.22560e-04
  3   1   3  61  1.97710e-04
  3   1   3  62 -2.29192e-04
  3   1   3  65 -1.23075e-04
  3   1   3  66 -1.21234e-04
  3   1   3  71  3.25467e-05
  3   1   3  73  1.04040e-05
  3   1   3  74 -3.29731e-05
  3   1   3  75  3.22978e-05
  3   1   3  93  3.67965e-04
  3   1   3  94 -1.41611e-04
  3   1   3 100  2.37274e-05
  3   1   3 101  2.22336e-05
  3   1   3 106 -2.09205e-05
  3   1   3 107  2.09246e-05
  3   1   3 114 -5.79015e-05
  3   1   3 115 -5.78978e-05
  3   1   3 116 -1.55506e-04
  3   1   3 117  1.43075e-04
  3   1   3 118  2.11600e-05
  3   1   3 122 -5.07821e-05
  3   1   3 123  5.08351e-05
  3   1   3 128 -5.43039e-04
  3   1   3 134  8.04743e-05
  3   1   3 135 -8.03199e-05
  3   1   3 136  1.31075e-04
  3   1   3 137  1.29991e-04
  3   1   3 143 -1.83963e-04
  3   1   3 144  5.76298e-05
  3   1   3 145 -5.77891e-05
  3   1   3 148 -1.46772e-04
  3   1   3 149  1.47618e-04
  3   1   3 153 -4.33215e-05
  3   1   3 157 -1.18045e-05
  3   1   3 166  2.48477e-05
  3   1   3 167 -1.84608e-05
  3   1   3 170  1.74690e-05
  3   1   3 171  1.36037e-05
  3   1   3 174  1.75005e-05
  3   1   3 175 -1.27955e-05
  3   1   4  18 -2.38488e-03
  3   1   4  29  1.82565e-03
  3   1   4  40  1.23111e-03
  3   1   4  43  2.18854e-03
  3   1   4  52 -1.32194e-03
  3   1   4  59  1.55304e-03
  3   1   4  64  1.91232e-03
  3   1   4  92  1.98168e-03
  3   1   4  96  1.81116e-03
  3   1   4  97  1.17946e-03
  3   1   4 103  9.05267e-04
  3   1   4 104 -1.11027e-03
  3   1   4 109 -1.16592e-03
  3   1   4 112 -1.53941e-04
  3   1   4 121  2.75058e-04
  3   1   4 124 -1.27429e-03
  3   1   4 131 -1.02849e-03
  3   1   4 133 -1.07523e-03
  3   1   4 138  1.13609e-03
  3   1   4 140 -1.12103e-03
  3   1   4 147  1.22636e-04
  3   1   4 151 -1.31822e-04
  3   1   4 154 -5.30732e-04
  3   1   4 158  1.27639e-05
  3   1   4 159 -3.86616e-04
  3   1   4 161  8.35468e-04
  3   1   4 164 -5.76205e-04
  3   1   4 169  3.21818e-04
  3   1   4 173 -1.11956e-04
  3   1   4 176 -8.43011e-04
  3   1   4 177  1.55141e-05
  3   1   5   8 -1.00563e-04
  3   1   5  15  3.25082e-05
  3   1   5  16  3.11469e-05
  3   1   5  20 -1.57333e-05
  3   1   5  21  1.48786e-05
  3   1   5  28 -1.02916e-05
  3   1   5  31 -2.14937e-05
  3   1   5  32  2.17464e-05
  3   1   5  38  6.37513e-05
  3   1   5  47 -1.41418e-05
  3   1   5  54  1.24078e-05
  3   1   5  61  1.41830e-05
  3   1   5  62 -1.29700e-05
  3   1   5  83  1.12731e-05
  3   1   5  90 -1.22104e-05
  3   1   5  91 -1.17592e-05
  3   1   5  93  1.56602e-05
  3   1   5 118  6.44344e-05
  3   1   5 119 -5.80769e-05
  3   1   5 136  2.15941e-05
  3   1   5 137 -2.80442e-05
  3   1   5 153 -1.21070e-04
  3   1   6   8 -1.25046e-04
  3   1   6  15 -2.30068e-04
  3   1   6  16 -2.31016e-04
  3   1   6  21  6.43389e-05
  3   1   6  25  4.14877e-05
  3   1   6  27  2.29384e-04
  3   1   6  28  2.30367e-04
  3   1   6  31  7.87368e-05
  3   1   6  32  7.83168e-05
  3   1   6  34  1.14410e-05
  3   1   6  38  1.33292e-04
  3   1   6  44  8.81654e-05
  3   1   6  45  8.68432e-05
  3   1   6  47  1.26336e-04
  3   1   6  54  1.03963e-05
  3   1   6  56 -1.23438e-05
  3   1   6  57 -1.10420e-05
  3   1   6  61  1.38090e-04
  3   1   6  62  1.38722e-04
  3   1   6  65 -5.03974e-05
  3   1   6  66 -4.97850e-05
  3   1   6  72  5.28660e-05
  3   1   6  73 -5.31112e-05
  3   1   6  78 -1.89049e-05
  3   1   6  79 -2.02907e-05
  3   1   6  93  3.17602e-05
  3   1   6 106 -1.04188e-05
  3   1   6 107 -1.03986e-05
  3   1   6 114 -1.60104e-05
  3   1   6 115 -1.60369e-05
  3   1   6 117  4.63095e-05
  3   1   6 128 -9.56729e-05
  3   1   6 134  2.93078e-05
  3   1   6 135 -2.93368e-05
  3   1   6 136  3.62773e-05
  3   1   6 137  3.15825e-05
  3   1   6 142  1.27566e-05
  3   1   6 143  1.28539e-05
  3   1   6 144  3.33058e-05
  3   1   6 145 -3.31814e-05
  3   1   6 148 -3.83048e-05
  3   1   6 149  3.84743e-05
  3   1   7  13  2.69884e-05
  3   1   7  17 -5.01278e-05
  3   1   7  23  2.54867e-05
  3   1   7  39  4.08911e-05
  3   1   7  50  1.79388e-05
  3   1   7  60 -3.44545e-05
  3   1   7  68 -2.96641e-05
  3   1   7  77 -1.52913e-05
  3   1   7  82  3.45316e-05
  3   1   7  88 -1.21648e-05
  3   1   9   7  2.23458e-04
  3   1   9   8  2.26753e-04
  3   1   9  11 -1.80282e-04
  3   1   9  15  3.45897e-04
  3   1   9  16 -3.45579e-04
  3   1   9  24 -3.80510e-05
  3   1   9  25  4.04818e-05
  3   1   9  27 -7.98712e-05
  3   1   9  28  7.99084e-05
  3   1   9  31  8.11703e-05
  3   1   9  33 -5.80275e-05
  3   1   9  38  2.06645e-04
  3   1   9  44  6.86264e-05
  3   1   9  46 -6.24504e-05
  3   1   9  47  6.53274e-05
  3   1   9  49 -2.65312e-05
  3   1   9  55  2.00601e-05
  3   1   9  56 -2.04061e-04
  3   1   9  57  2.64886e-04
  3   1   9  62  6.46450e-04
  3   1   9  65 -2.99109e-04
  3   1   9  66  2.96754e-04
  3   1   9  71  3.24558e-04
  3   1   9  72  5.12013e-05
  3   1   9  78  2.44298e-04
  3   1   9  79  2.44220e-04
  3   1   9  83 -1.76786e-04
  3   1   9  84  1.77490e-04
  3   1   9  85  1.25660e-05
  3   1   9  86  1.58008e-04
  3   1   9  87  1.57215e-04
  3   1   9  91 -1.29123e-04
  3   1   9 110 -1.36914e-04
  3   1   9 111 -1.36854e-04
  3   1   9 118 -1.72386e-04
  3   1   9 119  1.72780e-04
  3   1   9 161 -2.36056e-05
  3   1  10   7  1.17763e-05
  3   1  10   8  1.40174e-05
  3   1  10  11  5.00739e-05
  3   1  10  15 -2.86004e-05
  3   1  10  16  3.10598e-05
  3   1  10  24 -3.50582e-04
  3   1  10  25 -3.50070e-04
  3   1  10  27  1.54434e-05
  3   1  10  28 -1.51854e-05
  3   1  10  33 -4.50924e-05
  3   1  10  38  4.02704e-05
  3   1  10  44  1.71683e-03
  3   1  10  46 -2.68393e-04
  3   1  10  47 -2.68394e-04
  3   1  10  49 -1.72575e-04
  3   1  10  55  3.44553e-04
  3   1  10  56 -2.09927e-04
  3   1  10  57  1.26941e-04
  3   1  10  62 -1.90125e-05
  3   1  10  65  1.80179e-05
  3   1  10  66 -1.81037e-05
  3   1  10  74  1.16156e-04
  3   1  10  75  1.16190e-04
  3   1  10  93  3.07672e-04
  3   1  10  94 -3.08717e-04
  3   1  10 100 -8.66591e-05
  3   1  10 101  8.66868e-05
  3   1  10 106 -1.89621e-04
  3   1  10 107 -1.89700e-04
  3   1  10 116  6.15268e-05
  3   1  10 117  6.15297e-05
  3   1  10 126  7.60707e-05
  3   1  10 127  7.61651e-05
  3   1  10 129  5.58395e-05
  3   1  10 134 -1.28860e-04
  3   1  10 135 -1.28896e-04
  3   1  10 136  6.79959e-05
  3   1  10 137  6.79660e-05
  3   1  10 142 -1.33380e-05
  3   1  10 143  1.32806e-05
  3   1  10 144  5.97989e-05
  3   1  10 148  6.10020e-05
  3   1  10 153 -8.24028e-05
  3   1  10 156  6.02582e-05
  3   1  10 157 -6.01825e-05
  3   1  10 162 -9.34843e-05
  3   1  10 166 -9.25389e-05
  3   1  10 167  9.25465e-05
  3   1  10 170 -5.05913e-05
  3   1  10 171 -5.05352e-05
  3   1  10 174 -5.60020e-05
  3   1  10 175  5.59569e-05
  3   1  13  13 -4.14169e-04
  3   1  13  17 -1.84839e-04
  3   1  13  23  1.61630e-05
  3   1  13  35 -3.48425e-04
  3   1  13  39 -4.28496e-04
  3   1  13  50 -4.70641e-04
  3   1  13  60  6.09019e-04
  3   1  13  68  2.93975e-04
  3   1  13  76  9.46159e-05
  3   1  13  77  2.60304e-04
  3   1  13  81  2.84881e-05
  3   1  13  82 -2.87123e-04
  3   1  13  88  2.21727e-04
  3   1  13  89 -1.55049e-05
  3   1  14   9 -3.40279e-04
  3   1  14  12 -7.17472e-05
  3   1  14  19 -4.96463e-04
  3   1  14  26 -2.26743e-05
  3   1  14  36  2.07614e-04
  3   1  14  42 -5.13571e-04
  3   1  14  51  2.96498e-04
  3   1  14  67 -5.96641e-04
  3   1  14  69 -1.66248e-04
  3   1  14  76  2.06734e-04
  3   1  14  77 -7.55391e-05
  3   1  14  80 -1.56882e-05
  3   1  14  85 -1.07560e-04
  3   1  14  88  1.23498e-05
  3   1  14  89  1.73070e-04
  3   2   3  18  5.37838e-04
  3   2   3  26 -1.08861e-04
  3   2   3  40 -7.29247e-05
  3   2   3  43 -9.49512e-04
  3   2   3  67  7.15395e-05
  3   2   3  80  1.33512e-05
  3   2   3  97  8.22976e-05
  3   2   3 104 -8.94193e-05
  3   2   3 112 -1.24514e-04
  3   2   3 121  3.41518e-04
  3   2   3 131 -2.16127e-04
  3   2   3 133 -9.42646e-05
  3   2   3 140 -2.49628e-05
  3   2   3 147  2.80878e-05
  3   2   3 151 -8.87954e-05
  3   2   3 154  1.70261e-04
  3   2   3 159  3.11155e-05
  3   2   3 164  3.47374e-05
  3   2   4   8 -1.49513e-04
  3   2   4  15 -1.48735e-04
  3   2   4  16  1.00465e-04
  3   2   4  20  1.27997e-04
  3   2   4  21  2.44617e-04
  3   2   4  25 -3.21447e-05
  3   2   4  27  5.21665e-05
  3   2   4  28 -6.52316e-05
  3   2   4  31 -8.06449e-05
  3   2   4  32  7.79072e-05
  3   2   4  34  6.11436e-05
  3   2   4  38  1.88009e-04
  3   2   4  47 -3.30297e-05
  3   2   4  48 -3.03307e-05
  3   2   4  49  3.27230e-05
  3   2   4  54  6.83397e-05
  3   2   4  56  2.27207e-05
  3   2   4  57  5.93755e-05
  3   2   4  61  2.17062e-04
  3   2   4  62 -2.03906e-04
  3   2   4  65 -2.64026e-05
  3   2   4  66 -1.30454e-05
  3   2   4  70  1.89741e-05
  3   2   4  71  1.61560e-05
  3   2   4  73  8.86812e-05
  3   2   4  74  1.74205e-05
  3   2   4  75  2.37966e-05
  3   2   4  78  7.24370e-05
  3   2   4  83  5.69668e-05
  3   2   4  93  8.48754e-05
  3   2   4  94  2.96941e-05
  3   2   4 115  1.49989e-05
  3   2   4 117 -3.76801e-05
  3   2   4 118 -8.17190e-05
  3   2   4 119  8.30205e-05
  3   2   4 126 -2.20020e-05
  3   2   4 127 -3.17487e-05
  3   2   4 142  6.32683e-05
  3   2   4 143 -9.01511e-05
  3   2   4 148 -1.41622e-05
  3   2   4 153 -6.73585e-05
  3   2   5   9 -1.27728e-05
  3   2   5  10 -1.30729e-04
  3   2   5  11 -1.62994e-05
  3   2   5  12  1.29309e-05
  3   2   5  13  1.12129e-05
  3   2   5  14  1.89718e-05
  3   2   5  16  1.38673e-05
  3   2   5  17 -5.74950e-05
  3   2   5  18 -3.19690e-05
  3   2   5  19  1.32150e-05
  3   2   5  21 -1.14466e-04
  3   2   5  22 -5.71736e-04
  3   2   5  24  1.72085e-05
  3   2   5  25  1.05631e-05
  3   2   5  29  1.02151e-05
  3   2   5  30 -2.24410e-05
  3   2   5  35 -5.01145e-05
  3   2   5  36  3.67070e-05
  3   2   5  39 -4.84898e-05
  3   2   5  40 -1.21396e-05
  3   2   5  41 -4.65472e-04
  3   2   5  42  1.30666e-04
  3   2   5  43  8.01256e-05
  3   2   5  49  6.88152e-05
  3   2   5  51  1.29974e-05
  3   2   5  52 -3.25889e-05
  3   2   5  53 -2.01632e-04
  3   2   5  54  1.06888e-05
  3   2   5  56 -2.58020e-05
  3   2   5  58  1.86713e-04
  3   2   5  59 -4.43609e-05
  3   2   5  60  4.57026e-05
  3   2   5  63  8.97504e-05
  3   2   5  64 -1.37969e-05
  3   2   5  67  1.30396e-05
  3   2   5  68  2.29691e-05
  3   2   5  69 -1.37013e-05
  3   2   5  70 -6.76886e-05
  3   2   5  71 -3.97901e-05
  3   2   5  72  4.32311e-05
  3   2   5  73 -1.20528e-05
  3   2   5  75  2.70315e-05
  3   2   5  76 -2.05507e-04
  3   2   5  77 -1.56865e-04
  3   2   5  78 -1.26341e-04
  3   2   5  79 -1.84769e-04
  3   2   5  81  1.43135e-05
  3   2   5  82  1.26218e-05
  3   2   5  83  3.61435e-05
  3   2   5  84  3.54355e-05
  3   2   5  88 -4.15485e-05
  3   2   5  89 -2.66595e-05
  3   2   5  92  5.40133e-05
  3   2   5  94 -2.59259e-05
  3   2   5  95  6.71500e-05
  3   2   5  97  1.07040e-03
  3   2   5  98 -6.22331e-05
  3   2   5  99  1.98790e-04
  3   2   5 101  5.73385e-05
  3   2   5 102  5.66777e-05
  3   2   5 105  2.18514e-04
  3   2   5 109  1.36211e-05
  3   2   5 112  1.69560e-05
  3   2   5 113 -4.27054e-05
  3   2   5 120 -8.35908e-05
  3   2   5 121 -1.65335e-04
  3   2   5 124 -6.80270e-04
  3   2   5 125 -5.07718e-05
  3   2   5 130 -2.16027e-05
  3   2   5 131 -3.36839e-04
  3   2   5 132 -7.39075e-05
  3   2   5 133  1.97408e-05
  3   2   5 134 -2.02067e-05
  3   2   5 136 -1.18713e-05
  3   2   5 137  1.88881e-05
  3   2   5 138 -1.50924e-05
  3   2   5 139 -2.01832e-04
  3   2   5 140 -8.83818e-04
  3   2   5 141 -4.71520e-05
  3   2   5 144 -1.69382e-05
  3   2   5 146  7.71114e-05
  3   2   5 147 -1.36688e-04
  3   2   5 149  2.03435e-05
  3   2   5 150  1.22349e-04
  3   2   5 152 -1.49109e-05
  3   2   5 154 -4.16156e-04
  3   2   5 155  9.62115e-05
  3   2   5 156 -2.81781e-04
  3   2   5 157 -3.78927e-05
  3   2   5 158 -1.62140e-04
  3   2   5 161  2.45991e-05
  3   2   5 162  8.36115e-05
  3   2   5 163 -5.00950e-05
  3   2   5 164 -1.50245e-05
  3   2   5 165  1.11649e-05
  3   2   5 167  8.38138e-05
  3   2   5 168 -1.19800e-04
  3   2   5 169 -3.13124e-05
  3   2   5 170 -2.66555e-05
  3   2   5 172  4.66473e-05
  3   2   5 173 -2.37305e-05
  3   2   5 175 -1.19972e-05
  3   2   5 176 -5.34828e-05
  3   2   5 177 -1.84621e-05
  3   2   6   8  1.34262e-05
  3   2   6  10  1.23891e-04
  3   2   6  11 -4.71031e-05
  3   2   6  14 -2.86446e-05
  3   2   6  18 -4.44695e-05
  3   2   6  19  8.56275e-05
  3   2   6  20 -4.99903e-05
  3   2   6  21 -5.48190e-05
  3   2   6  22  3.42416e-04
  3   2   6  23 -4.21113e-05
  3   2   6  24 -7.74762e-05
  3   2   6  25 -9.49707e-05
  3   2   6  29 -1.82269e-03
  3   2   6  30  1.48576e-05
  3   2   6  31  6.97401e-05
  3   2   6  35  8.70347e-05
  3   2   6  36  1.82194e-05
  3   2   6  39 -1.99443e-05
  3   2   6  40  2.48289e-05
  3   2   6  41  2.14156e-04
  3   2   6  42  1.22572e-04
  3   2   6  43 -2.82903e-05
  3   2   6  49  7.93578e-05
  3   2   6  50  2.73462e-05
  3   2   6  53  2.93703e-04
  3   2   6  55 -3.50975e-05
  3   2   6  56 -6.69730e-05
  3   2   6  57  1.25711e-05
  3   2   6  58 -1.99711e-04
  3   2   6  59 -1.05779e-05
  3   2   6  60  1.72486e-05
  3   2   6  63 -6.11726e-05
  3   2   6  64  1.10820e-03
  3   2   6  65 -1.90855e-04
  3   2   6  68 -4.89929e-05
  3   2   6  69 -3.90800e-05
  3   2   6  70  1.40387e-04
  3   2   6  71  9.54297e-05
  3   2   6  72  4.42026e-05
  3   2   6  75  1.42307e-04
  3   2   6  77  7.52390e-05
  3   2   6  78  3.05809e-05
  3   2   6  79  1.19483e-05
  3   2   6  80  3.08925e-05
  3   2   6  82  1.68313e-05
  3   2   6  83  1.25460e-04
  3   2   6  88  3.24978e-05
  3   2   6  89  1.70254e-05
  3   2   6  91 -2.52668e-05
  3   2   6  92  1.92569e-03
  3   2   6  94 -3.51415e-05
  3   2   6  95 -2.67646e-04
  3   2   6  96 -1.63147e-05
  3   2   6  97 -1.34104e-05
  3   2   6  98  1.49410e-04
  3   2   6  99 -2.01465e-04
  3   2   6 102 -1.95501e-04
  3   2   6 103  6.42699e-04
  3   2   6 105 -1.65554e-04
  3   2   6 106  1.22005e-05
  3   2   6 107 -1.38496e-05
  3   2   6 108  4.64896e-05
  3   2   6 113 -2.50202e-04
  3   2   6 114  1.58017e-05
  3   2   6 115 -1.99411e-05
  3   2   6 116 -1.53491e-04
  3   2   6 117 -2.26060e-05
  3   2   6 118 -1.30421e-05
  3   2   6 120  4.97273e-05
  3   2   6 124  1.03146e-05
  3   2   6 125  7.80941e-05
  3   2   6 127 -1.94657e-05
  3   2   6 131  1.04731e-04
  3   2   6 132  2.21799e-04
  3   2   6 134 -1.87261e-05
  3   2   6 137  1.98877e-05
  3   2   6 138  7.20967e-04
  3   2   6 139  1.89308e-04
  3   2   6 140  1.06160e-05
  3   2   6 141 -3.56148e-05
  3   2   6 145 -6.16619e-05
  3   2   6 146  5.20662e-05
  3   2   6 150  2.94393e-05
  3   2   6 153  1.00725e-04
  3   2   6 155  2.05088e-05
  3   2   6 156 -1.71930e-05
  3   2   6 158  3.95830e-05
  3   2   6 159 -2.43355e-04
  3   2   6 160  7.44233e-05
  3   2   6 161 -1.24929e-05
  3   2   6 166 -8.47229e-05
  3   2   6 167  4.94541e-05
  3   2   6 168 -1.86388e-05
  3   2   6 170 -6.48191e-05
  3   2   6 171 -1.48991e-05
  3   2   6 172 -5.57894e-05
  3   2   6 173 -1.81601e-04
  3   2   6 177  2.30782e-05
  3   2   7   8  4.14491e-05
  3   2   7  10  3.54165e-05
  3   2   7  11 -3.98863e-05
  3   2   7  15 -1.37682e-04
  3   2   7  16 -1.54509e-04
  3   2   7  20  1.90119e-05
  3   2   7  21 -4.24273e-05
  3   2   7  25  1.39089e-04
  3   2   7  27  1.25970e-04
  3   2   7  28  1.29721e-04
  3   2   7  31  3.38979e-05
  3   2   7  32  3.39890e-05
  3   2   7  34  7.76066e-04
  3   2   7  38  1.47990e-04
  3   2   7  44  1.31062e-03
  3   2   7  45 -1.31223e-03
  3   2   7  47  4.83780e-05
  3   2   7  48 -1.02308e-04
  3   2   7  49 -1.03358e-04
  3   2   7  54 -1.76946e-04
  3   2   7  56 -1.47359e-04
  3   2   7  57  1.47734e-04
  3   2   7  61  1.40292e-04
  3   2   7  62  1.39688e-04
  3   2   7  65 -4.71020e-05
  3   2   7  66  3.37855e-05
  3   2   7  70  1.30622e-04
  3   2   7  71  1.32975e-04
  3   2   7  73 -1.42649e-05
  3   2   7  74 -7.30700e-05
  3   2   7  75  7.40328e-05
  3   2   7  83  1.95658e-05
  3   2   7  91 -1.23662e-05
  3   2   7  93 -1.67492e-04
  3   2   7  94 -8.86019e-05
  3   2   7 100  4.19372e-05
  3   2   7 101  3.13597e-05
  3   2   7 106 -9.94459e-05
  3   2   7 107  1.00071e-04
  3   2   7 110 -5.77042e-05
  3   2   7 116 -1.06211e-05
  3   2   7 118  1.32940e-05
  3   2   7 122 -1.98717e-05
  3   2   7 123  1.99743e-05
  3   2   7 126  5.44862e-05
  3   2   7 128  3.60181e-05
  3   2   7 134  6.25775e-05
  3   2   7 136 -5.73785e-05
  3   2   7 137 -5.77421e-05
  3   2   7 142  1.24934e-05
  3   2   7 143  1.16081e-05
  3   2   7 144 -2.69257e-05
  3   2   7 145 -2.69645e-05
  3   2   7 148  4.27154e-05
  3   2   7 149 -4.27989e-05
  3   2   7 157 -1.77637e-05
  3   2   7 162 -2.96417e-05
  3   2   7 163 -3.63889e-05
  3   2   7 166 -3.55715e-05
  3   2   7 167  2.34163e-05
  3   2   7 170 -2.38849e-05
  3   2   7 171 -2.00759e-05
  3   2   7 174 -2.48884e-05
  3   2   7 175  1.40846e-05
  3   2   8   8  2.20955e-05
  3   2   8  10 -2.85417e-05
  3   2   8  11 -4.06440e-05
  3   2   8  15  1.35421e-04
  3   2   8  16 -1.47204e-04
  3   2   8  21 -2.35576e-05
  3   2   8  25  1.47864e-04
  3   2   8  27 -2.67226e-05
  3   2   8  28  3.00411e-05
  3   2   8  31  3.50355e-05
  3   2   8  32 -3.53583e-05
  3   2   8  34  7.37547e-04
  3   2   8  38  1.51238e-04
  3   2   8  44 -1.26994e-03
  3   2   8  45 -1.27293e-03
  3   2   8  47  4.20201e-05
  3   2   8  48 -1.02089e-04
  3   2   8  49  1.03818e-04
  3   2   8  54 -1.78543e-04
  3   2   8  56 -1.37230e-04
  3   2   8  57 -1.41884e-04
  3   2   8  61 -1.25194e-04
  3   2   8  62  1.24933e-04
  3   2   8  65 -4.90482e-05
  3   2   8  66 -3.91732e-05
  3   2   8  70 -1.32912e-04
  3   2   8  71  1.36063e-04
  3   2   8  74 -7.60883e-05
  3   2   8  75 -7.29311e-05
  3   2   8  93 -1.76456e-04
  3   2   8  94  9.56606e-05
  3   2   8 100  4.63848e-05
  3   2   8 101 -3.04293e-05
  3   2   8 106 -1.03962e-04
  3   2   8 107 -1.03943e-04
  3   2   8 110 -5.88297e-05
  3   2   8 116  1.11439e-05
  3   2   8 122  1.85973e-05
  3   2   8 123  1.87247e-05
  3   2   8 126  5.53806e-05
  3   2   8 128  3.86632e-05
  3   2   8 134  6.56558e-05
  3   2   8 136 -6.02487e-05
  3   2   8 137  6.06243e-05
  3   2   8 142 -1.30242e-05
  3   2   8 143  1.28573e-05
  3   2   8 144  3.15434e-05
  3   2   8 145 -3.15287e-05
  3   2   8 148 -5.12636e-05
  3   2   8 149 -5.12652e-05
  3   2   8 157 -1.83241e-05
  3   2   8 162  2.95582e-05
  3   2   8 163 -3.98969e-05
  3   2   8 166 -3.12822e-05
  3   2   8 167 -2.36439e-05
  3   2   8 170 -2.56305e-05
  3   2   8 171  1.56381e-05
  3   2   8 174 -2.17390e-05
  3   2   8 175 -1.25450e-05
  3   2   9   7  1.47127e-04
  3   2   9   8 -1.26882e-05
  3   2   9  13  1.19117e-05
  3   2   9  31 -1.01699e-05
  3   2   9  35  1.36285e-05
  3   2   9  39  1.83717e-05
  3   2   9  45  1.19261e-05
  3   2   9  48  5.42057e-04
  3   2   9  56 -1.07706e-04
  3   2   9  68  2.55117e-05
  3   2   9  77 -1.33478e-05
  3   2   9  82  1.23324e-05
  3   2  10   7 -5.10704e-04
  3   2  10   8  2.65181e-04
  3   2  10  17 -1.44565e-05
  3   2  10  39  2.16041e-05
  3   2  10  50 -1.76551e-05
  3   2  10  51 -1.12861e-05
  3   2  10  56  2.31026e-04
  3   2  10  60 -2.92814e-05
  3   2  10  61  3.88923e-04
  3   2  10  62  2.11843e-04
  3   2  11   8  1.53481e-04
  3   2  11  10  1.04761e-04
  3   2  11  11  1.36510e-05
  3   2  11  15 -1.57892e-04
  3   2  11  16  1.12334e-04
  3   2  11  21  2.46592e-05
  3   2  11  34 -1.88813e-05
  3   2  11  38  1.44199e-04
  3   2  11  47 -1.91679e-05
  3   2  11  48 -3.23069e-05
  3   2  11  49  3.19826e-05
  3   2  11  54  4.31814e-05
  3   2  11  56 -9.47331e-05
  3   2  11  57 -7.81705e-05
  3   2  11  61  4.97317e-04
  3   2  11  62 -4.79907e-04
  3   2  11  66  2.45330e-05
  3   2  11  70  3.29045e-05
  3   2  11  71  1.07739e-05
  3   2  11  73  2.71431e-05
  3   2  11  75  2.84352e-05
  3   2  11  78  1.98405e-04
  3   2  11  83  1.54671e-04
  3   2  11  85  1.06146e-05
  3   2  11  86 -1.45742e-04
  3   2  11  90 -1.10409e-04
  3   2  11  91 -1.08189e-04
  3   2  11  93 -2.98817e-05
  3   2  11  94 -1.12711e-04
  3   2  11 101  1.26110e-05
  3   2  11 110 -1.16894e-05
  3   2  11 117  1.16770e-05
  3   2  11 118  1.14692e-04
  3   2  11 119 -1.14564e-04
  3   2  11 153 -6.27871e-05
  3   2  11 161 -1.70559e-05
  3   2  11 162 -1.44075e-05
  3   2  11 166  2.20434e-05
  3   2  11 170 -1.35042e-05
  3   2  11 171 -1.91848e-05
  3   2  11 174  2.87139e-05
  3   2  12   8  5.24527e-05
  3   2  12  10 -8.85109e-05
  3   2  12  11 -1.36550e-05
  3   2  12  15  1.53474e-04
  3   2  12  16  9.28284e-05
  3   2  12  20 -1.34982e-05
  3   2  12  21  2.16899e-05
  3   2  12  25  4.09380e-05
  3   2  12  27  2.66024e-05
  3   2  12  28  2.94442e-05
  3   2  12  34  1.05910e-04
  3   2  12  38  3.19476e-05
  3   2  12  44  6.95523e-05
  3   2  12  45 -6.64026e-05
  3   2  12  47  1.05930e-05
  3   2  12  54  1.40787e-05
  3   2  12  56 -1.75214e-05
  3   2  12  61 -4.91682e-04
  3   2  12  62 -4.65300e-04
  3   2  12  70 -4.09519e-05
  3   2  12  73 -4.05045e-05
  3   2  12  74 -2.17476e-05
  3   2  12  75 -1.36860e-05
  3   2  12  78 -2.22698e-04
  3   2  12  83 -1.48435e-04
  3   2  12  86  1.53742e-04
  3   2  12  90  1.20582e-04
  3   2  12  91 -1.18271e-04
  3   2  12  93 -2.19485e-05
  3   2  12  94  1.25478e-04
  3   2  12 100  2.02092e-05
  3   2  12 101 -1.07310e-05
  3   2  12 106 -2.57132e-05
  3   2  12 107  1.08069e-05
  3   2  12 117  1.37642e-05
  3   2  12 118  1.13802e-04
  3   2  12 119  1.14866e-04
  3   2  12 122  1.22556e-05
  3   2  12 123 -1.13012e-05
  3   2  12 136 -1.06169e-05
  3   2  12 153  6.90375e-05
  3   2  12 163 -1.65629e-05
  3   2  12 166  1.35212e-05
  3   2  12 170 -2.74724e-05
  3   2  12 171  1.34034e-05
  3   2  12 174  2.27372e-05
  3   2  13   8 -1.82417e-05
  3   2  13  10 -2.57382e-05
  3   2  13  11  3.22068e-05
  3   2  13  15  5.02548e-05
  3   2  13  16  5.25958e-05
  3   2  13  25 -4.62027e-05
  3   2  13  31 -1.15767e-05
  3   2  13  32 -1.14731e-05
  3   2  13  38 -5.16499e-05
  3   2  13  47 -4.77760e-05
  3   2  13  48  2.67885e-05
  3   2  13  49  2.64697e-05
  3   2  13  54  4.92745e-05
  3   2  13  56  3.55801e-05
  3   2  13  57 -3.71831e-05
  3   2  13  61 -4.45150e-05
  3   2  13  62 -4.84320e-05
  3   2  13  65  3.28014e-05
  3   2  13  66 -3.24994e-05
  3   2  13  70 -5.93126e-05
  3   2  13  71 -5.81077e-05
  3   2  13  74  1.02404e-05
  3   2  13  93  4.48708e-05
  3   2  13  94  2.40922e-05
  3   2  13 106  1.75597e-05
  3   2  13 107 -1.75278e-05
  3   2  13 134 -1.95101e-05
  3   2  13 142  1.36165e-05
  3   2  13 143  1.32310e-05
  3   2  14   8  2.04110e-05
  3   2  14  10 -3.24081e-05
  3   2  14  11 -4.23110e-05
  3   2  14  15  6.69465e-05
  3   2  14  16 -7.30160e-05
  3   2  14  20 -1.06805e-05
  3   2  14  25  8.27259e-05
  3   2  14  27  1.60391e-05
  3   2  14  28 -1.50884e-05
  3   2  14  31  1.50525e-05
  3   2  14  32 -1.47570e-05
  3   2  14  34  3.23976e-05
  3   2  14  38  4.81415e-05
  3   2  14  44 -6.74309e-05
  3   2  14  45 -6.77922e-05
  3   2  14  47  5.70363e-05
  3   2  14  48 -4.87899e-05
  3   2  14  49  4.93003e-05
  3   2  14  54 -9.32900e-05
  3   2  14  56 -6.03335e-05
  3   2  14  57 -6.41753e-05
  3   2  14  61 -5.06169e-05
  3   2  14  62  6.07536e-05
  3   2  14  65 -6.90848e-05
  3   2  14  66 -6.59306e-05
  3   2  14  70 -9.58628e-05
  3   2  14  71  9.59511e-05
  3   2  14  74 -1.67891e-05
  3   2  14  75 -1.71367e-05
  3   2  14  93 -8.61585e-05
  3   2  14  94  4.73952e-05
  3   2  14 106 -3.49264e-05
  3   2  14 107 -3.49670e-05
  3   2  14 110 -1.45352e-05
  3   2  14 122  1.77862e-05
  3   2  14 123  1.77844e-05
  3   2  14 126  1.90067e-05
  3   2  14 128  1.95707e-05
  3   2  14 134  4.06148e-05
  3   2  14 136 -1.20879e-05
  3   2  14 137  1.10686e-05
  3   2  14 142 -3.32434e-05
  3   2  14 143  3.32325e-05
  3   2  14 144  1.09263e-05
  3   2  14 145 -1.09361e-05
  3   2  14 148 -1.48235e-05
  3   2  14 149 -1.48223e-05
  3   3   4   8 -7.59772e-05
  3   3   4  15  2.41323e-04
  3   3   4  16 -2.64176e-04
  3   3   4  20 -1.08595e-04
  3   3   4  21  3.25717e-05
  3   3   4  25 -1.09998e-04
  3   3   4  27 -6.79700e-05
  3   3   4  28  6.70701e-05
  3   3   4  31  1.80021e-05
  3   3   4  32 -1.62690e-05
  3   3   4  34 -4.33760e-05
  3   3   4  38  2.26605e-04
  3   3   4  44 -4.41848e-05
  3   3   4  45  4.39664e-05
  3   3   4  47  1.98617e-04
  3   3   4  48 -1.04953e-04
  3   3   4  49 -1.03361e-04
  3   3   4  56  1.08800e-04
  3   3   4  57 -1.02597e-04
  3   3   4  61 -6.78063e-05
  3   3   4  62 -1.03572e-04
  3   3   4  65  5.57344e-05
  3   3   4  66 -6.09406e-05
  3   3   4  71  6.95128e-05
  3   3   4  73 -1.62934e-05
  3   3   4  74 -7.85173e-05
  3   3   4  75 -7.74004e-05
  3   3   4  93 -4.12211e-05
  3   3   4  94  2.42813e-05
  3   3   4 106  1.41783e-04
  3   3   4 107  1.43315e-04
  3   3   4 114  9.45482e-05
  3   3   4 115 -9.44433e-05
  3   3   4 116  1.32913e-04
  3   3   4 117  1.31323e-04
  3   3   4 118 -1.14170e-05
  3   3   4 122  1.90851e-04
  3   3   4 123  1.90827e-04
  3   3   4 126  3.40056e-05
  3   3   4 128  3.52350e-05
  3   3   4 134 -9.87178e-05
  3   3   4 135 -9.85412e-05
  3   3   4 136  2.08450e-05
  3   3   4 137 -2.09330e-05
  3   3   4 143  4.58146e-05
  3   3   4 144 -1.82519e-05
  3   3   4 145 -1.82595e-05
  3   3   4 148  1.13868e-04
  3   3   4 149  1.14814e-04
  3   3   5   7  1.57644e-05
  3   3   5   8  1.28597e-05
  3   3   5  10  1.34518e-04
  3   3   5  11  2.91251e-05
  3   3   5  14 -2.86812e-05
  3   3   5  18 -4.55974e-05
  3   3   5  21 -5.50933e-05
  3   3   5  22  3.42456e-04
  3   3   5  23 -4.19335e-05
  3   3   5  24  7.79875e-05
  3   3   5  25 -9.50930e-05
  3   3   5  29  4.49223e-05
  3   3   5  30  1.47835e-05
  3   3   5  31  7.04693e-05
  3   3   5  35  8.69816e-05
  3   3   5  36  1.87697e-05
  3   3   5  39  1.42081e-05
  3   3   5  40 -1.10693e-03
  3   3   5  41  2.14057e-04
  3   3   5  43 -2.89706e-05
  3   3   5  49 -6.74869e-05
  3   3   5  50 -2.14729e-05
  3   3   5  52 -1.42477e-03
  3   3   5  53  2.93751e-04
  3   3   5  55 -3.21739e-05
  3   3   5  56 -5.95584e-05
  3   3   5  57 -1.96091e-05
  3   3   5  58 -1.99710e-04
  3   3   5  59 -1.41378e-05
  3   3   5  60  1.70580e-05
  3   3   5  63 -6.12276e-05
  3   3   5  64 -1.23858e-05
  3   3   5  65 -1.90899e-04
  3   3   5  67 -4.74588e-05
  3   3   5  68 -4.88047e-05
  3   3   5  70 -1.16984e-04
  3   3   5  71  8.12136e-05
  3   3   5  72 -7.25781e-05
  3   3   5  75 -1.44356e-04
  3   3   5  76 -5.58574e-05
  3   3   5  77  7.77352e-05
  3   3   5  78 -3.22203e-05
  3   3   5  79 -4.35522e-05
  3   3   5  82  1.67149e-05
  3   3   5  83  1.24611e-04
  3   3   5  84 -8.20437e-05
  3   3   5  88  3.25555e-05
  3   3   5  92  1.90977e-03
  3   3   5  94 -1.53823e-05
  3   3   5  95 -2.68026e-04
  3   3   5  96 -9.94050e-04
  3   3   5  97 -1.39568e-05
  3   3   5  98 -2.89895e-05
  3   3   5  99 -2.01345e-04
  3   3   5 101  1.03892e-05
  3   3   5 102 -1.30155e-05
  3   3   5 103  5.76850e-04
  3   3   5 105 -1.64955e-04
  3   3   5 107 -1.37149e-05
  3   3   5 108  4.68201e-05
  3   3   5 112  1.34794e-05
  3   3   5 113  1.85697e-04
  3   3   5 114  1.60047e-05
  3   3   5 115  2.01032e-05
  3   3   5 117 -2.33108e-05
  3   3   5 118  1.23814e-05
  3   3   5 120  5.01466e-05
  3   3   5 125  7.82121e-05
  3   3   5 126 -1.40208e-05
  3   3   5 127 -5.14259e-05
  3   3   5 130  2.87083e-05
  3   3   5 132  2.21360e-04
  3   3   5 133  1.15737e-05
  3   3   5 134 -1.62075e-05
  3   3   5 139  1.89261e-04
  3   3   5 140  1.17309e-05
  3   3   5 141  1.52287e-05
  3   3   5 142  1.20809e-04
  3   3   5 144 -8.37994e-05
  3   3   5 145 -6.08542e-05
  3   3   5 146  6.11875e-05
  3   3   5 150  2.96810e-05
  3   3   5 154 -1.18598e-05
  3   3   5 155 -2.26829e-05
  3   3   5 158 -4.57511e-05
  3   3   5 160  2.95203e-05
  3   3   5 161  2.04255e-05
  3   3   5 165  2.25736e-05
  3   3   5 167  5.44823e-05
  3   3   5 168 -2.09584e-05
  3   3   5 169 -1.98685e-05
  3   3   5 170 -1.20654e-05
  3   3   5 172 -4.43314e-05
  3   3   5 173 -3.50842e-05
  3   3   6   9  1.27655e-05
  3   3   6  10  1.33887e-04
  3   3   6  11  1.39553e-05
  3   3   6  12 -1.31378e-05
  3   3   6  14 -1.84639e-05
  3   3   6  17  5.74840e-05
  3   3   6  18  2.75779e-05
  3   3   6  20 -5.76137e-05
  3   3   6  21  9.32229e-05
  3   3   6  22  5.71664e-04
  3   3   6  24  1.69301e-05
  3   3   6  25 -1.01290e-05
  3   3   6  29  1.04935e-05
  3   3   6  30  2.25220e-05
  3   3   6  35  5.04357e-05
  3   3   6  36 -1.30579e-05
  3   3   6  39  4.07727e-05
  3   3   6  41  4.65758e-04
  3   3   6  42  1.31270e-05
  3   3   6  43 -7.77452e-05
  3   3   6  48  1.74392e-05
  3   3   6  49  4.94151e-05
  3   3   6  50  2.24753e-05
  3   3   6  51 -1.33755e-05
  3   3   6  52  1.23226e-05
  3   3   6  53  2.00630e-04
  3   3   6  56  3.91207e-05
  3   3   6  58 -1.87207e-04
  3   3   6  59  4.89749e-05
  3   3   6  60 -4.48558e-05
  3   3   6  63 -8.96730e-05
  3   3   6  68 -2.29976e-05
  3   3   6  70  2.82195e-05
  3   3   6  71  4.19194e-05
  3   3   6  72  4.56309e-05
  3   3   6  73  1.03889e-05
  3   3   6  75  2.63905e-05
  3   3   6  76 -1.30238e-05
  3   3   6  77  1.86819e-04
  3   3   6  79 -1.89014e-04
  3   3   6  80 -1.48462e-05
  3   3   6  81 -2.78774e-05
  3   3   6  82 -1.27133e-05
  3   3   6  83 -3.63344e-05
  3   3   6  84  3.50572e-05
  3   3   6  88  4.11264e-05
  3   3   6  89 -2.17490e-05
  3   3   6  91 -6.12572e-05
  3   3   6  92  5.41313e-05
  3   3   6  95 -6.65400e-05
  3   3   6  96  1.33123e-05
  3   3   6  97  2.95033e-05
  3   3   6  98  7.47447e-05
  3   3   6  99 -1.99174e-04
  3   3   6 101 -5.54229e-05
  3   3   6 102 -1.04493e-04
  3   3   6 104 -1.02656e-05
  3   3   6 105 -2.19673e-04
  3   3   6 106 -2.27080e-05
  3   3   6 107  1.04148e-05
  3   3   6 111 -9.25804e-05
  3   3   6 113 -4.01902e-05
  3   3   6 116  8.21460e-05
  3   3   6 120  8.36529e-05
  3   3   6 124 -1.66644e-05
  3   3   6 125  5.06166e-05
  3   3   6 126 -1.61124e-05
  3   3   6 132  7.29544e-05
  3   3   6 133 -2.46779e-05
  3   3   6 136  1.19736e-05
  3   3   6 137 -2.73206e-05
  3   3   6 139  2.01212e-04
  3   3   6 140 -2.24116e-05
  3   3   6 141 -1.12287e-05
  3   3   6 142  9.36679e-05
  3   3   6 143  1.49453e-05
  3   3   6 146 -8.55127e-05
  3   3   6 149 -1.51129e-05
  3   3   6 150 -1.22347e-04
  3   3   6 155  1.57792e-05
  3   3   6 156 -2.75830e-04
  3   3   6 157 -3.90302e-05
  3   3   6 158 -1.73480e-04
  3   3   6 159 -1.28065e-05
  3   3   6 163 -5.07611e-05
  3   3   6 164  1.55428e-05
  3   3   6 165 -2.32419e-05
  3   3   6 166 -3.10856e-05
  3   3   6 167 -9.18991e-05
  3   3   6 168  1.28299e-04
  3   3   6 169 -2.46712e-05
  3   3   6 170  1.74219e-05
  3   3   6 172 -5.21287e-05
  3   3   6 176  7.89767e-05
  3   3   6 177  1.14028e-05
  3   3   7   8 -1.04895e-05
  3   3   7  10  2.10663e-05
  3   3   7  15 -7.80829e-05
  3   3   7  16 -6.64808e-05
  3   3   7  20 -7.45441e-05
  3   3   7  21  5.97769e-05
  3   3   7  25 -2.00161e-05
  3   3   7  34  1.45047e-05
  3   3   7  38 -6.52357e-05
  3   3   7  44  3.76784e-05
  3   3   7  45  4.16945e-05
  3   3   7  47  1.44854e-05
  3   3   7  56  1.11265e-05
  3   3   7  61  2.85371e-04
  3   3   7  62 -2.75336e-04
  3   3   7  65  3.12010e-05
  3   3   7  66  1.40453e-05
  3   3   7  70  1.73144e-05
  3   3   7  73 -5.01133e-05
  3   3   7  74  1.63734e-05
  3   3   7  75  1.34300e-05
  3   3   7  78  6.71879e-05
  3   3   7  83  1.05640e-04
  3   3   7  86  1.56878e-05
  3   3   7  90 -2.50418e-05
  3   3   7  91  2.19277e-05
  3   3   7  93  1.94828e-05
  3   3   7  94 -7.79626e-05
  3   3   7 100 -1.93359e-05
  3   3   7 101  1.19115e-05
  3   3   7 106  1.08856e-05
  3   3   7 117 -1.11179e-05
  3   3   7 118 -1.12068e-04
  3   3   7 119 -1.12295e-04
  3   3   7 135 -1.04510e-05
  3   3   7 136  1.05867e-05
  3   3   7 153 -3.47281e-05
  3   3   7 161 -1.22386e-05
  3   3   7 167  1.91232e-05
  3   3   7 170  1.64468e-05
  3   3   7 171 -1.01715e-05
  3   3   8   8 -3.32608e-05
  3   3   8  10 -3.23800e-05
  3   3   8  11 -1.05072e-05
  3   3   8  15  7.78588e-05
  3   3   8  16 -6.90562e-05
  3   3   8  20  7.88628e-05
  3   3   8  21  7.38386e-05
  3   3   8  34  9.93710e-05
  3   3   8  38 -6.57171e-05
  3   3   8  44  1.15913e-05
  3   3   8  47  1.09125e-05
  3   3   8  48  2.99371e-05
  3   3   8  49  2.77584e-05
  3   3   8  54 -3.18154e-05
  3   3   8  56  6.87989e-05
  3   3   8  57 -5.83485e-05
  3   3   8  61 -3.10740e-04
  3   3   8  62 -3.01316e-04
  3   3   8  70 -1.97023e-05
  3   3   8  73  5.16638e-05
  3   3   8  75 -2.77418e-05
  3   3   8  78 -6.98328e-05
  3   3   8  83 -1.05728e-04
  3   3   8  86 -1.63432e-05
  3   3   8  90  2.52408e-05
  3   3   8  91  2.49122e-05
  3   3   8  93  2.40591e-05
  3   3   8  94  8.39712e-05
  3   3   8 101 -2.30344e-05
  3   3   8 118 -1.11337e-04
  3   3   8 119  1.10905e-04
  3   3   8 136  1.06242e-05
  3   3   8 153  3.74628e-05
  3   3   8 161  1.27008e-05
  3   3   8 167 -1.87182e-05
  3   3   8 170  1.04041e-05
  3   3   8 171  1.41924e-05
  3   3   9   7 -5.11310e-04
  3   3   9  17  3.93988e-05
  3   3   9  31 -2.73004e-04
  3   3   9  39  1.80995e-05
  3   3   9  51  1.16702e-05
  3   3   9  56 -2.32295e-04
  3   3   9  60 -2.92657e-05
  3   3   9 142 -8.55751e-05
  3   3  10   7 -1.52311e-04
  3   3  10   8 -4.27135e-05
  3   3  10  13  1.19201e-05
  3   3  10  39  2.28250e-05
  3   3  10  45 -2.51835e-05
  3   3  10  48 -5.41586e-04
  3   3  10  55 -1.06816e-05
  3   3  10  56 -1.07628e-04
  3   3  10  61  3.61324e-04
  3   3  10  62 -1.59743e-04
  3   3  10  82  1.21355e-05
  3   3  10 142  5.38405e-04
  3   3  11   8  9.16571e-05
  3   3  11  10 -1.07557e-04
  3   3  11  11 -1.45959e-04
  3   3  11  15  2.51830e-04
  3   3  11  16 -2.88788e-04
  3   3  11  20 -1.22483e-05
  3   3  11  25  2.63448e-04
  3   3  11  27 -2.43401e-05
  3   3  11  28  2.51152e-05
  3   3  11  31  5.54182e-05
  3   3  11  32 -5.55451e-05
  3   3  11  34 -5.39954e-04
  3   3  11  38  1.77192e-04
  3   3  11  44  1.32716e-03
  3   3  11  45 -1.33181e-03
  3   3  11  47  2.12107e-04
  3   3  11  48 -1.08765e-04
  3   3  11  49 -1.09512e-04
  3   3  11  54 -2.37197e-04
  3   3  11  56 -1.85256e-04
  3   3  11  57  1.92313e-04
  3   3  11  61 -2.36103e-04
  3   3  11  62 -2.61178e-04
  3   3  11  65 -2.11293e-04
  3   3  11  66  2.05305e-04
  3   3  11  71  2.16302e-04
  3   3  11  74 -7.93998e-05
  3   3  11  75 -7.68248e-05
  3   3  11  83 -2.77023e-05
  3   3  11  91 -1.27458e-05
  3   3  11  93 -2.12566e-04
  3   3  11  94 -9.84102e-05
  3   3  11 100  6.64816e-05
  3   3  11 101 -5.86264e-05
  3   3  11 106 -1.40998e-04
  3   3  11 107 -1.41156e-04
  3   3  11 110 -7.19317e-05
  3   3  11 111 -1.02354e-04
  3   3  11 114  1.19531e-05
  3   3  11 115 -1.24302e-05
  3   3  11 116  5.00061e-05
  3   3  11 117  4.71625e-05
  3   3  11 119  1.00841e-05
  3   3  11 122 -1.98539e-05
  3   3  11 123 -1.93419e-05
  3   3  11 126  4.81179e-05
  3   3  11 128  3.56559e-05
  3   3  11 134  9.48258e-05
  3   3  11 135  9.29412e-05
  3   3  11 136 -3.98649e-05
  3   3  11 137  4.02414e-05
  3   3  11 144 -4.65160e-05
  3   3  11 145 -4.66071e-05
  3   3  11 148 -3.02899e-05
  3   3  11 149 -3.10407e-05
  3   3  11 157 -4.34817e-05
  3   3  11 162  6.09217e-05
  3   3  11 163 -6.38139e-05
  3   3  11 166 -3.84341e-05
  3   3  11 167 -3.40916e-05
  3   3  11 170 -3.51574e-05
  3   3  11 171  1.41661e-05
  3   3  11 174 -2.25201e-05
  3   3  11 175 -1.00331e-05
  3   3  12   8  1.87714e-04
  3   3  12  10  1.41865e-04
  3   3  12  11 -1.64426e-04
  3   3  12  15 -3.18045e-04
  3   3  12  16 -3.48563e-04
  3   3  12  25  2.85488e-04
  3   3  12  27  3.22927e-05
  3   3  12  28  3.27978e-05
  3   3  12  31  6.39917e-05
  3   3  12  32  6.20976e-05
  3   3  12  34 -6.20581e-04
  3   3  12  38  2.74068e-04
  3   3  12  44 -1.42092e-03
  3   3  12  45 -1.42171e-03
  3   3  12  47  2.30013e-04
  3   3  12  48 -1.19775e-04
  3   3  12  49  1.20020e-04
  3   3  12  54 -2.55811e-04
  3   3  12  56 -2.19368e-04
  3   3  12  57 -2.17385e-04
  3   3  12  61  3.41535e-04
  3   3  12  62 -3.69673e-04
  3   3  12  65 -2.25657e-04
  3   3  12  66 -2.23354e-04
  3   3  12  71  2.29377e-04
  3   3  12  73 -1.08498e-05
  3   3  12  74 -7.84230e-05
  3   3  12  75  8.06681e-05
  3   3  12  78  1.45018e-05
  3   3  12  91 -2.56723e-05
  3   3  12  93 -2.26584e-04
  3   3  12  94  1.09042e-04
  3   3  12 100  6.37465e-05
  3   3  12 101  6.67745e-05
  3   3  12 106 -1.36428e-04
  3   3  12 107  1.38111e-04
  3   3  12 110 -7.60044e-05
  3   3  12 111  1.05417e-04
  3   3  12 114  1.35743e-05
  3   3  12 115  1.34901e-05
  3   3  12 116 -4.95082e-05
  3   3  12 117  4.76578e-05
  3   3  12 118  1.88838e-05
  3   3  12 122  2.03564e-05
  3   3  12 123 -2.02906e-05
  3   3  12 126  5.37935e-05
  3   3  12 128  3.94319e-05
  3   3  12 134  1.00679e-04
  3   3  12 135 -9.94078e-05
  3   3  12 136 -4.05645e-05
  3   3  12 137 -4.13386e-05
  3   3  12 143  1.29371e-05
  3   3  12 144  5.25938e-05
  3   3  12 145 -5.29109e-05
  3   3  12 148  3.26409e-05
  3   3  12 149 -3.31363e-05
  3   3  12 157 -4.66723e-05
  3   3  12 162 -6.73770e-05
  3   3  12 163 -4.01937e-05
  3   3  12 166 -3.20818e-05
  3   3  12 167  3.85706e-05
  3   3  12 170 -3.38602e-05
  3   3  12 171 -1.75248e-05
  3   3  12 174 -2.77496e-05
  3   3  12 175  1.47442e-05
  3   3  13  10 -1.72455e-05
  3   3  13  15  1.58069e-05
  3   3  13  20 -1.44483e-05
  3   3  13  21  1.35762e-05
  3   3  13  44 -1.28393e-05
  3   3  13  61 -6.72624e-05
  3   3  13  62  6.51175e-05
  3   3  13  70 -1.18864e-05
  3   3  13  78 -3.05839e-05
  3   3  13  83 -4.16966e-05
  3   3  13  90  1.99742e-05
  3   3  13  91 -2.03119e-05
  3   3  13  94  2.27313e-05
  3   3  13 118  2.20796e-05
  3   3  13 119  2.21489e-05
  3   3  13 153  1.11241e-05
  3   3  14   8 -2.87444e-05
  3   3  14  10 -2.82158e-05
  3   3  14  15  3.97795e-05
  3   3  14  16 -2.87253e-05
  3   3  14  21 -1.14952e-05
  3   3  14  34  5.03526e-05
  3   3  14  38 -5.09959e-05
  3   3  14  48  1.42794e-05
  3   3  14  49  1.32319e-05
  3   3  14  54 -1.33952e-05
  3   3  14  56  3.06240e-05
  3   3  14  57 -2.87987e-05
  3   3  14  61 -1.12729e-04
  3   3  14  62 -1.17500e-04
  3   3  14  70 -1.66991e-05
  3   3  14  73 -1.34617e-05
  3   3  14  78 -5.24685e-05
  3   3  14  83 -5.48171e-05
  3   3  14  86  1.22120e-05
  3   3  14  90  3.75396e-05
  3   3  14  91  4.01658e-05
  3   3  14  93  1.01154e-05
  3   3  14  94  4.14520e-05
  3   3  14 118 -4.83994e-05
  3   3  14 119  4.82349e-05
  3   3  14 143 -1.47090e-05
  3   3  14 153  2.41973e-05
  3   4   5   8  1.41411e-05
  3   4   5  20 -2.13198e-05
  3   4   5  21 -1.16159e-05
  3   4   5  25  1.28089e-05
  3   4   5  27  1.28737e-05
  3   4   5  28 -1.50873e-05
  3   4   5  38 -2.29535e-05
  3   4   5  56  2.37403e-05
  3   4   5  61  3.09169e-05
  3   4   5  65  1.01186e-05
  3   4   5  72  1.00111e-05
  3   4   5  74 -1.31287e-05
  3   4   5  83 -7.51450e-05
  3   4   5  84 -1.33367e-05
  3   4   5  93 -2.59295e-05
  3   4   5 116  1.05749e-05
  3   4   5 117  1.57658e-05
  3   4   5 118 -1.29250e-04
  3   4   5 119 -1.29360e-04
  3   4   5 126  1.77470e-05
  3   4   5 127  2.22872e-05
  3   4   5 128  1.31697e-05
  3   4   5 137  1.21779e-05
  3   4   5 153  4.71958e-05
  3   4   6   8 -1.79422e-04
  3   4   6  11 -2.93357e-05
  3   4   6  15  3.18653e-04
  3   4   6  16 -3.30595e-04
  3   4   6  21  3.55695e-04
  3   4   6  25 -1.66856e-04
  3   4   6  27 -5.14125e-04
  3   4   6  28  5.58683e-04
  3   4   6  31  3.78335e-04
  3   4   6  32 -3.66365e-04
  3   4   6  34  3.53802e-04
  3   4   6  38  3.98924e-04
  3   4   6  47  2.37294e-04
  3   4   6  48 -1.49030e-04
  3   4   6  54  3.65239e-04
  3   4   6  56  1.64311e-04
  3   4   6  57 -1.67370e-04
  3   4   6  61 -2.88903e-04
  3   4   6  62  3.04191e-04
  3   4   6  65  9.28692e-05
  3   4   6  66 -9.63065e-05
  3   4   6  71  9.59847e-05
  3   4   6  72  1.05423e-04
  3   4   6  73  1.05697e-04
  3   4   6  74 -1.14881e-04
  3   4   6  75 -1.15714e-04
  3   4   6  78 -1.06257e-04
  3   4   6  79  1.06698e-04
  3   4   6  83  1.44479e-05
  3   4   6  84  3.12327e-05
  3   4   6  93  3.74588e-04
  3   4   6 106  2.03879e-04
  3   4   6 107 -2.01584e-04
  3   4   6 114  1.31959e-04
  3   4   6 115 -1.30816e-04
  3   4   6 117  1.74010e-04
  3   4   6 122  2.69970e-04
  3   4   6 123  2.72584e-04
  3   4   6 126  6.98997e-05
  3   4   6 128 -5.99914e-04
  3   4   6 134 -1.51537e-04
  3   4   6 135 -1.50354e-04
  3   4   6 136  1.49817e-05
  3   4   6 137 -1.28616e-05
  3   4   6 142  3.48332e-04
  3   4   6 143 -3.59996e-04
  3   4   6 148  1.41848e-04
  3   4   6 149  1.43805e-04
  3   4   7  26 -1.32677e-05
  3   4   7  42  1.15794e-05
  3   4   7  51 -1.25113e-05
  3   4   7  67  1.53278e-05
  3   4   7  85  1.01111e-05
  3   4   8  23 -1.53390e-05
  3   4   9   7  1.35904e-04
  3   4   9   8 -1.37649e-04
  3   4   9  11  6.85222e-05
  3   4   9  15 -8.80503e-04
  3   4   9  16 -8.78860e-04
  3   4   9  20 -1.07677e-04
  3   4   9  21 -1.07920e-04
  3   4   9  27  8.36790e-04
  3   4   9  28  5.29482e-04
  3   4   9  31  4.16870e-05
  3   4   9  33 -2.69437e-05
  3   4   9  38  1.66455e-03
  3   4   9  44 -2.34847e-05
  3   4   9  46  5.63240e-05
  3   4   9  47  5.04302e-05
  3   4   9  49  4.69776e-05
  3   4   9  55  1.00750e-05
  3   4   9  56 -8.80861e-05
  3   4   9  57 -9.81895e-05
  3   4   9  62  1.64334e-03
  3   4   9  65  1.12033e-03
  3   4   9  66  1.13012e-03
  3   4   9  71  1.16550e-04
  3   4   9  72 -1.43029e-04
  3   4   9  78  6.58303e-05
  3   4   9  79 -6.57391e-05
  3   4   9  83 -7.92546e-05
  3   4   9  84 -7.94338e-05
  3   4   9  86  2.01225e-04
  3   4   9  87 -2.00823e-04
  3   4   9  91  1.97740e-05
  3   4   9 110 -1.07048e-04
  3   4   9 111  1.07102e-04
  3   4   9 118 -8.18974e-05
  3   4   9 119 -8.22334e-05
  3   4   9 122 -3.66616e-05
  3   4   9 123  3.66049e-05
  3   4   9 142  2.25589e-05
  3   4   9 143 -2.28961e-05
  3   4   9 161  1.36108e-05
  3   4  10   7 -1.06364e-04
  3   4  10   8  1.03941e-04
  3   4  10  15  1.81042e-05
  3   4  10  16  1.53301e-05
  3   4  10  20  1.76595e-05
  3   4  10  21 -1.93798e-05
  3   4  10  24  4.34339e-05
  3   4  10  25 -4.34534e-05
  3   4  10  33  3.18548e-04
  3   4  10  38 -1.35257e-05
  3   4  10  44 -7.54590e-04
  3   4  10  46  7.23911e-04
  3   4  10  47 -7.24145e-04
  3   4  10  49  1.07117e-04
  3   4  10  55 -1.06022e-04
  3   4  10  56 -3.96230e-05
  3   4  10  62  1.90333e-05
  3   4  10  65 -1.84322e-05
  3   4  10  66 -1.93761e-05
  3   4  10  74  6.84452e-05
  3   4  10  75 -6.83113e-05
  3   4  10  93  1.32197e-04
  3   4  10  94  1.33397e-04
  3   4  10 100 -5.89028e-05
  3   4  10 101 -5.88782e-05
  3   4  10 106 -6.86257e-05
  3   4  10 107  6.86594e-05
  3   4  10 116 -1.92187e-05
  3   4  10 117  1.91474e-05
  3   4  10 126  3.89894e-05
  3   4  10 127 -3.96296e-05
  3   4  10 129 -3.77320e-05
  3   4  10 134 -3.90796e-05
  3   4  10 135  3.90905e-05
  3   4  10 136  8.93292e-05
  3   4  10 137 -8.94200e-05
  3   4  10 142  5.75808e-05
  3   4  10 143  5.67550e-05
  3   4  10 144  1.44078e-05
  3   4  10 148 -1.00943e-04
  3   4  10 156 -3.63628e-05
  3   4  10 157 -3.63393e-05
  3   4  10 162  4.91060e-05
  3   4  10 166 -3.27415e-05
  3   4  10 167 -3.27711e-05
  3   4  10 170 -3.91820e-05
  3   4  10 171  3.92632e-05
  3   4  10 174 -3.59281e-05
  3   4  10 175 -3.59381e-05
  3   4  13   9 -1.58227e-04
  3   4  13  12 -3.18347e-05
  3   4  13  19 -3.21154e-04
  3   4  13  26 -7.96796e-05
  3   4  13  36 -1.19073e-04
  3   4  13  42 -1.80737e-04
  3   4  13  51  2.01922e-04
  3   4  13  67 -3.88643e-04
  3   4  13  69 -5.20231e-05
  3   4  13  76  1.76385e-04
  3   4  13  77 -6.08260e-05
  3   4  13  80 -1.49522e-04
  3   4  13  85 -1.30536e-04
  3   4  13  88  1.09362e-05
  3   4  13  89  1.08137e-04
  3   4  14  13 -6.26953e-05
  3   4  14  17  3.02079e-04
  3   4  14  23  2.61044e-04
  3   4  14  35 -8.81278e-05
  3   4  14  39 -1.41935e-04
  3   4  14  50 -1.50825e-04
  3   4  14  60  3.20851e-04
  3   4  14  68 -2.91518e-05
  3   4  14  76  7.51996e-05
  3   4  14  77  1.91005e-04
  3   4  14  81 -1.71440e-04
  3   4  14  88  8.27676e-05
  3   5   6  18 -3.69022e-04
  3   5   6  19  1.04442e-04
  3   5   6  20  1.46108e-05
  3   5   6  26 -2.15955e-04
  3   5   6  29  3.71555e-04
  3   5   6  42  2.23383e-04
  3   5   6  43  7.26325e-05
  3   5   6  52 -7.73575e-05
  3   5   6  64  1.88473e-04
  3   5   6  69 -8.50482e-05
  3   5   6  76  1.17088e-05
  3   5   6  85 -2.29066e-05
  3   5   6  96  2.14135e-04
  3   5   6 104 -1.99462e-04
  3   5   6 124 -2.81041e-04
  3   5   6 131  1.43393e-05
  3   5   6 133 -3.02183e-04
  3   5   6 138  8.41241e-05
  3   5   6 161  4.92875e-05
  3   5   6 164 -1.52107e-05
  3   5   6 169  1.30707e-05
  3   5   6 173 -2.28447e-05
  3   5   6 176 -1.26879e-05
  3   5   7   8  1.58206e-04
  3   5   7  11  2.67524e-05
  3   5   7  15 -8.14423e-04
  3   5   7  16 -8.13362e-04
  3   5   7  20  1.03671e-05
  3   5   7  25  3.80138e-05
  3   5   7  27 -7.50829e-04
  3   5   7  28  7.49472e-04
  3   5   7  31  3.49714e-05
  3   5   7  32 -3.47645e-05
  3   5   7  34 -2.20352e-04
  3   5   7  38  1.06211e-03
  3   5   7  44 -4.04914e-04
  3   5   7  45 -4.06170e-04
  3   5   7  47  5.28415e-04
  3   5   7  48 -8.50421e-05
  3   5   7  54 -4.76959e-05
  3   5   7  56 -4.25624e-05
  3   5   7  57 -4.15458e-05
  3   5   7  61 -1.05531e-03
  3   5   7  62  1.02993e-03
  3   5   7  65  7.57430e-04
  3   5   7  66  8.35083e-04
  3   5   7  71  8.68718e-05
  3   5   7  72 -5.63173e-05
  3   5   7  73  5.36323e-05
  3   5   7  74 -3.65067e-05
  3   5   7  75 -3.57256e-05
  3   5   7  79 -2.61883e-05
  3   5   7  83  2.10765e-05
  3   5   7  84 -1.96486e-05
  3   5   7  93 -5.52024e-05
  3   5   7 100  1.54994e-05
  3   5   7 101 -1.47122e-05
  3   5   7 106 -3.11087e-05
  3   5   7 107 -3.10730e-05
  3   5   7 110 -5.34354e-05
  3   5   7 122  1.42837e-05
  3   5   7 123  1.44972e-05
  3   5   7 126  2.09012e-05
  3   5   7 128  1.77545e-05
  3   5   7 134  1.34580e-05
  3   5   7 136 -3.54652e-05
  3   5   7 137 -3.62497e-05
  3   5   7 142 -3.59628e-05
  3   5   7 143  3.58869e-05
  3   5   7 148 -4.96275e-05
  3   5   7 149 -4.95825e-05
  3   5   8   8  1.46170e-04
  3   5   8  11  2.84462e-05
  3   5   8  15  8.04066e-04
  3   5   8  16 -8.04731e-04
  3   5   8  21 -2.05220e-05
  3   5   8  25  4.09897e-05
  3   5   8  27  3.36605e-04
  3   5   8  28  3.34406e-04
  3   5   8  31  3.63056e-05
  3   5   8  32  3.60125e-05
  3   5   8  34 -2.30529e-04
  3   5   8  38  1.12049e-03
  3   5   8  44  4.66220e-04
  3   5   8  45 -4.67149e-04
  3   5   8  47  5.47429e-04
  3   5   8  48 -9.31279e-05
  3   5   8  54 -5.24549e-05
  3   5   8  56 -4.98134e-05
  3   5   8  57  4.99037e-05
  3   5   8  61  1.09186e-03
  3   5   8  62  1.07769e-03
  3   5   8  65  7.68296e-04
  3   5   8  66 -8.31795e-04
  3   5   8  71  9.09880e-05
  3   5   8  72 -5.95552e-05
  3   5   8  73 -5.61870e-05
  3   5   8  74 -3.84625e-05
  3   5   8  75  3.90915e-05
  3   5   8  79 -2.73887e-05
  3   5   8  83 -1.39577e-05
  3   5   8  84 -1.85972e-05
  3   5   8  93 -6.06738e-05
  3   5   8 100  1.62694e-05
  3   5   8 101  1.60052e-05
  3   5   8 106 -3.32600e-05
  3   5   8 107  3.33299e-05
  3   5   8 110 -5.87233e-05
  3   5   8 118  1.02402e-05
  3   5   8 122 -1.69582e-05
  3   5   8 123  1.70880e-05
  3   5   8 126  2.16651e-05
  3   5   8 128  1.99999e-05
  3   5   8 134  1.57399e-05
  3   5   8 136 -4.30366e-05
  3   5   8 137  3.63804e-05
  3   5   8 142  4.95188e-05
  3   5   8 143  4.99147e-05
  3   5   8 148  6.08927e-05
  3   5   8 149 -6.09632e-05
  3   5   8 162 -1.06194e-05
  3   5   8 175  1.06229e-05
  3   5   9   7 -3.11946e-05
  3   5   9   8 -6.72537e-05
  3   5   9   9  1.32186e-05
  3   5   9  39  1.51117e-04
  3   5   9  41 -5.10921e-05
  3   5   9  48 -5.09787e-05
  3   5   9  49 -5.14916e-05
  3   5   9  56  1.07474e-04
  3   5   9  57 -5.05773e-05
  3   5   9  61  2.18537e-05
  3   5   9  69 -1.27590e-05
  3   5   9  76  1.11556e-05
  3   5   9  80 -1.01041e-05
  3   5   9  85  2.19575e-05
  3   5   9 130 -1.98344e-04
  3   5  10   7 -3.88083e-05
  3   5  10   8 -1.93740e-04
  3   5  10  39 -1.12844e-04
  3   5  10  41  1.92078e-04
  3   5  10  48 -1.37833e-05
  3   5  10  56 -1.89129e-04
  3   5  10  57  1.90420e-04
  3   5  10  61  6.80478e-05
  3   5  10  62 -2.39911e-05
  3   5  10  67  1.50901e-05
  3   5  10  71  1.99092e-04
  3   5  10 130 -3.21458e-05
  3   5  11   8  2.85379e-04
  3   5  11  15 -8.52959e-05
  3   5  11  16  9.84564e-05
  3   5  11  20  2.28724e-05
  3   5  11  21  1.06345e-05
  3   5  11  27 -5.79689e-05
  3   5  11  28 -5.24517e-05
  3   5  11  38  2.74751e-04
  3   5  11  44  4.58916e-05
  3   5  11  45 -3.89210e-05
  3   5  11  47 -1.34650e-05
  3   5  11  61 -3.49927e-04
  3   5  11  62 -2.10496e-04
  3   5  11  65 -1.82563e-04
  3   5  11  71 -1.42148e-05
  3   5  11  73  3.92896e-05
  3   5  11  83  5.70004e-05
  3   5  11  84  1.28299e-05
  3   5  11  86 -1.93950e-04
  3   5  11  90 -1.72659e-05
  3   5  11  91  1.25947e-05
  3   5  11 100  3.91550e-05
  3   5  11 101 -4.29169e-05
  3   5  11 110 -2.42860e-05
  3   5  11 118  9.77574e-05
  3   5  11 119  9.88126e-05
  3   5  11 136 -5.03678e-05
  3   5  11 137 -6.52982e-05
  3   5  11 153  1.10361e-05
  3   5  11 156 -3.44279e-05
  3   5  11 157 -3.37531e-05
  3   5  11 161  1.84458e-05
  3   5  11 162  3.41436e-05
  3   5  11 163 -3.30088e-05
  3   5  11 166  2.33259e-05
  3   5  11 167 -2.33306e-05
  3   5  11 170  2.72929e-05
  3   5  11 171  2.98480e-05
  3   5  11 174  1.86633e-05
  3   5  11 175 -2.23306e-05
  3   5  12   8  1.43190e-04
  3   5  12  11 -2.47983e-05
  3   5  12  15  6.55722e-05
  3   5  12  16  8.66797e-05
  3   5  12  20  1.32566e-05
  3   5  12  21 -2.11336e-05
  3   5  12  27  4.50538e-05
  3   5  12  28 -5.59757e-05
  3   5  12  34 -1.08445e-04
  3   5  12  38  2.43806e-04
  3   5  12  44  1.30062e-05
  3   5  12  45  2.02569e-05
  3   5  12  48 -4.45305e-05
  3   5  12  54  2.22804e-05
  3   5  12  56 -4.93318e-05
  3   5  12  57 -5.11984e-05
  3   5  12  61  3.35019e-04
  3   5  12  62 -2.05220e-04
  3   5  12  65 -1.63165e-04
  3   5  12  66  2.52847e-05
  3   5  12  73 -3.43564e-05
  3   5  12  83 -5.73381e-05
  3   5  12  84  1.19195e-05
  3   5  12  86  1.98838e-04
  3   5  12  90  1.85251e-05
  3   5  12  91  1.76082e-05
  3   5  12 100  4.51143e-05
  3   5  12 101  4.13330e-05
  3   5  12 106 -1.26447e-05
  3   5  12 107 -1.15505e-05
  3   5  12 110 -3.86766e-05
  3   5  12 117  1.19938e-05
  3   5  12 118  1.00404e-04
  3   5  12 119 -1.00970e-04
  3   5  12 136 -6.07510e-05
  3   5  12 137  6.32360e-05
  3   5  12 142 -3.88439e-05
  3   5  12 143  3.87645e-05
  3   5  12 153 -1.34364e-05
  3   5  12 156  3.73395e-05
  3   5  12 157 -3.69110e-05
  3   5  12 162 -3.52035e-05
  3   5  12 163 -1.66316e-05
  3   5  12 166  1.58079e-05
  3   5  12 167  2.49663e-05
  3   5  12 170  3.08130e-05
  3   5  12 171 -2.92424e-05
  3   5  12 174  1.84624e-05
  3   5  12 175  2.51354e-05
  3   5  13   8 -3.50465e-05
  3   5  13  11 -2.42995e-05
  3   5  13  15  6.38716e-05
  3   5  13  16  6.41646e-05
  3   5  13  20 -4.03621e-05
  3   5  13  21  4.23198e-05
  3   5  13  27  4.12422e-05
  3   5  13  28 -4.10497e-05
  3   5  13  34  2.99381e-05
  3   5  13  38 -9.78539e-05
  3   5  13  44  6.92914e-05
  3   5  13  45  6.94718e-05
  3   5  13  47 -3.89612e-05
  3   5  13  54  1.20765e-05
  3   5  13  61  7.11318e-05
  3   5  13  62 -7.32182e-05
  3   5  13  65 -6.80999e-05
  3   5  13  66 -7.39379e-05
  3   5  13  71  1.06681e-05
  3   5  13  72  1.41376e-05
  3   5  13  73 -1.38376e-05
  3   5  13  79  1.21320e-05
  3   5  13  93  1.67494e-05
  3   5  13 142  1.30876e-05
  3   5  13 143 -1.30534e-05
  3   5  13 148  1.05745e-05
  3   5  13 149  1.05934e-05
  3   5  14   8  7.52830e-05
  3   5  14  11  3.65628e-05
  3   5  14  15  1.37458e-04
  3   5  14  16 -1.37710e-04
  3   5  14  20 -5.65408e-05
  3   5  14  21 -6.60752e-05
  3   5  14  27  1.31423e-04
  3   5  14  28  1.29693e-04
  3   5  14  34 -7.33110e-05
  3   5  14  38  2.00499e-04
  3   5  14  44  1.28176e-04
  3   5  14  45 -1.28380e-04
  3   5  14  47  9.52586e-05
  3   5  14  48 -2.41566e-05
  3   5  14  54 -2.80281e-05
  3   5  14  56 -2.54558e-05
  3   5  14  57  2.49855e-05
  3   5  14  61  1.66759e-04
  3   5  14  62  1.76328e-04
  3   5  14  65  1.40987e-04
  3   5  14  66 -1.47820e-04
  3   5  14  72 -2.63614e-05
  3   5  14  73 -2.49456e-05
  3   5  14  74 -1.21041e-05
  3   5  14  75  1.24111e-05
  3   5  14  79 -2.48668e-05
  3   5  14  83 -1.12622e-05
  3   5  14  84 -1.27778e-05
  3   5  14  93 -3.54285e-05
  3   5  14 110 -1.43962e-05
  3   5  14 122 -2.10088e-05
  3   5  14 123  2.10320e-05
  3   5  14 134  1.34901e-05
  3   5  14 136 -1.18679e-05
  3   5  14 137  1.06358e-05
  3   5  14 142  1.95039e-05
  3   5  14 143  1.97457e-05
  3   5  14 148  2.62738e-05
  3   5  14 149 -2.62982e-05
  3   6   7   8  9.26719e-05
  3   6   7  11  1.21449e-05
  3   6   7  27  1.43590e-05
  3   6   7  28  3.07633e-05
  3   6   7  34  1.62808e-05
  3   6   7  38 -2.03094e-04
  3   6   7  47 -1.00965e-05
  3   6   7  48  2.72149e-05
  3   6   7  56  1.89603e-05
  3   6   7  57  1.99561e-05
  3   6   7  61 -5.77047e-05
  3   6   7  62 -6.24737e-05
  3   6   7  65 -2.32282e-05
  3   6   7  73  2.01930e-05
  3   6   7  83  4.65257e-05
  3   6   7  84  4.59211e-05
  3   6   7  86 -1.65882e-04
  3   6   7  90  1.11687e-05
  3   6   7 100  2.45519e-05
  3   6   7 101 -2.37149e-05
  3   6   7 110  1.69108e-05
  3   6   7 118  4.64896e-05
  3   6   7 119  4.67530e-05
  3   6   7 136  2.88779e-05
  3   6   7 137 -3.03443e-05
  3   6   7 142 -1.90692e-05
  3   6   7 143 -1.94931e-05
  3   6   7 156 -1.03875e-05
  3   6   7 157 -1.03655e-05
  3   6   7 162  1.90620e-05
  3   6   7 163 -1.94192e-05
  3   6   7 167 -1.66928e-05
  3   6   7 171  1.84450e-05
  3   6   7 174  1.69430e-05
  3   6   7 175 -1.31049e-05
  3   6   8  15  2.74905e-05
  3   6   8  16 -2.35002e-05
  3   6   8  21 -1.19944e-05
  3   6   8  27 -3.11030e-05
  3   6   8  28  2.87264e-05
  3   6   8  34 -3.65346e-05
  3   6   8  38 -5.92027e-05
  3   6   8  44 -2.80567e-05
  3   6   8  45  2.88538e-05
  3   6   8  47  1.18399e-05
  3   6   8  61  1.85321e-05
  3   6   8  62 -2.07728e-05
  3   6   8  66 -1.53108e-05
  3   6   8  73 -2.52946e-05
  3   6   8  83 -5.10821e-05
  3   6   8  84  4.43647e-05
  3   6   8  86  1.69332e-04
  3   6   8 100  2.66156e-05
  3   6   8 101  2.73624e-05
  3   6   8 110  1.67462e-05
  3   6   8 118  4.59889e-05
  3   6   8 119 -4.69502e-05
  3   6   8 136  2.90243e-05
  3   6   8 137  3.73964e-05
  3   6   8 156  1.08649e-05
  3   6   8 157 -1.08210e-05
  3   6   8 162 -2.06340e-05
  3   6   8 163 -2.13068e-05
  3   6   8 167  1.73518e-05
  3   6   8 171 -1.96509e-05
  3   6   8 174  1.74320e-05
  3   6   9   7  4.14988e-04
  3   6   9   8 -1.88775e-04
  3   6   9  20  1.99352e-05
  3   6   9  31 -2.56662e-05
  3   6   9  41  1.91731e-04
  3   6   9  48  1.03998e-05
  3   6   9  49  1.12008e-05
  3   6   9  56 -1.81010e-04
  3   6   9  61 -6.12661e-05
  3   6   9 130  3.20083e-05
  3   6   9 163  1.96500e-04
  3   6  10   7 -1.17940e-04
  3   6  10   8  9.07660e-05
  3   6  10   9  1.31734e-05
  3   6  10  33 -5.10515e-05
  3   6  10  34 -5.00865e-05
  3   6  10  41  5.10023e-05
  3   6  10  48 -4.29293e-05
  3   6  10  54 -1.88341e-05
  3   6  10  55 -1.92599e-05
  3   6  10  56 -1.02128e-04
  3   6  10  61 -3.18750e-05
  3   6  10  69 -1.23768e-05
  3   6  10  83  1.73853e-04
  3   6  10  85  2.20795e-05
  3   6  10  91  3.96066e-04
  3   6  10  94 -2.59893e-05
  3   6  10 127 -3.98767e-04
  3   6  10 130 -1.97550e-04
  3   6  11   8 -1.69036e-04
  3   6  11  11  7.95910e-05
  3   6  11  15  3.56586e-04
  3   6  11  16 -3.54392e-04
  3   6  11  21 -1.24599e-04
  3   6  11  25  6.84039e-05
  3   6  11  27 -3.40191e-04
  3   6  11  28  3.44653e-04
  3   6  11  31  4.30045e-05
  3   6  11  32 -4.34074e-05
  3   6  11  34  2.13376e-04
  3   6  11  38  5.17711e-04
  3   6  11  44  4.55680e-04
  3   6  11  45 -4.55447e-04
  3   6  11  47  2.97744e-04
  3   6  11  48 -1.35407e-04
  3   6  11  54 -1.33867e-04
  3   6  11  56 -1.20420e-04
  3   6  11  57  1.19154e-04
  3   6  11  61 -3.52576e-04
  3   6  11  62  3.12813e-04
  3   6  11  65  3.24199e-04
  3   6  11  66 -3.54396e-04
  3   6  11  71  1.63610e-04
  3   6  11  72 -9.83170e-05
  3   6  11  73 -9.22546e-05
  3   6  11  74 -7.69047e-05
  3   6  11  75 -7.62614e-05
  3   6  11  78  2.36574e-05
  3   6  11  79 -2.30282e-05
  3   6  11  83 -2.25410e-05
  3   6  11  84 -3.28639e-05
  3   6  11  86  2.27192e-05
  3   6  11  90 -1.54174e-05
  3   6  11  93 -1.52533e-04
  3   6  11 100 -2.53277e-05
  3   6  11 101  2.20833e-05
  3   6  11 106 -7.91959e-05
  3   6  11 107  7.92092e-05
  3   6  11 110 -9.05544e-05
  3   6  11 118 -1.73200e-05
  3   6  11 119  1.00487e-05
  3   6  11 122  5.90745e-05
  3   6  11 123  5.92761e-05
  3   6  11 126  4.15577e-05
  3   6  11 128  4.15132e-05
  3   6  11 134  5.43691e-05
  3   6  11 135  5.33458e-05
  3   6  11 136 -7.76731e-05
  3   6  11 137  6.43316e-05
  3   6  11 142 -7.13782e-05
  3   6  11 143  7.29167e-05
  3   6  11 148 -1.03966e-04
  3   6  11 149 -1.04453e-04
  3   6  11 162 -1.30000e-05
  3   6  11 163  1.05654e-05
  3   6  11 167  1.88126e-05
  3   6  11 174 -1.86065e-05
  3   6  11 175  2.22107e-05
  3   6  12   8 -1.33998e-04
  3   6  12  11  8.69925e-05
  3   6  12  15 -3.81987e-04
  3   6  12  16 -3.79664e-04
  3   6  12  21 -1.38366e-04
  3   6  12  25  7.13856e-05
  3   6  12  27  3.74807e-04
  3   6  12  28  3.78832e-04
  3   6  12  31  4.18995e-05
  3   6  12  32  4.16770e-05
  3   6  12  34  2.54516e-04
  3   6  12  38  5.87392e-04
  3   6  12  44 -4.97244e-04
  3   6  12  45 -4.97244e-04
  3   6  12  47  3.29698e-04
  3   6  12  48 -1.36501e-04
  3   6  12  54 -1.39933e-04
  3   6  12  56 -1.19002e-04
  3   6  12  57 -1.16555e-04
  3   6  12  61  3.96353e-04
  3   6  12  62  3.45086e-04
  3   6  12  65  3.34994e-04
  3   6  12  66  3.78083e-04
  3   6  12  71  1.64536e-04
  3   6  12  72 -1.03091e-04
  3   6  12  73  9.85442e-05
  3   6  12  74 -8.01192e-05
  3   6  12  75  7.91820e-05
  3   6  12  78 -2.92900e-05
  3   6  12  79 -2.92748e-05
  3   6  12  83  1.98329e-05
  3   6  12  84 -2.81768e-05
  3   6  12  86 -1.52380e-05
  3   6  12  93 -1.64147e-04
  3   6  12 100 -2.21191e-05
  3   6  12 101 -2.79767e-05
  3   6  12 106 -7.68686e-05
  3   6  12 107 -7.70264e-05
  3   6  12 110 -9.01425e-05
  3   6  12 122 -6.07605e-05
  3   6  12 123  6.07526e-05
  3   6  12 126  4.36777e-05
  3   6  12 128  4.59306e-05
  3   6  12 134  5.84328e-05
  3   6  12 135 -5.87898e-05
  3   6  12 136 -7.65243e-05
  3   6  12 137 -7.34737e-05
  3   6  12 142  7.52007e-05
  3   6  12 143  7.51401e-05
  3   6  12 148  1.14409e-04
  3   6  12 149 -1.13564e-04
  3   6  12 162  1.75190e-05
  3   6  12 166  1.01535e-05
  3   6  12 167 -2.10001e-05
  3   6  12 174 -2.18669e-05
  3   6  12 175 -2.22543e-05
  3   6  13   8 -1.08839e-05
  3   6  13  21 -1.09583e-05
  3   6  13  38  1.34137e-05
  3   6  13  61 -1.56960e-05
  3   6  13  62 -2.32332e-05
  3   6  13  65 -1.12563e-05
  3   6  13  83 -2.59728e-05
  3   6  13  84 -2.38121e-05
  3   6  13  86  1.69543e-05
  3   6  13  90  1.07842e-05
  3   6  13 118 -1.16336e-05
  3   6  13 119 -1.17633e-05
  3   6  14  15  1.66501e-05
  3   6  14  16 -1.83315e-05
  3   6  14  27 -1.14231e-05
  3   6  14  34 -2.17311e-05
  3   6  14  38 -5.62040e-05
  3   6  14  44 -1.15938e-05
  3   6  14  45  1.09102e-05
  3   6  14  61 -6.02425e-05
  3   6  14  62  7.60020e-05
  3   6  14  65  2.89867e-05
  3   6  14  83 -3.40943e-05
  3   6  14  84  3.05408e-05
  3   6  14  86  4.48231e-05
  3   6  14  90  1.20618e-05
  3   6  14 118  2.61573e-05
  3   6  14 119 -2.67613e-05
  3   7   8  18 -6.21666e-05
  3   7   8  29 -9.88003e-04
  3   7   8  40  2.49256e-03
  3   7   8  42  1.10024e-05
  3   7   8  43  2.43833e-03
  3   7   8  52  6.25789e-04
  3   7   8  59  1.79260e-03
  3   7   8  64  9.69709e-04
  3   7   8  92  3.38761e-04
  3   7   8  96  3.52122e-03
  3   7   8  97  1.67050e-03
  3   7   8 103 -4.49379e-04
  3   7   8 104 -1.26888e-03
  3   7   8 109 -7.32182e-04
  3   7   8 112 -9.09377e-04
  3   7   8 121  2.00177e-04
  3   7   8 124 -1.52491e-03
  3   7   8 131 -2.77109e-03
  3   7   8 133 -3.33074e-03
  3   7   8 138 -1.18872e-03
  3   7   8 147 -1.70864e-03
  3   7   8 151  5.69440e-04
  3   7   8 154  2.05196e-03
  3   7   8 159  1.73791e-04
  3   7   8 161  2.12501e-04
  3   7   8 164  2.17127e-04
  3   7   8 169  5.27182e-05
  3   7   8 173  1.03140e-05
  3   7   8 176 -1.34597e-04
  3   7   9   7  2.28778e-05
  3   7   9   8  3.41353e-05
  3   7   9  15 -2.18928e-05
  3   7   9  16  2.43263e-05
  3   7   9  20 -1.66123e-05
  3   7   9  21  1.44159e-05
  3   7   9  24  1.00005e-04
  3   7   9  25 -4.35324e-05
  3   7   9  27  1.04965e-05
  3   7   9  31 -3.14175e-05
  3   7   9  33 -1.59430e-04
  3   7   9  38 -1.25589e-04
  3   7   9  44  4.27142e-04
  3   7   9  46  1.78708e-04
  3   7   9  47 -1.78882e-04
  3   7   9  49 -1.10481e-05
  3   7   9  55 -1.59564e-04
  3   7   9  56 -1.33669e-05
  3   7   9  74 -7.57152e-05
  3   7   9  75  7.75037e-05
  3   7   9  93  1.85946e-04
  3   7   9  94  1.80505e-04
  3   7   9 100  1.27786e-05
  3   7   9 101  1.21577e-05
  3   7   9 115  9.02082e-05
  3   7   9 116 -1.52626e-04
  3   7   9 126  2.32844e-05
  3   7   9 127  2.29557e-05
  3   7   9 129 -2.79010e-04
  3   7   9 134  8.54563e-05
  3   7   9 135  9.09046e-05
  3   7   9 136  1.37327e-04
  3   7   9 137  1.36683e-04
  3   7   9 142  1.50414e-04
  3   7   9 143  1.62404e-04
  3   7   9 144 -1.29329e-04
  3   7   9 148  2.93641e-04
  3   7   9 153  4.49861e-04
  3   7   9 156  1.12765e-05
  3   7   9 157 -1.12703e-05
  3   7  10   7 -2.23393e-04
  3   7  10   8 -2.25223e-04
  3   7  10  11  1.51667e-05
  3   7  10  15  3.31000e-04
  3   7  10  16 -3.34049e-04
  3   7  10  20  1.04451e-04
  3   7  10  21  1.36889e-04
  3   7  10  27 -5.25542e-04
  3   7  10  28  5.30026e-04
  3   7  10  31  2.13675e-04
  3   7  10  33  1.00234e-05
  3   7  10  38  3.95909e-04
  3   7  10  44 -1.66945e-05
  3   7  10  46  1.55467e-05
  3   7  10  47  1.85124e-05
  3   7  10  55 -1.97455e-05
  3   7  10  56  1.14910e-05
  3   7  10  57 -1.69422e-05
  3   7  10  62  3.45288e-04
  3   7  10  65 -7.77854e-05
  3   7  10  66  7.88593e-05
  3   7  10  72  9.03420e-05
  3   7  10  73  8.95072e-05
  3   7  10  78 -2.30140e-05
  3   7  10  79  2.31850e-05
  3   7  10  87  1.13117e-05
  3   7  10 110  1.95905e-05
  3   7  10 118 -1.93279e-04
  3   7  10 119  1.89043e-04
  3   7  10 122  1.61268e-04
  3   7  10 123 -1.64517e-04
  3   7  10 135 -1.59195e-05
  3   7  10 148 -1.40154e-05
  3   7  10 153  1.19101e-05
  3   7  11   9 -7.10604e-04
  3   7  11  12 -2.95531e-04
  3   7  11  13  1.86873e-05
  3   7  11  19  2.51282e-04
  3   7  11  22 -1.90586e-05
  3   7  11  26 -2.70340e-04
  3   7  11  36 -1.15700e-04
  3   7  11  42 -1.40675e-04
  3   7  11  43  1.11448e-05
  3   7  11  51 -2.75382e-04
  3   7  11  60  1.04482e-05
  3   7  11  63 -1.52560e-05
  3   7  11  66 -6.96020e-05
  3   7  11  69 -1.80555e-04
  3   7  11  76  9.58189e-05
  3   7  11  77 -2.35519e-05
  3   7  11  80  1.70036e-05
  3   7  11  85  2.98046e-05
  3   7  11  86  7.03153e-05
  3   7  11  89  7.22214e-05
  3   7  11 119  6.75260e-05
  3   7  11 125  1.46311e-05
  3   7  11 131  2.67868e-05
  3   7  11 149 -7.24217e-05
  3   7  11 152 -1.09210e-05
  3   7  11 153  2.53228e-05
  3   7  12  12 -2.42430e-05
  3   7  12  13  1.30067e-04
  3   7  12  17  3.32104e-04
  3   7  12  18 -7.19626e-05
  3   7  12  23 -1.37305e-05
  3   7  12  24  1.25900e-05
  3   7  12  25  1.33806e-04
  3   7  12  29  2.21089e-05
  3   7  12  30 -1.34656e-05
  3   7  12  35 -7.04635e-05
  3   7  12  39  1.09382e-04
  3   7  12  40  2.43617e-05
  3   7  12  41 -4.36407e-05
  3   7  12  42  3.57912e-05
  3   7  12  50 -2.16356e-04
  3   7  12  53 -2.51854e-05
  3   7  12  55  2.22639e-05
  3   7  12  56  1.19053e-05
  3   7  12  58 -4.37472e-05
  3   7  12  59  1.68583e-05
  3   7  12  60  2.69139e-05
  3   7  12  61  2.41699e-05
  3   7  12  65 -1.34596e-05
  3   7  12  66 -3.98527e-05
  3   7  12  68 -8.14479e-05
  3   7  12  69 -1.17860e-05
  3   7  12  70 -2.92333e-05
  3   7  12  71  1.54101e-05
  3   7  12  72 -1.00866e-04
  3   7  12  73  2.16155e-04
  3   7  12  75  1.14798e-05
  3   7  12  76 -4.04765e-04
  3   7  12  78 -2.16888e-04
  3   7  12  79 -1.33818e-04
  3   7  12  80  3.26759e-05
  3   7  12  81  2.85981e-05
  3   7  12  82 -2.81044e-05
  3   7  12  83 -6.88697e-05
  3   7  12  84  1.16348e-04
  3   7  12  85 -1.02821e-04
  3   7  12  86 -4.05839e-05
  3   7  12  87 -3.43040e-05
  3   7  12  88 -4.70609e-05
  3   7  12  89  4.89839e-04
  3   7  12  91  1.12522e-05
  3   7  12  92  1.13258e-04
  3   7  12  94 -2.89306e-05
  3   7  12  95 -1.56064e-04
  3   7  12  97 -1.14085e-05
  3   7  12  98 -3.61030e-05
  3   7  12  99 -3.74529e-05
  3   7  12 100 -1.42935e-05
  3   7  12 102 -1.98746e-04
  3   7  12 105 -2.33636e-05
  3   7  12 108  1.05853e-05
  3   7  12 109 -6.72355e-05
  3   7  12 111  2.14847e-04
  3   7  12 112 -2.88505e-05
  3   7  12 113 -5.72099e-05
  3   7  12 118  3.94400e-05
  3   7  12 119  6.49463e-05
  3   7  12 120  2.37012e-05
  3   7  12 122 -2.00393e-05
  3   7  12 124 -1.93800e-05
  3   7  12 125 -3.40244e-05
  3   7  12 127  1.04689e-05
  3   7  12 131 -1.86708e-04
  3   7  12 132  1.53039e-04
  3   7  12 135 -3.28139e-05
  3   7  12 136 -1.03380e-04
  3   7  12 138  5.11763e-05
  3   7  12 139 -4.16828e-05
  3   7  12 141  3.16588e-05
  3   7  12 146  6.89809e-05
  3   7  12 149 -6.79901e-05
  3   7  12 150  4.11187e-04
  3   7  12 155  1.75594e-04
  3   7  12 157 -1.49339e-05
  3   7  12 158  4.18724e-05
  3   7  12 159 -7.20322e-05
  3   7  12 160  2.35295e-05
  3   7  12 161  9.82837e-05
  3   7  12 164 -9.65804e-05
  3   7  12 168 -2.66526e-05
  3   7  12 169  4.80300e-04
  3   7  12 171 -1.63949e-05
  3   7  12 172 -2.84938e-05
  3   7  12 173 -1.31762e-04
  3   7  12 176  2.69167e-04
  3   7  13  14 -1.82606e-04
  3   7  13  17  1.62272e-05
  3   7  13  21  8.59765e-05
  3   7  13  22  3.45924e-04
  3   7  13  23  9.21745e-05
  3   7  13  24 -1.00012e-05
  3   7  13  25  3.00008e-05
  3   7  13  30  2.95210e-05
  3   7  13  35  9.87099e-05
  3   7  13  41 -8.73162e-05
  3   7  13  50 -6.34332e-05
  3   7  13  53  1.41531e-04
  3   7  13  55 -1.54335e-05
  3   7  13  56  1.89747e-05
  3   7  13  58 -1.83858e-04
  3   7  13  60 -2.58546e-05
  3   7  13  63 -2.67128e-04
  3   7  13  68 -3.54978e-05
  3   7  13  71 -1.41651e-05
  3   7  13  77  1.35563e-05
  3   7  13  82 -1.81916e-05
  3   7  13  88  1.00583e-05
  3   7  13  95  2.06392e-05
  3   7  13  98  1.63962e-04
  3   7  13  99 -4.26578e-04
  3   7  13 102 -2.85262e-04
  3   7  13 105 -2.51897e-04
  3   7  13 108 -9.78353e-05
  3   7  13 110 -1.01528e-05
  3   7  13 113  2.72973e-04
  3   7  13 120  5.34131e-04
  3   7  13 125 -4.73121e-04
  3   7  13 129  2.97346e-05
  3   7  13 130  1.46728e-04
  3   7  13 131 -3.91094e-04
  3   7  13 132 -2.45749e-04
  3   7  13 135  1.74519e-05
  3   7  13 137 -2.07395e-05
  3   7  13 139  1.83413e-04
  3   7  13 140  1.29145e-05
  3   7  13 141  5.83854e-05
  3   7  13 146  1.72857e-04
  3   7  13 150  5.15958e-04
  3   7  13 151  2.64334e-05
  3   7  13 152 -1.51573e-05
  3   7  13 153  1.71755e-05
  3   7  13 155 -1.66105e-05
  3   7  13 158 -2.87239e-05
  3   7  13 160  3.82158e-05
  3   7  13 172 -3.47412e-05
  3   7  13 177  5.08407e-05
  3   7  14  14  1.14405e-05
  3   7  14  18 -2.20687e-04
  3   7  14  29 -2.11311e-04
  3   7  14  40  1.82134e-04
  3   7  14  43  4.58322e-04
  3   7  14  52  5.22996e-05
  3   7  14  59  1.33312e-04
  3   7  14  64  1.20069e-04
  3   7  14  92  1.98060e-04
  3   7  14  96  4.57314e-05
  3   7  14  97 -1.57397e-05
  3   7  14 103  9.27690e-05
  3   7  14 104 -1.90287e-04
  3   7  14 105 -2.69739e-05
  3   7  14 109 -1.10558e-04
  3   7  14 112 -5.16405e-04
  3   7  14 121  6.26406e-04
  3   7  14 124 -6.80042e-04
  3   7  14 129 -2.22186e-05
  3   7  14 133 -4.82339e-04
  3   7  14 135 -2.81838e-05
  3   7  14 137 -1.35624e-05
  3   7  14 138 -1.46024e-04
  3   7  14 140 -4.65404e-04
  3   7  14 147 -5.23257e-04
  3   7  14 150  2.11045e-05
  3   7  14 151  1.05547e-03
  3   7  14 154  1.54320e-04
  3   7  14 159  6.41068e-05
  3   7  14 164  1.57192e-04
  3   7  14 169  1.26355e-05
  3   7  14 173 -9.77039e-05
  3   7  14 176 -1.37517e-05
  3   8   9   7 -1.11254e-04
  3   8   9   8  1.04562e-04
  3   8   9  15  1.27622e-05
  3   8   9  16  1.26386e-05
  3   8   9  20  1.48902e-05
  3   8   9  21  1.76680e-05
  3   8   9  24  6.89580e-05
  3   8   9  25  7.00135e-05
  3   8   9  33 -6.94466e-05
  3   8   9  38 -1.13307e-04
  3   8   9  44  2.82583e-04
  3   8   9  46  1.45874e-04
  3   8   9  47  1.46451e-04
  3   8   9  55 -7.94755e-05
  3   8   9  62  1.65967e-05
  3   8   9  74  8.87540e-05
  3   8   9  75  9.14513e-05
  3   8   9 115  2.57431e-05
  3   8   9 116 -1.46427e-04
  3   8   9 126 -2.76506e-05
  3   8   9 127  2.74387e-05
  3   8   9 129 -9.08531e-05
  3   8   9 135  2.44552e-05
  3   8   9 136 -8.71746e-05
  3   8   9 137  8.64693e-05
  3   8   9 142 -1.37257e-04
  3   8   9 143  1.52184e-04
  3   8   9 144 -3.76662e-04
  3   8   9 148  3.86851e-04
  3   8   9 153  4.10169e-04
  3   8  10   7 -1.45566e-04
  3   8  10   8  1.45886e-04
  3   8  10  15  3.51507e-04
  3   8  10  16  3.59146e-04
  3   8  10  20  1.40553e-04
  3   8  10  21 -1.17380e-04
  3   8  10  27 -4.91226e-04
  3   8  10  28 -4.99360e-04
  3   8  10  31 -1.74484e-04
  3   8  10  38 -3.93613e-04
  3   8  10  46 -1.19691e-05
  3   8  10  47  1.05229e-05
  3   8  10  56 -1.42093e-05
  3   8  10  57 -1.40202e-05
  3   8  10  62 -3.38569e-04
  3   8  10  65  1.47575e-05
  3   8  10  66  1.62299e-05
  3   8  10  71 -3.67367e-05
  3   8  10  72 -7.75663e-05
  3   8  10  73  7.61819e-05
  3   8  10  78 -1.10074e-05
  3   8  10  79 -1.12618e-05
  3   8  10 110 -1.79681e-05
  3   8  10 118  1.35489e-04
  3   8  10 119  1.29913e-04
  3   8  10 122  1.13053e-04
  3   8  10 123  1.16713e-04
  3   8  10 140  3.53663e-04
  3   8  11  12  1.64193e-05
  3   8  11  13  5.60323e-05
  3   8  11  14  1.23818e-05
  3   8  11  17  1.66753e-04
  3   8  11  18 -3.66784e-05
  3   8  11  22 -1.97458e-05
  3   8  11  23  7.11051e-05
  3   8  11  25 -1.75382e-05
  3   8  11  29 -1.12952e-05
  3   8  11  31 -1.16127e-04
  3   8  11  32 -1.19932e-05
  3   8  11  35 -6.05802e-05
  3   8  11  39  6.39037e-05
  3   8  11  40 -1.16348e-05
  3   8  11  41  3.29315e-05
  3   8  11  42 -7.27526e-05
  3   8  11  49  1.21062e-05
  3   8  11  50 -3.08725e-04
  3   8  11  52 -1.26005e-05
  3   8  11  53  2.03198e-05
  3   8  11  55  1.35024e-05
  3   8  11  56  2.34321e-05
  3   8  11  59 -1.05209e-05
  3   8  11  60  1.35851e-04
  3   8  11  66 -9.73148e-05
  3   8  11  68 -1.10743e-04
  3   8  11  70 -2.74672e-04
  3   8  11  71  3.02320e-05
  3   8  11  72 -1.58436e-04
  3   8  11  73  2.10349e-04
  3   8  11  80 -3.28410e-05
  3   8  11  81  1.34962e-05
  3   8  11  82  8.14762e-05
  3   8  11  83 -5.30639e-05
  3   8  11  84  1.35798e-04
  3   8  11  85  5.72720e-05
  3   8  11  86  1.28423e-05
  3   8  11  87 -9.16251e-05
  3   8  11  89 -5.05513e-04
  3   8  11  90 -2.65721e-05
  3   8  11  92  8.84438e-05
  3   8  11  94 -2.62672e-05
  3   8  11  95 -7.16209e-05
  3   8  11  96  1.13220e-05
  3   8  11  98 -2.66419e-05
  3   8  11  99  1.12877e-05
  3   8  11 103  2.63870e-05
  3   8  11 108 -2.40799e-05
  3   8  11 109 -6.55916e-05
  3   8  11 112 -2.74044e-05
  3   8  11 117  1.84345e-05
  3   8  11 118  3.40734e-05
  3   8  11 120 -1.92182e-05
  3   8  11 121  1.23608e-05
  3   8  11 124 -1.70477e-05
  3   8  11 130 -3.50735e-05
  3   8  11 131  1.26688e-04
  3   8  11 135  2.72712e-05
  3   8  11 138 -3.31991e-05
  3   8  11 139  1.24890e-05
  3   8  11 141 -1.94741e-05
  3   8  11 146  1.00625e-05
  3   8  11 149  5.43898e-05
  3   8  11 150 -1.55354e-05
  3   8  11 151 -4.00778e-05
  3   8  11 152 -1.27434e-05
  3   8  11 153  1.58112e-05
  3   8  11 155  2.78273e-05
  3   8  11 160 -2.94858e-05
  3   8  11 161  1.00151e-04
  3   8  11 164 -4.89565e-05
  3   8  11 165 -4.10871e-05
  3   8  11 169  4.01557e-04
  3   8  11 172  2.00954e-05
  3   8  11 173 -1.43845e-04
  3   8  11 175  1.10081e-05
  3   8  11 176  1.74360e-04
  3   8  11 177 -1.25859e-05
  3   8  12   9  2.14312e-05
  3   8  12  12 -3.09647e-05
  3   8  12  19  4.42437e-04
  3   8  12  25 -1.25541e-04
  3   8  12  26 -8.84102e-05
  3   8  12  36 -3.83276e-04
  3   8  12  40  1.40783e-05
  3   8  12  42  1.80547e-04
  3   8  12  43  1.28662e-05
  3   8  12  51 -4.72961e-04
  3   8  12  67  2.65471e-04
  3   8  12  69 -7.85454e-05
  3   8  12  72  1.47739e-04
  3   8  12  73 -8.01292e-05
  3   8  12  76 -9.58686e-05
  3   8  12  77  3.33272e-05
  3   8  12  79 -1.26347e-04
  3   8  12  80 -4.33457e-05
  3   8  12  89 -2.63114e-05
  3   8  12  90 -1.27807e-05
  3   8  12  96  1.62306e-05
  3   8  12  98  1.12863e-05
  3   8  12 100  1.23046e-05
  3   8  12 102  1.20122e-05
  3   8  12 117  1.49110e-05
  3   8  12 133 -1.05051e-05
  3   8  12 147 -1.21841e-05
  3   8  12 151  1.26546e-03
  3   8  12 153  1.90920e-05
  3   8  12 171  1.20280e-05
  3   8  13  18  1.12338e-04
  3   8  13  29  1.47231e-04
  3   8  13  40 -1.97209e-04
  3   8  13  41  1.46837e-05
  3   8  13  43 -1.90701e-04
  3   8  13  52  4.05454e-05
  3   8  13  59 -8.72457e-05
  3   8  13  64  8.16598e-05
  3   8  13  92 -8.08876e-05
  3   8  13  96  2.20864e-04
  3   8  13  97  2.10840e-04
  3   8  13 103 -1.42816e-04
  3   8  13 104 -3.10446e-05
  3   8  13 108  6.05487e-05
  3   8  13 109 -9.30801e-05
  3   8  13 121 -2.71178e-04
  3   8  13 124  3.34106e-04
  3   8  13 131 -8.25102e-05
  3   8  13 133  3.24379e-04
  3   8  13 138  3.46676e-05
  3   8  13 144 -1.26945e-05
  3   8  13 145 -1.33612e-05
  3   8  13 147 -3.33197e-05
  3   8  13 151  1.01941e-05
  3   8  13 154 -1.02224e-04
  3   8  13 159  5.31103e-05
  3   8  13 161  3.88300e-05
  3   8  13 164  4.33103e-05
  3   8  13 169  3.29825e-05
  3   8  13 173  3.52682e-05
  3   8  13 176 -1.58651e-05
  3   8  14  14  1.77374e-04
  3   8  14  22 -2.16907e-04
  3   8  14  23  2.41300e-05
  3   8  14  30  6.85742e-05
  3   8  14  35  1.54938e-05
  3   8  14  41  2.52083e-04
  3   8  14  53  6.79966e-05
  3   8  14  58  1.67773e-04
  3   8  14  60  1.31328e-05
  3   8  14  63  2.90973e-04
  3   8  14  65 -1.76781e-05
  3   8  14  81  2.77400e-05
  3   8  14  82  1.14507e-05
  3   8  14  88  1.22084e-05
  3   8  14  90  3.12020e-05
  3   8  14  94 -1.82893e-05
  3   8  14  95 -1.24376e-04
  3   8  14  98 -2.21182e-04
  3   8  14  99  4.75249e-04
  3   8  14 102  1.00190e-04
  3   8  14 105  2.58589e-04
  3   8  14 108  3.38340e-05
  3   8  14 113 -1.77729e-04
  3   8  14 114  1.03044e-05
  3   8  14 120 -6.01219e-04
  3   8  14 125  5.40496e-04
  3   8  14 130 -9.18519e-05
  3   8  14 132  6.50385e-04
  3   8  14 135  1.43906e-05
  3   8  14 139 -9.17154e-05
  3   8  14 141  1.18707e-04
  3   8  14 146 -7.59056e-05
  3   8  14 150 -1.49021e-03
  3   8  14 155 -8.44080e-05
  3   8  14 158  2.27467e-05
  3   8  14 160 -9.42626e-05
  3   8  14 168  1.78121e-05
  3   8  14 171  1.34063e-05
  3   8  14 172  5.37279e-05
  3   8  14 177 -1.10397e-04
  3   9  10  19 -9.03606e-05
  3   9  10  26 -1.39498e-04
  3   9  10  29  4.21139e-05
  3   9  10  40  1.20391e-04
  3   9  10  43  8.27920e-05
  3   9  10  67 -1.50430e-04
  3   9  10  69 -7.14903e-05
  3   9  10  77 -4.00742e-05
  3   9  10  80  4.46850e-05
  3   9  10  89  4.76091e-05
  3   9  10  92  1.70208e-04
  3   9  10 112 -1.76092e-04
  3   9  10 121  1.45489e-04
  3   9  10 133 -3.00637e-04
  3   9  10 151 -6.38833e-05
  3   9  10 154  2.11022e-05
  3   9  10 161  1.98672e-05
  3   9  10 173 -1.01333e-05
  3   9  11   7  3.41711e-04
  3   9  11   8 -3.83413e-04
  3   9  11  11  1.08386e-05
  3   9  11  15 -6.53798e-04
  3   9  11  16 -6.57532e-04
  3   9  11  20  1.80008e-04
  3   9  11  21  1.80860e-04
  3   9  11  24 -4.19519e-05
  3   9  11  25 -2.52051e-05
  3   9  11  27  5.82803e-04
  3   9  11  28  5.84437e-04
  3   9  11  31  2.69259e-04
  3   9  11  38  2.97026e-04
  3   9  11  44  2.66086e-05
  3   9  11  46  1.99434e-05
  3   9  11  47  2.56829e-05
  3   9  11  49  1.72470e-05
  3   9  11  55  3.79084e-05
  3   9  11  56 -1.91650e-05
  3   9  11  57 -2.30615e-05
  3   9  11  62  2.73699e-04
  3   9  11  65 -8.99005e-05
  3   9  11  66 -8.75459e-05
  3   9  11  71  4.79284e-05
  3   9  11  72  1.39463e-04
  3   9  11  74  4.61497e-05
  3   9  11  75 -1.65112e-05
  3   9  11  78  1.55850e-05
  3   9  11  79 -1.56228e-05
  3   9  11  83  1.87801e-05
  3   9  11  84  1.87947e-05
  3   9  11  93  1.46030e-05
  3   9  11 110 -4.11326e-05
  3   9  11 111  4.12106e-05
  3   9  11 116  4.01321e-05
  3   9  11 118 -1.64630e-04
  3   9  11 119 -1.65377e-04
  3   9  11 122 -2.68158e-05
  3   9  11 123  2.70977e-05
  3   9  11 135 -1.93421e-05
  3   9  11 136 -2.00213e-05
  3   9  11 137 -2.49697e-05
  3   9  11 140 -2.59153e-05
  3   9  11 142 -6.91439e-05
  3   9  11 143  4.93614e-05
  3   9  11 144  1.43973e-04
  3   9  11 148  8.28108e-05
  3   9  11 153 -5.63486e-05
  3   9  12   7 -3.74300e-04
  3   9  12   8 -3.26690e-04
  3   9  12  11 -3.84640e-05
  3   9  12  15  7.96687e-04
  3   9  12  16 -7.99793e-04
  3   9  12  20 -1.92238e-04
  3   9  12  21  1.88222e-04
  3   9  12  24 -3.28313e-05
  3   9  12  25  3.48522e-05
  3   9  12  27 -5.70075e-04
  3   9  12  28  6.95963e-04
  3   9  12  31  3.40591e-04
  3   9  12  33  3.41104e-05
  3   9  12  38  4.35366e-04
  3   9  12  44 -7.96028e-05
  3   9  12  46 -5.06514e-05
  3   9  12  47  3.43645e-05
  3   9  12  55 -4.35605e-05
  3   9  12  62  3.55068e-04
  3   9  12  65 -1.10838e-04
  3   9  12  66  1.08122e-04
  3   9  12  71  6.01294e-05
  3   9  12  72  1.81437e-04
  3   9  12  74 -4.66388e-05
  3   9  12  75 -1.67898e-05
  3   9  12  78 -1.40788e-05
  3   9  12  79 -1.39590e-05
  3   9  12  86  1.32687e-05
  3   9  12  87  1.32457e-05
  3   9  12  93 -6.87463e-05
  3   9  12  94  9.12616e-05
  3   9  12 110  2.38744e-05
  3   9  12 111  2.41372e-05
  3   9  12 115 -1.08082e-05
  3   9  12 116  2.85427e-05
  3   9  12 118 -1.92247e-04
  3   9  12 119  1.90565e-04
  3   9  12 122  6.19180e-05
  3   9  12 123  6.23011e-05
  3   9  12 129  1.24384e-05
  3   9  12 137 -1.57894e-05
  3   9  12 142  3.32549e-05
  3   9  12 143  3.21023e-05
  3   9  12 144  2.79494e-05
  3   9  12 148  2.13184e-05
  3   9  12 153 -1.63033e-05
  3   9  13   7  7.40578e-05
  3   9  13   8  8.44201e-05
  3   9  13  11  9.53276e-05
  3   9  13  15  1.10262e-05
  3   9  13  16 -1.21701e-05
  3   9  13  20  1.20927e-04
  3   9  13  21 -1.26646e-04
  3   9  13  24  1.31189e-04
  3   9  13  25 -1.30661e-04
  3   9  13  33  9.23875e-04
  3   9  13  38  3.56881e-05
  3   9  13  44 -6.47064e-04
  3   9  13  46  1.25472e-04
  3   9  13  47 -1.30415e-04
  3   9  13  49  2.97735e-04
  3   9  13  55  8.31425e-04
  3   9  13  56  1.29372e-04
  3   9  13  57 -9.97932e-05
  3   9  13  74 -3.78897e-04
  3   9  13  75  3.79208e-04
  3   9  13  93 -1.83148e-03
  3   9  13  94 -1.85343e-03
  3   9  13 100 -1.51557e-04
  3   9  13 101 -1.51383e-04
  3   9  13 106  5.39444e-04
  3   9  13 107 -5.44144e-04
  3   9  13 110  1.65057e-05
  3   9  13 115 -1.50564e-03
  3   9  13 116 -8.19382e-04
  3   9  13 126 -7.42726e-04
  3   9  13 127 -7.34264e-04
  3   9  13 129  2.15371e-03
  3   9  13 134 -4.98731e-04
  3   9  13 135 -4.77060e-04
  3   9  13 136 -1.44805e-04
  3   9  13 137 -1.45210e-04
  3   9  13 140 -1.05180e-05
  3   9  13 142 -3.04525e-03
  3   9  13 143 -2.98036e-03
  3   9  13 144 -2.86199e-03
  3   9  13 148  1.59976e-03
  3   9  13 153  3.04022e-04
  3   9  13 156 -9.27336e-05
  3   9  13 157  9.26029e-05
  3   9  13 162  7.74305e-05
  3   9  13 166  2.02428e-04
  3   9  13 167 -2.02381e-04
  3   9  13 170  3.70203e-04
  3   9  13 171  3.70375e-04
  3   9  13 174  1.62336e-04
  3   9  13 175 -1.62409e-04
  3   9  14   7 -2.38251e-04
  3   9  14   8  2.34016e-04
  3   9  14  24 -1.81263e-04
  3   9  14  25 -1.82854e-04
  3   9  14  27  2.80868e-05
  3   9  14  28  1.23200e-05
  3   9  14  31  5.57915e-05
  3   9  14  33 -4.55590e-04
  3   9  14  38  1.00087e-04
  3   9  14  44  4.47148e-04
  3   9  14  46 -2.11142e-05
  3   9  14  47 -1.96502e-05
  3   9  14  55 -5.02216e-04
  3   9  14  56  1.31530e-04
  3   9  14  57  2.53699e-05
  3   9  14  62  3.51954e-05
  3   9  14  65 -2.04601e-05
  3   9  14  66 -2.21970e-05
  3   9  14  74 -2.77222e-04
  3   9  14  75 -2.81954e-04
  3   9  14  93 -1.24580e-03
  3   9  14  94  1.26009e-03
  3   9  14 100  9.34439e-05
  3   9  14 101 -9.74842e-05
  3   9  14 106  4.77928e-04
  3   9  14 107  4.77157e-04
  3   9  14 110  2.04159e-05
  3   9  14 111  3.36070e-05
  3   9  14 115  1.12583e-03
  3   9  14 116  7.08228e-04
  3   9  14 118 -4.54135e-05
  3   9  14 119 -4.38892e-05
  3   9  14 122 -1.46618e-05
  3   9  14 126 -5.18169e-04
  3   9  14 127  5.19015e-04
  3   9  14 129 -1.39796e-03
  3   9  14 134  1.92223e-05
  3   9  14 135 -2.17917e-05
  3   9  14 136 -4.01987e-04
  3   9  14 137  4.02369e-04
  3   9  14 140  2.64119e-04
  3   9  14 142  2.42247e-03
  3   9  14 143 -2.38621e-03
  3   9  14 144  2.73078e-03
  3   9  14 148 -1.35963e-03
  3   9  14 153 -8.57957e-04
  3   9  14 156  3.58522e-05
  3   9  14 157  3.62565e-05
  3   9  14 162 -6.30011e-05
  3   9  14 166  2.88239e-04
  3   9  14 167  2.88278e-04
  3   9  14 170  1.01673e-04
  3   9  14 171 -1.01923e-04
  3   9  14 174  2.04944e-04
  3   9  14 175  2.05439e-04
  3  10  11   7 -2.20757e-04
  3  10  11   8  2.29729e-04
  3  10  11  15  6.98828e-05
  3  10  11  16  8.22225e-05
  3  10  11  20 -4.06394e-05
  3  10  11  21  2.15437e-05
  3  10  11  24  1.27511e-04
  3  10  11  25 -1.27985e-04
  3  10  11  27 -4.08832e-05
  3  10  11  28 -4.43944e-05
  3  10  11  31  3.57656e-05
  3  10  11  33 -2.20761e-04
  3  10  11  38 -8.38390e-05
  3  10  11  44  3.62188e-04
  3  10  11  46  3.28718e-04
  3  10  11  47 -3.29305e-04
  3  10  11  49  3.51665e-05
  3  10  11  55 -6.47005e-05
  3  10  11  65  2.52957e-05
  3  10  11  72 -1.32223e-05
  3  10  11  74  1.07465e-05
  3  10  11  93  9.96307e-05
  3  10  11  94  1.02161e-04
  3  10  11 100 -3.63351e-05
  3  10  11 101 -3.47542e-05
  3  10  11 116 -1.62349e-04
  3  10  11 117  1.57854e-04
  3  10  11 126  1.88797e-05
  3  10  11 127 -1.78109e-05
  3  10  11 129  5.11632e-05
  3  10  11 134 -6.37943e-05
  3  10  11 135  6.68305e-05
  3  10  11 136 -1.13896e-04
  3  10  11 137  1.14462e-04
  3  10  11 142 -5.56539e-05
  3  10  11 143 -5.97596e-05
  3  10  11 144 -1.36120e-04
  3  10  11 148  2.32906e-04
  3  10  11 153  2.52307e-04
  3  10  12   7 -5.67548e-05
  3  10  12   8 -4.65999e-05
  3  10  12  15  4.21411e-05
  3  10  12  16 -5.57339e-05
  3  10  12  20  1.19931e-04
  3  10  12  21  7.67643e-05
  3  10  12  24 -1.37767e-04
  3  10  12  25 -1.37541e-04
  3  10  12  27 -5.48243e-05
  3  10  12  28  4.10571e-05
  3  10  12  31  9.92907e-05
  3  10  12  33  2.73889e-04
  3  10  12  38  1.17129e-04
  3  10  12  44 -4.35610e-04
  3  10  12  46 -4.03252e-04
  3  10  12  47 -4.03080e-04
  3  10  12  49 -2.44547e-05
  3  10  12  55  1.22872e-04
  3  10  12  62 -5.21233e-05
  3  10  12  65 -3.32874e-05
  3  10  12  72  1.71964e-05
  3  10  12  93  2.17730e-04
  3  10  12  94 -2.19113e-04
  3  10  12 100 -1.71669e-05
  3  10  12 106 -4.36794e-05
  3  10  12 107 -4.36018e-05
  3  10  12 115 -1.00126e-04
  3  10  12 116  1.43963e-04
  3  10  12 117  1.44588e-04
  3  10  12 118 -1.65108e-05
  3  10  12 126 -4.25448e-05
  3  10  12 127 -4.28460e-05
  3  10  12 129  1.11639e-04
  3  10  12 134 -1.03600e-04
  3  10  12 135 -9.59768e-05
  3  10  12 136 -1.38984e-04
  3  10  12 137 -1.38652e-04
  3  10  12 142 -1.47145e-04
  3  10  12 143  1.56400e-04
  3  10  12 144  1.67239e-05
  3  10  12 148 -1.11879e-04
  3  10  12 153 -2.55045e-04
  3  10  12 156  1.53145e-05
  3  10  12 157 -1.59694e-05
  3  10  12 166  2.51571e-05
  3  10  12 167 -2.43708e-05
  3  10  12 170  2.81603e-05
  3  10  12 171  2.78431e-05
  3  10  12 174  2.62994e-05
  3  10  12 175 -2.53867e-05
  3  10  13   7 -1.08778e-04
  3  10  13   8 -1.11747e-04
  3  10  13  11  3.91967e-04
  3  10  13  15  2.82329e-04
  3  10  13  16 -2.81799e-04
  3  10  13  20  2.36351e-04
  3  10  13  21  2.44829e-04
  3  10  13  27  1.72331e-04
  3  10  13  28 -1.70796e-04
  3  10  13  31  5.96916e-05
  3  10  13  33 -3.54438e-05
  3  10  13  38 -1.86771e-04
  3  10  13  44  3.98972e-05
  3  10  13  47 -1.17709e-05
  3  10  13  49 -3.76546e-05
  3  10  13  55  3.51298e-05
  3  10  13  56 -8.71137e-05
  3  10  13  57  4.74854e-05
  3  10  13  62 -1.75775e-05
  3  10  13  65  4.75376e-05
  3  10  13  66 -4.65499e-05
  3  10  13  71  1.91631e-05
  3  10  13  72 -4.66432e-05
  3  10  13  73 -4.69444e-05
  3  10  13  74  2.36581e-05
  3  10  13  75  4.35041e-05
  3  10  13  78  1.83301e-05
  3  10  13  79 -1.82927e-05
  3  10  13  83  1.12444e-04
  3  10  13  84  1.12717e-04
  3  10  13  87 -4.25945e-05
  3  10  13  91  1.15826e-04
  3  10  13  93  1.72338e-05
  3  10  13 110 -3.82611e-04
  3  10  13 116  3.67759e-05
  3  10  13 117  5.15513e-05
  3  10  13 118  3.24367e-04
  3  10  13 119 -3.26822e-04
  3  10  13 122 -1.02669e-04
  3  10  13 123  1.01811e-04
  3  10  13 126 -2.03347e-05
  3  10  13 127 -1.63619e-05
  3  10  13 129  2.78095e-05
  3  10  13 135  4.81164e-05
  3  10  13 137 -1.29142e-05
  3  10  13 142 -7.50977e-04
  3  10  13 143  7.86663e-04
  3  10  13 148  1.15025e-04
  3  10  14   7  1.20719e-04
  3  10  14   8 -1.20449e-04
  3  10  14  11  1.59200e-04
  3  10  14  15 -3.87290e-04
  3  10  14  16 -3.85532e-04
  3  10  14  20 -1.10983e-04
  3  10  14  21  7.53981e-05
  3  10  14  24 -1.28900e-05
  3  10  14  25  1.13513e-05
  3  10  14  27 -3.77614e-04
  3  10  14  28 -3.75446e-04
  3  10  14  31  3.71135e-05
  3  10  14  33  6.21124e-05
  3  10  14  38  2.30178e-04
  3  10  14  44 -1.40972e-04
  3  10  14  55 -8.42207e-05
  3  10  14  56 -2.20151e-04
  3  10  14  57 -1.56816e-04
  3  10  14  62 -2.45756e-05
  3  10  14  65  2.74461e-04
  3  10  14  66  2.70822e-04
  3  10  14  71 -5.45797e-05
  3  10  14  72  3.26841e-04
  3  10  14  73 -3.27181e-04
  3  10  14  74 -6.80693e-05
  3  10  14  75  3.53461e-05
  3  10  14  78  2.09170e-04
  3  10  14  79  2.09148e-04
  3  10  14  83 -5.44121e-05
  3  10  14  84  5.42903e-05
  3  10  14  87 -9.46704e-05
  3  10  14  91 -7.88239e-05
  3  10  14  93 -1.17444e-05
  3  10  14  94 -2.29641e-05
  3  10  14 100 -1.47342e-05
  3  10  14 101 -1.77188e-05
  3  10  14 110 -1.86259e-04
  3  10  14 116  7.81846e-05
  3  10  14 117 -5.06201e-05
  3  10  14 118  1.41727e-04
  3  10  14 119  1.42769e-04
  3  10  14 122 -1.30318e-04
  3  10  14 123 -1.29357e-04
  3  10  14 126  2.49627e-05
  3  10  14 127 -3.33760e-05
  3  10  14 129  3.29728e-05
  3  10  14 136  2.29069e-05
  3  10  14 137 -1.69858e-05
  3  10  14 142 -6.68065e-04
  3  10  14 143 -6.68658e-04
  3  10  14 144 -1.23935e-05
  3  10  14 148  3.14004e-04
  3  10  14 170 -1.01953e-05
  3  11  12  18 -2.95595e-04
  3  11  12  29  4.04735e-04
  3  11  12  40  9.73442e-04
  3  11  12  43 -4.05162e-04
  3  11  12  52  4.82934e-05
  3  11  12  59  1.10510e-03
  3  11  12  64  3.62691e-04
  3  11  12  92  7.79192e-04
  3  11  12  96  1.66074e-03
  3  11  12  97  1.17767e-03
  3  11  12 103  1.63780e-04
  3  11  12 104 -8.45388e-04
  3  11  12 109 -8.53545e-04
  3  11  12 112 -1.43715e-03
  3  11  12 121  1.59173e-03
  3  11  12 124 -2.18858e-03
  3  11  12 131  1.04696e-05
  3  11  12 133 -2.74303e-03
  3  11  12 138 -1.98342e-04
  3  11  12 140  2.22443e-05
  3  11  12 147 -1.36023e-03
  3  11  12 151  3.35007e-05
  3  11  12 154  6.00898e-04
  3  11  12 161  2.46547e-04
  3  11  12 164  1.57696e-04
  3  11  12 169  5.50034e-05
  3  11  12 173 -9.28972e-05
  3  11  12 176 -8.97668e-05
  3  11  13   9  3.01839e-05
  3  11  13  12  1.86543e-04
  3  11  13  19  3.25665e-05
  3  11  13  26  3.78059e-05
  3  11  13  36  7.25599e-05
  3  11  13  51 -9.86163e-05
  3  11  13  67 -3.99026e-05
  3  11  13  69 -7.27741e-05
  3  11  13  70 -1.31713e-05
  3  11  13  76  3.67814e-05
  3  11  13  77 -1.44616e-05
  3  11  13  80  3.27241e-05
  3  11  13  85 -2.22018e-05
  3  11  13  89  2.21256e-05
  3  11  13  92  1.48883e-05
  3  11  13  93  1.46439e-05
  3  11  13  96  1.04144e-05
  3  11  13  97  1.27350e-05
  3  11  13 112 -1.04060e-05
  3  11  13 131  2.98173e-03
  3  11  13 144  1.47040e-05
  3  11  13 145 -1.67369e-05
  3  11  13 147 -1.37172e-05
  3  11  13 154 -1.08500e-05
  3  11  14  13 -2.27785e-05
  3  11  14  14 -3.95407e-05
  3  11  14  22  6.06597e-05
  3  11  14  23 -9.97406e-05
  3  11  14  25 -1.59717e-05
  3  11  14  30 -3.78357e-05
  3  11  14  31  1.76044e-05
  3  11  14  35 -1.23064e-04
  3  11  14  39 -3.31327e-05
  3  11  14  41  1.70151e-05
  3  11  14  50  1.49105e-04
  3  11  14  56  2.35582e-05
  3  11  14  58 -1.39426e-05
  3  11  14  60  7.42810e-05
  3  11  14  66  1.45339e-05
  3  11  14  68  1.85793e-04
  3  11  14  70  5.01031e-05
  3  11  14  71 -1.74476e-05
  3  11  14  72  1.27323e-05
  3  11  14  76 -8.18596e-05
  3  11  14  77  8.80649e-05
  3  11  14  79 -3.87221e-05
  3  11  14  81  5.42050e-05
  3  11  14  83  1.22601e-05
  3  11  14  88  8.17888e-05
  3  11  14  89  5.93157e-05
  3  11  14  92 -1.37532e-05
  3  11  14  93  1.50272e-05
  3  11  14  94 -1.41979e-05
  3  11  14  95 -4.01140e-05
  3  11  14  99  1.55355e-05
  3  11  14 102 -1.08513e-05
  3  11  14 105  3.01262e-05
  3  11  14 108 -4.73721e-05
  3  11  14 109  1.00278e-05
  3  11  14 113  1.08444e-05
  3  11  14 114  5.96063e-05
  3  11  14 120  2.06309e-05
  3  11  14 131 -6.42049e-05
  3  11  14 132  1.22944e-05
  3  11  14 135  3.23396e-05
  3  11  14 136  6.12733e-05
  3  11  14 137 -1.07611e-05
  3  11  14 139  1.73148e-05
  3  11  14 141 -4.06248e-05
  3  11  14 146  3.41702e-05
  3  11  14 148 -2.96007e-05
  3  11  14 150  6.75080e-05
  3  11  14 153 -3.05433e-05
  3  11  14 155 -4.20971e-05
  3  11  14 158 -3.37292e-05
  3  11  14 161 -1.49695e-05
  3  11  14 165 -3.89054e-05
  3  11  14 168  6.19555e-05
  3  11  14 169 -6.21939e-05
  3  11  14 172  4.33216e-05
  3  11  14 173  2.21980e-05
  3  11  14 175 -1.35804e-05
  3  11  14 176 -2.68440e-05
  3  12  13  13 -9.85696e-05
  3  12  13  17 -1.18895e-04
  3  12  13  23  1.30594e-04
  3  12  13  35  1.72454e-04
  3  12  13  39  2.08574e-05
  3  12  13  41  1.38815e-05
  3  12  13  50 -1.46737e-04
  3  12  13  60 -1.19841e-04
  3  12  13  68 -1.68519e-04
  3  12  13  76 -2.23695e-05
  3  12  13  77 -9.43548e-05
  3  12  13  81 -6.21259e-05
  3  12  13  82  6.00255e-05
  3  12  13  88 -2.74633e-05
  3  12  13  95 -1.14763e-05
  3  12  13  99 -1.03376e-05
  3  12  13 132  1.48790e-05
  3  12  13 146 -1.61609e-05
  3  12  14   9  9.19358e-05
  3  12  14  12 -3.54437e-05
  3  12  14  19 -3.54264e-05
  3  12  14  25  1.06407e-05
  3  12  14  26 -4.07786e-05
  3  12  14  36 -5.68391e-05
  3  12  14  40  1.59519e-05
  3  12  14  42  8.93602e-05
  3  12  14  51  1.12592e-04
  3  12  14  59  1.79889e-05
  3  12  14  67  9.63287e-05
  3  12  14  69  1.03774e-04
  3  12  14  72 -1.28767e-05
  3  12  14  76 -6.79999e-05
  3  12  14  77  2.28315e-05
  3  12  14  79  1.13503e-05
  3  12  14  80 -4.59400e-05
  3  12  14  85  3.09831e-05
  3  12  14  89 -4.03870e-05
  3  12  14  92  1.25190e-05
  3  12  14  96  2.65656e-05
  3  12  14  97  1.95073e-05
  3  12  14 104 -1.30845e-05
  3  12  14 109 -1.37443e-05
  3  12  14 112 -2.37527e-05
  3  12  14 121  2.61371e-05
  3  12  14 124 -3.33117e-05
  3  12  14 133 -3.83480e-05
  3  12  14 135  1.31393e-05
  3  12  14 140 -2.38544e-03
  3  12  14 147 -2.11689e-05
  3  12  14 148 -1.97680e-05
  3  12  14 151 -4.47569e-03
  3  12  14 153 -2.46977e-05
  3  12  14 154  1.00579e-05
  3  13  14  18  2.20210e-04
  3  13  14  29 -9.09867e-04
  3  13  14  40  4.68972e-04
  3  13  14  43 -4.57315e-04
  3  13  14  52  5.07420e-04
  3  13  14  59  8.06598e-05
  3  13  14  64 -8.20402e-04
  3  13  14  92 -1.66163e-03
  3  13  14  96 -1.19788e-03
  3  13  14  97 -1.38490e-03
  3  13  14 103 -1.92790e-04
  3  13  14 104  3.93950e-04
  3  13  14 109  3.34413e-04
  3  13  14 112  1.12145e-03
  3  13  14 121 -3.21821e-04
  3  13  14 124 -1.62113e-04
  3  13  14 131  3.94701e-05
  3  13  14 133 -5.93378e-05
  3  13  14 138 -2.96533e-04
  3  13  14 147  1.55012e-03
  3  13  14 153 -1.66837e-05
  3  13  14 154  1.29765e-03
  3  13  14 159  3.07014e-05
  3  13  14 161  2.67350e-04
  3  13  14 164  4.79809e-05
  3  13  14 169 -6.96259e-05
  3  13  14 173  1.23125e-05
  3  13  14 176  4.37089e-04
  5   1   2  11  2.95352e-05
  5   1   2  18 -7.63951e-04
  5   1   2  23 -1.49793e-02
  5   1   2  25 -3.01218e-05
  5   1   2  27  2.65158e-01
  5   1   2  28  2.65148e-01
  5   1   2  29 -6.44982e-03
  5   1   2  31  1.32329e-01
  5   1   2  33 -2.65701e-01
  5   1   2  34  2.65675e-01
  5   1   2  35  2.28477e-02
  5   1   2  37  2.65298e-01
  5   1   2  39  1.60854e-02
  5   1   2  40 -2.00441e-02
  5   1   2  43  1.92088e-02
  5   1   2  44 -1.32639e-01
  5   1   2  45 -2.65159e-01
  5   1   2  47 -2.65227e-01
  5   1   2  48 -1.31928e-01
  5   1   2  50 -1.44705e-03
  5   1   2  52 -2.36161e-02
  5   1   2  57 -1.32599e-01
  5   1   2  59 -3.93819e-02
  5   1   2  60 -9.83884e-03
  5   1   2  61  1.32485e-01
  5   1   2  62  2.65090e-01
  5   1   2  64 -8.32195e-03
  5   1   2  65  2.65077e-01
  5   1   2  70 -2.64537e-01
  5   1   2  72  2.64956e-01
  5   1   2  74  2.64732e-01
  5   1   2  75  2.64681e-01
  5   1   2  77 -9.83389e-03
  5   1   2  82 -1.14536e-02
  5   1   2  84 -1.32406e-01
  5   1   2  92  6.24787e-03
  5   1   2  93 -1.32909e-01
  5   1   2  96 -1.47703e-02
  5   1   2  97 -2.35233e-02
  5   1   2 104  2.03836e-02
  5   1   2 109  1.68819e-03
  5   1   2 110  2.64845e-01
  5   1   2 111 -1.25734e-01
  5   1   2 112  7.52144e-03
  5   1   2 118  1.32359e-01
  5   1   2 121 -1.54129e-02
  5   1   2 122  1.32118e-01
  5   1   2 124  3.24200e-02
  5   1   2 129 -2.65277e-01
  5   1   2 131  1.92659e-02
  5   1   2 133  3.38124e-02
  5   1   2 138  2.01504e-03
  5   1   2 140  2.24628e-02
  5   1   2 143  2.66050e-01
  5   1   2 145 -1.32431e-01
  5   1   2 147  1.03685e-03
  5   1   2 148 -1.32470e-01
  5   1   2 151 -1.04769e-02
  5   1   2 154 -1.88603e-02
  5   1   2 161 -2.51975e-03
  5   1   2 162 -1.36217e-04
  5   1   2 176 -1.56102e-03
  5   1   3   7  2.52886e-02
  5   1   3   8  2.91860e-02
  5   1   3  10  4.79481e-03
  5   1   3  11  4.65715e-02
  5   1   3  20 -9.64610e-03
  5   1   3  21 -1.34151e-02
  5   1   3  23  1.13843e-05
  5   1   3  24  1.88474e-03
  5   1   3  25 -6.87352e-04
  5   1   3  27  2.46582e-02
  5   1   3  28 -2.51315e-02
  5   1   3  31 -1.38339e-02
  5   1   3  32  3.03244e-02
  5   1   3  33 -2.25816e-02
  5   1   3  34 -2.18385e-02
  5   1   3  37 -2.66018e-02
  5   1   3  44 -1.27748e-02
  5   1   3  47 -2.50044e-02
  5   1   3  48  1.63619e-02
  5   1   3  50 -1.08100e-05
  5   1   3  54  3.39073e-04
  5   1   3  56  1.84554e-04
  5   1   3  57 -1.25929e-02
  5   1   3  60 -6.71221e-05
  5   1   3  61 -1.34238e-02
  5   1   3  62  1.10080e-05
  5   1   3  64 -1.41197e-05
  5   1   3  65  2.66638e-02
  5   1   3  70 -1.07342e-05
  5   1   3  71  2.88341e-02
  5   1   3  72  2.63438e-02
  5   1   3  74 -2.76616e-02
  5   1   3  75  2.80511e-02
  5   1   3  78  2.73921e-02
  5   1   3  82 -1.20892e-05
  5   1   3  83  1.23912e-05
  5   1   3  84 -1.36083e-02
  5   1   3  87 -1.17175e-05
  5   1   3  92 -3.57576e-05
  5   1   3  93 -9.68620e-03
  5   1   3 100 -9.05758e-05
  5   1   3 101 -6.34105e-05
  5   1   3 106  1.42820e-04
  5   1   3 107  1.40833e-04
  5   1   3 110  2.65639e-02
  5   1   3 111 -9.68104e-03
  5   1   3 116  1.94902e-04
  5   1   3 117  1.85208e-04
  5   1   3 118 -1.41283e-02
  5   1   3 122 -1.53712e-02
  5   1   3 126  1.44321e-04
  5   1   3 127  1.39202e-04
  5   1   3 129  2.42108e-02
  5   1   3 134 -1.10773e-04
  5   1   3 135  1.12863e-04
  5   1   3 136 -8.96616e-04
  5   1   3 137  8.72004e-04
  5   1   3 140 -2.02086e-05
  5   1   3 143 -2.09759e-02
  5   1   3 145  1.42396e-02
  5   1   3 148  1.42969e-02
  5   1   3 152  2.68368e-03
  5   1   3 153 -1.71344e-05
  5   1   3 162  1.14743e-04
  5   1   3 163  2.12593e-04
  5   2   3   7  2.75204e-02
  5   2   3   8  3.22327e-02
  5   2   3  10 -2.04902e-04
  5   2   3  11  2.75078e-03
  5   2   3  15 -1.16005e-05
  5   2   3  16  1.30314e-05
  5   2   3  20  3.27323e-04
  5   2   3  21 -5.61811e-04
  5   2   3  24 -2.75722e-04
  5   2   3  25 -1.31017e-04
  5   2   3  31 -1.53156e-02
  5   2   3  32 -3.30627e-02
  5   2   3  44 -1.39361e-02
  5   2   3  45 -2.87883e-02
  5   2   3  48 -1.80050e-02
  5   2   3  54 -2.18441e-04
  5   2   3  56 -3.58978e-05
  5   2   3  57  1.36931e-02
  5   2   3  61 -1.47893e-02
  5   2   3  62 -2.87523e-02
  5   2   3  70 -3.15590e-02
  5   2   3  71 -3.16376e-02
  5   2   3  73  3.16826e-05
  5   2   3  78 -2.99720e-02
  5   2   3  84 -1.49016e-02
  5   2   3  87  2.27937e-05
  5   2   3  93  1.07237e-02
  5   2   3 106 -1.52120e-04
  5   2   3 107  1.53705e-04
  5   2   3 111 -1.40095e-02
  5   2   3 116  2.13984e-04
  5   2   3 117 -2.25442e-04
  5   2   3 118  1.54192e-02
  5   2   3 122 -1.68516e-02
  5   2   3 126 -1.24207e-04
  5   2   3 127  1.28851e-04
  5   2   3 129 -5.39973e-03
  5   2   3 134  1.53497e-04
  5   2   3 135  1.52191e-04
  5   2   3 136  5.42310e-05
  5   2   3 137  5.56933e-05
  5   2   3 145  1.49984e-02
  5   2   3 148  1.52849e-02
  5   2   3 152 -1.07770e-04
  5   2   3 156 -1.71209e-05
  5   2   3 157 -1.73703e-05
  5   2   3 162 -4.63087e-05
  5   2   3 163  8.30308e-05
  5   2   3 166  2.38329e-05
  5   2   3 167  2.38450e-05
  5   2   3 170  3.35161e-05
  5   2   3 171 -3.40727e-05
  5   2   3 174  1.07818e-05
  5   2   3 175  1.07126e-05
SOC R
  0.000000e+00   0.000000e+00   0.000000e+00   0.000000e+00   0.000000e+00   0.000000e+00   0.000000e+00   0.000000e+00   0.000000e+00   0.000000e+00   0.000000e+00   0.000000e+00   0.000000e+00   0.000000e+00   0.000000e+00   0.000000e+00  -2.477297e-05   1.626478e-03   0.000000e+00  -4.866201e-04   4.939103e-06   0.000000e+00   0.000000e+00  -9.209787e-05   4.966441e-07   0.000000e+00   0.000000e+00   0.000000e+00   0.000000e+00   0.000000e+00   0.000000e+00   0.000000e+00   0.000000e+00   0.000000e+00   0.000000e+00   0.000000e+00   0.000000e+00   0.000000e+00   0.000000e+00   0.000000e+00   0.000000e+00   0.000000e+00   0.000000e+00   0.000000e+00  -2.477297e-05   1.626478e-03   0.000000e+00 -4.866201e-04   4.939103e-06   0.000000e+00   0.000000e+00  -9.209787e-05   4.966441e-07   0.000000e+00   0.000000e+00   0.000000e+00   0.000000e+00   0.000000e+00   0.000000e+00   0.000000e+00   0.000000e+00   0.000000e+00  0.000000e+00   0.000000e+00   0.000000e+00   0.000000e+00   0.000000e+00  0.000000e+00   0.000000e+00   0.000000e+00   0.000000e+00   0.000000e+00
  0.000000e+00   0.000000e+00   0.000000e+00   0.000000e+00   0.000000e+00   0.000000e+00   0.000000e+00   0.000000e+00   0.000000e+00   0.000000e+00   0.000000e+00   0.000000e+00   0.000000e+00   0.000000e+00   0.000000e+00   0.000000e+00  -4.535773e-04  -8.429281e-06   0.000000e+00   7.928081e-07   5.899039e-04   0.000000e+00   0.000000e+00  -4.738623e-07  -4.160875e-05   0.000000e+00   0.000000e+00   0.000000e+00   0.000000e+00   0.000000e+00   0.000000e+00   0.000000e+00   0.000000e+00   0.000000e+00   0.000000e+00   0.000000e+00   0.000000e+00   0.000000e+00   0.000000e+00   0.000000e+00   0.000000e+00   0.000000e+00   0.000000e+00   0.000000e+00  -4.535773e-04  -8.429281e-06   0.000000e+00  7.928081e-07   5.899039e-04   0.000000e+00   0.000000e+00  -4.738623e-07  -4.160875e-05   0.000000e+00   0.000000e+00   0.000000e+00   0.000000e+00   0.000000e+00   0.000000e+00   0.000000e+00   0.000000e+00   0.000000e+00  0.000000e+00   0.000000e+00   0.000000e+00   0.000000e+00   0.000000e+00  0.000000e+00   0.000000e+00   0.000000e+00   0.000000e+00   0.000000e+00
  0.000000e+00   0.000000e+00   0.000000e+00   0.000000e+00   0.000000e+00   0.000000e+00   0.000000e+00   0.000000e+00   0.000000e+00   0.000000e+00   0.000000e+00   0.000000e+00   0.000000e+00   0.000000e+00   0.000000e+00   1.147294e-05   0.000000e+00   0.000000e+00  -2.947515e-05   0.000000e+00   0.000000e+00   1.931536e-04  -6.679636e-06   0.000000e+00   0.000000e+00   2.579633e-04  -4.870758e-06   1.818629e-04   2.606698e-05   0.000000e+00   0.000000e+00   0.000000e+00   0.000000e+00   0.000000e+00   0.000000e+00   0.000000e+00   0.000000e+00   0.000000e+00   0.000000e+00   0.000000e+00   0.000000e+00   0.000000e+00   0.000000e+00   1.147294e-05   0.000000e+00   0.000000e+00  -2.947515e-05  0.000000e+00   0.000000e+00   1.931536e-04  -6.679636e-06   0.000000e+00   0.000000e+00   2.579633e-04  -4.870758e-06   1.818629e-04   2.606698e-05   0.000000e+00   0.000000e+00   0.000000e+00   0.000000e+00   0.000000e+00  0.000000e+00   0.000000e+00   0.000000e+00   0.000000e+00   0.000000e+00  0.000000e+00   0.000000e+00   0.000000e+00   0.000000e+00   0.000000e+00
  0.000000e+00   0.000000e+00   0.000000e+00   0.000000e+00   0.000000e+00   0.000000e+00   0.000000e+00   0.000000e+00   0.000000e+00   0.000000e+00   0.000000e+00   0.000000e+00   0.000000e+00   0.000000e+00   0.000000e+00  -3.220578e-04   0.000000e+00   0.000000e+00   6.700550e-04   0.000000e+00   0.000000e+00   2.628569e-05   4.074760e-05   0.000000e+00   0.000000e+00   5.385627e-06   9.877751e-05  -2.812646e-05   6.606734e-06   0.000000e+00   0.000000e+00   0.000000e+00   0.000000e+00   0.000000e+00   0.000000e+00   0.000000e+00   0.000000e+00   0.000000e+00   0.000000e+00   0.000000e+00   0.000000e+00   0.000000e+00   0.000000e+00  -3.220578e-04   0.000000e+00   0.000000e+00   6.700550e-04  0.000000e+00   0.000000e+00   2.628569e-05   4.074760e-05   0.000000e+00   0.000000e+00   5.385627e-06   9.877751e-05  -2.812646e-05   6.606734e-06   0.000000e+00   0.000000e+00   0.000000e+00   0.000000e+00   0.000000e+00  0.000000e+00   0.000000e+00   0.000000e+00   0.000000e+00   0.000000e+00  0.000000e+00   0.000000e+00   0.000000e+00   0.000000e+00   0.000000e+00
  0.000000e+00   0.000000e+00   0.000000e+00   0.000000e+00   0.000000e+00   0.000000e+00   0.000000e+00   0.000000e+00   0.000000e+00   0.000000e+00   0.000000e+00   0.000000e+00   0.000000e+00   0.000000e+00   0.000000e+00  -2.147416e-05   0.000000e+00   0.000000e+00  -4.149940e-05   0.000000e+00   0.000000e+00   4.737803e-04  -2.305978e-05   0.000000e+00   0.000000e+00  -5.148970e-04  -4.129437e-05   2.169059e-04  -3.623224e-05   0.000000e+00   0.000000e+00   0.000000e+00   0.000000e+00   0.000000e+00   0.000000e+00   0.000000e+00   0.000000e+00   0.000000e+00   0.000000e+00   0.000000e+00   0.000000e+00   0.000000e+00   0.000000e+00  -2.147416e-05   0.000000e+00   0.000000e+00  -4.149940e-05  0.000000e+00   0.000000e+00   4.737803e-04  -2.305978e-05   0.000000e+00   0.000000e+00  -5.148970e-04  -4.129437e-05   2.169059e-04  -3.623224e-05   0.000000e+00   0.000000e+00   0.000000e+00   0.000000e+00   0.000000e+00  0.000000e+00   0.000000e+00   0.000000e+00   0.000000e+00   0.000000e+00  0.000000e+00   0.000000e+00   0.000000e+00   0.000000e+00   0.000000e+00
  0.000000e+00   0.000000e+00   0.000000e+00   0.000000e+00   0.000000e+00   0.000000e+00   0.000000e+00   0.000000e+00   0.000000e+00   0.000000e+00   0.000000e+00   0.000000e+00   0.000000e+00   0.000000e+00   0.000000e+00   3.807620e-04   0.000000e+00   0.000000e+00   6.420789e-04   0.000000e+00   0.000000e+00   2.794421e-05   4.904475e-04   0.000000e+00   0.000000e+00  -2.855932e-05   5.942552e-04   1.365999e-05  -1.776984e-07   0.000000e+00   0.000000e+00   0.000000e+00   0.000000e+00   0.000000e+00   0.000000e+00   0.000000e+00   0.000000e+00   0.000000e+00   0.000000e+00   0.000000e+00   0.000000e+00   0.000000e+00   0.000000e+00   3.807620e-04   0.000000e+00   0.000000e+00   6.420789e-04  0.000000e+00   0.000000e+00   2.794421e-05   4.904475e-04   0.000000e+00   0.000000e+00  -2.855932e-05   5.942552e-04   1.365999e-05  -1.776984e-07   0.000000e+00   0.000000e+00   0.000000e+00   0.000000e+00   0.000000e+00  0.000000e+00   0.000000e+00   0.000000e+00   0.000000e+00   0.000000e+00  0.000000e+00   0.000000e+00   0.000000e+00   0.000000e+00   0.000000e+00
  0.000000e+00   0.000000e+00   0.000000e+00   0.000000e+00   0.000000e+00   0.000000e+00   0.000000e+00   0.000000e+00   0.000000e+00   0.000000e+00   0.000000e+00   0.000000e+00   0.000000e+00   0.000000e+00   0.000000e+00   0.000000e+00  -1.633412e-04  -1.549165e-06   0.000000e+00  -1.963795e-06  -5.070190e-04   0.000000e+00   0.000000e+00   1.895449e-06   5.643882e-04   0.000000e+00   0.000000e+00   0.000000e+00   0.000000e+00   0.000000e+00   0.000000e+00   0.000000e+00   0.000000e+00   0.000000e+00   0.000000e+00   0.000000e+00   0.000000e+00   0.000000e+00   0.000000e+00   0.000000e+00   0.000000e+00   0.000000e+00   0.000000e+00   0.000000e+00  -1.633412e-04  -1.549165e-06   0.000000e+00 -1.963795e-06  -5.070190e-04   0.000000e+00   0.000000e+00   1.895449e-06   5.643882e-04   0.000000e+00   0.000000e+00   0.000000e+00   0.000000e+00   0.000000e+00   0.000000e+00   0.000000e+00   0.000000e+00   0.000000e+00  0.000000e+00   0.000000e+00   0.000000e+00   0.000000e+00   0.000000e+00  0.000000e+00   0.000000e+00   0.000000e+00   0.000000e+00   0.000000e+00
  0.000000e+00   0.000000e+00   0.000000e+00   0.000000e+00   0.000000e+00   0.000000e+00   0.000000e+00   0.000000e+00   0.000000e+00   0.000000e+00   0.000000e+00   0.000000e+00   0.000000e+00   0.000000e+00   0.000000e+00   0.000000e+00   0.000000e+00   9.021609e-07   0.000000e+00  -1.590173e-06  -5.079667e-04   0.000000e+00   0.000000e+00   1.376023e-06   4.961065e-04   0.000000e+00   0.000000e+00   0.000000e+00   0.000000e+00   0.000000e+00   0.000000e+00   0.000000e+00   0.000000e+00   0.000000e+00   0.000000e+00   0.000000e+00   0.000000e+00   0.000000e+00   0.000000e+00   0.000000e+00   0.000000e+00   0.000000e+00   0.000000e+00   0.000000e+00   0.000000e+00   9.021609e-07   0.000000e+00 -1.590173e-06  -5.079667e-04   0.000000e+00   0.000000e+00   1.376023e-06   4.961065e-04   0.000000e+00   0.000000e+00   0.000000e+00   0.000000e+00   0.000000e+00   0.000000e+00   0.000000e+00   0.000000e+00   0.000000e+00  0.000000e+00   0.000000e+00   0.000000e+00   0.000000e+00   0.000000e+00  0.000000e+00   0.000000e+00   0.000000e+00   0.000000e+00   0.000000e+00
  0.000000e+00   0.000000e+00   0.000000e+00   0.000000e+00   0.000000e+00   0.000000e+00   0.000000e+00   0.000000e+00   0.000000e+00   0.000000e+00   0.000000e+00   0.000000e+00   0.000000e+00   0.000000e+00   0.000000e+00   0.000000e+00  -4.077950e-06   2.710857e-04   0.000000e+00  -7.582252e-05   8.338154e-07   0.000000e+00   0.000000e+00  -4.349327e-04   1.699525e-06   0.000000e+00   0.000000e+00   0.000000e+00   0.000000e+00   0.000000e+00   0.000000e+00   0.000000e+00   0.000000e+00   0.000000e+00   0.000000e+00   0.000000e+00   0.000000e+00   0.000000e+00   0.000000e+00   0.000000e+00   0.000000e+00   0.000000e+00   0.000000e+00   0.000000e+00  -4.077950e-06   2.710857e-04   0.000000e+00 -7.582252e-05   8.338154e-07   0.000000e+00   0.000000e+00  -4.349327e-04   1.699525e-06   0.000000e+00   0.000000e+00   0.000000e+00   0.000000e+00   0.000000e+00   0.000000e+00   0.000000e+00   0.000000e+00   0.000000e+00  0.000000e+00   0.000000e+00   0.000000e+00   0.000000e+00   0.000000e+00  0.000000e+00   0.000000e+00   0.000000e+00   0.000000e+00   0.000000e+00
  0.000000e+00   0.000000e+00   0.000000e+00   0.000000e+00   0.000000e+00   0.000000e+00   0.000000e+00   0.000000e+00   0.000000e+00   0.000000e+00   0.000000e+00   0.000000e+00   0.000000e+00   0.000000e+00   0.000000e+00  -1.889070e-05   0.000000e+00   0.000000e+00  -3.412720e-06   0.000000e+00   0.000000e+00   5.042533e-05  -4.068837e-06   0.000000e+00   0.000000e+00  -1.520050e-04  -1.025183e-05   1.948713e-04   7.066927e-06   0.000000e+00   0.000000e+00   0.000000e+00   0.000000e+00   0.000000e+00   0.000000e+00   0.000000e+00   0.000000e+00   0.000000e+00   0.000000e+00   0.000000e+00   0.000000e+00   0.000000e+00   0.000000e+00  -1.889070e-05   0.000000e+00   0.000000e+00  -3.412720e-06  0.000000e+00   0.000000e+00   5.042533e-05  -4.068837e-06   0.000000e+00   0.000000e+00  -1.520050e-04  -1.025183e-05   1.948713e-04   7.066927e-06   0.000000e+00   0.000000e+00   0.000000e+00   0.000000e+00   0.000000e+00  0.000000e+00   0.000000e+00   0.000000e+00   0.000000e+00   0.000000e+00  0.000000e+00   0.000000e+00   0.000000e+00   0.000000e+00   0.000000e+00
  0.000000e+00   0.000000e+00   0.000000e+00   0.000000e+00   0.000000e+00   0.000000e+00   0.000000e+00   0.000000e+00   0.000000e+00   0.000000e+00   0.000000e+00   0.000000e+00   0.000000e+00   0.000000e+00   0.000000e+00  -4.999065e-04   0.000000e+00   0.000000e+00  -6.650931e-05   0.000000e+00   0.000000e+00   3.139338e-06  -1.749418e-04   0.000000e+00   0.000000e+00   1.155039e-05  -2.254719e-04  -2.274083e-05  -2.357009e-05   0.000000e+00   0.000000e+00   0.000000e+00   0.000000e+00   0.000000e+00   0.000000e+00   0.000000e+00   0.000000e+00   0.000000e+00   0.000000e+00   0.000000e+00   0.000000e+00   0.000000e+00   0.000000e+00  -4.999065e-04   0.000000e+00   0.000000e+00  -6.650931e-05  0.000000e+00   0.000000e+00   3.139338e-06  -1.749418e-04   0.000000e+00   0.000000e+00   1.155039e-05  -2.254719e-04  -2.274083e-05  -2.357009e-05   0.000000e+00   0.000000e+00   0.000000e+00   0.000000e+00   0.000000e+00  0.000000e+00   0.000000e+00   0.000000e+00   0.000000e+00   0.000000e+00  0.000000e+00   0.000000e+00   0.000000e+00   0.000000e+00   0.000000e+00
  0.000000e+00   0.000000e+00   0.000000e+00   0.000000e+00   0.000000e+00   0.000000e+00   0.000000e+00   0.000000e+00   0.000000e+00   0.000000e+00   0.000000e+00   0.000000e+00   0.000000e+00   0.000000e+00   0.000000e+00   0.000000e+00  -5.148696e-07   1.244344e-05   0.000000e+00   1.210171e-05  -5.558769e-07   0.000000e+00   0.000000e+00   4.207578e-04  -1.175543e-06   0.000000e+00   0.000000e+00   0.000000e+00   0.000000e+00   0.000000e+00   0.000000e+00   0.000000e+00   0.000000e+00   0.000000e+00   0.000000e+00   0.000000e+00   0.000000e+00   0.000000e+00   0.000000e+00   0.000000e+00   0.000000e+00   0.000000e+00   0.000000e+00   0.000000e+00  -5.148696e-07   1.244344e-05   0.000000e+00  1.210171e-05  -5.558769e-07   0.000000e+00   0.000000e+00   4.207578e-04  -1.175543e-06   0.000000e+00   0.000000e+00   0.000000e+00   0.000000e+00   0.000000e+00   0.000000e+00   0.000000e+00   0.000000e+00   0.000000e+00  0.000000e+00   0.000000e+00   0.000000e+00   0.000000e+00   0.000000e+00  0.000000e+00   0.000000e+00   0.000000e+00   0.000000e+00   0.000000e+00
  0.000000e+00   0.000000e+00   0.000000e+00   0.000000e+00   0.000000e+00   0.000000e+00   0.000000e+00   0.000000e+00   0.000000e+00   0.000000e+00   0.000000e+00   0.000000e+00   0.000000e+00   0.000000e+00   0.000000e+00   0.000000e+00   4.469934e-04   6.889229e-06   0.000000e+00   1.376023e-06   1.325174e-04   0.000000e+00   0.000000e+00  -8.474845e-07  -2.469142e-04   0.000000e+00   0.000000e+00   0.000000e+00   0.000000e+00   0.000000e+00   0.000000e+00   0.000000e+00   0.000000e+00   0.000000e+00   0.000000e+00   0.000000e+00   0.000000e+00   0.000000e+00   0.000000e+00   0.000000e+00   0.000000e+00   0.000000e+00   0.000000e+00   0.000000e+00   4.469934e-04   6.889229e-06   0.000000e+00  1.376023e-06   1.325174e-04   0.000000e+00   0.000000e+00  -8.474845e-07  -2.469142e-04   0.000000e+00   0.000000e+00   0.000000e+00   0.000000e+00   0.000000e+00   0.000000e+00   0.000000e+00   0.000000e+00   0.000000e+00  0.000000e+00   0.000000e+00   0.000000e+00   0.000000e+00   0.000000e+00  0.000000e+00   0.000000e+00   0.000000e+00   0.000000e+00   0.000000e+00
  0.000000e+00   0.000000e+00   0.000000e+00   0.000000e+00   0.000000e+00   0.000000e+00   0.000000e+00   0.000000e+00   0.000000e+00   0.000000e+00   0.000000e+00   0.000000e+00   0.000000e+00   0.000000e+00   0.000000e+00   6.598533e-05   0.000000e+00   0.000000e+00  -6.680547e-05   0.000000e+00   0.000000e+00   4.835218e-05   1.977008e-05   0.000000e+00   0.000000e+00  -4.187302e-06  -1.692235e-05  -1.401995e-04   7.481557e-06   0.000000e+00   0.000000e+00   0.000000e+00   0.000000e+00   0.000000e+00   0.000000e+00   0.000000e+00   0.000000e+00   0.000000e+00   0.000000e+00   0.000000e+00   0.000000e+00   0.000000e+00   0.000000e+00   6.598533e-05   0.000000e+00   0.000000e+00  -6.680547e-05  0.000000e+00   0.000000e+00   4.835218e-05   1.977008e-05   0.000000e+00   0.000000e+00  -4.187302e-06  -1.692235e-05  -1.401995e-04   7.481557e-06   0.000000e+00   0.000000e+00   0.000000e+00   0.000000e+00   0.000000e+00  0.000000e+00   0.000000e+00   0.000000e+00   0.000000e+00   0.000000e+00  0.000000e+00   0.000000e+00   0.000000e+00   0.000000e+00   0.000000e+00
  0.000000e+00   0.000000e+00   0.000000e+00   0.000000e+00   0.000000e+00   0.000000e+00   0.000000e+00   0.000000e+00   0.000000e+00   0.000000e+00   0.000000e+00   0.000000e+00   0.000000e+00   0.000000e+00   0.000000e+00  -1.782907e-05   0.000000e+00   0.000000e+00   2.011637e-05   0.000000e+00   0.000000e+00  -3.045750e-04   1.011514e-06   0.000000e+00   0.000000e+00  -4.118046e-05  -4.715841e-06   6.517110e-04   8.236547e-05   0.000000e+00   0.000000e+00   0.000000e+00   0.000000e+00   0.000000e+00   0.000000e+00   0.000000e+00   0.000000e+00   0.000000e+00   0.000000e+00   0.000000e+00   0.000000e+00   0.000000e+00   0.000000e+00  -1.782907e-05   0.000000e+00   0.000000e+00   2.011637e-05  0.000000e+00   0.000000e+00  -3.045750e-04   1.011514e-06   0.000000e+00   0.000000e+00  -4.118046e-05  -4.715841e-06   6.517110e-04   8.236547e-05   0.000000e+00   0.000000e+00   0.000000e+00   0.000000e+00   0.000000e+00  0.000000e+00   0.000000e+00   0.000000e+00   0.000000e+00   0.000000e+00  0.000000e+00   0.000000e+00   0.000000e+00   0.000000e+00   0.000000e+00
  0.000000e+00   0.000000e+00   1.147294e-05  -3.220578e-04  -2.147416e-05   3.807620e-04   0.000000e+00   0.000000e+00   0.000000e+00  -1.889070e-05  -4.999065e-04   0.000000e+00   0.000000e+00   6.598533e-05  -1.782907e-05   0.000000e+00   0.000000e+00   0.000000e+00   0.000000e+00   0.000000e+00   0.000000e+00   0.000000e+00   0.000000e+00   0.000000e+00   0.000000e+00   0.000000e+00   0.000000e+00   0.000000e+00   0.000000e+00   0.000000e+00   4.678752e-04   8.219688e-06   0.000000e+00   7.745826e-08  -3.304050e-04   0.000000e+00   0.000000e+00  -7.426880e-07  -2.907100e-04   0.000000e+00   0.000000e+00   0.000000e+00   0.000000e+00   0.000000e+00   0.000000e+00   0.000000e+00   0.000000e+00  0.000000e+00   0.000000e+00   0.000000e+00   0.000000e+00   0.000000e+00   0.000000e+00   0.000000e+00   0.000000e+00   0.000000e+00   0.000000e+00   0.000000e+00  -9.560901e-04   9.946415e-04   0.000000e+00   0.000000e+00  0.000000e+00   0.000000e+00  -3.903213e-04   4.060635e-04   0.000000e+00  0.000000e+00   0.000000e+00   0.000000e+00   0.000000e+00   0.000000e+00
 -2.477297e-05  -4.535773e-04   0.000000e+00   0.000000e+00   0.000000e+00   0.000000e+00  -1.633412e-04   0.000000e+00  -4.077950e-06   0.000000e+00   0.000000e+00  -5.148696e-07   4.469934e-04   0.000000e+00   0.000000e+00   0.000000e+00   0.000000e+00   0.000000e+00   0.000000e+00   0.000000e+00   0.000000e+00   0.000000e+00   0.000000e+00   0.000000e+00   0.000000e+00   0.000000e+00   0.000000e+00   0.000000e+00   0.000000e+00  -4.678752e-04   0.000000e+00   0.000000e+00   3.487353e-04   0.000000e+00   0.000000e+00  -1.585616e-06  -1.054571e-04   0.000000e+00   0.000000e+00  -3.157563e-06  -1.090430e-04  -2.187057e-06  -4.875314e-07   0.000000e+00   0.000000e+00   0.000000e+00   0.000000e+00  0.000000e+00   0.000000e+00   0.000000e+00   0.000000e+00   0.000000e+00   0.000000e+00   0.000000e+00   0.000000e+00   0.000000e+00   0.000000e+00   1.575082e-03   0.000000e+00   0.000000e+00   0.000000e+00   0.000000e+00  0.000000e+00   6.430266e-04   0.000000e+00   0.000000e+00   0.000000e+00  0.000000e+00   0.000000e+00   0.000000e+00   0.000000e+00   0.000000e+00
  1.626478e-03  -8.429281e-06   0.000000e+00   0.000000e+00   0.000000e+00   0.000000e+00  -1.549165e-06   9.021609e-07   2.710857e-04   0.000000e+00   0.000000e+00   1.244344e-05   6.889229e-06   0.000000e+00   0.000000e+00   0.000000e+00  -0.000000e+00   0.000000e+00   0.000000e+00   0.000000e+00   0.000000e+00   0.000000e+00   0.000000e+00   0.000000e+00   0.000000e+00   0.000000e+00   0.000000e+00   0.000000e+00   0.000000e+00  -8.219688e-06   0.000000e+00   0.000000e+00   4.378670e-06   0.000000e+00   0.000000e+00   1.041768e-04  -3.594975e-06   0.000000e+00   0.000000e+00   2.221685e-04   1.658518e-06   1.507839e-04   2.217129e-05   0.000000e+00   0.000000e+00   0.000000e+00   0.000000e+00  0.000000e+00   0.000000e+00   0.000000e+00   0.000000e+00   0.000000e+00   0.000000e+00   0.000000e+00   0.000000e+00   0.000000e+00   0.000000e+00   2.596219e-05   0.000000e+00   0.000000e+00   0.000000e+00   0.000000e+00  0.000000e+00   1.059811e-05   0.000000e+00   0.000000e+00   0.000000e+00  0.000000e+00   0.000000e+00   0.000000e+00   0.000000e+00   0.000000e+00
  0.000000e+00   0.000000e+00  -2.947515e-05   6.700550e-04  -4.149940e-05   6.420789e-04   0.000000e+00   0.000000e+00   0.000000e+00  -3.412720e-06  -6.650931e-05   0.000000e+00   0.000000e+00  -6.680547e-05   2.011637e-05   0.000000e+00   0.000000e+00   0.000000e+00   0.000000e+00   0.000000e+00   0.000000e+00   0.000000e+00   0.000000e+00   0.000000e+00   0.000000e+00   0.000000e+00   0.000000e+00   0.000000e+00   0.000000e+00   0.000000e+00  -3.487353e-04  -4.378670e-06   0.000000e+00  -2.168831e-06  -4.590268e-04   0.000000e+00   0.000000e+00  -1.321347e-06  -3.768390e-04   0.000000e+00   0.000000e+00   0.000000e+00   0.000000e+00   0.000000e+00   0.000000e+00   0.000000e+00   0.000000e+00  0.000000e+00   0.000000e+00   0.000000e+00   0.000000e+00   0.000000e+00   0.000000e+00   0.000000e+00   0.000000e+00   0.000000e+00   0.000000e+00   0.000000e+00   5.795792e-04  -6.028850e-04   0.000000e+00   0.000000e+00  0.000000e+00   0.000000e+00   2.366122e-04  -2.461259e-04   0.000000e+00  0.000000e+00   0.000000e+00   0.000000e+00   0.000000e+00   0.000000e+00
 -4.866201e-04   7.928081e-07   0.000000e+00   0.000000e+00   0.000000e+00   0.000000e+00  -1.963795e-06  -1.590173e-06  -7.582252e-05   0.000000e+00   0.000000e+00   1.210171e-05   1.376023e-06   0.000000e+00   0.000000e+00   0.000000e+00  -0.000000e+00  -0.000000e+00   0.000000e+00   0.000000e+00   0.000000e+00   0.000000e+00   0.000000e+00   0.000000e+00   0.000000e+00   0.000000e+00   0.000000e+00   0.000000e+00   0.000000e+00  -7.745826e-08   0.000000e+00   0.000000e+00   2.168831e-06   0.000000e+00   0.000000e+00   2.031229e-05   5.649897e-07   0.000000e+00   0.000000e+00  -1.314740e-04  -2.364755e-06   4.262027e-05  -1.043408e-05   0.000000e+00   0.000000e+00   0.000000e+00   0.000000e+00  0.000000e+00   0.000000e+00   0.000000e+00   0.000000e+00   0.000000e+00   0.000000e+00   0.000000e+00   0.000000e+00   0.000000e+00   0.000000e+00   2.355642e-06   0.000000e+00   0.000000e+00   0.000000e+00   0.000000e+00  0.000000e+00   9.613937e-07   0.000000e+00   0.000000e+00   0.000000e+00  0.000000e+00   0.000000e+00   0.000000e+00   0.000000e+00   0.000000e+00
  4.939103e-06   5.899039e-04   0.000000e+00   0.000000e+00   0.000000e+00   0.000000e+00  -5.070190e-04  -5.079667e-04   8.338154e-07   0.000000e+00   0.000000e+00  -5.558769e-07   1.325174e-04   0.000000e+00   0.000000e+00   0.000000e+00  -0.000000e+00  -0.000000e+00   0.000000e+00  -0.000000e+00   0.000000e+00   0.000000e+00   0.000000e+00   0.000000e+00   0.000000e+00   0.000000e+00   0.000000e+00   0.000000e+00   0.000000e+00   3.304050e-04   0.000000e+00   0.000000e+00   4.590268e-04   0.000000e+00   0.000000e+00   1.412474e-07  -2.753960e-04   0.000000e+00   0.000000e+00   6.424479e-07  -2.334956e-04   4.100731e-07  -4.693059e-07   0.000000e+00   0.000000e+00   0.000000e+00   0.000000e+00  0.000000e+00   0.000000e+00   0.000000e+00   0.000000e+00   0.000000e+00   0.000000e+00   0.000000e+00   0.000000e+00   0.000000e+00   0.000000e+00  -3.858560e-04   0.000000e+00   0.000000e+00   0.000000e+00   0.000000e+00  0.000000e+00  -1.575273e-04   0.000000e+00   0.000000e+00   0.000000e+00  0.000000e+00   0.000000e+00   0.000000e+00   0.000000e+00   0.000000e+00
  0.000000e+00   0.000000e+00   1.931536e-04   2.628569e-05   4.737803e-04   2.794421e-05   0.000000e+00   0.000000e+00   0.000000e+00   5.042533e-05   3.139338e-06   0.000000e+00   0.000000e+00   4.835218e-05  -3.045750e-04  -0.000000e+00   0.000000e+00   0.000000e+00   0.000000e+00   0.000000e+00   0.000000e+00   0.000000e+00   0.000000e+00   0.000000e+00   0.000000e+00   0.000000e+00   0.000000e+00   0.000000e+00   0.000000e+00   0.000000e+00   1.585616e-06  -1.041768e-04   0.000000e+00  -2.031229e-05  -1.412474e-07   0.000000e+00   0.000000e+00   4.619201e-04  -1.635736e-06   0.000000e+00   0.000000e+00   0.000000e+00   0.000000e+00   0.000000e+00   0.000000e+00   0.000000e+00   0.000000e+00  0.000000e+00   0.000000e+00   0.000000e+00   0.000000e+00   0.000000e+00   0.000000e+00   0.000000e+00   0.000000e+00   0.000000e+00   0.000000e+00   0.000000e+00  -1.587894e-05  -1.762403e-05   0.000000e+00   0.000000e+00  0.000000e+00   0.000000e+00  -6.483712e-06  -7.194505e-06   0.000000e+00  0.000000e+00   0.000000e+00   0.000000e+00   0.000000e+00   0.000000e+00
  0.000000e+00   0.000000e+00  -6.679636e-06   4.074760e-05  -2.305978e-05   4.904475e-04   0.000000e+00   0.000000e+00   0.000000e+00  -4.068837e-06  -1.749418e-04   0.000000e+00   0.000000e+00   1.977008e-05   1.011514e-06   0.000000e+00   0.000000e+00   0.000000e+00   0.000000e+00   0.000000e+00   0.000000e+00  -0.000000e+00   0.000000e+00   0.000000e+00   0.000000e+00   0.000000e+00   0.000000e+00   0.000000e+00   0.000000e+00   0.000000e+00   1.054571e-04   3.594975e-06   0.000000e+00  -5.649897e-07   2.753960e-04   0.000000e+00   0.000000e+00   8.379161e-06   5.806271e-04   0.000000e+00   0.000000e+00   0.000000e+00   0.000000e+00   0.000000e+00   0.000000e+00   0.000000e+00   0.000000e+00  0.000000e+00   0.000000e+00   0.000000e+00   0.000000e+00   0.000000e+00   0.000000e+00   0.000000e+00   0.000000e+00   0.000000e+00   0.000000e+00   0.000000e+00  -2.946148e-05   3.901163e-05   0.000000e+00   0.000000e+00  0.000000e+00   0.000000e+00  -1.202881e-05   1.592451e-05   0.000000e+00  0.000000e+00   0.000000e+00   0.000000e+00   0.000000e+00   0.000000e+00
 -9.209787e-05  -4.738623e-07   0.000000e+00   0.000000e+00   0.000000e+00   0.000000e+00   1.895449e-06   1.376023e-06  -4.349327e-04   0.000000e+00   0.000000e+00   4.207578e-04  -8.474845e-07   0.000000e+00   0.000000e+00   0.000000e+00  -0.000000e+00   0.000000e+00   0.000000e+00   0.000000e+00  -0.000000e+00   0.000000e+00   0.000000e+00   0.000000e+00   0.000000e+00   0.000000e+00   0.000000e+00   0.000000e+00   0.000000e+00   7.426880e-07   0.000000e+00   0.000000e+00   1.321347e-06   0.000000e+00   0.000000e+00  -4.619201e-04  -8.379161e-06   0.000000e+00   0.000000e+00   5.359929e-04   3.964040e-06  -2.026217e-04   4.456584e-05   0.000000e+00   0.000000e+00   0.000000e+00   0.000000e+00  0.000000e+00   0.000000e+00   0.000000e+00   0.000000e+00   0.000000e+00   0.000000e+00   0.000000e+00   0.000000e+00   0.000000e+00   0.000000e+00  -6.333352e-07   0.000000e+00   0.000000e+00   0.000000e+00   0.000000e+00  0.000000e+00  -2.597130e-07   0.000000e+00   0.000000e+00   0.000000e+00  0.000000e+00   0.000000e+00   0.000000e+00   0.000000e+00   0.000000e+00
  4.966441e-07  -4.160875e-05   0.000000e+00   0.000000e+00   0.000000e+00   0.000000e+00   5.643882e-04   4.961065e-04   1.699525e-06   0.000000e+00   0.000000e+00  -1.175543e-06  -2.469142e-04   0.000000e+00   0.000000e+00   0.000000e+00   0.000000e+00  -0.000000e+00   0.000000e+00  -0.000000e+00   0.000000e+00   0.000000e+00   0.000000e+00  -0.000000e+00   0.000000e+00   0.000000e+00   0.000000e+00   0.000000e+00   0.000000e+00   2.907100e-04   0.000000e+00   0.000000e+00   3.768390e-04   0.000000e+00   0.000000e+00   1.635736e-06  -5.806271e-04   0.000000e+00   0.000000e+00  -2.164275e-06  -5.380023e-04   1.653962e-06  -1.562834e-06   0.000000e+00   0.000000e+00   0.000000e+00   0.000000e+00  0.000000e+00   0.000000e+00   0.000000e+00   0.000000e+00   0.000000e+00   0.000000e+00   0.000000e+00   0.000000e+00   0.000000e+00   0.000000e+00  -1.146018e-04   0.000000e+00   0.000000e+00   0.000000e+00   0.000000e+00  0.000000e+00  -4.678479e-05   0.000000e+00   0.000000e+00   0.000000e+00  0.000000e+00   0.000000e+00   0.000000e+00   0.000000e+00   0.000000e+00
  0.000000e+00   0.000000e+00   2.579633e-04   5.385627e-06  -5.148970e-04  -2.855932e-05   0.000000e+00   0.000000e+00   0.000000e+00  -1.520050e-04   1.155039e-05   0.000000e+00   0.000000e+00  -4.187302e-06  -4.118046e-05   0.000000e+00   0.000000e+00   0.000000e+00  -0.000000e+00   0.000000e+00   0.000000e+00  -0.000000e+00  -0.000000e+00   0.000000e+00   0.000000e+00   0.000000e+00   0.000000e+00   0.000000e+00   0.000000e+00   0.000000e+00   3.157563e-06  -2.221685e-04   0.000000e+00   1.314740e-04  -6.424479e-07   0.000000e+00   0.000000e+00  -5.359929e-04   2.164275e-06   0.000000e+00   0.000000e+00   0.000000e+00   0.000000e+00   0.000000e+00   0.000000e+00   0.000000e+00   0.000000e+00  0.000000e+00   0.000000e+00   0.000000e+00   0.000000e+00   0.000000e+00   0.000000e+00   0.000000e+00   0.000000e+00   0.000000e+00   0.000000e+00   0.000000e+00   7.641030e-06   5.271718e-06   0.000000e+00   0.000000e+00  0.000000e+00   0.000000e+00   0.000000e+00   0.000000e+00   0.000000e+00  0.000000e+00   0.000000e+00   0.000000e+00   0.000000e+00   0.000000e+00
  0.000000e+00   0.000000e+00  -4.870758e-06   9.877751e-05  -4.129437e-05   5.942552e-04   0.000000e+00   0.000000e+00   0.000000e+00  -1.025183e-05  -2.254719e-04   0.000000e+00   0.000000e+00  -1.692235e-05  -4.715841e-06   0.000000e+00   0.000000e+00   0.000000e+00   0.000000e+00   0.000000e+00   0.000000e+00  -0.000000e+00  -0.000000e+00   0.000000e+00   0.000000e+00  -0.000000e+00   0.000000e+00   0.000000e+00   0.000000e+00   0.000000e+00   1.090430e-04  -1.658518e-06   0.000000e+00   2.364755e-06   2.334956e-04   0.000000e+00   0.000000e+00  -3.964040e-06   5.380023e-04   0.000000e+00   0.000000e+00   0.000000e+00   0.000000e+00   0.000000e+00   0.000000e+00   0.000000e+00   0.000000e+00  0.000000e+00   0.000000e+00   0.000000e+00   0.000000e+00   0.000000e+00   0.000000e+00   0.000000e+00   0.000000e+00   0.000000e+00   0.000000e+00   0.000000e+00  -7.850623e-06   1.706360e-05   0.000000e+00   0.000000e+00  0.000000e+00   0.000000e+00  -3.203127e-06   6.966687e-06   0.000000e+00  0.000000e+00   0.000000e+00   0.000000e+00   0.000000e+00   0.000000e+00
  0.000000e+00   0.000000e+00   1.818629e-04  -2.812646e-05   2.169059e-04   1.365999e-05   0.000000e+00   0.000000e+00   0.000000e+00   1.948713e-04  -2.274083e-05   0.000000e+00   0.000000e+00  -1.401995e-04   6.517110e-04  -0.000000e+00   0.000000e+00   0.000000e+00   0.000000e+00   0.000000e+00   0.000000e+00   0.000000e+00   0.000000e+00   0.000000e+00   0.000000e+00  -0.000000e+00  -0.000000e+00   0.000000e+00   0.000000e+00   0.000000e+00   2.187057e-06  -1.507839e-04   0.000000e+00  -4.262027e-05  -4.100731e-07   0.000000e+00   0.000000e+00   2.026217e-04  -1.653962e-06   0.000000e+00   0.000000e+00   0.000000e+00   0.000000e+00   0.000000e+00   0.000000e+00   0.000000e+00   0.000000e+00  0.000000e+00   0.000000e+00   0.000000e+00   0.000000e+00   0.000000e+00   0.000000e+00   0.000000e+00   0.000000e+00   0.000000e+00   0.000000e+00   0.000000e+00   1.781540e-05   2.659097e-05   0.000000e+00   0.000000e+00  0.000000e+00   0.000000e+00   7.271964e-06   1.085327e-05   0.000000e+00  0.000000e+00   0.000000e+00   0.000000e+00   0.000000e+00   0.000000e+00
  0.000000e+00   0.000000e+00   2.606698e-05   6.606734e-06  -3.623224e-05  -1.776984e-07   0.000000e+00   0.000000e+00   0.000000e+00   7.066927e-06  -2.357009e-05   0.000000e+00   0.000000e+00   7.481557e-06   8.236547e-05   0.000000e+00   0.000000e+00   0.000000e+00  -0.000000e+00   0.000000e+00   0.000000e+00   0.000000e+00  -0.000000e+00   0.000000e+00   0.000000e+00   0.000000e+00   0.000000e+00   0.000000e+00   0.000000e+00   0.000000e+00   4.875314e-07  -2.217129e-05   0.000000e+00   1.043408e-05   4.693059e-07   0.000000e+00   0.000000e+00  -4.456584e-05   1.562834e-06   0.000000e+00   0.000000e+00   0.000000e+00   0.000000e+00   0.000000e+00   0.000000e+00   0.000000e+00   0.000000e+00  0.000000e+00   0.000000e+00   0.000000e+00   0.000000e+00   0.000000e+00   0.000000e+00   0.000000e+00   0.000000e+00   0.000000e+00   0.000000e+00   0.000000e+00   7.536233e-06   1.376934e-05   0.000000e+00   0.000000e+00  0.000000e+00   0.000000e+00   3.075549e-06   5.622558e-06   0.000000e+00  0.000000e+00   0.000000e+00   0.000000e+00   0.000000e+00   0.000000e+00
 -0.000000e+00   0.000000e+00   0.000000e+00   0.000000e+00   0.000000e+00   0.000000e+00   0.000000e+00   0.000000e+00   0.000000e+00   0.000000e+00   0.000000e+00  -0.000000e+00   0.000000e+00   0.000000e+00   0.000000e+00   0.000000e+00   0.000000e+00   0.000000e+00   0.000000e+00   0.000000e+00   0.000000e+00   0.000000e+00   0.000000e+00   0.000000e+00   0.000000e+00   0.000000e+00   0.000000e+00   0.000000e+00   0.000000e+00   0.000000e+00   0.000000e+00   0.000000e+00   0.000000e+00   0.000000e+00   0.000000e+00   0.000000e+00   0.000000e+00   0.000000e+00   0.000000e+00   0.000000e+00   0.000000e+00   0.000000e+00   0.000000e+00   0.000000e+00   4.678752e-04   8.219688e-06   0.000000e+00  7.745826e-08  -3.304050e-04   0.000000e+00   0.000000e+00  -7.426880e-07  -2.907100e-04   0.000000e+00   0.000000e+00   0.000000e+00   0.000000e+00   0.000000e+00   0.000000e+00   0.000000e+00   0.000000e+00  -6.760557e-04  7.033210e-04   0.000000e+00   0.000000e+00   0.000000e+00   0.000000e+00 -6.760557e-04   7.033210e-04   0.000000e+00   0.000000e+00   0.000000e+00
  0.000000e+00   0.000000e+00  -0.000000e+00  -0.000000e+00  -0.000000e+00  -0.000000e+00   0.000000e+00   0.000000e+00   0.000000e+00  -0.000000e+00  -0.000000e+00   0.000000e+00   0.000000e+00  -0.000000e+00  -0.000000e+00   4.678752e-04   0.000000e+00   0.000000e+00   0.000000e+00   0.000000e+00   0.000000e+00   0.000000e+00   0.000000e+00   0.000000e+00   0.000000e+00   0.000000e+00   0.000000e+00   0.000000e+00   0.000000e+00   0.000000e+00   0.000000e+00   0.000000e+00   0.000000e+00   0.000000e+00   0.000000e+00   0.000000e+00   0.000000e+00   0.000000e+00   0.000000e+00   0.000000e+00   0.000000e+00   0.000000e+00   0.000000e+00  -4.678752e-04   0.000000e+00   0.000000e+00   3.487353e-04  0.000000e+00   0.000000e+00  -1.585616e-06  -1.054571e-04   0.000000e+00   0.000000e+00  -3.157563e-06  -1.090430e-04  -2.187057e-06  -4.875314e-07   0.000000e+00   0.000000e+00   0.000000e+00   1.113754e-03   0.000000e+00  0.000000e+00   0.000000e+00   0.000000e+00   0.000000e+00   1.113754e-03  0.000000e+00   0.000000e+00   0.000000e+00   0.000000e+00   0.000000e+00
  0.000000e+00   0.000000e+00  -0.000000e+00  -0.000000e+00  -0.000000e+00  -0.000000e+00   0.000000e+00   0.000000e+00   0.000000e+00  -0.000000e+00  -0.000000e+00   0.000000e+00   0.000000e+00  -0.000000e+00  -0.000000e+00   8.219688e-06   0.000000e+00   0.000000e+00   0.000000e+00   0.000000e+00   0.000000e+00   0.000000e+00   0.000000e+00   0.000000e+00   0.000000e+00   0.000000e+00   0.000000e+00   0.000000e+00   0.000000e+00   0.000000e+00   0.000000e+00   0.000000e+00   0.000000e+00   0.000000e+00   0.000000e+00   0.000000e+00   0.000000e+00   0.000000e+00   0.000000e+00   0.000000e+00   0.000000e+00   0.000000e+00   0.000000e+00  -8.219688e-06   0.000000e+00   0.000000e+00   4.378670e-06  0.000000e+00   0.000000e+00   1.041768e-04  -3.594975e-06   0.000000e+00   0.000000e+00   2.221685e-04   1.658518e-06   1.507839e-04   2.217129e-05   0.000000e+00   0.000000e+00   0.000000e+00   1.835761e-05   0.000000e+00  0.000000e+00   0.000000e+00   0.000000e+00   0.000000e+00   1.835761e-05  0.000000e+00   0.000000e+00   0.000000e+00   0.000000e+00   0.000000e+00
  0.000000e+00   0.000000e+00   0.000000e+00   0.000000e+00   0.000000e+00   0.000000e+00   0.000000e+00   0.000000e+00  -0.000000e+00   0.000000e+00   0.000000e+00   0.000000e+00   0.000000e+00   0.000000e+00   0.000000e+00   0.000000e+00   3.487353e-04   4.378670e-06   0.000000e+00   0.000000e+00   0.000000e+00   0.000000e+00   0.000000e+00   0.000000e+00   0.000000e+00   0.000000e+00   0.000000e+00   0.000000e+00   0.000000e+00   0.000000e+00   0.000000e+00   0.000000e+00   0.000000e+00   0.000000e+00   0.000000e+00   0.000000e+00   0.000000e+00   0.000000e+00   0.000000e+00   0.000000e+00   0.000000e+00   0.000000e+00   0.000000e+00   0.000000e+00  -3.487353e-04  -4.378670e-06   0.000000e+00 -2.168831e-06  -4.590268e-04   0.000000e+00   0.000000e+00  -1.321347e-06  -3.768390e-04   0.000000e+00   0.000000e+00   0.000000e+00   0.000000e+00   0.000000e+00   0.000000e+00   0.000000e+00   0.000000e+00   4.098271e-04 -4.263075e-04   0.000000e+00   0.000000e+00   0.000000e+00   0.000000e+00  4.098271e-04  -4.263075e-04   0.000000e+00   0.000000e+00   0.000000e+00
  0.000000e+00   0.000000e+00  -0.000000e+00  -0.000000e+00  -0.000000e+00  -0.000000e+00   0.000000e+00   0.000000e+00   0.000000e+00  -0.000000e+00  -0.000000e+00   0.000000e+00   0.000000e+00  -0.000000e+00  -0.000000e+00   7.745826e-08   0.000000e+00   0.000000e+00  -2.168831e-06   0.000000e+00   0.000000e+00   0.000000e+00   0.000000e+00   0.000000e+00   0.000000e+00   0.000000e+00   0.000000e+00   0.000000e+00   0.000000e+00   0.000000e+00   0.000000e+00   0.000000e+00   0.000000e+00   0.000000e+00   0.000000e+00   0.000000e+00   0.000000e+00   0.000000e+00   0.000000e+00   0.000000e+00   0.000000e+00   0.000000e+00   0.000000e+00  -7.745826e-08   0.000000e+00   0.000000e+00   2.168831e-06  0.000000e+00   0.000000e+00   2.031229e-05   5.649897e-07   0.000000e+00   0.000000e+00  -1.314740e-04  -2.364755e-06   4.262027e-05  -1.043408e-05   0.000000e+00   0.000000e+00   0.000000e+00   1.663074e-06   0.000000e+00  0.000000e+00   0.000000e+00   0.000000e+00   0.000000e+00   1.663074e-06  0.000000e+00   0.000000e+00   0.000000e+00   0.000000e+00   0.000000e+00
  0.000000e+00   0.000000e+00  -0.000000e+00  -0.000000e+00  -0.000000e+00  -0.000000e+00   0.000000e+00   0.000000e+00   0.000000e+00  -0.000000e+00  -0.000000e+00   0.000000e+00   0.000000e+00  -0.000000e+00  -0.000000e+00  -3.304050e-04   0.000000e+00   0.000000e+00  -4.590268e-04   0.000000e+00   0.000000e+00   0.000000e+00   0.000000e+00   0.000000e+00   0.000000e+00   0.000000e+00   0.000000e+00   0.000000e+00   0.000000e+00   0.000000e+00   0.000000e+00   0.000000e+00   0.000000e+00   0.000000e+00   0.000000e+00   0.000000e+00   0.000000e+00   0.000000e+00   0.000000e+00   0.000000e+00   0.000000e+00   0.000000e+00   0.000000e+00   3.304050e-04   0.000000e+00   0.000000e+00   4.590268e-04  0.000000e+00   0.000000e+00   1.412474e-07  -2.753960e-04   0.000000e+00   0.000000e+00   6.424479e-07  -2.334956e-04   4.100731e-07  -4.693059e-07   0.000000e+00   0.000000e+00   0.000000e+00  -2.728444e-04   0.000000e+00  0.000000e+00   0.000000e+00   0.000000e+00   0.000000e+00  -2.728444e-04  0.000000e+00   0.000000e+00   0.000000e+00   0.000000e+00   0.000000e+00
  0.000000e+00  -0.000000e+00   0.000000e+00   0.000000e+00   0.000000e+00   0.000000e+00  -0.000000e+00  -0.000000e+00   0.000000e+00   0.000000e+00   0.000000e+00   0.000000e+00   0.000000e+00   0.000000e+00   0.000000e+00   0.000000e+00  -1.585616e-06   1.041768e-04   0.000000e+00   2.031229e-05   1.412474e-07   0.000000e+00   0.000000e+00   0.000000e+00   0.000000e+00   0.000000e+00   0.000000e+00   0.000000e+00   0.000000e+00   0.000000e+00   0.000000e+00   0.000000e+00   0.000000e+00   0.000000e+00   0.000000e+00   0.000000e+00   0.000000e+00   0.000000e+00   0.000000e+00   0.000000e+00   0.000000e+00   0.000000e+00   0.000000e+00   0.000000e+00   1.585616e-06  -1.041768e-04   0.000000e+00 -2.031229e-05  -1.412474e-07   0.000000e+00   0.000000e+00   4.619201e-04  -1.635736e-06   0.000000e+00   0.000000e+00   0.000000e+00   0.000000e+00   0.000000e+00   0.000000e+00   0.000000e+00   0.000000e+00  -1.122689e-05 -1.246167e-05   0.000000e+00   0.000000e+00   0.000000e+00   0.000000e+00 -1.122689e-05  -1.246167e-05   0.000000e+00   0.000000e+00   0.000000e+00
  0.000000e+00   0.000000e+00   0.000000e+00   0.000000e+00   0.000000e+00   0.000000e+00  -0.000000e+00   0.000000e+00  -0.000000e+00   0.000000e+00   0.000000e+00  -0.000000e+00  -0.000000e+00   0.000000e+00   0.000000e+00   0.000000e+00  -1.054571e-04  -3.594975e-06   0.000000e+00   5.649897e-07  -2.753960e-04   0.000000e+00   0.000000e+00   0.000000e+00   0.000000e+00   0.000000e+00   0.000000e+00   0.000000e+00   0.000000e+00   0.000000e+00   0.000000e+00   0.000000e+00   0.000000e+00   0.000000e+00   0.000000e+00   0.000000e+00   0.000000e+00   0.000000e+00   0.000000e+00   0.000000e+00   0.000000e+00   0.000000e+00   0.000000e+00   0.000000e+00   1.054571e-04   3.594975e-06   0.000000e+00 -5.649897e-07   2.753960e-04   0.000000e+00   0.000000e+00   8.379161e-06   5.806271e-04   0.000000e+00   0.000000e+00   0.000000e+00   0.000000e+00   0.000000e+00   0.000000e+00   0.000000e+00   0.000000e+00  -2.083627e-05  2.758425e-05   0.000000e+00   0.000000e+00   0.000000e+00   0.000000e+00 -2.083627e-05   2.758425e-05   0.000000e+00   0.000000e+00   0.000000e+00
  0.000000e+00   0.000000e+00   0.000000e+00  -0.000000e+00   0.000000e+00  -0.000000e+00   0.000000e+00   0.000000e+00   0.000000e+00   0.000000e+00  -0.000000e+00   0.000000e+00   0.000000e+00  -0.000000e+00  -0.000000e+00  -7.426880e-07   0.000000e+00   0.000000e+00  -1.321347e-06   0.000000e+00   0.000000e+00   4.619201e-04   8.379161e-06   0.000000e+00   0.000000e+00   0.000000e+00   0.000000e+00   0.000000e+00   0.000000e+00   0.000000e+00   0.000000e+00   0.000000e+00   0.000000e+00   0.000000e+00   0.000000e+00   0.000000e+00   0.000000e+00   0.000000e+00   0.000000e+00   0.000000e+00   0.000000e+00   0.000000e+00   0.000000e+00   7.426880e-07   0.000000e+00   0.000000e+00   1.321347e-06  0.000000e+00   0.000000e+00  -4.619201e-04  -8.379161e-06   0.000000e+00   0.000000e+00   5.359929e-04   3.964040e-06  -2.026217e-04   4.456584e-05   0.000000e+00   0.000000e+00   0.000000e+00  -4.465241e-07   0.000000e+00  0.000000e+00   0.000000e+00   0.000000e+00   0.000000e+00  -4.465241e-07  0.000000e+00   0.000000e+00   0.000000e+00   0.000000e+00   0.000000e+00
  0.000000e+00   0.000000e+00  -0.000000e+00   0.000000e+00  -0.000000e+00   0.000000e+00   0.000000e+00   0.000000e+00   0.000000e+00  -0.000000e+00   0.000000e+00   0.000000e+00   0.000000e+00  -0.000000e+00  -0.000000e+00  -2.907100e-04   0.000000e+00   0.000000e+00  -3.768390e-04   0.000000e+00   0.000000e+00  -1.635736e-06   5.806271e-04   0.000000e+00   0.000000e+00   0.000000e+00   0.000000e+00   0.000000e+00   0.000000e+00   0.000000e+00   0.000000e+00   0.000000e+00   0.000000e+00   0.000000e+00   0.000000e+00   0.000000e+00   0.000000e+00   0.000000e+00   0.000000e+00   0.000000e+00   0.000000e+00   0.000000e+00   0.000000e+00   2.907100e-04   0.000000e+00   0.000000e+00   3.768390e-04  0.000000e+00   0.000000e+00   1.635736e-06  -5.806271e-04   0.000000e+00   0.000000e+00  -2.164275e-06  -5.380023e-04   1.653962e-06  -1.562834e-06   0.000000e+00   0.000000e+00   0.000000e+00  -8.103501e-05   0.000000e+00  0.000000e+00   0.000000e+00   0.000000e+00   0.000000e+00  -8.103501e-05  0.000000e+00   0.000000e+00   0.000000e+00   0.000000e+00   0.000000e+00
  0.000000e+00  -0.000000e+00   0.000000e+00   0.000000e+00   0.000000e+00   0.000000e+00  -0.000000e+00  -0.000000e+00  -0.000000e+00   0.000000e+00   0.000000e+00  -0.000000e+00  -0.000000e+00   0.000000e+00   0.000000e+00   0.000000e+00  -3.157563e-06   2.221685e-04   0.000000e+00  -1.314740e-04   6.424479e-07   0.000000e+00   0.000000e+00   5.359929e-04  -2.164275e-06   0.000000e+00   0.000000e+00   0.000000e+00   0.000000e+00   0.000000e+00   0.000000e+00   0.000000e+00   0.000000e+00   0.000000e+00   0.000000e+00   0.000000e+00   0.000000e+00   0.000000e+00   0.000000e+00   0.000000e+00   0.000000e+00   0.000000e+00   0.000000e+00   0.000000e+00   3.157563e-06  -2.221685e-04   0.000000e+00  1.314740e-04  -6.424479e-07   0.000000e+00   0.000000e+00  -5.359929e-04   2.164275e-06   0.000000e+00   0.000000e+00   0.000000e+00   0.000000e+00   0.000000e+00   0.000000e+00   0.000000e+00   0.000000e+00   5.403853e-06  3.727109e-06   0.000000e+00   0.000000e+00   0.000000e+00   0.000000e+00  5.403853e-06   3.727109e-06   0.000000e+00   0.000000e+00   0.000000e+00
 -0.000000e+00   0.000000e+00   0.000000e+00   0.000000e+00   0.000000e+00   0.000000e+00  -0.000000e+00   0.000000e+00  -0.000000e+00   0.000000e+00   0.000000e+00  -0.000000e+00  -0.000000e+00   0.000000e+00   0.000000e+00   0.000000e+00  -1.090430e-04   1.658518e-06   0.000000e+00  -2.364755e-06  -2.334956e-04   0.000000e+00   0.000000e+00   3.964040e-06  -5.380023e-04   0.000000e+00   0.000000e+00   0.000000e+00   0.000000e+00   0.000000e+00   0.000000e+00   0.000000e+00   0.000000e+00   0.000000e+00   0.000000e+00   0.000000e+00   0.000000e+00   0.000000e+00   0.000000e+00   0.000000e+00   0.000000e+00   0.000000e+00   0.000000e+00   0.000000e+00   1.090430e-04  -1.658518e-06   0.000000e+00  2.364755e-06   2.334956e-04   0.000000e+00   0.000000e+00  -3.964040e-06   5.380023e-04   0.000000e+00   0.000000e+00   0.000000e+00   0.000000e+00   0.000000e+00   0.000000e+00   0.000000e+00   0.000000e+00  -5.549657e-06  1.206526e-05   0.000000e+00   0.000000e+00   0.000000e+00   0.000000e+00 -5.549657e-06   1.206526e-05   0.000000e+00   0.000000e+00   0.000000e+00
  0.000000e+00  -0.000000e+00   0.000000e+00   0.000000e+00   0.000000e+00   0.000000e+00  -0.000000e+00  -0.000000e+00   0.000000e+00   0.000000e+00   0.000000e+00   0.000000e+00   0.000000e+00   0.000000e+00   0.000000e+00   0.000000e+00  -2.187057e-06   1.507839e-04   0.000000e+00   4.262027e-05   4.100731e-07   0.000000e+00   0.000000e+00  -2.026217e-04   1.653962e-06   0.000000e+00   0.000000e+00   0.000000e+00   0.000000e+00   0.000000e+00   0.000000e+00   0.000000e+00   0.000000e+00   0.000000e+00   0.000000e+00   0.000000e+00   0.000000e+00   0.000000e+00   0.000000e+00   0.000000e+00   0.000000e+00   0.000000e+00   0.000000e+00   0.000000e+00   2.187057e-06  -1.507839e-04   0.000000e+00 -4.262027e-05  -4.100731e-07   0.000000e+00   0.000000e+00   2.026217e-04  -1.653962e-06   0.000000e+00   0.000000e+00   0.000000e+00   0.000000e+00   0.000000e+00   0.000000e+00   0.000000e+00   0.000000e+00   1.259836e-05  1.879958e-05   0.000000e+00   0.000000e+00   0.000000e+00   0.000000e+00  1.259836e-05   1.879958e-05   0.000000e+00   0.000000e+00   0.000000e+00
  0.000000e+00   0.000000e+00   0.000000e+00   0.000000e+00   0.000000e+00   0.000000e+00  -0.000000e+00   0.000000e+00   0.000000e+00   0.000000e+00   0.000000e+00   0.000000e+00  -0.000000e+00   0.000000e+00   0.000000e+00   0.000000e+00  -4.875314e-07   2.217129e-05   0.000000e+00  -1.043408e-05  -4.693059e-07   0.000000e+00   0.000000e+00   4.456584e-05  -1.562834e-06   0.000000e+00   0.000000e+00   0.000000e+00   0.000000e+00   0.000000e+00   0.000000e+00   0.000000e+00   0.000000e+00   0.000000e+00   0.000000e+00   0.000000e+00   0.000000e+00   0.000000e+00   0.000000e+00   0.000000e+00   0.000000e+00   0.000000e+00   0.000000e+00   0.000000e+00   4.875314e-07  -2.217129e-05   0.000000e+00  1.043408e-05   4.693059e-07   0.000000e+00   0.000000e+00  -4.456584e-05   1.562834e-06   0.000000e+00   0.000000e+00   0.000000e+00   0.000000e+00   0.000000e+00   0.000000e+00   0.000000e+00   0.000000e+00   5.330951e-06  9.736959e-06   0.000000e+00   0.000000e+00   0.000000e+00   0.000000e+00  5.330951e-06   9.736959e-06   0.000000e+00   0.000000e+00   0.000000e+00
  0.000000e+00   0.000000e+00   1.147294e-05  -3.220578e-04  -2.147416e-05   3.807620e-04   0.000000e+00   0.000000e+00   0.000000e+00  -1.889070e-05  -4.999065e-04   0.000000e+00   0.000000e+00   6.598533e-05  -1.782907e-05   0.000000e+00   0.000000e+00   0.000000e+00   0.000000e+00   0.000000e+00   0.000000e+00   0.000000e+00   0.000000e+00   0.000000e+00   0.000000e+00   0.000000e+00   0.000000e+00   0.000000e+00   0.000000e+00   0.000000e+00   0.000000e+00   0.000000e+00   0.000000e+00   0.000000e+00   0.000000e+00   0.000000e+00   0.000000e+00   0.000000e+00   0.000000e+00   0.000000e+00   0.000000e+00   0.000000e+00   0.000000e+00   0.000000e+00   0.000000e+00   0.000000e+00   0.000000e+00  0.000000e+00   0.000000e+00   0.000000e+00   0.000000e+00   0.000000e+00   0.000000e+00   0.000000e+00   0.000000e+00   0.000000e+00   0.000000e+00   0.000000e+00   0.000000e+00   0.000000e+00   0.000000e+00   0.000000e+00  0.000000e+00   0.000000e+00  -3.903213e-04   4.060635e-04   0.000000e+00  0.000000e+00   0.000000e+00   0.000000e+00  -9.560901e-04   9.946415e-04
 -2.477297e-05  -4.535773e-04   0.000000e+00   0.000000e+00   0.000000e+00   0.000000e+00  -1.633412e-04   0.000000e+00  -4.077950e-06   0.000000e+00   0.000000e+00  -5.148696e-07   4.469934e-04   0.000000e+00   0.000000e+00   0.000000e+00   0.000000e+00   0.000000e+00   0.000000e+00   0.000000e+00   0.000000e+00   0.000000e+00   0.000000e+00   0.000000e+00   0.000000e+00   0.000000e+00   0.000000e+00   0.000000e+00   0.000000e+00   4.678752e-04   0.000000e+00   0.000000e+00   0.000000e+00   0.000000e+00   0.000000e+00   0.000000e+00   0.000000e+00   0.000000e+00   0.000000e+00   0.000000e+00   0.000000e+00   0.000000e+00   0.000000e+00   0.000000e+00   0.000000e+00   0.000000e+00   0.000000e+00  0.000000e+00   0.000000e+00   0.000000e+00   0.000000e+00   0.000000e+00   0.000000e+00   0.000000e+00   0.000000e+00   0.000000e+00   0.000000e+00   0.000000e+00   0.000000e+00   0.000000e+00   0.000000e+00   0.000000e+00  0.000000e+00   6.430266e-04   0.000000e+00   0.000000e+00   0.000000e+00  0.000000e+00   0.000000e+00   1.575082e-03   0.000000e+00   0.000000e+00
  1.626478e-03  -8.429281e-06   0.000000e+00   0.000000e+00   0.000000e+00   0.000000e+00  -1.549165e-06   9.021609e-07   2.710857e-04   0.000000e+00   0.000000e+00   1.244344e-05   6.889229e-06   0.000000e+00   0.000000e+00   0.000000e+00   0.000000e+00   0.000000e+00   0.000000e+00   0.000000e+00   0.000000e+00   0.000000e+00   0.000000e+00   0.000000e+00   0.000000e+00   0.000000e+00   0.000000e+00   0.000000e+00   0.000000e+00   8.219688e-06   0.000000e+00   0.000000e+00   0.000000e+00   0.000000e+00   0.000000e+00   0.000000e+00   0.000000e+00   0.000000e+00   0.000000e+00   0.000000e+00   0.000000e+00   0.000000e+00   0.000000e+00   0.000000e+00  -0.000000e+00   0.000000e+00   0.000000e+00  0.000000e+00   0.000000e+00   0.000000e+00   0.000000e+00   0.000000e+00   0.000000e+00   0.000000e+00   0.000000e+00   0.000000e+00   0.000000e+00   0.000000e+00   0.000000e+00   0.000000e+00   0.000000e+00   0.000000e+00  0.000000e+00   1.059811e-05   0.000000e+00   0.000000e+00   0.000000e+00  0.000000e+00   0.000000e+00   2.596219e-05   0.000000e+00   0.000000e+00
  0.000000e+00   0.000000e+00  -2.947515e-05   6.700550e-04  -4.149940e-05   6.420789e-04   0.000000e+00   0.000000e+00   0.000000e+00  -3.412720e-06  -6.650931e-05   0.000000e+00   0.000000e+00  -6.680547e-05   2.011637e-05   0.000000e+00   0.000000e+00   0.000000e+00   0.000000e+00   0.000000e+00   0.000000e+00   0.000000e+00   0.000000e+00   0.000000e+00   0.000000e+00   0.000000e+00   0.000000e+00   0.000000e+00   0.000000e+00   0.000000e+00   3.487353e-04   4.378670e-06   0.000000e+00   0.000000e+00   0.000000e+00   0.000000e+00   0.000000e+00   0.000000e+00   0.000000e+00   0.000000e+00   0.000000e+00   0.000000e+00   0.000000e+00   0.000000e+00   0.000000e+00   0.000000e+00   0.000000e+00  0.000000e+00   0.000000e+00   0.000000e+00   0.000000e+00   0.000000e+00   0.000000e+00   0.000000e+00   0.000000e+00   0.000000e+00   0.000000e+00   0.000000e+00   0.000000e+00   0.000000e+00   0.000000e+00   0.000000e+00  0.000000e+00   0.000000e+00   2.366122e-04  -2.461259e-04   0.000000e+00  0.000000e+00   0.000000e+00   0.000000e+00   5.795792e-04  -6.028850e-04
 -4.866201e-04   7.928081e-07   0.000000e+00   0.000000e+00   0.000000e+00   0.000000e+00  -1.963795e-06  -1.590173e-06  -7.582252e-05   0.000000e+00   0.000000e+00   1.210171e-05   1.376023e-06   0.000000e+00   0.000000e+00   0.000000e+00   0.000000e+00   0.000000e+00   0.000000e+00   0.000000e+00   0.000000e+00   0.000000e+00   0.000000e+00   0.000000e+00   0.000000e+00   0.000000e+00   0.000000e+00   0.000000e+00   0.000000e+00   7.745826e-08   0.000000e+00   0.000000e+00  -2.168831e-06   0.000000e+00   0.000000e+00   0.000000e+00   0.000000e+00   0.000000e+00   0.000000e+00   0.000000e+00   0.000000e+00   0.000000e+00   0.000000e+00   0.000000e+00  -0.000000e+00  -0.000000e+00   0.000000e+00  0.000000e+00   0.000000e+00   0.000000e+00   0.000000e+00   0.000000e+00   0.000000e+00   0.000000e+00   0.000000e+00   0.000000e+00   0.000000e+00   0.000000e+00   0.000000e+00   0.000000e+00   0.000000e+00   0.000000e+00  0.000000e+00   9.613937e-07   0.000000e+00   0.000000e+00   0.000000e+00  0.000000e+00   0.000000e+00   2.355642e-06   0.000000e+00   0.000000e+00
  4.939103e-06   5.899039e-04   0.000000e+00   0.000000e+00   0.000000e+00   0.000000e+00  -5.070190e-04  -5.079667e-04   8.338154e-07   0.000000e+00   0.000000e+00  -5.558769e-07   1.325174e-04   0.000000e+00   0.000000e+00   0.000000e+00   0.000000e+00   0.000000e+00   0.000000e+00   0.000000e+00   0.000000e+00   0.000000e+00   0.000000e+00   0.000000e+00   0.000000e+00   0.000000e+00   0.000000e+00   0.000000e+00   0.000000e+00  -3.304050e-04   0.000000e+00   0.000000e+00  -4.590268e-04   0.000000e+00   0.000000e+00   0.000000e+00   0.000000e+00   0.000000e+00   0.000000e+00   0.000000e+00   0.000000e+00   0.000000e+00   0.000000e+00   0.000000e+00  -0.000000e+00  -0.000000e+00   0.000000e+00 -0.000000e+00   0.000000e+00   0.000000e+00   0.000000e+00   0.000000e+00   0.000000e+00   0.000000e+00   0.000000e+00   0.000000e+00   0.000000e+00   0.000000e+00   0.000000e+00   0.000000e+00   0.000000e+00   0.000000e+00  0.000000e+00  -1.575273e-04   0.000000e+00   0.000000e+00   0.000000e+00  0.000000e+00   0.000000e+00  -3.858560e-04   0.000000e+00   0.000000e+00
  0.000000e+00   0.000000e+00   1.931536e-04   2.628569e-05   4.737803e-04   2.794421e-05   0.000000e+00   0.000000e+00   0.000000e+00   5.042533e-05   3.139338e-06   0.000000e+00   0.000000e+00   4.835218e-05  -3.045750e-04   0.000000e+00   0.000000e+00   0.000000e+00   0.000000e+00   0.000000e+00   0.000000e+00   0.000000e+00   0.000000e+00   0.000000e+00   0.000000e+00   0.000000e+00   0.000000e+00   0.000000e+00   0.000000e+00   0.000000e+00  -1.585616e-06   1.041768e-04   0.000000e+00   2.031229e-05   1.412474e-07   0.000000e+00   0.000000e+00   0.000000e+00   0.000000e+00   0.000000e+00   0.000000e+00   0.000000e+00   0.000000e+00  -0.000000e+00   0.000000e+00   0.000000e+00   0.000000e+00  0.000000e+00   0.000000e+00   0.000000e+00   0.000000e+00   0.000000e+00   0.000000e+00   0.000000e+00   0.000000e+00   0.000000e+00   0.000000e+00   0.000000e+00   0.000000e+00   0.000000e+00   0.000000e+00   0.000000e+00  0.000000e+00   0.000000e+00  -6.483712e-06  -7.194505e-06   0.000000e+00  0.000000e+00   0.000000e+00   0.000000e+00  -1.587894e-05  -1.762403e-05
  0.000000e+00   0.000000e+00  -6.679636e-06   4.074760e-05  -2.305978e-05   4.904475e-04   0.000000e+00   0.000000e+00   0.000000e+00  -4.068837e-06  -1.749418e-04   0.000000e+00   0.000000e+00   1.977008e-05   1.011514e-06   0.000000e+00   0.000000e+00   0.000000e+00   0.000000e+00   0.000000e+00   0.000000e+00   0.000000e+00   0.000000e+00   0.000000e+00   0.000000e+00   0.000000e+00   0.000000e+00   0.000000e+00   0.000000e+00   0.000000e+00  -1.054571e-04  -3.594975e-06   0.000000e+00   5.649897e-07  -2.753960e-04   0.000000e+00   0.000000e+00   0.000000e+00   0.000000e+00   0.000000e+00   0.000000e+00   0.000000e+00   0.000000e+00   0.000000e+00   0.000000e+00   0.000000e+00   0.000000e+00  0.000000e+00   0.000000e+00  -0.000000e+00   0.000000e+00   0.000000e+00   0.000000e+00   0.000000e+00   0.000000e+00   0.000000e+00   0.000000e+00   0.000000e+00   0.000000e+00   0.000000e+00   0.000000e+00   0.000000e+00  0.000000e+00   0.000000e+00  -1.202881e-05   1.592451e-05   0.000000e+00  0.000000e+00   0.000000e+00   0.000000e+00  -2.946148e-05   3.901163e-05
 -9.209787e-05  -4.738623e-07   0.000000e+00   0.000000e+00   0.000000e+00   0.000000e+00   1.895449e-06   1.376023e-06  -4.349327e-04   0.000000e+00   0.000000e+00   4.207578e-04  -8.474845e-07   0.000000e+00   0.000000e+00   0.000000e+00   0.000000e+00   0.000000e+00   0.000000e+00   0.000000e+00   0.000000e+00   0.000000e+00   0.000000e+00   0.000000e+00   0.000000e+00   0.000000e+00   0.000000e+00   0.000000e+00   0.000000e+00  -7.426880e-07   0.000000e+00   0.000000e+00  -1.321347e-06   0.000000e+00   0.000000e+00   4.619201e-04   8.379161e-06   0.000000e+00   0.000000e+00   0.000000e+00   0.000000e+00   0.000000e+00   0.000000e+00   0.000000e+00  -0.000000e+00   0.000000e+00   0.000000e+00  0.000000e+00  -0.000000e+00   0.000000e+00   0.000000e+00   0.000000e+00   0.000000e+00   0.000000e+00   0.000000e+00   0.000000e+00   0.000000e+00   0.000000e+00   0.000000e+00   0.000000e+00   0.000000e+00   0.000000e+00  0.000000e+00  -2.597130e-07   0.000000e+00   0.000000e+00   0.000000e+00  0.000000e+00   0.000000e+00  -6.333352e-07   0.000000e+00   0.000000e+00
  4.966441e-07  -4.160875e-05   0.000000e+00   0.000000e+00   0.000000e+00   0.000000e+00   5.643882e-04   4.961065e-04   1.699525e-06   0.000000e+00   0.000000e+00  -1.175543e-06  -2.469142e-04   0.000000e+00   0.000000e+00   0.000000e+00   0.000000e+00   0.000000e+00   0.000000e+00   0.000000e+00   0.000000e+00   0.000000e+00   0.000000e+00   0.000000e+00   0.000000e+00   0.000000e+00   0.000000e+00   0.000000e+00   0.000000e+00  -2.907100e-04   0.000000e+00   0.000000e+00  -3.768390e-04   0.000000e+00   0.000000e+00  -1.635736e-06   5.806271e-04   0.000000e+00   0.000000e+00   0.000000e+00   0.000000e+00   0.000000e+00   0.000000e+00   0.000000e+00   0.000000e+00  -0.000000e+00   0.000000e+00 -0.000000e+00   0.000000e+00   0.000000e+00   0.000000e+00  -0.000000e+00   0.000000e+00   0.000000e+00   0.000000e+00   0.000000e+00   0.000000e+00   0.000000e+00   0.000000e+00   0.000000e+00   0.000000e+00   0.000000e+00  0.000000e+00  -4.678479e-05   0.000000e+00   0.000000e+00   0.000000e+00  0.000000e+00   0.000000e+00  -1.146018e-04   0.000000e+00   0.000000e+00
  0.000000e+00   0.000000e+00   2.579633e-04   5.385627e-06  -5.148970e-04  -2.855932e-05   0.000000e+00   0.000000e+00   0.000000e+00  -1.520050e-04   1.155039e-05   0.000000e+00   0.000000e+00  -4.187302e-06  -4.118046e-05   0.000000e+00   0.000000e+00   0.000000e+00   0.000000e+00   0.000000e+00   0.000000e+00   0.000000e+00   0.000000e+00   0.000000e+00   0.000000e+00   0.000000e+00   0.000000e+00   0.000000e+00   0.000000e+00   0.000000e+00  -3.157563e-06   2.221685e-04   0.000000e+00  -1.314740e-04   6.424479e-07   0.000000e+00   0.000000e+00   5.359929e-04  -2.164275e-06   0.000000e+00   0.000000e+00   0.000000e+00   0.000000e+00   0.000000e+00   0.000000e+00   0.000000e+00  -0.000000e+00  0.000000e+00   0.000000e+00  -0.000000e+00  -0.000000e+00   0.000000e+00   0.000000e+00   0.000000e+00   0.000000e+00   0.000000e+00   0.000000e+00   0.000000e+00   0.000000e+00   0.000000e+00   0.000000e+00   0.000000e+00  0.000000e+00   0.000000e+00   0.000000e+00   0.000000e+00   0.000000e+00  0.000000e+00   0.000000e+00   0.000000e+00   7.641030e-06   5.271718e-06
  0.000000e+00   0.000000e+00  -4.870758e-06   9.877751e-05  -4.129437e-05   5.942552e-04   0.000000e+00   0.000000e+00   0.000000e+00  -1.025183e-05  -2.254719e-04   0.000000e+00   0.000000e+00  -1.692235e-05  -4.715841e-06   0.000000e+00   0.000000e+00   0.000000e+00   0.000000e+00   0.000000e+00   0.000000e+00   0.000000e+00   0.000000e+00   0.000000e+00   0.000000e+00   0.000000e+00   0.000000e+00   0.000000e+00   0.000000e+00   0.000000e+00  -1.090430e-04   1.658518e-06   0.000000e+00  -2.364755e-06  -2.334956e-04   0.000000e+00   0.000000e+00   3.964040e-06  -5.380023e-04   0.000000e+00   0.000000e+00   0.000000e+00   0.000000e+00   0.000000e+00   0.000000e+00   0.000000e+00   0.000000e+00  0.000000e+00   0.000000e+00  -0.000000e+00  -0.000000e+00   0.000000e+00   0.000000e+00  -0.000000e+00   0.000000e+00   0.000000e+00   0.000000e+00   0.000000e+00   0.000000e+00   0.000000e+00   0.000000e+00   0.000000e+00  0.000000e+00   0.000000e+00  -3.203127e-06   6.966687e-06   0.000000e+00  0.000000e+00   0.000000e+00   0.000000e+00  -7.850623e-06   1.706360e-05
  0.000000e+00   0.000000e+00   1.818629e-04  -2.812646e-05   2.169059e-04   1.365999e-05   0.000000e+00   0.000000e+00   0.000000e+00   1.948713e-04  -2.274083e-05   0.000000e+00   0.000000e+00  -1.401995e-04   6.517110e-04   0.000000e+00   0.000000e+00   0.000000e+00   0.000000e+00   0.000000e+00   0.000000e+00   0.000000e+00   0.000000e+00   0.000000e+00   0.000000e+00   0.000000e+00   0.000000e+00   0.000000e+00   0.000000e+00   0.000000e+00  -2.187057e-06   1.507839e-04   0.000000e+00   4.262027e-05   4.100731e-07   0.000000e+00   0.000000e+00  -2.026217e-04   1.653962e-06   0.000000e+00   0.000000e+00   0.000000e+00   0.000000e+00  -0.000000e+00   0.000000e+00   0.000000e+00   0.000000e+00  0.000000e+00   0.000000e+00   0.000000e+00   0.000000e+00   0.000000e+00   0.000000e+00  -0.000000e+00  -0.000000e+00   0.000000e+00   0.000000e+00   0.000000e+00   0.000000e+00   0.000000e+00   0.000000e+00   0.000000e+00  0.000000e+00   0.000000e+00   7.271964e-06   1.085327e-05   0.000000e+00  0.000000e+00   0.000000e+00   0.000000e+00   1.781540e-05   2.659097e-05
  0.000000e+00   0.000000e+00   2.606698e-05   6.606734e-06  -3.623224e-05  -1.776984e-07   0.000000e+00   0.000000e+00   0.000000e+00   7.066927e-06  -2.357009e-05   0.000000e+00   0.000000e+00   7.481557e-06   8.236547e-05   0.000000e+00   0.000000e+00   0.000000e+00   0.000000e+00   0.000000e+00   0.000000e+00   0.000000e+00   0.000000e+00   0.000000e+00   0.000000e+00   0.000000e+00   0.000000e+00   0.000000e+00   0.000000e+00   0.000000e+00  -4.875314e-07   2.217129e-05   0.000000e+00  -1.043408e-05  -4.693059e-07   0.000000e+00   0.000000e+00   4.456584e-05  -1.562834e-06   0.000000e+00   0.000000e+00   0.000000e+00   0.000000e+00   0.000000e+00   0.000000e+00   0.000000e+00  -0.000000e+00  0.000000e+00   0.000000e+00   0.000000e+00  -0.000000e+00   0.000000e+00   0.000000e+00   0.000000e+00   0.000000e+00   0.000000e+00   0.000000e+00   0.000000e+00   0.000000e+00   0.000000e+00   0.000000e+00   0.000000e+00  0.000000e+00   0.000000e+00   3.075549e-06   5.622558e-06   0.000000e+00  0.000000e+00   0.000000e+00   0.000000e+00   7.536233e-06   1.376934e-05
  0.000000e+00   0.000000e+00   0.000000e+00   0.000000e+00   0.000000e+00   0.000000e+00   0.000000e+00   0.000000e+00   0.000000e+00   0.000000e+00   0.000000e+00   0.000000e+00   0.000000e+00   0.000000e+00   0.000000e+00   0.000000e+00   1.575082e-03   2.596219e-05   0.000000e+00   2.355642e-06  -3.858560e-04   0.000000e+00   0.000000e+00  -6.333352e-07  -1.146018e-04   0.000000e+00   0.000000e+00   0.000000e+00   0.000000e+00   0.000000e+00   0.000000e+00   0.000000e+00   0.000000e+00   0.000000e+00   0.000000e+00   0.000000e+00   0.000000e+00   0.000000e+00   0.000000e+00   0.000000e+00   0.000000e+00   0.000000e+00   0.000000e+00   0.000000e+00   0.000000e+00   0.000000e+00   0.000000e+00  0.000000e+00   0.000000e+00   0.000000e+00   0.000000e+00   0.000000e+00   0.000000e+00   0.000000e+00   0.000000e+00   0.000000e+00   0.000000e+00   0.000000e+00   0.000000e+00   0.000000e+00   0.000000e+00   2.541816e-04 -2.645610e-04   0.000000e+00   0.000000e+00   0.000000e+00   0.000000e+00  0.000000e+00   0.000000e+00   0.000000e+00   0.000000e+00   0.000000e+00
  0.000000e+00   0.000000e+00   0.000000e+00   0.000000e+00   0.000000e+00   0.000000e+00   0.000000e+00   0.000000e+00   0.000000e+00   0.000000e+00   0.000000e+00   0.000000e+00   0.000000e+00   0.000000e+00   0.000000e+00  -9.560901e-04   0.000000e+00   0.000000e+00   5.795792e-04   0.000000e+00   0.000000e+00  -1.587894e-05  -2.946148e-05   0.000000e+00   0.000000e+00   7.641030e-06  -7.850623e-06   1.781540e-05   7.536233e-06   0.000000e+00   0.000000e+00   0.000000e+00   0.000000e+00   0.000000e+00   0.000000e+00   0.000000e+00   0.000000e+00   0.000000e+00   0.000000e+00   0.000000e+00   0.000000e+00   0.000000e+00   0.000000e+00   0.000000e+00   0.000000e+00   0.000000e+00   0.000000e+00  0.000000e+00   0.000000e+00   0.000000e+00   0.000000e+00   0.000000e+00   0.000000e+00   0.000000e+00   0.000000e+00   0.000000e+00   0.000000e+00   0.000000e+00   0.000000e+00   0.000000e+00  -2.541816e-04   0.000000e+00  0.000000e+00   0.000000e+00   0.000000e+00   0.000000e+00   0.000000e+00  0.000000e+00   0.000000e+00   0.000000e+00   0.000000e+00   0.000000e+00
  0.000000e+00   0.000000e+00   0.000000e+00   0.000000e+00   0.000000e+00   0.000000e+00   0.000000e+00   0.000000e+00   0.000000e+00   0.000000e+00   0.000000e+00   0.000000e+00   0.000000e+00   0.000000e+00   0.000000e+00   9.946415e-04   0.000000e+00   0.000000e+00  -6.028850e-04   0.000000e+00   0.000000e+00  -1.762403e-05   3.901163e-05   0.000000e+00   0.000000e+00   5.271718e-06   1.706360e-05   2.659097e-05   1.376934e-05   0.000000e+00   0.000000e+00   0.000000e+00   0.000000e+00   0.000000e+00   0.000000e+00   0.000000e+00   0.000000e+00   0.000000e+00   0.000000e+00   0.000000e+00   0.000000e+00   0.000000e+00   0.000000e+00   0.000000e+00   0.000000e+00   0.000000e+00   0.000000e+00  0.000000e+00   0.000000e+00   0.000000e+00   0.000000e+00   0.000000e+00   0.000000e+00   0.000000e+00   0.000000e+00   0.000000e+00   0.000000e+00   0.000000e+00  -0.000000e+00   0.000000e+00   2.645610e-04   0.000000e+00  0.000000e+00   0.000000e+00   0.000000e+00   0.000000e+00   0.000000e+00  0.000000e+00   0.000000e+00   0.000000e+00   0.000000e+00   0.000000e+00
  0.000000e+00   0.000000e+00   0.000000e+00   0.000000e+00   0.000000e+00   0.000000e+00   0.000000e+00   0.000000e+00   0.000000e+00   0.000000e+00   0.000000e+00   0.000000e+00   0.000000e+00   0.000000e+00   0.000000e+00   0.000000e+00   0.000000e+00   0.000000e+00   0.000000e+00   0.000000e+00   0.000000e+00   0.000000e+00   0.000000e+00   0.000000e+00   0.000000e+00  -0.000000e+00   0.000000e+00   0.000000e+00   0.000000e+00   0.000000e+00   1.113754e-03   1.835761e-05   0.000000e+00   1.663074e-06  -2.728444e-04   0.000000e+00   0.000000e+00  -4.465241e-07  -8.103501e-05   0.000000e+00   0.000000e+00   0.000000e+00   0.000000e+00   0.000000e+00   0.000000e+00   0.000000e+00   0.000000e+00  0.000000e+00   0.000000e+00   0.000000e+00   0.000000e+00   0.000000e+00   0.000000e+00   0.000000e+00   0.000000e+00   0.000000e+00   0.000000e+00   0.000000e+00   0.000000e+00   0.000000e+00   0.000000e+00   0.000000e+00  0.000000e+00   0.000000e+00   3.113047e-04  -3.240170e-04   0.000000e+00  0.000000e+00   0.000000e+00   0.000000e+00   0.000000e+00   0.000000e+00
  0.000000e+00   0.000000e+00   0.000000e+00   0.000000e+00   0.000000e+00   0.000000e+00   0.000000e+00   0.000000e+00   0.000000e+00   0.000000e+00   0.000000e+00   0.000000e+00   0.000000e+00   0.000000e+00   0.000000e+00   0.000000e+00  -0.000000e+00  -0.000000e+00   0.000000e+00  -0.000000e+00  -0.000000e+00   0.000000e+00   0.000000e+00  -0.000000e+00  -0.000000e+00   0.000000e+00   0.000000e+00   0.000000e+00   0.000000e+00  -6.760557e-04   0.000000e+00   0.000000e+00   4.098271e-04   0.000000e+00   0.000000e+00  -1.122689e-05  -2.083627e-05   0.000000e+00   0.000000e+00   5.403853e-06  -5.549657e-06   1.259836e-05   5.330951e-06   0.000000e+00   0.000000e+00   0.000000e+00   0.000000e+00  0.000000e+00   0.000000e+00   0.000000e+00   0.000000e+00   0.000000e+00   0.000000e+00   0.000000e+00   0.000000e+00   0.000000e+00   0.000000e+00   2.541816e-04   0.000000e+00   0.000000e+00   0.000000e+00   0.000000e+00  0.000000e+00  -3.113047e-04   0.000000e+00   0.000000e+00   0.000000e+00  0.000000e+00   0.000000e+00   0.000000e+00   0.000000e+00   0.000000e+00
  0.000000e+00   0.000000e+00   0.000000e+00   0.000000e+00   0.000000e+00   0.000000e+00   0.000000e+00   0.000000e+00   0.000000e+00   0.000000e+00   0.000000e+00   0.000000e+00   0.000000e+00   0.000000e+00   0.000000e+00   0.000000e+00  -0.000000e+00  -0.000000e+00   0.000000e+00  -0.000000e+00  -0.000000e+00   0.000000e+00   0.000000e+00  -0.000000e+00  -0.000000e+00   0.000000e+00   0.000000e+00   0.000000e+00   0.000000e+00   7.033210e-04   0.000000e+00   0.000000e+00  -4.263075e-04   0.000000e+00   0.000000e+00  -1.246167e-05   2.758425e-05   0.000000e+00   0.000000e+00   3.727109e-06   1.206526e-05   1.879958e-05   9.736959e-06   0.000000e+00   0.000000e+00   0.000000e+00   0.000000e+00  0.000000e+00   0.000000e+00   0.000000e+00   0.000000e+00   0.000000e+00   0.000000e+00   0.000000e+00   0.000000e+00   0.000000e+00   0.000000e+00  -2.645610e-04   0.000000e+00   0.000000e+00   0.000000e+00  -0.000000e+00  0.000000e+00   3.240170e-04   0.000000e+00   0.000000e+00   0.000000e+00  0.000000e+00   0.000000e+00   0.000000e+00   0.000000e+00   0.000000e+00
  0.000000e+00   0.000000e+00   0.000000e+00   0.000000e+00   0.000000e+00   0.000000e+00   0.000000e+00   0.000000e+00   0.000000e+00   0.000000e+00   0.000000e+00   0.000000e+00   0.000000e+00   0.000000e+00   0.000000e+00   0.000000e+00   6.430266e-04   1.059811e-05   0.000000e+00   9.613937e-07  -1.575273e-04   0.000000e+00   0.000000e+00  -2.597130e-07  -4.678479e-05   0.000000e+00   0.000000e+00   0.000000e+00   0.000000e+00   0.000000e+00   0.000000e+00   0.000000e+00   0.000000e+00   0.000000e+00   0.000000e+00   0.000000e+00   0.000000e+00   0.000000e+00   0.000000e+00  -0.000000e+00   0.000000e+00   0.000000e+00   0.000000e+00   0.000000e+00   6.430266e-04   1.059811e-05   0.000000e+00  9.613937e-07  -1.575273e-04   0.000000e+00   0.000000e+00  -2.597130e-07  -4.678479e-05   0.000000e+00   0.000000e+00   0.000000e+00   0.000000e+00   0.000000e+00   0.000000e+00   0.000000e+00   0.000000e+00   0.000000e+00  0.000000e+00   0.000000e+00   0.000000e+00   0.000000e+00   0.000000e+00  3.113047e-04  -3.240170e-04   0.000000e+00   0.000000e+00   0.000000e+00
  0.000000e+00   0.000000e+00   0.000000e+00   0.000000e+00   0.000000e+00   0.000000e+00   0.000000e+00   0.000000e+00   0.000000e+00   0.000000e+00   0.000000e+00   0.000000e+00   0.000000e+00   0.000000e+00   0.000000e+00  -3.903213e-04   0.000000e+00   0.000000e+00   2.366122e-04   0.000000e+00   0.000000e+00  -6.483712e-06  -1.202881e-05   0.000000e+00   0.000000e+00   0.000000e+00  -3.203127e-06   7.271964e-06   3.075549e-06   0.000000e+00  -0.000000e+00  -0.000000e+00   0.000000e+00  -0.000000e+00  -0.000000e+00   0.000000e+00   0.000000e+00  -0.000000e+00  -0.000000e+00   0.000000e+00   0.000000e+00   0.000000e+00   0.000000e+00  -3.903213e-04   0.000000e+00   0.000000e+00   2.366122e-04  0.000000e+00   0.000000e+00  -6.483712e-06  -1.202881e-05   0.000000e+00   0.000000e+00   0.000000e+00  -3.203127e-06   7.271964e-06   3.075549e-06   0.000000e+00   0.000000e+00   0.000000e+00   3.113047e-04   0.000000e+00  0.000000e+00   0.000000e+00   0.000000e+00   0.000000e+00  -3.113047e-04  0.000000e+00   0.000000e+00   0.000000e+00   0.000000e+00   0.000000e+00
  0.000000e+00   0.000000e+00   0.000000e+00   0.000000e+00   0.000000e+00   0.000000e+00   0.000000e+00   0.000000e+00   0.000000e+00   0.000000e+00   0.000000e+00   0.000000e+00   0.000000e+00   0.000000e+00   0.000000e+00   4.060635e-04   0.000000e+00   0.000000e+00  -2.461259e-04   0.000000e+00   0.000000e+00  -7.194505e-06   1.592451e-05   0.000000e+00   0.000000e+00   0.000000e+00   6.966687e-06   1.085327e-05   5.622558e-06   0.000000e+00  -0.000000e+00  -0.000000e+00   0.000000e+00  -0.000000e+00  -0.000000e+00   0.000000e+00   0.000000e+00  -0.000000e+00  -0.000000e+00   0.000000e+00   0.000000e+00   0.000000e+00   0.000000e+00   4.060635e-04   0.000000e+00   0.000000e+00  -2.461259e-04  0.000000e+00   0.000000e+00  -7.194505e-06   1.592451e-05   0.000000e+00   0.000000e+00   0.000000e+00   6.966687e-06   1.085327e-05   5.622558e-06   0.000000e+00   0.000000e+00   0.000000e+00  -3.240170e-04   0.000000e+00  0.000000e+00   0.000000e+00   0.000000e+00   0.000000e+00   3.240170e-04  0.000000e+00   0.000000e+00   0.000000e+00   0.000000e+00   0.000000e+00
  0.000000e+00   0.000000e+00   0.000000e+00   0.000000e+00   0.000000e+00   0.000000e+00   0.000000e+00   0.000000e+00   0.000000e+00   0.000000e+00   0.000000e+00   0.000000e+00   0.000000e+00   0.000000e+00   0.000000e+00   0.000000e+00   0.000000e+00   0.000000e+00   0.000000e+00   0.000000e+00   0.000000e+00   0.000000e+00   0.000000e+00   0.000000e+00   0.000000e+00   0.000000e+00   0.000000e+00   0.000000e+00   0.000000e+00   0.000000e+00   1.113754e-03   1.835761e-05   0.000000e+00   1.663074e-06  -2.728444e-04   0.000000e+00   0.000000e+00  -4.465241e-07  -8.103501e-05   0.000000e+00   0.000000e+00   0.000000e+00   0.000000e+00   0.000000e+00   0.000000e+00   0.000000e+00   0.000000e+00  0.000000e+00   0.000000e+00   0.000000e+00   0.000000e+00   0.000000e+00   0.000000e+00  -0.000000e+00   0.000000e+00   0.000000e+00   0.000000e+00   0.000000e+00   0.000000e+00   0.000000e+00   0.000000e+00   0.000000e+00  0.000000e+00   0.000000e+00   0.000000e+00   0.000000e+00   0.000000e+00  0.000000e+00   0.000000e+00   0.000000e+00   2.541816e-04  -2.645610e-04
  0.000000e+00   0.000000e+00   0.000000e+00   0.000000e+00   0.000000e+00   0.000000e+00   0.000000e+00   0.000000e+00   0.000000e+00   0.000000e+00   0.000000e+00   0.000000e+00   0.000000e+00   0.000000e+00   0.000000e+00   0.000000e+00   0.000000e+00   0.000000e+00   0.000000e+00   0.000000e+00   0.000000e+00   0.000000e+00   0.000000e+00   0.000000e+00   0.000000e+00   0.000000e+00   0.000000e+00   0.000000e+00   0.000000e+00  -6.760557e-04   0.000000e+00   0.000000e+00   4.098271e-04   0.000000e+00   0.000000e+00  -1.122689e-05  -2.083627e-05   0.000000e+00   0.000000e+00   5.403853e-06  -5.549657e-06   1.259836e-05   5.330951e-06   0.000000e+00  -0.000000e+00  -0.000000e+00   0.000000e+00 -0.000000e+00  -0.000000e+00   0.000000e+00   0.000000e+00  -0.000000e+00  -0.000000e+00   0.000000e+00   0.000000e+00   0.000000e+00   0.000000e+00   0.000000e+00   0.000000e+00   0.000000e+00   0.000000e+00   0.000000e+00  0.000000e+00   3.113047e-04   0.000000e+00   0.000000e+00   0.000000e+00  0.000000e+00   0.000000e+00  -2.541816e-04   0.000000e+00   0.000000e+00
  0.000000e+00   0.000000e+00   0.000000e+00   0.000000e+00   0.000000e+00   0.000000e+00   0.000000e+00   0.000000e+00   0.000000e+00   0.000000e+00   0.000000e+00   0.000000e+00   0.000000e+00   0.000000e+00   0.000000e+00   0.000000e+00   0.000000e+00   0.000000e+00   0.000000e+00   0.000000e+00   0.000000e+00   0.000000e+00   0.000000e+00   0.000000e+00   0.000000e+00   0.000000e+00   0.000000e+00   0.000000e+00   0.000000e+00   7.033210e-04   0.000000e+00   0.000000e+00  -4.263075e-04   0.000000e+00   0.000000e+00  -1.246167e-05   2.758425e-05   0.000000e+00   0.000000e+00   3.727109e-06   1.206526e-05   1.879958e-05   9.736959e-06   0.000000e+00  -0.000000e+00  -0.000000e+00   0.000000e+00 -0.000000e+00  -0.000000e+00   0.000000e+00   0.000000e+00  -0.000000e+00  -0.000000e+00   0.000000e+00   0.000000e+00   0.000000e+00   0.000000e+00   0.000000e+00   0.000000e+00   0.000000e+00   0.000000e+00   0.000000e+00  0.000000e+00  -3.240170e-04   0.000000e+00   0.000000e+00   0.000000e+00 -0.000000e+00   0.000000e+00   2.645610e-04   0.000000e+00   0.000000e+00
  0.000000e+00   0.000000e+00   0.000000e+00   0.000000e+00   0.000000e+00   0.000000e+00   0.000000e+00   0.000000e+00   0.000000e+00   0.000000e+00   0.000000e+00   0.000000e+00   0.000000e+00   0.000000e+00   0.000000e+00   0.000000e+00   0.000000e+00   0.000000e+00   0.000000e+00   0.000000e+00   0.000000e+00   0.000000e+00   0.000000e+00   0.000000e+00   0.000000e+00   0.000000e+00   0.000000e+00   0.000000e+00   0.000000e+00   0.000000e+00   0.000000e+00   0.000000e+00   0.000000e+00   0.000000e+00   0.000000e+00   0.000000e+00   0.000000e+00   0.000000e+00   0.000000e+00   0.000000e+00   0.000000e+00   0.000000e+00   0.000000e+00   0.000000e+00   1.575082e-03   2.596219e-05   0.000000e+00  2.355642e-06  -3.858560e-04   0.000000e+00   0.000000e+00  -6.333352e-07  -1.146018e-04   0.000000e+00   0.000000e+00   0.000000e+00   0.000000e+00   0.000000e+00   0.000000e+00   0.000000e+00   0.000000e+00   0.000000e+00  0.000000e+00   0.000000e+00   0.000000e+00   0.000000e+00   0.000000e+00  0.000000e+00   0.000000e+00   0.000000e+00   0.000000e+00   0.000000e+00
  0.000000e+00   0.000000e+00   0.000000e+00   0.000000e+00   0.000000e+00   0.000000e+00   0.000000e+00   0.000000e+00   0.000000e+00   0.000000e+00   0.000000e+00   0.000000e+00   0.000000e+00   0.000000e+00   0.000000e+00   0.000000e+00   0.000000e+00   0.000000e+00   0.000000e+00   0.000000e+00   0.000000e+00   0.000000e+00   0.000000e+00   0.000000e+00   0.000000e+00   0.000000e+00   0.000000e+00   0.000000e+00   0.000000e+00   0.000000e+00   0.000000e+00   0.000000e+00   0.000000e+00   0.000000e+00   0.000000e+00   0.000000e+00   0.000000e+00   0.000000e+00   0.000000e+00   0.000000e+00   0.000000e+00   0.000000e+00   0.000000e+00  -9.560901e-04   0.000000e+00   0.000000e+00   5.795792e-04  0.000000e+00   0.000000e+00  -1.587894e-05  -2.946148e-05   0.000000e+00   0.000000e+00   7.641030e-06  -7.850623e-06   1.781540e-05   7.536233e-06   0.000000e+00   0.000000e+00   0.000000e+00   0.000000e+00   0.000000e+00  0.000000e+00   0.000000e+00   0.000000e+00   0.000000e+00   2.541816e-04  0.000000e+00   0.000000e+00   0.000000e+00   0.000000e+00   0.000000e+00
  0.000000e+00   0.000000e+00   0.000000e+00   0.000000e+00   0.000000e+00   0.000000e+00   0.000000e+00   0.000000e+00   0.000000e+00   0.000000e+00   0.000000e+00   0.000000e+00   0.000000e+00   0.000000e+00   0.000000e+00   0.000000e+00   0.000000e+00   0.000000e+00   0.000000e+00   0.000000e+00   0.000000e+00   0.000000e+00   0.000000e+00   0.000000e+00   0.000000e+00   0.000000e+00   0.000000e+00   0.000000e+00   0.000000e+00   0.000000e+00   0.000000e+00   0.000000e+00   0.000000e+00   0.000000e+00   0.000000e+00   0.000000e+00   0.000000e+00   0.000000e+00   0.000000e+00   0.000000e+00   0.000000e+00   0.000000e+00   0.000000e+00   9.946415e-04   0.000000e+00   0.000000e+00  -6.028850e-04  0.000000e+00   0.000000e+00  -1.762403e-05   3.901163e-05   0.000000e+00   0.000000e+00   5.271718e-06   1.706360e-05   2.659097e-05   1.376934e-05   0.000000e+00   0.000000e+00   0.000000e+00   0.000000e+00   0.000000e+00  0.000000e+00   0.000000e+00   0.000000e+00   0.000000e+00  -2.645610e-04  0.000000e+00   0.000000e+00   0.000000e+00  -0.000000e+00   0.000000e+00
SOC I
  0.000000e+00   0.000000e+00   0.000000e+00   0.000000e+00   0.000000e+00   0.000000e+00   0.000000e+00   0.000000e+00   0.000000e+00   0.000000e+00   0.000000e+00   0.000000e+00   0.000000e+00   0.000000e+00   0.000000e+00   0.000000e+00  -1.626428e-03  -2.477297e-05   0.000000e+00  -4.939103e-06  -4.865973e-04   0.000000e+00   0.000000e+00  -4.966441e-07  -9.201130e-05   0.000000e+00   0.000000e+00   0.000000e+00   0.000000e+00   2.264374e-03   0.000000e+00   0.000000e+00   0.000000e+00   0.000000e+00   0.000000e+00   0.000000e+00   0.000000e+00   0.000000e+00   0.000000e+00   0.000000e+00  -3.098832e-04   0.000000e+00   0.000000e+00   0.000000e+00   1.626428e-03   2.477297e-05   0.000000e+00  4.939103e-06   4.865973e-04   0.000000e+00   0.000000e+00   4.966441e-07   9.201130e-05   0.000000e+00   0.000000e+00   0.000000e+00   0.000000e+00   0.000000e+00   0.000000e+00   0.000000e+00   0.000000e+00   0.000000e+00  0.000000e+00   0.000000e+00   0.000000e+00   0.000000e+00   0.000000e+00  0.000000e+00   0.000000e+00   0.000000e+00   0.000000e+00   0.000000e+00 
  0.000000e+00   0.000000e+00   0.000000e+00   0.000000e+00   0.000000e+00   0.000000e+00   0.000000e+00   0.000000e+00   0.000000e+00   0.000000e+00   0.000000e+00   0.000000e+00   0.000000e+00   0.000000e+00   0.000000e+00   0.000000e+00   8.433838e-06  -4.543291e-04   0.000000e+00  -5.874617e-04   7.836953e-07   0.000000e+00   0.000000e+00   3.890227e-05  -4.647496e-07   0.000000e+00   0.000000e+00   0.000000e+00   0.000000e+00   0.000000e+00   0.000000e+00   0.000000e+00   0.000000e+00   0.000000e+00   0.000000e+00   6.550691e-05   0.000000e+00   0.000000e+00   0.000000e+00   4.583706e-06   0.000000e+00  -4.887343e-04   0.000000e+00   0.000000e+00  -8.433838e-06   4.543291e-04   0.000000e+00  5.874617e-04  -7.836953e-07   0.000000e+00   0.000000e+00  -3.890227e-05   4.647496e-07   0.000000e+00   0.000000e+00   0.000000e+00   0.000000e+00   0.000000e+00   0.000000e+00   0.000000e+00   0.000000e+00   0.000000e+00  0.000000e+00   0.000000e+00   0.000000e+00   0.000000e+00   0.000000e+00  0.000000e+00   0.000000e+00   0.000000e+00   0.000000e+00   0.000000e+00 
  0.000000e+00   0.000000e+00   0.000000e+00   0.000000e+00   0.000000e+00   0.000000e+00   0.000000e+00   0.000000e+00   0.000000e+00   0.000000e+00   0.000000e+00   0.000000e+00   0.000000e+00   0.000000e+00   0.000000e+00   3.220487e-04   0.000000e+00   0.000000e+00   6.700458e-04   0.000000e+00   0.000000e+00  -2.622646e-05   4.250180e-05   0.000000e+00   0.000000e+00   7.631917e-06  -9.807127e-05   2.818114e-05   6.624959e-06   0.000000e+00   3.806846e-05   2.838617e-05   0.000000e+00   6.433136e-05   9.716136e-04   0.000000e+00   0.000000e+00   0.000000e+00   4.348598e-05   0.000000e+00   0.000000e+00   0.000000e+00   0.000000e+00  -3.220487e-04   0.000000e+00   0.000000e+00  -6.700458e-04  0.000000e+00   0.000000e+00   2.622646e-05  -4.250180e-05   0.000000e+00   0.000000e+00  -7.631917e-06   9.807127e-05  -2.818114e-05  -6.624959e-06   0.000000e+00   0.000000e+00   0.000000e+00   0.000000e+00   0.000000e+00  0.000000e+00   0.000000e+00   0.000000e+00   0.000000e+00   0.000000e+00  0.000000e+00   0.000000e+00   0.000000e+00   0.000000e+00   0.000000e+00 
  0.000000e+00   0.000000e+00   0.000000e+00   0.000000e+00   0.000000e+00   0.000000e+00   0.000000e+00   0.000000e+00   0.000000e+00   0.000000e+00   0.000000e+00   0.000000e+00   0.000000e+00   0.000000e+00   0.000000e+00   1.146382e-05   0.000000e+00   0.000000e+00   2.947515e-05   0.000000e+00   0.000000e+00   1.913447e-04   6.839109e-06   0.000000e+00   0.000000e+00  -2.605650e-04  -1.087605e-05   1.796667e-04  -2.689624e-05   0.000000e+00  -2.838162e-05   3.806390e-05   0.000000e+00  -9.715863e-04   6.433136e-05   0.000000e+00   0.000000e+00  -4.348598e-05   0.000000e+00   0.000000e+00   0.000000e+00   0.000000e+00   0.000000e+00  -1.146382e-05   0.000000e+00   0.000000e+00  -2.947515e-05  0.000000e+00   0.000000e+00  -1.913447e-04  -6.839109e-06   0.000000e+00   0.000000e+00   2.605650e-04   1.087605e-05  -1.796667e-04   2.689624e-05   0.000000e+00   0.000000e+00   0.000000e+00   0.000000e+00   0.000000e+00  0.000000e+00   0.000000e+00   0.000000e+00   0.000000e+00   0.000000e+00  0.000000e+00   0.000000e+00   0.000000e+00   0.000000e+00   0.000000e+00 
  0.000000e+00   0.000000e+00   0.000000e+00   0.000000e+00   0.000000e+00   0.000000e+00   0.000000e+00   0.000000e+00   0.000000e+00   0.000000e+00   0.000000e+00   0.000000e+00   0.000000e+00   0.000000e+00   0.000000e+00  -3.808577e-04   0.000000e+00   0.000000e+00   6.419695e-04   0.000000e+00   0.000000e+00  -2.811735e-05   5.003667e-04   0.000000e+00   0.000000e+00  -1.442091e-05  -5.864866e-04  -1.390148e-05  -1.503602e-07   0.000000e+00   7.569039e-05  -6.429036e-06   0.000000e+00   1.068924e-05   5.840808e-05   0.000000e+00   0.000000e+00   0.000000e+00   2.435834e-05   0.000000e+00   0.000000e+00   0.000000e+00   0.000000e+00   3.808577e-04   0.000000e+00   0.000000e+00  -6.419695e-04  0.000000e+00   0.000000e+00   2.811735e-05  -5.003667e-04   0.000000e+00   0.000000e+00   1.442091e-05   5.864866e-04   1.390148e-05   1.503602e-07   0.000000e+00   0.000000e+00   0.000000e+00   0.000000e+00   0.000000e+00  0.000000e+00   0.000000e+00   0.000000e+00   0.000000e+00   0.000000e+00  0.000000e+00   0.000000e+00   0.000000e+00   0.000000e+00   0.000000e+00 
  0.000000e+00   0.000000e+00   0.000000e+00   0.000000e+00   0.000000e+00   0.000000e+00   0.000000e+00   0.000000e+00   0.000000e+00   0.000000e+00   0.000000e+00   0.000000e+00   0.000000e+00   0.000000e+00   0.000000e+00  -2.148328e-05   0.000000e+00   0.000000e+00   4.151763e-05   0.000000e+00   0.000000e+00   4.777580e-04   2.365666e-05   0.000000e+00   0.000000e+00   5.121176e-04  -2.880536e-05   2.213438e-04   3.539387e-05   0.000000e+00   6.429036e-06   7.569495e-05   0.000000e+00  -5.845365e-05   1.069380e-05   0.000000e+00   0.000000e+00  -2.435834e-05   0.000000e+00   0.000000e+00   0.000000e+00   0.000000e+00   0.000000e+00   2.148328e-05   0.000000e+00   0.000000e+00  -4.151763e-05  0.000000e+00   0.000000e+00  -4.777580e-04  -2.365666e-05   0.000000e+00   0.000000e+00  -5.121176e-04   2.880536e-05  -2.213438e-04  -3.539387e-05   0.000000e+00   0.000000e+00   0.000000e+00   0.000000e+00   0.000000e+00  0.000000e+00   0.000000e+00   0.000000e+00   0.000000e+00   0.000000e+00  0.000000e+00   0.000000e+00   0.000000e+00   0.000000e+00   0.000000e+00 
  0.000000e+00   0.000000e+00   0.000000e+00   0.000000e+00   0.000000e+00   0.000000e+00   0.000000e+00   0.000000e+00   0.000000e+00   0.000000e+00   0.000000e+00   0.000000e+00   0.000000e+00   0.000000e+00   0.000000e+00   0.000000e+00  -1.530940e-06   1.610539e-04   0.000000e+00  -4.979564e-04   1.927344e-06   0.000000e+00   0.000000e+00   5.528971e-04  -1.863555e-06   0.000000e+00   0.000000e+00   0.000000e+00   0.000000e+00   0.000000e+00   0.000000e+00   0.000000e+00   0.000000e+00   0.000000e+00   0.000000e+00  -1.435712e-05   1.267582e-05   0.000000e+00   0.000000e+00  -1.054626e-03  -1.232953e-05  -1.010147e-05  -9.082209e-05   0.000000e+00   1.530940e-06  -1.610539e-04   0.000000e+00  4.979564e-04  -1.927344e-06   0.000000e+00   0.000000e+00  -5.528971e-04   1.863555e-06   0.000000e+00   0.000000e+00   0.000000e+00   0.000000e+00   0.000000e+00   0.000000e+00   0.000000e+00   0.000000e+00   0.000000e+00  0.000000e+00   0.000000e+00   0.000000e+00   0.000000e+00   0.000000e+00  0.000000e+00   0.000000e+00   0.000000e+00   0.000000e+00   0.000000e+00 
  0.000000e+00   0.000000e+00   0.000000e+00   0.000000e+00   0.000000e+00   0.000000e+00   0.000000e+00   0.000000e+00   0.000000e+00   0.000000e+00   0.000000e+00   0.000000e+00   0.000000e+00   0.000000e+00   0.000000e+00   0.000000e+00   0.000000e+00  -4.970998e-06   0.000000e+00   5.198224e-04  -1.635736e-06   0.000000e+00   0.000000e+00  -5.094156e-04   1.417031e-06   0.000000e+00   0.000000e+00   0.000000e+00   0.000000e+00   0.000000e+00   0.000000e+00   0.000000e+00   0.000000e+00   0.000000e+00   0.000000e+00  -1.011418e-03   0.000000e+00   0.000000e+00   0.000000e+00   1.925977e-05   0.000000e+00  -3.957069e-04   0.000000e+00   0.000000e+00   0.000000e+00   4.970998e-06   0.000000e+00 -5.198224e-04   1.635736e-06   0.000000e+00   0.000000e+00   5.094156e-04  -1.417031e-06   0.000000e+00   0.000000e+00   0.000000e+00   0.000000e+00   0.000000e+00   0.000000e+00   0.000000e+00   0.000000e+00   0.000000e+00  0.000000e+00   0.000000e+00   0.000000e+00   0.000000e+00   0.000000e+00  0.000000e+00   0.000000e+00   0.000000e+00   0.000000e+00   0.000000e+00 
  0.000000e+00   0.000000e+00   0.000000e+00   0.000000e+00   0.000000e+00   0.000000e+00   0.000000e+00   0.000000e+00   0.000000e+00   0.000000e+00   0.000000e+00   0.000000e+00   0.000000e+00   0.000000e+00   0.000000e+00   0.000000e+00   2.710766e-04   4.077950e-06   0.000000e+00   8.383718e-07   7.583619e-05   0.000000e+00   0.000000e+00   1.694969e-06   4.345408e-04   0.000000e+00   0.000000e+00   0.000000e+00   0.000000e+00   0.000000e+00   0.000000e+00   0.000000e+00  -3.851225e-04   0.000000e+00   0.000000e+00   0.000000e+00   1.007700e-03   0.000000e+00   0.000000e+00   1.167342e-05   8.269808e-06   0.000000e+00   0.000000e+00   0.000000e+00  -2.710766e-04  -4.077950e-06   0.000000e+00 -8.383718e-07  -7.583619e-05   0.000000e+00   0.000000e+00  -1.694969e-06  -4.345408e-04   0.000000e+00   0.000000e+00   0.000000e+00   0.000000e+00   0.000000e+00   0.000000e+00   0.000000e+00   0.000000e+00   0.000000e+00  0.000000e+00   0.000000e+00   0.000000e+00   0.000000e+00   0.000000e+00  0.000000e+00   0.000000e+00   0.000000e+00   0.000000e+00   0.000000e+00 
  0.000000e+00   0.000000e+00   0.000000e+00   0.000000e+00   0.000000e+00   0.000000e+00   0.000000e+00   0.000000e+00   0.000000e+00   0.000000e+00   0.000000e+00   0.000000e+00   0.000000e+00   0.000000e+00   0.000000e+00   4.999612e-04   0.000000e+00   0.000000e+00  -6.647286e-05   0.000000e+00   0.000000e+00  -3.134781e-06  -1.786552e-04   0.000000e+00   0.000000e+00   6.110090e-06   2.227153e-04   2.279551e-05  -2.357921e-05   0.000000e+00  -7.595876e-04  -3.361688e-05   0.000000e+00   2.598041e-05  -3.142117e-04   0.000000e+00   0.000000e+00   0.000000e+00   1.623890e-05   0.000000e+00   0.000000e+00   0.000000e+00   0.000000e+00  -4.999612e-04   0.000000e+00   0.000000e+00   6.647286e-05  0.000000e+00   0.000000e+00   3.134781e-06   1.786552e-04   0.000000e+00   0.000000e+00  -6.110090e-06  -2.227153e-04  -2.279551e-05   2.357921e-05   0.000000e+00   0.000000e+00   0.000000e+00   0.000000e+00   0.000000e+00  0.000000e+00   0.000000e+00   0.000000e+00   0.000000e+00   0.000000e+00  0.000000e+00   0.000000e+00   0.000000e+00   0.000000e+00   0.000000e+00 
  0.000000e+00   0.000000e+00   0.000000e+00   0.000000e+00   0.000000e+00   0.000000e+00   0.000000e+00   0.000000e+00   0.000000e+00   0.000000e+00   0.000000e+00   0.000000e+00   0.000000e+00   0.000000e+00   0.000000e+00  -1.889070e-05   0.000000e+00   0.000000e+00   3.421833e-06   0.000000e+00   0.000000e+00   5.148696e-05   4.232866e-06   0.000000e+00   0.000000e+00   1.504331e-04  -6.620403e-06   1.961425e-04  -7.440549e-06   0.000000e+00   3.361688e-05  -7.595830e-04   0.000000e+00   3.142345e-04   2.599408e-05   0.000000e+00   0.000000e+00  -1.623890e-05   0.000000e+00   0.000000e+00   0.000000e+00   0.000000e+00   0.000000e+00   1.889070e-05   0.000000e+00   0.000000e+00  -3.421833e-06  0.000000e+00   0.000000e+00  -5.148696e-05  -4.232866e-06   0.000000e+00   0.000000e+00  -1.504331e-04   6.620403e-06  -1.961425e-04   7.440549e-06   0.000000e+00   0.000000e+00   0.000000e+00   0.000000e+00   0.000000e+00  0.000000e+00   0.000000e+00   0.000000e+00   0.000000e+00   0.000000e+00  0.000000e+00   0.000000e+00   0.000000e+00   0.000000e+00   0.000000e+00 
  0.000000e+00   0.000000e+00   0.000000e+00   0.000000e+00   0.000000e+00   0.000000e+00   0.000000e+00   0.000000e+00   0.000000e+00   0.000000e+00   0.000000e+00   0.000000e+00   0.000000e+00   0.000000e+00   0.000000e+00   0.000000e+00  -1.323169e-05  -5.285387e-07   0.000000e+00   5.558769e-07   1.179644e-05   0.000000e+00   0.000000e+00   1.170987e-06   4.192907e-04   0.000000e+00   0.000000e+00   0.000000e+00   0.000000e+00  -7.502015e-04   0.000000e+00   0.000000e+00   0.000000e+00   0.000000e+00   0.000000e+00   0.000000e+00  -7.877961e-06   0.000000e+00   0.000000e+00  -8.483958e-06   7.197968e-04   0.000000e+00   0.000000e+00   0.000000e+00   1.323169e-05   5.285387e-07   0.000000e+00 -5.558769e-07  -1.179644e-05   0.000000e+00   0.000000e+00  -1.170987e-06  -4.192907e-04   0.000000e+00   0.000000e+00   0.000000e+00   0.000000e+00   0.000000e+00   0.000000e+00   0.000000e+00   0.000000e+00   0.000000e+00  0.000000e+00   0.000000e+00   0.000000e+00   0.000000e+00   0.000000e+00  0.000000e+00   0.000000e+00   0.000000e+00   0.000000e+00   0.000000e+00 
  0.000000e+00   0.000000e+00   0.000000e+00   0.000000e+00   0.000000e+00   0.000000e+00   0.000000e+00   0.000000e+00   0.000000e+00   0.000000e+00   0.000000e+00   0.000000e+00   0.000000e+00   0.000000e+00   0.000000e+00   0.000000e+00   6.889229e-06  -4.470390e-04   0.000000e+00   1.317838e-04  -1.376023e-06   0.000000e+00   0.000000e+00  -2.462626e-04   8.474845e-07   0.000000e+00   0.000000e+00   0.000000e+00   0.000000e+00   0.000000e+00   0.000000e+00   0.000000e+00   0.000000e+00   0.000000e+00   0.000000e+00   0.000000e+00   5.722799e-06   0.000000e+00   0.000000e+00  -4.723815e-04  -5.513206e-06   0.000000e+00  -5.278553e-05   0.000000e+00  -6.889229e-06   4.470390e-04   0.000000e+00 -1.317838e-04   1.376023e-06   0.000000e+00   0.000000e+00   2.462626e-04  -8.474845e-07   0.000000e+00   0.000000e+00   0.000000e+00   0.000000e+00   0.000000e+00   0.000000e+00   0.000000e+00   0.000000e+00   0.000000e+00  0.000000e+00   0.000000e+00   0.000000e+00   0.000000e+00   0.000000e+00  0.000000e+00   0.000000e+00   0.000000e+00   0.000000e+00   0.000000e+00 
  0.000000e+00   0.000000e+00   0.000000e+00   0.000000e+00   0.000000e+00   0.000000e+00   0.000000e+00   0.000000e+00   0.000000e+00   0.000000e+00   0.000000e+00   0.000000e+00   0.000000e+00   0.000000e+00   0.000000e+00  -1.782907e-05   0.000000e+00   0.000000e+00  -2.011637e-05   0.000000e+00   0.000000e+00  -3.045477e-04  -8.657100e-07   0.000000e+00   0.000000e+00   3.786342e-05  -3.795455e-06   6.519024e-04  -8.260240e-05   0.000000e+00  -1.016526e-04   5.562733e-04   0.000000e+00   5.703798e-04   6.455463e-05   0.000000e+00   0.000000e+00   4.476632e-05   6.679636e-06   0.000000e+00   0.000000e+00   0.000000e+00   0.000000e+00   1.782907e-05   0.000000e+00   0.000000e+00   2.011637e-05  0.000000e+00   0.000000e+00   3.045477e-04   8.657100e-07   0.000000e+00   0.000000e+00  -3.786342e-05   3.795455e-06  -6.519024e-04   8.260240e-05   0.000000e+00   0.000000e+00   0.000000e+00   0.000000e+00   0.000000e+00  0.000000e+00   0.000000e+00   0.000000e+00   0.000000e+00   0.000000e+00  0.000000e+00   0.000000e+00   0.000000e+00   0.000000e+00   0.000000e+00 
  0.000000e+00   0.000000e+00   0.000000e+00   0.000000e+00   0.000000e+00   0.000000e+00   0.000000e+00   0.000000e+00   0.000000e+00   0.000000e+00   0.000000e+00   0.000000e+00   0.000000e+00   0.000000e+00   0.000000e+00  -6.596710e-05   0.000000e+00   0.000000e+00  -6.680092e-05   0.000000e+00   0.000000e+00  -4.836129e-05   1.946936e-05   0.000000e+00   0.000000e+00  -5.431191e-06   1.717295e-05   1.401767e-04   7.399542e-06   0.000000e+00   5.562688e-04   1.016480e-04   0.000000e+00   6.456374e-05  -5.703525e-04   0.000000e+00   0.000000e+00   6.675079e-06  -4.476632e-05   0.000000e+00   0.000000e+00   0.000000e+00   0.000000e+00   6.596710e-05   0.000000e+00   0.000000e+00   6.680092e-05  0.000000e+00   0.000000e+00   4.836129e-05  -1.946936e-05   0.000000e+00   0.000000e+00   5.431191e-06  -1.717295e-05  -1.401767e-04  -7.399542e-06   0.000000e+00   0.000000e+00   0.000000e+00   0.000000e+00   0.000000e+00  0.000000e+00   0.000000e+00   0.000000e+00   0.000000e+00   0.000000e+00  0.000000e+00   0.000000e+00   0.000000e+00   0.000000e+00   0.000000e+00 
  0.000000e+00   0.000000e+00  -3.220487e-04  -1.146382e-05   3.808577e-04   2.148328e-05   0.000000e+00   0.000000e+00   0.000000e+00  -4.999612e-04   1.889070e-05   0.000000e+00   0.000000e+00   1.782907e-05   6.596710e-05   0.000000e+00   0.000000e+00   0.000000e+00   0.000000e+00   0.000000e+00   0.000000e+00  -1.181876e-04   0.000000e+00   0.000000e+00   0.000000e+00   0.000000e+00   0.000000e+00  -4.550901e-04   0.000000e+00   0.000000e+00   8.224245e-06  -4.679071e-04   0.000000e+00  -3.303367e-04  -7.745826e-08   0.000000e+00   0.000000e+00  -2.905915e-04   7.335753e-07   0.000000e+00   0.000000e+00   0.000000e+00   0.000000e+00   0.000000e+00   0.000000e+00   0.000000e+00   0.000000e+00  0.000000e+00   0.000000e+00   0.000000e+00   0.000000e+00   0.000000e+00   0.000000e+00   0.000000e+00   0.000000e+00   0.000000e+00   0.000000e+00   0.000000e+00  -9.946506e-04  -9.561083e-04   0.000000e+00   0.000000e+00  0.000000e+00   0.000000e+00   4.060635e-04   3.903304e-04   0.000000e+00  0.000000e+00   0.000000e+00   0.000000e+00   0.000000e+00   0.000000e+00 
  1.626428e-03  -8.433838e-06   0.000000e+00   0.000000e+00   0.000000e+00   0.000000e+00   1.530940e-06   0.000000e+00  -2.710766e-04   0.000000e+00   0.000000e+00   1.323169e-05  -6.889229e-06   0.000000e+00   0.000000e+00   0.000000e+00   0.000000e+00   4.557280e-05   0.000000e+00  -8.717107e-04   1.669453e-05   0.000000e+00   0.000000e+00  -1.434254e-04   0.000000e+00   0.000000e+00   0.000000e+00   0.000000e+00   0.000000e+00  -8.224245e-06   0.000000e+00   0.000000e+00  -4.378670e-06   0.000000e+00   0.000000e+00   1.026914e-04   3.626869e-06   0.000000e+00   0.000000e+00  -2.239774e-04  -3.535742e-06   1.488930e-04  -2.264059e-05   0.000000e+00   0.000000e+00   0.000000e+00   0.000000e+00  0.000000e+00   0.000000e+00   0.000000e+00   0.000000e+00   0.000000e+00   0.000000e+00   0.000000e+00   0.000000e+00   0.000000e+00   0.000000e+00   2.596219e-05   0.000000e+00   0.000000e+00   0.000000e+00   8.146376e-04  7.631507e-04  -1.059811e-05   0.000000e+00   0.000000e+00   0.000000e+00  0.000000e+00   0.000000e+00   0.000000e+00   0.000000e+00   0.000000e+00
[truncated: 61,782 more chars]
