# Supplementary material for: Simulation of Ultrafast Excited-State Dynamics in Fe(II) Complexes: Assessment of Electronic Structure Descriptions
Source: J Chem Theory Comput. 2025 Jan 3;21(2):560–74. doi: 10.1021/acs.jctc.4c01331 (PMC11780750; doi:10.1021/acs.jctc.4c01331)
Supplement: Supplementary file 2 — ct4c01331_si_002.zip [file ct4c01331_si_002.zip › for_SI/Fe-terpy/Fe-terpy-LC-BLYP-TZVP-opt.xyz]

59
Coordinates from ORCA-job Fe-terpy-LC-BLYP-TZVP-opt
  Fe  -0.00001016178035     -0.00001249753798      0.00000024405404
  H   -4.01392905104181      4.01398848996419      1.32925635187873
  H   3.54119002318823      3.54118806867530      1.08024952168640
  H   4.01394535677006      4.01396042262983     -1.32923635454073
  H   -2.75571918313394      2.75577418478597      3.06210113563372
  C   -3.27241344416831      3.27244529425593      1.04160329542159
  C   3.01383670879947      3.01384083412064      0.29011458391571
  H   -3.54120151304657      3.54120669943806     -1.08022769170398
  C   -2.57214912560663      2.57217889973551      2.00701553319474
  C   3.27241894367592      3.27242731805160     -1.04158472182337
  C   -3.01384846849559      3.01385179553486     -0.29009722821543
  H   -1.51635895111252      1.51640529518411      4.46212988533737
  H   1.83373542432330      1.83373446139411      1.65111027562486
  C   2.06433617034140      2.06433138475215      0.61360068891682
  C   -0.84940145193435      0.84943468562505      3.92326070880421
  H   0.00003722750756      0.00003666950840      5.70026032026643
  C   -1.63673577636351      1.63673450302654      1.61328964954678
  C   2.57214593596341      2.57217067038264     -2.00699997740712
  H   2.75572534359772      2.75576134706549     -3.06208485861126
  C   -2.06435814167891      2.06433518187151     -0.61359236955276
  C   0.00002746118052      0.00002537105965      4.61278698258346
  C   -0.82657603385155      0.82658648260461      2.54075714875586
  N   -1.38492494282334      1.38490361508671      0.30894109207771
  H   -1.83377188044590      1.83372810987518     -1.65110298107237
  N   1.38490323730910      1.38490372435457     -0.30893419248141
  C   1.63672548071442      1.63673245862505     -1.61328093695706
  C   0.84943744420547     -0.84940133361220      3.92325981653935
  N   -0.00000554353957     -0.00000562323540      1.89263215942928
  H   1.51641023372325     -1.51635809895104      4.46212665421933
  H   1.51638828424418      1.51639316920613     -4.46211270474494
  C   0.82658433801639     -0.82657762053668      2.54075648414444
  C   0.82656717663032      0.82658283164279     -2.54075054701428
  C   0.84942560490920      0.84941984257036     -3.92325402727346
  N   -0.00000499265056     -0.00001032265173     -1.89263162637560
  C   1.63673284268957     -1.63673907730089      1.61328830500716
  N   1.38490735885846     -1.38492441365296      0.30893925865505
  H   2.75575948444189     -2.75573002823329      3.06210132814414
  C   0.00000789514545      0.00000610517766     -4.61278776467642
  C   2.57217165334707     -2.57215657847101      2.00701475596126
  H   0.00001271128390      0.00000953611726     -5.70026111924866
  C   -0.82657652728035     -0.82659701232423     -2.54076400890362
  N   -1.38492461874238     -1.38492715165606     -0.30894855742596
  H   -1.83377309796910     -1.83375965249337      1.65109223187536
  C   2.06433737848576     -2.06436052664688     -0.61359253299126
  C   -0.84941136424727     -0.84941731645926     -3.92326718972910
  C   -2.06436267424787     -2.06435960550268      0.61358049945625
  H   1.83373289342318     -1.83377426006120     -1.65110369711150
  C   -1.63673890236367     -1.63674663345565     -1.61329903651586
  C   3.27243820420372     -3.27242435158856      1.04160406761555
  C   3.01384884431123     -3.01385655855842     -0.29009654591355
  H   -1.51637259244855     -1.51637769431231     -4.46214397301466
  H   4.01397498269304     -4.01394513973372      1.32926021291100
  C   -3.01386403756596     -3.01386391547219      0.29008177194805
  H   3.54120174343719     -3.54121165560395     -1.08022696770916
  C   -2.57216601021178     -2.57217521723867     -2.00702809802603
  H   -3.54122191153167     -3.54121776259810      1.08020963133990
  H   -2.75574282740789     -2.75575601787620     -3.06211553894515
  C   -3.27243789741031     -3.27244111374469     -1.04162032869826
  H   -4.01396526432020     -4.01397027281256     -1.32927901826163
