# Supplementary material for: Simulation of Ultrafast Excited-State Dynamics in Fe(II) Complexes: Assessment of Electronic Structure Descriptions
Source: J Chem Theory Comput. 2025 Jan 3;21(2):560–74. doi: 10.1021/acs.jctc.4c01331 (PMC11780750; doi:10.1021/acs.jctc.4c01331)
Supplement: Supplementary file 2 — ct4c01331_si_002.zip [file ct4c01331_si_002.zip › for_SI/Fe-terpy/Fe-terpy-LC-BLYP_opt-LVC.dat]

15 0 18 0 3
epsilon
36
  1   1  0.0000000000 1GS
  1   2  0.0807260000 1MC
  1   3  0.0935200000 1MC
  1   4  0.0935200000 1MC
  1   5  0.0988680000 1MLCT
  1   6  0.0988680000 1MLCT
  1   7  0.1018230000 1MLCT
  1   8  0.1020140000 1MLCT
  1   9  0.1087820000 1MLCT
  1  10  0.1103230000 1MLCT
  1  11  0.1140910000 1MLCT
  1  12  0.1140910000 1MLCT
  1  13  0.1167210000 1MLCT
  1  14  0.1194590000 1MLCT
  1  15  0.1194590000 1MLCT
  3   1  0.0544980000 3MC
  3   2  0.0639890000 3MC
  3   3  0.0639890000 3MC
  3   4  0.0771530000 3MC
  3   5  0.0771530000 3MC
  3   6  0.0797650000 3MC
  3   7  0.0910090000 3MLCT
  3   8  0.0932590000 3MLCT
  3   9  0.0938300000 3MLCT
  3  10  0.0938300000 3MLCT
  3  11  0.0987340000 3MLCT
  3  12  0.1015480000 3MLCT
  3  13  0.1035080000 3MLCT
  3  14  0.1098920000 3MLCT
  3  15  0.1112690000 3MLCT
  3  16  0.1112690000 3MLCT
  3  17  0.1177430000 3MLCT
  3  18  0.1177430000 3MLCT
  5   1  0.0676525582 5MC
  5   2  0.0722095582 5MC
  5   3  0.0758405582 5MC
kappa
1676
  1   1    22  2.52915e-05
  1   1    53 -2.39595e-05
  1   1    93 -2.01488e-05
  1   1    97  1.06930e-05
  1   1   105 -1.16220e-05
  1   1   108  1.45999e-05
  1   1   130 -1.73845e-05
  1   1   132 -1.14908e-05
  1   1   139  1.22698e-05
  1   1   141  1.25278e-05
  1   1   151 -1.57549e-05
  1   2    14 -2.76809e-03
  1   2    22 -1.92309e-03
  1   2    30  2.99164e-03
  1   2    42  6.61641e-04
  1   2    53  2.75483e-03
  1   2    58  1.01321e-03
  1   2    66  1.05956e-03
  1   2    93  2.58276e-03
  1   2    97 -1.12726e-03
  1   2    99  6.31582e-04
  1   2   102  6.73065e-04
  1   2   105 -1.29260e-04
  1   2   108 -8.55661e-04
  1   2   115 -2.27472e-05
  1   2   121 -4.00339e-05
  1   2   125  6.72864e-04
  1   2   130  1.27835e-04
  1   2   132  4.58531e-04
  1   2   139  8.87818e-04
  1   2   141 -6.78898e-04
  1   2   146 -1.65218e-04
  1   2   155 -4.97308e-04
  1   2   158  2.69714e-04
  1   2   160 -6.90361e-05
  1   2   165  5.90160e-05
  1   2   168 -2.54759e-05
  1   2   172 -5.74450e-05
  1   2   177  9.73551e-05
  1   3    14 -2.17380e-03
  1   3    18  1.97736e-03
  1   3    22  1.41775e-04
  1   3    29 -1.15280e-03
  1   3    30  2.46147e-03
  1   3    40 -2.15066e-03
  1   3    42 -4.94759e-04
  1   3    43 -9.02352e-04
  1   3    52 -1.19007e-03
  1   3    53  7.66701e-04
  1   3    58  1.82179e-03
  1   3    59  6.99373e-04
  1   3    66  1.27242e-03
  1   3    67  7.83881e-04
  1   3    92 -1.38598e-03
  1   3    93  1.16719e-03
  1   3    96 -7.94347e-04
  1   3    97 -2.01225e-03
  1   3    98  4.12458e-05
  1   3    99  1.07521e-04
  1   3   102  3.85642e-04
  1   3   103 -3.99819e-04
  1   3   104 -1.89194e-04
  1   3   105 -9.61384e-04
  1   3   108 -5.29258e-04
  1   3   109  2.71424e-04
  1   3   114  1.63688e-04
  1   3   115 -6.93196e-05
  1   3   120 -3.80991e-04
  1   3   121  2.99946e-05
  1   3   124  2.69661e-05
  1   3   125  3.24980e-04
  1   3   130 -2.40782e-04
  1   3   131 -2.84843e-04
  1   3   132  6.63228e-04
  1   3   133  1.13401e-04
  1   3   138  5.05702e-04
  1   3   139  1.96890e-04
  1   3   140 -1.12302e-04
  1   3   141 -3.35554e-04
  1   3   146 -2.17786e-04
  1   3   147 -2.65019e-04
  1   3   150 -9.43197e-05
  1   3   151 -1.60635e-04
  1   3   154 -3.91898e-04
  1   3   155 -1.87791e-04
  1   3   158  1.60615e-04
  1   3   159  2.12746e-04
  1   3   160 -5.12576e-05
  1   3   161 -2.93588e-05
  1   3   164  1.02331e-04
  1   3   165  4.93827e-05
  1   3   168 -1.68435e-05
  1   3   169 -1.44686e-05
  1   3   172 -2.02708e-05
  1   3   173 -4.11700e-05
  1   3   176  4.31414e-05
  1   3   177  4.81651e-05
  1   4    14 -2.17371e-03
  1   4    18 -1.97748e-03
  1   4    22  1.41785e-04
  1   4    29  1.15295e-03
  1   4    30  2.46139e-03
  1   4    40  2.15077e-03
  1   4    42 -4.94789e-04
  1   4    43  9.02046e-04
  1   4    52  1.18976e-03
  1   4    53  7.66924e-04
  1   4    58  1.82176e-03
  1   4    59 -6.99307e-04
  1   4    66  1.27195e-03
  1   4    67 -7.84679e-04
  1   4    92  1.38585e-03
  1   4    93  1.16723e-03
  1   4    96  7.94079e-04
  1   4    97 -2.01221e-03
  1   4    98 -4.10023e-05
  1   4    99  1.07558e-04
  1   4   102  3.85596e-04
  1   4   103  3.99879e-04
  1   4   104  1.89803e-04
  1   4   105 -9.61242e-04
  1   4   108 -5.29076e-04
  1   4   109 -2.71695e-04
  1   4   114 -1.63417e-04
  1   4   115 -6.99695e-05
  1   4   120  3.81059e-04
  1   4   121  2.99508e-05
  1   4   124 -2.70260e-05
  1   4   125  3.24952e-04
  1   4   130 -2.40856e-04
  1   4   131  2.84911e-04
  1   4   132  6.63141e-04
  1   4   133 -1.13451e-04
  1   4   138 -5.05633e-04
  1   4   139  1.97005e-04
  1   4   140  1.12182e-04
  1   4   141 -3.35500e-04
  1   4   146 -2.17999e-04
  1   4   147  2.64903e-04
  1   4   150  9.45953e-05
  1   4   151 -1.60461e-04
  1   4   154  3.91961e-04
  1   4   155 -1.87849e-04
  1   4   158  1.61504e-04
  1   4   159 -2.11975e-04
  1   4   160 -5.06420e-05
  1   4   161  3.04539e-05
  1   4   164 -1.01443e-04
  1   4   165  5.11746e-05
  1   4   168 -1.68255e-05
  1   4   169  1.44321e-05
  1   4   172 -2.01120e-05
  1   4   173  4.13575e-05
  1   4   176 -4.30340e-05
  1   4   177  4.81984e-05
  1   5     7 -2.29500e-04
  1   5    13  5.69938e-05
  1   5    14  1.52387e-04
  1   5    18 -1.20625e-04
  1   5    19 -3.16402e-05
  1   5    22  7.34789e-04
  1   5    24  1.42392e-04
  1   5    29  1.06768e-04
  1   5    30  3.84540e-04
  1   5    36  1.38877e-04
  1   5    42 -5.20822e-04
  1   5    43  2.23973e-04
  1   5    51  9.86963e-05
  1   5    52  7.53043e-05
  1   5    53  1.22653e-04
  1   5    58  1.14264e-03
  1   5    59  1.34094e-04
  1   5    63  3.24502e-05
  1   5    66  4.48271e-04
  1   5    67  1.15230e-05
  1   5    71 -6.67921e-05
  1   5    77 -5.77737e-05
  1   5    80  5.62098e-05
  1   5    85 -1.78250e-05
  1   5    89  3.74736e-05
  1   5    92 -1.61079e-04
  1   5    93 -4.19103e-04
  1   5    96 -6.12424e-04
  1   5    97 -2.84695e-04
  1   5    98  1.42464e-04
  1   5    99  2.66296e-04
  1   5   102 -1.81000e-04
  1   5   103 -1.04325e-04
  1   5   104 -1.30109e-04
  1   5   105 -5.72299e-04
  1   5   108  1.30808e-04
  1   5   109  1.58892e-04
  1   5   114 -3.89482e-04
  1   5   115 -6.57503e-04
  1   5   120 -8.18140e-05
  1   5   121 -1.44981e-04
  1   5   124 -6.83060e-04
  1   5   125 -8.60363e-04
  1   5   130 -1.91948e-03
  1   5   131  9.94866e-04
  1   5   132 -9.47618e-04
  1   5   133  8.19994e-04
  1   5   138 -2.96503e-04
  1   5   139  1.13958e-04
  1   5   140 -1.14699e-03
  1   5   141  2.11637e-03
  1   5   146 -1.08636e-03
  1   5   147  6.00685e-04
  1   5   150 -1.02081e-05
  1   5   151 -2.36886e-04
  1   5   154  3.58512e-04
  1   5   155 -2.77101e-04
  1   5   159 -5.81071e-05
  1   5   160  1.12319e-04
  1   5   161 -4.10698e-05
  1   5   164 -8.42563e-05
  1   5   165  5.94447e-05
  1   5   168  5.49144e-05
  1   5   169 -1.81778e-05
  1   5   172  2.08440e-05
  1   5   176  4.62142e-05
  1   5   177 -1.03525e-04
  1   6     7  2.29641e-04
  1   6    13 -5.69086e-05
  1   6    14  1.52462e-04
  1   6    18  1.20386e-04
  1   6    19  3.16470e-05
  1   6    22  7.34764e-04
  1   6    24 -1.42424e-04
  1   6    29 -1.06541e-04
  1   6    30  3.84506e-04
  1   6    36 -1.38831e-04
  1   6    42 -5.20737e-04
  1   6    43 -2.24298e-04
  1   6    51 -9.90422e-05
  1   6    52 -7.54618e-05
  1   6    53  1.22643e-04
  1   6    58  1.14257e-03
  1   6    59 -1.34054e-04
  1   6    63 -3.25759e-05
  1   6    66  4.48213e-04
  1   6    67 -1.18673e-05
  1   6    71  6.66978e-05
  1   6    77  5.78080e-05
  1   6    80 -5.61412e-05
  1   6    85  1.78871e-05
  1   6    89 -3.75478e-05
  1   6    92  1.61036e-04
  1   6    93 -4.19134e-04
  1   6    96  6.12328e-04
  1   6    97 -2.84590e-04
  1   6    98 -1.42287e-04
  1   6    99  2.66268e-04
  1   6   102 -1.81035e-04
  1   6   103  1.04328e-04
  1   6   104  1.30547e-04
  1   6   105 -5.72131e-04
  1   6   108  1.30919e-04
  1   6   109 -1.58845e-04
  1   6   114  3.92044e-04
  1   6   115 -6.56016e-04
  1   6   120  8.19219e-05
  1   6   121 -1.45029e-04
  1   6   124  6.83189e-04
  1   6   125 -8.60378e-04
  1   6   130 -1.91957e-03
  1   6   131 -9.94720e-04
  1   6   132 -9.47628e-04
  1   6   133 -8.20341e-04
  1   6   138  2.96711e-04
  1   6   139  1.14052e-04
  1   6   140  1.14824e-03
  1   6   141  2.11584e-03
  1   6   146 -1.08584e-03
  1   6   147 -6.01531e-04
  1   6   150  1.06617e-05
  1   6   151 -2.36832e-04
  1   6   154 -3.58508e-04
  1   6   155 -2.77062e-04
  1   6   159  5.81678e-05
  1   6   160  1.13127e-04
  1   6   161  3.88537e-05
  1   6   164  8.52923e-05
  1   6   165  5.79520e-05
  1   6   168  5.49445e-05
  1   6   169  1.79806e-05
  1   6   172  2.08097e-05
  1   6   176 -4.63158e-05
  1   6   177 -1.03455e-04
  1   7    14  2.02862e-04
  1   7    22  3.79365e-04
  1   7    30  4.68668e-04
  1   7    42  5.59484e-04
  1   7    53  2.57880e-04
  1   7    58  8.77688e-04
  1   7    66  3.25100e-04
  1   7    93  1.89690e-04
  1   7    97  3.23784e-04
  1   7    99  2.86478e-04
  1   7   102  2.44239e-04
  1   7   105 -2.66971e-04
  1   7   108  5.05701e-04
  1   7   115 -6.27642e-04
  1   7   121 -3.01119e-04
  1   7   125 -1.24575e-03
  1   7   130 -2.28220e-03
  1   7   132 -1.74421e-03
  1   7   139  6.75615e-04
  1   7   141  1.99322e-03
  1   7   146 -8.52978e-04
  1   7   151  8.42953e-05
  1   7   155 -8.02413e-04
  1   7   158 -4.06429e-05
  1   7   160  9.45819e-05
  1   7   165  6.26151e-05
  1   7   168  6.06043e-05
  1   7   172  2.23928e-05
  1   7   177 -1.27313e-04
  1   8    14  4.77001e-04
  1   8    22  2.09692e-04
  1   8    30  2.49951e-04
  1   8    42  8.32752e-04
  1   8    53  2.42039e-04
  1   8    58  7.27850e-04
  1   8    66  1.68130e-04
  1   8    93  1.59870e-04
  1   8    97  6.87999e-04
  1   8    99  2.73531e-04
  1   8   102  2.81110e-04
  1   8   105 -1.37549e-04
  1   8   108  6.56691e-04
  1   8   115 -6.88501e-04
  1   8   121 -4.01307e-04
  1   8   125 -1.45099e-03
  1   8   130 -2.53855e-03
  1   8   132 -2.09808e-03
  1   8   139  8.11109e-04
  1   8   141  2.24079e-03
  1   8   146 -9.20043e-04
  1   8   151  1.11864e-04
  1   8   155 -8.87761e-04
  1   8   158 -6.19640e-05
  1   8   160  9.70876e-05
  1   8   165  6.29863e-05
  1   8   168  6.70855e-05
  1   8   172  2.16102e-05
  1   8   177 -1.51305e-04
  1   9    14  4.75740e-04
  1   9    22  1.40510e-04
  1   9    30  2.06273e-04
  1   9    42  2.37252e-04
  1   9    58  1.01289e-03
  1   9    66  2.50110e-04
  1   9    93 -1.57873e-04
  1   9    97  3.22984e-04
  1   9    99  1.37087e-04
  1   9   102  1.24924e-04
  1   9   105 -3.23118e-04
  1   9   108  4.21130e-04
  1   9   115 -7.09768e-04
  1   9   121 -4.77509e-04
  1   9   125 -1.05378e-03
  1   9   130 -2.29675e-03
  1   9   132 -1.48812e-03
  1   9   139  6.00908e-04
  1   9   141  2.15053e-03
  1   9   146 -1.11442e-03
  1   9   151 -4.38958e-04
  1   9   155 -6.16305e-04
  1   9   158 -1.44153e-05
  1   9   160  2.77376e-05
  1   9   165  1.37483e-05
  1   9   168  4.57171e-05
  1   9   172  1.43026e-05
  1   9   177 -1.52206e-04
  1  10    14  8.45135e-04
  1  10    22  4.77422e-04
  1  10    30 -4.27129e-04
  1  10    42 -8.91758e-04
  1  10    53 -2.38710e-04
  1  10    58  1.16672e-03
  1  10    66  1.71750e-04
  1  10    93 -8.37607e-04
  1  10    97  2.98728e-04
  1  10    99  3.29133e-04
  1  10   102 -3.58478e-04
  1  10   105 -2.53654e-04
  1  10   108 -2.87208e-05
  1  10   115 -8.64093e-04
  1  10   121 -1.93042e-04
  1  10   125 -7.11091e-04
  1  10   130 -2.08209e-03
  1  10   132 -4.91569e-04
  1  10   141  2.17987e-03
  1  10   146 -1.29621e-03
  1  10   151 -1.95484e-03
  1  10   155  5.23755e-04
  1  10   158 -6.71000e-05
  1  10   160 -1.14745e-04
  1  10   165 -1.50724e-04
  1  10   168  3.54581e-05
  1  10   172 -6.81572e-05
  1  10   177 -2.45613e-04
  1  11     7 -3.50184e-04
  1  11    13 -5.38790e-05
  1  11    14  1.99994e-04
  1  11    18  5.58128e-05
  1  11    19 -4.38190e-04
  1  11    22  4.43592e-04
  1  11    24  3.06821e-04
  1  11    29  4.16911e-05
  1  11    30  8.30548e-05
  1  11    36 -1.75693e-04
  1  11    40 -2.97160e-04
  1  11    41 -4.27901e-04
  1  11    42 -7.27508e-04
  1  11    43 -9.84679e-05
  1  11    51 -1.07446e-04
  1  11    53 -2.31574e-04
  1  11    58  1.35826e-03
  1  11    59  7.63782e-05
  1  11    63  3.06412e-04
  1  11    66  3.69058e-04
  1  11    67  7.12897e-05
  1  11    71 -1.75403e-04
  1  11    77 -4.13171e-04
  1  11    80 -2.40741e-04
  1  11    85  6.29497e-05
  1  11    89  1.20668e-04
  1  11    92 -3.54476e-05
  1  11    93 -2.64803e-04
  1  11    96 -1.48116e-04
  1  11    97  1.58984e-05
  1  11    98  1.73751e-05
  1  11    99  3.12614e-04
  1  11   102 -7.99127e-05
  1  11   103 -1.26421e-05
  1  11   104 -4.45985e-05
  1  11   105 -2.57362e-04
  1  11   108 -1.48423e-04
  1  11   115 -6.80170e-04
  1  11   120 -6.75158e-05
  1  11   121 -9.44825e-05
  1  11   124  3.90669e-05
  1  11   125 -4.02961e-04
  1  11   130 -1.68523e-03
  1  11   132  1.98821e-05
  1  11   133  5.63330e-05
  1  11   138 -4.22294e-05
  1  11   139  9.92298e-05
  1  11   140 -7.67988e-05
  1  11   141  1.22632e-03
  1  11   146 -8.69582e-04
  1  11   147  3.77435e-05
  1  11   150 -1.70512e-05
  1  11   151 -2.38682e-03
  1  11   154  3.99884e-05
  1  11   155  6.60958e-04
  1  11   158 -4.67327e-05
  1  11   160 -2.47105e-04
  1  11   165 -2.17077e-04
  1  11   172 -1.24401e-04
  1  11   177 -2.46662e-04
  1  12     7  3.50226e-04
  1  12    13  5.39397e-05
  1  12    14  1.99963e-04
  1  12    18 -5.59916e-05
  1  12    19  4.38200e-04
  1  12    22  4.43643e-04
  1  12    24 -3.06776e-04
  1  12    29 -4.15174e-05
  1  12    30  8.30779e-05
  1  12    36  1.75745e-04
  1  12    40  2.97312e-04
  1  12    41  4.28305e-04
  1  12    42 -7.27249e-04
  1  12    43  9.81006e-05
  1  12    51  1.07358e-04
  1  12    53 -2.31558e-04
  1  12    58  1.35824e-03
  1  12    59 -7.63270e-05
  1  12    63 -3.06444e-04
  1  12    66  3.69048e-04
  1  12    67 -7.15649e-05
  1  12    71  1.75363e-04
  1  12    77  4.13164e-04
  1  12    80  2.40736e-04
  1  12    85 -6.29142e-05
  1  12    89 -1.20711e-04
  1  12    92  3.53596e-05
  1  12    93 -2.64808e-04
  1  12    96  1.47941e-04
  1  12    97  1.58656e-05
  1  12    98 -1.71892e-05
  1  12    99  3.12624e-04
  1  12   102 -7.98984e-05
  1  12   103  1.26347e-05
  1  12   104  4.48315e-05
  1  12   105 -2.57352e-04
  1  12   108 -1.48420e-04
  1  12   115 -6.80172e-04
  1  12   120  6.76103e-05
  1  12   121 -9.44626e-05
  1  12   124 -3.90299e-05
  1  12   125 -4.02960e-04
  1  12   130 -1.68522e-03
  1  12   132  1.99065e-05
  1  12   133 -5.65126e-05
  1  12   138  4.23727e-05
  1  12   139  9.92171e-05
  1  12   140  7.75142e-05
  1  12   141  1.22625e-03
  1  12   146 -8.69555e-04
  1  12   147 -3.83998e-05
  1  12   150  2.17481e-05
  1  12   151 -2.38679e-03
  1  12   154 -3.98137e-05
  1  12   155  6.60942e-04
  1  12   158 -4.67473e-05
  1  12   160 -2.47132e-04
  1  12   165 -2.17047e-04
  1  12   172 -1.24413e-04
  1  12   177 -2.46655e-04
  1  13    14  1.03667e-03
  1  13    22  8.86705e-05
  1  13    30 -6.76971e-04
  1  13    42 -1.49071e-03
  1  13    53  8.68291e-05
  1  13    58  1.22922e-03
  1  13    66  3.77493e-04
  1  13    93 -8.57793e-04
  1  13    97  3.77684e-04
  1  13    99  4.55529e-04
  1  13   102 -3.63224e-04
  1  13   105 -2.35109e-04
  1  13   108 -5.03050e-04
  1  13   115 -4.97665e-04
  1  13   121 -6.23808e-04
  1  13   125  5.52494e-04
  1  13   130 -1.64378e-03
  1  13   132  9.43782e-04
  1  13   139 -1.83045e-04
  1  13   141  1.54293e-03
  1  13   146 -1.04224e-03
  1  13   151 -3.74202e-03
  1  13   155  1.92519e-04
  1  13   158  2.94789e-05
  1  13   160 -1.26639e-04
  1  13   165 -4.04108e-04
  1  13   168  3.95630e-05
  1  13   172 -1.49018e-04
  1  13   177 -3.74832e-04
  1  14     7 -2.93412e-04
  1  14    13 -1.09639e-04
  1  14    14  6.06495e-04
  1  14    19  2.50125e-04
  1  14    22 -4.74009e-05
  1  14    24  1.88165e-04
  1  14    29  2.97393e-05
  1  14    30 -2.35130e-04
  1  14    36 -1.35601e-04
  1  14    40 -6.62361e-05
  1  14    41  3.64703e-05
  1  14    42 -5.39153e-04
  1  14    43 -2.14774e-05
  1  14    51 -2.44769e-04
  1  14    53  1.40562e-04
  1  14    58  1.20915e-03
  1  14    59  1.00737e-05
  1  14    63 -1.25099e-04
  1  14    66  4.33077e-04
  1  14    67  1.17930e-05
  1  14    71 -1.00327e-04
  1  14    77 -3.58377e-05
  1  14    80 -2.10411e-05
  1  14    85 -5.61783e-05
  1  14    89  1.27766e-05
  1  14    96 -2.68929e-05
  1  14    97  6.45486e-04
  1  14    99  3.45587e-04
  1  14   102  1.54163e-04
  1  14   105 -1.12830e-04
  1  14   108 -2.01334e-04
  1  14   115 -4.42302e-04
  1  14   120 -2.15931e-05
  1  14   121 -5.90288e-04
  1  14   124  2.02627e-05
  1  14   125  4.43982e-04
  1  14   130 -1.81734e-03
  1  14   132  5.09981e-04
  1  14   138 -1.58649e-05
  1  14   139  3.54692e-04
  1  14   141  1.11126e-03
  1  14   146 -7.53263e-04
  1  14   150 -1.09916e-05
  1  14   151 -3.59866e-03
  1  14   154  1.39453e-05
  1  14   155 -4.43458e-04
  1  14   158  2.45973e-05
  1  14   160 -1.66056e-04
  1  14   165 -4.11766e-04
  1  14   168  4.64735e-05
  1  14   172 -1.82850e-04
  1  14   177 -3.85361e-04
  1  15     7  2.93400e-04
  1  15    13  1.09677e-04
  1  15    14  6.06487e-04
  1  15    19 -2.50161e-04
  1  15    22 -4.73644e-05
  1  15    24 -1.88098e-04
  1  15    29 -2.95395e-05
  1  15    30 -2.35120e-04
  1  15    36  1.35608e-04
  1  15    40  6.63784e-05
  1  15    41 -3.62244e-05
  1  15    42 -5.39167e-04
  1  15    43  2.11506e-05
  1  15    51  2.44608e-04
  1  15    53  1.40564e-04
  1  15    58  1.20915e-03
  1  15    59 -1.00099e-05
  1  15    63  1.25083e-04
  1  15    66  4.33072e-04
  1  15    67 -1.21149e-05
  1  15    71  1.00273e-04
  1  15    77  3.58376e-05
  1  15    80  2.10661e-05
  1  15    85  5.62107e-05
  1  15    89 -1.28116e-05
  1  15    96  2.67625e-05
  1  15    97  6.45466e-04
  1  15    99  3.45596e-04
  1  15   102  1.54167e-04
  1  15   105 -1.12835e-04
  1  15   108 -2.01333e-04
  1  15   115 -4.42322e-04
  1  15   120  2.16412e-05
  1  15   121 -5.90275e-04
  1  15   124 -2.02715e-05
  1  15   125  4.43976e-04
  1  15   130 -1.81734e-03
  1  15   132  5.09994e-04
  1  15   138  1.60258e-05
  1  15   139  3.54676e-04
  1  15   141  1.11124e-03
  1  15   146 -7.53249e-04
  1  15   150  1.79863e-05
  1  15   151 -3.59865e-03
  1  15   154 -1.37527e-05
  1  15   155 -4.43449e-04
  1  15   158  2.45794e-05
  1  15   160 -1.66073e-04
  1  15   165 -4.11780e-04
  1  15   168  4.64734e-05
  1  15   172 -1.82856e-04
  1  15   177 -3.85361e-04
  3   1    14 -3.14353e-03
  3   1    22 -2.23738e-03
  3   1    30  3.38190e-03
  3   1    42  7.22933e-04
  3   1    53  3.11522e-03
  3   1    58  1.11755e-03
  3   1    66  1.19530e-03
  3   1    93  2.96510e-03
  3   1    97 -1.27400e-03
  3   1    99  7.06055e-04
  3   1   102  7.57429e-04
  3   1   105 -1.30774e-04
  3   1   108 -9.84359e-04
  3   1   115 -1.21768e-05
  3   1   121 -7.25392e-05
  3   1   125  8.07747e-04
  3   1   130  1.86280e-04
  3   1   132  5.32382e-04
  3   1   139  1.01829e-03
  3   1   141 -7.86542e-04
  3   1   146 -1.76728e-04
  3   1   151 -1.20445e-05
  3   1   155 -6.64278e-04
  3   1   158  2.64258e-04
  3   1   160 -4.62544e-05
  3   1   165  4.42013e-05
  3   1   168 -2.03198e-05
  3   1   172 -4.85317e-05
  3   1   177  8.73853e-05
  3   2    13 -5.41863e-05
  3   2    14 -3.13576e-03
  3   2    18  1.57961e-03
  3   2    19 -1.31244e-05
  3   2    22 -1.53157e-03
  3   2    24 -2.74169e-05
  3   2    29 -8.59791e-04
  3   2    30  3.38453e-03
  3   2    40 -1.69171e-03
  3   2    41 -2.80007e-05
  3   2    42  2.95352e-04
  3   2    43 -8.22700e-04
  3   2    52 -1.06920e-03
  3   2    53  1.84785e-03
  3   2    58  1.71918e-03
  3   2    59  3.86402e-04
  3   2    63  1.41587e-05
  3   2    66  1.33125e-03
  3   2    67  6.01628e-04
  3   2    71  1.04618e-05
  3   2    92 -1.23009e-03
  3   2    93  2.41637e-03
  3   2    96 -7.07841e-04
  3   2    97 -2.01917e-03
  3   2    98 -7.05448e-05
  3   2    99  1.23896e-04
  3   2   102  7.80693e-04
  3   2   103 -3.16899e-04
  3   2   104 -6.96846e-05
  3   2   105 -6.99547e-04
  3   2   108 -8.07280e-04
  3   2   109  2.49504e-04
  3   2   114  5.51580e-05
  3   2   115  9.39488e-05
  3   2   120 -3.81287e-04
  3   2   121 -1.85321e-04
  3   2   125  7.38843e-04
  3   2   130  2.81386e-04
  3   2   131 -5.63208e-05
  3   2   132  8.91551e-04
  3   2   133  1.87465e-04
  3   2   138  3.69135e-04
  3   2   139  6.89507e-04
  3   2   140 -3.23498e-04
  3   2   141 -1.16912e-03
  3   2   146 -1.24006e-05
  3   2   147 -3.10891e-05
  3   2   150 -6.83009e-05
  3   2   151 -1.63974e-04
  3   2   154 -2.75097e-04
  3   2   155 -2.75284e-04
  3   2   158  2.14021e-04
  3   2   159  1.14130e-04
  3   2   160 -1.38345e-04
  3   2   164  6.40020e-05
  3   2   165  2.48987e-05
  3   2   168 -5.53382e-05
  3   2   172 -3.24719e-05
  3   2   173 -2.72790e-05
  3   2   177  7.39988e-05
  3   3    13  5.41759e-05
  3   3    14 -3.13573e-03
  3   3    18 -1.57968e-03
  3   3    19  1.31591e-05
  3   3    22 -1.53160e-03
  3   3    24  2.74175e-05
  3   3    29  8.59874e-04
  3   3    30  3.38451e-03
  3   3    40  1.69176e-03
  3   3    41  2.78581e-05
  3   3    42  2.95347e-04
  3   3    43  8.22515e-04
  3   3    52  1.06866e-03
  3   3    53  1.84807e-03
  3   3    58  1.71915e-03
  3   3    59 -3.86320e-04
  3   3    63 -1.41702e-05
  3   3    66  1.33089e-03
  3   3    67 -6.02458e-04
  3   3    71 -1.04749e-05
  3   3    92  1.22988e-03
  3   3    93  2.41642e-03
  3   3    96  7.07571e-04
  3   3    97 -2.01916e-03
  3   3    98  7.08187e-05
  3   3    99  1.23938e-04
  3   3   102  7.80666e-04
  3   3   103  3.17014e-04
  3   3   104  7.01612e-05
  3   3   105 -6.99503e-04
  3   3   108 -8.07130e-04
  3   3   109 -2.49954e-04
  3   3   114 -5.54976e-05
  3   3   115  9.37305e-05
  3   3   120  3.81381e-04
  3   3   121 -1.85357e-04
  3   3   125  7.38835e-04
  3   3   130  2.81396e-04
  3   3   131  5.62808e-05
  3   3   132  8.91536e-04
  3   3   133 -1.87538e-04
  3   3   138 -3.69008e-04
  3   3   139  6.89592e-04
  3   3   140  3.22965e-04
  3   3   141 -1.16928e-03
  3   3   146 -1.24121e-05
  3   3   147  3.11019e-05
  3   3   150  6.85736e-05
  3   3   151 -1.63823e-04
  3   3   154  2.75135e-04
  3   3   155 -2.75318e-04
  3   3   158  2.14502e-04
  3   3   159 -1.13145e-04
  3   3   160 -1.38283e-04
  3   3   164 -6.35408e-05
  3   3   165  2.60155e-05
  3   3   168 -5.53306e-05
  3   3   172 -3.23681e-05
  3   3   173  2.75220e-05
  3   3   177  7.39876e-05
  3   4     7 -2.55036e-05
  3   4    13  2.07305e-04
  3   4    14 -2.87295e-03
  3   4    18  1.56480e-03
  3   4    19 -1.08266e-05
  3   4    22  1.62068e-03
  3   4    24  7.69099e-05
  3   4    29 -1.29738e-03
  3   4    30  3.07488e-03
  3   4    36  3.24112e-05
  3   4    40 -1.20362e-03
  3   4    41  4.59574e-05
  3   4    42 -1.95627e-03
  3   4    43  5.00287e-05
  3   4    51  3.16721e-05
  3   4    52 -6.17815e-04
  3   4    53 -1.04049e-04
  3   4    58  2.84081e-03
  3   4    59  1.20008e-03
  3   4    66  1.99102e-03
  3   4    67  7.32797e-04
  3   4    71 -5.75913e-05
  3   4    77 -3.09438e-05
  3   4    80  1.37667e-05
  3   4    85  2.60143e-05
  3   4    92 -1.07361e-03
  3   4    93  7.12581e-04
  3   4    96 -1.08525e-03
  3   4    97 -3.74293e-03
  3   4    98  5.44236e-04
  3   4    99 -1.04545e-04
  3   4   102  1.83992e-04
  3   4   103 -4.41743e-04
  3   4   104 -5.12277e-04
  3   4   105 -1.85718e-03
  3   4   108 -8.93161e-04
  3   4   109  4.15063e-04
  3   4   114 -1.50952e-04
  3   4   115  9.20743e-05
  3   4   120 -7.05488e-05
  3   4   121  3.40661e-04
  3   4   124 -8.55333e-04
  3   4   125  8.14726e-04
  3   4   130  3.39302e-04
  3   4   131  5.71869e-04
  3   4   132  1.87702e-03
  3   4   133  8.16667e-04
  3   4   138  2.39174e-04
  3   4   139 -4.83389e-04
  3   4   140 -7.82552e-04
  3   4   141 -9.78961e-04
  3   4   146 -4.31885e-05
  3   4   147 -3.85697e-05
  3   4   150 -5.64798e-05
  3   4   151 -3.20742e-04
  3   4   154 -4.26882e-05
  3   4   155  1.17115e-04
  3   4   158  1.45115e-04
  3   4   159  1.61538e-04
  3   4   160 -4.98270e-05
  3   4   161 -1.01508e-04
  3   4   165  2.42903e-05
  3   4   168 -2.60468e-05
  3   4   169 -4.47453e-05
  3   4   173 -2.32355e-05
  3   4   176  6.31284e-05
  3   4   177  7.13616e-05
  3   5     7  2.54058e-05
  3   5    13 -2.07263e-04
  3   5    14 -2.87296e-03
  3   5    18 -1.56505e-03
  3   5    19  1.08253e-05
  3   5    22  1.62064e-03
  3   5    24 -7.68500e-05
  3   5    29  1.29758e-03
  3   5    30  3.07493e-03
  3   5    36 -3.23625e-05
  3   5    40  1.20386e-03
  3   5    41 -4.49217e-05
  3   5    42 -1.95624e-03
  3   5    43 -5.06365e-05
  3   5    51 -3.15137e-05
  3   5    52  6.17706e-04
  3   5    53 -1.03947e-04
  3   5    58  2.84081e-03
  3   5    59 -1.20011e-03
  3   5    66  1.99058e-03
  3   5    67 -7.34079e-04
  3   5    71  5.75478e-05
  3   5    77  3.09270e-05
  3   5    80 -1.37994e-05
  3   5    85 -2.60045e-05
  3   5    92  1.07359e-03
  3   5    93  7.12630e-04
  3   5    96  1.08503e-03
  3   5    97 -3.74299e-03
  3   5    98 -5.43997e-04
  3   5    99 -1.04637e-04
  3   5   102  1.83935e-04
  3   5   103  4.41805e-04
  3   5   104  5.13425e-04
  3   5   105 -1.85690e-03
  3   5   108 -8.92939e-04
  3   5   109 -4.15573e-04
  3   5   114  1.50615e-04
  3   5   115  9.26348e-05
  3   5   120  7.06893e-05
  3   5   121  3.40647e-04
  3   5   124  8.55310e-04
  3   5   125  8.14777e-04
  3   5   130  3.39257e-04
  3   5   131 -5.71925e-04
  3   5   132  1.87715e-03
  3   5   133 -8.16674e-04
  3   5   138 -2.39240e-04
  3   5   139 -4.83333e-04
  3   5   140  7.82245e-04
  3   5   141 -9.79343e-04
  3   5   146 -4.32311e-05
  3   5   147  3.85599e-05
  3   5   150  5.70819e-05
  3   5   151 -3.20622e-04
  3   5   154  4.28008e-05
  3   5   155  1.17140e-04
  3   5   158  1.45777e-04
  3   5   159 -1.60843e-04
  3   5   160 -4.77421e-05
  3   5   161  1.02565e-04
  3   5   165  2.41936e-05
  3   5   168 -2.59581e-05
  3   5   169  4.47304e-05
  3   5   173  2.33328e-05
  3   5   176 -6.30016e-05
  3   5   177  7.14350e-05
  3   6    14 -2.72072e-03
  3   6    22  2.04947e-03
  3   6    30  2.89017e-03
  3   6    42 -2.29357e-03
  3   6    53  4.15458e-04
  3   6    58  2.60556e-03
  3   6    66  2.04984e-03
  3   6    93  5.90305e-04
  3   6    97 -3.56043e-03
  3   6    99  3.80596e-04
  3   6   102 -6.30282e-05
  3   6   105 -1.69212e-03
  3   6   108 -1.06639e-03
  3   6   115 -1.87496e-05
  3   6   121  6.34284e-04
  3   6   125  8.68684e-04
  3   6   130  2.37316e-04
  3   6   132  1.84327e-03
  3   6   139 -5.96881e-04
  3   6   141 -5.01322e-04
  3   6   146 -2.18745e-04
  3   6   151 -2.37309e-04
  3   6   155 -7.79258e-05
  3   6   158  1.70213e-04
  3   6   160  6.91134e-05
  3   6   165  4.47585e-05
  3   6   168  1.65663e-05
  3   6   177  8.50744e-05
  3   7    14  6.85486e-04
  3   7    22  1.13813e-04
  3   7    30  3.48835e-05
  3   7    42  1.38596e-03
  3   7    53  4.21721e-04
  3   7    58  2.23190e-04
  3   7    66 -8.80357e-05
  3   7    93  4.55576e-04
  3   7    97  1.54134e-03
  3   7    99  3.54282e-04
  3   7   102  4.14537e-04
  3   7   105  2.02618e-04
  3   7   108  8.89191e-04
  3   7   115 -6.01863e-04
  3   7   121 -4.18995e-04
  3   7   125 -1.76370e-03
  3   7   130 -2.67431e-03
  3   7   132 -2.72668e-03
  3   7   139  1.11450e-03
  3   7   141  2.32985e-03
  3   7   146 -7.18570e-04
  3   7   151  7.54641e-04
  3   7   155 -1.31760e-03
  3   7   158 -6.34325e-05
  3   7   160  1.54678e-04
  3   7   165  1.05290e-04
  3   7   168  9.83333e-05
  3   7   172 -2.29002e-05
  3   7   177 -1.55894e-04
  3   8    14  6.32364e-04
  3   8    22  3.99022e-05
  3   8    30  8.93559e-05
  3   8    42  1.27922e-03
  3   8    53  3.87829e-04
  3   8    58  3.06891e-04
  3   8    66 -5.74163e-05
  3   8    93  4.64488e-04
  3   8    97  1.47103e-03
  3   8    99  3.04441e-04
  3   8   102  4.13981e-04
  3   8   105  1.44154e-04
  3   8   108  8.40866e-04
  3   8   115 -5.87708e-04
  3   8   121 -4.67567e-04
  3   8   125 -1.63239e-03
  3   8   130 -2.61094e-03
  3   8   132 -2.58385e-03
  3   8   139  1.09677e-03
  3   8   141  2.28428e-03
  3   8   146 -7.59315e-04
  3   8   151  6.78525e-04
  3   8   155 -1.34188e-03
  3   8   158 -5.34900e-05
  3   8   160  1.46413e-04
  3   8   165  9.90342e-05
  3   8   168  9.53943e-05
  3   8   172 -2.57639e-05
  3   8   177 -1.56316e-04
  3   9     7 -2.85330e-04
  3   9    13 -1.29656e-04
  3   9    14  1.00325e-03
  3   9    18  8.26555e-05
  3   9    19 -1.88064e-05
  3   9    22  5.04964e-04
  3   9    24  1.16840e-04
  3   9    29 -7.26290e-05
  3   9    30 -4.92780e-04
  3   9    36  5.47689e-05
  3   9    40 -5.32240e-04
  3   9    41 -4.07155e-05
  3   9    42 -3.79249e-05
  3   9    43  2.48758e-04
  3   9    51  6.53507e-05
  3   9    52 -8.36809e-05
  3   9    53  1.03206e-04
  3   9    58  5.79514e-04
  3   9    59  4.30690e-04
  3   9    63  3.77309e-05
  3   9    66 -1.04270e-04
  3   9    67  2.26628e-04
  3   9    71 -3.06752e-05
  3   9    77 -4.42797e-05
  3   9    80  2.96383e-05
  3   9    85 -1.85749e-05
  3   9    89  2.95527e-05
  3   9    92 -6.94462e-04
  3   9    93 -8.78209e-04
  3   9    96 -1.40476e-03
  3   9    97  7.65159e-04
  3   9    98  2.82198e-04
  3   9    99  3.63179e-04
  3   9   102 -2.92755e-04
  3   9   103 -3.21022e-04
  3   9   104 -3.63195e-04
  3   9   105 -1.21758e-04
  3   9   108  4.31373e-04
  3   9   109  3.49324e-04
  3   9   114 -7.80852e-04
  3   9   115 -9.12475e-04
  3   9   120 -1.94149e-04
  3   9   121 -1.64678e-04
  3   9   124 -1.44098e-03
  3   9   125 -1.45128e-03
  3   9   130 -2.47914e-03
  3   9   131  1.86412e-03
  3   9   132 -1.75624e-03
  3   9   133  1.67134e-03
  3   9   138 -4.54171e-04
  3   9   139  2.63756e-04
  3   9   140 -2.35074e-03
  3   9   141  2.91405e-03
  3   9   146 -1.40800e-03
  3   9   147  1.20030e-03
  3   9   150 -7.06334e-05
  3   9   151 -1.93268e-04
  3   9   154  3.84152e-04
  3   9   155 -1.16418e-04
  3   9   158 -5.71424e-05
  3   9   159 -1.82342e-05
  3   9   160  1.29521e-04
  3   9   161 -8.72675e-05
  3   9   164 -1.59254e-04
  3   9   165  8.43127e-05
  3   9   168  7.74073e-05
  3   9   169 -4.47879e-05
  3   9   172  1.76946e-05
  3   9   176  1.97524e-04
  3   9   177 -1.54632e-04
  3  10     7  2.85310e-04
  3  10    13  1.29700e-04
  3  10    14  1.00328e-03
  3  10    18 -8.28496e-05
  3  10    19  1.88435e-05
  3  10    22  5.04951e-04
  3  10    24 -1.16787e-04
  3  10    29  7.28463e-05
  3  10    30 -4.92780e-04
  3  10    36 -5.46908e-05
  3  10    40  5.32360e-04
  3  10    41  4.07862e-05
  3  10    42 -3.78248e-05
  3  10    43 -2.49001e-04
  3  10    51 -6.53377e-05
  3  10    52  8.35187e-05
  3  10    53  1.03213e-04
  3  10    58  5.79490e-04
  3  10    59 -4.30591e-04
  3  10    63 -3.76987e-05
  3  10    66 -1.04398e-04
  3  10    67 -2.26612e-04
  3  10    71  3.06544e-05
  3  10    77  4.42445e-05
  3  10    80 -2.96791e-05
  3  10    85  1.86028e-05
  3  10    89 -2.96321e-05
  3  10    92  6.94383e-04
  3  10    93 -8.78185e-04
  3  10    96  1.40462e-03
  3  10    97  7.65134e-04
  3  10    98 -2.82029e-04
  3  10    99  3.63140e-04
  3  10   102 -2.92803e-04
  3  10   103  3.20991e-04
  3  10   104  3.63356e-04
  3  10   105 -1.21561e-04
  3  10   108  4.31549e-04
  3  10   109 -3.49095e-04
  3  10   114  7.84375e-04
  3  10   115 -9.09503e-04
  3  10   120  1.94222e-04
  3  10   121 -1.64721e-04
  3  10   124  1.44110e-03
  3  10   125 -1.45117e-03
  3  10   130 -2.47933e-03
  3  10   131 -1.86386e-03
  3  10   132 -1.75606e-03
  3  10   133 -1.67169e-03
  3  10   138  4.54411e-04
  3  10   139  2.63944e-04
  3  10   140  2.35230e-03
  3  10   141  2.91289e-03
  3  10   146 -1.40701e-03
  3  10   147 -1.20138e-03
  3  10   150  7.10147e-05
  3  10   151 -1.93143e-04
  3  10   154 -3.84129e-04
  3  10   155 -1.16423e-04
  3  10   158 -5.72390e-05
  3  10   159  1.81045e-05
  3  10   160  1.31259e-04
  3  10   161  8.46895e-05
  3  10   164  1.60717e-04
  3  10   165  8.14910e-05
  3  10   168  7.74956e-05
  3  10   169  4.45404e-05
  3  10   172  1.76349e-05
  3  10   176 -1.97687e-04
  3  10   177 -1.54392e-04
  3  11    14  5.71805e-04
  3  11    22  2.59766e-04
  3  11    30  1.07227e-04
  3  11    42  1.01241e-03
  3  11    53  2.61045e-04
  3  11    58  5.35807e-04
  3  11    66  5.93396e-05
  3  11    93  1.68151e-04
  3  11    97  8.93150e-04
  3  11    99  3.07223e-04
  3  11   102  2.74064e-04
  3  11   108  7.31852e-04
  3  11   115 -6.75810e-04
  3  11   121 -3.52019e-04
  3  11   125 -1.58038e-03
  3  11   130 -2.54287e-03
  3  11   132 -2.23698e-03
  3  11   139  8.55945e-04
  3  11   141  2.22123e-03
  3  11   146 -8.51162e-04
  3  11   151  2.17352e-04
  3  11   155 -9.07002e-04
  3  11   158 -6.09735e-05
  3  11   160  1.08693e-04
  3  11   165  8.17617e-05
  3  11   168  7.49101e-05
  3  11   172  1.47586e-05
  3  11   177 -1.42351e-04
  3  12    14  5.50056e-04
  3  12    22  2.12771e-04
  3  12    30  1.34488e-04
  3  12    42  8.57808e-04
  3  12    53  1.83520e-04
  3  12    58  6.47784e-04
  3  12    66  1.01256e-04
  3  12    93  1.09576e-04
  3  12    97  7.47198e-04
  3  12    99  2.57578e-04
  3  12   102  2.43197e-04
  3  12   105 -8.07007e-05
  3  12   108  6.63955e-04
  3  12   115 -6.71447e-04
  3  12   121 -3.76933e-04
  3  12   125 -1.47452e-03
  3  12   130 -2.45003e-03
  3  12   132 -2.06523e-03
  3  12   139  7.89655e-04
  3  12   141  2.16226e-03
  3  12   146 -8.92490e-04
  3  12   151  1.45316e-04
  3  12   155 -8.35042e-04
  3  12   158 -5.72973e-05
  3  12   160  9.18162e-05
  3  12   165  7.30389e-05
  3  12   168  6.83415e-05
  3  12   172  1.93805e-05
  3  12   177 -1.41883e-04
  3  13    14  1.17883e-03
  3  13    22  8.56403e-04
  3  13    30 -1.23297e-03
  3  13    42 -1.57975e-03
  3  13    53 -6.94178e-04
  3  13    58  1.01845e-03
  3  13    66 -3.20247e-04
  3  13    93 -1.79434e-03
  3  13    97  7.24235e-04
  3  13    99  3.29761e-04
  3  13   102 -7.51890e-04
  3  13   105 -5.46859e-05
  3  13   108 -1.26403e-04
  3  13   115 -1.09905e-03
  3  13   121  5.82815e-05
  3  13   125 -5.70749e-04
  3  13   130 -2.13734e-03
  3  13   132  1.19180e-04
  3  13   139 -4.46531e-04
  3  13   141  2.47539e-03
  3  13   146 -1.65827e-03
  3  13   151 -3.30047e-03
  3  13   155  1.53843e-03
  3  13   158 -1.11282e-04
  3  13   160 -2.48101e-04
  3  13   165 -2.41678e-04
  3  13   168  1.63038e-05
  3  13   172 -1.49044e-04
  3  13   177 -3.22847e-04
  3  14    14  8.69356e-04
  3  14    22  3.55704e-04
  3  14    30 -1.02885e-03
  3  14    42 -1.31907e-03
  3  14    53 -1.74108e-04
  3  14    58  9.00696e-04
  3  14    66 -2.33695e-04
  3  14    93 -1.25456e-03
  3  14    97  1.05677e-03
  3  14    99  2.85897e-04
  3  14   102 -4.16433e-04
  3  14   105  4.74574e-05
  3  14   108 -2.00083e-04
  3  14   115 -8.55209e-04
  3  14   121 -4.02520e-04
  3  14   125  5.25077e-04
  3  14   130 -2.06823e-03
  3  14   132  8.57248e-04
  3  14   139 -1.49791e-04
  3  14   141  2.13321e-03
  3  14   146 -1.66914e-03
  3  14   151 -4.48624e-03
  3  14   155  3.50340e-04
  3  14   158  2.36327e-05
  3  14   160 -1.59962e-04
  3  14   165 -3.63948e-04
  3  14   168  4.78465e-05
  3  14   172 -2.13000e-04
  3  14   177 -3.96281e-04
  3  15     7 -1.82817e-04
  3  15    13 -5.60023e-05
  3  15    14  7.41016e-04
  3  15    18 -9.04554e-05
  3  15    19  2.50989e-04
  3  15    22  2.53694e-04
  3  15    24  9.53454e-05
  3  15    29  1.97446e-04
  3  15    30 -5.03511e-04
  3  15    36 -1.14906e-04
  3  15    40 -6.43810e-04
  3  15    41  7.49634e-05
  3  15    42 -4.00948e-04
  3  15    43 -3.43130e-04
  3  15    51 -1.72289e-04
  3  15    52  6.74239e-05
  3  15    53 -2.42191e-04
  3  15    58  9.42054e-04
  3  15    59  7.22016e-05
  3  15    63 -1.18770e-04
  3  15    66  6.38345e-05
  3  15    67  7.59140e-05
  3  15    71 -5.60173e-05
  3  15    77  1.12117e-05
  3  15    80  1.00161e-05
  3  15    85 -2.04820e-05
  3  15    92 -6.33876e-05
  3  15    93 -3.36334e-04
  3  15    96 -6.55397e-04
  3  15    97  9.94190e-04
  3  15    98  1.53321e-04
  3  15    99  3.38999e-04
  3  15   102 -4.80020e-05
  3  15   103 -3.50359e-05
  3  15   104 -2.18173e-04
  3  15   105  1.63355e-04
  3  15   108  5.78763e-05
  3  15   109 -9.43174e-05
  3  15   114 -1.95758e-04
  3  15   115 -7.10184e-04
  3  15   120 -8.53104e-05
  3  15   121 -3.00029e-04
  3  15   124  1.48437e-04
  3  15   125 -4.31222e-04
  3  15   130 -2.10332e-03
  3  15   131  4.17020e-04
  3  15   132 -2.58408e-04
  3  15   133  1.00266e-04
  3  15   138 -2.51830e-04
  3  15   139  3.36870e-04
  3  15   140 -6.33089e-04
  3  15   141  1.58622e-03
  3  15   146 -9.49248e-04
  3  15   147  4.23696e-04
  3  15   150  7.75383e-04
  3  15   151 -2.91978e-03
  3  15   154  8.66073e-05
  3  15   155  3.23368e-04
  3  15   158 -5.46180e-05
  3  15   159 -5.98324e-05
  3  15   160 -2.66341e-04
  3  15   161  7.96210e-05
  3  15   164  5.93421e-05
  3  15   165 -3.07147e-04
  3  15   168  3.41093e-05
  3  15   172 -1.84210e-04
  3  15   173  6.93233e-05
  3  15   176  1.13310e-04
  3  15   177 -3.26822e-04
  3  16     7  1.82733e-04
  3  16    13  5.60500e-05
  3  16    14  7.41008e-04
  3  16    18  9.02921e-05
  3  16    19 -2.50955e-04
  3  16    22  2.53740e-04
  3  16    24 -9.53054e-05
  3  16    29 -1.97259e-04
  3  16    30 -5.03511e-04
  3  16    36  1.14963e-04
  3  16    40  6.43952e-04
  3  16    41 -7.46801e-05
  3  16    42 -4.00982e-04
  3  16    43  3.42820e-04
  3  16    51  1.72361e-04
  3  16    52 -6.75208e-05
  3  16    53 -2.42200e-04
  3  16    58  9.42046e-04
  3  16    59 -7.21332e-05
  3  16    63  1.18822e-04
  3  16    66  6.37913e-05
  3  16    67 -7.60063e-05
  3  16    71  5.60205e-05
  3  16    77 -1.12106e-05
  3  16    80 -1.00241e-05
  3  16    85  2.05181e-05
  3  16    92  6.33036e-05
  3  16    93 -3.36316e-04
  3  16    96  6.55252e-04
  3  16    97  9.94184e-04
  3  16    98 -1.53132e-04
  3  16    99  3.38982e-04
  3  16   102 -4.79921e-05
  3  16   103  3.50463e-05
  3  16   104  2.18154e-04
  3  16   105  1.63477e-04
  3  16   108  5.78355e-05
  3  16   109  9.43241e-05
  3  16   114  1.98482e-04
  3  16   115 -7.09432e-04
  3  16   120  8.53912e-05
  3  16   121 -3.00025e-04
  3  16   124 -1.48395e-04
  3  16   125 -4.31236e-04
  3  16   130 -2.10337e-03
  3  16   131 -4.16793e-04
  3  16   132 -2.58377e-04
  3  16   133 -1.00477e-04
  3  16   138  2.52017e-04
  3  16   139  3.36899e-04
  3  16   140  6.33973e-04
  3  16   141  1.58588e-03
  3  16   146 -9.48882e-04
  3  16   147 -4.24421e-04
  3  16   150 -7.69651e-04
  3  16   151 -2.92129e-03
  3  16   154 -8.64399e-05
  3  16   155  3.23375e-04
  3  16   158 -5.48763e-05
  3  16   159  5.97171e-05
  3  16   160 -2.67906e-04
  3  16   161 -7.41209e-05
  3  16   164 -6.47819e-05
  3  16   165 -3.06036e-04
  3  16   168  3.41165e-05
  3  16   172 -1.84518e-04
  3  16   173 -6.85474e-05
  3  16   176 -1.13633e-04
  3  16   177 -3.26666e-04
  3  17     7 -2.36828e-04
  3  17    13 -1.14466e-04
  3  17    14  7.02882e-04
  3  17    18  2.56888e-05
  3  17    19  2.12359e-04
  3  17    22  1.46135e-05
  3  17    24  9.75473e-05
  3  17    29 -2.43092e-04
  3  17    30 -3.79742e-04
  3  17    36 -1.50902e-04
  3  17    40  3.94319e-04
  3  17    42 -4.73784e-04
  3  17    43 -2.08207e-05
  3  17    51 -2.16364e-04
  3  17    52 -9.55193e-05
  3  17    53 -2.12626e-05
  3  17    58  1.07643e-03
  3  17    59 -9.55830e-05
  3  17    63 -7.80397e-05
  3  17    66  2.75771e-04
  3  17    67 -9.86016e-05
  3  17    71 -8.39175e-05
  3  17    77 -3.65495e-05
  3  17    80 -1.32304e-05
  3  17    85 -1.47323e-05
  3  17    89  1.03000e-05
  3  17    92 -1.66394e-04
  3  17    93 -1.77783e-04
  3  17    96 -2.44679e-05
  3  17    97  7.13284e-04
  3  17    98  4.01089e-05
  3  17    99  3.37564e-04
  3  17   102  6.07822e-05
  3  17   103 -8.06767e-05
  3  17   105 -1.07082e-05
  3  17   108 -1.20941e-04
  3  17   109 -2.33316e-05
  3  17   114 -1.79699e-04
  3  17   115 -5.08212e-04
  3  17   120  2.05157e-04
  3  17   121 -5.09857e-04
  3  17   124 -1.40704e-04
  3  17   125  1.46145e-04
  3  17   130 -1.82999e-03
  3  17   131  2.93461e-04
  3  17   132  2.87014e-04
  3  17   133 -7.56046e-05
  3  17   138  5.63696e-05
  3  17   139  3.38572e-04
  3  17   140 -3.04274e-04
  3  17   141  1.18474e-03
  3  17   146 -7.86248e-04
  3  17   147  2.21742e-04
  3  17   150  5.98611e-04
  3  17   151 -3.32057e-03
  3  17   154 -1.49722e-04
  3  17   155 -2.00636e-04
  3  17   158  1.06733e-05
  3  17   160 -2.10667e-04
  3  17   161  3.71965e-05
  3  17   164  3.40594e-05
  3  17   165 -3.93547e-04
  3  17   168  4.28892e-05
  3  17   169 -1.18750e-05
  3  17   172 -1.89361e-04
  3  17   173  3.33790e-05
  3  17   176  7.30361e-05
  3  17   177 -3.66847e-04
  3  18     7  2.36850e-04
  3  18    13  1.14499e-04
  3  18    14  7.02866e-04
  3  18    18 -2.58528e-05
  3  18    19 -2.12398e-04
  3  18    22  1.46193e-05
  3  18    24 -9.74451e-05
  3  18    29  2.43285e-04
  3  18    30 -3.79723e-04
  3  18    36  1.50946e-04
  3  18    40 -3.94185e-04
  3  18    42 -4.73786e-04
  3  18    43  2.05093e-05
  3  18    51  2.16215e-04
  3  18    52  9.53813e-05
  3  18    53 -2.12370e-05
  3  18    58  1.07643e-03
  3  18    59  9.56535e-05
  3  18    63  7.80008e-05
  3  18    66  2.75829e-04
  3  18    67  9.83817e-05
  3  18    71  8.38600e-05
  3  18    77  3.65301e-05
  3  18    80  1.32477e-05
  3  18    85  1.47534e-05
  3  18    89 -1.03408e-05
  3  18    92  1.66321e-04
  3  18    93 -1.77788e-04
  3  18    96  2.43410e-05
  3  18    97  7.13286e-04
  3  18    98 -3.99222e-05
  3  18    99  3.37561e-04
  3  18   102  6.07673e-05
  3  18   103  8.07092e-05
  3  18   105 -1.07191e-05
  3  18   108 -1.20957e-04
  3  18   109  2.32478e-05
  3  18   114  1.81663e-04
  3  18   115 -5.07524e-04
  3  18   120 -2.05097e-04
  3  18   121 -5.09841e-04
  3  18   124  1.40720e-04
  3  18   125  1.46152e-04
  3  18   130 -1.83003e-03
  3  18   131 -2.93292e-04
  3  18   132  2.87010e-04
  3  18   133  7.54457e-05
  3  18   138 -5.61989e-05
  3  18   139  3.38599e-04
  3  18   140  3.04988e-04
  3  18   141  1.18459e-03
  3  18   146 -7.86074e-04
  3  18   147 -2.22345e-04
  3  18   150 -5.92154e-04
  3  18   151 -3.32172e-03
  3  18   154  1.49893e-04
  3  18   155 -2.00645e-04
  3  18   158  1.06825e-05
  3  18   160 -2.11378e-04
  3  18   161 -3.28402e-05
  3  18   164 -4.10287e-05
  3  18   165 -3.92878e-04
  3  18   168  4.29134e-05
  3  18   169  1.17068e-05
  3  18   172 -1.89514e-04
  3  18   173 -3.25860e-05
  3  18   176 -7.34165e-05
  3  18   177 -3.66750e-04
  5   1     7  1.39098e-04
  5   1    13  5.52851e-04
  5   1    14 -5.93525e-03
  5   1    19 -3.69886e-04
  5   1    22 -6.09852e-05
  5   1    24 -1.82869e-04
  5   1    30  6.43518e-03
  5   1    36  2.17561e-04
  5   1    41 -2.38416e-04
  5   1    42 -1.61836e-03
  5   1    51  8.40702e-05
  5   1    53  2.72051e-03
  5   1    58  4.15763e-03
  5   1    63  1.85696e-04
  5   1    66  3.25099e-03
  5   1    71 -2.63707e-04
  5   1    77 -1.18929e-04
  5   1    80  6.33322e-05
  5   1    85  1.29568e-04
  5   1    89  3.69513e-05
  5   1    93  3.29823e-03
  5   1    97 -5.18936e-03
  5   1    99  5.36891e-04
  5   1   102  8.15270e-04
  5   1   105 -2.13565e-03
  5   1   108 -1.81094e-03
  5   1   121  3.18170e-04
  5   1   125  1.47057e-03
  5   1   130  3.50874e-04
  5   1   132  2.29918e-03
  5   1   139  3.47083e-04
  5   1   141 -1.44691e-03
  5   1   146 -3.08292e-04
  5   1   151 -2.62309e-04
  5   1   155 -4.90877e-04
  5   1   158  4.03530e-04
  5   1   160 -7.15039e-05
  5   1   165  8.38676e-05
  5   1   168 -4.46203e-05
  5   1   172 -4.23953e-05
  5   1   177  1.33125e-04
  5   2     7 -1.42700e-04
  5   2    13 -5.62258e-04
  5   2    14 -5.96590e-03
  5   2    19  3.67998e-04
  5   2    22 -1.07455e-04
  5   2    24  1.83365e-04
  5   2    30  6.45677e-03
  5   2    36 -2.19802e-04
  5   2    41  2.36751e-04
  5   2    42 -1.63000e-03
  5   2    51 -8.03102e-05
  5   2    53  2.73362e-03
  5   2    58  4.21104e-03
  5   2    63 -1.84690e-04
  5   2    66  3.28073e-03
  5   2    71  2.68331e-04
  5   2    77  1.19632e-04
  5   2    80 -6.41219e-05
  5   2    85 -1.30566e-04
  5   2    89 -3.79203e-05
  5   2    93  3.32988e-03
  5   2    97 -5.18636e-03
  5   2    99  5.41666e-04
  5   2   102  8.13926e-04
  5   2   105 -2.13509e-03
  5   2   108 -1.82520e-03
  5   2   121  3.09920e-04
  5   2   125  1.45138e-03
  5   2   130  3.12733e-04
  5   2   132  2.29645e-03
  5   2   139  3.77171e-04
  5   2   141 -1.43532e-03
  5   2   146 -3.20085e-04
  5   2   151 -2.69382e-04
  5   2   155 -4.89052e-04
  5   2   158  3.99825e-04
  5   2   160 -7.26613e-05
  5   2   165  7.74356e-05
  5   2   168 -4.31992e-05
  5   2   172 -4.20583e-05
  5   2   177  1.34818e-04
  5   3     7 -2.80829e-05
  5   3    13  3.93182e-05
  5   3    14 -5.92362e-03
  5   3    19  1.43958e-04
  5   3    22  2.62260e-04
  5   3    24  1.37421e-04
  5   3    30  6.41686e-03
  5   3    36 -2.84222e-05
  5   3    41  1.80449e-04
  5   3    42 -1.90993e-03
  5   3    53  1.52316e-03
  5   3    58  4.72824e-03
  5   3    63 -1.08812e-04
  5   3    66  3.31523e-03
  5   3    71  4.17791e-05
  5   3    77  3.27719e-05
  5   3    85 -3.00808e-05
  5   3    89 -1.28277e-05
  5   3    93  2.83821e-03
  5   3    97 -5.80630e-03
  5   3    99 -2.91981e-05
  5   3   102  8.54728e-04
  5   3   105 -2.59993e-03
  5   3   108 -1.65304e-03
  5   3   115  1.09426e-04
  5   3   121  1.47120e-04
  5   3   125  1.33524e-03
  5   3   130  4.63467e-04
  5   3   132  2.59823e-03
  5   3   139  9.89915e-05
  5   3   141 -1.90082e-03
  5   3   146 -1.00286e-04
  5   3   151 -4.29784e-04
  5   3   155  1.86399e-05
  5   3   158  3.47262e-04
  5   3   160 -2.00390e-04
  5   3   165  5.33485e-05
  5   3   168 -7.55759e-05
  5   3   172 -5.71385e-05
  5   3   177  1.10222e-04
lambda
13395
  1   2   3   8  4.71628e-04
  1   2   3   9  4.69604e-04
  1   2   3  11 -3.29908e-05
  1   2   3  15 -5.92701e-05
  1   2   3  21  3.53131e-04
  1   2   3  25 -1.14703e-04
  1   2   3  27 -2.18802e-04
  1   2   3  28  2.18896e-04
  1   2   3  32  7.03650e-05
  1   2   3  34 -5.92291e-05
  1   2   3  37 -3.47538e-05
  1   2   3  38  3.44743e-05
  1   2   3  45 -1.34952e-04
  1   2   3  46  3.52454e-04
  1   2   3  47 -3.44114e-04
  1   2   3  55 -1.44942e-04
  1   2   3  61  2.63264e-05
  1   2   3  62 -2.59973e-05
  1   2   3  64 -1.84542e-04
  1   2   3  65 -1.68349e-04
  1   2   3  69  1.02403e-04
  1   2   3  72 -1.86261e-04
  1   2   3  73 -1.86185e-04
  1   2   3  78 -4.15988e-05
  1   2   3  83  7.45144e-05
  1   2   3  94 -4.35024e-05
  1   2   3  95  1.24600e-04
  1   2   3 100  1.15114e-05
  1   2   3 101 -1.16702e-05
  1   2   3 116 -1.49019e-04
  1   2   3 117 -1.52562e-04
  1   2   3 118 -1.62986e-04
  1   2   3 119  1.63825e-04
  1   2   3 122 -2.26868e-05
  1   2   3 123  2.97866e-05
  1   2   3 128 -2.88559e-05
  1   2   3 136  3.68765e-05
  1   2   3 145 -1.57540e-05
  1   2   3 149  1.16062e-05
  1   2   4   8 -5.29524e-05
  1   2   4   9 -5.46247e-05
  1   2   4  11  5.76155e-05
  1   2   4  15  9.12963e-05
  1   2   4  21 -6.73870e-05
  1   2   4  25  1.40075e-04
  1   2   4  27 -2.83424e-05
  1   2   4  28 -2.91087e-05
  1   2   4  32 -2.44843e-04
  1   2   4  34 -4.03095e-04
  1   2   4  37  2.87644e-05
  1   2   4  38 -3.02542e-05
  1   2   4  45  6.16947e-04
  1   2   4  46 -1.63132e-04
  1   2   4  47 -2.04489e-04
  1   2   4  48 -7.60632e-05
  1   2   4  49  7.55236e-05
  1   2   4  65  1.71911e-05
  1   2   4  69  1.10179e-05
  1   2   4  74  2.62648e-05
  1   2   4  75  2.61891e-05
  1   2   4  94  1.40396e-04
  1   2   4  95  2.16733e-05
  1   2   4 100  1.07283e-04
  1   2   4 101  1.07422e-04
  1   2   4 106  1.81207e-05
  1   2   4 107  1.89567e-05
  1   2   4 110 -2.25145e-05
  1   2   4 112 -6.60025e-05
  1   2   4 113 -6.59390e-05
  1   2   4 116 -1.52073e-04
  1   2   4 117 -1.49057e-04
  1   2   4 118  2.46360e-05
  1   2   4 119  2.51502e-05
  1   2   4 122  6.56207e-05
  1   2   4 123 -6.28446e-05
  1   2   4 126 -5.71331e-05
  1   2   4 127  5.72225e-05
  1   2   4 128  8.56010e-05
  1   2   4 134 -9.44325e-05
  1   2   4 136  1.65652e-04
  1   2   4 142 -5.85775e-05
  1   2   4 143 -5.82012e-05
  1   2   4 145  2.96176e-04
  1   2   4 149 -2.05654e-04
  1   2   4 152 -3.86774e-04
  1   2   4 153 -3.85862e-04
  1   2   4 170  1.66289e-05
  1   2   4 171  1.65158e-05
  1   2   5   8  1.20264e-05
  1   2   5   9 -1.34547e-04
  1   2   5  15 -2.77653e-05
  1   2   5  16  2.73737e-05
  1   2   5  20 -1.43480e-04
  1   2   5  25 -2.78770e-05
  1   2   5  27  2.54197e-04
  1   2   5  28  2.52769e-04
  1   2   5  34 -3.62806e-04
  1   2   5  37 -6.75016e-05
  1   2   5  45  5.03311e-04
  1   2   5  46 -1.21158e-04
  1   2   5  47  1.22398e-04
  1   2   5  48 -4.85453e-05
  1   2   5  56 -8.37792e-05
  1   2   5  57 -8.37467e-05
  1   2   5  61 -3.50426e-05
  1   2   5  62  3.57453e-05
  1   2   5  64 -1.07223e-04
  1   2   5  65  1.09456e-04
  1   2   5  70 -1.15382e-04
  1   2   5  72 -1.24334e-05
  1   2   5  73 -1.24893e-05
  1   2   5  78  1.25311e-04
  1   2   5  79 -1.25262e-04
  1   2   5  84 -1.43939e-05
  1   2   5  86  4.27209e-05
  1   2   5  91 -7.10881e-05
  1   2   5 110  3.89358e-05
  1   2   5 117 -4.15877e-05
  1   2   5 118 -4.59373e-05
  1   2   5 119 -4.60256e-05
  1   2   5 137  1.26161e-05
  1   2   6   9 -2.21177e-04
  1   2   6  10  3.37272e-05
  1   2   6  11 -3.41690e-05
  1   2   6  15 -3.30896e-05
  1   2   6  16 -3.42806e-05
  1   2   6  20 -2.77212e-05
  1   2   6  25 -9.40943e-05
  1   2   6  31 -2.43444e-05
  1   2   6  34  7.20058e-04
  1   2   6  37  1.06161e-05
  1   2   6  45 -1.19387e-03
  1   2   6  46  2.75430e-05
  1   2   6  47 -2.46720e-05
  1   2   6  48  1.50041e-05
  1   2   6  54 -1.49762e-04
  1   2   6  55  1.49915e-04
  1   2   6  62 -1.10459e-05
  1   2   6  64 -1.02798e-05
  1   2   6  70  1.58761e-05
  1   2   6  75 -3.59152e-05
  1   2   6  86 -1.87488e-05
  1   2   6  95 -9.98266e-05
  1   2   6 106 -4.94003e-05
  1   2   6 107 -4.90579e-05
  1   2   6 110 -1.16570e-05
  1   2   6 113 -1.80770e-05
  1   2   6 117  4.64614e-05
  1   2   6 118 -1.23555e-05
  1   2   6 119 -1.17470e-05
  1   2   6 127  1.99332e-05
  1   2   6 128  4.93758e-05
  1   2   6 134 -3.86701e-05
  1   2   6 135  3.86194e-05
  1   2   6 137 -6.18603e-05
  1   2   6 142  2.68671e-05
  1   2   6 143  2.70677e-05
  1   2   6 144 -5.02165e-05
  1   2   6 148  8.05635e-05
  1   2   6 149  8.06330e-05
  1   2   6 153 -7.90059e-05
  1   2   6 156  1.55031e-05
  1   2   6 157 -1.55783e-05
  1   2   6 167  1.13703e-05
  1   2   7   9  1.34622e-05
  1   2   7  18  1.03248e-03
  1   2   7  29 -9.02963e-04
  1   2   7  40 -8.80997e-04
  1   2   7  43  3.00861e-04
  1   2   7  52 -8.31594e-04
  1   2   7  59  8.68973e-04
  1   2   7  67  4.81814e-04
  1   2   7  92 -9.97178e-04
  1   2   7  96 -9.64369e-04
  1   2   7  98  6.75790e-04
  1   2   7 103 -7.46691e-04
  1   2   7 104 -6.29312e-04
  1   2   7 109  7.04637e-04
  1   2   7 114 -6.22250e-04
  1   2   7 120 -5.35207e-04
  1   2   7 124 -9.33628e-04
  1   2   7 131  8.20702e-04
  1   2   7 133  9.24653e-04
  1   2   7 138 -2.44025e-04
  1   2   7 140 -1.00571e-03
  1   2   7 147  5.53367e-04
  1   2   7 150  1.72359e-04
  1   2   7 154  4.29787e-04
  1   2   7 159  2.34765e-04
  1   2   7 161 -3.99293e-04
  1   2   7 164 -2.64547e-04
  1   2   7 169 -1.78191e-04
  1   2   7 173 -1.23413e-04
  1   2   7 176  4.29459e-04
  1   2   8  14 -6.81539e-05
  1   2   8  22 -4.95567e-05
  1   2   8  30  5.61077e-05
  1   2   8  42 -1.84502e-05
  1   2   8  53  4.52481e-05
  1   2   8  58  1.40049e-05
  1   2   8  66  1.91878e-05
  1   2   8  93  4.26226e-05
  1   2   8  97 -4.74966e-05
  1   2   8 108 -4.81804e-04
  1   2   8 115  4.59854e-04
  1   2   8 125  4.96676e-04
  1   2   8 130  5.06411e-04
  1   2   8 132  6.74992e-05
  1   2   8 141 -5.09039e-04
  1   2   8 142 -3.82373e-04
  1   2   8 151  4.40417e-04
  1   2   8 155  1.37757e-05
  1   2   8 158  1.05107e-05
  1   2   9   7  7.74536e-05
  1   2   9  13  3.38202e-05
  1   2   9  19  1.50286e-04
  1   2   9  36 -8.56145e-05
  1   2   9  41  1.45740e-04
  1   2   9  51 -7.39044e-05
  1   2   9  63 -1.44346e-04
  1   2   9  71  5.07356e-05
  1   2   9  77  6.92435e-05
  1   2   9  80 -1.87930e-05
  1   2   9  89 -4.48454e-05
  1   2   9 176  1.02130e-05
  1   2  10  12 -2.56258e-04
  1   2  10  17  3.31148e-04
  1   2  10  23  1.25714e-04
  1   2  10  35  2.43811e-04
  1   2  10  39 -1.92204e-04
  1   2  10  49  1.73939e-05
  1   2  10  50 -1.91834e-04
  1   2  10  60  2.67622e-04
  1   2  10  68 -1.53012e-04
  1   2  10  76 -1.83991e-04
  1   2  10  81  5.59763e-05
  1   2  10  82 -6.49793e-05
  1   2  10  83 -2.75172e-05
  1   2  10  84  1.99431e-05
  1   2  10  86 -1.29127e-05
  1   2  10  87 -1.15652e-05
  1   2  10  88  1.04279e-04
  1   2  10  89 -2.60940e-05
  1   2  10  91 -1.08719e-05
  1   2  10 119  1.06876e-05
  1   2  10 135 -2.15868e-05
  1   2  10 162 -1.81039e-05
  1   2  10 168  1.75454e-05
  1   2  10 173  2.51080e-05
  1   2  10 174 -1.68050e-05
  1   2  10 176  1.78878e-05
  1   2  11  10 -1.75963e-05
  1   2  11  15  6.70926e-04
  1   2  11  16 -6.71709e-04
  1   2  11  20  4.72455e-04
  1   2  11  25  5.29121e-05
  1   2  11  27 -8.04473e-04
  1   2  11  28  8.10650e-04
  1   2  11  31  6.42162e-04
  1   2  11  33 -1.69817e-04
  1   2  11  34 -1.70236e-04
  1   2  11  37  1.37806e-04
  1   2  11  38  1.36202e-04
  1   2  11  45  6.81296e-05
  1   2  11  46  3.17202e-04
  1   2  11  48 -7.05143e-05
  1   2  11  54  1.59611e-05
  1   2  11  55 -1.65697e-05
  1   2  11  56  2.29234e-05
  1   2  11  57 -2.46396e-05
  1   2  11  61 -3.91424e-04
  1   2  11  62 -3.91527e-04
  1   2  11  64 -2.50185e-05
  1   2  11  65 -1.04774e-04
  1   2  11  69  1.10595e-05
  1   2  11  72 -1.89624e-04
  1   2  11  74  1.02289e-05
  1   2  11  90 -1.43107e-05
  1   2  11  91  1.63360e-05
  1   2  11 100  1.03173e-04
  1   2  11 101  1.01884e-04
  1   2  11 106 -2.85794e-05
  1   2  11 107 -2.81047e-05
  1   2  11 110 -1.93329e-05
  1   2  11 112 -3.73569e-05
  1   2  11 116 -2.04283e-04
  1   2  11 117 -2.03880e-04
  1   2  11 118  1.65536e-04
  1   2  11 119 -1.66161e-04
  1   2  11 122  2.63331e-05
  1   2  11 123  2.64183e-05
  1   2  11 126 -6.21870e-05
  1   2  11 128  1.77353e-04
  1   2  11 134 -6.74162e-05
  1   2  11 136  2.11001e-04
  1   2  11 142 -1.56336e-04
  1   2  11 144 -4.12695e-04
  1   2  11 145  4.09545e-04
  1   2  11 149 -2.76891e-04
  1   2  11 152 -4.73948e-04
  1   2  11 153  4.75522e-04
  1   2  11 174  1.51231e-05
  1   2  11 175  1.47993e-05
  1   2  12   7 -1.05671e-05
  1   2  12   9  8.63370e-05
  1   2  12  10  2.25042e-05
  1   2  12  11 -2.32661e-05
  1   2  12  15 -9.48505e-05
  1   2  12  16 -9.13792e-05
  1   2  12  20 -1.88902e-05
  1   2  12  25 -1.33731e-04
  1   2  12  27 -1.49527e-04
  1   2  12  28 -1.34776e-04
  1   2  12  31  3.32196e-05
  1   2  12  33 -5.08509e-05
  1   2  12  34  5.02869e-05
  1   2  12  37 -4.43559e-04
  1   2  12  38  4.44036e-04
  1   2  12  45  4.59138e-04
  1   2  12  46 -5.84278e-04
  1   2  12  65 -1.30412e-04
  1   2  12  69  2.49530e-05
  1   2  12  74 -4.44913e-05
  1   2  12  75  4.59267e-05
  1   2  12  78 -1.64426e-05
  1   2  12  79 -1.83342e-05
  1   2  12  83  4.56206e-05
  1   2  12 101  2.36268e-05
  1   2  12 117 -2.56082e-04
  1   2  12 118  3.25278e-05
  1   2  12 119 -3.15425e-05
  1   2  12 136  2.56944e-05
  1   2  12 142 -1.73258e-05
  1   2  12 144 -3.04427e-05
  1   2  12 145 -3.86321e-05
  1   2  12 149  1.61013e-05
  1   2  12 153 -1.57423e-05
  1   2  13   7 -1.82036e-04
  1   2  13  13 -9.98797e-05
  1   2  13  19 -3.99949e-04
  1   2  13  24  3.73676e-04
  1   2  13  36  3.92834e-04
  1   2  13  41 -2.80991e-04
  1   2  13  51  8.98762e-05
  1   2  13  63  3.78585e-04
  1   2  13  71 -2.42975e-05
  1   2  13  77 -2.79004e-04
  1   2  13  80  2.71455e-05
  1   2  13  85 -2.42325e-04
  1   2  13  89  1.31743e-04
  1   2  14  15  2.02811e-05
  1   2  14  16 -2.02858e-05
  1   2  14  27 -1.05442e-05
  1   2  14  28  1.05467e-05
  1   2  14  31  1.56370e-05
  1   2  14  37  1.36288e-05
  1   2  14  44  1.23305e-05
  1   2  14  45 -1.22636e-05
  1   2  14  54 -1.95932e-05
  1   2  14  55  1.95045e-05
  1   2  14  70 -1.44010e-05
  1   2  14  94  1.00112e-05
  1   2  14 100 -1.46664e-05
  1   2  14 101  1.47345e-05
  1   2  14 106 -2.07947e-05
  1   2  14 110  3.70985e-05
  1   2  14 111  3.69927e-05
  1   2  14 112  4.77679e-05
  1   2  14 118  2.89466e-05
  1   2  14 119 -2.90236e-05
  1   2  14 126  4.04368e-05
  1   2  14 127 -3.91559e-05
  1   2  14 129  4.64608e-05
  1   2  14 142 -2.65759e-05
  1   2  14 144 -9.48185e-05
  1   2  14 148  2.66431e-05
  1   2  14 149 -2.85514e-05
  1   2  14 152 -2.82507e-05
  1   2  14 153  2.81577e-05
  1   2  14 170  1.94039e-05
  1   2  14 171 -1.95325e-05
  1   2  15  44 -1.58069e-05
  1   2  15  45  1.56540e-05
  1   2  15  46  1.54495e-05
  1   2  15  47 -1.59790e-05
  1   2  15  57  2.16113e-05
  1   2  15  69  1.53948e-05
  1   2  15  70 -1.43351e-05
  1   2  15  72 -2.25831e-05
  1   2  15  73 -2.25798e-05
  1   2  15  78  1.92382e-05
  1   2  15  94  2.81969e-05
  1   2  15  95 -3.06386e-05
  1   2  15 106 -1.03176e-05
  1   2  15 107 -2.31220e-05
  1   2  15 110 -1.47510e-05
  1   2  15 111 -1.49769e-05
  1   2  15 112  1.11282e-05
  1   2  15 116 -5.88203e-05
  1   2  15 117 -6.37749e-05
  1   2  15 118  1.17423e-05
  1   2  15 119 -1.13301e-05
  1   2  15 123  3.45108e-05
  1   2  15 126 -1.10778e-05
  1   2  15 127  1.62725e-05
  1   2  15 129 -4.63456e-05
  1   2  15 142 -9.37578e-05
  1   2  15 144  9.10325e-05
  1   2  15 148 -2.58862e-05
  1   2  15 149 -2.37259e-05
  1   2  15 156  1.50112e-05
  1   2  15 157 -1.50786e-05
  1   2  15 174  1.17853e-05
  1   2  15 175  1.15429e-05
  1   3   4  13  4.50259e-05
  1   3   4  40 -1.30319e-05
  1   3   4  41  4.53904e-05
  1   3   4  71  2.04951e-05
  1   3   4  96 -1.27116e-05
  1   3   4 133  1.06272e-05
  1   3   4 140  2.74813e-05
  1   3   5   8 -2.15878e-05
  1   3   5   9 -5.73602e-05
  1   3   5  12 -7.55516e-05
  1   3   5  13  5.97541e-05
  1   3   5  14 -7.14206e-04
  1   3   5  16 -1.69294e-04
  1   3   5  17  2.50743e-05
  1   3   5  18  1.37626e-04
  1   3   5  19 -6.17424e-05
  1   3   5  20  1.51121e-05
  1   3   5  21  1.27267e-05
  1   3   5  22 -9.24494e-05
  1   3   5  29  4.49168e-05
  1   3   5  30  8.95484e-04
  1   3   5  35  6.20779e-05
  1   3   5  36 -5.05037e-05
  1   3   5  38  2.19848e-04
  1   3   5  39 -1.01539e-05
  1   3   5  40  1.95848e-04
  1   3   5  41 -1.38993e-04
  1   3   5  42 -2.28276e-04
  1   3   5  43 -1.91224e-05
  1   3   5  48 -4.51935e-05
  1   3   5  49  1.34369e-04
  1   3   5  50 -5.87184e-05
  1   3   5  51 -5.57580e-05
  1   3   5  52  4.29824e-04
  1   3   5  53  7.02420e-05
  1   3   5  55  2.17036e-05
  1   3   5  58  3.75353e-04
  1   3   5  59  6.18688e-05
  1   3   5  60  5.47413e-05
  1   3   5  66  3.17069e-04
  1   3   5  67  6.19647e-05
  1   3   5  71 -6.09858e-05
  1   3   5  77 -5.90581e-05
  1   3   5  79  2.38770e-05
  1   3   5  81 -4.01376e-05
  1   3   5  83 -1.46741e-05
  1   3   5  84 -1.01464e-05
  1   3   5  86 -3.71023e-05
  1   3   5  87 -4.01811e-05
  1   3   5  88  3.29167e-05
  1   3   5  89 -1.79417e-05
  1   3   5  90 -2.06251e-05
  1   3   5  92 -6.11268e-05
  1   3   5  93  3.19206e-04
  1   3   5  94 -7.32110e-05
  1   3   5  96 -6.23085e-05
  1   3   5  97 -1.14919e-03
  1   3   5  98  6.06944e-05
  1   3   5  99 -8.48372e-05
  1   3   5 100 -1.00369e-05
  1   3   5 102  1.48857e-04
  1   3   5 104 -6.01073e-05
  1   3   5 105 -3.04599e-04
  1   3   5 108 -2.38209e-04
  1   3   5 109  6.00756e-05
  1   3   5 110  1.90684e-05
  1   3   5 112  2.31725e-05
  1   3   5 114  2.36886e-05
  1   3   5 115  3.49052e-04
  1   3   5 116  6.03468e-05
  1   3   5 120 -6.23224e-05
  1   3   5 121 -9.23352e-05
  1   3   5 124 -8.31422e-04
  1   3   5 125 -2.15970e-04
  1   3   5 126 -3.58229e-05
  1   3   5 127 -3.67230e-05
  1   3   5 130 -5.02919e-04
  1   3   5 131 -1.12696e-03
  1   3   5 132 -7.56308e-04
  1   3   5 133  6.07491e-05
  1   3   5 138  1.10656e-05
  1   3   5 139  8.10698e-05
  1   3   5 140  1.89632e-04
  1   3   5 141  7.16745e-04
  1   3   5 143  3.48684e-04
  1   3   5 144  3.72663e-04
  1   3   5 145 -3.82240e-04
  1   3   5 146  2.54566e-04
  1   3   5 147 -5.26486e-05
  1   3   5 148  6.58137e-05
  1   3   5 150 -5.81054e-05
  1   3   5 151  3.41188e-05
  1   3   5 152  5.00883e-05
  1   3   5 154  2.66273e-04
  1   3   5 155  7.11565e-05
  1   3   5 158 -7.42195e-05
  1   3   5 159  4.06944e-05
  1   3   5 160 -5.04925e-05
  1   3   5 161 -6.02947e-05
  1   3   5 166  1.29024e-05
  1   3   5 168 -3.72141e-05
  1   3   5 172  2.04703e-05
  1   3   5 175  1.11618e-05
  1   3   5 176  4.91757e-05
  1   3   5 177  3.15970e-05
  1   3   6   7  5.92321e-05
  1   3   6   8  3.10756e-05
  1   3   6   9  2.89038e-05
  1   3   6  10  1.31683e-04
  1   3   6  12  3.54050e-05
  1   3   6  13 -1.83963e-04
  1   3   6  14 -5.24341e-04
  1   3   6  17 -1.77597e-05
  1   3   6  20 -1.24698e-04
  1   3   6  21 -1.49858e-05
  1   3   6  22  1.55701e-04
  1   3   6  23  1.87016e-05
  1   3   6  24 -6.00856e-05
  1   3   6  29  6.14269e-05
  1   3   6  30  3.35497e-04
  1   3   6  31 -7.75900e-05
  1   3   6  32  4.98871e-05
  1   3   6  35 -2.53436e-05
  1   3   6  36  3.70077e-05
  1   3   6  40  6.28828e-05
  1   3   6  42 -4.18933e-04
  1   3   6  43 -5.94636e-05
  1   3   6  49 -2.44767e-05
  1   3   6  50 -7.34456e-05
  1   3   6  57  3.52329e-05
  1   3   6  58  4.87893e-04
  1   3   6  59  3.73397e-05
  1   3   6  60  2.40010e-05
  1   3   6  62  1.06617e-05
  1   3   6  64 -2.18933e-05
  1   3   6  65 -5.53360e-05
  1   3   6  66  5.57244e-04
  1   3   6  67  2.91289e-05
  1   3   6  69  9.04743e-05
  1   3   6  70 -9.44762e-05
  1   3   6  72  1.77653e-05
  1   3   6  73  7.72871e-05
  1   3   6  74 -1.25627e-04
  1   3   6  75  4.01593e-05
  1   3   6  76 -2.34308e-05
  1   3   6  79  2.34051e-05
  1   3   6  82 -2.53809e-05
  1   3   6  83  8.42649e-05
  1   3   6  84 -4.27715e-05
  1   3   6  85  2.68586e-05
  1   3   6  86 -8.10563e-05
  1   3   6  87 -4.23442e-05
  1   3   6  88 -6.33083e-05
  1   3   6  89 -1.23285e-05
  1   3   6  90 -6.01226e-05
  1   3   6  91 -4.39405e-05
  1   3   6  92 -1.01224e-04
  1   3   6  93  2.02411e-04
  1   3   6  94 -8.53538e-05
  1   3   6  96 -1.16829e-04
  1   3   6  97 -8.79334e-04
  1   3   6  99 -1.42577e-04
  1   3   6 100 -1.84880e-05
  1   3   6 102 -2.78898e-05
  1   3   6 103 -1.27629e-05
  1   3   6 105 -3.65808e-04
  1   3   6 106  2.52035e-05
  1   3   6 108 -3.17611e-04
  1   3   6 109  1.00411e-05
  1   3   6 112  6.10589e-05
  1   3   6 114 -5.92553e-05
  1   3   6 115  6.42206e-05
  1   3   6 116  6.30319e-05
  1   3   6 118  4.00898e-05
  1   3   6 120 -1.23210e-05
  1   3   6 121 -1.22824e-05
  1   3   6 124  8.27079e-05
  1   3   6 125 -4.18561e-04
  1   3   6 126  2.22848e-04
  1   3   6 127 -1.11206e-04
  1   3   6 130  6.27263e-04
  1   3   6 131  1.65417e-04
  1   3   6 132  7.14672e-04
  1   3   6 133  6.45812e-05
  1   3   6 134  2.87892e-05
  1   3   6 135 -2.79578e-05
  1   3   6 136 -1.14054e-04
  1   3   6 137  1.01771e-04
  1   3   6 138 -6.06593e-05
  1   3   6 139 -1.71629e-04
  1   3   6 140 -1.10379e-03
  1   3   6 141 -6.54491e-04
  1   3   6 142 -1.19081e-05
  1   3   6 143  1.46142e-05
  1   3   6 144  1.05880e-04
  1   3   6 145 -1.11620e-04
  1   3   6 146  2.54433e-04
  1   3   6 147  5.94621e-05
  1   3   6 148  1.47118e-04
  1   3   6 150 -5.65503e-05
  1   3   6 151 -2.59000e-05
  1   3   6 152 -1.02267e-04
  1   3   6 153  1.68694e-05
  1   3   6 154  5.94265e-05
  1   3   6 155  5.95433e-05
  1   3   6 158  7.22934e-05
  1   3   6 162  3.95105e-05
  1   3   6 163 -1.36872e-05
  1   3   6 164 -5.83198e-05
  1   3   6 165  4.45251e-05
  1   3   6 166  1.52891e-04
  1   3   6 167 -1.74911e-05
  1   3   6 168 -4.46841e-05
  1   3   6 169 -2.08872e-05
  1   3   6 172  1.42242e-05
  1   3   6 173  6.04355e-05
  1   3   6 174  6.05859e-05
  1   3   6 175 -1.46191e-04
  1   3   6 177  6.89821e-05
  1   3   7   8  4.41349e-04
  1   3   7   9 -3.76015e-04
  1   3   7  11  1.92673e-05
  1   3   7  15 -5.62269e-04
  1   3   7  21 -9.12776e-05
  1   3   7  25  2.07252e-05
  1   3   7  27 -1.78536e-04
  1   3   7  28 -1.78086e-04
  1   3   7  32  4.00202e-05
  1   3   7  34 -6.05751e-05
  1   3   7  37  6.37790e-04
  1   3   7  38  6.42973e-04
  1   3   7  45  5.98948e-05
  1   3   7  46 -2.35056e-04
  1   3   7  47 -2.46642e-04
  1   3   7  55 -2.05846e-05
  1   3   7  57 -1.32378e-05
  1   3   7  61 -8.90637e-04
  1   3   7  62 -8.96917e-04
  1   3   7  64 -7.52275e-05
  1   3   7  65  6.75480e-05
  1   3   7  69  9.00648e-05
  1   3   7  72 -3.34052e-05
  1   3   7  73  3.33690e-05
  1   3   7  78  1.62913e-04
  1   3   7  87 -1.27548e-04
  1   3   7  90 -1.03947e-05
  1   3   7  91 -1.03802e-05
  1   3   7  94  1.25166e-05
  1   3   7 118  1.97325e-05
  1   3   7 119  1.91893e-05
  1   3   7 128  2.25240e-05
  1   3   7 145  1.67180e-05
  1   3   7 149 -1.46355e-05
  1   3   7 152 -1.00878e-05
  1   3   8   8  3.68007e-04
  1   3   8   9  3.81530e-04
  1   3   8  11 -2.21811e-05
  1   3   8  15  7.26773e-04
  1   3   8  21  1.28024e-04
  1   3   8  25 -4.41122e-05
  1   3   8  27  2.53603e-04
  1   3   8  28 -2.53882e-04
  1   3   8  34 -8.84266e-05
  1   3   8  37  1.03519e-03
  1   3   8  38 -1.04345e-03
  1   3   8  45  6.49279e-05
  1   3   8  46 -4.03229e-04
  1   3   8  47  4.03984e-04
  1   3   8  55  2.98688e-05
  1   3   8  61 -1.18938e-03
  1   3   8  62  1.19609e-03
  1   3   8  64  5.07562e-05
  1   3   8  65  5.69681e-05
  1   3   8  69 -7.54483e-05
  1   3   8  72 -6.60900e-05
  1   3   8  73 -6.62210e-05
  1   3   8  78 -1.66059e-04
  1   3   8  83  2.04167e-05
  1   3   8  87  1.01203e-04
  1   3   8  90  1.36972e-05
  1   3   8  91 -1.39431e-05
  1   3   8  94 -2.35622e-05
  1   3   8  95 -3.62682e-05
  1   3   8 116 -4.62268e-05
  1   3   8 117 -4.38197e-05
  1   3   8 118 -3.38398e-05
  1   3   8 119  3.31681e-05
  1   3   8 128 -1.84637e-05
  1   3   8 136  1.17035e-05
  1   3   8 149  2.29930e-05
  1   3   8 152  1.44599e-05
  1   3   9   8  5.38777e-05
  1   3   9   9 -5.14537e-05
  1   3   9  21 -1.51227e-05
  1   3   9  25  1.21943e-04
  1   3   9  27  2.29336e-05
  1   3   9  28  2.12550e-05
  1   3   9  32 -1.71118e-04
  1   3   9  34 -2.78862e-04
  1   3   9  37  8.49976e-05
  1   3   9  38  8.11240e-05
  1   3   9  44 -6.67242e-05
  1   3   9  45  8.34591e-04
  1   3   9  46 -2.51270e-04
  1   3   9  47 -2.44176e-04
  1   3   9  48 -1.13284e-04
  1   3   9  49 -1.12819e-04
  1   3   9  56 -9.78274e-05
  1   3   9  61  4.89390e-05
  1   3   9  62  6.53346e-05
  1   3   9  64 -3.93122e-05
  1   3   9  65 -2.75433e-05
  1   3   9  69  1.25940e-05
  1   3   9  70 -3.20083e-05
  1   3   9  74 -4.76128e-05
  1   3   9  75 -4.77786e-05
  1   3   9  87  1.81143e-05
  1   3   9  94  3.73705e-04
  1   3   9  95 -2.38273e-04
  1   3   9 106 -4.74834e-05
  1   3   9 107 -4.72035e-05
  1   3   9 110  1.04579e-04
  1   3   9 112  9.26313e-05
  1   3   9 113  9.27922e-05
  1   3   9 116 -1.53582e-04
  1   3   9 117  1.54037e-04
  1   3   9 118  5.47618e-05
  1   3   9 119  5.34927e-05
  1   3   9 122 -7.69822e-05
  1   3   9 123 -7.92370e-05
  1   3   9 126 -2.04476e-04
  1   3   9 128  2.04896e-04
  1   3   9 134 -6.19908e-05
  1   3   9 136  3.49591e-05
  1   3   9 142 -4.55063e-04
  1   3   9 145  5.24562e-04
  1   3   9 149 -2.67058e-04
  1   3   9 152 -2.20613e-04
  1   3   9 153  2.20732e-04
  1   3   9 156 -5.14345e-05
  1   3   9 157 -5.13788e-05
  1   3   9 166 -1.92317e-05
  1   3   9 167 -1.94052e-05
  1   3   9 170 -4.38820e-05
  1   3   9 171 -4.39587e-05
  1   3   9 175  2.66027e-05
  1   3  10   8  5.68296e-05
  1   3  10   9  6.01074e-05
  1   3  10  11  1.36975e-04
  1   3  10  15 -7.45506e-05
  1   3  10  21  6.25022e-05
  1   3  10  25 -1.38075e-05
  1   3  10  27 -1.02603e-05
  1   3  10  32  3.16874e-04
  1   3  10  34 -1.84489e-04
  1   3  10  37  6.02707e-05
  1   3  10  38 -5.70584e-05
  1   3  10  45  3.38475e-04
  1   3  10  46 -4.93548e-05
  1   3  10  47  5.22005e-05
  1   3  10  48  1.40200e-04
  1   3  10  49 -1.40299e-04
  1   3  10  55 -1.57736e-05
  1   3  10  56  1.27495e-04
  1   3  10  57 -1.14510e-05
  1   3  10  61  3.40439e-05
  1   3  10  62 -5.80129e-05
  1   3  10  64 -1.29089e-05
  1   3  10  65  3.65377e-05
  1   3  10  70 -3.61275e-05
  1   3  10  74  4.17538e-05
  1   3  10  75 -4.16801e-05
  1   3  10  94 -2.40437e-05
  1   3  10  95 -4.14838e-05
  1   3  10 106  2.55352e-04
  1   3  10 107 -2.55420e-04
  1   3  10 110 -2.95196e-04
  1   3  10 112 -4.44254e-04
  1   3  10 113  4.44562e-04
  1   3  10 116  5.99400e-04
  1   3  10 117  5.86779e-04
  1   3  10 118 -1.59022e-05
  1   3  10 119  1.93726e-05
  1   3  10 122  1.59986e-04
  1   3  10 123 -1.51533e-04
  1   3  10 126  3.12609e-04
  1   3  10 128 -6.75058e-04
  1   3  10 134 -6.84450e-05
  1   3  10 136 -6.17927e-05
  1   3  10 142  8.25801e-04
  1   3  10 144  6.60900e-05
  1   3  10 145 -7.98619e-04
  1   3  10 149  4.16825e-04
  1   3  10 152  3.88297e-04
  1   3  10 153  3.88827e-04
  1   3  10 156 -5.70005e-05
  1   3  10 157  5.68499e-05
  1   3  10 162  1.99041e-05
  1   3  10 163 -1.98267e-05
  1   3  10 166  5.22086e-05
  1   3  10 167 -5.25486e-05
  1   3  10 170 -1.17975e-04
  1   3  10 171  1.18137e-04
  1   3  10 175 -8.40249e-05
  1   3  11   8  2.47175e-05
  1   3  11   9  5.16821e-05
  1   3  11  11  2.91316e-05
  1   3  11  12  2.69757e-04
  1   3  11  13  5.21578e-05
  1   3  11  14  4.13527e-05
  1   3  11  15  1.26208e-05
  1   3  11  16 -2.75074e-05
  1   3  11  17 -5.68363e-04
  1   3  11  18  1.99185e-04
  1   3  11  19 -2.03247e-04
  1   3  11  20  4.54854e-05
  1   3  11  21 -2.47708e-05
  1   3  11  22  3.16048e-04
  1   3  11  23 -2.53042e-04
  1   3  11  25  1.56634e-05
  1   3  11  30 -1.03871e-04
  1   3  11  31 -4.25944e-04
  1   3  11  32 -3.16836e-04
  1   3  11  33  1.53009e-04
  1   3  11  35  2.42958e-04
  1   3  11  36 -1.76463e-05
  1   3  11  39 -2.37419e-04
  1   3  11  40 -1.99796e-04
  1   3  11  41 -1.20921e-05
  1   3  11  42 -8.06469e-05
  1   3  11  43 -2.00022e-04
  1   3  11  47 -1.77646e-04
  1   3  11  49 -4.84164e-04
  1   3  11  50 -3.65952e-05
  1   3  11  52 -2.01686e-04
  1   3  11  53 -2.82758e-04
  1   3  11  54  1.71189e-05
  1   3  11  55  1.23470e-05
  1   3  11  56  3.32202e-04
  1   3  11  58  1.22245e-04
  1   3  11  59  2.02439e-04
  1   3  11  60  2.32130e-04
  1   3  11  62  1.90769e-05
  1   3  11  63  2.01214e-04
  1   3  11  64 -3.84085e-05
  1   3  11  65 -1.06750e-04
  1   3  11  66  1.74717e-04
  1   3  11  67  2.01745e-04
  1   3  11  68 -1.23093e-04
  1   3  11  69 -1.68206e-04
  1   3  11  70 -1.60277e-04
  1   3  11  73 -2.48474e-05
  1   3  11  74 -1.85946e-05
  1   3  11  75 -1.44560e-05
  1   3  11  76  2.21549e-04
  1   3  11  78  5.47098e-05
  1   3  11  79  2.09486e-05
  1   3  11  81 -1.52580e-04
  1   3  11  82 -4.14158e-05
  1   3  11  83 -1.14828e-04
  1   3  11  84 -2.05501e-04
  1   3  11  85 -1.06301e-05
  1   3  11  86  2.59064e-05
  1   3  11  87  2.81664e-05
  1   3  11  88  1.11920e-05
  1   3  11  89 -2.69399e-04
  1   3  11  90  1.21831e-04
  1   3  11  91 -2.36076e-05
  1   3  11  92 -1.99599e-04
  1   3  11  93 -3.20266e-04
  1   3  11  94 -4.46971e-05
  1   3  11  95  4.11409e-05
  1   3  11  96 -1.98053e-04
  1   3  11  97 -1.60368e-04
  1   3  11  98  2.04568e-04
  1   3  11 100 -3.05176e-05
  1   3  11 101  2.86871e-05
  1   3  11 102 -7.53682e-05
  1   3  11 103 -2.00884e-04
  1   3  11 104 -2.01908e-04
  1   3  11 105 -2.15353e-04
  1   3  11 106  1.05781e-05
  1   3  11 111 -1.45191e-04
  1   3  11 113 -2.57088e-04
  1   3  11 114  5.60431e-05
  1   3  11 115  1.04301e-04
  1   3  11 118 -1.42984e-05
  1   3  11 119 -2.03487e-05
  1   3  11 121  1.95786e-04
  1   3  11 125  6.90681e-05
  1   3  11 126  1.00347e-04
  1   3  11 129  1.60079e-05
  1   3  11 131  1.28051e-04
  1   3  11 132  7.03122e-05
  1   3  11 133  1.99844e-04
  1   3  11 135 -4.64157e-05
  1   3  11 136 -1.10573e-05
  1   3  11 137 -1.09021e-05
  1   3  11 139 -1.71877e-04
  1   3  11 141 -3.09518e-05
  1   3  11 142 -8.16718e-05
  1   3  11 144 -1.68877e-04
  1   3  11 146 -9.96644e-05
  1   3  11 149 -4.12798e-05
  1   3  11 151 -6.44361e-05
  1   3  11 152 -1.76277e-05
  1   3  11 153  1.18451e-04
  1   3  11 155  1.78409e-04
  1   3  11 156  9.42469e-05
  1   3  11 157 -6.08399e-05
  1   3  11 158 -1.36167e-05
  1   3  11 159  2.26072e-05
  1   3  11 160  7.65026e-05
  1   3  11 161  2.46072e-05
  1   3  11 162 -3.23097e-05
  1   3  11 163  5.34077e-05
  1   3  11 164 -4.14711e-05
  1   3  11 166 -9.36529e-05
  1   3  11 167 -2.86628e-04
  1   3  11 168 -1.38317e-04
  1   3  11 169 -2.12108e-04
  1   3  11 170  9.43063e-05
  1   3  11 171  1.10510e-05
  1   3  11 172  1.21989e-04
  1   3  11 174  1.45577e-04
  1   3  11 175  9.30086e-05
  1   3  11 176  1.41169e-04
  1   3  12   8 -9.14637e-05
  1   3  12   9  1.02280e-04
  1   3  12  10  1.62954e-04
  1   3  12  11 -1.09528e-05
  1   3  12  12 -1.77486e-05
  1   3  12  14  2.53149e-05
  1   3  12  15 -1.02958e-05
  1   3  12  16  3.31862e-04
  1   3  12  17  4.70379e-04
  1   3  12  19  8.58044e-04
  1   3  12  20  3.06751e-04
  1   3  12  21  1.64420e-04
  1   3  12  22  3.61439e-04
  1   3  12  23  7.94952e-05
  1   3  12  28  1.04641e-04
  1   3  12  29  2.01767e-04
  1   3  12  30 -3.92195e-05
  1   3  12  31 -6.89587e-05
  1   3  12  32  1.53852e-04
  1   3  12  33  1.52022e-04
  1   3  12  35 -1.04060e-04
  1   3  12  39  1.80736e-04
  1   3  12  41  7.19940e-04
  1   3  12  42 -2.73833e-04
  1   3  12  47 -2.30381e-04
  1   3  12  49 -2.76528e-05
  1   3  12  50 -3.14548e-05
  1   3  12  53 -2.97172e-04
  1   3  12  54 -2.24954e-04
  1   3  12  55  2.14779e-04
  1   3  12  56 -4.11048e-05
  1   3  12  57 -3.62921e-04
  1   3  12  58  1.35618e-04
  1   3  12  60 -1.55888e-04
  1   3  12  61  1.57249e-05
  1   3  12  62 -2.58316e-04
  1   3  12  63 -6.10971e-04
  1   3  12  64 -6.21043e-05
  1   3  12  65  9.67334e-05
  1   3  12  66  5.68467e-05
  1   3  12  68 -5.68344e-05
  1   3  12  69  6.30405e-05
  1   3  12  70 -9.14007e-05
  1   3  12  71  8.92895e-05
  1   3  12  72 -6.99316e-05
  1   3  12  73 -2.92796e-04
  1   3  12  74 -2.99207e-05
  1   3  12  75 -5.68498e-05
  1   3  12  76 -2.11745e-04
  1   3  12  77  6.49378e-04
  1   3  12  78 -2.73906e-04
  1   3  12  79  1.20219e-04
  1   3  12  81  8.38699e-05
  1   3  12  82 -1.11604e-05
  1   3  12  84 -2.12781e-05
  1   3  12  85  5.13515e-05
  1   3  12  86 -3.69128e-04
  1   3  12  87 -7.04030e-05
  1   3  12  88  4.60373e-05
  1   3  12  89  3.03336e-05
  1   3  12  90  1.78475e-05
  1   3  12  91 -5.16592e-05
  1   3  12  93 -8.23934e-05
  1   3  12  94  1.26172e-05
  1   3  12  95  1.29388e-05
  1   3  12  97 -1.69459e-04
  1   3  12  99 -4.10305e-05
  1   3  12 100 -2.62708e-05
  1   3  12 101 -1.28802e-05
  1   3  12 102 -1.45080e-04
  1   3  12 105 -1.27402e-04
  1   3  12 106 -2.03023e-05
  1   3  12 108 -2.13834e-05
  1   3  12 111 -1.87962e-05
  1   3  12 112 -1.89081e-05
  1   3  12 113  3.04850e-05
  1   3  12 114  1.06115e-05
  1   3  12 115 -4.92352e-05
  1   3  12 116  1.04407e-05
  1   3  12 118  4.29050e-05
  1   3  12 119 -1.39736e-04
  1   3  12 120 -1.87505e-05
  1   3  12 121  4.97356e-05
  1   3  12 125 -2.72745e-05
  1   3  12 128 -8.78470e-05
  1   3  12 130 -5.61309e-05
  1   3  12 132  5.35726e-05
  1   3  12 137  1.27736e-05
  1   3  12 138 -2.03034e-04
  1   3  12 139 -1.31157e-04
  1   3  12 140  1.18791e-04
  1   3  12 141  1.77633e-04
  1   3  12 144 -1.77769e-04
  1   3  12 147  2.05072e-04
  1   3  12 151 -1.64879e-04
  1   3  12 152 -1.46103e-05
  1   3  12 154  2.03368e-04
  1   3  12 156 -1.75275e-05
  1   3  12 158  1.85820e-04
  1   3  12 160 -4.87663e-05
  1   3  12 161 -2.05363e-04
  1   3  12 162 -2.07962e-05
  1   3  12 163  3.04475e-05
  1   3  12 164  1.88509e-05
  1   3  12 165  3.13815e-05
  1   3  12 166  5.90093e-05
  1   3  12 167 -5.21791e-05
  1   3  12 168  1.02073e-04
  1   3  12 170 -4.01546e-05
  1   3  12 171 -2.85506e-05
  1   3  12 172 -1.11568e-04
  1   3  12 173  2.02619e-04
  1   3  12 174  7.96281e-05
  1   3  12 175 -2.78581e-05
  1   3  13   8  3.34202e-05
  1   3  13   9 -2.99752e-05
  1   3  13  11  3.12206e-05
  1   3  13  25  6.79113e-05
  1   3  13  32 -4.28569e-04
  1   3  13  34  7.92783e-05
  1   3  13  37  4.74921e-05
  1   3  13  38  4.56415e-05
  1   3  13  45 -2.87538e-04
  1   3  13  46 -1.02072e-04
  1   3  13  47 -9.76300e-05
  1   3  13  48 -1.44706e-05
  1   3  13  49 -1.45636e-05
  1   3  13  55 -2.73582e-05
  1   3  13  56  2.93398e-04
  1   3  13  61  1.72243e-05
  1   3  13  62  3.11488e-05
  1   3  13  64 -2.73616e-05
  1   3  13  69 -1.86360e-05
  1   3  13  70 -1.16940e-05
  1   3  13  74  6.92930e-05
  1   3  13  75  6.93926e-05
  1   3  13  94 -4.35904e-04
  1   3  13  95  3.45907e-04
  1   3  13 100  2.65379e-04
  1   3  13 101  2.65692e-04
  1   3  13 106  3.87181e-04
  1   3  13 107  3.88177e-04
  1   3  13 110 -5.81496e-04
  1   3  13 112 -2.15360e-04
  1   3  13 113 -2.15409e-04
  1   3  13 116  4.17583e-04
  1   3  13 117 -4.25785e-04
  1   3  13 118 -1.54066e-04
  1   3  13 119 -1.52503e-04
  1   3  13 122  2.30411e-04
  1   3  13 123  2.45483e-04
  1   3  13 126  5.68737e-04
  1   3  13 128 -6.81681e-04
  1   3  13 134  1.18865e-05
  1   3  13 136  1.18543e-04
  1   3  13 142  1.28319e-03
  1   3  13 144 -1.14216e-04
  1   3  13 145 -1.34074e-03
  1   3  13 149  4.90269e-04
  1   3  13 152  3.73598e-04
  1   3  13 153 -3.73800e-04
  1   3  13 156  2.32267e-04
  1   3  13 157  2.32550e-04
  1   3  13 162 -3.22775e-05
  1   3  13 163 -3.22330e-05
  1   3  13 166  1.07611e-04
  1   3  13 167  1.07807e-04
  1   3  13 170  3.08533e-04
  1   3  13 171  3.08542e-04
  1   3  13 175 -1.95352e-04
  1   3  14   7 -1.27245e-05
  1   3  14   8 -2.18235e-04
  1   3  14  10 -4.34610e-04
  1   3  14  11 -1.99382e-04
  1   3  14  17  2.77233e-04
  1   3  14  18 -1.81843e-05
  1   3  14  19  2.12318e-05
  1   3  14  23 -4.04093e-05
  1   3  14  24  1.25230e-05
  1   3  14  30  1.27159e-04
  1   3  14  31 -1.94455e-05
  1   3  14  32  1.27315e-05
  1   3  14  33  1.27616e-04
  1   3  14  34 -1.28113e-04
  1   3  14  35 -2.48531e-05
  1   3  14  36  1.54358e-04
  1   3  14  39  1.65792e-04
  1   3  14  40  1.64520e-05
  1   3  14  41 -1.85973e-05
  1   3  14  42  1.52772e-04
  1   3  14  43 -3.09472e-05
  1   3  14  44  3.37458e-05
  1   3  14  46 -1.36775e-04
  1   3  14  50  3.48772e-05
  1   3  14  51  5.61731e-05
  1   3  14  59  1.38274e-05
  1   3  14  60  4.07464e-04
  1   3  14  63 -1.79003e-05
  1   3  14  67  1.48961e-05
  1   3  14  68 -1.20153e-04
  1   3  14  70 -3.65463e-05
  1   3  14  76  3.91483e-05
  1   3  14  81  9.19496e-05
  1   3  14  82  1.45242e-05
  1   3  14  83  1.40130e-05
  1   3  14  88  1.37339e-05
  1   3  14  89  7.85169e-05
  1   3  14  90  1.41848e-05
  1   3  14  91 -1.61667e-05
  1   3  14  92  2.83738e-05
  1   3  14  93  1.91024e-04
  1   3  14  96 -3.75311e-05
  1   3  14  97  6.60413e-05
  1   3  14 102  1.52554e-04
  1   3  14 104 -2.29278e-05
  1   3  14 105 -1.38355e-04
  1   3  14 108 -2.41792e-05
  1   3  14 109 -1.23928e-05
  1   3  14 111  1.70788e-05
  1   3  14 113 -1.19692e-05
  1   3  14 115  4.33354e-05
  1   3  14 116  1.24306e-04
  1   3  14 121  1.24465e-05
  1   3  14 122  6.04435e-05
  1   3  14 124  1.59766e-05
  1   3  14 127  2.70241e-05
  1   3  14 128  3.37066e-05
  1   3  14 129 -2.96470e-05
  1   3  14 130 -1.84220e-04
  1   3  14 144  1.16986e-04
  1   3  14 145  1.97717e-04
  1   3  14 147  2.20794e-04
  1   3  14 148 -2.48992e-05
  1   3  14 150 -3.05918e-05
  1   3  14 159 -5.19526e-04
  1   3  14 161 -5.40658e-04
  1   3  14 165  2.21092e-04
  1   3  14 166  1.39801e-05
  1   3  14 167 -2.01617e-04
  1   3  14 168  1.35152e-05
  1   3  14 172 -1.47297e-04
  1   3  14 175 -2.12934e-04
  1   3  14 177  1.11350e-05
  1   3  15   7  9.66347e-05
  1   3  15   8  2.39622e-05
  1   3  15   9  1.95499e-05
  1   3  15  10 -1.25664e-04
  1   3  15  11  1.21592e-04
  1   3  15  12  2.17564e-05
  1   3  15  13  4.37004e-05
  1   3  15  14 -1.66276e-05
  1   3  15  17  2.37060e-04
  1   3  15  19 -4.38118e-04
  1   3  15  22  1.75888e-05
  1   3  15  23 -2.38638e-05
  1   3  15  30 -2.20024e-04
  1   3  15  31 -2.55304e-05
  1   3  15  32 -2.06442e-05
  1   3  15  33  4.16630e-04
  1   3  15  34 -4.16762e-04
  1   3  15  35 -5.86210e-05
  1   3  15  39 -1.29024e-04
  1   3  15  40 -4.99830e-04
  1   3  15  42 -1.95966e-04
  1   3  15  44 -1.95006e-05
  1   3  15  50  1.54385e-04
  1   3  15  53  1.16240e-05
  1   3  15  54  1.02733e-05
  1   3  15  55  2.15949e-05
  1   3  15  58 -1.11426e-05
  1   3  15  60 -2.01576e-04
  1   3  15  62 -1.74635e-05
  1   3  15  63  9.71917e-04
  1   3  15  68  1.58323e-04
  1   3  15  70 -1.76516e-04
  1   3  15  74 -1.74928e-04
  1   3  15  75 -1.97156e-04
  1   3  15  76  1.45464e-04
  1   3  15  81  1.17683e-04
  1   3  15  82 -3.95977e-05
  1   3  15  86 -1.54502e-05
  1   3  15  87 -1.48404e-05
  1   3  15  88 -4.47870e-05
  1   3  15  93 -1.73986e-04
  1   3  15  97 -2.13090e-04
  1   3  15  98  1.81065e-05
  1   3  15 102 -1.74818e-04
  1   3  15 105  1.92675e-04
  1   3  15 108 -1.35984e-05
  1   3  15 114  1.22953e-04
  1   3  15 115 -2.45199e-04
  1   3  15 117 -1.65061e-04
  1   3  15 120  5.58835e-04
  1   3  15 121 -2.26257e-04
  1   3  15 122 -4.51962e-04
  1   3  15 125  1.44365e-05
  1   3  15 130  6.04596e-05
  1   3  15 131  2.81509e-04
  1   3  15 138 -1.32251e-05
  1   3  15 140  7.23017e-04
  1   3  15 144  1.25929e-04
  1   3  15 145  1.88948e-04
  1   3  15 146  1.08911e-05
  1   3  15 150 -2.09249e-04
  1   3  15 152 -2.32933e-04
  1   3  15 153 -2.32961e-04
  1   3  15 154  2.10100e-05
  1   3  15 155 -2.08179e-05
  1   3  15 158 -1.41987e-05
  1   3  15 164 -2.04984e-05
  1   3  15 165  4.29272e-05
  1   3  15 166  1.41314e-05
  1   3  15 168  1.60375e-05
  1   3  15 169  1.72413e-05
  1   3  15 172  1.63855e-04
  1   3  15 173  1.43640e-05
  1   3  15 175  5.92991e-05
  1   3  15 176  6.96886e-05
  1   4   5   7 -6.07285e-05
  1   4   5   8 -3.06017e-05
  1   4   5   9  1.80707e-05
  1   4   5  12 -1.90912e-05
  1   4   5  13  1.33273e-04
  1   4   5  14 -8.62875e-04
  1   4   5  16  1.16905e-05
  1   4   5  17  4.31396e-05
  1   4   5  18 -5.99089e-05
  1   4   5  20 -1.23803e-04
  1   4   5  21  1.64647e-05
  1   4   5  22  1.79185e-04
  1   4   5  23  1.86140e-05
  1   4   5  24  6.12338e-05
  1   4   5  29 -5.76330e-05
  1   4   5  30  5.74516e-04
  1   4   5  31  3.43234e-05
  1   4   5  32  9.14029e-05
  1   4   5  35 -2.53797e-05
  1   4   5  36 -2.46670e-05
  1   4   5  40 -5.78958e-05
  1   4   5  41 -5.23287e-05
  1   4   5  42 -4.18874e-04
  1   4   5  43  6.04278e-05
  1   4   5  49 -3.29854e-05
  1   4   5  50 -7.35020e-05
  1   4   5  51 -6.00127e-05
  1   4   5  52  1.39619e-05
  1   4   5  53 -1.02261e-04
  1   4   5  57 -3.43542e-05
  1   4   5  58  4.87833e-04
  1   4   5  59  5.03542e-05
  1   4   5  60  2.39399e-05
  1   4   5  61 -1.91730e-05
  1   4   5  62  1.06795e-05
  1   4   5  63  1.10377e-04
  1   4   5  64  5.81706e-05
  1   4   5  65  3.88353e-05
  1   4   5  66  5.57071e-04
  1   4   5  67  3.85672e-05
  1   4   5  68  5.96392e-05
  1   4   5  69  8.88835e-05
  1   4   5  70  4.53483e-05
  1   4   5  71 -1.57032e-05
  1   4   5  72 -1.75355e-05
  1   4   5  74 -1.21232e-04
  1   4   5  75 -3.88148e-05
  1   4   5  76 -2.05929e-05
  1   4   5  79 -2.20505e-05
  1   4   5  80 -6.06599e-05
  1   4   5  82 -5.73749e-05
  1   4   5  83 -5.57302e-05
  1   4   5  84 -6.21156e-05
  1   4   5  85  6.12146e-05
  1   4   5  86  8.09641e-05
  1   4   5  87 -4.13619e-05
  1   4   5  88 -1.96261e-05
  1   4   5  90 -6.93640e-05
  1   4   5  91  2.14202e-05
  1   4   5  92 -1.46289e-04
  1   4   5  93  2.83377e-04
  1   4   5  94 -7.88571e-05
  1   4   5  96 -1.82368e-04
  1   4   5  97 -8.79440e-04
  1   4   5  99 -1.42639e-04
  1   4   5 100 -2.14919e-05
  1   4   5 102 -2.78919e-05
  1   4   5 103  3.42156e-04
  1   4   5 104 -1.03067e-05
  1   4   5 105 -3.65740e-04
  1   4   5 106  2.54743e-05
  1   4   5 108 -3.17710e-04
  1   4   5 109  1.49257e-05
  1   4   5 112  5.96267e-05
  1   4   5 114  2.23229e-05
  1   4   5 115 -6.42864e-05
  1   4   5 116  4.99001e-05
  1   4   5 118  4.59309e-05
  1   4   5 120  2.94982e-04
  1   4   5 121  1.94841e-04
  1   4   5 124 -6.04003e-05
  1   4   5 125 -4.18636e-04
  1   4   5 126 -2.22793e-04
  1   4   5 127  1.06315e-05
  1   4   5 130  4.81374e-04
  1   4   5 131 -1.24685e-04
  1   4   5 132  5.23032e-04
  1   4   5 133  1.05378e-04
  1   4   5 134 -2.87583e-05
  1   4   5 135 -2.70508e-05
  1   4   5 136  1.13901e-04
  1   4   5 137  1.00347e-04
  1   4   5 138  5.98176e-05
  1   4   5 139 -8.58326e-05
  1   4   5 140 -1.93022e-04
  1   4   5 141 -7.68570e-04
  1   4   5 142 -1.15075e-05
  1   4   5 144 -1.03513e-04
  1   4   5 145 -1.16978e-04
  1   4   5 146  2.20543e-04
  1   4   5 147 -5.85899e-05
  1   4   5 148  1.47033e-04
  1   4   5 152  1.04154e-04
  1   4   5 153  1.76458e-05
  1   4   5 154  1.14262e-05
  1   4   5 155  5.95763e-05
  1   4   5 158 -7.22710e-05
  1   4   5 160 -7.61034e-05
  1   4   5 162  3.95837e-05
  1   4   5 163  1.19205e-04
  1   4   5 164  5.82564e-05
  1   4   5 165 -4.45184e-05
  1   4   5 166 -1.52244e-04
  1   4   5 167 -1.67708e-05
  1   4   5 168 -4.46602e-05
  1   4   5 169  3.48054e-05
  1   4   5 172  1.42493e-05
  1   4   5 173 -6.15322e-05
  1   4   5 174 -5.97045e-05
  1   4   5 175 -1.46925e-04
  1   4   5 177  6.94065e-05
  1   4   6   8  5.32071e-05
  1   4   6  10  5.09069e-05
  1   4   6  12 -2.07340e-05
  1   4   6  13 -6.05358e-05
  1   4   6  14 -5.46702e-04
  1   4   6  17 -4.69843e-05
  1   4   6  18  1.02483e-03
  1   4   6  19  5.87677e-05
  1   4   6  20 -3.36087e-05
  1   4   6  21  3.13517e-05
  1   4   6  22 -1.82402e-04
  1   4   6  29  5.72872e-05
  1   4   6  30  2.46575e-04
  1   4   6  35 -6.21278e-05
  1   4   6  39 -1.00406e-05
  1   4   6  40  2.79409e-04
  1   4   6  42  2.28271e-04
  1   4   6  43 -2.51443e-05
  1   4   6  48  4.58362e-05
  1   4   6  49 -1.32376e-04
  1   4   6  50  5.83306e-05
  1   4   6  52 -5.37201e-04
  1   4   6  53  3.80702e-05
  1   4   6  54 -5.87297e-05
  1   4   6  55 -2.17198e-05
  1   4   6  58 -3.75357e-04
  1   4   6  59 -5.93643e-05
  1   4   6  60 -5.47297e-05
  1   4   6  63  5.88190e-05
  1   4   6  64  2.17016e-05
  1   4   6  65 -1.28306e-05
  1   4   6  66 -3.16994e-04
  1   4   6  67 -6.00110e-05
  1   4   6  68  1.76330e-05
  1   4   6  72  1.34927e-05
  1   4   6  73 -1.17422e-05
  1   4   6  76 -4.94815e-05
  1   4   6  77  5.77418e-05
  1   4   6  79  1.19107e-05
  1   4   6  81  4.00764e-05
  1   4   6  82 -1.26919e-05
  1   4   6  89  3.36066e-05
  1   4   6  92  5.91911e-05
  1   4   6  93  1.98116e-04
  1   4   6  94  4.14698e-05
  1   4   6  96  6.15196e-05
  1   4   6  97  1.14931e-03
  1   4   6  98 -5.88378e-05
  1   4   6  99  8.48616e-05
  1   4   6 102 -1.48924e-04
  1   4   6 103  5.87210e-05
  1   4   6 104  5.85892e-05
  1   4   6 105  3.04490e-04
  1   4   6 106  1.26124e-05
  1   4   6 108  2.40149e-04
  1   4   6 109 -5.85491e-05
  1   4   6 110 -1.92086e-05
  1   4   6 114 -3.24898e-04
  1   4   6 115  3.48860e-04
  1   4   6 116 -5.36914e-05
  1   4   6 121 -7.62663e-05
  1   4   6 124 -3.61162e-05
  1   4   6 125  2.16007e-04
  1   4   6 126 -1.41412e-05
  1   4   6 130 -5.38399e-04
  1   4   6 131  8.03349e-04
  1   4   6 132 -6.02447e-04
  1   4   6 133 -5.90375e-05
  1   4   6 139  1.69330e-04
  1   4   6 140  6.19343e-05
  1   4   6 141  7.89251e-04
  1   4   6 146  2.14081e-04
  1   4   6 147 -3.31950e-05
  1   4   6 151  1.04743e-05
  1   4   6 152  1.23302e-05
  1   4   6 154 -1.12516e-05
  1   4   6 155 -7.11704e-05
  1   4   6 158 -7.43288e-05
  1   4   6 159 -4.61266e-05
  1   4   6 160 -4.02945e-05
  1   4   6 161  5.93557e-05
  1   4   6 166  1.60088e-05
  1   4   6 168  3.71778e-05
  1   4   6 172 -2.05023e-05
  1   4   6 176 -4.90366e-05
  1   4   6 177 -3.48350e-05
  1   4   7   8 -2.36894e-05
  1   4   7  11  1.36981e-05
  1   4   7  25  3.28309e-05
  1   4   7  32 -1.21625e-04
  1   4   7  34 -4.60821e-05
  1   4   7  37 -3.38387e-05
  1   4   7  38 -3.28739e-05
  1   4   7  45  1.78570e-04
  1   4   7  46 -3.89795e-04
  1   4   7  47  3.81297e-04
  1   4   7  48 -1.09721e-05
  1   4   7  49 -1.12825e-05
  1   4   7  56 -1.28172e-05
  1   4   7  64  2.86067e-05
  1   4   7  65  4.70703e-05
  1   4   7  94 -1.98949e-05
  1   4   7  95  1.54552e-05
  1   4   7 116 -2.24308e-05
  1   4   7 117  2.51459e-05
  1   4   7 122  1.59597e-05
  1   4   7 123  1.61052e-05
  1   4   7 126 -1.08610e-05
  1   4   7 127 -1.14355e-05
  1   4   7 136  1.17936e-05
  1   4   7 142 -1.10771e-05
  1   4   7 143  1.27292e-05
  1   4   7 145 -2.60310e-05
  1   4   7 152 -2.31042e-05
  1   4   7 153  2.44377e-05
  1   4   8   8 -3.46808e-05
  1   4   8   9 -3.07550e-05
  1   4   8  11  3.75142e-05
  1   4   8  15 -7.95797e-05
  1   4   8  21 -1.42927e-05
  1   4   8  25  5.45374e-05
  1   4   8  27 -4.81608e-05
  1   4   8  28 -4.86924e-05
  1   4   8  32 -1.84453e-04
  1   4   8  34 -4.17145e-05
  1   4   8  37  4.86300e-05
  1   4   8  38 -4.85852e-05
  1   4   8  45  1.16369e-04
  1   4   8  46  9.26449e-05
  1   4   8  47  1.12374e-04
  1   4   8  48 -1.63454e-05
  1   4   8  49  1.57347e-05
  1   4   8  62  1.07337e-05
  1   4   8  64  1.73300e-05
  1   4   8  65 -2.86658e-05
  1   4   8  87 -1.33433e-05
  1   4   8  94 -3.53247e-05
  1   4   8  95 -1.79614e-05
  1   4   8 100  1.75656e-05
  1   4   8 101  1.79495e-05
  1   4   8 110 -2.37756e-05
  1   4   8 112 -2.57076e-05
  1   4   8 113 -2.58703e-05
  1   4   8 116 -6.19951e-05
  1   4   8 117 -5.87283e-05
  1   4   8 122  2.61342e-05
  1   4   8 123 -2.89523e-05
  1   4   8 126 -1.24198e-05
  1   4   8 127  1.23986e-05
  1   4   8 128  2.62904e-05
  1   4   8 134 -1.99291e-05
  1   4   8 136  5.28940e-05
  1   4   8 142 -2.36775e-05
  1   4   8 143 -2.69376e-05
  1   4   8 145  8.68649e-05
  1   4   8 149 -6.47810e-05
  1   4   8 152 -1.27938e-04
  1   4   8 153 -1.29229e-04
  1   4   9   8 -2.40950e-04
  1   4   9   9  2.39354e-04
  1   4   9  15 -2.74606e-04
  1   4   9  21  1.53628e-04
  1   4   9  25 -7.12010e-05
  1   4   9  27 -9.71932e-05
  1   4   9  28  9.63583e-05
  1   4   9  32  4.28578e-05
  1   4   9  34 -9.31711e-05
  1   4   9  37  4.28051e-04
  1   4   9  38  4.26753e-04
  1   4   9  45 -8.35852e-05
  1   4   9  46 -1.51516e-05
  1   4   9  47  2.13561e-05
  1   4   9  55  5.60908e-05
  1   4   9  56  1.13808e-05
  1   4   9  57  9.83373e-05
  1   4   9  62 -6.39794e-04
  1   4   9  65  1.11845e-04
  1   4   9  69  1.36008e-04
  1   4   9  73 -1.48256e-04
  1   4   9  78  4.40520e-05
  1   4   9  83  3.63875e-05
  1   4   9  84 -3.63436e-05
  1   4   9  87  4.97550e-05
  1   4   9  90  1.95023e-05
  1   4   9  94 -1.37378e-04
  1   4   9  95  3.04460e-04
  1   4   9 110 -2.98292e-05
  1   4   9 116 -1.25950e-04
  1   4   9 117  1.21284e-04
  1   4   9 118 -2.04662e-04
  1   4   9 119  2.04535e-04
  1   4   9 122  3.87923e-05
  1   4   9 123  2.57057e-05
  1   4   9 126  1.25781e-05
  1   4   9 128 -1.73285e-04
  1   4   9 142 -3.70922e-05
  1   4   9 143 -1.05444e-05
  1   4   9 145  1.71879e-05
  1   4   9 149  2.91479e-05
  1   4   9 152  1.00751e-05
  1   4  10   8  1.92958e-04
  1   4  10   9  1.84277e-04
  1   4  10  11  7.55813e-05
  1   4  10  15 -3.34503e-04
  1   4  10  21  3.16837e-04
  1   4  10  27 -4.60649e-04
  1   4  10  28 -4.64533e-04
  1   4  10  32  1.77701e-05
  1   4  10  34  6.66903e-05
  1   4  10  37 -1.88791e-04
  1   4  10  38  1.88190e-04
  1   4  10  45 -1.61758e-05
  1   4  10  46 -1.58119e-04
  1   4  10  47 -1.67458e-04
  1   4  10  55 -1.90533e-04
  1   4  10  57  1.26921e-04
  1   4  10  62 -7.94276e-05
  1   4  10  65 -1.31034e-04
  1   4  10  69 -2.31468e-05
  1   4  10  73 -2.56171e-05
  1   4  10  78 -6.13845e-05
  1   4  10  83  6.78455e-05
  1   4  10  84  6.80246e-05
  1   4  10  87 -1.09509e-05
  1   4  10  90 -7.92253e-05
  1   4  10  94  1.54749e-04
  1   4  10  95  7.94106e-05
  1   4  10 106 -1.71842e-05
  1   4  10 107 -2.21154e-05
  1   4  10 110 -5.24236e-05
  1   4  10 112  1.33452e-05
  1   4  10 113  1.47292e-05
  1   4  10 116 -6.08214e-04
  1   4  10 117 -6.16905e-04
  1   4  10 118 -1.37119e-04
  1   4  10 119 -1.37800e-04
  1   4  10 122  2.00219e-04
  1   4  10 123 -2.36479e-04
  1   4  10 127 -1.10433e-05
  1   4  10 128 -1.66040e-04
  1   4  10 136  1.56130e-05
  1   4  10 142 -1.34783e-04
  1   4  10 143 -1.78574e-04
  1   4  10 144  1.15547e-04
  1   4  10 145 -3.33849e-04
  1   4  10 149  2.31611e-05
  1   4  10 152 -1.23266e-05
  1   4  10 153 -1.10727e-05
  1   4  11   7 -2.03182e-04
  1   4  11   8 -1.75834e-04
  1   4  11   9 -1.06235e-04
  1   4  11  10 -1.69806e-04
  1   4  11  11 -1.68243e-04
  1   4  11  12  1.21003e-05
  1   4  11  13  2.03325e-04
  1   4  11  14  2.53285e-05
  1   4  11  15  1.11113e-05
  1   4  11  16  3.45328e-04
  1   4  11  17 -4.70422e-04
  1   4  11  20  3.17863e-04
  1   4  11  21 -1.75734e-04
  1   4  11  22  3.61451e-04
  1   4  11  23  1.18618e-04
  1   4  11  24  2.06129e-04
  1   4  11  28  1.75629e-05
  1   4  11  29 -2.04528e-04
  1   4  11  30 -3.92345e-05
  1   4  11  31  1.63584e-04
  1   4  11  32 -1.55663e-04
  1   4  11  33  1.39116e-04
  1   4  11  35  3.52758e-04
  1   4  11  37 -1.01867e-05
  1   4  11  39  1.80665e-04
  1   4  11  42 -2.73854e-04
  1   4  11  47 -2.30379e-04
  1   4  11  49 -5.87450e-05
  1   4  11  50 -3.19836e-05
  1   4  11  53 -2.97145e-04
  1   4  11  54  2.23164e-04
  1   4  11  55 -2.14341e-04
  1   4  11  56 -2.53868e-05
  1   4  11  57  2.05399e-04
  1   4  11  58  1.35611e-04
  1   4  11  60 -1.01721e-04
  1   4  11  61  8.70170e-05
  1   4  11  62 -2.57587e-04
  1   4  11  64  1.79109e-05
  1   4  11  65 -5.49708e-05
  1   4  11  66  5.67992e-05
  1   4  11  68 -5.69051e-05
  1   4  11  69 -3.55395e-05
  1   4  11  70  4.76258e-05
  1   4  11  72 -1.20475e-04
  1   4  11  73  2.93188e-04
  1   4  11  74 -3.02199e-05
  1   4  11  75  5.74373e-05
  1   4  11  76  1.95790e-05
  1   4  11  77 -1.88617e-04
  1   4  11  78 -2.74122e-04
  1   4  11  79 -1.20001e-04
  1   4  11  80  7.28690e-05
  1   4  11  81  8.34734e-05
  1   4  11  82  7.69950e-05
  1   4  11  84 -2.09954e-05
  1   4  11  85  8.32422e-05
  1   4  11  86  3.69909e-04
  1   4  11  87 -7.12173e-05
  1   4  11  88 -1.01691e-04
  1   4  11  90  1.70860e-05
  1   4  11  91  2.89194e-04
  1   4  11  93 -8.23686e-05
  1   4  11  95 -2.72970e-05
  1   4  11  97 -1.69433e-04
  1   4  11  99 -4.10243e-05
  1   4  11 100  2.66993e-05
  1   4  11 101  1.48176e-05
  1   4  11 102  5.58131e-05
  1   4  11 105 -1.27427e-04
  1   4  11 106 -2.02062e-05
  1   4  11 108 -1.55044e-05
  1   4  11 111 -3.06389e-05
  1   4  11 112 -1.88862e-05
  1   4  11 113  4.05516e-05
  1   4  11 114 -1.97241e-04
  1   4  11 115 -9.54154e-05
  1   4  11 118  3.73052e-05
  1   4  11 119  1.35851e-04
  1   4  11 121  6.18030e-05
  1   4  11 125 -2.72792e-05
  1   4  11 127  2.65218e-05
  1   4  11 130  1.37590e-04
  1   4  11 132 -2.51604e-05
  1   4  11 138  2.03248e-04
  1   4  11 139 -1.31168e-04
  1   4  11 141  1.77676e-04
  1   4  11 143  5.79364e-05
  1   4  11 146  1.12248e-05
  1   4  11 147 -1.96800e-04
  1   4  11 150  9.23822e-05
  1   4  11 151 -1.66283e-04
  1   4  11 158  1.28029e-05
  1   4  11 160 -5.92851e-05
  1   4  11 161  1.54673e-05
  1   4  11 162 -2.07853e-05
  1   4  11 163  1.14491e-04
  1   4  11 164  1.73526e-05
  1   4  11 165 -2.05264e-05
  1   4  11 166  6.26134e-05
  1   4  11 167 -4.96280e-05
  1   4  11 168 -1.85230e-04
  1   4  11 170 -4.22924e-05
  1   4  11 171 -2.83675e-05
  1   4  11 172 -1.11387e-04
  1   4  11 173 -2.02156e-04
  1   4  11 174 -8.15809e-05
  1   4  11 175 -1.08906e-05
  1   4  12   7  9.31869e-05
  1   4  12   8  1.04593e-05
  1   4  12   9  2.94548e-05
  1   4  12  10 -1.28419e-05
  1   4  12  11 -4.75828e-05
  1   4  12  12  5.69458e-04
  1   4  12  14 -4.13666e-05
  1   4  12  16  3.24319e-05
  1   4  12  17 -5.68362e-04
  1   4  12  18 -2.05665e-04
  1   4  12  21  2.09139e-05
  1   4  12  22 -3.16057e-04
  1   4  12  23  2.54849e-04
  1   4  12  24 -5.17333e-04
  1   4  12  25 -1.55495e-05
  1   4  12  26 -1.28735e-05
  1   4  12  30  1.03864e-04
  1   4  12  31 -2.62042e-04
  1   4  12  32 -3.12368e-04
  1   4  12  33 -1.50223e-04
  1   4  12  35 -2.78012e-04
  1   4  12  36  1.77421e-05
  1   4  12  39  2.37383e-04
  1   4  12  40  2.07115e-04
  1   4  12  41 -1.80754e-04
  1   4  12  42  8.05927e-05
  1   4  12  43  2.05567e-04
  1   4  12  47  1.86993e-04
  1   4  12  49  4.83665e-04
  1   4  12  50  3.64924e-05
  1   4  12  52  2.04140e-04
  1   4  12  53  2.82718e-04
  1   4  12  54  1.36761e-05
  1   4  12  55  1.22641e-05
  1   4  12  56 -3.31409e-04
  1   4  12  57 -8.83674e-05
  1   4  12  58 -1.22238e-04
  1   4  12  59 -2.04329e-04
  1   4  12  60  1.05748e-05
  1   4  12  61  2.74624e-05
  1   4  12  62 -1.22864e-05
  1   4  12  64  1.71928e-04
  1   4  12  65 -1.07026e-05
  1   4  12  66 -1.74723e-04
  1   4  12  67 -2.05099e-04
  1   4  12  68  1.22730e-04
  1   4  12  69  2.78184e-05
  1   4  12  70  3.41386e-05
  1   4  12  71 -2.05520e-04
  1   4  12  72 -3.05531e-05
  1   4  12  73 -3.69073e-05
  1   4  12  74  1.78604e-05
  1   4  12  75 -1.46628e-05
  1   4  12  76 -2.39581e-05
  1   4  12  78 -2.54847e-05
  1   4  12  79  2.08880e-05
  1   4  12  80 -2.07543e-04
  1   4  12  81  1.52513e-04
  1   4  12  82  2.07467e-04
  1   4  12  83  1.15189e-04
  1   4  12  84  2.06388e-04
  1   4  12  85 -1.08816e-05
  1   4  12  86  2.25890e-05
  1   4  12  87 -2.49902e-05
  1   4  12  88 -1.50240e-04
  1   4  12  89 -7.52235e-05
  1   4  12  90 -1.34351e-04
  1   4  12  91  4.35361e-05
  1   4  12  92  2.07703e-04
  1   4  12  93  3.20353e-04
  1   4  12  94  4.09165e-05
  1   4  12  95  5.65235e-05
  1   4  12  96  2.07461e-04
  1   4  12  97  1.60363e-04
  1   4  12  98 -2.05258e-04
  1   4  12 100  2.01912e-04
  1   4  12 101  2.88491e-05
  1   4  12 102  1.41802e-05
  1   4  12 103  2.05057e-04
  1   4  12 104  2.03790e-04
  1   4  12 105  2.15358e-04
  1   4  12 106 -1.06152e-05
  1   4  12 109 -3.03511e-05
  1   4  12 170  7.00317e-05
  1   4  12 111  1.46173e-04
  1   4  12 113  2.56922e-04
  1   4  12 115 -3.55837e-05
  1   4  12 116 -1.85447e-04
  1   4  12 118  1.66870e-05
  1   4  12 120  2.02312e-04
  1   4  12 121 -1.97154e-04
  1   4  12 125 -6.90627e-05
  1   4  12 126 -1.00329e-04
  1   4  12 127  1.83767e-04
  1   4  12 128 -3.39029e-04
  1   4  12 129 -1.56335e-05
  1   4  12 130  1.81141e-04
  1   4  12 131 -9.31834e-05
  1   4  12 132 -2.61909e-04
  1   4  12 133 -2.06139e-04
  1   4  12 135  4.64780e-05
  1   4  12 136  1.95073e-05
  1   4  12 139  1.71878e-04
  1   4  12 140  2.05452e-04
  1   4  12 141  3.09275e-05
  1   4  12 142  8.04150e-05
  1   4  12 143  1.87536e-04
  1   4  12 144  1.91252e-04
  1   4  12 146  1.16189e-04
  1   4  12 149  4.09667e-05
  1   4  12 150  1.87947e-04
  1   4  12 151  5.14411e-05
  1   4  12 152  1.79874e-05
  1   4  12 153  1.19033e-04
  1   4  12 155 -1.78416e-04
  1   4  12 156  4.27027e-05
  1   4  12 157  6.08050e-05
  1   4  12 158  6.40950e-05
  1   4  12 159  1.37917e-05
  1   4  12 160 -7.89709e-05
  1   4  12 162  3.24168e-05
  1   4  12 163 -1.32800e-04
  1   4  12 164  4.24490e-05
  1   4  12 165  1.53289e-04
  1   4  12 166  9.64717e-05
  1   4  12 167  2.82176e-04
  1   4  12 168 -2.00615e-04
  1   4  12 169  2.12147e-04
  1   4  12 171 -1.09800e-05
  1   4  12 172 -1.22123e-04
  1   4  12 174  1.48814e-04
  1   4  12 176 -1.43564e-04
  1   4  13   8 -3.72386e-04
  1   4  13   9  3.70817e-04
  1   4  13  11 -6.49165e-05
  1   4  13  15  4.69607e-05
  1   4  13  21  2.38302e-05
  1   4  13  25 -3.95634e-05
  1   4  13  27 -4.05621e-04
  1   4  13  28  4.12717e-04
  1   4  13  32  5.96305e-05
  1   4  13  34 -3.92764e-05
  1   4  13  45  1.48428e-04
  1   4  13  46  3.02596e-05
  1   4  13  47 -2.83159e-05
  1   4  13  55  4.00904e-04
  1   4  13  56 -2.93020e-05
  1   4  13  57 -2.94392e-04
  1   4  13  62 -2.61200e-04
  1   4  13  65 -1.07064e-04
  1   4  13  69 -1.87543e-04
  1   4  13  73  2.29986e-04
  1   4  13  78 -2.56858e-04
  1   4  13  87 -2.34623e-05
  1   4  13  90 -3.95008e-05
  1   4  13  94  1.96927e-04
  1   4  13  95 -2.70555e-04
  1   4  13 100  2.10396e-05
  1   4  13 101 -1.87364e-05
  1   4  13 106  2.03458e-05
  1   4  13 107 -1.32905e-05
  1   4  13 110  1.35258e-04
  1   4  13 116  4.77035e-04
  1   4  13 117 -4.70015e-04
  1   4  13 118  5.95658e-04
  1   4  13 119 -5.96164e-04
  1   4  13 122 -2.70903e-04
  1   4  14 175  5.76335e-05
  1   4  13 123 -1.94943e-04
  1   4  13 126 -2.48106e-05
  1   4  13 127 -2.96568e-05
  1   4  13 128  5.37864e-04
  1   4  13 129 -2.10193e-05
  1   4  13 136  2.92237e-05
  1   4  13 142  2.44895e-04
  1   4  13 143 -2.27253e-04
  1   4  13 144 -1.17863e-04
  1   4  13 145 -1.37683e-04
  1   4  13 149 -7.89141e-05
  1   4  13 152  1.38567e-05
  1   4  13 170  1.18604e-05
  1   4  13 171 -1.44748e-05
  1   4  14   8  3.42797e-05
  1   4  14   9 -1.29332e-05
  1   4  14  10 -1.24591e-04
  1   4  14  11 -1.21731e-04
  1   4  14  12  2.17448e-05
  1   4  14  14 -1.66196e-05
  1   4  14  17  2.37080e-04
  1   4  14  18 -1.73192e-05
  1   4  14  22  1.75931e-05
  1   4  14  23 -2.38570e-05
  1   4  14  30 -2.20084e-04
  1   4  14  33  4.22701e-04
  1   4  14  34 -4.22713e-04
  1   4  14  35 -2.35476e-05
  1   4  14  36  2.65157e-05
  1   4  14  39 -1.29102e-04
  1   4  14  41 -1.65639e-04
  1   4  14  42 -1.94938e-04
  1   4  14  46 -1.80598e-04
  1   4  14  50 -1.69602e-05
  1   4  14  51  1.44396e-05
  1   4  14  53  1.16223e-05
  1   4  14  54 -1.06282e-05
  1   4  14  60  1.33854e-04
  1   4  14  62 -1.70788e-05
  1   4  14  64  1.11823e-05
  1   4  14  68 -2.04472e-04
  1   4  14  70  1.91362e-04
  1   4  14  72  1.05499e-05
  1   4  14  76  8.24095e-05
  1   4  14  77 -1.35006e-05
  1   4  14  80  1.37415e-05
  1   4  14  81  1.17801e-04
  1   4  14  82 -3.89153e-05
  1   4  14  85  4.34070e-04
  1   4  14  86  1.86369e-05
  1   4  14  87 -1.53037e-05
  1   4  14  88 -4.26153e-05
  1   4  14  93 -1.73936e-04
  1   4  14  94 -1.22097e-05
  1   4  14  97 -2.13129e-04
  1   4  14  98  3.31837e-05
  1   4  14 102 -1.74827e-04
  1   4  14 105  2.03770e-04
  1   4  14 108 -2.60896e-05
  1   4  14 114 -2.50256e-05
  1   4  14 115 -2.32231e-04
  1   4  14 116 -1.72951e-04
  1   4  14 121 -2.26293e-04
  1   4  14 122 -4.35849e-04
  1   4  14 124 -5.54099e-04
  1   4  14 125  1.44532e-05
  1   4  14 130  7.24691e-05
  1   4  14 131  5.46388e-05
  1   4  14 138  2.24700e-05
  1   4  14 143  3.99089e-05
  1   4  14 144 -2.17382e-04
  1   4  14 145  4.09498e-04
  1   4  14 146  1.08944e-05
  1   4  14 151 -2.07452e-05
  1   4  14 154 -1.16356e-05
  1   4  14 155 -2.08189e-05
  1   4  14 158 -1.23401e-05
  1   4  14 164  1.44366e-05
  1   4  14 165 -6.01191e-05
  1   4  14 166  1.29948e-05
  1   4  14 167 -8.67210e-05
  1   4  14 168  1.39878e-05
  1   4  14 169 -1.50325e-05
  1   4  14 172  1.63931e-04
  1   4  14 173 -2.09909e-05
  1   4  15  10  4.32748e-04
  1   4  15  11 -1.98958e-04
  1   8  14 129  8.89146e-04
  1   4  15  13  1.38747e-05
  1   4  15  16  1.87220e-05
  1   4  15  17 -2.77231e-04
  1   4  15  18 -1.49954e-05
  1   4  15  23  4.03537e-05
  1   4  15  24  1.64099e-05
  1   4  15  25 -1.27747e-05
  1   4  15  29  5.77696e-04
  1   4  15  30 -1.27128e-04
  1   4  15  31 -2.32162e-05
  1   4  15  32  1.94751e-05
  1   4  15  33 -1.25373e-04
  1   4  15  34  1.24986e-04
  1   4  15  35 -4.68886e-05
  1   4  15  39 -1.65709e-04
  1   4  15  42 -1.47523e-04
  1   4  15  49  1.42829e-05
  1   4  15  52  1.94316e-05
  1   4  15  59 -2.14789e-05
  1   4  15  60 -5.49526e-05
  1   4  15  67 -2.03652e-05
  1   4  15  68 -7.35346e-05
  1   4  15  70  4.32432e-05
  1   4  15  72 -1.87931e-05
  1   4  15  74 -1.26205e-04
  1   4  15  75  9.17227e-05
  1   4  15  76 -5.50911e-05
  1   4  15  77  1.19740e-04
  1   4  15  80  2.23516e-05
  1   4  15  81 -9.20349e-05
  1   4  15  82 -1.44074e-05
  1   4  15  84  1.89781e-05
  1   4  15  85  1.68569e-05
  1   4  15  88 -1.33943e-05
  1   4  15  89 -6.66159e-05
  1   4  15  91  1.95046e-05
  1   4  15  92 -1.01739e-04
  1   4  15  93 -1.91070e-04
  1   4  15  97 -6.60371e-05
  1   4  15  98  1.99451e-05
  1   4  15 102 -1.52534e-04
  1   4  15 103 -5.32130e-04
  1   4  15 104  1.23319e-05
  1   4  15 105  1.20206e-04
  1   4  15 108  1.89699e-05
  1   4  15 111 -1.71786e-05
  1   4  15 113  1.49177e-05
  1   4  15 114 -3.20472e-05
  1   4  15 115 -5.50522e-05
  1   4  15 117 -1.29277e-04
  1   4  15 120  2.47156e-05
  1   4  15 121 -1.24044e-05
  1   4  15 122 -4.99987e-05
  1   4  15 124 -1.93255e-05
  1   4  15 128 -2.52803e-05
  1   4  15 129  2.12209e-05
  1   4  15 130  1.84263e-04
  1   4  15 132 -1.40912e-05
  1   4  15 133 -1.98984e-05
  1   4  15 140 -1.76558e-05
  1   4  15 144 -8.73843e-05
  1   4  15 145  2.13422e-04
  1   4  15 148  1.59851e-05
  1   4  15 151  2.66050e-04
  1   4  15 165  2.19052e-04
  1   4  15 166 -1.60942e-05
  1   4  15 172  1.47190e-04
  1   4  15 175  2.13305e-04
  1   4  15 176 -3.14553e-05
  1   4  15 177 -1.10809e-05
  1   5   6  13 -3.46911e-05
  1   5   6  18 -2.06173e-04
  1   5   6  40 -1.44716e-05
  1   5   6  63 -1.94428e-05
  1   5   6  65  5.96756e-05
  1   5   6  73  2.05492e-05
  1   5   6  80 -3.37088e-05
  1   5   6  83  2.47644e-05
  1   5   6  85  1.08119e-05
  1   5   6  89 -2.32485e-05
  1   5   6  90  2.04451e-05
  1   5   6  92 -1.04637e-05
  1   5   6  96 -1.40287e-05
  1   5   6 103 -1.70280e-04
  1   5   6 131  1.06778e-05
  1   5   6 133  1.18345e-05
  1   5   6 140 -1.63493e-05
  1   5   6 150 -1.79371e-05
  1   5   6 154  5.86677e-04
  1   5   7   9 -9.54038e-05
  1   5   7  15 -2.88076e-04
  1   5   7  16 -2.92203e-04
  1   5   7  20  9.45948e-05
  1   5   7  25  3.24877e-05
  1   5   7  27  2.99454e-04
  1   5   7  28 -3.02725e-04
  1   5   7  34  4.42913e-05
  1   5   7  37  1.83095e-04
  1   5   7  45 -2.74156e-04
  1   5   7  46  8.01510e-05
  1   5   7  47  7.91936e-05
  1   5   7  48 -2.33977e-05
  1   5   7  61 -1.74522e-04
  1   5   7  62 -1.70888e-04
  1   5   7  64 -2.43428e-05
  1   5   7  65 -4.44677e-05
  1   5   7  70 -2.22424e-05
  1   5   7  72 -4.39778e-05
  1   5   7  73  4.37841e-05
  1   5   7  78  2.05046e-05
  1   5   7  79  2.06311e-05
  1   5   7  86 -1.86558e-05
  1   5   7 107 -1.19596e-05
  1   5   7 117  3.40257e-05
  1   5   7 118  3.69305e-05
  1   5   7 119 -3.70123e-05
  1   5   7 122  2.59104e-05
  1   5   7 123  2.56111e-05
  1   5   7 128  1.79149e-05
  1   5   7 144  6.32874e-05
  1   5   8   9  9.10493e-05
  1   5   8  15  8.40528e-04
  1   5   8  16 -8.52941e-04
  1   5   8  20  8.63410e-05
  1   5   8  27 -8.08408e-04
  1   5   8  28 -8.18450e-04
  1   5   8  31  3.60282e-05
  1   5   8  34  1.91589e-05
  1   5   8  37  9.19759e-04
  1   5   8  45 -1.42864e-04
  1   5   8  46  4.64154e-04
  1   5   8  47 -4.66555e-04
  1   5   8  48 -1.86004e-05
  1   5   8  61 -9.39919e-04
  1   5   8  62  9.20523e-04
  1   5   8  64  1.34975e-04
  1   5   8  65 -1.53338e-04
  1   5   8  70 -1.55399e-05
  1   5   8  72 -3.53386e-05
  1   5   8  73 -3.52201e-05
  1   5   8  78 -1.40125e-05
  1   5   8  79  1.40288e-05
  1   5   8 117  2.83595e-05
  1   5   8 118 -2.77136e-05
  1   5   8 119 -2.82537e-05
  1   5   8 122  2.45198e-05
  1   5   8 123 -2.26980e-05
  1   5   8 144  2.71524e-05
  1   5   8 149  1.01474e-05
  1   5   9   8 -2.12207e-04
  1   5   9  15 -2.38924e-04
  1   5   9  16 -2.39808e-04
  1   5   9  20  2.33401e-05
  1   5   9  25  5.28694e-05
  1   5   9  27 -8.42221e-05
  1   5   9  28  8.86407e-05
  1   5   9  31  3.20485e-04
  1   5   9  34  2.12031e-05
  1   5   9  37  6.29717e-05
  1   5   9  44 -7.54357e-05
  1   5   9  45 -1.71963e-04
  1   5   9  46  6.35947e-05
  1   5   9  47  7.09547e-05
  1   5   9  48 -1.56022e-05
  1   5   9  55 -8.44528e-05
  1   5   9  61  3.22266e-05
  1   5   9  62  2.88575e-05
  1   5   9  64  2.50777e-05
  1   5   9  95  1.87070e-04
  1   5   9 101 -1.68873e-05
  1   5   9 106 -1.10628e-04
  1   5   9 107  1.10126e-04
  1   5   9 110 -1.54074e-05
  1   5   9 113 -1.20521e-04
  1   5   9 117 -2.20237e-04
  1   5   9 118  4.77998e-05
  1   5   9 119 -4.83718e-05
  1   5   9 122  6.75118e-05
  1   5   9 123  6.61989e-05
  1   5   9 127  2.48879e-04
  1   5   9 128  2.57522e-04
  1   5   9 129 -1.43429e-05
  1   5   9 134 -3.04557e-05
  1   5   9 135  3.00712e-05
  1   5   9 137  9.52194e-05
  1   5   9 142  1.08486e-03
  1   5   9 143 -1.09720e-03
  1   5   9 144  9.79192e-04
  1   5   9 148 -4.46141e-04
  1   5   9 149 -4.44375e-04
  1   5   9 153  2.92524e-04
  1   5   9 156  5.54410e-05
  1   5   9 157  5.50514e-05
  1   5   9 167  2.05797e-05
  1   5   9 170 -6.25272e-05
  1   5   9 171  6.25726e-05
  1   5   9 174  4.66994e-05
  1   5  10   8  1.79041e-04
  1   5  10   9  2.01956e-05
  1   5  10  11  2.45775e-04
  1   5  10  15  2.45858e-04
  1   5  10  16 -2.46415e-04
  1   5  10  20  9.40935e-05
  1   5  10  25 -1.12331e-04
  1   5  10  27  1.14591e-04
  1   5  10  28  1.12391e-04
  1   5  10  31  4.00042e-04
  1   5  10  34 -1.92996e-04
  1   5  10  37  9.01511e-05
  1   5  10  45  2.71055e-04
  1   5  10  46 -1.18480e-04
  1   5  10  47  1.17614e-04
  1   5  10  48  9.20702e-05
  1   5  10  49 -1.66287e-05
  1   5  10  55 -1.31176e-04
  1   5  10  56  1.02436e-05
  1   5  10  57  1.41750e-05
  1   5  10  61  4.84706e-05
  1   5  10  62 -6.90849e-05
  1   5  10  64  8.55205e-05
  1   5  10  75 -1.06122e-04
  1   5  10  86  1.35140e-05
  1   5  10  95  1.17457e-03
  1   5  10 106  3.43104e-04
  1   5  10 107  3.43790e-04
  1   5  10 110 -1.47918e-04
  1   5  10 113 -6.64618e-04
  1   5  10 117 -9.38509e-04
  1   5  10 118 -5.75976e-05
  1   5  10 119 -5.53104e-05
  1   5  10 122  2.59882e-04
  1   5  10 123 -2.59656e-04
  1   5  10 127  4.97960e-04
  1   5  10 128 -1.16269e-03
  1   5  10 129 -1.53049e-05
  1   5  10 134 -5.87825e-05
  1   5  10 135 -5.86037e-05
  1   5  10 137  6.91849e-05
  1   5  10 142 -1.92437e-03
  1   5  10 143 -1.94780e-03
  1   5  10 144  1.82334e-03
  1   5  10 148 -6.80056e-04
  1   5  10 149  6.77936e-04
  1   5  10 153  6.06885e-04
  1   5  10 156  9.98251e-05
  1   5  10 157 -9.98285e-05
  1   5  10 162 -3.56188e-05
  1   5  10 163 -3.56609e-05
  1   5  10 167  8.48182e-05
  1   5  10 170 -1.79662e-04
  1   5  10 171 -1.79647e-04
  1   5  10 174  1.17790e-04
  1   5  11   8 -2.46726e-05
  1   5  11   9  1.22160e-04
  1   5  11  10 -5.19175e-05
  1   5  11  11 -4.51799e-05
  1   5  11  12  4.12920e-05
  1   5  11  14  2.85330e-04
  1   5  11  17 -7.05633e-05
  1   5  11  18  4.83279e-05
  1   5  11  22 -1.36391e-05
  1   5  11  26  1.28855e-05
  1   5  11  30 -1.53369e-04
  1   5  11  31 -6.91111e-05
  1   5  11  32  4.09257e-05
  1   5  11  33  4.34226e-05
  1   5  11  35  1.57006e-05
  1   5  11  36 -2.34995e-05
  1   5  11  38  1.20814e-05
  1   5  11  39 -2.58970e-05
  1   5  11  40  4.84656e-05
  1   5  11  41 -3.89718e-05
  1   5  11  42  5.82217e-05
  1   5  11  43 -2.81529e-05
  1   5  11  47 -1.45667e-04
  1   5  11  49  1.80384e-05
  1   5  11  50 -2.36268e-05
  1   5  11  51 -2.44490e-05
  1   5  11  54  5.26602e-05
  1   5  11  55  4.06318e-05
  1   5  11  58  1.60854e-05
  1   5  11  60 -8.07835e-05
  1   5  11  62  1.01523e-05
  1   5  11  63 -1.25762e-04
  1   5  11  65  3.41372e-05
  1   5  11  66 -1.76009e-04
  1   5  11  68 -3.80977e-05
  1   5  11  69  1.21942e-04
  1   5  11  70 -7.18082e-05
  1   5  11  71  3.91288e-05
  1   5  11  74  2.25559e-05
  1   5  11  77  1.09326e-04
  1   5  11  81  1.60618e-04
  1   5  11  82  3.18650e-05
  1   5  11  83 -1.72319e-05
  1   5  11  84 -1.76887e-04
  1   5  11  85 -1.84248e-05
  1   5  11  90  1.85197e-05
  1   5  11  93  4.91060e-05
  1   5  11  94  3.93525e-05
  1   5  11  95  3.53037e-05
  1   5  11  97  2.92335e-04
  1   5  11  99 -9.44641e-05
  1   5  11 100 -5.53400e-05
  1   5  11 101  2.01648e-05
  1   5  11 102 -1.29991e-05
  1   5  11 103  4.00941e-05
  1   5  11 105  1.25376e-04
  1   5  11 106 -3.08670e-05
  1   5  11 108  5.94835e-05
  1   5  11 111  1.38560e-05
  1   5  11 112 -2.50404e-05
  1   5  11 114 -2.06679e-05
  1   5  11 115 -6.38010e-05
  1   5  11 116 -9.09936e-05
  1   5  11 120 -2.01047e-05
  1   5  11 121 -8.36323e-05
  1   5  11 125  1.17018e-04
  1   5  11 126 -1.63616e-04
  1   5  11 127 -1.44276e-04
  1   5  11 130  1.73444e-05
  1   5  11 132  1.30108e-05
  1   5  11 134 -2.05200e-05
  1   5  11 135  1.48948e-04
  1   5  11 136 -1.10051e-04
  1   5  11 137  2.20506e-05
  1   5  11 139 -1.41913e-05
  1   5  11 141 -5.39937e-05
  1   5  11 142 -2.78346e-05
  1   5  11 143 -5.76390e-05
  1   5  11 144 -1.58407e-05
  1   5  11 146 -7.51310e-05
  1   5  11 148  2.67646e-04
  1   5  11 149  2.45202e-05
  1   5  11 150  3.56902e-05
  1   5  11 151 -1.90007e-05
  1   5  11 152  1.45004e-04
  1   5  11 153 -3.68641e-05
  1   5  11 155  2.48727e-05
  1   5  11 156 -4.48098e-05
  1   5  11 158  3.40327e-05
  1   5  11 160 -6.53499e-05
  1   5  11 162  3.10129e-05
  1   5  11 163  1.29433e-04
  1   5  11 164 -1.28323e-05
  1   5  11 165  1.19278e-04
  1   5  11 166  2.16729e-04
  1   5  11 167  8.61938e-05
  1   5  11 168  1.06562e-05
  1   5  11 170  2.99472e-05
  1   5  11 171  9.81618e-05
  1   5  11 174  1.24622e-04
  1   5  11 175  1.23509e-04
  1   5  12   8  2.21304e-05
  1   5  12   9 -1.27922e-05
  1   5  12  10  7.82989e-05
  1   5  12  11  1.15763e-05
  1   5  12  12 -1.43566e-04
  1   5  12  13 -3.95005e-05
  1   5  12  14 -5.23720e-05
  1   5  12  17 -2.72135e-05
  1   5  12  22  1.72817e-04
  1   5  12  23  4.35747e-05
  1   5  12  28 -1.01220e-04
  1   5  12  29 -3.41378e-05
  1   5  12  30 -1.30322e-04
  1   5  12  32 -1.15319e-05
  1   5  12  35  3.03242e-05
  1   5  12  36 -5.50684e-05
  1   5  12  38  2.05135e-05
  1   5  12  39  7.07255e-05
  1   5  12  42  5.55104e-05
  1   5  12  47 -1.86853e-04
  1   5  12  48  4.80870e-05
  1   5  12  49 -6.04138e-05
  1   5  12  50 -1.46949e-05
  1   5  12  51 -7.74846e-05
  1   5  12  52  6.05234e-05
  1   5  12  53 -2.19694e-05
  1   5  12  54  1.38362e-05
  1   5  12  56  1.27530e-04
  1   5  12  57 -3.31515e-04
  1   5  12  58  5.15539e-05
  1   5  12  59 -1.24041e-05
  1   5  12  60  5.07227e-05
  1   5  12  61  4.45333e-05
  1   5  12  62 -6.77602e-05
  1   5  12  63 -2.34654e-05
  1   5  12  64  3.23871e-05
  1   5  12  65 -2.23804e-05
  1   5  12  66 -7.15047e-05
  1   5  12  69 -5.04897e-05
  1   5  12  70 -4.01958e-05
  1   5  12  74  1.78611e-04
  1   5  12  75 -7.01239e-05
  1   5  12  76 -1.79352e-05
  1   5  12  78 -1.77364e-05
  1   5  12  79 -7.89623e-05
  1   5  12  81 -3.64808e-05
  1   5  12  85 -3.17024e-05
  1   5  12  86  6.29262e-05
  1   5  12  87  6.40161e-05
  1   5  12  88  3.20382e-05
  1   5  12  89  3.84106e-05
  1   5  12  90  1.33277e-05
  1   5  12  91 -1.11353e-04
  1   5  12  93 -1.07536e-04
  1   5  12  94 -8.58703e-05
  1   5  12  97  4.46243e-05
  1   5  12  98 -2.03467e-05
  1   5  12  99 -6.88057e-05
  1   5  12 102 -1.05062e-04
  1   5  12 104  1.86926e-05
  1   5  12 105  4.68786e-05
  1   5  12 106  1.52769e-05
  1   5  12 108  2.95700e-05
  1   5  12 109  3.59894e-05
  1   5  12 110  2.44907e-05
  1   5  12 113  1.27392e-05
  1   5  12 115  4.86146e-05
  1   5  12 118  3.18800e-05
  1   5  12 119 -1.03972e-05
  1   5  12 121  5.26143e-05
  1   5  12 124 -4.24531e-05
  1   5  12 125 -2.93739e-05
  1   5  12 126  1.15934e-05
  1   5  12 128 -9.33535e-05
  1   5  12 130  1.61784e-04
  1   5  12 131  1.10692e-05
  1   5  12 132  2.09455e-04
  1   5  12 135  1.26454e-05
  1   5  12 137  1.32021e-05
  1   5  12 138  2.32283e-05
  1   5  12 141 -1.89923e-04
  1   5  12 143 -3.70721e-04
  1   5  12 145 -3.19274e-04
  1   5  12 146 -9.23610e-05
  1   5  12 147 -1.41026e-05
  1   5  12 148 -2.54327e-05
  1   5  12 150  2.44668e-05
  1   5  12 151  3.04008e-05
  1   5  12 152 -2.22340e-05
  1   5  12 155  7.68794e-05
  1   5  12 156  1.38328e-05
  1   5  12 158 -2.64301e-05
  1   5  12 159  2.58200e-05
  1   5  12 160 -5.39267e-05
  1   5  12 162 -1.36836e-05
  1   5  12 164 -1.47780e-05
  1   5  12 165  1.39076e-05
  1   5  12 166 -3.98261e-05
  1   5  12 168 -5.02179e-05
  1   5  12 169  1.68713e-05
  1   5  12 172 -1.17848e-04
  1   5  12 173 -2.41446e-05
  1   5  12 175 -4.50271e-05
  1   5  12 176 -5.94893e-05
  1   5  12 177  1.46861e-05
  1   5  13   8 -5.09363e-04
  1   5  13   9 -1.58601e-05
  1   5  13  15 -4.17123e-05
  1   5  13  16 -4.22875e-05
  1   5  13  25  4.99298e-05
  1   5  13  27 -8.19718e-05
  1   5  13  28  8.18966e-05
  1   5  13  31  7.74884e-04
  1   5  13  34  6.94121e-05
  1   5  13  37  1.16472e-05
  1   5  13  45 -4.18282e-04
  1   5  13  55  6.14726e-04
  1   5  13  56 -2.24560e-05
  1   5  13  57  1.79644e-05
  1   5  13  64 -1.07965e-05
  1   5  13  65 -2.16638e-05
  1   5  13  70 -3.05406e-05
  1   5  13  75  1.49747e-04
  1   5  13  86 -3.05085e-05
  1   5  13  95 -6.95315e-04
  1   5  13 101  4.49914e-04
  1   5  13 106  6.52339e-04
  1   5  13 107 -6.52130e-04
  1   5  13 110  1.22157e-04
  1   5  13 111 -1.46145e-05
  1   5  13 113  4.43999e-04
  1   5  13 117  7.91778e-04
  1   5  13 118 -2.58724e-04
  1   5  13 119  2.60797e-04
  1   5  13 122 -5.34404e-04
  1   5  13 123 -5.36513e-04
  1   5  13 127 -1.00297e-03
  1   5  13 128 -6.66860e-04
  1   5  13 129 -1.71104e-05
  1   5  13 134  3.70118e-05
  1   5  13 135 -3.70485e-05
  1   5  13 137  2.20737e-04
  1   5  13 142 -2.44065e-03
  1   5  13 143  2.45322e-03
  1   5  13 144 -2.67786e-03
  1   5  13 145 -1.39693e-05
  1   5  13 148  9.29060e-04
  1   5  13 149  9.25807e-04
  1   5  13 153 -7.69550e-04
  1   5  13 156 -4.10112e-04
  1   5  13 157 -4.10257e-04
  1   5  13 162  5.17210e-05
  1   5  13 163 -5.17272e-05
  1   5  13 167 -1.93160e-04
  1   5  13 170  5.40409e-04
  1   5  13 171 -5.40401e-04
  1   5  13 174 -3.32140e-04
  1   5  14   8  5.00722e-05
  1   5  14  10  2.52949e-04
  1   5  14  11  1.27816e-04
  1   5  14  12 -1.62792e-05
  1   5  14  14 -1.04667e-05
  1   5  14  17 -5.23878e-05
  1   5  14  22 -3.69481e-05
  1   5  14  29  1.37074e-05
  1   5  14  30  7.75589e-05
  1   5  14  33 -2.33650e-04
  1   5  14  34  2.33973e-04
  1   5  14  39 -9.68376e-05
  1   5  14  40  1.31972e-05
  1   5  14  42 -8.52939e-05
  1   5  14  44 -2.35594e-05
  1   5  14  46  6.43363e-05
  1   5  14  53 -4.55498e-05
  1   5  14  54 -6.83161e-05
  1   5  14  56 -1.55046e-05
  1   5  14  58  3.29619e-05
  1   5  14  60 -2.97821e-05
  1   5  14  63 -2.90665e-05
  1   5  14  68  8.37963e-05
  1   5  14  69  1.20211e-05
  1   5  14  71  1.42257e-05
  1   5  14  74 -1.31838e-05
  1   5  14  75  1.67753e-05
  1   5  14  76 -1.11841e-04
  1   5  14  79  1.47891e-05
  1   5  14  81 -9.67663e-05
  1   5  14  82  2.65792e-05
  1   5  14  84 -1.45697e-05
  1   5  14  91  1.42172e-05
  1   5  14  93  7.75907e-05
  1   5  14  94 -2.24777e-04
  1   5  14  98  1.33878e-04
  1   5  14  99  4.81116e-05
  1   5  14 100 -2.33596e-05
  1   5  14 102  2.30406e-05
  1   5  14 103  1.48577e-05
  1   5  14 105 -7.80660e-05
  1   5  14 108 -1.07473e-04
  1   5  14 113 -1.91828e-05
  1   5  14 114  1.23071e-05
  1   5  14 115 -1.91457e-05
  1   5  14 116  2.04370e-04
  1   5  14 120  4.91174e-05
  1   5  14 121  9.14292e-05
  1   5  14 122  2.51406e-04
  1   5  14 125 -3.29177e-05
  1   5  14 126  1.23318e-05
  1   5  14 128 -1.23965e-05
  1   5  14 129  2.24066e-05
  1   5  14 130 -1.39476e-04
  1   5  14 132  2.03627e-05
  1   5  14 135 -1.57687e-05
  1   5  14 136  1.01310e-05
  1   5  14 137 -1.19392e-05
  1   5  14 139  1.15491e-05
  1   5  14 140 -1.45309e-05
  1   5  14 143 -2.06332e-04
  1   5  14 145  1.40253e-05
  1   5  14 147 -4.26493e-04
  1   5  14 151  1.55659e-05
  1   5  14 152  1.51463e-05
  1   5  14 154 -4.84693e-05
  1   5  14 155 -1.84984e-05
  1   5  14 160 -1.04964e-05
  1   5  14 165  1.25467e-04
  1   5  14 167 -1.14058e-04
  1   5  14 168 -1.42603e-05
  1   5  14 175 -1.20893e-04
  1   5  15   7 -1.58474e-05
  1   5  15   8 -1.23681e-05
  1   5  15  10 -2.61685e-05
  1   5  15  14 -2.11088e-05
  1   5  15  17  1.36599e-05
  1   5  15  23 -1.05398e-04
  1   5  15  30  9.92879e-05
  1   5  15  33 -8.89000e-05
  1   5  15  34  8.93723e-05
  1   5  15  35 -1.27416e-05
  1   5  15  36  1.11849e-05
  1   5  15  40 -2.43052e-04
  1   5  15  41  3.39078e-04
  1   5  15  42  1.35424e-04
  1   5  15  44 -2.10008e-05
  1   5  15  50 -1.28555e-05
  1   5  15  51  1.48259e-05
  1   5  15  52  1.42586e-05
  1   5  15  53 -1.28444e-05
  1   5  15  59  1.19322e-05
  1   5  15  60  2.60362e-04
  1   5  15  62 -1.23865e-05
  1   5  15  67  1.14902e-05
  1   5  15  68 -9.99076e-05
  1   5  15  70 -9.00732e-05
  1   5  15  74  1.02944e-04
  1   5  15  75  1.11577e-04
  1   5  15  76  5.60564e-05
  1   5  15  77 -2.38220e-05
  1   5  15  81  5.45135e-05
  1   5  15  82 -2.30392e-05
  1   5  15  89  1.39628e-05
  1   5  15  92 -2.98513e-04
  1   5  15  93  1.14662e-04
  1   5  15  94 -1.29753e-05
  1   5  15  97  1.82459e-04
  1   5  15  98  1.48897e-04
  1   5  15  99 -1.18969e-05
  1   5  15 102  1.18462e-04
  1   5  15 104 -1.44957e-05
  1   5  15 105 -9.92411e-05
  1   5  15 108  6.56029e-05
  1   5  15 109 -1.12585e-05
  1   5  15 111  2.30183e-05
  1   5  15 114 -3.33269e-04
  1   5  15 115  1.10109e-04
  1   5  15 116 -1.63549e-04
  1   5  15 117 -1.95917e-05
  1   5  15 121 -1.16687e-04
  1   5  15 122  1.47955e-05
  1   5  15 130  1.08429e-04
  1   5  15 131  1.12630e-05
  1   5  15 132 -1.22870e-05
  1   5  15 138 -1.43230e-05
  1   5  15 139 -1.18468e-05
  1   5  15 140 -1.07160e-05
  1   5  15 143  1.22835e-04
  1   5  15 147  1.01621e-05
  1   5  15 151  2.11537e-05
  1   5  15 152 -1.60017e-04
  1   5  15 153  1.31878e-04
  1   5  15 155 -2.53162e-05
  1   5  15 158  1.82420e-05
  1   5  15 159 -1.45666e-05
  1   5  15 165  2.98410e-05
  1   5  15 168 -1.36824e-05
  1   5  15 172 -9.92725e-05
  1   5  15 173  1.44199e-05
  1   5  15 175  2.77405e-05
  1   5  15 176 -2.55467e-04
  1   6   7   9 -1.14230e-04
  1   6   7  15 -5.66734e-05
  1   6   7  16  4.90555e-05
  1   6   7  25 -2.36369e-05
  1   6   7  28 -1.41705e-05
  1   6   7  31 -1.64366e-04
  1   6   7  34 -1.60787e-05
  1   6   7  45  1.42435e-04
  1   6   7  46  1.23916e-04
  1   6   7  47  1.23541e-04
  1   6   7  54 -1.81508e-05
  1   6   7  55 -1.85052e-05
  1   6   7  95  2.92432e-05
  1   6   7 101 -1.99580e-05
  1   6   7 110  1.15755e-05
  1   6   7 113 -1.71051e-05
  1   6   7 117  4.81272e-05
  1   6   7 118 -2.27018e-05
  1   6   7 119  2.47539e-05
  1   6   7 127 -1.21153e-05
  1   6   7 128 -1.16166e-05
  1   6   7 134 -1.70618e-05
  1   6   7 135 -1.70577e-05
  1   6   7 137 -3.81747e-05
  1   6   7 142 -1.73588e-05
  1   6   7 143  1.46310e-05
  1   6   7 144 -3.76619e-05
  1   6   7 148  4.46228e-05
  1   6   7 149 -4.38371e-05
  1   6   7 153 -9.56945e-05
  1   6   8   9  1.07463e-04
  1   6   8  15 -1.15162e-05
  1   6   8  16 -2.76880e-05
  1   6   8  20  2.06112e-05
  1   6   8  25 -3.38188e-05
  1   6   8  28 -1.25355e-05
  1   6   8  31  1.42394e-04
  1   6   8  34 -2.91585e-05
  1   6   8  37  1.08024e-05
  1   6   8  45  2.07049e-04
  1   6   8  46 -1.33905e-04
  1   6   8  47  1.35888e-04
  1   6   8  48  1.38576e-05
  1   6   8  54 -1.28840e-05
  1   6   8  55  1.37290e-05
  1   6   8  61 -2.19567e-05
  1   6   8  95 -2.65429e-05
  1   6   8 101  1.60788e-05
  1   6   8 113  1.59445e-05
  1   6   8 117 -3.68944e-05
  1   6   8 127  1.28993e-05
  1   6   8 128 -2.92782e-05
  1   6   8 134 -1.40255e-05
  1   6   8 135  1.40572e-05
  1   6   8 137  3.71242e-05
  1   6   8 144  7.82332e-05
  1   6   8 148 -5.57707e-05
  1   6   8 149 -5.61026e-05
  1   6   8 153  1.08833e-04
  1   6   9   8 -2.39510e-04
  1   6   9  10  3.48580e-05
  1   6   9  11  3.48239e-05
  1   6   9  15  1.68365e-04
  1   6   9  16 -1.71178e-04
  1   6   9  20  3.09542e-04
  1   6   9  25  6.95589e-05
  1   6   9  27  1.75848e-04
  1   6   9  28 -1.74377e-04
  1   6   9  44  6.34405e-05
  1   6   9  45 -4.69045e-04
  1   6   9  46  4.67797e-05
  1   6   9  47  4.54822e-05
  1   6   9  48 -3.87773e-05
  1   6   9  54  1.21366e-05
  1   6   9  56 -5.02080e-05
  1   6   9  57 -5.04222e-05
  1   6   9  61  7.59528e-05
  1   6   9  62  7.59146e-05
  1   6   9  64 -3.64018e-05
  1   6   9  70 -8.32832e-05
  1   6   9  72 -1.94929e-04
  1   6   9  78 -2.96812e-05
  1   6   9  79 -2.95507e-05
  1   6   9  83  3.86304e-05
  1   6   9  84 -3.85911e-05
  1   6   9  95 -5.09081e-05
  1   6   9 110  1.00536e-04
  1   6   9 117  2.10025e-04
  1   6   9 118  1.94866e-04
  1   6   9 119 -1.94237e-04
  1   6   9 122 -1.57905e-04
  1   6   9 123 -1.58870e-04
  1   6   9 128  2.72459e-04
  1   6   9 137 -2.43592e-05
  1   6   9 142 -2.01567e-05
  1   6   9 143  1.15056e-05
  1   6   9 144  6.42987e-05
  1   6   9 145  3.63285e-05
  1   6   9 148 -1.40111e-05
  1   6   9 149  1.55743e-05
  1   6  10   8  2.21505e-04
  1   6  10   9  3.01549e-05
  1   6  10  10  2.55366e-05
  1   6  10  11 -2.01419e-05
  1   6  10  15  5.24737e-04
  1   6  10  16  5.20373e-04
  1   6  10  20 -3.81049e-04
  1   6  10  25  3.43458e-05
  1   6  10  27  6.38091e-04
  1   6  10  28  6.36320e-04
  1   6  10  31 -9.14689e-05
  1   6  10  34 -1.11797e-04
  1   6  10  37 -3.09324e-05
  1   6  10  45  2.49557e-04
  1   6  10  46 -3.57300e-04
  1   6  10  47  3.56650e-04
  1   6  10  48  2.86236e-04
  1   6  10  56  2.54666e-04
  1   6  10  57 -2.54809e-04
  1   6  10  61  1.06594e-04
  1   6  10  62 -1.09575e-04
  1   6  10  64  4.92874e-05
  1   6  10  70  4.30163e-05
  1   6  10  72  5.21396e-05
  1   6  10  75 -1.02850e-05
  1   6  10  78  6.88588e-05
  1   6  10  79 -6.87167e-05
  1   6  10  83  1.09082e-04
  1   6  10  84  1.09305e-04
  1   6  10  86  4.21143e-05
  1   6  10  90 -9.38016e-05
  1   6  10  91 -9.37575e-05
  1   6  10  95  1.50300e-05
  1   6  10 106  1.67070e-05
  1   6  10 107  1.43728e-05
  1   6  10 110 -4.78858e-04
  1   6  10 117 -8.49716e-04
  1   6  10 118  3.09825e-04
  1   6  10 119  3.09358e-04
  1   6  10 122  2.72038e-04
  1   6  10 123 -2.71659e-04
  1   6  10 127 -3.23123e-05
  1   6  10 128 -2.70864e-04
  1   6  10 137  1.40618e-05
  1   6  10 142 -2.25680e-04
  1   6  10 143 -2.44012e-04
  1   6  10 144 -2.45863e-04
  1   6  10 148  7.08919e-05
  1   6  10 149  7.18543e-05
  1   6  11   7 -2.75571e-05
  1   6  11   8 -2.68005e-05
  1   6  11   9 -3.60500e-05
  1   6  11  10 -1.17199e-05
  1   6  11  11  7.79150e-05
  1   6  11  12  1.43540e-04
  1   6  11  14  6.16649e-05
  1   6  11  17 -1.48242e-05
  1   6  11  18  2.59173e-04
  1   6  11  19 -3.07561e-05
  1   6  11  23 -6.36169e-05
  1   6  11  24  2.43957e-05
  1   6  11  28  4.64220e-05
  1   6  11  29  1.47506e-05
  1   6  11  30 -6.85306e-05
  1   6  11  39  7.07320e-05
  1   6  11  42 -5.54726e-05
  1   6  11  47  1.83220e-04
  1   6  11  48 -4.87232e-05
  1   6  11  49  6.01119e-05
  1   6  11  50  1.47412e-05
  1   6  11  52 -6.04956e-05
  1   6  11  53  2.89989e-05
  1   6  11  56 -1.27725e-04
  1   6  11  57 -3.80948e-05
  1   6  11  58 -5.15285e-05
  1   6  11  59  3.50624e-05
  1   6  11  60  5.00905e-05
  1   6  11  61 -4.67389e-05
  1   6  11  62  7.34852e-05
  1   6  11  63  2.81591e-05
  1   6  11  64  2.91103e-05
  1   6  11  65  2.31678e-05
  1   6  11  66  7.15596e-05
  1   6  11  67  3.37173e-05
  1   6  11  68 -1.22328e-05
  1   6  11  69 -2.51402e-05
  1   6  11  70  3.25199e-05
  1   6  11  73 -2.03416e-05
  1   6  11  74 -1.78640e-04
  1   6  11  75  6.96537e-05
  1   6  11  76  1.85311e-05
  1   6  11  78  1.55484e-05
  1   6  11  79  7.69616e-05
  1   6  11  81  3.64769e-05
  1   6  11  86 -6.22601e-05
  1   6  11  87 -6.35885e-05
  1   6  11  88 -3.13858e-05
  1   6  11  89 -3.74045e-05
  1   6  11  90 -1.04182e-05
  1   6  11  91  1.10991e-04
  1   6  11  92 -3.92189e-05
  1   6  11  93 -1.76212e-04
  1   6  11  96 -4.25495e-05
  1   6  11  97 -4.46454e-05
  1   6  11  98  2.87681e-05
  1   6  11  99  6.88250e-05
  1   6  11 102  1.06671e-04
  1   6  11 103 -3.08671e-05
  1   6  11 104 -2.99740e-05
  1   6  11 105 -4.68784e-05
  1   6  11 106 -1.53060e-05
  1   6  11 108 -2.95039e-05
  1   6  11 109 -3.80107e-05
  1   6  11 110 -2.49950e-05
  1   6  11 115 -2.29892e-05
  1   6  11 116  3.46409e-05
  1   6  11 118 -3.15737e-05
  1   6  11 119  1.27724e-05
  1   6  11 125  2.93772e-05
  1   6  11 130  1.61799e-04
  1   6  11 131  4.00620e-05
  1   6  11 132  2.09416e-04
  1   6  11 133  4.15262e-05
  1   6  11 138 -2.63703e-05
  1   6  11 139 -2.19256e-05
  1   6  11 140 -4.39706e-05
  1   6  11 141 -2.21459e-05
  1   6  11 146  9.23776e-05
  1   6  11 147  3.28325e-05
  1   6  11 150 -1.57716e-05
  1   6  11 151  3.31587e-05
  1   6  11 155 -7.69080e-05
  1   6  11 158 -3.04835e-05
  1   6  11 159 -2.41808e-05
  1   6  11 160  9.66710e-05
  1   6  11 161  1.70962e-05
  1   6  11 162  1.37257e-05
  1   6  11 164  1.11637e-05
  1   6  11 165 -1.13999e-05
  1   6  11 166 -3.04537e-05
  1   6  11 168  4.63112e-05
  1   6  11 169 -1.66461e-05
  1   6  11 172  1.17912e-04
  1   6  11 173  2.37484e-05
  1   6  11 175  5.04106e-05
  1   6  11 176  6.13514e-05
  1   6  11 177 -1.45027e-05
  1   6  12   7 -4.13381e-05
  1   6  12   8 -2.49836e-05
  1   6  12   9 -1.00306e-04
  1   6  12  11  1.27451e-05
  1   6  12  12  4.11355e-05
  1   6  12  13 -2.10620e-05
  1   6  12  14  7.90957e-05
  1   6  12  17  1.90180e-05
  1   6  12  19 -2.00719e-04
  1   6  12  22 -1.31996e-04
  1   6  12  23 -8.13017e-05
  1   6  12  24  3.85982e-05
  1   6  12  26 -1.27762e-05
  1   6  12  30 -6.13411e-05
  1   6  12  33  4.24372e-05
  1   6  12  35 -2.94924e-05
  1   6  12  38 -2.17963e-05
  1   6  12  39  2.58274e-05
  1   6  12  41  3.12951e-05
  1   6  12  42  5.81522e-05
  1   6  12  43  2.07233e-05
  1   6  12  47 -1.35163e-04
  1   6  12  49  1.81219e-05
  1   6  12  50 -2.39895e-05
  1   6  12  53  3.41211e-05
  1   6  12  55 -4.04782e-05
  1   6  12  58  1.61006e-05
  1   6  12  60  7.39221e-05
  1   6  12  62  1.14549e-05
  1   6  12  63  1.36631e-04
  1   6  12  64 -2.29912e-05
  1   6  12  65  3.44869e-05
  1   6  12  66 -1.75997e-04
  1   6  12  68  1.67665e-05
  1   6  12  69 -5.75286e-05
  1   6  12  70 -6.68652e-05
  1   6  12  71 -4.69539e-05
  1   6  12  74  2.30375e-05
  1   6  12  77 -1.15387e-04
  1   6  12  78  1.96607e-05
  1   6  12  79  1.70672e-05
  1   6  12  81  1.60829e-04
  1   6  12  82 -3.18770e-05
  1   6  12  83  1.26502e-04
  1   6  12  84  3.29699e-05
  1   6  12  85 -2.31241e-05
  1   6  12  94  3.94218e-05
  1   6  12  95 -3.60808e-05
  1   6  12  97  2.92289e-04
  1   6  12  99 -9.44646e-05
  1   6  12 100  3.65388e-05
  1   6  12 101  2.01699e-05
  1   6  12 102  1.84938e-05
  1   6  12 105  1.25382e-04
  1   6  12 106 -3.07256e-05
  1   6  12 108  5.94428e-05
  1   6  12 112 -2.49054e-05
  1   6  12 114  2.73767e-05
  1   6  12 115  4.86274e-05
  1   6  12 121  6.02757e-05
  1   6  12 125  1.16999e-04
  1   6  12 126  1.63338e-04
  1   6  12 127 -1.44749e-04
  1   6  12 128 -2.38724e-05
  1   6  12 130 -1.73315e-05
  1   6  12 132 -1.29726e-05
  1   6  12 134  2.05190e-05
  1   6  12 135  1.44223e-04
  1   6  12 136  1.02677e-04
  1   6  12 137  1.43660e-05
  1   6  12 139  8.98370e-05
  1   6  12 141  2.26536e-04
  1   6  12 142 -2.52327e-05
  1   6  12 143  3.28733e-05
  1   6  12 145  5.19360e-05
  1   6  12 146 -7.50858e-05
  1   6  12 148 -2.61988e-04
  1   6  12 149 -2.44207e-05
  1   6  12 150 -3.15867e-05
  1   6  12 151 -2.08690e-05
  1   6  12 152 -1.49060e-04
  1   6  12 153  3.66742e-05
  1   6  12 155  2.48524e-05
  1   6  12 156 -5.47577e-05
  1   6  12 158 -1.97382e-05
  1   6  12 160  3.18148e-05
  1   6  12 161 -2.56101e-05
  1   6  12 162  3.10582e-05
  1   6  12 163  1.29406e-04
  1   6  12 164  1.26021e-05
  1   6  12 165  1.22080e-04
  1   6  12 166 -2.13599e-04
  1   6  12 167  8.89548e-05
  1   6  12 170 -4.92415e-05
  1   6  12 171  9.85215e-05
  1   6  12 174  1.23489e-04
  1   6  12 175  2.68370e-04
  1   6  13   8 -3.72575e-04
  1   6  13   9 -2.03620e-05
  1   6  13  10  1.38951e-04
  1   6  13  11  1.37977e-04
  1   6  13  15 -3.51456e-05
  1   6  13  16  3.38000e-05
  1   6  13  20  8.63430e-05
  1   6  13  25  6.48971e-05
  1   6  13  27  7.01395e-04
  1   6  13  28 -6.99697e-04
  1   6  13  34  1.88773e-04
  1   6  13  37 -1.01064e-04
  1   6  13  45 -8.63274e-04
  1   6  13  46  9.26399e-05
  1   6  13  47  9.13830e-05
  1   6  13  48  2.09811e-05
  1   6  13  54 -8.82641e-05
  1   6  13  55 -9.07830e-05
  1   6  13  56  5.48747e-04
  1   6  13  57  5.49305e-04
  1   6  13  61 -2.65240e-04
  1   6  13  62 -2.69460e-04
  1   6  13  64 -2.69061e-04
  1   6  13  70  3.78991e-04
  1   6  13  72  4.11671e-04
  1   6  13  75 -3.00373e-05
  1   6  13  78  4.55996e-04
  1   6  13  79  4.55826e-04
  1   6  13  83 -1.76720e-05
  1   6  13  84  1.74457e-05
  1   6  13  86  8.74353e-05
  1   6  13  90 -8.62104e-05
  1   6  13  91  8.58722e-05
  1   6  13  95  3.30395e-04
  1   6  13 101 -3.19326e-05
  1   6  13 106 -3.53393e-05
  1   6  13 107  3.13419e-05
  1   6  13 110 -1.06448e-03
  1   6  13 113 -1.62515e-05
  1   6  13 117 -9.33567e-04
  1   6  13 118 -1.08534e-03
  1   6  13 119  1.08484e-03
  1   6  13 122  4.37815e-04
  1   6  13 123  4.38819e-04
  1   6  13 127 -2.89463e-05
  1   6  13 128 -8.92835e-04
  1   6  13 129  2.14632e-05
  1   6  13 137 -5.48117e-05
  1   6  13 142  4.22405e-04
  1   6  13 143 -3.97928e-04
  1   6  13 144 -6.37050e-04
  1   6  13 145  1.23302e-05
  1   6  13 148  1.29683e-04
  1   6  13 149 -1.25893e-04
  1   6  13 153  1.21999e-05
  1   6  13 157  1.34268e-05
  1   6  13 170  2.40709e-05
  1   6  13 171 -2.23435e-05
  1   6  13 174 -1.62274e-05
  1   6  14   8 -1.08614e-04
  1   6  14   9  1.21957e-05
  1   6  14  13 -1.46191e-05
  1   6  14  17  4.80062e-05
  1   6  14  19 -1.53788e-05
  1   6  14  23  1.05427e-04
  1   6  14  30 -9.72939e-05
  1   6  14  33  9.03261e-05
  1   6  14  34 -9.05855e-05
  1   6  14  36  1.70286e-05
  1   6  14  41 -2.88168e-05
  1   6  14  42 -1.17697e-04
  1   6  14  44  1.76692e-05
  1   6  14  46  1.09246e-04
  1   6  14  49  1.15600e-05
  1   6  14  50 -1.03748e-04
  1   6  14  51  1.40275e-05
  1   6  14  52 -1.51175e-05
  1   6  14  59 -1.39442e-05
  1   6  14  61 -1.21925e-05
  1   6  14  62  1.09184e-05
  1   6  14  63  1.50773e-05
  1   6  14  65 -1.40571e-05
  1   6  14  67 -1.42192e-05
  1   6  14  68 -9.98910e-05
  1   6  14  70 -9.73552e-05
  1   6  14  76 -8.77340e-05
  1   6  14  81 -5.45047e-05
  1   6  14  82 -2.63233e-05
  1   6  14  88  1.06495e-05
  1   6  14  92  1.02401e-05
  1   6  14  93 -9.00697e-05
  1   6  14  97 -1.82496e-04
  1   6  14  99  1.19051e-05
  1   6  14 102 -1.18488e-04
  1   6  14 105  7.63631e-05
  1   6  14 108 -6.58306e-05
  1   6  14 109 -2.50845e-04
  1   6  14 111 -2.23483e-05
  1   6  14 115  1.26153e-04
  1   6  14 116  1.84048e-04
  1   6  14 121 -9.81178e-05
  1   6  14 124  2.40692e-04
  1   6  14 128 -3.84382e-05
  1   6  14 129  1.56451e-05
  1   6  14 130  1.08456e-04
  1   6  14 132 -1.22904e-05
  1   6  14 141 -2.20008e-05
  1   6  14 144 -3.26304e-05
  1   6  14 145  1.20078e-05
  1   6  14 147 -1.05026e-05
  1   6  14 151  1.41499e-05
  1   6  14 154 -1.43715e-05
  1   6  14 155  2.53117e-05
  1   6  14 159  1.13734e-05
  1   6  14 161  3.08204e-04
  1   6  14 164  1.46007e-05
  1   6  14 165 -4.26717e-05
  1   6  14 167  4.55446e-05
  1   6  14 172  9.93089e-05
  1   6  14 173 -1.14434e-05
  1   6  14 175 -2.92992e-05
  1   6  15  11 -1.27291e-04
  1   6  15  12 -2.20997e-05
  1   6  15  14  1.36479e-05
  1   6  15  17 -5.12148e-05
  1   6  15  19  3.28399e-04
  1   6  15  22  1.24193e-05
  1   6  15  24 -1.49694e-05
  1   6  15  29  6.82468e-05
  1   6  15  30  2.56489e-05
  1   6  15  33 -2.30717e-04
  1   6  15  34  2.30173e-04
  1   6  15  35 -1.35816e-05
  1   6  15  39  9.68409e-05
  1   6  15  42 -3.55440e-05
  1   6  15  43 -1.32389e-05
  1   6  15  44  5.04913e-05
  1   6  15  50 -3.17025e-05
  1   6  15  53  1.17776e-05
  1   6  15  54 -1.16644e-05
  1   6  15  55  7.32744e-05
  1   6  15  56 -1.52947e-05
  1   6  15  58 -1.53926e-05
  1   6  15  60  1.03441e-04
  1   6  15  63 -3.32923e-04
  1   6  15  68 -8.38084e-05
  1   6  15  69  1.15301e-05
  1   6  15  70  2.33872e-05
  1   6  15  73  1.56696e-05
  1   6  15  74 -8.49972e-05
  1   6  15  75 -8.15333e-05
  1   6  15  76 -1.18736e-04
  1   6  15  79 -1.40385e-05
  1   6  15  81 -9.67026e-05
  1   6  15  82 -2.46356e-05
  1   6  15  84 -1.41610e-05
  1   6  15  88  4.98115e-05
  1   6  15  89 -1.57755e-05
  1   6  15  93  6.59178e-05
  1   6  15  99  4.81124e-05
  1   6  15 100 -2.34330e-05
  1   6  15 102  2.30415e-05
  1   6  15 105 -9.22630e-05
  1   6  15 108 -1.07655e-04
  1   6  15 112  1.46918e-05
  1   6  15 113  1.53005e-05
  1   6  15 115  3.68111e-05
  1   6  15 116  1.72762e-04
  1   6  15 117  2.01799e-05
  1   6  15 120 -3.03138e-04
  1   6  15 121 -5.47928e-05
  1   6  15 122  1.94670e-04
  1   6  15 124  1.43938e-05
  1   6  15 125 -3.29293e-05
  1   6  15 126 -1.04501e-05
  1   6  15 128 -2.15802e-05
  1   6  15 129  2.31835e-05
  1   6  15 130  1.39455e-04
  1   6  15 132 -2.03736e-05
  1   6  15 135 -1.57865e-05
  1   6  15 137 -1.20815e-05
  1   6  15 143  2.21685e-04
  1   6  15 144 -1.90895e-05
  1   6  15 145  1.85738e-05
  1   6  15 146 -1.40928e-05
  1   6  15 151  1.43444e-04
  1   6  15 152 -1.67349e-05
  1   6  15 155 -1.84709e-05
  1   6  15 165  1.29421e-04
  1   6  15 168 -3.47757e-05
  1   6  15 175 -1.21315e-04
  1   6  15 176 -2.79858e-05
  1   7   8  18 -1.70291e-04
  1   7   8  29  4.28450e-04
  1   7   8  40 -7.76685e-04
  1   7   8  43 -7.89389e-04
  1   7   8  52  1.40834e-04
  1   7   8  59 -3.51272e-04
  1   7   8  67  2.80225e-05
  1   7   8  92  7.31577e-04
  1   7   8  96  1.13212e-03
  1   7   8  98 -3.77285e-04
  1   7   8 103  3.48027e-04
  1   7   8 104  2.40703e-04
  1   7   8 109 -5.09207e-04
  1   7   8 114  9.31780e-04
  1   7   8 120 -8.40039e-05
  1   7   8 124  2.04769e-03
  1   7   8 131 -2.41385e-03
  1   7   8 133 -1.87848e-03
  1   7   8 138  3.34044e-04
  1   7   8 140  2.53892e-03
  1   7   8 147 -1.17207e-03
  1   7   8 150 -6.57331e-05
  1   7   8 154 -4.78202e-04
  1   7   8 159  3.48875e-05
  1   7   8 161  1.23905e-04
  1   7   8 164  1.87350e-04
  1   7   8 169  5.25442e-05
  1   7   8 173  1.56669e-05
  1   7   8 176 -1.23326e-04
  1   7   9  10  1.19647e-05
  1   7   9  12  1.05760e-04
  1   7   9  17 -1.79429e-04
  1   7   9  23  1.31765e-05
  1   7   9  35 -1.06280e-04
  1   7   9  39  9.20139e-05
  1   7   9  41 -2.47289e-05
  1   7   9  42 -1.19239e-04
  1   7   9  49  1.54163e-04
  1   7   9  50  1.81404e-05
  1   7   9  56  4.76115e-05
  1   7   9  61 -1.25235e-04
  1   7   9  62  1.52209e-04
  1   7   9  68  1.00818e-04
  1   7   9  72  1.04642e-04
  1   7   9  73 -4.39501e-05
  1   7   9  76  5.38298e-05
  1   7   9  78 -4.23917e-05
  1   7   9  79  4.73704e-05
  1   7   9  80  2.09469e-05
  1   7   9  81 -1.48048e-04
  1   7   9  83 -2.89555e-04
  1   7   9  84  2.02767e-04
  1   7   9  85  9.11302e-05
  1   7   9  86 -1.76885e-04
  1   7   9  87 -1.78931e-04
  1   7   9  88 -3.49493e-05
  1   7   9  89 -3.19113e-05
  1   7   9  90  1.49454e-04
  1   7   9  91 -1.95066e-04
  1   7   9  95 -4.27844e-05
  1   7   9  97  1.24924e-05
  1   7   9  99 -1.22492e-05
  1   7   9 102 -1.17019e-05
  1   7   9 105  1.61172e-04
  1   7   9 114 -1.08863e-05
  1   7   9 122  1.51944e-05
  1   7   9 126  6.99048e-05
  1   7   9 127 -6.34928e-05
  1   7   9 134  1.90714e-04
  1   7   9 135  2.94061e-05
  1   7   9 139 -1.40737e-05
  1   7   9 146  1.36051e-05
  1   7   9 149 -5.46617e-05
  1   7   9 151  3.60302e-04
  1   7   9 152 -4.43657e-05
  1   7   9 153  1.01741e-04
  1   7   9 156 -6.00158e-05
  1   7   9 157  1.80005e-04
  1   7   9 161 -1.72784e-05
  1   7   9 162 -8.34691e-05
  1   7   9 163  7.51879e-05
  1   7   9 164  3.05438e-05
  1   7   9 169 -5.37841e-05
  1   7   9 173 -4.51034e-04
  1   7   9 174 -7.41436e-05
  1   7   9 176  1.83812e-04
  1   7  10   7 -2.67486e-04
  1   7  10  13  1.10418e-04
  1   7  10  19 -1.31009e-04
  1   7  10  24  2.12788e-04
  1   7  10  36  5.87387e-05
  1   7  10  41 -1.08354e-04
  1   7  10  51  2.58886e-05
  1   7  10  61  2.29276e-05
  1   7  10  62  1.62843e-04
  1   7  10  63  1.11077e-04
  1   7  10  71 -1.37428e-04
  1   7  10  77 -1.78162e-04
  1   7  10  80 -1.75492e-05
  1   7  10  83  2.35343e-05
  1   7  10  84  1.57884e-05
  1   7  10  85  1.63109e-05
  1   7  10  86 -1.65724e-05
  1   7  10  87  1.44734e-05
  1   7  10  89  6.56295e-05
  1   7  10  95 -1.52553e-04
  1   7  10 119 -7.65299e-05
  1   7  10 135  5.17747e-05
  1   7  10 142 -2.08252e-05
  1   7  10 145 -3.03994e-05
  1   7  10 149  6.33788e-05
  1   7  10 176  5.90213e-05
  1   7  11   8 -1.16278e-05
  1   7  11   9 -5.62191e-05
  1   7  11  10 -2.24968e-04
  1   7  11  11  1.52402e-05
  1   7  11  15  1.58757e-04
  1   7  11  16  1.59377e-04
  1   7  11  20 -1.66780e-04
  1   7  11  25 -6.30517e-05
  1   7  11  27 -1.81781e-04
  1   7  11  28 -1.83066e-04
  1   7  11  31  9.92299e-05
  1   7  11  33  6.50012e-05
  1   7  11  34 -6.43678e-05
  1   7  11  37  1.00397e-04
  1   7  11  38 -1.01952e-04
  1   7  11  45  1.59446e-04
  1   7  11  46  2.87128e-05
  1   7  11  48  2.66214e-04
  1   7  11  54  1.33044e-04
  1   7  11  55  1.33490e-04
  1   7  11  56  2.63348e-04
  1   7  11  57  2.59516e-04
  1   7  11  61 -1.05607e-04
  1   7  11  62  1.03806e-04
  1   7  11  69  1.52287e-05
  1   7  11  72 -4.61211e-05
  1   7  11  75 -1.36117e-05
  1   7  11  86  2.50939e-05
  1   7  11  90 -4.24271e-05
  1   7  11  91 -5.01303e-05
  1   7  11  94 -1.04063e-03
  1   7  11  95 -1.04113e-03
  1   7  11 100  2.27364e-05
  1   7  11 101 -2.27866e-05
  1   7  11 106  3.32985e-04
  1   7  11 107 -3.33569e-04
  1   7  11 110 -5.08722e-04
  1   7  11 112 -7.15101e-04
  1   7  11 116  9.99600e-04
  1   7  11 117 -9.99404e-04
  1   7  11 118  2.15432e-04
  1   7  11 119  2.15722e-04
  1   7  11 122  3.10717e-04
  1   7  11 123 -3.12081e-04
  1   7  11 126  4.50921e-04
  1   7  11 128 -9.09820e-04
  1   7  11 129  1.31592e-05
  1   7  11 134 -8.04924e-05
  1   7  11 136  1.31874e-05
  1   7  11 142  2.49487e-03
  1   7  11 144 -2.38774e-03
  1   7  11 145 -2.38152e-03
  1   7  11 149  1.04695e-03
  1   7  11 152  3.31291e-04
  1   7  11 153  4.97970e-04
  1   7  11 156  9.88675e-05
  1   7  11 157  9.85770e-05
  1   7  11 162  3.38800e-05
  1   7  11 163 -3.32923e-05
  1   7  11 166  8.45244e-05
  1   7  11 167  8.49210e-05
  1   7  11 171  1.80313e-04
  1   7  11 174  1.11638e-04
  1   7  11 175 -1.13802e-04
  1   7  12   8 -1.20179e-05
  1   7  12   9  2.53554e-05
  1   7  12  10 -1.17893e-04
  1   7  12  11 -1.02496e-04
  1   7  12  15  1.58087e-04
  1   7  12  16 -1.60605e-04
  1   7  12  20  3.77392e-05
  1   7  12  27 -1.06454e-04
  1   7  12  28  1.03521e-04
  1   7  12  31  3.29712e-05
  1   7  12  33 -5.21388e-05
  1   7  12  34 -5.18243e-05
  1   7  12  37 -3.35672e-04
  1   7  12  38 -3.35591e-04
  1   7  12  45 -3.95164e-04
  1   7  12  46  5.49579e-05
  1   7  12  48 -1.86471e-05
  1   7  12  54  1.45148e-04
  1   7  12  55 -7.86826e-05
  1   7  12  57  2.47252e-05
  1   7  12  61  3.07881e-05
  1   7  12  62 -3.98756e-05
  1   7  12  69  3.71037e-05
  1   7  12  74 -9.89762e-05
  1   7  12  75 -9.75161e-05
  1   7  12  83  8.72396e-05
  1   7  12  86  1.27243e-05
  1   7  12  94  2.45775e-05
  1   7  12 106 -1.73634e-05
  1   7  12 107 -1.22121e-05
  1   7  12 110 -1.23672e-04
  1   7  12 117  4.86009e-04
  1   7  12 118 -3.67750e-05
  1   7  12 119 -3.37101e-05
  1   7  12 122  1.76575e-04
  1   7  12 123 -1.77347e-04
  1   7  12 126  1.43251e-05
  1   7  12 129 -2.06624e-05
  1   7  12 142 -2.50164e-05
  1   7  12 144 -2.09859e-05
  1   7  12 145  1.43621e-05
  1   7  12 149  1.96316e-05
  1   7  12 152 -1.31429e-05
  1   7  12 157 -1.09546e-05
  1   7  12 162 -1.27048e-05
  1   7  12 163 -1.22488e-05
  1   7  12 166 -2.24215e-05
  1   7  12 167  2.13549e-05
  1   7  12 171 -3.19864e-05
  1   7  12 174  3.40249e-05
  1   7  12 175  2.48864e-05
  1   7  13   8  5.83074e-05
  1   7  13   9 -6.65521e-05
  1   7  13  10 -2.22877e-05
  1   7  13  11 -1.06217e-05
  1   7  13  12 -2.25453e-04
  1   7  13  17  6.73975e-05
  1   7  13  21  1.67351e-05
  1   7  13  23  2.11735e-04
  1   7  13  30  1.06563e-04
  1   7  13  35  2.94200e-04
  1   7  13  39 -2.80862e-04
  1   7  13  41 -1.30502e-05
  1   7  13  42 -6.49013e-05
  1   7  13  49 -4.57254e-05
  1   7  13  50  5.45047e-04
  1   7  13  53 -2.26237e-04
  1   7  13  56 -7.52448e-05
  1   7  13  60  1.36599e-04
  1   7  13  61 -6.61604e-05
  1   7  13  62 -1.43042e-05
  1   7  13  68  4.87736e-05
  1   7  13  69  4.36789e-04
  1   7  13  70  3.14512e-04
  1   7  13  72  5.53985e-05
  1   7  13  73 -2.32968e-05
  1   7  13  76 -9.86924e-05
  1   7  13  78 -2.24761e-05
  1   7  13  79  2.52649e-05
  1   7  13  80  1.08730e-05
  1   7  13  81 -9.59098e-05
  1   7  13  82  3.31256e-05
  1   7  13  83 -2.02881e-04
  1   7  13  84  1.55355e-04
  1   7  13  85  4.80341e-05
  1   7  13  86 -9.36113e-05
  1   7  13  87 -9.46479e-05
  1   7  13  88 -1.77099e-04
  1   7  13  89 -1.61712e-05
  1   7  13  90 -4.87794e-05
  1   7  13  91  7.65280e-05
  1   7  13  93 -2.27517e-04
  1   7  13  94  3.47947e-05
  1   7  13  95  5.43547e-05
  1   7  13  97 -1.41781e-04
  1   7  13 102  2.47863e-04
  1   7  13 105  1.16579e-04
  1   7  13 106  2.46219e-04
  1   7  13 108  2.30749e-04
  1   7  13 110  2.48655e-04
  1   7  13 115 -1.62453e-04
  1   7  13 118 -1.83959e-05
  1   7  13 121  1.69218e-04
  1   7  13 126 -2.90663e-05
  1   7  13 127 -3.34760e-05
  1   7  13 134  3.88867e-05
  1   7  13 135  5.04031e-05
  1   7  13 142  2.94297e-05
  1   7  13 144  2.48140e-05
  1   7  13 146  2.06636e-04
  1   7  13 149 -1.03142e-05
  1   7  13 151  1.98370e-04
  1   7  13 152  1.23536e-05
  1   7  13 153  5.39030e-05
  1   7  13 155 -1.06859e-04
  1   7  13 156  1.06033e-05
  1   7  13 157  5.26212e-05
  1   7  13 158 -2.22727e-04
  1   7  13 160 -3.84868e-04
  1   7  13 162  3.09162e-05
  1   7  13 163 -2.32981e-05
  1   7  13 164  1.73710e-05
  1   7  13 167 -2.93105e-04
  1   7  13 169 -2.81200e-05
  1   7  13 170  3.91049e-05
  1   7  13 173 -2.38051e-04
  1   7  13 174  1.89884e-04
  1   7  13 175  1.91612e-04
  1   7  13 176  2.70184e-04
  1   7  13 177  2.77346e-04
  1   7  14  10 -9.04156e-05
  1   7  14  15  2.57533e-04
  1   7  14  16  2.57054e-04
  1   7  14  20 -3.06754e-05
  1   7  14  25  1.24591e-05
  1   7  14  27 -4.15309e-04
  1   7  14  28 -4.15891e-04
  1   7  14  31  4.66438e-04
  1   7  14  33 -1.44607e-04
  1   7  14  37 -2.17406e-04
  1   7  14  44  5.01991e-04
  1   7  14  45  5.00994e-04
  1   7  14  46  1.12160e-05
  1   7  14  48  4.22128e-05
  1   7  14  49 -4.19458e-05
  1   7  14  54  4.92816e-04
  1   7  14  55  4.91844e-04
  1   7  14  57 -9.69887e-05
  1   7  14  64 -1.26966e-04
  1   7  14  65  1.26034e-04
  1   7  14  69 -2.79765e-05
  1   7  14  70  1.88369e-04
  1   7  14  72  2.17636e-05
  1   7  14  74  1.11484e-04
  1   7  14  86  6.44212e-05
  1   7  14  94 -5.51664e-04
  1   7  14  95 -4.52688e-04
  1   7  14 100  3.37634e-04
  1   7  14 101  3.38035e-04
  1   7  14 106  4.87119e-04
  1   7  14 107 -8.95551e-05
  1   7  14 110 -8.23238e-04
  1   7  14 111  8.23316e-04
  1   7  14 112 -1.07699e-03
  1   7  14 113  6.11030e-05
  1   7  14 116  8.78520e-04
  1   7  14 117  8.30632e-04
  1   7  14 118  4.47349e-04
  1   7  14 119  4.47942e-04
  1   7  14 123 -4.00256e-04
  1   7  14 126 -8.30871e-04
  1   7  14 127 -8.15186e-04
  1   7  14 129  1.36306e-03
  1   7  14 134  3.19933e-05
  1   7  14 136  1.36711e-04
  1   7  14 142  1.30934e-03
  1   7  14 144 -2.25414e-03
  1   7  14 145  1.35455e-05
  1   7  14 148  7.72316e-04
  1   7  14 149  7.76112e-04
  1   7  14 152  6.31006e-04
  1   7  14 153  6.30636e-04
  1   7  14 156 -1.06647e-05
  1   7  14 157  1.77682e-05
  1   7  14 166 -5.27421e-05
  1   7  14 167 -7.70399e-05
  1   7  14 170  4.16031e-04
  1   7  14 171  4.09496e-04
  1   7  14 174 -8.82390e-05
  1   7  14 175 -5.20828e-05
  1   7  15  15 -2.15460e-05
  1   7  15  16  2.31532e-05
  1   7  15  25  3.06120e-05
  1   7  15  31 -1.90858e-05
  1   7  15  37 -1.20838e-05
  1   7  15  44  5.54434e-05
  1   7  15  45  5.68181e-05
  1   7  15  54  3.10434e-05
  1   7  15  55  1.90659e-05
  1   7  15  57  4.00074e-04
  1   7  15  69  2.00196e-04
  1   7  15  70  1.79413e-04
  1   7  15  72  3.41641e-04
  1   7  15  73 -3.42106e-04
  1   7  15  74  1.82128e-05
  1   7  15  78  3.07329e-04
  1   7  15  83  2.49948e-05
  1   7  15  86  2.62437e-05
  1   7  15  90  4.43319e-05
  1   7  15  91  4.42066e-05
  1   7  15  94 -5.12281e-04
  1   7  15  95 -5.74789e-04
  1   7  15 100  1.02391e-05
  1   7  15 106  1.84041e-04
  1   7  15 107 -5.13666e-04
  1   7  15 110 -3.13317e-05
  1   7  15 111  2.58669e-05
  1   7  15 112 -2.24649e-04
  1   7  15 113  7.46155e-05
  1   7  15 116  1.35714e-04
  1   7  15 117 -8.19066e-05
  1   7  15 118 -1.49939e-04
  1   7  15 119 -1.68778e-04
  1   7  15 123 -2.13203e-04
  1   7  15 126  1.43468e-04
  1   7  15 127  2.46673e-04
  1   7  15 129  1.51332e-04
  1   7  15 142  2.68775e-03
  1   7  15 144  2.16475e-03
  1   7  15 148 -3.89963e-04
  1   7  15 149  3.61190e-04
  1   7  15 153  1.34114e-05
  1   7  15 156  3.24603e-04
  1   7  15 157  3.24249e-04
  1   7  15 162  3.65196e-05
  1   7  15 163  3.61630e-05
  1   7  15 166  9.89230e-05
  1   7  15 167  1.28034e-04
  1   7  15 170 -1.92195e-05
  1   7  15 171  7.50588e-05
  1   7  15 174  2.44250e-04
  1   7  15 175 -2.50892e-04
  1   8   9   7  1.37335e-04
  1   8   9  13  5.53239e-05
  1   8   9  14 -1.25755e-05
  1   8   9  19  3.49863e-04
  1   8   9  21  7.46570e-05
  1   8   9  24  4.16473e-05
  1   8   9  36 -3.20118e-04
  1   8   9  41  2.17943e-04
  1   8   9  43 -1.23710e-05
  1   8   9  49  8.64812e-05
  1   8   9  51 -3.10282e-04
  1   8   9  57  9.16106e-05
  1   8   9  59 -1.10423e-05
  1   8   9  61  5.78254e-05
  1   8   9  62 -4.02101e-05
  1   8   9  63 -2.58031e-04
  1   8   9  71 -1.71576e-05
  1   8   9  77  1.04264e-04
  1   8   9  80 -6.64696e-05
  1   8   9  83 -3.62762e-05
  1   8   9  84 -3.50095e-05
  1   8   9  85 -1.11208e-05
  1   8   9  86  1.70499e-05
  1   8   9  87 -1.74793e-05
  1   8   9  89 -5.32824e-05
  1   8   9  90  1.11639e-05
  1   8   9  92  1.17918e-05
  1   8   9  96  1.17672e-05
  1   8   9  98 -1.04980e-05
  1   8   9 103  1.15347e-05
  1   8   9 105 -1.97538e-05
  1   8   9 109 -1.10339e-05
  1   8   9 114  1.30348e-05
  1   8   9 118  9.01772e-05
  1   8   9 119  7.71853e-05
  1   8   9 121  1.30427e-05
  1   8   9 124  1.27015e-05
  1   8   9 126 -7.25147e-05
  1   8   9 127  9.01829e-05
  1   8   9 131 -1.18930e-05
  1   8   9 133 -1.23754e-05
  1   8   9 134  6.55588e-05
  1   8   9 135  6.53522e-05
  1   8   9 138  1.08281e-05
  1   8   9 140  1.16518e-05
  1   8   9 142  4.85652e-05
  1   8   9 147 -1.29551e-05
  1   8   9 149 -7.58650e-05
  1   8   9 152  5.80988e-05
  1   8   9 153 -1.04690e-05
  1   8   9 154 -1.11390e-05
  1   8   9 162  1.55609e-05
  1   8   9 163  1.00735e-05
  1   8   9 164  1.15527e-05
  1   8   9 168  6.57344e-05
  1   8   9 176  1.12476e-04
  1   8  10  12  8.45151e-05
  1   8  10  17 -1.38436e-04
  1   8  10  21 -2.58247e-05
  1   8  10  23  1.96059e-04
  1   8  10  35 -4.35023e-05
  1   8  10  39 -5.86264e-05
  1   8  10  41  3.57259e-05
  1   8  10  49  2.32663e-04
  1   8  10  50  2.77334e-05
  1   8  10  56 -3.03365e-05
  1   8  10  60 -1.83207e-04
  1   8  10  61 -5.37241e-05
  1   8  10  62  1.05170e-04
  1   8  10  68  5.41338e-05
  1   8  10  72  9.64976e-05
  1   8  10  73 -5.75734e-05
  1   8  10  76  1.69533e-05
  1   8  10  78 -7.18939e-05
  1   8  10  79  1.12854e-04
  1   8  10  81 -3.19020e-05
  1   8  10  82  3.30741e-05
  1   8  10  83 -3.69478e-04
  1   8  10  84  2.66744e-04
  1   8  10  85 -7.60373e-05
  1   8  10  86 -1.73860e-04
  1   8  10  87 -1.54584e-04
  1   8  10  89 -3.13013e-04
  1   8  10  91 -1.45384e-04
  1   8  10  94  1.09194e-04
  1   8  10  95 -7.39313e-05
  1   8  10 118  1.79467e-05
  1   8  10 119  1.45384e-04
  1   8  10 126 -1.17995e-04
  1   8  10 127  5.01871e-05
  1   8  10 134  8.89935e-05
  1   8  10 135 -2.88864e-04
  1   8  10 142  5.31095e-05
  1   8  10 145  1.47562e-05
  1   8  10 152  1.83551e-05
  1   8  10 153  8.63841e-05
  1   8  10 156  9.03392e-05
  1   8  10 160 -6.57207e-05
  1   8  10 162 -2.41790e-04
  1   8  10 163  6.61444e-05
  1   8  10 164  2.89481e-05
  1   8  10 168  2.35044e-04
  1   8  10 169 -4.03933e-05
  1   8  10 173  3.36514e-04
  1   8  10 174 -2.24811e-04
  1   8  10 176  3.09246e-04
  1   8  11  10  1.45340e-04
  1   8  11  11 -3.31768e-05
  1   8  11  15  1.58673e-04
  1   8  11  16 -1.57189e-04
  1   8  11  20  2.38439e-04
  1   8  11  27 -1.28124e-04
  1   8  11  28  1.26854e-04
  1   8  11  31  7.38057e-05
  1   8  11  33  1.83559e-04
  1   8  11  34  1.82840e-04
  1   8  11  37 -5.06455e-05
  1   8  11  38 -4.97291e-05
  1   8  11  45  5.44035e-05
  1   8  11  46  1.15177e-04
  1   8  11  48 -2.23118e-04
  1   8  11  54 -2.06243e-04
  1   8  11  55  2.06120e-04
  1   8  11  56 -2.40824e-04
  1   8  11  57  2.40837e-04
  1   8  11  61 -4.43526e-05
  1   8  11  62 -4.11834e-05
  1   8  11  65  8.50813e-05
  1   8  11  72  4.81745e-05
  1   8  11  74 -2.62767e-05
  1   8  11  75  1.38800e-05
  1   8  11  90 -8.33800e-05
  1   8  11  91  9.71648e-05
  1   8  11  94  9.33920e-04
  1   8  11  95 -9.30893e-04
  1   8  11 100 -3.11495e-05
  1   8  11 101 -3.07659e-05
  1   8  11 106 -3.49218e-04
  1   8  11 107 -3.49036e-04
  1   8  11 110  5.00486e-04
  1   8  11 112  6.60410e-04
  1   8  11 116 -7.31000e-04
  1   8  11 117 -7.26738e-04
  1   8  11 118  2.35858e-04
  1   8  11 119 -2.35953e-04
  1   8  11 122 -6.71025e-04
  1   8  11 123 -6.73000e-04
  1   8  11 126 -4.41172e-04
  1   8  11 128  9.11728e-04
  1   8  11 134  1.02645e-04
  1   8  11 142 -7.10836e-04
  1   8  11 144 -7.96139e-04
  1   8  11 145  7.58088e-04
  1   8  11 149 -7.96306e-04
  1   8  11 152 -4.17976e-04
  1   8  11 153  4.18252e-04
  1   8  11 156  8.99522e-05
  1   8  11 157 -9.08587e-05
  1   8  11 162 -3.14924e-05
  1   8  11 163 -3.01904e-05
  1   8  11 166 -8.40181e-05
  1   8  11 167  8.18501e-05
  1   8  11 171 -1.78712e-04
  1   8  11 174  1.19434e-04
  1   8  11 175  1.16006e-04
  1   8  12   8  1.81380e-05
  1   8  12   9  1.52480e-04
  1   8  12  10 -2.12218e-04
  1   8  12  11  2.18653e-04
  1   8  12  15  1.05645e-05
  1   8  12  16  1.30089e-05
  1   8  12  20 -3.74288e-05
  1   8  12  25 -1.56936e-05
  1   8  12  27 -1.43739e-05
  1   8  12  33  7.22055e-05
  1   8  12  34 -7.21686e-05
  1   8  12  37  9.52234e-05
  1   8  12  38 -9.60304e-05
  1   8  12  45 -4.49149e-04
  1   8  12  46 -1.28769e-04
  1   8  12  54 -5.31021e-05
  1   8  12  55  3.34368e-05
  1   8  12  56  2.59125e-05
  1   8  12  57  2.15622e-05
  1   8  12  61  3.03059e-05
  1   8  12  62  4.33290e-05
  1   8  12  65  1.08139e-04
  1   8  12  69 -2.58283e-05
  1   8  12  74  8.00113e-05
  1   8  12  75 -8.31294e-05
  1   8  12  78 -1.14147e-05
  1   8  12  79 -1.25680e-05
  1   8  12  83  1.01324e-04
  1   8  12  94  1.43403e-04
  1   8  12  95  1.64832e-04
  1   8  12 106 -1.48086e-05
  1   8  12 107  2.15647e-05
  1   8  12 110 -9.16934e-05
  1   8  12 117 -9.21239e-04
  1   8  12 118  4.54756e-05
  1   8  12 119 -4.70163e-05
  1   8  12 122  3.71965e-04
  1   8  12 123  3.64821e-04
  1   8  12 126  2.29933e-05
  1   8  12 129  1.19702e-05
  1   8  12 142 -2.72148e-04
  1   8  12 144 -2.08186e-04
  1   8  12 145 -3.67014e-04
  1   8  12 149  6.77710e-05
  1   8  12 162  1.11888e-05
  1   8  12 163 -1.22069e-05
  1   8  12 166  1.71281e-05
  1   8  12 167  2.59555e-05
  1   8  12 171  4.92741e-05
  1   8  12 174  2.52195e-05
  1   8  12 175 -3.70884e-05
  1   8  13   7  5.78348e-05
  1   8  13  13  4.33242e-05
  1   8  13  19  1.02942e-04
  1   8  13  21  3.98585e-05
  1   8  13  36 -8.98855e-05
  1   8  13  41  6.93547e-05
  1   8  13  49  5.08271e-05
  1   8  13  51 -9.39964e-05
  1   8  13  57  4.91064e-05
  1   8  13  61  3.04741e-05
  1   8  13  63 -7.28030e-05
  1   8  13  69  2.10863e-05
  1   8  13  70 -1.68842e-04
  1   8  13  71 -1.83921e-05
  1   8  13  77  2.78846e-05
  1   8  13  80 -1.72987e-05
  1   8  13  83  2.39531e-05
  1   8  13  84  2.35576e-05
  1   8  13  89 -1.37703e-05
  1   8  13  97 -1.25124e-04
  1   8  13 115 -1.70193e-04
  1   8  13 118  4.65639e-05
  1   8  13 119  4.09686e-05
  1   8  13 121 -1.62655e-04
  1   8  13 127  4.74626e-05
  1   8  13 142  2.08080e-05
  1   8  13 149 -3.63015e-05
  1   8  13 156  4.63289e-05
  1   8  13 157  4.40886e-05
  1   8  13 162  5.23534e-05
  1   8  13 163  5.15639e-05
  1   8  13 168  3.36016e-05
  1   8  13 174 -5.01546e-05
  1   8  14   8 -1.40928e-05
  1   8  14  10  1.81288e-05
  1   8  14  15  1.82973e-04
  1   8  14  16 -1.82736e-04
  1   8  14  20  4.31088e-05
  1   8  14  25 -2.38587e-05
  1   8  14  27 -2.72666e-04
  1   8  14  28  2.72967e-04
  1   8  14  31  4.59796e-04
  1   8  14  33 -1.19078e-04
  1   8  14  37  1.89497e-04
  1   8  14  44  4.84506e-04
  1   8  14  45 -4.83312e-04
  1   8  14  46 -1.48007e-05
  1   8  14  47  2.17539e-05
  1   8  14  48 -4.52079e-05
  1   8  14  49 -4.48889e-05
  1   8  14  54 -4.85055e-04
  1   8  14  55  4.83489e-04
  1   8  14  57 -6.16627e-05
  1   8  14  64  2.33902e-04
  1   8  14  65  2.32475e-04
  1   8  14  69  1.96970e-05
  1   8  14  70 -2.52324e-04
  1   8  14  72 -1.63202e-05
  1   8  14  74 -1.02172e-04
  1   8  14  86 -5.94956e-05
  1   8  14  94  1.45217e-04
  1   8  14  95 -7.04602e-05
  1   8  14 100 -3.36091e-04
  1   8  14 101  3.37521e-04
  1   8  14 106 -4.62394e-04
  1   8  14 107 -3.86968e-05
  1   8  14 110  7.83247e-04
  1   8  14 111  7.81125e-04
  1   8  14 112  1.00209e-03
  1   8  14 113  5.67918e-05
  1   8  14 116  1.93491e-04
  1   8  14 118  5.67679e-04
  1   8  14 119 -5.68075e-04
  1   8  14 123 -2.42450e-04
  1   8  14 126  8.23494e-04
  1   8  14 127 -7.99520e-04
  1   8  14 134 -3.20139e-05
  1   8  14 136 -1.16831e-04
  3   7  18  48 -1.63980e-04
  1   8  14 142 -1.54468e-04
  1   8  14 144 -1.25113e-03
  1   8  14 145  4.00328e-05
  1   8  14 148  4.31078e-04
  1   8  14 149 -4.69660e-04
  1   8  14 152 -5.30326e-04
  1   8  14 153  5.30079e-04
  1   8  14 156 -2.59368e-05
  1   8  14 166  5.97837e-05
  1   8  14 167 -8.63887e-05
  1   8  14 170  4.19462e-04
  1   8  14 171 -4.22048e-04
  1   8  14 174 -6.50528e-05
  1   8  14 175  7.64751e-05
  1   8  15   8  5.41194e-05
  1   8  15   9 -5.32304e-05
  1   8  15  10  8.64364e-05
  1   8  15  15 -9.42989e-05
  1   8  15  16 -9.46931e-05
  1   8  15  20  1.13426e-05
  1   8  15  27  5.98860e-05
  1   8  15  28 -5.71446e-05
  1   8  15  31 -1.31108e-04
  1   8  15  33  1.02704e-04
  1   8  15  37  3.69787e-05
  1   8  15  44 -3.53599e-04
  1   8  15  45  3.50223e-04
  1   8  15  46  4.23798e-05
  1   8  15  47 -4.22730e-05
  1   8  15  54 -8.56282e-05
  1   8  15  55  1.87169e-05
  1   8  15  57  4.34619e-04
  1   8  15  64  3.41722e-05
  1   8  15  65 -3.28713e-05
  1   8  15  69  2.70216e-04
  1   8  15  70 -2.45306e-04
  1   8  15  72 -3.87287e-04
  1   8  15  73 -3.87353e-04
  1   8  15  74 -5.03554e-05
  1   8  15  78  3.86454e-04
  1   8  15  83  3.70891e-05
  1   8  15  86  1.67864e-05
  1   8  15  90  6.46335e-05
  1   8  15  91 -6.40401e-05
  1   8  15  94  6.38047e-04
  1   8  15  95 -6.80420e-04
  1   8  15 100 -8.76155e-05
  1   8  15 101 -8.15569e-05
  1   8  15 106 -2.27652e-04
  1   8  15 107 -5.14279e-04
  1   8  15 110 -3.13999e-04
  1   8  15 111 -3.18459e-04
  1   8  15 112  2.36807e-04
  1   8  15 113  6.93569e-05
  1   8  15 116 -1.14344e-03
  1   8  15 117 -1.14762e-03
  1   8  15 118  2.23750e-04
  1   8  15 119 -2.17231e-04
  1   8  15 123  7.46697e-04
  1   8  15 126 -2.36111e-04
  1   8  15 127  3.31060e-04
  1   8  15 128 -1.17770e-05
  1   8  15 129 -9.80743e-04
  1   8  15 136 -6.69707e-05
  1   8  15 142 -1.43735e-03
  1   8  15 144  1.08480e-03
  1   8  15 145  2.35965e-05
  1   8  15 148 -4.87028e-04
  1   8  15 149 -4.47561e-04
  1   8  15 152 -3.64999e-05
  1   8  15 156  3.15987e-04
  1   8  15 157 -3.17318e-04
  1   8  15 162 -3.71901e-05
  1   8  15 163  3.66751e-05
  1   8  15 166 -9.75372e-05
  1   8  15 167  1.25691e-04
  1   8  15 170 -5.92717e-05
  1   8  15 171 -3.77052e-05
  1   8  15 174  2.56176e-04
  1   8  15 175  2.49453e-04
  1   9  10  18  6.04194e-05
  1   9  10  29 -2.85101e-04
  1   9  10  40  6.87307e-04
  1   9  10  43  3.18814e-04
  1   9  10  52  1.10428e-04
  1   9  10  59  6.12726e-05
  1   9  10  67 -8.73172e-05
  1   9  10  92  5.96386e-04
  1   9  10  96  1.21333e-03
  1   9  10  98 -1.05066e-04
  1   9  10 103  2.30902e-04
  1   9  10 104  1.51505e-04
  1   9  10 109 -9.28924e-05
  1   9  10 114  7.35999e-04
  1   9  10 120  2.56982e-04
  1   9  10 124  7.12607e-04
  1   9  10 131 -1.59605e-03
  1   9  10 133 -1.10301e-03
  1   9  10 138  4.85052e-04
  1   9  10 140  2.14891e-03
  1   9  10 147 -1.30589e-03
  1   9  10 150 -6.42604e-04
  1   9  10 154 -2.96534e-04
  1   9  10 159  1.20999e-04
  1   9  10 161 -5.08803e-05
  1   9  10 164  2.60079e-05
  1   9  10 169  1.13276e-05
  1   9  10 173 -4.20127e-05
  1   9  10 176 -1.16569e-04
  1   9  11   8  1.11953e-05
  1   9  11  10 -4.92906e-05
  1   9  11  11 -1.44082e-05
  1   9  11  20 -2.16796e-05
  1   9  11  27  1.89494e-05
  1   9  11  28  1.82107e-05
  1   9  11  37  9.95512e-05
  1   9  11  38 -9.96030e-05
  1   9  11  45  9.75802e-05
  1   9  11  57 -1.53349e-05
  1   9  11  64 -2.78729e-05
  1   9  11  74  4.38829e-05
  1   9  11  75  4.38708e-05
  1   9  11  83 -4.11675e-05
  1   9  11  84  4.10738e-05
  1   9  11  94 -1.68970e-05
  1   9  11 110  5.21018e-05
  1   9  11 116  2.07783e-04
  1   9  11 117 -2.07823e-04
  1   9  11 118  1.66666e-05
  1   9  11 119  1.80976e-05
  1   9  11 122 -4.92548e-05
  1   9  11 123  4.45423e-05
  1   9  11 126 -1.16369e-05
  1   9  11 128  3.29038e-04
  1   9  11 142  7.56171e-05
  1   9  11 144  4.16495e-05
  1   9  11 145  1.10328e-04
  1   9  11 149 -3.28395e-05
  1   9  11 171  1.30699e-05
  1   9  11 174 -1.45142e-05
  1   9  11 175 -1.01969e-05
  1   9  12   8 -1.78019e-05
  1   9  12  10  9.47007e-05
  1   9  12  11  9.70508e-05
  1   9  12  15 -2.40509e-04
  1   9  12  16  2.40286e-04
  1   9  12  20 -1.88412e-04
  1   9  12  25 -1.02211e-05
  1   9  12  27 -1.76600e-04
  1   9  12  28  1.77813e-04
  1   9  12  33  8.86654e-05
  1   9  12  34  8.85329e-05
  1   9  12  37 -2.86044e-05
  1   9  12  38 -2.82462e-05
  1   9  12  45  5.97308e-05
  1   9  12  46 -4.34348e-05
  1   9  12  48  1.00549e-04
  1   9  12  54  1.29354e-04
  1   9  12  55 -1.65314e-04
  1   9  12  56  1.14867e-04
  1   9  12  61  2.93580e-04
  1   9  12  62 -2.92441e-04
  1   9  12  64 -1.63768e-05
  1   9  12  72 -1.82887e-05
  1   9  12  90 -2.20666e-05
  1   9  12  91 -2.54092e-05
  1   9  12  94 -5.62703e-04
  1   9  12  95  6.19610e-04
  1   9  12 101 -1.26004e-05
  1   9  12 106  1.41757e-04
  1   9  12 107  1.41727e-04
  1   9  12 110 -2.07149e-04
  1   9  12 112 -3.27835e-04
  1   9  12 117 -4.61937e-04
  1   9  12 118 -2.06622e-05
  1   9  12 119 -2.03809e-05
  1   9  12 122  4.74700e-04
  1   9  12 123 -4.72419e-04
  1   9  12 126  1.87609e-04
  1   9  12 134 -4.39312e-05
  1   9  12 136  1.27407e-05
  1   9  12 142  1.99849e-03
  1   9  12 144  1.90050e-03
  1   9  12 145 -1.89692e-03
  1   9  12 149  5.34585e-04
  1   9  12 152  2.92520e-04
  1   9  12 153 -2.92792e-04
  1   9  12 157  3.91522e-05
  1   9  12 162  1.45326e-05
  1   9  12 163 -1.44318e-05
  1   9  12 166  3.65449e-05
  1   9  12 167  3.67165e-05
  1   9  12 171  7.51234e-05
  1   9  12 174  4.66371e-05
  1   9  12 175 -4.91587e-05
  1   9  13  14  2.15234e-04
  1   9  13  22  7.10072e-05
  1   9  13  30 -3.03295e-04
  1   9  13  35  2.63581e-05
  1   9  13  39 -1.89385e-05
  1   9  13  42 -4.32848e-04
  1   9  13  53  1.68818e-05
  1   9  13  58  3.87129e-05
  1   9  13  66 -2.10192e-05
  1   9  13  88 -1.05228e-05
  1   9  13  91 -1.24735e-05
  1   9  13  93 -1.86407e-04
  1   9  13  97  1.04054e-04
  1   9  13  99  6.29505e-05
  1   9  13 102 -1.40318e-04
  1   9  13 105  4.94469e-05
  1   9  13 106 -1.97450e-05
  1   9  13 108 -1.80837e-04
  1   9  13 110 -2.02009e-05
  1   9  13 115 -6.78367e-05
  1   9  13 121  8.27634e-05
  1   9  13 125  3.01526e-04
  1   9  13 130  7.25801e-05
  1   9  13 132  4.63326e-04
  1   9  13 139 -1.86079e-04
  1   9  13 141  6.14653e-05
  1   9  13 144  1.86717e-05
  1   9  13 146 -8.39155e-05
  1   9  13 151 -8.07785e-04
  1   9  13 155  2.13387e-04
  1   9  13 160 -3.11374e-05
  1   9  13 165 -1.00808e-04
  1   9  13 167 -2.89902e-05
  1   9  13 172 -5.44974e-05
  1   9  13 174  2.46669e-05
  1   9  13 175 -1.18087e-05
  1   9  13 177 -8.73739e-05
  1   9  14  15  2.45210e-05
  1   9  14  16  2.49657e-05
  1   9  14  20  1.09877e-05
  1   9  14  25 -2.01934e-05
  1   9  14  46  1.22967e-05
  1   9  14  54  1.81327e-05
  1   9  14  55  2.54784e-05
  1   9  14  57  2.49682e-04
  1   9  14  69  1.58208e-04
  1   9  14  70  1.52337e-05
  1   9  14  72  2.75419e-04
  1   9  14  73 -2.75529e-04
  1   9  14  74  1.12108e-05
  1   9  14  78  1.96231e-04
  1   9  14  86  1.41986e-05
  1   9  14  94 -3.67506e-04
  1   9  14  95 -4.05271e-04
  1   9  14 106  1.12376e-04
  1   9  14 107 -3.15073e-04
  1   9  14 110 -1.88099e-05
  1   9  14 111  1.62698e-05
  1   9  14 112 -1.99554e-04
  1   9  14 113 -4.63125e-05
  1   9  14 117  6.06281e-05
  1   9  14 118 -9.64390e-05
  1   9  14 119 -9.97469e-05
  1   9  14 123 -8.60290e-05
  1   9  14 126  9.67953e-05
  1   9  14 127  1.38782e-04
  1   9  14 129  1.47242e-04
  1   9  14 142  1.75660e-03
  1   9  14 144  1.37865e-03
  1   9  14 148 -2.60452e-04
  1   9  14 149 -2.31669e-04
  1   9  14 156  1.94438e-04
  1   9  14 157  1.94410e-04
  1   9  14 162  2.31483e-05
  1   9  14 163  2.27424e-05
  1   9  14 166  5.84446e-05
  1   9  14 167  7.57508e-05
  1   9  14 170 -1.11664e-05
  1   9  14 171  4.56047e-05
  1   9  14 174  1.47506e-04
  1   9  14 175 -1.51305e-04
  1   9  15   8 -1.71501e-05
  1   9  15   9 -1.73779e-05
  1   9  15  10  3.70263e-05
  1   9  15  15  6.12754e-04
  1   9  15  16 -6.13642e-04
  1   9  15  20  1.56743e-04
  1   9  15  27 -3.44421e-04
  1   9  15  28 -3.43598e-04
  1   9  15  31 -2.58424e-05
  1   9  15  33  5.00527e-05
  1   9  15  37  5.01343e-04
  1   9  15  44  1.29162e-05
  1   9  15  45  1.54256e-05
  1   9  15  46 -1.93944e-04
  1   9  15  47 -1.94475e-04
  1   9  15  48 -4.66587e-05
  1   9  15  54 -2.89447e-04
  1   9  15  57  6.29586e-05
  1   9  15  61 -2.52309e-04
  1   9  15  64  6.87317e-05
  1   9  15  65  6.82607e-05
  1   9  15  69  2.04540e-05
  1   9  15  70  1.51391e-05
  1   9  15  72 -1.38811e-05
  1   9  15  74 -7.46001e-05
  1   9  15  86 -4.05737e-05
  1   9  15  94  4.03302e-04
  1   9  15  95  3.53568e-04
  1   9  15 100 -1.90212e-04
  1   9  15 101  1.90622e-04
  1   9  15 106 -2.98988e-04
  1   9  15 107  5.48726e-05
  1   9  15 110  4.77092e-04
  1   9  15 111 -4.77275e-04
  1   9  15 112  7.16849e-04
  1   9  15 113  3.55660e-05
  1   9  15 116 -8.21664e-04
  1   9  15 117  8.21659e-04
  1   9  15 118 -5.36532e-04
  1   9  15 119 -4.32979e-04
  1   9  15 123  3.78907e-04
  1   9  15 126  5.32343e-04
  1   9  15 127  5.29577e-04
  1   9  15 129 -7.95154e-04
  1   9  15 134 -3.40752e-05
  1   9  15 136 -3.97592e-05
  1   9  15 142 -9.04179e-04
  1   9  15 144  1.63964e-03
  1   9  15 145 -1.38518e-05
  1   9  15 148 -5.13022e-04
  1   9  15 149  5.23129e-04
  1   9  15 152 -5.94657e-04
  1   9  15 153  5.95213e-04
  1   9  15 166  3.10801e-05
  1   9  15 167  4.55762e-05
  1   9  15 170 -2.49376e-04
  1   9  15 171 -2.45409e-04
  1   9  15 174  5.24756e-05
  1   9  15 175  3.10834e-05
  1  10  11   8 -3.46775e-05
  1  10  11   9  2.68415e-05
  1  10  11  10 -9.70665e-05
  1  10  11  11 -1.10824e-05
  1  10  11  15 -6.98835e-05
  1  10  11  16  6.93414e-05
  1  10  11  25  4.38107e-05
  1  10  11  27  6.24430e-05
  1  10  11  28 -5.63699e-05
  1  10  11  31 -1.49364e-05
  1  10  11  33 -2.10837e-05
  1  10  11  34 -2.13246e-05
  1  10  11  37  7.21712e-05
  1  10  11  38  7.19674e-05
  1  10  11  45 -1.26371e-04
  1  10  11  46  9.18462e-05
  1  10  11  54 -5.28223e-05
  1  10  11  64 -2.68737e-05
  1  10  11  70 -1.92455e-05
  1  10  11  75  1.49961e-05
  1  10  11  83 -2.65225e-05
  1  10  11  84 -2.65993e-05
  1  10  11  94 -1.07187e-05
  1  10  11  95  4.69881e-05
  1  10  11 116  3.27305e-04
  1  10  11 117  3.29427e-04
  1  10  11 118 -1.69191e-05
  1  10  11 119  1.53073e-05
  1  10  11 122 -6.12780e-05
  1  10  11 123 -6.23224e-05
  1  10  11 128  1.65755e-04
  1  10  11 142  7.98901e-05
  1  10  11 144 -1.69011e-04
  1  10  11 145  1.39566e-04
  1  10  11 152  1.07694e-05
  1  10  12   8 -4.03942e-04
  1  10  12  10 -1.73814e-05
  1  10  12  11  1.53339e-05
  1  10  12  15 -2.94219e-04
  1  10  12  16 -2.94447e-04
  1  10  12  20  2.73483e-04
  1  10  12  25  1.64431e-05
  1  10  12  27 -3.26014e-04
  1  10  12  28 -3.26950e-04
  1  10  12  31  1.46584e-04
  1  10  12  33  2.45378e-04
  1  10  12  34 -2.45129e-04
  1  10  12  37  4.03050e-05
  1  10  12  38 -4.06373e-05
  1  10  12  45  8.28830e-05
  1  10  12  46  8.49848e-05
  1  10  12  48 -5.92415e-05
  1  10  12  54 -3.07029e-04
  1  10  12  55 -3.47639e-04
  1  10  12  56 -3.98290e-05
  1  10  12  61 -2.24973e-05
  1  10  12  62  2.79562e-05
  1  10  12  64 -1.57410e-05
  1  10  12  72 -4.54190e-05
  1  10  12  86 -1.24292e-05
  1  10  12  90 -2.16350e-05
  1  10  12  91  2.54870e-05
  1  10  12  94  6.14343e-04
  1  10  12  95  6.09599e-04
  1  10  12 101  1.19427e-05
  1  10  12 106 -1.54151e-04
  1  10  12 107  1.53862e-04
  1  10  12 110  7.70346e-05
  1  10  12 111  3.19654e-05
  1  10  12 112  2.38302e-04
  1  10  12 117 -2.58345e-04
  1  10  12 118 -4.38478e-05
  1  10  12 119  4.40451e-05
  1  10  12 122 -2.99980e-04
  1  10  12 123 -3.00008e-04
  1  10  12 126 -1.73379e-04
  1  10  12 136  4.39041e-05
  1  10  12 142 -1.17256e-03
  1  10  12 144  1.06628e-03
  1  10  12 145  1.09149e-03
  1  10  12 149 -3.94929e-04
  1  10  12 152 -2.54682e-04
  1  10  12 153 -2.54776e-04
  1  10  12 157 -1.71900e-05
  1  10  12 166 -1.68349e-05
  1  10  12 167  1.62369e-05
  1  10  12 171 -2.06488e-05
  1  10  12 174  2.05512e-05
  1  10  12 175  2.34753e-05
  1  10  13  29 -2.50230e-04
  1  10  13  40  2.51241e-04
  1  10  13  43 -5.11155e-04
  1  10  13  52 -1.18924e-04
  1  10  13  59 -1.77044e-04
  1  10  13  67 -1.94108e-04
  1  10  13  70  1.08373e-05
  1  10  13  92 -2.98863e-04
  1  10  13  96 -5.84077e-04
  1  10  13  97 -2.32940e-05
  1  10  13  98  2.50477e-04
  1  10  13 103 -4.20627e-05
  1  10  13 104 -1.81662e-04
  1  10  13 109 -2.66473e-04
  1  10  13 114 -4.52348e-04
  1  10  13 120  2.73087e-04
  1  10  13 121 -2.13868e-05
  1  10  13 124  1.43523e-04
  1  10  13 131  7.54699e-04
  1  10  13 133 -3.85026e-04
  1  10  13 138 -8.33290e-05
  1  10  13 140 -9.01052e-04
  1  10  13 147  7.32339e-04
  1  10  13 150  2.28882e-03
  1  10  13 159  1.04794e-04
  1  10  13 161  1.60938e-04
  1  10  13 164  1.72810e-04
  1  10  13 169  7.91208e-05
  1  10  13 173  1.40966e-04
  1  10  13 176  1.81060e-04
  1  10  14   8  1.98317e-05
  1  10  14   9 -1.56222e-05
  1  10  14  10  2.94120e-05
  1  10  14  15  3.20636e-05
  1  10  14  16 -3.20135e-05
  1  10  14  27  2.01799e-05
  1  10  14  28 -2.08068e-05
  1  10  14  31 -4.74265e-05
  1  10  14  33  3.31156e-05
  1  10  14  37  1.09678e-05
  1  10  14  44 -1.22709e-04
  1  10  14  45  1.23050e-04
  1  10  14  54 -2.97605e-05
  1  10  14  55  3.37430e-05
  1  10  14  57  1.48810e-04
  1  10  14  64  1.13489e-05
  1  10  14  65  1.07676e-05
  1  10  14  69  8.22928e-05
  1  10  14  72 -1.29716e-04
  1  10  14  73 -1.29578e-04
  1  10  14  74 -1.84315e-05
  1  10  14  78  1.22201e-04
  1  10  14  94  4.68188e-04
  1  10  14  95 -6.20979e-04
  1  10  14 100 -2.96758e-05
  1  10  14 101  2.78797e-05
  1  10  14 106 -7.81127e-05
  1  10  14 107 -1.75879e-04
  1  10  14 110 -1.03734e-04
  1  10  14 111 -1.05222e-04
  1  10  14 112  1.22829e-04
  1  10  14 113 -2.63037e-05
  1  10  14 116 -8.06308e-04
  1  10  14 117  7.96928e-04
  1  10  14 118  6.30527e-05
  1  10  14 119 -6.45520e-05
  1  10  14 123  3.00093e-04
  1  10  14 126 -8.21103e-05
  1  10  14 127  9.60849e-05
  1  10  14 129 -3.24176e-04
  1  10  14 136 -2.49386e-05
  1  10  14 142 -9.63722e-04
  1  10  14 144  8.64675e-04
  1  10  14 145  9.48944e-05
  1  10  14 148 -3.71167e-04
  1  10  14 149  3.25375e-04
  1  10  14 156  1.09237e-04
  1  10  14 157 -1.09267e-04
  1  10  14 162 -1.29627e-05
  1  10  14 163  1.28934e-05
  1  10  14 166 -3.28697e-05
  1  10  14 167  4.25046e-05
  1  10  14 170 -2.00024e-05
  1  10  14 171 -1.30754e-05
  1  10  14 174  8.68613e-05
  1  10  14 175  8.41834e-05
  1  10  15   8 -1.23357e-04
  1  10  15   9  1.23883e-04
  1  10  15  15  7.39375e-05
  1  10  15  16  7.38125e-05
  1  10  15  20 -1.36818e-05
  1  10  15  25  1.35263e-05
  1  10  15  27  1.21377e-04
  1  10  15  28 -1.23643e-04
  1  10  15  31 -1.62143e-04
  1  10  15  33  4.22626e-05
  1  10  15  37 -8.38446e-05
  1  10  15  44 -1.50431e-04
  1  10  15  45  1.50194e-04
  1  10  15  48  1.28544e-05
  1  10  15  54  1.64483e-04
  1  10  15  57  1.14405e-05
  1  10  15  61 -3.75765e-05
  1  10  15  64 -6.54632e-05
  1  10  15  65  6.52338e-05
  1  10  15  74  3.87601e-05
  1  10  15  86  2.20186e-05
  1  10  15  94 -1.95523e-04
  1  10  15  95  1.97264e-04
  1  10  15 100  1.14827e-04
  1  10  15 101  1.15551e-04
  1  10  15 106  1.58137e-04
  1  10  15 107  1.34418e-05
  1  10  15 110 -2.60551e-04
  1  10  15 111 -2.59632e-04
  1  10  15 112 -4.09549e-04
  1  10  15 113  2.02427e-05
  1  10  15 116 -2.33184e-05
  1  10  15 118 -2.89080e-04
  1  10  15 119  2.29376e-04
  1  10  15 123  3.80306e-04
  1  10  15 126 -2.86060e-04
  1  10  15 127  2.84739e-04
  1  10  15 129 -3.11590e-04
  1  10  15 134  1.07076e-05
  1  10  15 136  4.62097e-05
  1  10  15 142  1.98487e-04
  1  10  15 144  7.66025e-04
  1  10  15 145 -4.22930e-05
  1  10  15 148 -3.83996e-04
  1  10  15 149 -4.18660e-04
  1  10  15 152  5.43467e-04
  1  10  15 153  5.42934e-04
  1  10  15 166 -2.00913e-05
  1  10  15 167  2.90900e-05
  1  10  15 170 -1.42732e-04
  1  10  15 171  1.43571e-04
  1  10  15 174  1.94790e-05
  1  10  15 175 -2.57995e-05
  1  11  12   7  7.57332e-05
  1  11  12   8 -2.24419e-05
  1  11  12  19  9.54015e-05
  1  11  12  24 -6.66949e-05
  1  11  12  36  3.80996e-05
  1  11  12  51  2.37043e-05
  1  11  12  63 -6.64866e-05
  1  11  12  80  5.23274e-05
  1  11  12  89 -2.72184e-05
  1  11  12 116  1.25631e-05
  1  11  12 124  1.85432e-04
  1  11  12 128  2.70401e-05
  1  11  12 150 -1.23030e-04
  1  11  12 154  1.89565e-04
  1  11  13  31 -1.82318e-05
  1  11  13  37 -1.36896e-05
  1  11  13  38  1.36905e-05
  1  11  13  95  1.64233e-05
  1  11  13 110 -2.39242e-05
  1  11  13 116 -4.55644e-05
  1  11  13 117  4.55213e-05
  1  11  13 122  1.86021e-05
  1  11  13 123 -1.86298e-05
  1  11  13 128  1.26932e-05
  1  11  13 144 -2.58859e-05
  1  11  13 145 -5.01893e-05
  1  11  14   8  2.47055e-05
  1  11  14  10  5.61451e-05
  1  11  14  11  4.09099e-05
  1  11  14  19  1.25227e-05
  1  11  14  22 -1.94292e-05
  1  11  14  23 -4.78201e-05
  1  11  14  29 -7.90769e-05
  1  11  14  30  1.40710e-05
  1  11  14  35 -6.36206e-05
  1  11  14  38  1.13129e-05
  1  11  14  39  4.37387e-05
  1  11  14  41 -3.68406e-04
  1  11  14  42  1.48056e-05
  1  11  14  46  1.93463e-05
  1  11  14  47 -1.55207e-04
  1  11  14  53 -3.33518e-05
  1  11  14  56 -1.21281e-05
  1  11  14  60 -1.10379e-04
  1  11  14  61  9.75621e-05
  1  11  14  62  9.73126e-05
  1  11  14  64  5.52187e-05
  1  11  14  65 -1.26795e-05
  1  11  14  68  1.38253e-05
  1  11  14  69 -5.58712e-05
  1  11  14  70 -6.70139e-05
  1  11  14  74  1.55695e-05
  1  11  14  76  5.92585e-05
  1  11  14  79  1.00876e-05
  1  11  14  83  7.89818e-05
  1  11  14  84 -7.89598e-05
  1  11  14  88  1.74026e-05
  1  11  14  91  1.48715e-05
  1  11  14  93 -7.96692e-05
  1  11  14  96 -1.50967e-05
  1  11  14  97  1.52805e-05
  1  11  14  98  2.61851e-04
  1  11  14 102 -1.27671e-05
  1  11  14 108  2.18866e-05
  1  11  14 111 -2.20709e-05
  1  11  14 113 -6.27022e-05
  1  11  14 114  1.13086e-05
  1  11  14 115  1.47666e-05
  1  11  14 116 -1.51113e-05
  1  11  14 121  4.03899e-05
  1  11  14 122  1.15394e-04
  1  11  14 124  1.79098e-04
  1  11  14 127 -1.25962e-04
  1  11  14 128  2.93355e-04
  1  11  14 129  2.89971e-04
  1  11  14 133  6.62334e-05
  1  11  14 140 -1.29162e-05
  1  11  14 144 -1.88715e-05
  1  11  14 145 -5.69130e-04
  1  11  14 147 -1.55326e-03
  1  11  14 148 -1.02542e-04
  1  11  14 150 -2.62966e-03
  1  11  14 154 -1.13703e-04
  1  11  14 155  1.82206e-05
  1  11  14 160  4.04580e-05
  1  11  14 165 -1.09722e-05
  1  11  14 168 -3.42803e-05
  1  11  14 170  1.85808e-05
  1  11  14 172  2.17538e-05
  1  11  14 176 -1.54525e-05
  1  11  14 177  3.78316e-05
  1  11  15   7 -1.70773e-04
  1  11  15  11  1.50592e-05
  1  11  15  17 -2.25619e-05
  1  11  15  18 -1.60867e-04
  1  11  15  22 -5.93118e-05
  1  11  15  23 -6.90228e-05
  1  11  15  29 -1.30226e-05
  1  11  15  30  1.78247e-05
  1  11  15  34  3.83713e-05
  1  11  15  38 -8.54192e-05
  1  11  15  39  6.05431e-05
  1  11  15  40  5.20872e-05
  1  11  15  42  2.31276e-05
  1  11  15  44 -2.70064e-05
  1  11  15  52  2.21564e-04
  1  11  15  53  4.92647e-05
  1  11  15  55 -1.01206e-05
  1  11  15  56  1.55279e-05
  1  11  15  58 -1.07272e-05
  1  11  15  60 -7.47444e-05
  1  11  15  62  1.17107e-05
  1  11  15  65 -1.47940e-04
  1  11  15  66  1.05760e-05
  1  11  15  70  2.49277e-05
  1  11  15  73 -2.32906e-04
  1  11  15  74  7.40158e-05
  1  11  15  75 -1.03087e-05
  1  11  15  76 -5.81301e-05
  1  11  15  78  8.74381e-05
  1  11  15  81  4.24677e-05
  1  11  15  83  1.64675e-05
  1  11  15  88  6.37685e-05
  1  11  15  89  1.39662e-04
  1  11  15  92 -8.42466e-04
  1  11  15  93 -1.18678e-05
  1  11  15  97  1.92266e-05
  1  11  15  98  2.82328e-04
  1  11  15 102  8.64733e-05
  1  11  15 103  4.49383e-04
  1  11  15 105 -2.77618e-05
  1  11  15 108 -5.29464e-05
  1  11  15 113 -1.66965e-05
  1  11  15 115  7.80378e-05
  1  11  15 117 -1.08821e-05
  1  11  15 121 -5.69690e-05
  1  11  15 127  2.97368e-05
  1  11  15 128 -3.00972e-05
  1  11  15 129 -2.53404e-05
  1  11  15 130 -2.03650e-05
  1  11  15 139  5.94805e-05
  1  11  15 144 -3.15654e-05
  1  11  15 145  5.52447e-04
  1  11  15 146 -1.06033e-05
  1  11  15 148  8.02193e-05
  1  11  15 155 -6.36121e-05
  1  11  15 162 -5.20680e-05
  1  11  15 164 -4.25796e-04
  1  11  15 165  2.10810e-05
  1  11  15 168  4.24243e-05
  1  11  15 172 -7.71212e-05
  1  11  15 175 -1.81939e-05
  1  11  15 176 -4.88752e-04
  1  11  15 177 -4.13998e-05
  1  12  13  10 -1.57669e-05
  1  12  13  11 -1.59427e-05
  1  12  13  15  3.25681e-05
  1  12  13  16 -3.24979e-05
  1  12  13  20  2.48727e-05
  1  12  13  27  1.35547e-05
  1  12  13  28 -1.94788e-05
  1  12  13  48 -1.16350e-05
  1  12  13  54 -2.54263e-05
  1  12  13  55  2.99285e-05
  1  12  13  56 -2.37477e-05
  1  12  13  61  6.00400e-05
  1  12  13  62 -5.99292e-05
  1  12  13  94 -1.17354e-04
  1  12  13  95  1.17354e-04
  1  12  13 106 -2.93919e-05
  1  12  13 107 -2.87025e-05
  1  12  13 110  3.81013e-05
  1  12  13 118 -1.54099e-05
  1  12  13 119 -1.60458e-05
  1  12  13 122  1.90689e-05
  1  12  13 123 -1.86964e-05
  1  12  13 126 -3.97675e-05
  1  12  13 142  3.26522e-05
  1  12  13 144 -8.29973e-05
  1  12  13 145  4.94181e-05
  1  12  13 152 -7.03847e-05
  1  12  13 153  7.05491e-05
  1  12  13 157 -1.16763e-05
  1  12  13 171 -1.75185e-05
  1  12  13 174 -1.14717e-05
  1  12  13 175  1.19483e-05
  1  12  14   7  6.55228e-05
  1  12  14  11 -1.05575e-05
  1  12  14  17 -2.25753e-05
  1  12  14  22  5.92457e-05
  1  12  14  23 -1.90444e-04
  1  12  14  24 -7.20559e-05
  1  12  14  29 -2.90682e-05
  1  12  14  30 -1.78058e-05
  1  12  14  34  3.43049e-05
  1  12  14  36  4.36564e-04
  1  12  14  38  4.48733e-05
  1  12  14  39 -6.05225e-05
  1  12  14  42 -1.50380e-05
  1  12  14  44  1.34457e-05
  1  12  14  47 -2.65147e-05
  1  12  14  52 -4.90982e-05
  1  12  14  53 -4.93176e-05
  1  12  14  60  7.47799e-05
  1  12  14  64  7.22104e-05
  1  12  14  65  3.71972e-05
  1  12  14  66 -1.04759e-05
  1  12  14  69  4.62995e-05
  1  12  14  70 -6.42181e-05
  1  12  14  73 -2.11167e-04
  1  12  14  75  3.45202e-05
  1  12  14  76  8.29096e-05
  1  12  14  77  7.81438e-05
  1  12  14  78 -8.14232e-05
  1  12  14  81 -4.48300e-05
  1  12  14  88 -5.80909e-05
  1  12  14  90 -5.69072e-05
  1  12  14  91  6.79098e-05
  1  12  14  92  3.79832e-04
  1  12  14  93  1.18362e-05
  1  12  14  97 -1.92309e-05
  1  12  14  98  4.17449e-05
  1  12  14 100  1.26057e-05
  1  12  14 102 -7.91132e-05
  1  12  14 103 -6.90647e-05
  1  12  14 108  5.29872e-05
  1  12  14 114 -5.78866e-04
  1  12  14 115 -2.66598e-05
  1  12  14 116 -8.50417e-05
  1  12  14 121  5.69977e-05
  1  12  14 122  4.26127e-05
  1  12  14 129  1.85037e-05
  1  12  14 130  2.03021e-05
  1  12  14 139 -5.94641e-05
  1  12  14 144  2.27016e-05
  1  12  14 145  4.41754e-04
  1  12  14 147 -1.51217e-05
  1  12  14 148  5.02946e-05
  1  12  14 149 -1.19556e-05
  1  12  14 155  6.36859e-05
  1  12  14 156  1.09909e-04
  1  12  14 162  5.69687e-05
  1  12  14 164 -1.92829e-05
  1  12  14 165 -2.08930e-05
  1  12  14 166  1.02257e-05
  1  12  14 167  7.85284e-05
  1  12  14 168 -4.24292e-05
  1  12  14 172  7.63824e-05
  1  12  14 175  8.05695e-05
  1  12  14 176  4.11658e-05
  1  12  14 177  4.16733e-05
  1  12  15   9 -5.19659e-05
  1  12  15  11 -7.68998e-05
  1  12  15  22 -1.91977e-05
  1  12  15  23 -2.61126e-04
  1  12  15  28 -5.38203e-05
  1  12  15  29 -4.37606e-04
  1  12  15  30  1.43225e-05
  1  12  15  34  3.90994e-05
  1  12  15  35  6.36781e-05
  1  12  15  38 -1.33362e-05
  1  12  15  39  4.36477e-05
  1  12  15  40  3.42564e-04
  1  12  15  41  9.37754e-05
  1  12  15  42  2.00197e-05
  1  12  15  47 -1.62843e-04
  1  12  15  53 -3.31358e-05
  1  12  15  57 -1.29174e-05
  1  12  15  60 -1.10621e-04
  1  12  15  62  6.84501e-05
  1  12  15  65  8.60184e-05
  1  12  15  68 -3.01368e-05
  1  12  15  70 -7.31682e-05
  1  12  15  74 -1.11838e-05
  1  12  15  75 -3.89915e-05
  1  12  15  79  2.24336e-05
  1  12  15  85 -1.59573e-04
  1  12  15  90 -3.84158e-05
  1  12  15  91  1.02528e-05
  1  12  15  93 -7.96989e-05
  1  12  15  97  1.51850e-05
  1  12  15  98  5.98238e-05
  1  12  15 105 -1.19746e-05
  1  12  15 108  2.25272e-05
  1  12  15 115  1.00099e-05
  1  12  15 116  6.73546e-05
  1  12  15 117 -1.63810e-05
  1  12  15 121  4.06585e-05
  1  12  15 122  1.34396e-04
  1  12  15 124  2.21949e-04
  1  12  15 127 -3.56827e-05
  1  12  15 129  1.17881e-04
  1  12  15 144 -2.81574e-05
  1  12  15 145  4.08264e-04
  1  12  15 148  7.47343e-05
  1  12  15 150  3.08573e-03
  1  12  15 151  2.04270e-05
  1  12  15 152  2.04191e-05
  1  12  15 153  2.01012e-05
  1  12  15 155  1.74171e-05
  1  12  15 156  1.08354e-05
  1  12  15 160  1.13215e-05
  1  12  15 161 -1.81283e-05
  1  12  15 165 -1.59591e-05
  1  12  15 166  5.76962e-05
  1  12  15 167  1.29505e-05
  1  12  15 168 -3.44238e-05
  1  12  15 172  2.37217e-05
  1  12  15 175 -1.09870e-05
  1  12  15 177  3.67859e-05
  1  13  14   8 -3.87877e-05
  1  13  14   9 -3.09976e-05
  1  13  14  15 -2.06111e-05
  1  13  14  16 -1.53221e-05
  1  13  14  25  4.38016e-05
  1  13  14  28  1.20079e-05
  1  13  14  44  1.37273e-05
  1  13  14  46 -1.40977e-05
  1  13  14  47 -1.52070e-05
  1  13  14  57  2.64137e-05
  1  13  14  72 -3.89168e-05
  1  13  14  73  3.91663e-05
  1  13  14  78  3.10082e-05
  1  13  14  94 -7.38755e-05
  1  13  14  95 -7.13554e-05
  1  13  14 107 -1.41578e-05
  1  13  14 112 -1.50474e-05
  1  13  14 142  2.92786e-04
  1  13  14 144  2.10729e-04
  1  13  14 156  1.19511e-05
  1  13  14 157  1.20840e-05
  1  13  14 174  1.15107e-05
  1  13  14 175 -1.06566e-05
  1  13  15   8  2.43606e-04
  1  13  15   9  2.44514e-04
  1  13  15  10  1.92599e-05
  1  13  15  15 -5.93961e-04
  1  13  15  16  5.97391e-04
  1  13  15  20 -1.22748e-04
  1  13  15  25 -1.75596e-05
  1  13  15  27  7.63010e-04
  1  13  15  28  7.60571e-04
  1  13  15  31 -3.80345e-04
  1  13  15  33  4.10417e-05
  1  13  15  37 -5.21602e-04
  1  13  15  44 -4.62869e-04
  1  13  15  45 -4.60369e-04
  1  13  15  46  1.85913e-04
  1  13  15  47  1.86570e-04
  1  13  15  48  1.97776e-05
  1  13  15  54 -3.18350e-05
  1  13  15  61  4.43294e-04
  1  13  15  64  5.54416e-05
  1  13  15  65  5.49533e-05
  1  13  15  94  5.14230e-05
  1  13  15  95  5.57613e-05
  1  13  15 100 -3.29052e-05
  1  13  15 101  3.30145e-05
  1  13  15 106 -1.41589e-05
  1  13  15 107  1.09656e-05
  1  13  15 110  4.74490e-05
  1  13  15 111 -4.84472e-05
  1  13  15 112  7.25120e-05
  1  13  15 119  1.28072e-05
  1  13  15 123  1.63241e-04
  1  13  15 126  2.05432e-05
  1  13  15 127  2.24257e-05
  1  13  15 134  1.55397e-05
  1  13  15 136 -5.95632e-05
  1  13  15 142 -8.40647e-05
  1  13  15 144  2.57644e-04
  1  13  15 152  6.23718e-05
  1  13  15 153 -6.24184e-05
  1  13  15 170 -2.19878e-05
  1  13  15 171 -2.24016e-05
  1  14  15   7 -1.29687e-05
  1  14  15   8  1.14256e-05
  1  14  15   9  1.30848e-05
  1  14  15  18  1.59684e-04
  1  14  15  19  1.10316e-05
  1  14  15  40  1.52440e-03
  1  14  15  49  1.09146e-05
  1  14  15  61 -2.06067e-05
  1  14  15 114 -1.19676e-04
  1  14  15 124 -4.67268e-04
  1  14  15 133 -1.83118e-04
  1  14  15 147  1.12615e-04
  1  14  15 150  2.97109e-04
  3   1   2   8  1.75291e-04
  3   1   2   9 -1.61484e-04
  3   1   2  11  1.53402e-05
  3   1   2  15  2.92771e-04
  3   1   2  20  4.01907e-04
  3   1   2  21 -4.01003e-04
  3   1   2  25  1.16992e-04
  3   1   2  27  4.49952e-04
  3   1   2  28  4.25281e-04
  3   1   2  32 -2.33473e-05
  3   1   2  37  5.50970e-04
  3   1   2  38 -5.51649e-04
  3   1   2  44  6.63998e-05
  3   1   2  45 -6.79343e-05
  3   1   2  46  1.86719e-04
  3   1   2  47  1.77533e-04
  3   1   2  55  1.27209e-04
  3   1   2  57  2.33596e-05
  3   1   2  61  4.71198e-04
  3   1   2  62  4.71087e-04
  3   1   2  64  1.06455e-05
  3   1   2  69 -7.05821e-05
  3   1   2  73  1.86821e-04
  3   1   2  78  7.69397e-05
  3   1   2  83 -6.98102e-05
  3   1   2  84 -6.98818e-05
  3   1   2  90  3.16521e-05
  3   1   2  94  1.52177e-04
  3   1   2  95 -1.56467e-04
  3   1   2 100 -1.19061e-05
  3   1   2 116  5.11371e-05
  3   1   2 119  1.53781e-05
  3   1   2 122  1.18550e-05
  3   1   2 128  1.23958e-05
  3   1   2 129 -1.25549e-05
  3   1   2 136 -3.35098e-05
  3   1   2 137  1.56996e-05
  3   1   2 145  1.21465e-05
  3   1   2 152  2.97007e-05
  3   1   2 153  4.39288e-05
  3   1   3   8 -1.15838e-04
  3   1   3   9 -5.88963e-05
  3   1   3  11  6.02401e-05
  3   1   3  15  2.37047e-04
  3   1   3  20  6.37027e-05
  3   1   3  21 -6.78537e-05
  3   1   3  25  1.02811e-04
  3   1   3  27 -2.68871e-04
  3   1   3  28 -3.06033e-04
  3   1   3  32 -3.81121e-04
  3   1   3  34 -1.11461e-04
  3   1   3  37  1.90252e-04
  3   1   3  38 -1.85517e-04
  3   1   3  44  2.83623e-05
  3   1   3  45  2.76404e-05
  3   1   3  46  4.13437e-04
  3   1   3  47 -4.15159e-04
  3   1   3  48 -5.67875e-05
  3   1   3  56  2.26095e-05
  3   1   3  62 -1.79808e-05
  3   1   3  64 -1.46760e-04
  3   1   3  65  1.46356e-04
  3   1   3  69  1.06026e-05
  3   1   3  70 -1.28198e-05
  3   1   3  74  4.56384e-05
  3   1   3  94  2.46202e-05
  3   1   3  95  2.07314e-05
  3   1   3 100  8.54665e-05
  3   1   3 101 -8.59565e-05
  3   1   3 106  1.00438e-05
  3   1   3 110 -2.86829e-05
  3   1   3 111  2.86126e-05
  3   1   3 112 -6.89392e-05
  3   1   3 116 -2.17193e-04
  3   1   3 118  1.51771e-04
  3   1   3 119 -1.50891e-04
  3   1   3 122  5.66418e-05
  3   1   3 126 -4.71979e-05
  3   1   3 127  4.83945e-05
  3   1   3 128  3.30517e-04
  3   1   3 129 -3.35756e-04
  3   1   3 134 -9.20731e-05
  3   1   3 136  1.87066e-04
  3   1   3 137  1.89437e-04
  3   1   3 142 -6.17739e-05
  3   1   3 143 -6.17477e-05
  3   1   3 144 -2.80033e-04
  3   1   3 145  2.79318e-04
  3   1   3 149 -2.25677e-04
  3   1   3 152 -1.88772e-04
  3   1   3 171  1.73107e-05
  3   1   4   8  6.33546e-05
  3   1   4   9  5.33700e-05
  3   1   4  11  3.38831e-05
  3   1   4  15 -1.63457e-05
  3   1   4  16 -2.19850e-05
  3   1   4  20 -4.47352e-05
  3   1   4  21  4.00152e-05
  3   1   4  25  1.72635e-05
  3   1   4  27  1.53048e-05
  3   1   4  28 -1.31650e-05
  3   1   4  32 -5.31233e-04
  3   1   4  34  1.16554e-04
  3   1   4  37  1.56287e-05
  3   1   4  38 -1.76868e-05
  3   1   4  44  2.36407e-04
  3   1   4  45  2.39317e-04
  3   1   4  47 -7.82966e-05
  3   1   4  54  6.71209e-05
  3   1   4  56  1.62918e-05
  3   1   4  57  1.63027e-05
  3   1   4  64 -1.71238e-04
  3   1   4  65  1.71184e-04
  3   1   4  69  5.98854e-05
  3   1   4  70 -5.99966e-05
  3   1   4  72 -1.66291e-04
  3   1   4  74  3.58674e-05
  3   1   4  79  6.58320e-05
  3   1   4  84 -6.34939e-05
  3   1   4  91 -1.28800e-05
  3   1   4  94 -7.03560e-05
  3   1   4 100  9.26472e-05
  3   1   4 101 -9.28563e-05
  3   1   4 110 -3.18834e-05
  3   1   4 111  3.20624e-05
  3   1   4 112 -6.23678e-05
  3   1   4 117 -2.12133e-05
  3   1   4 118  1.37241e-04
  3   1   4 119 -1.37111e-04
  3   1   4 122  5.50525e-05
  3   1   4 126 -3.70475e-05
  3   1   4 127  3.71446e-05
  3   1   4 128  6.14593e-05
  3   1   4 129 -6.58745e-05
  3   1   4 134 -7.36508e-05
  3   1   4 136  1.64035e-04
  3   1   4 137  1.65030e-04
  3   1   4 142 -5.89532e-05
  3   1   4 143 -5.90262e-05
  3   1   4 144  1.31597e-05
  3   1   4 145  1.28497e-05
  3   1   4 149 -1.79264e-04
  3   1   4 152 -3.64212e-04
  3   1   4 153  3.64146e-04
  3   1   4 170 -1.50244e-05
  3   1   4 171  1.50386e-05
  3   1   5   8 -4.11526e-04
  3   1   5   9 -4.05805e-04
  3   1   5  11  3.55477e-05
  3   1   5  15  2.23117e-04
  3   1   5  16  2.24653e-04
  3   1   5  20  3.58951e-04
  3   1   5  21 -3.59668e-04
  3   1   5  25  1.44412e-04
  3   1   5  27  3.61953e-04
  3   1   5  28 -3.61407e-04
  3   1   5  32 -5.02832e-05
  3   1   5  34  6.15641e-05
  3   1   5  37  7.05550e-04
  3   1   5  38 -7.06968e-04
  3   1   5  44 -3.13285e-04
  3   1   5  45  3.14434e-04
  3   1   5  47 -5.39952e-04
  3   1   5  48 -5.58814e-05
  3   1   5  49 -5.54964e-05
  3   1   5  61 -6.41352e-04
  3   1   5  62  6.41951e-04
  3   1   5  64  1.05022e-05
  3   1   5  69 -2.72468e-05
  3   1   5  70 -1.06747e-05
  3   1   5 117  2.00377e-04
  3   1   5 118  3.17070e-05
  3   1   5 119  3.17440e-05
  3   1   5 122  1.15248e-05
  3   1   5 128  8.00728e-05
  3   1   5 129  8.62401e-05
  3   1   5 136 -3.29493e-05
  3   1   5 137 -2.98819e-05
  3   1   5 144 -2.58029e-04
  3   1   5 145 -2.57175e-04
  3   1   5 148 -1.65984e-05
  3   1   5 149 -2.61126e-05
  3   1   6  18  2.59099e-03
  3   1   6  29 -3.05666e-03
  3   1   6  40 -2.55664e-03
  3   1   6  43 -1.33873e-03
  3   1   6  52 -2.27479e-03
  3   1   6  59  2.84260e-03
  3   1   6  65 -1.59721e-05
  3   1   6  67  2.11331e-03
  3   1   6  92 -2.73118e-03
  3   1   6  96 -3.07165e-03
  3   1   6  98  9.46651e-04
  3   1   6 103 -1.30163e-03
  3   1   6 104 -1.04016e-03
  3   1   6 109  8.93763e-04
  3   1   6 114 -2.57522e-04
  3   1   6 120 -6.50647e-04
  3   1   6 124 -1.71059e-03
  3   1   6 131  9.70063e-04
  3   1   6 133  1.73918e-03
  3   1   6 138  9.19125e-04
  3   1   6 140 -2.11739e-03
  3   1   6 147 -2.23824e-04
  3   1   6 150  1.22896e-04
  3   1   6 154 -3.53051e-04
  3   1   6 159  1.20748e-03
  3   1   6 161 -5.86773e-04
  3   1   6 164  2.32214e-04
  3   1   6 169 -2.91267e-04
  3   1   6 173 -2.95219e-04
  3   1   6 176  7.38176e-04
  3   1   6 177 -2.97553e-05
  3   1   7  12  4.73343e-05
  3   1   7  17 -8.78659e-05
  3   1   7  23  2.24281e-05
  3   1   7  35 -3.52613e-05
  3   1   7  39  6.26694e-05
  3   1   7  50  4.78705e-05
  3   1   7  60 -5.97217e-05
  3   1   7  68  4.89620e-05
  3   1   7  76  2.34509e-05
  3   1   7  81 -1.25331e-05
  3   1   7  82  4.38163e-05
  3   1   7  88 -2.40242e-05
  3   1   8  18 -1.83372e-05
  3   1   8  19  1.04965e-05
  3   1   8  29  2.07199e-05
  3   1   8  36 -1.23389e-05
  3   1   8  43  1.00421e-05
  3   1   8  52  1.55863e-05
  3   1   8  59 -1.97158e-05
  3   1   8  63 -1.20427e-05
  3   1   8  67 -1.48069e-05
  3   1   8  92  1.06268e-05
  3   1   9   8  2.81821e-04
  3   1   9  16 -3.10285e-04
  3   1   9  20 -1.68644e-04
  3   1   9  21 -1.68506e-04
  3   1   9  25  7.66973e-05
  3   1   9  26 -9.92406e-05
  3   1   9  28  1.24674e-04
  3   1   9  32 -2.08447e-04
  3   1   9  33 -1.57185e-04
  3   1   9  37  1.52857e-04
  3   1   9  40  1.64131e-05
  3   1   9  44 -1.38017e-03
  3   1   9  45  1.37781e-03
  3   1   9  47 -6.65606e-05
  3   1   9  56 -1.91816e-04
  3   1   9  57 -1.91811e-04
  3   1   9  61 -4.02345e-04
  3   1   9  62  4.03330e-04
  3   1   9  64 -2.99342e-04
  3   1   9  65 -2.98745e-04
  3   1   9  69  2.93565e-04
  3   1   9  70 -3.01147e-04
  3   1   9  72 -1.07233e-04
  3   1   9  79 -2.65557e-04
  3   1   9  84 -7.97678e-05
  3   1   9  86  8.41922e-05
  3   1   9  90 -1.60124e-04
  3   1   9  91 -1.60114e-04
  3   1   9  94  1.17605e-05
  3   1   9  95  1.42973e-05
  3   1   9 118 -1.64507e-04
  3   1   9 119 -1.64375e-04
  3   1   9 122  4.71881e-05
  3   1   9 124 -1.07256e-05
  3   1   9 133 -1.01659e-05
  3   1   9 137 -1.22669e-05
  3   1   9 140  1.18829e-05
  3   1   9 148  1.34956e-05
  3   1  10   9  4.36934e-05
  3   1  10  11  1.08128e-04
  3   1  10  16  1.17850e-04
  3   1  10  20  3.75777e-05
  3   1  10  25  2.98386e-04
  3   1  10  26  2.91757e-04
  3   1  10  32 -2.48132e-05
  3   1  10  33 -2.33188e-05
  3   1  10  37 -3.46182e-05
  3   1  10  44  6.44163e-04
  3   1  10  45  6.44383e-04
  3   1  10  48 -1.52513e-04
  3   1  10  49 -1.52554e-04
  3   1  10  54  3.80928e-04
  3   1  10  55 -3.76795e-04
  3   1  10  56 -1.12026e-05
  3   1  10  64  2.94126e-05
  3   1  10  65  2.88710e-05
  3   1  10  69  4.22687e-05
  3   1  10  70 -4.28361e-05
  3   1  10  75  8.20272e-05
  3   1  10  86  3.13710e-05
  3   1  10  94  2.71473e-04
  3   1  10  95  2.72639e-04
  3   1  10 101 -2.04708e-05
  3   1  10 107  1.15862e-04
  3   1  10 111  8.32271e-05
  3   1  10 113  1.35406e-05
  3   1  10 117 -4.45303e-05
  3   1  10 118 -4.32106e-05
  3   1  10 119  4.26409e-05
  3   1  10 122  1.16889e-05
  3   1  10 126  6.45014e-05
  3   1  10 127 -6.44666e-05
  3   1  10 129 -6.56946e-05
  3   1  10 134 -1.16395e-04
  3   1  10 135 -1.16176e-04
  3   1  10 137  7.37004e-05
  3   1  10 142 -3.52977e-05
  3   1  10 143 -3.56102e-05
  3   1  10 148 -9.98709e-05
  3   1  10 156 -4.22492e-05
  3   1  10 162 -1.53068e-05
  3   1  10 163  1.52654e-05
  3   1  10 166 -2.35175e-05
  3   1  10 167 -2.35410e-05
  3   1  10 174  1.45341e-05
  3   1  11  18  4.37471e-04
  3   1  11  29 -3.80147e-04
  3   1  11  40 -4.77716e-04
  3   1  11  43 -1.82411e-04
  3   1  11  52 -2.87750e-04
  3   1  11  59  3.66875e-04
  3   1  11  67  2.69901e-04
  3   1  11  92 -4.59634e-04
  3   1  11  96 -3.75155e-04
  3   1  11  98  1.14501e-04
  3   1  11 103 -1.76536e-04
  3   1  11 104 -1.34688e-04
  3   1  11 109  1.26167e-04
  3   1  11 114 -2.12101e-05
  3   1  11 120 -7.07690e-05
  3   1  11 124 -2.06098e-04
  3   1  11 131  1.28472e-04
  3   1  11 133  2.06400e-04
  3   1  11 138  1.30876e-04
  3   1  11 140 -2.47068e-04
  3   1  11 147 -2.13213e-05
  3   1  11 154 -5.23112e-05
  3   1  11 159  1.81160e-04
  3   1  11 161 -8.18321e-05
  3   1  11 164  4.99533e-05
  3   1  11 169 -2.58180e-05
  3   1  11 173 -5.88351e-05
  3   1  11 176  1.01519e-04
  3   1  13  12 -5.17217e-04
  3   1  13  17  7.57247e-04
  3   1  13  23  1.34481e-04
  3   1  13  35  4.73879e-04
  3   1  13  39 -4.52224e-04
  3   1  13  50 -4.44658e-04
  3   1  13  60  5.86569e-04
  3   1  13  68 -3.61503e-04
  3   1  13  76 -3.35904e-04
  3   1  13  81  1.20521e-04
  3   1  13  82 -2.26342e-04
  3   1  13  88  2.38871e-04
  3   1  14   7 -3.40275e-04
  3   1  14  13 -1.65412e-04
  3   1  14  19 -6.54244e-04
  3   1  14  24  3.29998e-04
  3   1  14  36  4.92859e-04
  3   1  14  41 -5.82675e-04
  3   1  14  51  2.43711e-04
  3   1  14  63  6.62783e-04
  3   1  14  71 -1.70320e-04
  3   1  14  77 -3.90520e-04
  3   1  14  80  5.21212e-05
  3   1  14  85 -1.80497e-04
  3   1  14  89  2.14547e-04
  3   1  15  16  2.83711e-05
  3   1  15  32  2.76627e-05
  3   1  15  37 -3.09708e-05
  3   1  15  44 -4.84208e-05
  3   1  15  45 -4.83100e-05
  3   1  15  47  2.12728e-05
  3   1  15  48  1.02818e-05
  3   1  15  61  4.37331e-05
  3   1  15  62  4.37887e-05
  3   1  15  64  2.00206e-05
  3   1  15  65 -2.01841e-05
  3   1  15  69  1.56976e-05
  3   1  15  70  1.55445e-05
  3   1  15  72  1.12687e-05
  3   1  15  79  1.06203e-05
  3   1  15  94  1.86359e-05
  3   1  15 118  1.24061e-05
  3   1  15 119  1.23650e-05
  3   1  16  25  1.85369e-05
  3   1  16  44 -2.43526e-05
  3   1  16  45 -2.42027e-05
  3   1  16  55 -2.30929e-05
  3   1  16  57 -1.07025e-05
  3   1  16 153 -1.18740e-05
  3   1  17  25 -1.72091e-05
  3   1  17  31  1.95456e-05
  3   1  17  33 -4.63436e-05
  3   1  17  37 -1.89775e-05
  3   1  17  38  1.90014e-05
  3   1  17  44 -2.02786e-05
  3   1  17  45 -2.02525e-05
  3   1  17  55  1.86643e-05
  3   1  18  15 -2.06614e-05
  3   1  18  16 -2.07056e-05
  3   1  18  33 -2.41634e-05
  3   1  18  44  1.61667e-05
  3   1  18  45  1.61231e-05
  3   1  18  47 -1.12838e-05
  3   1  18  61 -2.90084e-05
  3   1  18  62 -2.88447e-05
  3   1  18  64 -1.68095e-05
  3   1  18  65  1.68265e-05
  3   1  18  69 -1.62629e-05
  3   1  18  70 -1.64050e-05
  3   1  18  79 -1.41605e-05
  3   1  18  94 -1.43145e-05
  3   1  18 118 -1.03977e-05
  3   1  18 119 -1.04178e-05
  3   2   3  13 -3.46044e-04
  3   2   3  24 -1.78209e-04
  3   2   3  29  1.15731e-04
  3   2   3  41 -1.85347e-04
  3   2   3  59 -5.23375e-05
  3   2   3  63  1.06434e-04
  3   2   3  67 -8.14924e-05
  3   2   3  71  7.97058e-05
  3   2   3  96  9.48156e-05
  3   2   3  98  1.07391e-05
  3   2   3 103  4.52597e-05
  3   2   3 104  1.02395e-05
  3   2   3 109 -3.27397e-05
  3   2   3 120  5.48670e-05
  3   2   3 133 -2.44913e-05
  3   2   3 138 -5.08697e-05
  3   2   3 140  4.53616e-05
  3   2   3 159 -1.91733e-05
  3   2   4   8 -1.74709e-05
  3   2   4   9  9.78454e-05
  3   2   4  11 -8.12112e-05
  3   2   4  12  1.64506e-04
  3   2   4  14  2.07162e-05
  3   2   4  16 -6.16408e-05
  3   2   4  17 -1.37281e-04
  3   2   4  18  3.91592e-05
  3   2   4  19 -3.47140e-05
  3   2   4  20 -1.92483e-05
  3   2   4  21  1.94640e-05
  3   2   4  22 -1.84512e-04
  3   2   4  23  8.21648e-05
  3   2   4  26 -1.12316e-05
  3   2   4  29 -4.10029e-05
  3   2   4  30 -4.81250e-05
  3   2   4  34  3.33463e-05
  3   2   4  35  1.77321e-05
  3   2   4  36 -3.06802e-05
  3   2   4  38 -1.09921e-05
  3   2   4  39  6.52504e-05
  3   2   4  40 -3.56658e-05
  3   2   4  41 -1.08681e-05
  3   2   4  42  2.15806e-04
  3   2   4  43 -1.54367e-05
  3   2   4  46 -3.18380e-05
  3   2   4  49  5.22542e-05
  3   2   4  50  8.45984e-05
  3   2   4  52 -3.07285e-05
  3   2   4  53  9.11599e-05
  3   2   4  54 -3.51454e-05
  3   2   4  55  4.74358e-05
  3   2   4  56 -1.96444e-05
  3   2   4  59  2.78279e-05
  3   2   4  60  1.78884e-05
  3   2   4  61 -4.87833e-05
  3   2   4  62 -8.71741e-05
  3   2   4  64  1.45027e-05
  3   2   4  65 -1.55876e-05
  3   2   4  66  1.21397e-04
  3   2   4  67  1.38264e-05
  3   2   4  68  8.28499e-05
  3   2   4  69 -1.57948e-05
  3   2   4  70  6.79775e-05
  3   2   4  71 -3.02634e-05
  3   2   4  72  6.64593e-05
  3   2   4  73  6.08292e-05
  3   2   4  75 -2.45500e-05
  3   2   4  76  2.84019e-05
  3   2   4  77 -4.25717e-05
  3   2   4  78 -5.12908e-05
  3   2   4  79 -4.86283e-05
  3   2   4  81  2.16248e-05
  3   2   4  82  7.61861e-05
  3   2   4  83  4.05288e-05
  3   2   4  85  2.59058e-05
  3   2   4  87 -7.40429e-05
  3   2   4  88 -4.23359e-05
  3   2   4  90 -4.36466e-05
  3   2   4  91 -4.09799e-05
  3   2   4  92 -3.63970e-05
  3   2   4  93  2.91276e-04
  3   2   4  94  1.81624e-05
  3   2   4  95 -6.32880e-05
  3   2   4  96 -3.09418e-05
  3   2   4  97  1.54686e-04
  3   2   4  98  2.92209e-04
  3   2   4  99  2.49629e-05
  3   2   4 100  3.20081e-05
  3   2   4 103 -3.24181e-05
  3   2   4 104 -3.05618e-05
  3   2   4 105  9.59348e-05
  3   2   4 106  1.89437e-05
  3   2   4 108  5.36898e-05
  3   2   4 109  1.13688e-05
  3   2   4 110 -1.06749e-04
  3   2   4 111  8.36763e-05
  3   2   4 112 -1.31561e-05
  3   2   4 113 -1.17547e-05
  3   2   4 115 -3.21292e-05
  3   2   4 116  7.81242e-05
  3   2   4 117 -3.99529e-05
  3   2   4 119 -3.28204e-05
  3   2   4 120 -2.97763e-05
  3   2   4 121  1.65704e-05
  3   2   4 123  1.53146e-05
  3   2   4 124  1.62036e-05
  3   2   4 125 -1.87495e-05
  3   2   4 126 -1.10446e-04
  3   2   4 127 -8.95740e-05
  3   2   4 130  4.68271e-05
  3   2   4 131  3.22004e-04
  3   2   4 132  4.41519e-05
  3   2   4 133  2.96791e-05
  3   2   4 135 -1.04501e-04
  3   2   4 138  3.09812e-05
  3   2   4 139 -2.42752e-04
  3   2   4 140 -3.33802e-05
  3   2   4 141  1.46741e-05
  3   2   4 142 -8.80007e-05
  3   2   4 144  3.84429e-05
  3   2   4 146  9.43091e-05
  3   2   4 149 -6.08460e-05
  3   2   4 151 -8.42540e-05
  3   2   4 154 -3.30224e-05
  3   2   4 155 -1.08324e-04
  3   2   4 156 -3.89144e-04
  3   2   4 157 -4.49394e-05
  3   2   4 160 -1.60535e-04
  3   2   4 161 -1.77824e-05
  3   2   4 162 -2.48097e-04
  3   2   4 163  1.07279e-04
  3   2   4 164  4.01358e-05
  3   2   4 165 -2.80869e-05
  3   2   4 167 -2.74182e-05
  3   2   4 168 -9.47889e-05
  3   2   4 169 -6.62991e-05
  3   2   4 170  1.68415e-04
  3   2   4 172  2.14967e-05
  3   2   4 173 -3.24191e-05
  3   2   4 174 -8.92924e-05
  3   2   4 176 -4.57481e-05
  3   2   5   9  3.38503e-05
  3   2   5  11 -5.79746e-05
  3   2   5  12 -1.62800e-05
  3   2   5  14  3.38928e-05
  3   2   5  16  6.29722e-05
  3   2   5  17 -1.56245e-04
  3   2   5  18  2.04774e-04
  3   2   5  19 -3.18579e-05
  3   2   5  20 -1.14755e-05
  3   2   5  22  1.27263e-03
  3   2   5  23 -4.51550e-05
  3   2   5  29 -9.62466e-05
  3   2   5  30 -3.92522e-05
  3   2   5  34  2.14843e-05
  3   2   5  35  6.76617e-05
  3   2   5  39  4.71835e-05
  3   2   5  40 -1.67785e-03
  3   2   5  41  1.23635e-04
  3   2   5  42 -9.95052e-04
  3   2   5  45  1.16409e-05
  3   2   5  46 -5.56808e-05
  3   2   5  48  1.42716e-05
  3   2   5  49  3.10548e-05
  3   2   5  50 -2.85206e-05
  3   2   5  52 -5.69071e-05
  3   2   5  53 -7.66762e-04
  3   2   5  54  6.31574e-05
  3   2   5  55  1.42101e-04
  3   2   5  57  1.21944e-04
  3   2   5  58  5.06740e-04
  3   2   5  59  6.24559e-05
  3   2   5  60  4.48252e-05
  3   2   5  63 -5.66738e-05
  3   2   5  64 -1.20993e-05
  3   2   5  66  1.55223e-04
  3   2   5  67  8.15810e-04
  3   2   5  68 -2.52937e-05
  3   2   5  70 -3.03387e-05
  3   2   5  72 -3.48380e-04
  3   2   5  77 -2.83268e-05
  3   2   5  78 -2.01271e-04
  3   2   5  79  1.81819e-04
  3   2   5  82  9.71433e-05
  3   2   5  83 -5.20390e-05
  3   2   5  84 -5.83038e-05
  3   2   5  85  2.04187e-05
  3   2   5  86 -1.66718e-04
  3   2   5  87  2.86378e-04
  3   2   5  89 -1.73301e-04
  3   2   5  90 -1.18383e-04
  3   2   5  91  1.39300e-04
  3   2   5  92 -1.07524e-04
  3   2   5  93 -5.37553e-04
  3   2   5  94 -4.77029e-05
  3   2   5  95  1.04494e-04
  3   2   5  96 -7.22968e-05
  3   2   5  97 -7.11238e-04
  3   2   5  99 -7.99892e-05
  3   2   5 100 -1.33054e-05
  3   2   5 102 -2.82624e-04
  3   2   5 103 -1.56039e-05
  3   2   5 105 -3.51745e-05
  3   2   5 108 -4.54118e-05
  3   2   5 109  4.72093e-04
  3   2   5 111  1.07312e-05
  3   2   5 114  3.45127e-05
  3   2   5 116 -1.14287e-04
  3   2   5 117  1.14084e-05
  3   2   5 119  1.06702e-05
  3   2   5 120 -3.16745e-04
  3   2   5 121  1.83089e-04
  3   2   5 124 -3.39712e-05
  3   2   5 125  8.01616e-05
  3   2   5 130  5.42332e-05
  3   2   5 132  4.66282e-04
  3   2   5 133  2.63305e-05
  3   2   5 139 -3.08944e-04
  3   2   5 140 -3.17070e-05
  3   2   5 141 -4.03623e-05
  3   2   5 144 -5.91821e-05
  3   2   5 146  1.96060e-05
  3   2   5 148  2.12187e-05
  3   2   5 151 -7.67060e-05
  3   2   5 153  6.07545e-05
  3   2   5 154 -2.44084e-04
  3   2   5 156  3.21506e-05
  3   2   5 158 -1.65489e-05
  3   2   5 159  2.27404e-04
  3   2   5 160  1.05554e-05
  3   2   5 161 -1.33009e-04
  3   2   5 162  1.40725e-05
  3   2   5 164  1.10486e-04
  3   2   5 169 -7.93259e-05
  3   2   5 170 -4.34269e-05
  3   2   5 172  2.73901e-05
  3   2   5 173 -1.34285e-04
  3   2   5 177  1.68618e-05
  3   2   6   8 -8.18890e-05
  3   2   6   9 -9.92989e-05
  3   2   6  11  2.89504e-05
  3   2   6  15 -2.43809e-04
  3   2   6  20  2.40762e-04
  3   2   6  21  2.40098e-04
  3   2   6  25  3.34142e-05
  3   2   6  27 -1.79573e-05
  3   2   6  28  2.66144e-05
  3   2   6  32  2.89714e-05
  3   2   6  34  3.18692e-04
  3   2   6  37  3.89280e-05
  3   2   6  38  3.88421e-05
  3   2   6  44 -1.54742e-04
  3   2   6  45 -1.54429e-04
  3   2   6  55 -3.34171e-04
  3   2   6  57  1.72570e-05
  3   2   6  65  1.03350e-05
  3   2   6  69 -3.78650e-05
  3   2   6  73  1.11934e-04
  3   2   6  78  5.20317e-05
  3   2   6  83 -4.13084e-05
  3   2   6  84  4.13358e-05
  3   2   6  94  3.22968e-04
  3   2   6  95  3.40037e-04
  3   2   6 106  3.60749e-05
  3   2   6 107  3.33163e-05
  3   2   6 116 -7.26208e-05
  3   2   6 118 -3.51759e-05
  3   2   6 119  2.80017e-05
  3   2   6 128 -2.29134e-04
  3   2   6 129 -2.85525e-04
  3   2   6 136 -3.30973e-05
  3   2   6 137 -4.34847e-05
  3   2   6 145 -6.34686e-05
  3   2   6 149 -1.33019e-05
  3   2   6 152 -1.25449e-05
  3   2   6 153  3.29967e-05
  3   2   7   8 -3.04931e-05
  3   2   7   9  2.34222e-05
  3   2   7  15 -1.52002e-04
  3   2   7  20  2.12995e-05
  3   2   7  21 -1.66758e-05
  3   2   7  25 -9.14782e-05
  3   2   7  27  8.73170e-05
  3   2   7  28  1.12620e-04
  3   2   7  32  1.73562e-04
  3   2   7  34  6.06624e-04
  3   2   7  37 -1.24357e-04
  3   2   7  38  1.20615e-04
  3   2   7  44  1.09914e-03
  3   2   7  45 -1.10280e-03
  3   2   7  46 -1.40148e-04
  3   2   7  47 -1.31741e-04
  3   2   7  48  1.08082e-04
  3   2   7  55  3.53261e-05
  3   2   7  56  9.29819e-05
  3   2   7  61 -2.56612e-05
  3   2   7  62 -3.64680e-05
  3   2   7  64 -1.12414e-04
  3   2   7  65 -6.58879e-05
  3   2   7  69 -1.21722e-05
  3   2   7  70  4.21712e-05
  3   2   7  74  6.85319e-05
  3   2   7  86  3.65298e-05
  3   2   7  87 -3.35545e-05
  3   2   7  94  1.20914e-04
  3   2   7  95 -1.06232e-04
  3   2   7 100 -2.42900e-05
  3   2   7 101  2.43589e-05
  3   2   7 106 -6.35330e-05
  3   2   7 107 -6.35167e-05
  3   2   7 110 -5.97711e-05
  3   2   7 111 -5.98067e-05
  3   2   7 112  3.12794e-05
  3   2   7 116 -1.78580e-05
  3   2   7 118  1.50665e-04
  3   2   7 119  1.48590e-04
  3   2   7 122 -4.71143e-05
  3   2   7 126  5.76902e-05
  3   2   7 127  5.66713e-05
  3   2   7 128  8.43161e-05
  3   2   7 129 -8.72002e-05
  3   2   7 134  8.63860e-05
  3   2   7 136  3.70710e-05
  3   2   7 137 -3.65373e-05
  3   2   7 142 -8.56867e-05
  3   2   7 143  8.60901e-05
  3   2   7 145  2.78582e-05
  3   2   7 149 -5.93164e-05
  3   2   7 152  6.55597e-05
  3   2   7 153 -6.39809e-05
  3   2   7 166  1.78054e-05
  3   2   7 167  1.78206e-05
  3   2   8   8  8.38551e-05
  3   2   8   9  1.22865e-04
  3   2   8  11 -1.17014e-05
  3   2   8  15 -1.32027e-04
  3   2   8  20  3.15494e-05
  3   2   8  21  2.90747e-05
  3   2   8  25 -9.98603e-05
  3   2   8  27 -6.31553e-05
  3   2   8  28  3.36266e-05
  3   2   8  32 -2.16055e-05
  3   2   8  34  2.54048e-04
  3   2   8  37  1.84263e-04
  3   2   8  38  1.82718e-04
  3   2   8  40 -5.13816e-04
  3   2   8  42 -1.03229e-04
  3   2   8  44 -7.20853e-04
  3   2   8  45 -7.22488e-04
  3   2   8  46 -9.74197e-05
  3   2   8  47  7.59563e-05
  3   2   8  48  1.28362e-04
  3   2   8  56  9.71026e-05
  3   2   8  61  1.40179e-04
  3   2   8  62 -1.40632e-04
  3   2   8  64 -2.66035e-04
  3   2   8  65  2.85963e-05
  3   2   8  69  1.92648e-05
  3   2   8  73 -2.92177e-05
  3   2   8  74  1.05129e-04
  3   2   8  86 -2.14427e-05
  3   2   8  87 -2.25022e-05
  3   2   8  94 -3.51640e-05
  3   2   8  95 -3.84317e-05
  3   2   8 106 -6.56524e-05
  3   2   8 107  6.41913e-05
  3   2   8 110 -8.60817e-05
  3   2   8 111  8.63668e-05
  3   2   8 112 -4.79683e-05
  3   2   8 116 -8.69076e-05
  3   2   8 118 -7.09548e-05
  3   2   8 119  8.02649e-05
  3   2   8 122 -6.74869e-05
  3   2   8 124  1.04197e-05
  3   2   8 126  7.16237e-05
  3   2   8 127 -7.24363e-05
  3   2   8 131  2.52381e-04
  3   2   8 133  5.29808e-04
  3   2   8 134  3.48174e-05
  3   2   8 136  1.28728e-04
  3   2   8 137  1.30421e-04
  3   2   8 142 -6.57525e-05
  3   2   8 143 -6.54880e-05
  3   2   8 145  2.05185e-04
  3   2   8 149 -1.67497e-04
  3   2   8 152 -1.47194e-04
  3   2   8 153 -1.52868e-04
  3   2   8 155 -7.25612e-05
  3   2   8 156  1.01989e-05
  3   2   8 166  1.71505e-05
  3   2   8 167 -1.35290e-05
  3   2   9   7 -5.26363e-04
  3   2   9   8 -1.91195e-04
  3   2   9   9  1.39588e-04
  3   2   9  10 -2.25721e-05
  3   2   9  12  6.16284e-05
  3   2   9  13 -1.90556e-04
  3   2   9  14  1.03837e-04
  3   2   9  15  2.33528e-05
  3   2   9  16 -2.56177e-05
  3   2   9  17 -3.80890e-05
  3   2   9  18 -5.08305e-04
  3   2   9  19 -1.45570e-04
  3   2   9  22  5.46792e-05
  3   2   9  23 -4.45438e-04
  3   2   9  24  5.25307e-04
  3   2   9  25 -1.69634e-05
  3   2   9  26  2.33423e-04
  3   2   9  27 -2.17858e-04
  3   2   9  29  5.13082e-04
  3   2   9  30 -1.51009e-04
  3   2   9  33 -2.24947e-04
  3   2   9  34 -2.10933e-04
  3   2   9  35 -3.11680e-04
  3   2   9  38 -1.06778e-04
  3   2   9  39 -7.44349e-05
  3   2   9  42 -1.52466e-04
  3   2   9  43 -1.48478e-04
  3   2   9  46  8.08137e-04
  3   2   9  47  3.20069e-05
  3   2   9  49 -1.48858e-04
  3   2   9  50 -5.40115e-04
  3   2   9  52  5.16508e-04
  3   2   9  53 -9.01707e-05
  3   2   9  54  2.84179e-04
  3   2   9  55  4.20876e-05
  3   2   9  56 -2.74963e-05
  3   2   9  58 -3.61025e-05
  3   2   9  59 -5.15832e-04
  3   2   9  60 -5.00086e-04
  3   2   9  64  1.53998e-04
  3   2   9  65 -2.80350e-04
  3   2   9  66 -2.69915e-04
  3   2   9  68 -3.65948e-04
  3   2   9  69  1.14805e-04
  3   2   9  70 -1.29239e-04
  3   2   9  72 -1.59806e-04
  3   2   9  73 -1.53480e-04
  3   2   9  74 -1.09001e-04
  3   2   9  75 -6.98231e-05
  3   2   9  76 -5.10381e-05
  3   2   9  78 -1.52668e-04
  3   2   9  79  1.48501e-04
  3   2   9  81 -1.93696e-04
  3   2   9  82  2.25782e-04
  3   2   9  83  1.46436e-04
  3   2   9  85 -1.35504e-04
  3   2   9  87 -1.41980e-04
  3   2   9  88 -6.65478e-05
  3   2   9  89 -6.15901e-05
  3   2   9  90  1.91022e-05
  3   2   9  91  1.37045e-04
  3   2   9  92  5.12490e-04
  3   2   9  93 -3.42660e-04
  3   2   9  94  1.80465e-05
  3   2   9  95 -1.50110e-05
  3   2   9  97  1.17773e-04
  3   2   9  98  1.70403e-04
  3   2   9  99  6.45440e-05
  3   2   9 100  3.25668e-05
  3   2   9 101  1.56730e-04
  3   2   9 102 -2.18882e-04
  3   2   9 103  5.20879e-04
  3   2   9 104  5.22424e-04
  3   2   9 105 -1.26951e-04
  3   2   9 106 -8.17139e-05
  3   2   9 108 -2.38408e-04
  3   2   9 110  1.93957e-05
  3   2   9 112  1.55879e-04
  3   2   9 113  1.11395e-04
  3   2   9 115  5.75540e-04
  3   2   9 117 -3.20233e-04
  3   2   9 120  5.23613e-04
  3   2   9 121 -1.40982e-04
  3   2   9 125 -4.10201e-05
  3   2   9 128  5.83083e-05
  3   2   9 130 -2.38430e-04
  3   2   9 132  3.14317e-04
  3   2   9 135 -1.43346e-04
  3   2   9 136 -2.21298e-04
  3   2   9 137 -1.65691e-05
  3   2   9 139  3.93277e-05
  3   2   9 141 -1.79184e-04
  3   2   9 144 -1.62987e-04
  3   2   9 145 -9.17850e-05
  3   2   9 146  2.10437e-04
  3   2   9 148  1.49852e-04
  3   2   9 149 -1.60503e-04
  3   2   9 150  5.25301e-04
  3   2   9 151  3.80445e-04
  3   2   9 152 -1.54816e-04
  3   2   9 153  2.30604e-04
  3   2   9 155  1.43206e-04
  3   2   9 158 -1.48351e-05
  3   2   9 160  4.18606e-04
  3   2   9 163  1.34446e-04
  3   2   9 164 -1.59177e-04
  3   2   9 165  3.30764e-05
  3   2   9 166 -2.57574e-05
  3   2   9 167  6.37795e-05
  3   2   9 168 -3.21470e-04
  3   2   9 170  7.08229e-05
  3   2   9 172 -2.61511e-05
  3   2   9 174  1.23435e-04
  3   2   9 175  9.96627e-05
  3   2   9 176 -7.70364e-05
  3   2   9 177  1.93118e-05
  3   2  10   8 -1.74587e-05
  3   2  10   9  4.77165e-04
  3   2  10  10  3.91263e-05
  3   2  10  12 -8.22311e-05
  3   2  10  14 -1.12283e-04
  3   2  10  15  3.16921e-04
  3   2  10  16 -3.17411e-04
  3   2  10  17  5.82762e-05
  3   2  10  18 -1.67455e-04
  3   2  10  21 -3.32410e-04
  3   2  10  22 -6.37615e-05
  3   2  10  23  1.63910e-04
  3   2  10  24  1.40865e-04
  3   2  10  26  6.32673e-04
  3   2  10  27 -6.35580e-04
  3   2  10  29  1.91671e-04
  3   2  10  30  4.56398e-05
  3   2  10  33  1.06125e-03
  3   2  10  34 -1.04383e-03
  3   2  10  35 -1.33576e-04
  3   2  10  38 -5.58452e-04
  3   2  10  39  1.89358e-04
  3   2  10  40  4.98423e-05
  3   2  10  41  5.25711e-04
  3   2  10  42 -5.51733e-05
  3   2  10  46  1.44433e-04
  3   2  10  47  1.09535e-05
  3   2  10  49  5.02267e-04
  3   2  10  50 -2.21081e-04
  3   2  10  51  1.50219e-04
  3   2  10  53  6.51101e-05
  3   2  10  54 -1.34835e-04
  3   2  10  55  1.69383e-05
  3   2  10  56 -1.75855e-05
  3   2  10  57 -4.41916e-04
  3   2  10  58  1.30752e-04
  3   2  10  60 -3.27155e-04
  3   2  10  62  5.60576e-04
  3   2  10  64 -1.84637e-05
  3   2  10  65  1.16002e-04
  3   2  10  66  2.46471e-05
  3   2  10  67 -1.25264e-04
  3   2  10  68  5.98875e-05
  3   2  10  69 -4.21018e-04
  3   2  10  70  5.04422e-04
  3   2  10  71  1.37699e-04
  3   2  10  72  5.67754e-04
  3   2  10  73 -5.26071e-04
  3   2  10  74  1.61700e-04
  3   2  10  75  3.24365e-04
  3   2  10  76 -1.44048e-04
  3   2  10  77  1.40519e-04
  3   2  10  78  5.16204e-04
  3   2  10  79 -5.31695e-04
  3   2  10  81 -2.66493e-04
  3   2  10  82 -2.10525e-04
  3   2  10  83 -5.15741e-04
  3   2  10  84  4.04487e-05
  3   2  10  85  5.25880e-04
  3   2  10  86  2.45315e-05
  3   2  10  87  5.21369e-04
  3   2  10  88 -3.33400e-04
  3   2  10  89  1.38389e-04
  3   2  10  90  8.11782e-05
  3   2  10  91 -5.93364e-04
  3   2  10  92  1.38847e-04
  3   2  10  93 -8.05663e-05
  3   2  10  96  3.88025e-05
  3   2  10 100 -7.14861e-04
  3   2  10 102 -2.21459e-04
  3   2  10 103  1.41080e-04
  3   2  10 105 -2.36416e-04
  3   2  10 106  7.57286e-04
  3   2  10 108 -3.60493e-04
  3   2  10 109 -1.37453e-04
  3   2  10 110  3.44466e-04
  3   2  10 111 -2.00284e-05
  3   2  10 112 -1.04982e-03
  3   2  10 113  4.44115e-05
  3   2  10 114 -5.26771e-04
  3   2  10 115  4.03201e-04
  3   2  10 116  1.25460e-04
  3   2  10 117 -5.11574e-04
  3   2  10 120  1.25185e-04
  3   2  10 121 -1.39988e-04
  3   2  10 125  2.17501e-04
  3   2  10 126 -1.83970e-05
  3   2  10 128 -7.29974e-05
  3   2  10 130 -4.88470e-04
  3   2  10 132 -2.02672e-04
  3   2  10 134 -1.18952e-05
  3   2  10 135  5.36011e-04
  3   2  10 136  3.18604e-04
  3   2  10 137  4.11376e-05
  3   2  10 138 -5.21411e-04
  3   2  10 139 -4.82005e-04
  3   2  10 140  2.60932e-05
  3   2  10 141  4.09190e-04
  3   2  10 144  8.21362e-04
  3   2  10 145  3.79794e-05
  3   2  10 146  7.11563e-04
  3   2  10 148 -4.57752e-04
  3   2  10 149 -4.96855e-04
  3   2  10 151 -5.98324e-05
  3   2  10 152  5.44739e-04
  3   2  10 153 -1.13036e-04
  3   2  10 154 -5.22816e-04
  3   2  10 155  1.59953e-04
  3   2  10 157  5.84814e-04
  3   2  10 158  2.66013e-04
  3   2  10 159  5.23957e-04
  3   2  10 160  3.20289e-04
  3   2  10 161  1.45193e-04
  3   2  10 163 -4.33986e-04
  3   2  10 165 -5.68702e-04
  3   2  10 166  2.83304e-05
  3   2  10 167 -9.22754e-05
  3   2  10 168 -1.43816e-04
  3   2  10 170 -5.79120e-04
  3   2  10 172 -1.18413e-04
  3   2  10 173  1.49132e-04
  3   2  10 174 -3.81907e-04
  3   2  10 175 -7.67816e-04
  3   2  10 176 -1.39703e-04
  3   2  10 177  1.21026e-04
  3   2  11  11  1.58759e-04
  3   2  11  15 -1.92759e-05
  3   2  11  20 -1.10942e-04
  3   2  11  21 -1.12063e-04
  3   2  11  25  8.39894e-05
  3   2  11  27  2.12071e-04
  3   2  11  28 -2.05545e-04
  3   2  11  32 -6.53501e-05
  3   2  11  34 -2.34330e-05
  3   2  11  37  2.06090e-04
  3   2  11  38  2.06928e-04
  3   2  11  44  2.04356e-05
  3   2  11  45  2.01678e-05
  3   2  11  46  2.91466e-04
  3   2  11  47 -2.93985e-04
  3   2  11  55 -1.93299e-04
  3   2  11  56 -2.17770e-05
  3   2  11  57 -8.53990e-05
  3   2  11  61  5.00303e-04
  3   2  11  62 -4.96598e-04
  3   2  11  64 -5.96657e-05
  3   2  11  65 -1.24971e-04
  3   2  11  69 -1.51055e-04
  3   2  11  73  1.20855e-04
  3   2  11  78 -1.70326e-04
  3   2  11  83 -5.96046e-05
  3   2  11  84  6.03367e-05
  3   2  11  86  1.02509e-04
  3   2  11  87  1.03150e-04
  3   2  11  90 -1.04957e-04
  3   2  11  94  1.35673e-04
  3   2  11  95  1.33113e-04
  3   2  11 116  4.49575e-05
  3   2  11 118 -3.58733e-05
  3   2  11 119  2.56057e-05
  3   2  11 122  1.06738e-05
  3   2  11 152 -1.95547e-05
  3   2  12   8 -8.14142e-05
  3   2  12   9  8.74316e-05
  3   2  12  11  3.41133e-05
  3   2  12  15 -1.27368e-04
  3   2  12  20  7.26326e-05
  3   2  12  21 -7.26813e-05
  3   2  12  25  1.64481e-04
  3   2  12  27  1.59272e-04
  3   2  12  28  1.52735e-04
  3   2  12  34  2.67917e-04
  3   2  12  37 -3.20914e-04
  3   2  12  38  3.21634e-04
  3   2  12  44  2.89009e-04
  3   2  12  45 -2.88152e-04
  3   2  12  46  8.29080e-05
  3   2  12  47  7.53222e-05
  3   2  12  55 -2.06119e-04
  3   2  12  56  1.42086e-05
  3   2  12  57 -9.31490e-05
  3   2  12  61 -1.64508e-04
  3   2  12  62 -1.66503e-04
  3   2  12  64  8.14681e-05
  3   2  12  65 -1.16125e-04
  3   2  12  69 -1.47916e-04
  3   2  12  73  1.14264e-04
  3   2  12  78 -1.87294e-04
  3   2  12  83 -5.35750e-05
  3   2  12  84 -5.38392e-05
  3   2  12  86 -1.00274e-04
  3   2  12  87  1.00913e-04
  3   2  12  90 -1.13687e-04
  3   2  12  94 -1.36785e-04
  3   2  12  95  1.41615e-04
  3   2  12 116  1.33587e-05
  3   2  12 119  1.45037e-05
  3   2  12 152  1.21929e-05
  3   2  13   8  1.51151e-05
  3   2  13   9 -1.92026e-05
  3   2  13  11 -4.64781e-05
  3   2  13  20  1.27532e-05
  3   2  13  21 -1.24091e-05
  3   2  13  34 -1.21781e-05
  3   2  13  37 -2.21803e-05
  3   2  13  38  2.18325e-05
  3   2  13  46  2.04120e-05
  3   2  13  47  2.15197e-05
  3   2  13  48 -3.47157e-05
  3   2  13  55  1.26304e-05
  3   2  13  56 -3.41007e-05
  3   2  13  74 -1.00546e-05
  3   2  13  94  1.00371e-04
  3   2  13  95 -9.24955e-05
  3   2  13 106 -6.23265e-05
  3   2  13 107 -6.30385e-05
  3   2  13 110  8.62577e-05
  3   2  13 111  8.65592e-05
  3   2  13 112  1.14177e-04
  3   2  13 116 -1.79368e-04
  3   2  13 122 -1.45219e-04
  3   2  13 126 -7.57057e-05
  3   2  13 127 -7.60973e-05
  3   2  13 128  2.06536e-04
  3   2  13 129 -1.96886e-04
  3   2  13 134  2.18369e-05
  3   2  13 142 -4.40838e-04
  3   2  13 143  4.41104e-04
  3   2  13 145  4.50518e-04
  3   2  13 149 -1.69438e-04
  3   2  13 152 -5.78473e-05
  3   2  13 153  5.23612e-05
  3   2  13 156  1.60349e-05
  3   2  13 157 -1.59584e-05
  3   2  13 166 -1.43558e-05
  3   2  13 167 -1.43704e-05
  3   2  13 171 -3.13655e-05
  3   2  13 175  2.09316e-05
  3   2  14  25 -3.16058e-05
  3   2  14  27 -1.26410e-05
  3   2  14  28  1.54710e-05
  3   2  14  32  8.78211e-05
  3   2  14  44  2.59191e-05
  3   2  14  45  2.58179e-05
  3   2  14  48  1.22550e-05
  3   2  14  55 -1.07365e-05
  3   2  14  56 -3.19333e-05
  3   2  14  64  3.59658e-05
  3   2  14  65 -3.98586e-05
  3   2  14  94  2.47875e-05
  3   2  14  95  1.99454e-05
  3   2  14 100 -4.44611e-05
  3   2  14 101 -4.49261e-05
  3   2  14 106 -7.32158e-05
  3   2  14 107  7.40057e-05
  3   2  14 110  8.58060e-05
  3   2  14 111 -8.72345e-05
  3   2  14 112  1.17621e-04
  3   2  14 116 -1.05130e-04
  3   2  14 118  3.74230e-05
  3   2  14 119 -3.95410e-05
  3   2  14 122 -1.48524e-04
  3   2  14 126 -9.83514e-05
  3   2  14 127  9.92406e-05
  3   2  14 128  9.56760e-05
  3   2  14 129  9.16535e-05
  3   2  14 136 -1.30507e-05
  3   2  14 137 -1.27337e-05
  3   2  14 142 -5.11562e-04
  3   2  14 143 -5.13104e-04
  3   2  14 145  5.34974e-04
  3   2  14 149 -1.92933e-04
  3   2  14 150  1.31360e-05
  3   2  14 152 -1.82771e-04
  3   2  14 153 -1.66796e-04
  3   2  14 156 -3.45397e-05
  3   2  14 157 -3.44074e-05
  3   2  14 166 -1.73253e-05
  3   2  14 167  1.72175e-05
  3   2  14 171 -5.08333e-05
  3   2  14 175  3.39653e-05
  3   2  15  10  1.74378e-05
  3   2  15  11  2.08678e-05
  3   2  15  17 -2.06188e-04
  3   2  15  18 -6.58660e-05
  3   2  15  22  3.33821e-05
  3   2  15  23  2.47958e-05
  3   2  15  29 -5.19545e-05
  3   2  15  34  5.80700e-05
  3   2  15  35  2.67592e-04
  3   2  15  39 -8.96950e-05
  3   2  15  42 -2.34772e-05
  3   2  15  43 -1.02104e-05
  3   2  15  46 -7.09962e-05
  3   2  15  50  1.19949e-05
  3   2  15  58  1.06246e-05
  3   2  15  60  3.06719e-04
  3   2  15  63  2.09472e-05
  3   2  15  66  2.83473e-05
  3   2  15  68 -2.04928e-04
  3   2  15  76 -2.15852e-04
  3   2  15  80 -1.73730e-05
  3   2  15  81  7.94186e-05
  3   2  15  82  3.91497e-05
  3   2  15  85  1.35434e-04
  3   2  15  88 -1.80475e-05
  3   2  15  89 -1.85231e-05
  3   2  15  97 -2.29504e-05
  3   2  15  98 -1.72539e-05
  3   2  15  99 -1.64489e-05
  3   2  15 102  1.09060e-05
  3   2  15 103 -1.02118e-05
  3   2  15 104 -1.19687e-05
  3   2  15 105 -1.02791e-05
  3   2  15 115 -2.24380e-05
  3   2  15 117 -1.32003e-05
  3   2  15 120 -1.38726e-05
  3   2  15 121 -1.52609e-05
  3   2  15 124  2.29842e-05
  3   2  15 131 -2.92300e-05
  3   2  15 132  1.36829e-05
  3   2  15 151  2.03828e-05
  3   2  15 152  3.09345e-05
  3   2  15 155  2.34381e-05
  3   2  15 164  1.43549e-05
  3   2  15 165 -1.41419e-05
  3   2  15 168  1.67402e-05
  3   2  15 172 -1.77529e-05
  3   2  15 176 -1.50105e-05
  3   2  15 177  1.76736e-05
  3   2  16   7  1.86599e-05
  3   2  16   8  1.84558e-05
  3   2  16   9  2.23522e-05
  3   2  16  12 -3.48331e-04
  3   2  16  13  2.39701e-05
  3   2  16  15  2.46214e-05
  3   2  16  16 -2.40091e-05
  3   2  16  17 -2.92519e-04
  3   2  16  22  3.26297e-05
  3   2  16  23  3.38612e-05
  3   2  16  27  1.72695e-05
  3   2  16  34  1.25923e-05
  3   2  16  35 -1.68054e-04
  3   2  16  36  1.43782e-05
  3   2  16  38  3.55763e-05
  3   2  16  39  2.53865e-04
  3   2  16  40 -6.12918e-05
  3   2  16  42 -1.11645e-05
  3   2  16  46  1.55514e-05
  3   2  16  50  1.52024e-05
  3   2  16  53 -5.18717e-05
  3   2  16  56  3.07713e-05
  3   2  16  58  1.67278e-05
  3   2  16  59  3.91460e-05
  3   2  16  60 -2.08014e-04
  3   2  16  66  2.36337e-05
  3   2  16  68  8.87230e-05
  3   2  16  69 -1.51888e-05
  3   2  16  73  1.92081e-05
  3   2  16  75  2.31057e-05
  3   2  16  76  2.34064e-05
  3   2  16  78  1.80311e-05
  3   2  16  79 -1.25901e-05
  3   2  16  81 -1.86026e-04
  3   2  16  82  1.01680e-04
  3   2  16  83 -1.79458e-05
  3   2  16  87  1.27416e-05
  3   2  16  88  1.31826e-04
  3   2  16  91 -1.29746e-05
  3   2  16  93 -5.32807e-05
  3   2  16  95  3.25020e-05
  3   2  16  96 -5.74142e-05
  3   2  16  97 -2.73735e-05
  3   2  16 102 -1.10360e-05
  3   2  16 103 -2.04053e-05
  3   2  16 104 -1.80210e-05
  3   2  16 105 -3.27492e-05
  3   2  16 106 -1.08721e-05
  3   2  16 108 -1.32737e-05
  3   2  16 113  1.25289e-05
  3   2  16 115  2.47710e-05
  3   2  16 117 -4.65665e-05
  3   2  16 121  2.04434e-05
  3   2  16 124 -2.48430e-05
  3   2  16 125  1.23580e-05
  3   2  16 128  1.53002e-04
  3   2  16 132  1.81948e-05
  3   2  16 133  3.20093e-05
  3   2  16 136  1.37704e-05
  3   2  16 138 -1.34678e-05
  3   2  16 139 -2.54713e-05
  3   2  16 140 -5.22641e-05
  3   2  16 141  1.30398e-05
  3   2  16 144 -1.28365e-04
  3   2  16 146  2.00339e-05
  3   2  16 147  2.09879e-05
  3   2  16 152  2.04322e-05
  3   2  16 153 -1.43927e-05
  3   2  16 154 -1.61173e-05
  3   2  16 155  2.62752e-05
  3   2  16 158  4.35108e-05
  3   2  16 159  1.47060e-05
  3   2  16 163 -2.83540e-05
  3   2  16 172 -2.97112e-05
  3   2  16 174 -1.90414e-05
  3   2  16 175 -1.38814e-05
  3   2  17   7  3.69607e-04
  3   2  17  10 -7.69875e-05
  3   2  17  12  2.34572e-04
  3   2  17  13 -1.98716e-05
  3   2  17  17  1.95750e-04
  3   2  17  22 -2.16871e-05
  3   2  17  23 -3.14371e-04
  3   2  17  31 -1.19799e-05
  3   2  17  32  1.26438e-05
  3   2  17  33 -4.54342e-05
  3   2  17  34  4.48417e-05
  3   2  17  35 -7.75029e-05
  3   2  17  36 -2.77020e-05
  3   2  17  39 -2.16893e-04
  3   2  17  41 -1.48638e-05
  3   2  17  42  1.34388e-05
  3   2  17  49 -1.41719e-05
  3   2  17  50 -3.06819e-04
  3   2  17  52  1.46817e-05
  3   2  17  56 -2.27317e-05
  3   2  17  58 -1.64185e-05
  3   2  17  60  1.31166e-05
  3   2  17  62  1.61804e-05
  3   2  17  67  1.12435e-05
  3   2  17  69  1.19994e-05
  3   2  17  70 -1.74070e-05
  3   2  17  71 -8.62743e-05
  3   2  17  72 -1.34811e-05
  3   2  17  75 -1.09723e-05
  3   2  17  76 -3.73140e-05
  3   2  17  77 -4.13310e-04
  3   2  17  78  1.59824e-05
  3   2  17  79  1.53549e-05
  3   2  17  80 -1.37765e-05
  3   2  17  81 -1.48472e-04
  3   2  17  82  2.00779e-05
  3   2  17  83 -1.60730e-05
  3   2  17  87  1.70445e-05
  3   2  17  88  3.66539e-05
  3   2  17  89  2.42758e-05
  3   2  17  90  1.25793e-05
  3   2  17  91  1.92714e-05
  3   2  17  92  2.04994e-05
  3   2  17  93  1.33002e-05
  3   2  17  95 -1.96741e-05
  3   2  17  97  1.70829e-05
  3   2  17 100 -2.16691e-05
  3   2  17 102 -2.11124e-05
  3   2  17 105  1.62555e-05
  3   2  17 108  1.29736e-05
  3   2  17 109 -1.29901e-05
  3   2  17 110 -1.14246e-05
  3   2  17 114  1.35177e-05
  3   2  17 119 -3.81260e-05
  3   2  17 122 -1.62356e-05
  3   2  17 123 -1.53331e-05
  3   2  17 127 -3.58463e-05
  3   2  17 131  1.03336e-05
  3   2  17 134 -1.61846e-05
  3   2  17 135 -1.33077e-05
  3   2  17 136 -2.12478e-05
  3   2  17 139  4.89451e-05
  3   2  17 140  1.86823e-05
  3   2  17 141  1.49557e-05
  3   2  17 144 -7.69465e-05
  3   2  17 146  1.47119e-05
  3   2  17 155  3.05084e-05
  3   2  17 157 -1.32066e-05
  3   2  17 158 -1.87507e-05
  3   2  17 160 -1.10383e-05
  3   2  17 163  2.08012e-05
  3   2  17 170  1.52372e-05
  3   2  17 173  1.59423e-05
  3   2  17 174  1.40285e-05
  3   2  17 175  2.32627e-05
  3   2  18  10 -3.00460e-05
  3   2  18  12  1.30405e-04
  3   2  18  17  1.10956e-04
  3   2  18  23 -1.42928e-04
  3   2  18  31  6.54599e-05
  3   2  18  32 -3.65118e-05
  3   2  18  33  4.32670e-05
  3   2  18  34 -4.38267e-05
  3   2  18  35 -1.68136e-04
  3   2  18  39  2.40874e-04
  3   2  18  41  4.72600e-04
  3   2  18  43  1.93107e-05
  3   2  18  46  2.66020e-05
  3   2  18  50  1.04316e-04
  3   2  18  51 -2.03918e-04
  3   2  18  52  1.20265e-05
  3   2  18  59  1.89742e-05
  3   2  18  60 -5.20659e-05
  3   2  18  67 -1.13890e-05
  3   2  18  68 -1.61323e-05
  3   2  18  76 -2.27683e-05
  3   2  18  81 -4.19390e-05
  3   2  18  82  3.68381e-05
  3   2  18  85  1.89676e-04
  3   2  18  88 -7.24701e-05
  3   2  18  92  1.22440e-05
  3   2  18  96  1.46527e-05
  3   2  18  97  1.41113e-05
  3   2  18  98  1.23467e-05
  3   2  18 100 -4.24353e-05
  3   2  18 102 -1.95505e-05
  3   2  18 103  1.55268e-05
  3   2  18 106  3.74726e-05
  3   2  18 115  1.78492e-05
  3   2  18 121 -3.29514e-05
  3   2  18 129  2.88765e-05
  3   2  18 131  2.18312e-05
  3   2  18 133 -1.48122e-05
  3   2  18 136 -7.56442e-05
  3   2  18 137 -3.73139e-05
  3   2  18 138 -1.39069e-05
  3   2  18 139  1.08931e-05
  3   2  18 144  3.26820e-05
  3   2  18 150  7.71166e-05
  3   2  18 154  1.63948e-05
  3   2  18 158  3.46374e-05
  3   2  18 164 -1.87193e-05
  3   2  18 165  1.71157e-05
  3   2  18 168 -1.03447e-05
  3   2  18 176 -2.00036e-05
  3   3   4   7  6.83437e-05
  3   3   4   9  3.00934e-05
  3   3   4  11 -5.77931e-05
  3   3   4  12 -1.80081e-05
  3   3   4  14  3.57777e-05
  3   3   4  16 -2.44713e-05
  3   3   4  17 -1.56650e-04
  3   3   4  18  2.51529e-04
  3   3   4  20 -1.37693e-05
  3   3   4  22  1.27236e-03
  3   3   4  23 -4.53360e-05
  3   3   4  29  1.38777e-03
  3   3   4  30 -3.56318e-05
  3   3   4  34  2.31306e-05
  3   3   4  35  6.78696e-05
  3   3   4  39  4.73445e-05
  3   3   4  40 -2.22887e-04
  3   3   4  42 -9.95078e-04
  3   3   4  43  3.16256e-05
  3   3   4  46  5.70776e-05
  3   3   4  48 -1.42686e-05
  3   3   4  49 -3.07497e-05
  3   3   4  50  8.91288e-05
  3   3   4  51  6.17357e-05
  3   3   4  52 -5.87633e-05
  3   3   4  53 -7.66325e-04
  3   3   4  54  5.19081e-05
  3   3   4  55 -1.38755e-04
  3   3   4  57 -1.22088e-04
  3   3   4  58  5.06955e-04
  3   3   4  59  6.28557e-05
  3   3   4  60 -4.19305e-05
  3   3   4  61 -5.35909e-05
  3   3   4  66  1.72132e-04
  3   3   4  67  4.01383e-05
  3   3   4  68 -2.49506e-05
  3   3   4  69  2.89626e-05
  3   3   4  70  2.83001e-05
  3   3   4  71 -9.77329e-05
  3   3   4  72  1.45891e-04
  3   3   4  79 -2.31357e-04
  3   3   4  80  6.44198e-05
  3   3   4  81 -2.47590e-05
  3   3   4  82 -4.73971e-05
  3   3   4  83 -7.07604e-05
  3   3   4  84 -5.89702e-05
  3   3   4  86  1.66779e-04
  3   3   4  87  2.81974e-04
  3   3   4  88  4.27166e-05
  3   3   4  89 -1.59049e-04
  3   3   4  90  1.06538e-04
  3   3   4  91  2.57470e-05
  3   3   4  92 -1.21019e-04
  3   3   4  93 -5.37737e-04
  3   3   4  94  4.67424e-05
  3   3   4  95  1.01083e-04
  3   3   4  96  1.18086e-03
  3   3   4  97 -7.11566e-04
  3   3   4  98  3.16048e-05
  3   3   4  99 -8.00976e-05
  3   3   4 102 -2.82652e-04
  3   3   4 103  4.44980e-04
  3   3   4 104  3.22471e-04
  3   3   4 105 -3.51188e-05
  3   3   4 107  3.32460e-05
  3   3   4 108 -4.59385e-05
  3   3   4 110  1.18772e-05
  3   3   4 111  1.08745e-05
  3   3   4 114  1.15872e-05
  3   3   4 115 -2.59160e-05
  3   3   4 116 -1.40833e-04
  3   3   4 117 -3.98534e-05
  3   3   4 120  2.13374e-04
  3   3   4 121  1.81354e-04
  3   3   4 124 -1.28990e-05
  3   3   4 125  8.03109e-05
  3   3   4 130  5.43195e-05
  3   3   4 131  2.64900e-05
  3   3   4 132  4.66261e-04
  3   3   4 133 -6.17115e-04
  3   3   4 138 -3.49109e-04
  3   3   4 139 -2.16306e-04
  3   3   4 140  6.72644e-04
  3   3   4 141  1.05649e-04
  3   3   4 146 -3.56407e-05
  3   3   4 148 -1.43662e-05
  3   3   4 151 -7.69497e-05
  3   3   4 153  4.04786e-05
  3   3   4 156 -3.19156e-05
  3   3   4 158 -2.68723e-05
  3   3   4 160 -2.84618e-05
  3   3   4 162  1.41267e-05
  3   3   4 169 -4.07029e-05
  3   3   4 170  4.77804e-05
  3   3   4 172  2.76246e-05
  3   3   4 176  1.43938e-05
  3   3   4 177  1.03536e-05
  3   3   5   9 -9.36462e-05
  3   3   5  10  1.02325e-05
  3   3   5  11  8.05391e-05
  3   3   5  12 -1.64584e-04
  3   3   5  14 -2.08717e-05
  3   3   5  15  1.11668e-05
  3   3   5  16 -3.48988e-05
  3   3   5  17  1.37328e-04
  3   3   5  18 -3.08119e-05
  3   3   5  20  2.91333e-05
  3   3   5  21 -2.08721e-05
  3   3   5  22  1.84559e-04
  3   3   5  23 -8.20183e-05
  3   3   5  29  4.46135e-05
  3   3   5  34 -2.52045e-05
  3   3   5  35 -1.76754e-05
  3   3   5  36 -3.12693e-05
  3   3   5  38  1.10199e-05
  3   3   5  39 -6.54267e-05
  3   3   5  40  7.15064e-05
  3   3   5  41  6.02416e-05
  3   3   5  42 -2.16038e-04
  3   3   5  43 -3.88665e-04
  3   3   5  46 -3.34296e-05
  3   3   5  49  5.50643e-05
  3   3   5  50  1.26248e-04
  3   3   5  52  3.34989e-05
  3   3   5  53 -9.13699e-05
  3   3   5  54  1.21855e-05
  3   3   5  55  2.24724e-05
  3   3   5  56  1.94301e-05
  3   3   5  59 -3.08418e-05
  3   3   5  60  2.77321e-05
  3   3   5  61 -1.73443e-04
  3   3   5  62  8.65807e-05
  3   3   5  63 -3.30570e-05
  3   3   5  64 -1.01128e-05
  3   3   5  65  2.19432e-05
  3   3   5  66  1.86124e-04
  3   3   5  67 -3.41870e-05
  3   3   5  68 -8.28823e-05
  3   3   5  69 -5.65634e-05
  3   3   5  70  1.58683e-05
  3   3   5  73  6.19721e-05
  3   3   5  75 -2.75590e-05
  3   3   5  76 -2.87645e-05
  3   3   5  79 -4.40729e-05
  3   3   5  80 -2.59230e-05
  3   3   5  81  1.19699e-05
  3   3   5  82  8.19385e-05
  3   3   5  87  5.44040e-05
  3   3   5  88 -4.39899e-05
  3   3   5  92  3.15924e-05
  3   3   5  93 -2.90644e-04
  3   3   5  94  1.16493e-05
  3   3   5  95  4.72829e-05
  3   3   5  96  3.18874e-05
  3   3   5  97 -1.54364e-04
  3   3   5  99 -2.48252e-05
  3   3   5 100 -4.05897e-05
  3   3   5 103  1.53150e-05
  3   3   5 105 -9.59920e-05
  3   3   5 106 -2.39836e-05
  3   3   5 107 -8.47654e-05
  3   3   5 108 -5.33960e-05
  3   3   5 109 -3.00766e-05
  3   3   5 111 -8.38999e-05
  3   3   5 112  1.28766e-05
  3   3   5 113 -1.96870e-05
  3   3   5 114  1.27519e-04
  3   3   5 116 -8.35658e-05
  3   3   5 117 -3.68772e-05
  3   3   5 119  3.27547e-05
  3   3   5 120  3.37837e-05
  3   3   5 121 -1.51041e-05
  3   3   5 123  1.53501e-05
  3   3   5 124 -6.24235e-04
  3   3   5 125  1.86692e-05
  3   3   5 126  1.10666e-04
  3   3   5 127 -4.66701e-05
  3   3   5 130 -4.68748e-05
  3   3   5 131  1.12816e-05
  3   3   5 132 -4.42042e-05
  3   3   5 133 -1.19372e-05
  3   3   5 135 -1.05335e-04
  3   3   5 136  1.80646e-05
  3   3   5 139 -2.57009e-04
  3   3   5 140  1.27780e-05
  3   3   5 141  8.04192e-05
  3   3   5 142  8.82525e-05
  3   3   5 148 -1.19379e-04
  3   3   5 149  6.09133e-05
  3   3   5 151  8.42518e-05
  3   3   5 153  1.39299e-04
  3   3   5 155  1.08397e-04
  3   3   5 156 -3.91934e-04
  3   3   5 157  4.50727e-05
  3   3   5 158 -1.66534e-05
  3   3   5 159 -3.53116e-05
  3   3   5 160  9.28239e-05
  3   3   5 161  3.15637e-05
  3   3   5 162  2.48142e-04
  3   3   5 163 -1.07631e-04
  3   3   5 164 -4.56666e-05
  3   3   5 166 -3.86813e-05
  3   3   5 167 -3.78932e-05
  3   3   5 168  9.47529e-05
  3   3   5 169  6.61949e-05
  3   3   5 170  1.70275e-04
  3   3   5 172 -2.19007e-05
  3   3   5 173  3.25116e-05
  3   3   5 174 -8.80343e-05
  3   3   5 175 -1.66969e-05
  3   3   5 176  3.24174e-05
  3   3   6   8  1.32987e-04
  3   3   6   9 -2.51775e-05
  3   3   6  15  1.36671e-05
  3   3   6  20  3.59813e-05
  3   3   6  21  7.59229e-05
  3   3   6  25 -8.35189e-05
  3   3   6  27 -2.45425e-04
  3   3   6  28  2.82109e-04
  3   3   6  32 -4.92758e-05
  3   3   6  34 -3.35167e-04
  3   3   6  37  4.37229e-05
  3   3   6  38  4.46372e-05
  3   3   6  44 -2.08682e-04
  3   3   6  45  2.08192e-04
  3   3   6  46  1.68965e-05
  3   3   6  47  1.76099e-05
  3   3   6  48  3.27609e-05
  3   3   6  55 -5.90143e-05
  3   3   6  56 -1.69432e-05
  3   3   6  62 -5.61060e-05
  3   3   6  64  1.30363e-04
  3   3   6  65  1.29409e-04
  3   3   6  74 -2.63440e-05
  3   3   6  94 -1.17133e-04
  3   3   6  95  6.40766e-05
  3   3   6 100 -6.24505e-05
  3   3   6 101 -6.21458e-05
  3   3   6 106 -1.58693e-04
  3   3   6 110  2.37869e-05
  3   3   6 111  2.39007e-05
  3   3   6 112  4.29622e-05
  3   3   6 118  8.28079e-05
  3   3   6 119  8.67413e-05
  3   3   6 122 -3.51007e-05
  3   3   6 126  2.29805e-05
  3   3   6 127  2.30711e-05
  3   3   6 129  1.83330e-04
  3   3   6 134  4.68074e-05
  3   3   6 136 -1.13354e-04
  3   3   6 137  1.09470e-04
  3   3   6 142 -3.00914e-04
  3   3   6 143  3.01409e-04
  3   3   6 144 -6.10443e-05
  3   3   6 145 -3.64640e-05
  3   3   6 149 -5.43447e-05
  3   3   6 152  2.49214e-04
  3   3   6 153 -1.60067e-05
  3   3   6 171 -1.02302e-05
  3   3   7   9 -1.56696e-05
  3   3   7  15  3.17807e-04
  3   3   7  20 -1.09038e-04
  3   3   7  21  1.06081e-04
  3   3   7  25  8.75929e-05
  3   3   7  27  3.29683e-04
  3   3   7  28  3.18701e-04
  3   3   7  32 -1.58482e-05
  3   3   7  34  4.71233e-05
  3   3   7  37  3.90087e-04
  3   3   7  38 -3.90908e-04
  3   3   7  44 -5.24165e-05
  3   3   7  45 -5.18181e-05
  3   3   7  46  1.23399e-04
  3   3   7  47 -1.21609e-04
  3   3   7  55 -2.26705e-04
  3   3   7  56  1.52218e-05
  3   3   7  57 -9.47186e-05
  3   3   7  62  5.03163e-04
  3   3   7  64  3.26490e-05
  3   3   7  65  3.37559e-05
  3   3   7  69 -1.23752e-04
  3   3   7  70  1.19482e-04
  3   3   7  72  1.15033e-05
  3   3   7  73  1.12706e-05
  3   3   7  78 -4.99805e-05
  3   3   7  83 -5.96891e-05
  3   3   7  84 -5.89601e-05
  3   3   7  86 -6.55924e-05
  3   3   7  87 -6.66319e-05
  3   3   7  90 -2.19178e-05
  3   3   7  91 -2.18720e-05
  3   3   7  94  1.93381e-04
  3   3   7  95  1.99356e-04
  3   3   7 110  1.24763e-05
  3   3   7 111 -1.35189e-05
  3   3   7 112  2.29013e-05
  3   3   7 119  2.30217e-05
  3   3   7 122  1.39733e-05
  3   3   7 128  1.93692e-05
  3   3   7 129 -2.04243e-05
  3   3   7 134  1.74392e-05
  3   3   7 142 -3.66102e-05
  3   3   7 143 -3.54978e-05
  3   3   7 144 -2.05546e-05
  3   3   7 145  2.27865e-05
  3   3   7 152  3.80300e-05
  3   3   7 153  4.03157e-05
  3   3   8   8 -4.36260e-05
  3   3   8   9 -3.82146e-04
  3   3   8  11  4.10244e-05
  3   3   8  15  4.66074e-05
  3   3   8  20 -2.58361e-04
  3   3   8  21 -2.54025e-04
  3   3   8  25 -1.17355e-05
  3   3   8  27  3.64420e-04
  3   3   8  28 -3.56871e-04
  3   3   8  32 -4.01928e-05
  3   3   8  34 -9.35208e-05
  3   3   8  37  1.16168e-05
  3   3   8  40  1.26220e-05
  3   3   8  42 -1.11072e-04
  3   3   8  44  3.74025e-04
  3   3   8  45 -3.74155e-04
  3   3   8  46  6.60873e-05
  3   3   8  47  6.34429e-05
  3   3   8  55  1.49501e-04
  3   3   8  56  2.60280e-05
  3   3   8  57  1.00498e-04
  3   3   8  62 -1.42707e-04
  3   3   8  64  2.85914e-05
  3   3   8  65 -5.05543e-05
  3   3   8  69  7.37511e-05
  3   3   8  70  7.12176e-05
  3   3   8  72 -1.77235e-05
  3   3   8  73  1.83597e-05
  3   3   8  74 -1.19282e-05
  3   3   8  78  1.54405e-05
  3   3   8  83  3.52117e-05
  3   3   8  84 -3.48377e-05
  3   3   8  86 -7.71623e-05
  3   3   8  87  7.47460e-05
  3   3   8  90  2.61020e-05
  3   3   8  91 -2.53831e-05
  3   3   8  93 -6.56219e-05
  3   3   8  94  1.33824e-04
  3   3   8  95 -1.30622e-04
  3   3   8  96  1.02375e-05
  3   3   8 100  1.12302e-05
  3   3   8 101  1.11286e-05
  3   3   8 110 -2.93312e-05
  3   3   8 111 -2.72495e-05
  3   3   8 112 -2.59267e-05
  3   3   8 116  6.45489e-05
  3   3   8 118 -7.12575e-05
  3   3   8 119 -6.96534e-05
  3   3   8 122 -1.68853e-05
  3   3   8 128 -3.73244e-05
  3   3   8 129 -3.77307e-05
  3   3   8 131 -5.31845e-04
  3   3   8 133  2.64862e-04
  3   3   8 134 -1.93290e-05
  3   3   8 136  2.53292e-05
  3   3   8 140  1.37770e-05
  3   3   8 142 -2.25220e-05
  3   3   8 143  2.07588e-05
  3   3   8 144  1.33897e-04
  3   3   8 145  1.39476e-04
  3   3   8 149 -6.95972e-05
  3   3   8 152 -1.37615e-04
  3   3   8 153  1.05518e-04
  3   3   8 155 -6.61218e-05
  3   3   9   8 -4.21458e-04
  3   3   9   9 -4.84596e-04
  3   3   9  10 -3.96192e-05
  3   3   9  12  4.99661e-04
  3   3   9  13  5.22580e-04
  3   3   9  14 -1.12302e-04
  3   3   9  15  3.33654e-04
  3   3   9  16  3.31733e-04
  3   3   9  17  5.82869e-05
  3   3   9  22 -6.37701e-05
  3   3   9  23  1.63971e-04
  3   3   9  24  1.50170e-04
  3   3   9  26 -6.35033e-04
  3   3   9  27 -1.87251e-04
  3   3   9  29  1.13703e-04
  3   3   9  30  4.56374e-05
  3   3   9  33 -1.06157e-03
  3   3   9  34  1.04294e-03
  3   3   9  35 -1.33559e-04
  3   3   9  36 -1.17817e-04
  3   3   9  38  5.61580e-04
  3   3   9  39  1.89346e-04
  3   3   9  42  4.82773e-05
  3   3   9  46  5.97168e-05
  3   3   9  47 -1.00813e-05
  3   3   9  49 -5.02234e-04
  3   3   9  50  1.93560e-04
  3   3   9  51 -1.46743e-04
  3   3   9  53  6.51016e-05
  3   3   9  54  1.24865e-04
  3   3   9  55  1.68909e-05
  3   3   9  56 -1.76187e-05
  3   3   9  58  1.30749e-04
  3   3   9  59 -1.98389e-04
  3   3   9  60 -3.27146e-04
  3   3   9  61  5.43745e-04
  3   3   9  62 -1.13780e-05
  3   3   9  64  1.52038e-04
  3   3   9  65 -1.21801e-04
  3   3   9  66  2.46492e-05
  3   3   9  68  5.98830e-05
  3   3   9  69 -4.20813e-04
  3   3   9  70 -5.21262e-04
  3   3   9  72 -2.03471e-05
  3   3   9  73  5.27413e-04
  3   3   9  74  4.52818e-04
  3   3   9  75 -2.04427e-05
  3   3   9  76 -1.44061e-04
  3   3   9  77 -1.60860e-04
  3   3   9  78  5.16828e-04
  3   3   9  79  5.45413e-04
  3   3   9  80 -1.41779e-04
  3   3   9  81 -2.60377e-04
  3   3   9  82  2.10422e-04
  3   3   9  83 -5.16200e-04
  3   3   9  84  4.06784e-05
  3   3   9  85  1.38972e-05
  3   3   9  86 -2.44832e-05
  3   3   9  87  5.21460e-04
  3   3   9  88 -1.13858e-03
  3   3   9  89  1.36866e-04
  3   3   9  90 -8.12351e-05
  3   3   9  91  6.26499e-05
  3   3   9  92 -1.25918e-05
  3   3   9  93 -8.42334e-05
  3   3   9  98 -5.21748e-04
  3   3   9 100 -7.14676e-04
  3   3   9 101 -2.77950e-04
  3   3   9 102 -2.21458e-04
  3   3   9 103  1.53965e-04
  3   3   9 104  1.85444e-04
  3   3   9 105 -2.36404e-04
  3   3   9 106  7.57417e-04
  3   3   9 107 -3.10845e-04
  3   3   9 108 -3.60488e-04
  3   3   9 110 -3.40044e-04
  3   3   9 111  2.00724e-05
  3   3   9 112  1.04756e-03
  3   3   9 113 -4.36214e-05
  3   3   9 115  5.52081e-05
  3   3   9 116  1.22688e-04
  3   3   9 117  5.14247e-04
  3   3   9 120  1.64783e-04
  3   3   9 121 -1.39975e-04
  3   3   9 125  2.17501e-04
  3   3   9 126  1.85028e-05
  3   3   9 128  7.18420e-05
  3   3   9 130  3.35513e-04
  3   3   9 132  5.79160e-04
  3   3   9 134  1.18927e-05
  3   3   9 135  5.35377e-04
  3   3   9 136  3.21626e-04
  3   3   9 137 -4.13688e-05
  3   3   9 139  4.27737e-04
  3   3   9 141 -6.69125e-04
  3   3   9 145 -2.08313e-04
  3   3   9 146 -4.15617e-04
  3   3   9 148  4.53733e-04
  3   3   9 149  4.92536e-04
  3   3   9 150  1.77634e-04
  3   3   9 151  5.67822e-04
  3   3   9 152  5.32240e-04
  3   3   9 153  6.37680e-04
  3   3   9 154  5.27133e-04
  3   3   9 155  2.32663e-04
  3   3   9 158 -3.94861e-04
  3   3   9 160 -7.48598e-05
  3   3   9 163  4.33950e-04
  3   3   9 165  5.68627e-04
  3   3   9 166 -2.76587e-05
  3   3   9 167 -9.20199e-05
  3   3   9 168 -1.43820e-04
  3   3   9 169  1.49164e-04
  3   3   9 170 -5.79207e-04
  3   3   9 172 -1.18429e-04
  3   3   9 173  1.44581e-05
  3   3   9 174 -3.82166e-04
  3   3   9 175 -7.67880e-04
  3   3   9 176 -1.46611e-04
  3   3   9 177  1.21218e-04
  3   3  10   7  5.25012e-04
  3   3  10   8 -6.08961e-05
  3   3  10   9  8.21580e-05
  3   3  10  10 -2.26812e-05
  3   3  10  12  1.35137e-04
  3   3  10  14 -1.03845e-04
  3   3  10  15 -1.63973e-04
  3   3  10  16 -1.65332e-04
  3   3  10  17  3.80885e-05
  3   3  10  19  1.49619e-04
  3   3  10  21 -7.76301e-05
  3   3  10  22 -5.46723e-05
  3   3  10  23  4.45459e-04
  3   3  10  24 -5.25891e-04
  3   3  10  25 -1.69254e-05
  3   3  10  26  2.27949e-04
  3   3  10  27  1.63791e-04
  3   3  10  29 -5.38880e-04
  3   3  10  30  1.51005e-04
  3   3  10  33 -2.03317e-04
  3   3  10  34 -1.88841e-04
  3   3  10  35  3.11663e-04
  3   3  10  36  5.25461e-04
  3   3  10  38  1.44060e-05
  3   3  10  39  7.44021e-05
  3   3  10  40  1.23138e-05
  3   3  10  41  1.25139e-04
  3   3  10  42  4.10316e-05
  3   3  10  43 -1.42270e-04
  3   3  10  46  5.77215e-04
  3   3  10  47  3.10666e-05
  3   3  10  49 -1.50436e-04
  3   3  10  50 -4.21857e-04
  3   3  10  52 -5.35449e-04
  3   3  10  53  9.01742e-05
  3   3  10  54 -8.24041e-04
  3   3  10  55 -4.22226e-05
  3   3  10  56  2.74896e-05
  3   3  10  57 -1.28192e-04
  3   3  10  58  3.61003e-05
  3   3  10  60  5.00077e-04
  3   3  10  61 -5.97254e-05
  3   3  10  62 -5.72456e-05
  3   3  10  64  1.19918e-04
  3   3  10  65 -2.79605e-04
  3   3  10  66  2.69912e-04
  3   3  10  67  5.33797e-04
  3   3  10  68  3.65942e-04
  3   3  10  69 -1.13767e-04
  3   3  10  70 -1.59109e-04
  3   3  10  71 -5.24139e-04
  3   3  10  73 -1.53266e-04
  3   3  10  74 -7.25385e-05
  3   3  10  75 -1.67839e-04
  3   3  10  76  5.10717e-05
  3   3  10  78  1.57034e-04
  3   3  10  79  1.55162e-04
  3   3  10  80  5.23124e-04
  3   3  10  81  4.82177e-04
  3   3  10  82  2.25793e-04
  3   3  10  83 -1.46962e-04
  3   3  10  87  1.38211e-04
  3   3  10  88 -2.72643e-04
  3   3  10  89  6.18271e-05
  3   3  10  90  1.91869e-05
  3   3  10  93  2.76704e-04
  3   3  10  94  1.80261e-05
  3   3  10  95  1.50264e-05
  3   3  10  96 -5.45861e-04
  3   3  10  97 -1.17779e-04
  3   3  10  99 -6.45465e-05
  3   3  10 100 -3.16711e-05
  3   3  10 101  3.13018e-05
  3   3  10 102  2.18899e-04
  3   3  10 103 -5.30325e-04
  3   3  10 105  1.26965e-04
  3   3  10 106  7.85363e-05
  3   3  10 107 -1.08026e-04
  3   3  10 108  2.38416e-04
  3   3  10 109  5.29238e-04
  3   3  10 110  1.53293e-05
  3   3  10 112  1.58558e-04
  3   3  10 113  1.13516e-04
  3   3  10 114 -1.11713e-04
  3   3  10 115 -5.10650e-04
  3   3  10 116 -1.33741e-05
  3   3  10 117 -3.29605e-04
  3   3  10 120 -5.28795e-04
  3   3  10 121  1.41012e-04
  3   3  10 125  4.10069e-05
  3   3  10 128  6.65250e-05
  3   3  10 130  3.17548e-04
  3   3  10 132 -2.21458e-05
  3   3  10 135  1.42496e-04
  3   3  10 136  2.19416e-04
  3   3  10 137 -1.68416e-05
  3   3  10 138 -9.36837e-05
  3   3  10 139 -8.67661e-05
  3   3  10 140 -5.48149e-04
  3   3  10 141  7.65732e-05
  3   3  10 144  1.70281e-04
  3   3  10 145 -4.70487e-05
  3   3  10 146 -3.41154e-04
  3   3  10 148  1.47884e-04
  3   3  10 149 -1.55790e-04
  3   3  10 151 -4.30542e-04
  3   3  10 152  1.78623e-04
  3   3  10 153  6.47778e-05
  3   3  10 155 -2.09482e-04
  3   3  10 157  1.47241e-04
  3   3  10 158  4.75176e-05
  3   3  10 159  1.36580e-04
  3   3  10 160 -2.86310e-04
  3   3  10 161 -5.25870e-04
  3   3  10 163  1.33992e-04
  3   3  10 164 -1.38556e-04
  3   3  10 165  3.31031e-05
  3   3  10 166 -2.54623e-05
  3   3  10 167 -6.37392e-05
  3   3  10 168  3.21471e-04
  3   3  10 169 -5.24240e-04
  3   3  10 170 -6.99907e-05
  3   3  10 172  2.61356e-05
  3   3  10 173 -5.26722e-04
  3   3  10 174 -1.22467e-04
  3   3  10 175 -9.87220e-05
  3   3  10 176  7.62563e-05
  3   3  10 177 -1.92954e-05
  3   3  11   9 -1.50763e-05
  3   3  11  11 -1.24131e-05
  3   3  11  15  2.71740e-05
  3   3  11  21  1.32842e-05
  3   3  11  25 -2.01851e-04
  3   3  11  27 -8.35007e-05
  3   3  11  28  1.15789e-04
  3   3  11  32  2.55118e-04
  3   3  11  34  1.03010e-04
  3   3  11  37 -5.97636e-05
  3   3  11  38 -5.70918e-05
  3   3  11  44  1.35076e-04
  3   3  11  45 -1.34045e-04
  3   3  11  46 -1.80777e-04
  3   3  11  47 -1.74512e-04
  3   3  11  48  6.51629e-05
  3   3  11  56  8.25285e-05
  3   3  11  64  1.09535e-04
  3   3  11  65  1.12405e-04
  3   3  11  69 -1.50771e-05
  3   3  11  74  2.04476e-05
  3   3  11  86 -3.23186e-05
  3   3  11  87  3.20785e-05
  3   3  11  94 -2.96978e-05
  3   3  11  95  2.43927e-05
  3   3  11 100 -2.12136e-05
  3   3  11 101 -1.99083e-05
  3   3  11 106 -4.93535e-05
  3   3  11 112  1.24394e-05
  3   3  11 116  2.22959e-05
  3   3  11 118  9.05318e-05
  3   3  11 119  9.33568e-05
  3   3  11 122 -2.91010e-05
  3   3  11 126  4.08025e-05
  3   3  11 127  3.99249e-05
  3   3  11 134  5.93039e-05
  3   3  11 136 -2.38208e-05
  3   3  11 137  2.48459e-05
  3   3  11 142  2.64227e-05
  3   3  11 143 -2.64789e-05
  3   3  11 144 -8.85544e-05
  3   3  11 145 -8.69308e-05
  3   3  11 149  3.05667e-05
  3   3  11 152  1.08839e-04
  3   3  11 156 -1.46080e-05
  3   3  11 157  1.46180e-05
  3   3  12   8  4.45796e-05
  3   3  12  11  1.66250e-04
  3   3  12  15  2.14412e-04
  3   3  12  20  1.66339e-05
  3   3  12  21 -1.55218e-05
  3   3  12  25  1.39557e-04
  3   3  12  27 -6.06687e-05
  3   3  12  28 -8.52534e-05
  3   3  12  32 -2.21762e-04
  3   3  12  34 -4.38321e-05
  3   3  12  37  1.14802e-04
  3   3  12  38 -1.12507e-04
  3   3  12  44  1.21149e-03
  3   3  12  45  1.21050e-03
  3   3  12  46  3.00778e-04
  3   3  12  47 -3.00397e-04
  3   3  12  48 -6.43314e-05
  3   3  12  55 -2.97847e-05
  3   3  12  56 -9.21912e-05
  3   3  12  64 -1.02117e-04
  3   3  12  65  1.03751e-04
  3   3  12  69  1.71822e-05
  3   3  12  70 -2.38594e-05
  3   3  12  74 -2.27544e-05
  3   3  12  86 -4.37437e-05
  3   3  12  87 -4.37069e-05
  3   3  12  94  5.44643e-05
  3   3  12  95  4.85802e-05
  3   3  12 100  1.59057e-05
  3   3  12 101 -1.62275e-05
  3   3  12 106  5.63127e-05
  3   3  12 116 -2.55348e-05
  3   3  12 118  9.42352e-05
  3   3  12 119 -9.36743e-05
  3   3  12 122  2.77715e-05
  3   3  12 126 -3.82814e-05
  3   3  12 127  3.80946e-05
  3   3  12 134 -6.13462e-05
  3   3  12 137  1.00962e-05
  3   3  12 142 -1.31258e-05
  3   3  12 143 -1.29002e-05
  3   3  12 144 -7.30364e-05
  3   3  12 145  7.31636e-05
  3   3  12 149 -1.08491e-05
  3   3  12 152 -8.01896e-05
  3   3  12 156 -1.43786e-05
  3   3  12 157 -1.43489e-05
  3   3  13   9  6.06987e-05
  3   3  13  15 -3.26152e-05
  3   3  13  20 -4.30901e-05
  3   3  13  21  4.27993e-05
  3   3  13  34 -3.46332e-05
  3   3  13  44  1.20396e-05
  3   3  13  45  1.19249e-05
  3   3  13  55 -7.92550e-05
  3   3  13  56 -1.26584e-05
  3   3  13  57  3.67840e-05
  3   3  13  69 -1.01927e-05
  3   3  13  70  1.02489e-05
  3   3  13  72  1.03056e-05
  3   3  13  90 -1.73878e-05
  3   3  13  91 -1.74131e-05
  3   3  13  94  1.61676e-04
  3   3  13  95  1.67648e-04
  3   3  13 106 -1.15782e-05
  3   3  13 112  2.05938e-05
  3   3  13 116 -8.99073e-05
  3   3  13 122  2.58454e-05
  3   3  13 126 -1.45958e-05
  3   3  13 127  1.17133e-05
  3   3  13 128  3.44564e-05
  3   3  13 129 -4.40012e-05
  3   3  13 142 -1.03296e-04
  3   3  13 143 -1.03139e-04
  3   3  13 144 -4.02691e-05
  3   3  13 145  3.42333e-05
  3   3  13 149 -1.66928e-05
  3   3  13 153 -1.52963e-05
  3   3  14   9  4.41482e-05
  3   3  14  11 -2.16593e-05
  3   3  14  15 -1.99590e-05
  3   3  14  27 -3.57942e-05
  3   3  14  28  3.50281e-05
  3   3  14  32  2.74895e-05
  3   3  14  34 -4.58813e-05
  3   3  14  44 -6.66624e-05
  3   3  14  45  6.64310e-05
  3   3  14  55  9.57651e-05
  3   3  14  56 -1.56869e-05
  3   3  14  57 -3.55663e-05
  3   3  14  62 -3.74900e-05
  3   3  14  69 -1.44312e-05
  3   3  14  70 -1.43233e-05
  3   3  14  72 -3.08511e-05
  3   3  14  73  3.09515e-05
  3   3  14  78 -2.18345e-05
  3   3  14  94  2.19060e-04
  3   3  14  95 -2.22074e-04
  3   3  14 110  4.31004e-05
  3   3  14 111  4.10316e-05
  3   3  14 116  2.21653e-04
  3   3  14 118  1.82122e-05
  3   3  14 119  1.97893e-05
  3   3  14 122 -6.60320e-05
  3   3  14 126 -1.38751e-05
  3   3  14 127 -1.19969e-05
  3   3  14 128  1.32329e-04
  3   3  14 129  1.35209e-04
  3   3  14 144  1.01002e-04
  3   3  14 145  9.31089e-05
  3   3  14 149 -2.79807e-05
  3   3  14 150 -1.39780e-05
  3   3  14 152 -1.26605e-05
  3   3  14 153  5.67702e-05
  3   3  14 171 -1.32162e-05
  3   3  15   8  1.76515e-05
  3   3  15   9  2.46967e-05
  3   3  15  10  1.03800e-05
  3   3  15  12 -2.13283e-05
  3   3  15  15  2.31291e-05
  3   3  15  16 -2.22487e-05
  3   3  15  17  2.92523e-04
  3   3  15  19  8.98996e-05
  3   3  15  22 -3.26201e-05
  3   3  15  23 -3.38831e-05
  3   3  15  27 -2.97093e-05
  3   3  15  29 -3.24912e-05
  3   3  15  35  1.68122e-04
  3   3  15  36 -1.95449e-05
  3   3  15  38 -3.93024e-05
  3   3  15  39 -2.53909e-04
  3   3  15  42  1.11555e-05
  3   3  15  46 -2.47691e-05
  3   3  15  50  1.51638e-05
  3   3  15  51 -2.79499e-05
  3   3  15  52 -2.77260e-05
  3   3  15  53  5.18577e-05
  3   3  15  56 -3.12676e-05
  3   3  15  58 -1.67352e-05
  3   3  15  59  4.55458e-05
  3   3  15  60  2.08034e-04
  3   3  15  66 -2.36159e-05
  3   3  15  67  4.21128e-05
  3   3  15  68 -8.87138e-05
  3   3  15  69 -2.17762e-05
  3   3  15  70  3.04796e-05
  3   3  15  73  1.86162e-05
  3   3  15  75  2.48658e-05
  3   3  15  76 -2.34201e-05
  3   3  15  77  2.60489e-05
  3   3  15  78 -1.77821e-05
  3   3  15  79 -1.06176e-05
  3   3  15  82 -1.00681e-04
  3   3  15  83  1.74880e-05
  3   3  15  87 -1.28268e-05
  3   3  15  88  1.51079e-05
  3   3  15  90 -1.60560e-05
  3   3  15  93  5.32914e-05
  3   3  15  95 -3.24465e-05
  3   3  15  96 -4.23277e-05
  3   3  15  97  2.73924e-05
  3   3  15  98  1.07148e-05
  3   3  15 102  1.10410e-05
  3   3  15 103 -1.91781e-05
  3   3  15 104 -1.65173e-05
  3   3  15 105  3.27437e-05
  3   3  15 106 -1.17052e-05
  3   3  15 107  1.63770e-05
  3   3  15 108  1.32795e-05
  3   3  15 113  1.28652e-05
  3   3  15 114  1.08261e-05
  3   3  15 117 -5.13677e-05
  3   3  15 120 -1.26071e-05
  3   3  15 121 -2.03575e-05
  3   3  15 124 -2.48869e-05
  3   3  15 125 -1.23617e-05
  3   3  15 132 -1.81993e-05
  3   3  15 133  3.36035e-05
  3   3  15 136  1.40322e-05
  3   3  15 139  2.54527e-05
  3   3  15 141 -1.33216e-05
  3   3  15 152  2.57984e-05
  3   3  15 153 -1.97249e-05
  3   3  15 154 -1.71148e-05
  3   3  15 155 -2.62840e-05
  3   3  15 158 -4.35234e-05
  3   3  15 159 -1.84340e-05
  3   3  15 161  1.60749e-05
  3   3  15 163 -2.83962e-05
  3   3  15 168  1.49255e-05
  3   3  15 172  2.97162e-05
  3   3  15 173  1.64798e-05
  3   3  15 174  1.93634e-05
  3   3  15 175  1.42529e-05
  3   3  16  10 -1.73818e-05
  3   3  16  11  2.17915e-05
  3   3  16  12 -2.44718e-04
  3   3  16  13 -5.37306e-05
  3   3  16  17 -2.06159e-04
  3   3  16  18 -5.90296e-05
  3   3  16  19  1.61731e-05
  3   3  16  22  3.33871e-05
  3   3  16  23  2.48540e-05
  3   3  16  27 -1.01920e-05
  3   3  16  29  5.84228e-05
  3   3  16  34 -6.20846e-05
  3   3  16  35  2.67687e-04
  3   3  16  39 -8.97783e-05
  3   3  16  42 -2.34899e-05
  3   3  16  43 -2.19340e-05
  3   3  16  46 -4.67723e-05
  3   3  16  50 -1.18522e-05
  3   3  16  52  3.95151e-05
  3   3  16  58  1.06179e-05
  3   3  16  59  2.73534e-05
  3   3  16  60  3.06693e-04
  3   3  16  62  1.00593e-05
  3   3  16  66  2.83405e-05
  3   3  16  68 -2.04939e-04
  3   3  16  71 -1.99118e-05
  3   3  16  76 -2.16472e-04
  3   3  16  77 -4.62792e-04
  3   3  16  80  1.99129e-05
  3   3  16  81 -2.05535e-05
  3   3  16  82  3.91439e-05
  3   3  16  85 -1.35364e-04
  3   3  16  88  3.46147e-05
  3   3  16  92 -3.57236e-05
  3   3  16  95  1.10074e-05
  3   3  16  96 -3.47285e-05
  3   3  16  97 -2.29389e-05
  3   3  16  99 -1.64439e-05
  3   3  16 102  1.09078e-05
  3   3  16 103 -2.30716e-05
  3   3  16 104 -2.13593e-05
  3   3  16 105 -1.02750e-05
  3   3  16 115 -2.53309e-05
  3   3  16 116  1.66436e-05
  3   3  16 121 -1.52081e-05
  3   3  16 124  1.10796e-05
  3   3  16 128  5.40764e-05
  3   3  16 132  1.36758e-05
  3   3  16 133  2.41667e-05
  3   3  16 138 -1.16768e-05
  3   3  16 140 -3.16618e-05
  3   3  16 141  1.10241e-05
  3   3  16 146 -1.62445e-05
  3   3  16 147 -1.36651e-05
  3   3  16 151  2.04104e-05
  3   3  16 155  2.34414e-05
  3   3  16 164  1.80600e-05
  3   3  16 168  1.46485e-05
  3   3  16 169  4.20985e-05
  3   3  16 172 -1.77640e-05
  3   3  16 176  2.06212e-05
  3   3  16 177  1.75417e-05
  3   3  17   8 -1.22937e-05
  3   3  17  10  3.12446e-05
  3   3  17  11  1.84374e-05
  3   3  17  12 -1.30737e-04
  3   3  17  13 -8.11452e-05
  3   3  17  17  1.11047e-04
  3   3  17  18 -3.02669e-05
  3   3  17  23 -1.10120e-04
  3   3  17  33 -4.49745e-05
  3   3  17  34 -4.55854e-05
  3   3  17  35 -9.98107e-05
  3   3  17  39  2.40375e-04
  3   3  17  41 -4.78780e-04
  3   3  17  46  1.64696e-05
  3   3  17  50 -1.39624e-04
  3   3  17  51  2.03045e-04
  3   3  17  59 -2.16420e-05
  3   3  17  60 -5.20264e-05
  3   3  17  62 -3.71167e-05
  3   3  17  67  1.39253e-05
  3   3  17  68 -1.62796e-05
  3   3  17  71  2.67163e-05
  3   3  17  76  3.33284e-04
  3   3  17  82  3.73500e-05
  3   3  17  88 -6.86799e-05
  3   3  17  89  2.27302e-04
  3   3  17  97  1.41230e-05
  3   3  17 102 -1.95366e-05
  3   3  17 106  3.75197e-05
  3   3  17 115  1.78665e-05
  3   3  17 121 -3.29050e-05
  3   3  17 131 -1.25875e-05
  3   3  17 136  7.55458e-05
  3   3  17 139  1.09021e-05
  3   3  17 140  1.06838e-05
  3   3  17 147  1.01986e-05
  3   3  17 158  3.46334e-05
  3   3  17 165  1.70589e-05
  3   3  17 168 -1.03426e-05
  3   3  18   7  3.68162e-04
  3   3  18   9 -1.57405e-05
  3   3  18  10 -7.15620e-05
  3   3  18  12  2.34396e-04
  3   3  18  17 -1.95825e-04
  3   3  18  19 -7.30043e-04
  3   3  18  22  2.16944e-05
  3   3  18  23 -3.04758e-05
  3   3  18  33 -4.40229e-05
  3   3  18  34 -4.36057e-05
  3   3  18  35 -1.99657e-04
  3   3  18  39  2.16833e-04
  3   3  18  40 -3.05923e-05
  3   3  18  41  1.71920e-05
  3   3  18  42 -1.36003e-05
  3   3  18  49 -1.45326e-05
  3   3  18  50 -3.07052e-04
  3   3  18  56  2.24943e-05
  3   3  18  58  1.64429e-05
  3   3  18  59  2.54962e-05
  3   3  18  60 -1.31924e-05
  3   3  18  61  1.58480e-05
  3   3  18  67 -2.34193e-05
  3   3  18  69  1.33934e-05
  3   3  18  70 -1.66686e-05
  3   3  18  73 -1.73415e-05
  3   3  18  74 -1.31616e-05
  3   3  18  76  1.82767e-04
  3   3  18  78  1.66286e-05
  3   3  18  79  1.53262e-05
  3   3  18  80  1.99111e-05
  3   3  18  82 -2.03350e-05
  3   3  18  83 -1.60074e-05
  3   3  18  87 -1.14126e-05
  3   3  18  88 -3.75422e-05
  3   3  18  89  2.81120e-05
  3   3  18  90  1.27818e-05
  3   3  18  93 -1.32911e-05
  3   3  18  95  2.01774e-05
  3   3  18  96  3.02391e-05
  3   3  18  97 -1.70916e-05
  3   3  18  98 -1.72278e-05
  3   3  18 100 -2.36765e-05
  3   3  18 102  2.11114e-05
  3   3  18 103  1.21872e-05
  3   3  18 105 -1.62582e-05
  3   3  18 107 -1.01334e-05
  3   3  18 108 -1.29780e-05
  3   3  18 110  1.31268e-05
  3   3  18 120  1.89509e-05
  3   3  18 122  1.69814e-05
  3   3  18 123  1.63609e-05
  3   3  18 129 -1.99732e-05
  3   3  18 131 -1.88560e-05
  3   3  18 133 -2.43867e-05
  3   3  18 134 -1.62913e-05
  3   3  18 135  1.33145e-05
  3   3  18 136 -2.17309e-05
  3   3  18 139 -4.89517e-05
  3   3  18 141 -1.48991e-05
  3   3  18 146 -1.47223e-05
  3   3  18 147  2.17628e-05
  3   3  18 150  2.66124e-05
  3   3  18 153  1.10707e-05
  3   3  18 155 -3.05381e-05
  3   3  18 157 -1.35404e-05
  3   3  18 158  1.87688e-05
  3   3  18 159  1.87042e-05
  3   3  18 160 -1.18506e-05
  3   3  18 161 -1.91722e-05
  3   3  18 163  2.08085e-05
  3   3  18 170 -1.52678e-05
  3   3  18 173 -1.79719e-05
  3   3  18 174 -1.42456e-05
  3   3  18 175 -2.36180e-05
  3   4   5  13  2.96745e-04
  3   4   5  19 -2.63255e-05
  3   4   5  24  1.02020e-04
  3   4   5  40  7.35405e-04
  3   4   5  43 -4.30541e-05
  3   4   5  59 -7.34209e-04
  3   4   5  77 -4.84946e-05
  3   4   5  80  2.29453e-05
  3   4   5  85  3.91017e-05
  3   4   5  89  1.40897e-05
  3   4   5 120  4.39180e-05
  3   4   5 147  2.35730e-05
  3   4   5 150  2.68839e-05
  3   4   5 154  1.15063e-05
  3   4   6   8  1.16217e-05
  3   4   6   9  2.40537e-05
  3   4   6  15 -1.04095e-04
  3   4   6  16  1.05593e-04
  3   4   6  20  1.03671e-04
  3   4   6  21  9.53577e-05
  3   4   6  25  1.00722e-04
  3   4   6  27  5.32798e-05
  3   4   6  28  5.41808e-05
  3   4   6  32  2.25904e-04
  3   4   6  34  3.81984e-04
  3   4   6  37  2.56810e-05
  3   4   6  38  2.66996e-05
  3   4   6  47  1.47145e-04
  3   4   6  54  3.25513e-04
  3   4   6  61  2.88717e-05
  3   4   6  62 -2.75287e-05
  3   4   6  64 -3.96147e-05
  3   4   6  65 -4.02893e-05
  3   4   6  69  3.77305e-05
  3   4   6  70  3.76269e-05
  3   4   6  72  1.38163e-05
  3   4   6  74  1.18180e-05
  3   4   6  75  1.99705e-05
  3   4   6  79  2.14485e-05
  3   4   6  84 -1.84168e-05
  3   4   6  94 -3.19119e-04
  3   4   6 100  2.45446e-05
  3   4   6 101  2.43286e-05
  3   4   6 106  1.53964e-04
  3   4   6 107 -1.57993e-04
  3   4   6 112 -1.87957e-05
  3   4   6 117 -1.29769e-04
  3   4   6 118 -9.37654e-05
  3   4   6 119 -9.43356e-05
  3   4   6 122 -2.92254e-05
  3   4   6 126 -1.30339e-05
  3   4   6 127 -1.30482e-05
  3   4   6 128 -5.30832e-04
  3   4   6 129 -5.17339e-04
  3   4   6 134 -8.51266e-05
  3   4   6 136  1.00313e-05
  3   4   6 142  3.09191e-04
  3   4   6 143 -3.02239e-04
  3   4   6 144 -3.94109e-05
  3   4   6 145  3.30143e-05
  3   4   6 149  9.90428e-05
  3   4   6 152 -1.10055e-04
  3   4   6 153 -1.09973e-04
  3   4   7   9 -1.63453e-04
  3   4   7  11  1.39828e-05
  3   4   7  15 -7.02042e-04
  3   4   7  16 -6.98423e-04
  3   4   7  20  1.22460e-05
  3   4   7  21 -1.23046e-05
  3   4   7  25 -1.56966e-05
  3   4   7  27 -6.91954e-04
  3   4   7  28  6.92340e-04
  3   4   7  32  4.87761e-05
  3   4   7  34 -1.52672e-05
  3   4   7  37 -1.11096e-03
  3   4   7  38  1.11439e-03
  3   4   7  44  1.51582e-04
  3   4   7  45  1.51037e-04
  3   4   7  47 -5.35932e-04
  3   4   7  48 -5.15833e-05
  3   4   7  49  5.25343e-05
  3   4   7  61 -1.21147e-03
  3   4   7  62 -1.21111e-03
  3   4   7  65  1.26654e-05
  3   4   7  86  3.88348e-05
  3   4   7 128 -1.91741e-05
  3   4   7 129  1.54791e-05
  3   4   7 144  3.66961e-05
  3   4   7 145  3.75579e-05
  3   4   7 152  1.50719e-05
  3   4   7 153 -1.39671e-05
  3   4   8   8  1.48538e-05
  3   4   8   9  5.19826e-04
  3   4   8  15  7.12360e-04
  3   4   8  16 -7.08567e-04
  3   4   8  27  3.45542e-04
  3   4   8  28  3.44421e-04
  3   4   8  32 -1.59785e-04
  3   4   8  34  1.19800e-04
  3   4   8  37 -1.10641e-03
  3   4   8  38 -1.11021e-03
  3   4   8  40  1.08270e-05
  3   4   8  42 -7.45179e-05
  3   4   8  44  2.97780e-04
  3   4   8  45 -2.97284e-04
  3   4   8  47  3.97169e-04
  3   4   8  48 -4.98192e-05
  3   4   8  49 -5.03074e-05
  3   4   8  54 -2.03826e-05
  3   4   8  61 -1.22217e-03
  3   4   8  62  1.21923e-03
  3   4   8  64 -9.10730e-05
  3   4   8  65 -9.01903e-05
  3   4   8  69 -1.01266e-05
  3   4   8  70 -1.14840e-05
  3   4   8  72 -1.46277e-05
  3   4   8  86 -3.07014e-05
  3   4   8  93 -1.03953e-04
  3   4   8  94  1.31056e-05
  3   4   8  96 -1.62599e-04
  3   4   8 106 -1.26906e-05
  3   4   8 107  1.30693e-05
  3   4   8 117  6.16511e-05
  3   4   8 118 -1.14273e-05
  3   4   8 119 -1.11361e-05
  3   4   8 124 -1.02342e-05
  3   4   8 128  4.57268e-05
  3   4   8 129  4.30170e-05
  3   4   8 131  1.11513e-05
  3   4   8 136  2.92502e-05
  3   4   8 137 -2.84401e-05
  3   4   8 140 -1.86838e-04
  3   4   8 142 -6.07420e-05
  3   4   8 143  5.82998e-05
  3   4   8 144  6.67475e-05
  3   4   8 145 -6.90405e-05
  3   4   8 149 -4.43678e-05
  3   4   8 152 -4.98639e-05
  3   4   8 153 -5.11168e-05
  3   4   8 155  2.01778e-04
  3   4   9   7  1.65809e-04
  3   4   9   8  1.76894e-04
  3   4   9   9 -1.68242e-04
  3   4   9  12 -2.05098e-05
  3   4   9  13  2.55741e-04
  3   4   9  14 -1.21839e-04
  3   4   9  15  1.14090e-04
  3   4   9  17  1.89133e-05
  3   4   9  18  1.62177e-05
  3   4   9  22 -1.12656e-04
  3   4   9  23 -1.45609e-04
  3   4   9  24 -1.56297e-04
  3   4   9  26  7.59662e-05
  3   4   9  27 -2.99416e-04
  3   4   9  29 -1.35766e-05
  3   4   9  30  3.24815e-05
  3   4   9  33  2.02462e-04
  3   4   9  34  2.04555e-04
  3   4   9  35 -6.18533e-05
  3   4   9  36 -1.14625e-04
  3   4   9  38  1.97874e-04
  3   4   9  39  7.07827e-05
  3   4   9  42  6.30170e-05
  3   4   9  43 -1.37170e-04
  3   4   9  50  8.42576e-05
  3   4   9  53  3.19356e-05
  3   4   9  55 -1.68496e-04
  3   4   9  58  1.06112e-04
  3   4   9  59  2.41672e-04
  3   4   9  60 -8.15701e-05
  3   4   9  64  3.50239e-05
  3   4   9  65 -2.17105e-05
  3   4   9  66 -3.89951e-05
  3   4   9  68 -1.10332e-05
  3   4   9  69  1.16789e-04
  3   4   9  70  1.16118e-04
  3   4   9  71  1.63668e-04
  3   4   9  74  2.65257e-04
  3   4   9  75  2.08897e-04
  3   4   9  76 -7.01902e-05
  3   4   9  77  1.65769e-04
  3   4   9  81 -3.64914e-05
  3   4   9  82  1.69686e-04
  3   4   9  83 -1.69944e-05
  3   4   9  84 -1.46873e-05
  3   4   9  88 -8.03945e-05
  3   4   9  90  1.42264e-04
  3   4   9  93  1.28125e-04
  3   4   9  95  2.51853e-04
  3   4   9  97 -1.51072e-04
  3   4   9  99 -1.56307e-04
  3   4   9 100 -2.82160e-04
  3   4   9 101 -5.81143e-05
  3   4   9 102 -9.13696e-05
  3   4   9 105  7.61238e-05
  3   4   9 106  3.05335e-04
  3   4   9 108 -6.10472e-05
  3   4   9 110 -2.78102e-04
  3   4   9 112  3.45728e-04
  3   4   9 113 -1.68628e-04
  3   4   9 115  2.94288e-05
  3   4   9 121 -2.75823e-04
  3   4   9 125  6.04964e-05
  3   4   9 128  1.44855e-04
  3   4   9 129 -2.49530e-05
  3   4   9 130  1.46628e-04
  3   4   9 132  3.57062e-04
  3   4   9 135  2.53003e-04
  3   4   9 136  1.87337e-04
  3   4   9 138  2.43332e-04
  3   4   9 141 -7.85927e-05
  3   4   9 145 -1.84612e-05
  3   4   9 146 -2.71182e-04
  3   4   9 148  1.77966e-04
  3   4   9 149  2.12670e-04
  3   4   9 150  1.12561e-04
  3   4   9 151  2.98098e-04
  3   4   9 152  2.28041e-04
  3   4   9 154  2.48019e-04
  3   4   9 156  2.37071e-04
  3   4   9 158 -2.60719e-04
  3   4   9 160  1.48360e-05
  3   4   9 163 -2.26819e-04
  3   4   9 165  1.08469e-04
  3   4   9 167 -1.52321e-05
  3   4   9 168 -5.72985e-05
  3   4   9 172 -8.60872e-05
  3   4   9 174 -2.25335e-04
  3   4   9 175 -2.88604e-04
  3   4   9 176 -1.47278e-04
  3   4   9 177  1.28721e-04
  3   4  10   8  4.13388e-05
  3   4  10   9  3.42970e-05
  3   4  10  10  3.07737e-05
  3   4  10  11  1.12248e-05
  3   4  10  12  3.18269e-05
  3   4  10  14 -5.26243e-05
  3   4  10  15  4.72819e-04
  3   4  10  17 -5.93315e-05
  3   4  10  18  1.78775e-05
  3   4  10  19 -2.58060e-04
  3   4  10  21 -3.54215e-05
  3   4  10  22  7.19364e-05
  3   4  10  23  1.27500e-04
  3   4  10  24  2.51862e-04
  3   4  10  26 -3.83534e-05
  3   4  10  27 -2.87217e-04
  3   4  10  29 -1.26321e-05
  3   4  10  30 -1.00295e-04
  3   4  10  33  8.22622e-05
  3   4  10  34 -8.28460e-05
  3   4  10  35  9.14279e-05
  3   4  10  36  2.48269e-04
  3   4  10  38 -6.30146e-04
  3   4  10  40 -1.47651e-05
  3   4  10  41 -9.57715e-05
  3   4  10  49  1.30423e-05
  3   4  10  50  1.38713e-04
  3   4  10  51  2.49355e-04
  3   4  10  52 -2.29641e-04
  3   4  10  55 -1.45117e-04
  3   4  10  57 -2.43429e-04
  3   4  10  58  3.19190e-05
  3   4  10  59  1.69680e-05
  3   4  10  60  3.85340e-05
  3   4  10  62  6.69659e-04
  3   4  10  64  2.69536e-05
  3   4  10  65 -4.13207e-05
  3   4  10  66  2.66661e-04
  3   4  10  67  2.33390e-04
  3   4  10  68 -3.99044e-05
  3   4  10  69 -9.33581e-05
  3   4  10  70 -8.34236e-05
  3   4  10  74  9.48080e-05
  3   4  10  75  7.38144e-05
  3   4  10  76  1.55384e-04
  3   4  10  81 -1.24849e-04
  3   4  10  82  5.92590e-05
  3   4  10  83  2.45055e-05
  3   4  10  84  1.88731e-05
  3   4  10  88 -3.43936e-04
  3   4  10  89 -1.30673e-05
  3   4  10  90  2.42088e-04
  3   4  10  92 -1.89905e-05
  3   4  10  93  1.35674e-04
  3   4  10  95  1.79897e-04
  3   4  10  96 -1.23003e-05
  3   4  10  98  2.44135e-04
  3   4  10  99  4.97693e-05
  3   4  10 100 -9.90905e-05
  3   4  10 102  5.47972e-05
  3   4  10 104 -2.43759e-04
  3   4  10 105  5.50323e-05
  3   4  10 106  1.48753e-04
  3   4  10 108  3.27314e-05
  3   4  10 109  2.41810e-04
  3   4  10 110  8.09183e-05
  3   4  10 112 -7.03807e-05
  3   4  10 113 -7.98946e-05
  3   4  10 114 -2.49874e-04
  3   4  10 115 -2.59232e-04
  3   4  10 121 -1.22634e-04
  3   4  10 124 -1.13938e-05
  3   4  10 125  1.17714e-05
  3   4  10 128  3.41913e-05
  3   4  10 129 -1.43795e-05
  3   4  10 130  1.05328e-04
  3   4  10 131  2.51953e-04
  3   4  10 132 -4.67753e-05
  3   4  10 133  2.45813e-04
  3   4  10 135  1.43521e-04
  3   4  10 136  1.93450e-04
  3   4  10 139 -2.78689e-04
  3   4  10 140 -1.10015e-05
  3   4  10 141  2.72112e-04
  3   4  10 144  5.78789e-05
  3   4  10 146 -3.16612e-05
  3   4  10 148  9.76749e-05
  3   4  10 149 -1.18281e-04
  3   4  10 151 -1.70988e-04
  3   4  10 152  1.37419e-04
  3   4  10 155 -7.15210e-05
  3   4  10 156  1.34388e-04
  3   4  10 157  1.51195e-04
  3   4  10 158 -3.89244e-05
  3   4  10 159  1.46818e-04
  3   4  10 160 -2.31880e-04
  3   4  10 161 -2.49795e-04
  3   4  10 163 -1.32200e-04
  3   4  10 164 -1.39651e-04
  3   4  10 165  4.85955e-05
  3   4  10 167 -1.36933e-05
  3   4  10 168  1.16810e-04
  3   4  10 172  2.91542e-05
  3   4  10 173 -2.51061e-04
  3   4  10 174 -1.34161e-04
  3   4  10 175 -1.31336e-04
  3   4  10 176  1.79658e-05
  3   4  10 177  7.24654e-05
  3   4  11   8 -1.69735e-05
  3   4  11   9  5.74187e-05
  3   4  11  11  2.75211e-05
  3   4  11  15  2.16339e-04
  3   4  11  16 -2.19493e-04
  3   4  11  25 -1.79746e-05
  3   4  11  27 -3.55210e-05
  3   4  11  28 -3.53731e-05
  3   4  11  32 -8.12445e-05
  3   4  11  34  1.77445e-04
  3   4  11  37 -1.10225e-04
  3   4  11  38 -1.06613e-04
  3   4  11  44 -3.47989e-05
  3   4  11  45  3.38399e-05
  3   4  11  47  1.58684e-04
  3   4  11  54 -2.22805e-05
  3   4  11  56  7.21435e-05
  3   4  11  57 -7.22061e-05
  3   4  11  61  1.29915e-05
  3   4  11  62 -2.29811e-05
  3   4  11  64 -3.05306e-04
  3   4  11  65 -2.64686e-04
  3   4  11  69  8.82384e-05
  3   4  11  70  8.74494e-05
  3   4  11  72  1.25094e-05
  3   4  11  74  5.48544e-05
  3   4  11  75  1.23587e-05
  3   4  11  86  9.00217e-05
  3   4  11  91  1.56181e-05
  3   4  11  94 -1.31763e-05
  3   4  11 100 -1.11311e-05
  3   4  11 101 -1.07331e-05
  3   4  11 106  2.07736e-05
  3   4  11 107 -2.15477e-05
  3   4  11 110 -6.67509e-05
  3   4  11 111 -6.57285e-05
  3   4  11 112 -2.99384e-05
  3   4  11 117 -4.71466e-05
  3   4  11 118  4.88460e-05
  3   4  11 119  4.87426e-05
  3   4  11 122 -4.77127e-05
  3   4  11 126  3.81276e-05
  3   4  11 127  3.78531e-05
  3   4  11 128 -1.46585e-04
  3   4  11 129 -1.51552e-04
  3   4  11 136  3.84837e-05
  3   4  11 137 -3.76946e-05
  3   4  11 142  1.29581e-04
  3   4  11 143 -1.30182e-04
  3   4  11 144  1.38221e-05
  3   4  11 145 -1.46605e-05
  3   4  11 149  1.11053e-05
  3   4  11 157  1.76582e-05
  3   4  11 166  1.44507e-05
  3   4  11 167 -1.44086e-05
  3   4  12   8 -2.07648e-04
  3   4  12   9  3.15525e-05
  3   4  12  11 -1.75429e-05
  3   4  12  15  2.15564e-04
  3   4  12  16  2.19956e-04
  3   4  12  20  2.19183e-05
  3   4  12  21 -2.07841e-05
  3   4  12  25  1.26229e-05
  3   4  12  27 -3.21186e-05
  3   4  12  28  2.94681e-05
  3   4  12  32  1.59897e-04
  3   4  12  34 -1.27249e-04
  3   4  12  37  9.89712e-05
  3   4  12  38 -9.40791e-05
  3   4  12  44  6.78652e-05
  3   4  12  45  6.81717e-05
  3   4  12  47  1.13230e-04
  3   4  12  48  1.29953e-05
  3   4  12  49 -1.21408e-05
  3   4  12  54  1.50333e-04
  3   4  12  56 -6.49551e-05
  3   4  12  57 -6.46448e-05
  3   4  12  61 -3.97537e-05
  3   4  12  62 -7.80025e-05
  3   4  12  64  3.12008e-04
  3   4  12  65 -2.68159e-04
  3   4  12  69  6.99944e-05
  3   4  12  70 -6.97601e-05
  3   4  12  74 -5.35209e-05
  3   4  12  79  1.22736e-05
  3   4  12  86 -1.00020e-04
  3   4  12  91 -1.91699e-05
  3   4  12  94 -1.73362e-04
  3   4  12 100  2.43680e-05
  3   4  12 101 -2.43278e-05
  3   4  12 106  4.67531e-05
  3   4  12 107  4.68574e-05
  3   4  12 110  4.12789e-05
  3   4  12 111 -4.10918e-05
  3   4  12 112 -1.26334e-05
  3   4  12 117  2.92216e-05
  3   4  12 118  9.77015e-05
  3   4  12 119 -9.77285e-05
  3   4  12 122  9.41286e-05
  3   4  12 126 -2.80641e-05
  3   4  12 127  2.81799e-05
  3   4  12 134 -5.75064e-05
  3   4  12 136 -3.62029e-05
  3   4  12 137 -3.63340e-05
  3   4  12 142  1.20885e-04
  3   4  12 143  1.21368e-04
  3   4  12 144 -2.41341e-05
  3   4  12 145 -2.30862e-05
  3   4  12 149  8.58053e-05
  3   4  12 152 -1.88612e-05
  3   4  12 153  1.62913e-05
  3   4  12 157 -1.48186e-05
  3   4  12 175 -1.29247e-05
  3   4  13   9  2.29804e-05
  3   4  13  15 -9.73158e-05
  3   4  13  16 -9.70242e-05
  3   4  13  20 -2.58153e-05
  3   4  13  21  2.58986e-05
  3   4  13  27 -8.10783e-05
  3   4  13  28  8.10101e-05
  3   4  13  32  1.73064e-05
  3   4  13  37 -8.39876e-05
  3   4  13  38  8.41446e-05
  3   4  13  47 -5.02307e-05
  3   4  13  48 -2.20053e-05
  3   4  13  49  2.19896e-05
  3   4  13  61 -8.93754e-05
  3   4  13  62 -8.93156e-05
  3   4  13  94  2.67529e-05
  3   4  13 112  1.24645e-05
  3   4  13 117 -7.33750e-05
  3   4  13 128 -3.89413e-05
  3   4  13 129  3.47443e-05
  3   4  13 142 -5.04484e-05
  3   4  13 143 -5.00199e-05
  3   4  13 144  1.81521e-04
  3   4  13 145  1.73252e-04
  3   4  14   9  6.45479e-05
  3   4  14  11 -1.23857e-05
  3   4  14  15  6.51359e-05
  3   4  14  16 -6.49201e-05
  3   4  14  20  1.14167e-05
  3   4  14  21  1.14821e-05
  3   4  14  25 -1.96473e-05
  3   4  14  27  4.14169e-05
  3   4  14  28  4.14490e-05
  3   4  14  34  1.35556e-05
  3   4  14  37 -1.00480e-04
  3   4  14  38 -1.00549e-04
  3   4  14  44  2.66571e-05
  3   4  14  45 -2.65145e-05
  3   4  14  47  4.22234e-05
  3   4  14  54 -1.28949e-05
  3   4  14  61 -8.23030e-05
  3   4  14  62  8.33920e-05
  3   4  14  64  1.09879e-05
  3   4  14  65 -1.25674e-05
  3   4  14 110  2.37741e-05
  3   4  14 111  2.44415e-05
  3   4  14 117 -3.17006e-05
  3   4  14 118  3.05903e-05
  3   4  14 119  2.94294e-05
  3   4  14 128  6.78617e-05
  3   4  14 129  6.91336e-05
  3   4  14 144 -2.63898e-04
  3   4  14 145  2.42500e-04
  3   4  14 149  2.31192e-05
  3   4  14 150 -2.61405e-04
  3   4  14 152  2.84988e-05
  3   4  14 153  3.76458e-05
  3   4  15   8 -2.86889e-04
  3   4  15   9  3.13553e-04
  3   4  15  10  8.38762e-05
  3   4  15  12 -1.16981e-04
  3   4  15  14  2.69118e-04
  3   4  15  15  2.16972e-04
  3   4  15  17 -2.70340e-04
  3   4  15  19 -3.01638e-04
  3   4  15  21 -4.64253e-04
  3   4  15  22 -1.95782e-04
  3   4  15  23 -8.52305e-05
  3   4  15  27  3.03600e-04
  3   4  15  30 -1.27851e-05
  3   4  15  34 -1.34968e-04
  3   4  15  35  1.82608e-04
  3   4  15  36 -2.82029e-04
  3   4  15  38 -2.47837e-04
  3   4  15  39 -1.74372e-05
  3   4  15  40  1.04137e-05
  3   4  15  42 -1.69512e-05
  3   4  15  43 -2.79369e-04
  3   4  15  49 -2.33994e-04
  3   4  15  50  6.59388e-05
  3   4  15  52 -2.84471e-04
  3   4  15  53  2.94050e-04
  3   4  15  54  5.55560e-04
  3   4  15  55  2.69072e-04
  3   4  15  56 -3.04249e-04
  3   4  15  57 -1.06351e-05
  3   4  15  58  3.46523e-04
  3   4  15  59 -1.48939e-04
  3   4  15  60  4.14002e-04
  3   4  15  62 -1.00231e-05
  3   4  15  63 -3.19645e-04
  3   4  15  64  1.06437e-04
  3   4  15  65 -5.36026e-05
  3   4  15  66 -6.26277e-05
  3   4  15  67 -1.62091e-04
  3   4  15  68  1.08841e-04
  3   4  15  69  1.48000e-04
  3   4  15  70 -1.45046e-04
  3   4  15  71  2.41850e-04
  3   4  15  74  7.74793e-05
  3   4  15  75  1.03363e-04
  3   4  15  76 -7.48121e-05
  3   4  15  77 -2.88166e-04
  3   4  15  80  4.94611e-04
  3   4  15  81  1.71535e-04
  3   4  15  82  2.73085e-04
  3   4  15  83  1.74875e-05
  3   4  15  84  1.37027e-05
  3   4  15  88  3.16451e-04
  3   4  15  89  1.82096e-05
  3   4  15  90 -1.06911e-05
  3   4  15  93 -2.96961e-05
  3   4  15  97  3.66678e-05
  3   4  15  99  7.26434e-05
  3   4  15 100  2.44300e-04
  3   4  15 101 -1.32125e-05
  3   4  15 102  1.26169e-04
  3   4  15 105 -7.42268e-05
  3   4  15 106 -4.17225e-04
  3   4  15 108 -1.51775e-04
  3   4  15 112  6.24423e-04
  3   4  15 113 -2.92105e-05
  3   4  15 121  3.43817e-05
  3   4  15 124 -2.83977e-04
  3   4  15 125 -3.41622e-04
  3   4  15 130  2.17614e-04
  3   4  15 132  3.07831e-04
  3   4  15 135 -3.10277e-04
  3   4  15 137  1.72744e-05
  3   4  15 138 -2.80406e-04
  3   4  15 139 -1.39845e-05
  3   4  15 140 -6.65057e-04
  3   4  15 144 -5.80869e-04
  3   4  15 145 -2.13340e-05
  3   4  15 146  4.47689e-04
  3   4  15 148  2.63875e-05
  3   4  15 151  4.23376e-05
  3   4  15 152  2.55496e-04
  3   4  15 154 -2.82964e-04
  3   4  15 155 -3.71091e-04
  3   4  15 156 -2.49215e-04
  3   4  15 157  3.15272e-04
  3   4  15 158 -1.23555e-04
  3   4  15 159 -2.82881e-04
  3   4  15 160  5.81674e-05
  3   4  15 161  2.81953e-04
  3   4  15 163  2.33870e-04
  3   4  15 165  4.11193e-05
  3   4  15 166  2.95417e-05
  3   4  15 167  7.48257e-05
  3   4  15 168 -2.70722e-04
  3   4  15 169  1.66739e-05
  3   4  15 172  2.93157e-04
  3   4  15 173  2.82243e-04
  3   4  15 174  1.96009e-04
  3   4  15 175  4.41385e-04
  3   4  15 176 -4.64666e-05
  3   4  15 177 -1.03504e-05
  3   4  16   7 -2.74354e-04
  3   4  16   8  1.15598e-04
  3   4  16   9 -8.31949e-05
  3   4  16  10 -8.36031e-05
  3   4  16  11  2.90986e-05
  3   4  16  12 -1.42911e-04
  3   4  16  13 -1.05299e-04
  3   4  16  15 -1.16171e-04
  3   4  16  17  1.24186e-04
  3   4  16  18 -6.41494e-04
  3   4  16  19 -1.59447e-03
  3   4  16  21 -1.74804e-04
  3   4  16  22 -3.43879e-04
  3   4  16  23  1.73398e-04
  3   4  16  27 -7.61720e-05
  3   4  16  30 -2.72760e-04
  3   4  16  34 -6.27346e-04
  3   4  16  35  5.14163e-04
  3   4  16  38 -1.06992e-04
  3   4  16  39 -2.10986e-04
  3   4  16  40 -1.06254e-05
  3   4  16  42  3.73878e-05
  3   4  16  49 -7.00981e-05
  3   4  16  50 -7.84833e-05
  3   4  16  51 -8.47637e-05
  3   4  16  52 -8.04300e-05
  3   4  16  53  2.30522e-04
  3   4  16  54  9.13338e-05
  3   4  16  55  7.37132e-05
  3   4  16  56 -9.52589e-05
  3   4  16  58  1.89097e-05
  3   4  16  59  2.82540e-04
  3   4  16  60  2.23306e-04
  3   4  16  62 -1.05519e-04
  3   4  16  64 -9.81006e-05
  3   4  16  65  3.57393e-04
  3   4  16  66  2.51292e-04
  3   4  16  68  1.63706e-04
  3   4  16  69  4.91289e-05
  3   4  16  70  1.30468e-04
  3   4  16  72  1.04053e-05
  3   4  16  74  7.45293e-05
  3   4  16  75  1.36521e-04
  3   4  16  77 -1.25593e-03
  3   4  16  78  1.59863e-05
  3   4  16  81 -1.59896e-05
  3   4  16  82  9.56249e-05
  3   4  16  84 -1.18261e-05
  3   4  16  85  2.77340e-04
  3   4  16  86 -1.44930e-05
  3   4  16  88 -5.24055e-04
  3   4  16  89  9.31058e-05
  3   4  16  90  2.48886e-04
  3   4  16  91  3.09558e-05
  3   4  16  92 -2.88876e-04
  3   4  16  93  2.18326e-04
  3   4  16  94  1.30473e-05
  3   4  16  95 -1.34402e-05
  3   4  16  96  1.05791e-05
  3   4  16  97 -2.17784e-04
  3   4  16  98  2.88905e-04
  3   4  16  99 -8.73481e-05
  3   4  16 100  1.40051e-04
  3   4  16 101 -2.57720e-05
  3   4  16 102  2.35861e-04
  3   4  16 105  9.63210e-05
  3   4  16 106  5.05949e-05
  3   4  16 108  1.54433e-04
  3   4  16 111 -1.35059e-05
  3   4  16 112 -1.27084e-04
  3   4  16 113 -9.67530e-05
  3   4  16 115 -2.88462e-04
  3   4  16 120 -2.82460e-04
  3   4  16 121 -1.08829e-04
  3   4  16 124 -1.11754e-04
  3   4  16 126 -1.05127e-05
  3   4  16 128  1.34428e-04
  3   4  16 130 -8.94593e-05
  3   4  16 131  3.00044e-04
  3   4  16 132  1.93583e-04
  3   4  16 135 -9.77584e-05
  3   4  16 136  2.31023e-05
  3   4  16 137  1.31465e-05
  3   4  16 139 -2.68484e-04
  3   4  16 141  2.62726e-04
  3   4  16 144 -4.77947e-05
  3   4  16 145  3.26582e-05
  3   4  16 146  1.02230e-04
  3   4  16 147 -9.66113e-05
  3   4  16 148 -5.43687e-05
  3   4  16 149  1.28169e-05
  3   4  16 150  1.07295e-05
  3   4  16 151  1.93412e-04
  3   4  16 152 -8.20338e-05
  3   4  16 155 -6.65327e-05
  3   4  16 156 -8.59264e-05
  3   4  16 157 -9.22711e-05
  3   4  16 158 -1.89972e-05
  3   4  16 159 -1.04562e-04
  3   4  16 163  7.89530e-05
  3   4  16 164  2.86248e-04
  3   4  16 165 -2.44853e-04
  3   4  16 166  1.31816e-05
  3   4  16 167  4.79166e-05
  3   4  16 168 -7.11039e-05
  3   4  16 172  3.97596e-04
  3   4  16 174  7.05180e-05
  3   4  16 175  6.31069e-05
  3   4  16 176  2.91444e-04
  3   4  16 177  3.54878e-04
  3   4  17   7  1.47059e-04
  3   4  17   8  3.41713e-05
  3   4  17   9 -5.75522e-05
  3   4  17  10  4.51915e-05
  3   4  17  11  5.88224e-05
  3   4  17  12 -3.74839e-05
  3   4  17  14 -1.15540e-04
  3   4  17  15 -2.81079e-05
  3   4  17  17  2.97394e-04
  3   4  17  18 -1.43772e-04
  3   4  17  19  3.77765e-04
  3   4  17  21 -8.58092e-05
  3   4  17  22  1.67047e-04
  3   4  17  23  2.82262e-05
  3   4  17  29  1.36982e-04
  3   4  17  30  1.19159e-04
  3   4  17  31  1.19665e-05
  3   4  17  32 -1.29432e-05
  3   4  17  33 -8.95180e-05
  3   4  17  34  8.80627e-05
  3   4  17  35 -1.84944e-04
  3   4  17  39 -3.25609e-05
  3   4  17  41  3.69248e-04
  3   4  17  42 -2.03003e-05
  3   4  17  43 -1.41958e-04
  3   4  17  50  1.43185e-04
  3   4  17  53 -1.55720e-04
  3   4  17  54 -3.35016e-05
  3   4  17  55 -5.44371e-05
  3   4  17  56  5.14262e-05
  3   4  17  58 -9.77357e-05
  3   4  17  59 -2.56343e-05
  3   4  17  60 -3.31877e-04
  3   4  17  62 -5.39421e-05
  3   4  17  64  4.75413e-05
  3   4  17  65  1.79578e-04
  3   4  17  66 -4.98931e-05
  3   4  17  67  3.93986e-05
  3   4  17  68  1.58361e-04
  3   4  17  69 -6.49921e-05
  3   4  17  70 -7.04085e-05
  3   4  17  73 -1.37269e-04
  3   4  17  74 -3.23061e-05
  3   4  17  75 -7.61012e-05
  3   4  17  76 -4.39916e-04
  3   4  17  80  2.58586e-04
  3   4  17  81  9.71793e-05
  3   4  17  82  1.20941e-04
  3   4  17  88  1.41490e-04
  3   4  17  89 -1.46081e-04
  3   4  17  90  3.17395e-05
  3   4  17  91 -2.45752e-05
  3   4  17  93 -9.76167e-05
  3   4  17  96  1.20167e-04
  3   4  17  97  1.18712e-04
  3   4  17  98 -1.35222e-04
  3   4  17  99  5.38799e-05
  3   4  17 100 -6.34791e-05
  3   4  17 101  1.29622e-05
  3   4  17 102 -1.31670e-04
  3   4  17 103  1.38866e-04
  3   4  17 104 -1.12099e-04
  3   4  17 105 -6.29707e-05
  3   4  17 106  1.82562e-05
  3   4  17 108 -9.11698e-05
  3   4  17 109 -3.19557e-05
  3   4  17 110  1.93535e-05
  3   4  17 112 -1.85603e-05
  3   4  17 113  3.57150e-05
  3   4  17 114  1.29626e-04
  3   4  17 115  7.27360e-05
  3   4  17 116 -1.40827e-04
  3   4  17 117 -1.15740e-04
  3   4  17 120 -5.30721e-05
  3   4  17 121  2.51056e-05
  3   4  17 122  3.69990e-05
  3   4  17 123  3.27751e-05
  3   4  17 125  1.41967e-04
  3   4  17 130 -7.74001e-05
  3   4  17 132 -6.41623e-05
  3   4  17 133 -9.81664e-05
  3   4  17 134  4.77746e-05
  3   4  17 135  5.20139e-05
  3   4  17 136  1.45844e-05
  3   4  17 138 -1.47567e-04
  3   4  17 139  1.50886e-04
  3   4  17 141  1.50476e-04
  3   4  17 144 -1.24766e-05
  3   4  17 146 -2.25774e-05
  3   4  17 147 -2.32354e-04
  3   4  17 148  2.74147e-05
  3   4  17 151 -6.63871e-05
  3   4  17 155 -7.24915e-05
  3   4  17 156  4.08090e-05
  3   4  17 157  5.10043e-05
  3   4  17 158  6.75083e-05
  3   4  17 160  4.23535e-05
  3   4  17 163 -3.79324e-05
  3   4  17 165  1.59110e-04
  3   4  17 167 -2.36734e-05
  3   4  17 168  1.48431e-04
  3   4  17 169  1.42736e-04
  3   4  17 172 -2.09144e-04
  3   4  17 174 -3.47186e-05
  3   4  17 175 -4.15819e-05
  3   4  17 176 -1.89794e-05
  3   4  17 177 -1.64713e-04
  3   4  18   8 -2.01120e-04
  3   4  18   9 -1.50101e-04
  3   4  18  10 -5.69512e-05
  3   4  18  12  1.17877e-04
  3   4  18  14 -3.04780e-05
  3   4  18  17  3.12978e-04
  3   4  18  19  1.40257e-04
  3   4  18  21 -2.41955e-04
  3   4  18  22  1.07942e-04
  3   4  18  23  5.59349e-05
  3   4  18  29 -7.18633e-05
  3   4  18  30  6.14774e-05
  3   4  18  31  1.96057e-04
  3   4  18  32 -1.97136e-04
  3   4  18  33  3.04976e-04
  3   4  18  34 -3.03307e-04
  3   4  18  35  1.06370e-04
  3   4  18  36  1.41552e-04
  3   4  18  39 -6.91330e-05
  3   4  18  40 -1.39474e-04
  3   4  18  41 -1.42952e-04
  3   4  18  43  1.51682e-04
  3   4  18  50  2.13329e-04
  3   4  18  51 -1.54545e-04
  3   4  18  53 -1.27117e-04
  3   4  18  54 -2.93897e-04
  3   4  18  55 -1.56226e-04
  3   4  18  56  1.59005e-04
  3   4  18  58 -1.95070e-04
  3   4  18  59  1.42268e-04
  3   4  18  64 -5.61266e-05
  3   4  18  65  3.14120e-05
  3   4  18  66  1.28524e-04
  3   4  18  67 -1.41592e-04
  3   4  18  68  6.62002e-05
  3   4  18  69 -7.75448e-05
  3   4  18  70  7.57828e-05
  3   4  18  71 -1.85582e-04
  3   4  18  74 -4.49187e-05
  3   4  18  75 -4.60141e-05
  3   4  18  76 -6.37079e-05
  3   4  18  81  1.09302e-05
  3   4  18  82  1.07548e-04
  3   4  18  88 -9.42369e-05
  3   4  18  93  2.72555e-05
  3   4  18 100 -1.34583e-04
  3   4  18 104 -1.36084e-04
  3   4  18 105  2.37992e-05
  3   4  18 106  4.23405e-05
  3   4  18 108  5.78590e-05
  3   4  18 110  1.31635e-04
  3   4  18 112 -3.23873e-05
  3   4  18 113  4.83501e-05
  3   4  18 116 -9.17904e-05
  3   4  18 117 -8.80331e-05
  3   4  18 121  3.28100e-05
  3   4  18 122  1.70251e-04
  3   4  18 123  1.71598e-04
  3   4  18 125  1.20262e-04
  3   4  18 129 -1.43960e-05
  3   4  18 130 -5.89590e-05
  3   4  18 132 -1.69441e-04
  3   4  18 134 -1.31943e-04
  3   4  18 135  1.61492e-04
  3   4  18 136 -1.11073e-05
  3   4  18 139  3.01890e-05
  3   4  18 140  4.24130e-04
  3   4  18 145  2.02278e-05
  3   4  18 146 -2.37090e-04
  3   4  18 147  1.60807e-04
  3   4  18 148 -1.32395e-05
  3   4  18 150  1.89903e-04
  3   4  18 151  6.57358e-05
  3   4  18 152 -1.26896e-04
  3   4  18 155  1.99381e-04
  3   4  18 156  1.25103e-04
  3   4  18 157 -1.62784e-04
  3   4  18 158  5.34133e-05
  3   4  18 159  1.45242e-04
  3   4  18 160 -4.77269e-05
  3   4  18 161 -1.46132e-04
  3   4  18 163 -1.25495e-04
  3   4  18 165 -2.00787e-05
  3   4  18 166 -1.54499e-05
  3   4  18 167 -3.87464e-05
  3   4  18 172 -1.40497e-04
  3   4  18 173 -1.45524e-04
  3   4  18 174 -1.05275e-04
  3   4  18 175 -2.34559e-04
  3   4  18 177 -2.79730e-05
  3   5   6   8  1.42787e-04
  3   5   6   9 -1.43051e-04
  3   5   6  11 -1.28051e-05
  3   5   6  15  2.46151e-04
  3   5   6  16 -2.45819e-04
  3   5   6  20 -3.28281e-04
  3   5   6  21 -3.28570e-04
  3   5   6  27  4.54052e-04
  3   5   6  28  4.56616e-04
  3   5   6  34 -3.08609e-05
  3   5   6  37 -2.98031e-04
  3   5   6  38 -2.94627e-04
  3   5   6  44 -3.73937e-05
  3   5   6  45 -4.44225e-05
  3   5   6  47 -9.90700e-05
  3   5   6  48  5.40466e-05
  3   5   6  49 -5.40938e-05
  3   5   6  61  2.35119e-04
  3   5   6  62  2.33403e-04
  3   5   6  64 -1.56333e-05
  3   5   6  65  1.79587e-05
  3   5   6  94  1.81362e-05
  3   5   6 106 -1.89122e-05
  3   5   6 128 -2.81774e-05
  3   5   6 129  2.05508e-05
  3   5   6 136  1.29822e-05
  3   5   6 137 -1.38919e-05
  3   5   6 142 -1.85915e-05
  3   5   6 143 -1.52517e-05
  3   5   6 144 -4.78152e-05
  3   5   6 145  5.99451e-05
  3   5   7   8  4.25689e-05
  3   5   7   9  4.58147e-05
  3   5   7  11 -1.23119e-05
  3   5   7  15 -1.57450e-04
  3   5   7  16 -1.60123e-04
  3   5   7  27  3.73293e-05
  3   5   7  28 -3.69254e-05
  3   5   7  32 -4.94791e-05
  3   5   7  34  1.34968e-04
  3   5   7  37 -5.43253e-05
  3   5   7  38  5.26030e-05
  3   5   7  45 -1.01795e-05
  3   5   7  47 -1.76434e-05
  3   5   7  54  1.31017e-05
  3   5   7  56 -1.20895e-05
  3   5   7  57  1.22264e-05
  3   5   7  64  3.64267e-04
  3   5   7  65  3.25158e-04
  3   5   7  74 -2.06179e-05
  3   5   7  78 -3.34672e-05
  3   5   7  79  3.32674e-05
  3   5   7  83 -3.33012e-05
  3   5   7  84  3.27890e-05
  3   5   7  86 -8.92168e-05
  3   5   7 110  2.46801e-05
  3   5   7 111  2.49006e-05
  3   5   7 112  1.46699e-05
  3   5   7 117 -1.07768e-05
  3   5   7 118 -3.04151e-05
  3   5   7 119 -3.02874e-05
  3   5   7 122  1.55865e-05
  3   5   7 126 -1.42464e-05
  3   5   7 127 -1.45371e-05
  3   5   7 129 -1.07918e-05
  3   5   7 136 -1.95519e-05
  3   5   7 137 -1.96852e-05
  3   5   7 142 -2.63435e-05
  3   5   7 143  2.69396e-05
  3   5   7 152 -1.96161e-05
  3   5   7 153 -1.99643e-05
  3   5   8   8 -6.39432e-05
  3   5   8   9  6.43534e-05
  3   5   8  11 -1.39343e-05
  3   5   8  20  3.64111e-05
  3   5   8  21  3.86534e-05
  3   5   8  25  2.07270e-05
  3   5   8  27 -1.29587e-04
  3   5   8  28 -1.28713e-04
  3   5   8  32 -6.80675e-05
  3   5   8  34  8.75950e-05
  3   5   8  37  7.46194e-05
  3   5   8  38  7.84357e-05
  3   5   8  42 -6.16236e-05
  3   5   8  44  1.88895e-04
  3   5   8  45  1.89882e-04
  3   5   8  47  4.69226e-04
  3   5   8  54  3.38763e-05
  3   5   8  61 -1.01877e-04
  3   5   8  62 -9.95058e-05
  3   5   8  64  5.32384e-04
  3   5   8  65 -2.10878e-04
  3   5   8  74 -1.26548e-05
  3   5   8  78  2.99073e-05
  3   5   8  79  2.99687e-05
  3   5   8  83  3.12972e-05
  3   5   8  84  2.90501e-05
  3   5   8  86 -1.04150e-04
  3   5   8  90 -1.29523e-05
  3   5   8  91 -1.16436e-05
  3   5   8  93 -3.00986e-05
  3   5   8  94 -6.05519e-05
  3   5   8  96  1.42802e-05
  3   5   8 100  1.34388e-05
  3   5   8 101  1.44634e-05
  3   5   8 106  1.41120e-05
  3   5   8 110  1.14723e-05
  3   5   8 111 -1.13903e-05
  3   5   8 112 -1.99242e-05
  3   5   8 114  2.53806e-04
  3   5   8 117 -2.46299e-05
  3   5   8 118  2.81978e-05
  3   5   8 119 -2.78758e-05
  3   5   8 122  5.15983e-05
  3   5   8 124  2.67214e-04
  3   5   8 128 -1.79735e-05
  3   5   8 129  1.28705e-05
  3   5   8 131 -2.67626e-04
  3   5   8 133  2.73649e-04
  3   5   8 134 -1.54116e-05
  3   5   8 136 -1.71071e-05
  3   5   8 137  1.66488e-05
  3   5   8 140  1.46018e-05
  3   5   8 142  8.07859e-05
  3   5   8 143  8.09481e-05
  3   5   8 144  7.46611e-05
  3   5   8 145 -7.80060e-05
  3   5   8 149  3.59354e-05
  3   5   8 155  5.84712e-05
  3   5   9   8  7.62831e-05
  3   5   9   9  3.38766e-05
  3   5   9  10  3.08023e-05
  3   5   9  11 -2.01917e-05
  3   5   9  12  1.39016e-04
  3   5   9  13 -1.55194e-04
  3   5   9  14  5.26270e-05
  3   5   9  15 -1.75715e-04
  3   5   9  17  5.93499e-05
  3   5   9  18 -2.83723e-04
  3   5   9  22 -7.19424e-05
  3   5   9  23 -1.27492e-04
  3   5   9  24 -2.44770e-04
  3   5   9  26  3.90696e-05
  3   5   9  27  3.21360e-04
  3   5   9  29  2.74860e-04
  3   5   9  30 -4.86685e-05
  3   5   9  33  4.39761e-05
  3   5   9  34 -4.48483e-05
  3   5   9  35 -9.14159e-05
  3   5   9  38 -2.75123e-04
  3   5   9  41 -1.97146e-04
  3   5   9  42 -8.30250e-05
  3   5   9  43 -2.43900e-04
  3   5   9  49 -1.28868e-05
  3   5   9  50 -1.36198e-04
  3   5   9  51 -2.51592e-04
  3   5   9  52  2.68970e-04
  3   5   9  55 -1.40437e-04
  3   5   9  58 -3.19186e-05
  3   5   9  59 -2.70122e-04
  3   5   9  60 -1.56642e-04
  3   5   9  63  1.86502e-04
  3   5   9  64  2.75443e-05
  3   5   9  65 -4.46839e-05
  3   5   9  66 -6.20601e-05
  3   5   9  67 -2.66465e-04
  3   5   9  68  3.99025e-05
  3   5   9  69  2.06654e-04
  3   5   9  70  8.52192e-05
  3   5   9  74 -1.36251e-04
  3   5   9  75 -1.15638e-04
  3   5   9  76 -1.55400e-04
  3   5   9  77  2.50538e-04
  3   5   9  78  2.46353e-04
  3   5   9  81 -1.24784e-04
  3   5   9  82  1.66367e-04
  3   5   9  83 -2.43415e-04
  3   5   9  84 -1.85129e-05
  3   5   9  88 -3.44116e-04
  3   5   9  92  2.75571e-04
  3   5   9  93 -2.40404e-04
  3   5   9  95 -1.71159e-04
  3   5   9  98 -2.58307e-04
  3   5   9  99 -4.97672e-05
  3   5   9 100  1.00334e-04
  3   5   9 101  3.47210e-05
  3   5   9 102 -5.48030e-05
  3   5   9 103  2.60568e-04
  3   5   9 104  2.58653e-04
  3   5   9 105 -5.50485e-05
  3   5   9 106 -1.47918e-04
  3   5   9 108 -3.27283e-05
  3   5   9 109 -2.60208e-04
  3   5   9 110  8.11392e-05
  3   5   9 112 -7.30255e-05
  3   5   9 113  8.20373e-05
  3   5   9 115  2.59204e-04
  3   5   9 121  1.22618e-04
  3   5   9 125 -1.17642e-05
  3   5   9 128  3.27055e-05
  3   5   9 129  1.50581e-05
  3   5   9 130 -1.38812e-04
  3   5   9 132  1.15371e-04
  3   5   9 135  1.41884e-04
  3   5   9 136 -1.93140e-04
  3   5   9 139  2.78685e-04
  3   5   9 141 -2.72457e-04
  3   5   9 145  4.55490e-05
  3   5   9 146 -3.16757e-05
  3   5   9 148  9.40852e-05
  3   5   9 149 -1.09548e-04
  3   5   9 150  2.47611e-04
  3   5   9 151  7.71891e-05
  3   5   9 152 -1.26117e-04
  3   5   9 154 -1.54315e-04
  3   5   9 155  2.74075e-04
  3   5   9 156 -1.33572e-04
  3   5   9 158 -3.89048e-05
  3   5   9 159  1.34771e-04
  3   5   9 160  2.31912e-04
  3   5   9 161  2.52814e-04
  3   5   9 163 -1.32118e-04
  3   5   9 165 -1.55496e-04
  3   5   9 167 -1.37145e-05
  3   5   9 168 -1.16815e-04
  3   5   9 169  2.55723e-04
  3   5   9 172 -2.91494e-05
  3   5   9 173  2.52840e-04
  3   5   9 174 -1.33862e-04
  3   5   9 175  1.30985e-04
  3   5   9 176 -2.19555e-05
  3   5   9 177 -7.24657e-05
  3   5  10   7  9.50951e-05
  3   5  10   8  2.16180e-05
  3   5  10   9  1.70643e-04
  3   5  10  12 -2.67775e-04
  3   5  10  14 -1.21849e-04
  3   5  10  15  2.16747e-04
  3   5  10  17  1.89174e-05
  3   5  10  18 -1.49891e-04
  3   5  10  19  1.09243e-04
  3   5  10  21 -9.09030e-05
  3   5  10  22 -1.12656e-04
  3   5  10  23 -1.45632e-04
  3   5  10  24 -1.30413e-04
  3   5  10  26  7.49127e-05
  3   5  10  27 -2.64749e-04
  3   5  10  29  1.57185e-04
  3   5  10  30  2.07398e-04
  3   5  10  33 -2.05518e-04
  3   5  10  34 -2.07115e-04
  3   5  10  35 -6.18434e-05
  3   5  10  38 -2.22743e-04
  3   5  10  39  7.07794e-05
  3   5  10  50  8.22542e-05
  3   5  10  53  3.19295e-05
  3   5  10  55  1.71873e-04
  3   5  10  57 -1.41554e-04
  3   5  10  58  1.06114e-04
  3   5  10  60  1.89702e-05
  3   5  10  62  2.42536e-04
  3   5  10  63 -2.53037e-04
  3   5  10  65  2.23855e-05
  3   5  10  66 -9.52706e-05
  3   5  10  68 -1.10568e-05
  3   5  10  69  9.44189e-05
  3   5  10  70  1.16417e-04
  3   5  10  71  1.07861e-04
  3   5  10  74  2.16514e-04
  3   5  10  75  1.56179e-04
  3   5  10  76 -7.01408e-05
  3   5  10  78  1.39373e-04
  3   5  10  81  3.65070e-05
  3   5  10  82 -1.35959e-04
  3   5  10  83 -1.34191e-04
  3   5  10  84 -1.45543e-05
  3   5  10  88  8.05464e-05
  3   5  10  92  1.26968e-04
  3   5  10  93  9.80058e-05
  3   5  10  95  2.52845e-04
  3   5  10  96  9.78507e-05
  3   5  10  97 -1.51079e-04
  3   5  10  99 -1.56308e-04
  3   5  10 100 -2.80876e-04
  3   5  10 102 -9.13730e-05
  3   5  10 103  1.34457e-04
  3   5  10 105  7.61280e-05
  3   5  10 106  3.05490e-04
  3   5  10 108 -6.10431e-05
  3   5  10 110  2.73141e-04
  3   5  10 112 -3.46422e-04
  3   5  10 113 -1.71986e-04
  3   5  10 115  2.94576e-05
  3   5  10 121 -2.75831e-04
  3   5  10 124  1.09033e-04
  3   5  10 125  6.05016e-05
  3   5  10 128 -1.43846e-04
  3   5  10 129 -2.11007e-05
  3   5  10 130 -2.91902e-04
  3   5  10 132 -1.15652e-04
  3   5  10 135 -2.53147e-04
  3   5  10 136  1.88212e-04
  3   5  10 138 -2.58597e-04
  3   5  10 140  8.83380e-05
  3   5  10 141 -7.85006e-05
  3   5  10 144  3.00211e-05
  3   5  10 145  1.11204e-05
  3   5  10 146  2.71185e-04
  3   5  10 148 -1.83298e-04
  3   5  10 149 -2.16162e-04
  3   5  10 151 -2.63294e-05
  3   5  10 152  2.32682e-04
  3   5  10 155  6.32312e-05
  3   5  10 156  2.37242e-04
  3   5  10 157  2.66760e-04
  3   5  10 158  2.60730e-04
  3   5  10 160  1.48510e-05
  3   5  10 163  2.27102e-04
  3   5  10 164 -2.52398e-04
  3   5  10 165 -2.33633e-04
  3   5  10 167  1.52483e-05
  3   5  10 168 -5.72956e-05
  3   5  10 169  1.40576e-04
  3   5  10 172 -8.61040e-05
  3   5  10 174  2.25643e-04
  3   5  10 175 -2.88748e-04
  3   5  10 176 -1.33291e-04
  3   5  10 177  1.28614e-04
  3   5  11   8 -2.06899e-04
  3   5  11   9  1.94439e-04
  3   5  11  11 -2.81045e-05
  3   5  11  15 -9.06879e-05
  3   5  11  16  9.02144e-05
  3   5  11  20 -1.28290e-05
  3   5  11  21 -1.32089e-05
  3   5  11  25 -1.20672e-05
  3   5  11  32 -1.38242e-05
  3   5  11  34  4.76267e-05
  3   5  11  37 -3.55480e-04
  3   5  11  38 -3.55073e-04
  3   5  11  44  2.72801e-04
  3   5  11  45  2.72741e-04
  3   5  11  47 -7.23616e-05
  3   5  11  48  1.48704e-04
  3   5  11  49 -1.48536e-04
  3   5  11  61  1.09043e-03
  3   5  11  62  1.08708e-03
  3   5  11  64  6.58718e-05
  3   5  11  65  1.01777e-04
  3   5  11  69 -2.61517e-05
  3   5  11  86 -2.81605e-05
  3   5  11  94 -1.13942e-05
  3   5  11 110  1.80773e-05
  3   5  11 111 -2.08418e-05
  3   5  11 112 -1.51186e-05
  3   5  11 117 -1.07720e-05
  3   5  11 118 -1.91948e-05
  3   5  11 119  1.92407e-05
  3   5  11 128 -2.44784e-05
  3   5  11 129  2.42585e-05
  3   5  11 136  1.56322e-05
  3   5  11 137 -1.68183e-05
  3   5  11 142  2.83763e-05
  3   5  11 143  2.73348e-05
  3   5  11 144 -8.89157e-05
  3   5  11 145  9.13120e-05
  3   5  11 149  1.15669e-05
  3   5  12   8  2.01405e-04
  3   5  12   9  2.00665e-04
  3   5  12  11 -1.26197e-05
  3   5  12  15 -1.10235e-04
  3   5  12  16 -1.10132e-04
  3   5  12  20 -7.97984e-05
  3   5  12  21  7.94911e-05
  3   5  12  25  9.56386e-05
  3   5  12  27 -3.53071e-05
  3   5  12  28  3.52419e-05
  3   5  12  34  1.83887e-04
  3   5  12  37  3.75125e-04
  3   5  12  38 -3.74960e-04
  3   5  12  44  5.69496e-04
  3   5  12  45 -5.70339e-04
  3   5  12  47 -1.36165e-04
  3   5  12  48 -1.16696e-04
  3   5  12  49 -1.16653e-04
  3   5  12  54 -1.52565e-05
  3   5  12  61 -4.15672e-04
  3   5  12  62  4.15647e-04
  3   5  12  64 -3.86633e-05
  3   5  12  65  1.43195e-04
  3   5  12  69 -3.64187e-05
  3   5  12  70 -1.13797e-05
  3   5  12  74  1.05540e-05
  3   5  12  86 -4.08834e-05
  3   5  12  94  1.45439e-05
  3   5  12 112 -1.18317e-05
  3   5  12 117 -4.96030e-05
  3   5  12 118  2.92089e-05
  3   5  12 119  2.97298e-05
  3   5  12 122  3.18361e-05
  3   5  12 128 -4.48331e-05
  3   5  12 129 -4.20351e-05
  3   5  12 142  1.28420e-05
  3   5  12 143 -1.27179e-05
  3   5  12 144  8.33831e-05
  3   5  12 145  9.28931e-05
  3   5  12 149  2.80048e-05
  3   5  12 153  1.03613e-05
  3   5  13   8  1.13291e-05
  3   5  13   9  1.37975e-05
  3   5  13  11 -1.41523e-05
  3   5  13  15 -1.11871e-05
  3   5  13  16 -1.14093e-05
  3   5  13  27 -1.31426e-05
  3   5  13  28  1.31942e-05
  3   5  13  32 -2.67289e-05
  3   5  13  37 -1.67132e-05
  3   5  13  38  1.67053e-05
  3   5  13  44  1.66801e-05
  3   5  13  45 -1.68663e-05
  3   5  13  54 -1.75358e-05
  3   5  13  56 -1.67611e-05
  3   5  13  57  1.68294e-05
  3   5  13  61  1.57928e-05
  3   5  13  62 -1.64799e-05
  3   5  13  64  2.47415e-05
  3   5  13  65  2.34234e-05
  3   5  13  86 -1.03973e-05
  3   5  13  94  5.34317e-05
  3   5  13 106 -2.10150e-05
  3   5  13 107  2.11642e-05
  3   5  13 110  3.22389e-05
  3   5  13 111  3.17831e-05
  3   5  13 112  3.77979e-05
  3   5  13 122 -5.62314e-05
  3   5  13 126 -3.16402e-05
  3   5  13 127 -3.14329e-05
  3   5  13 128  5.84121e-05
  3   5  13 129  5.68231e-05
  3   5  13 142 -1.52280e-04
  3   5  13 143  1.53006e-04
  3   5  13 149 -7.20772e-05
  3   5  13 152 -4.81166e-05
  3   5  13 153 -4.79421e-05
  3   5  13 170 -1.10530e-05
  3   5  13 171 -1.10807e-05
  3   5  14  15 -1.27801e-05
  3   5  14  16  1.28411e-05
  3   5  14  27  2.60798e-05
  3   5  14  28  2.59730e-05
  3   5  14  32  2.18859e-05
  3   5  14  47  2.42587e-05
  3   5  14  54 -2.13270e-05
  3   5  14  56 -2.14326e-05
  3   5  14  57 -2.15400e-05
  3   5  14  61  2.08095e-05
  3   5  14  62  2.47025e-05
  3   5  14  64  5.72473e-05
  3   5  14  65 -5.32930e-05
  3   5  14  70 -1.32157e-05
  3   5  14  86 -1.95171e-05
  3   5  14  94  8.23528e-05
  3   5  14 100 -1.46878e-05
  3   5  14 101 -1.46839e-05
  3   5  14 106 -2.28371e-05
  3   5  14 107 -2.36896e-05
  3   5  14 110  3.52259e-05
  3   5  14 111 -3.43746e-05
  3   5  14 112  5.49322e-05
  3   5  14 117  9.29772e-05
  3   5  14 118  2.67680e-05
  3   5  14 119 -2.72369e-05
  3   5  14 122 -5.54747e-05
  3   5  14 126 -5.11184e-05
  3   5  14 127  5.12392e-05
  3   5  14 128  6.00931e-05
  3   5  14 129 -5.94144e-05
  3   5  14 136 -1.05947e-05
  3   5  14 137  1.19201e-05
  3   5  14 142 -2.07274e-04
  3   5  14 143 -2.08677e-04
  3   5  14 144 -6.17225e-05
  3   5  14 145  5.41807e-05
  3   5  14 149 -6.60875e-05
  3   5  14 150  6.50011e-04
  3   5  14 152 -7.78682e-05
  3   5  14 153  7.62240e-05
  3   5  14 157 -1.53533e-05
  3   5  14 170  1.90859e-05
  3   5  14 171 -1.90149e-05
  3   5  14 175  1.14905e-05
  3   5  15   7 -2.93042e-04
  3   5  15   8 -1.15384e-04
  3   5  15   9  8.07338e-05
  3   5  15  10  8.85086e-05
  3   5  15  11 -7.00002e-05
  3   5  15  12  1.61262e-04
  3   5  15  15  1.89794e-04
  3   5  15  17  1.24153e-04
  3   5  15  18 -9.73654e-05
  3   5  15  19  2.17455e-04
  3   5  15  21 -1.73255e-04
  3   5  15  22 -3.43913e-04
  3   5  15  23  1.73429e-04
  3   5  15  27  6.48644e-05
  3   5  15  29 -1.34135e-04
  3   5  15  30  4.99865e-04
  3   5  15  34  6.30909e-04
  3   5  15  35  5.14180e-04
  3   5  15  38 -1.04618e-04
  3   5  15  39 -2.10956e-04
  3   5  15  41  2.99552e-04
  3   5  15  42  3.75056e-05
  3   5  15  43  1.01430e-05
  3   5  15  49 -6.97722e-05
  3   5  15  50 -6.11834e-05
  3   5  15  51 -2.68802e-04
  3   5  15  53  2.30551e-04
  3   5  15  54 -9.01766e-05
  3   5  15  55 -7.55491e-05
  3   5  15  56 -9.54217e-05
  3   5  15  58  1.89180e-05
  3   5  15  59  2.83991e-04
  3   5  15  60  4.88242e-04
  3   5  15  64 -9.36954e-05
  3   5  15  65 -3.52555e-04
  3   5  15  66 -3.46632e-04
  3   5  15  68  1.63532e-04
  3   5  15  69  5.36863e-05
  3   5  15  70  1.30274e-04
  3   5  15  72  1.04151e-05
  3   5  15  74 -2.24675e-04
  3   5  15  75  1.38395e-04
  3   5  15  77  3.51944e-04
  3   5  15  78 -2.81842e-04
  3   5  15  80  2.84174e-04
  3   5  15  81  1.52221e-05
  3   5  15  82  1.73437e-04
  3   5  15  83  2.83202e-04
  3   5  15  84 -1.10128e-05
  3   5  15  86 -1.43936e-05
  3   5  15  88  5.22231e-04
  3   5  15  89  3.97876e-05
  3   5  15  90 -2.49498e-04
  3   5  15  91  3.09304e-05
  3   5  15  92 -2.76926e-04
  3   5  15  93  2.18382e-04
  3   5  15  95 -1.37605e-05
  3   5  15  96 -2.69925e-04
  3   5  15  97 -2.17815e-04
  3   5  15  98  2.78646e-04
  3   5  15  99 -8.73787e-05
  3   5  15 100 -1.39309e-04
  3   5  15 101 -2.65911e-05
  3   5  15 102  2.35896e-04
  3   5  15 103 -2.81466e-04
  3   5  15 104 -2.79966e-04
  3   5  15 105  9.63067e-05
  3   5  15 106 -5.11872e-05
  3   5  15 108  1.54438e-04
  3   5  15 109  6.53304e-05
  3   5  15 111 -1.34724e-05
  3   5  15 112 -1.24998e-04
  3   5  15 113 -9.47893e-05
  3   5  15 115 -2.88408e-04
  3   5  15 121 -1.08887e-04
  3   5  15 126 -1.18960e-05
  3   5  15 130 -8.94545e-05
  3   5  15 131  2.67999e-04
  3   5  15 132  1.93641e-04
  3   5  15 133  2.82715e-04
  3   5  15 135  9.70042e-05
  3   5  15 136 -2.55919e-05
  3   5  15 137  1.33088e-05
  3   5  15 139  4.30184e-04
  3   5  15 140  1.32799e-05
  3   5  15 141 -2.95334e-04
  3   5  15 144  2.88739e-04
  3   5  15 145  2.91614e-05
  3   5  15 146 -1.02147e-04
  3   5  15 148  5.53362e-05
  3   5  15 149  1.06924e-05
  3   5  15 151  1.93038e-04
  3   5  15 152  9.36831e-05
  3   5  15 154 -8.76826e-05
  3   5  15 155 -6.65474e-05
  3   5  15 156 -8.40315e-05
  3   5  15 157  9.03414e-05
  3   5  15 158 -7.51461e-05
  3   5  15 160  7.85029e-05
  3   5  15 163 -7.83870e-05
  3   5  15 165 -2.44954e-04
  3   5  15 166 -1.31503e-05
  3   5  15 167 -4.77120e-05
  3   5  15 168  7.63986e-05
  3   5  15 169 -2.60963e-04
  3   5  15 172  3.97596e-04
  3   5  15 174 -6.97858e-05
  3   5  15 175  6.26734e-05
  3   5  15 176  4.60108e-05
  3   5  15 177  3.54906e-04
  3   5  16   8 -2.86190e-04
  3   5  16   9  2.90988e-04
  3   5  16  10  8.40824e-05
  3   5  16  11  2.36500e-04
  3   5  16  12 -1.96085e-04
  3   5  16  13  2.78112e-04
  3   5  16  14 -2.69102e-04
  3   5  16  15  2.06096e-04
  3   5  16  17  2.70340e-04
  3   5  16  18  1.50891e-05
  3   5  16  19  2.67818e-04
  3   5  16  21  4.63290e-04
  3   5  16  22  1.95758e-04
  3   5  16  23  8.51825e-05
  3   5  16  27  3.00155e-04
  3   5  16  29  2.80599e-04
  3   5  16  30  8.81776e-05
  3   5  16  34 -1.34491e-04
  3   5  16  35 -1.82596e-04
  3   5  16  36 -2.85309e-04
  3   5  16  38  2.50190e-04
  3   5  16  39  1.75084e-05
  3   5  16  41  1.57921e-03
  3   5  16  42  1.69738e-05
  3   5  16  49  2.33592e-04
  3   5  16  50  1.64244e-04
  3   5  16  53 -2.94030e-04
  3   5  16  54  5.57107e-04
  3   5  16  55  2.71213e-04
  3   5  16  56  3.04357e-04
  3   5  16  57 -1.06351e-05
  3   5  16  58 -3.46502e-04
  3   5  16  59  7.31504e-05
  3   5  16  60  1.03906e-04
  3   5  16  62  3.14649e-04
  3   5  16  63 -1.33127e-03
  3   5  16  64 -1.07261e-04
  3   5  16  65 -5.37143e-05
  3   5  16  66 -1.45707e-04
  3   5  16  67  5.84295e-05
  3   5  16  68 -1.08776e-04
  3   5  16  69 -1.47459e-04
  3   5  16  70  1.44009e-04
  3   5  16  71  6.53271e-04
  3   5  16  74 -1.42959e-04
  3   5  16  75 -1.03494e-04
  3   5  16  76  7.44958e-05
  3   5  16  77  2.82445e-04
  3   5  16  78 -9.44183e-05
  3   5  16  81  1.70945e-04
  3   5  16  82  5.91567e-05
  3   5  16  83  1.06169e-04
  3   5  16  84 -1.33613e-05
  3   5  16  85 -2.96290e-04
  3   5  16  88  3.16177e-04
  3   5  16  89 -2.83399e-04
  3   5  16  90 -1.07332e-05
  3   5  16  93  2.96679e-05
  3   5  16  96 -1.29220e-04
  3   5  16  97 -3.66508e-05
  3   5  16  99 -7.26078e-05
  3   5  16 100  2.44753e-04
  3   5  16 101  1.23367e-05
  3   5  16 102 -1.26174e-04
  3   5  16 103 -1.12788e-04
  3   5  16 104 -1.22457e-04
  3   5  16 105  7.41863e-05
  3   5  16 106 -4.18091e-04
  3   5  16 108  1.51782e-04
  3   5  16 109 -2.84404e-04
  3   5  16 112 -6.23088e-04
  3   5  16 113  3.02927e-05
  3   5  16 114 -1.24788e-04
  3   5  16 120 -9.34506e-05
  3   5  16 121 -3.43319e-05
  3   5  16 125  3.41640e-04
  3   5  16 128 -2.77187e-04
  3   5  16 130 -2.17617e-04
  3   5  16 132 -3.07825e-04
  3   5  16 133  3.48160e-05
  3   5  16 135 -3.10619e-04
  3   5  16 137 -1.68571e-05
  3   5  16 138 -2.86800e-04
  3   5  16 139  7.61160e-05
  3   5  16 140 -8.80817e-05
  3   5  16 144 -1.68365e-05
  3   5  16 145  2.68087e-05
  3   5  16 146  4.47735e-04
  3   5  16 147  3.00383e-04
  3   5  16 148  2.59746e-05
  3   5  16 150 -1.05166e-05
  3   5  16 151 -4.19143e-05
  3   5  16 152  2.59431e-04
  3   5  16 155  3.71083e-04
  3   5  16 156  2.49556e-04
  3   5  16 157  3.15257e-04
  3   5  16 158  3.05135e-04
  3   5  16 160 -2.55108e-04
  3   5  16 161  2.85403e-04
  3   5  16 163  2.34002e-04
  3   5  16 164  1.14558e-04
  3   5  16 165 -4.12894e-05
  3   5  16 166  2.94140e-05
  3   5  16 167  7.48855e-05
  3   5  16 168 -2.90182e-04
  3   5  16 169  1.64520e-04
  3   5  16 172 -2.93131e-04
  3   5  16 173  2.85102e-04
  3   5  16 174  1.96071e-04
  3   5  16 175 -4.41468e-04
  3   5  16 177  1.02112e-05
  3   5  17   8 -1.89433e-04
  3   5  17   9  1.48668e-04
  3   5  17  10 -6.00534e-05
  3   5  17  11  1.26125e-05
  3   5  17  12  1.17889e-04
  3   5  17  13 -1.43000e-04
  3   5  17  14  3.04634e-05
  3   5  17  15  1.26030e-04
  3   5  17  17 -3.12940e-04
  3   5  17  19 -1.45920e-04
  3   5  17  21  2.37967e-04
  3   5  17  22 -1.07918e-04
  3   5  17  23  3.87652e-04
  3   5  17  30  1.25766e-04
  3   5  17  31  1.94468e-04
  3   5  17  32  1.93659e-04
  3   5  17  33  3.08805e-04
  3   5  17  34  3.07112e-04
  3   5  17  35 -2.20270e-04
  3   5  17  36  1.47286e-04
  3   5  17  39  6.89918e-05
  3   5  17  43 -1.33155e-04
  3   5  17  50 -1.70365e-05
  3   5  17  51 -1.31606e-04
  3   5  17  52  6.44776e-05
  3   5  17  53  1.27124e-04
  3   5  17  54 -2.99732e-04
  3   5  17  55 -1.56892e-04
  3   5  17  56 -1.58125e-04
  3   5  17  58  1.95057e-04
  3   5  17  59 -1.41929e-04
  3   5  17  62  1.66397e-04
  3   5  17  63  3.59465e-04
  3   5  17  64  5.53710e-05
  3   5  17  65 -3.05849e-05
  3   5  17  66  1.48416e-04
  3   5  17  68 -6.62835e-05
  3   5  17  69  3.09383e-05
  3   5  17  70 -7.43637e-05
  3   5  17  71 -3.47679e-04
  3   5  17  73  2.66030e-05
  3   5  17  74  5.62979e-05
  3   5  17  75  4.43729e-05
  3   5  17  76  6.47963e-05
  3   5  17  78 -4.11153e-05
  3   5  17  80  1.45694e-04
  3   5  17  81 -1.05870e-05
  3   5  17  82 -9.78180e-05
  3   5  17  83  4.33430e-05
  3   5  17  88 -3.72254e-05
  3   5  17  89  3.51513e-04
  3   5  17  90 -3.72822e-05
  3   5  17  92 -5.89069e-05
  3   5  17  93 -2.72329e-05
  3   5  17 100 -1.30794e-04
  3   5  17 105 -2.37370e-05
  3   5  17 106 -4.25032e-05
  3   5  17 108 -5.78696e-05
  3   5  17 110 -1.32090e-04
  3   5  17 112  3.26850e-05
  3   5  17 113  4.80862e-05
  3   5  17 115  3.08767e-05
  3   5  17 116  8.45357e-05
  3   5  17 117  9.67662e-05
  3   5  17 119 -1.33112e-05
  3   5  17 120  1.39253e-04
  3   5  17 121 -3.28306e-05
  3   5  17 122 -1.66362e-04
  3   5  17 123  1.66995e-04
  3   5  17 124  1.69995e-04
  3   5  17 125 -1.20246e-04
  3   5  17 127 -1.17156e-05
  3   5  17 130  5.89799e-05
  3   5  17 131  2.93774e-04
  3   5  17 132  1.69445e-04
  3   5  17 134 -1.31934e-04
  3   5  17 135  1.61431e-04
  3   5  17 136 -1.33276e-05
  3   5  17 140 -2.93365e-04
  3   5  17 146  9.21152e-05
  3   5  17 147 -1.08026e-04
  3   5  17 148 -1.38623e-05
  3   5  17 150 -1.10645e-05
  3   5  17 151 -6.48610e-05
  3   5  17 155 -1.99344e-04
  3   5  17 156 -1.25031e-04
  3   5  17 157 -1.61941e-04
  3   5  17 158 -1.52459e-04
  3   5  17 159  1.40459e-04
  3   5  17 160 -4.74807e-05
  3   5  17 161 -1.39062e-04
  3   5  17 163 -1.25720e-04
  3   5  17 165 -3.78001e-05
  3   5  17 166 -1.53323e-05
  3   5  17 167 -3.85302e-05
  3   5  17 172  1.40466e-04
  3   5  17 174 -1.05649e-04
  3   5  17 175  2.33710e-04
  3   5  17 176  3.57161e-05
  3   5  17 177  2.80215e-05
  3   5  18   7  1.41460e-04
  3   5  18   8 -4.78209e-05
  3   5  18   9 -5.71789e-05
  3   5  18  10 -4.66637e-05
  3   5  18  12  3.74846e-05
  3   5  18  14 -1.15563e-04
  3   5  18  17  2.97399e-04
  3   5  18  18 -1.42256e-04
  3   5  18  19 -3.04172e-04
  3   5  18  21 -9.47345e-05
  3   5  18  22  1.67092e-04
  3   5  18  23  7.00297e-05
  3   5  18  30 -2.39495e-04
  3   5  18  31 -4.00122e-05
  3   5  18  32 -2.98078e-05
  3   5  18  33  9.81600e-05
  3   5  18  34  9.64373e-05
  3   5  18  35 -1.16001e-04
  3   5  18  39 -3.24735e-05
  3   5  18  40 -1.39815e-04
  3   5  18  42 -2.02563e-05
  3   5  18  43  1.98671e-04
  3   5  18  50 -1.35971e-04
  3   5  18  52  1.45580e-04
  3   5  18  53 -1.55728e-04
  3   5  18  54  3.87225e-05
  3   5  18  55  4.98047e-05
  3   5  18  56  5.15041e-05
  3   5  18  58 -9.77156e-05
  3   5  18  59  1.34914e-04
  3   5  18  60  3.68262e-04
  3   5  18  63  1.42542e-04
  3   5  18  64  5.28073e-05
  3   5  18  65  1.92473e-04
  3   5  18  66  1.15995e-04
  3   5  18  68  1.58275e-04
  3   5  18  69 -2.47713e-05
  3   5  18  70 -6.80593e-05
  3   5  18  74  1.24707e-04
  3   5  18  75 -7.61416e-05
  3   5  18  76 -9.43816e-05
  3   5  18  78  1.42070e-04
  3   5  18  81  9.68372e-05
  3   5  18  82  1.75311e-04
  3   5  18  83 -1.45963e-04
  3   5  18  88 -3.12596e-04
  3   5  18  90  1.15156e-04
  3   5  18  91 -2.56898e-05
  3   5  18  92  1.51947e-04
  3   5  18  93 -9.76424e-05
  3   5  18  96  1.61318e-04
  3   5  18  97  1.18710e-04
  3   5  18  98 -1.51047e-04
  3   5  18  99  5.39256e-05
  3   5  18 100  4.87785e-05
  3   5  18 101  1.46719e-05
  3   5  18 102 -1.31698e-04
  3   5  18 103  1.46403e-04
  3   5  18 105 -6.29756e-05
  3   5  18 106  1.81231e-05
  3   5  18 108 -9.11238e-05
  3   5  18 109 -1.24245e-04
  3   5  18 110  1.68515e-05
  3   5  18 112 -1.93505e-05
  3   5  18 113 -3.59497e-05
  3   5  18 114  1.54963e-04
  3   5  18 115  1.43044e-04
  3   5  18 116 -1.31809e-04
  3   5  18 117 -1.20783e-04
  3   5  18 121  2.51029e-05
  3   5  18 122  1.31776e-05
  3   5  18 124  1.43793e-04
  3   5  18 125  1.41986e-04
  3   5  18 130 -7.73948e-05
  3   5  18 131 -1.68624e-04
  3   5  18 132 -6.41991e-05
  3   5  18 133 -1.81720e-04
  3   5  18 134 -5.04461e-05
  3   5  18 135 -5.45965e-05
  3   5  18 136 -1.81583e-05
  3   5  18 138 -1.37619e-04
  3   5  18 139 -2.17125e-04
  3   5  18 141 -1.33968e-04
  3   5  18 144  3.54912e-05
  3   5  18 145 -2.42298e-05
  3   5  18 146  3.92078e-05
  3   5  18 147  2.42936e-04
  3   5  18 148 -2.92563e-05
  3   5  18 149 -1.22712e-05
  3   5  18 150 -4.10268e-04
  3   5  18 151 -6.58099e-05
  3   5  18 152 -4.78035e-05
  3   5  18 155 -7.25134e-05
  3   5  18 156  4.58547e-05
  3   5  18 157 -5.62052e-05
  3   5  18 158  5.84969e-05
  3   5  18 160 -4.34372e-05
  3   5  18 163  3.95260e-05
  3   5  18 165  1.27055e-04
  3   5  18 167  2.42830e-05
  3   5  18 168  1.48420e-04
  3   5  18 169  1.42063e-04
  3   5  18 172 -2.09148e-04
  3   5  18 174  3.63653e-05
  3   5  18 175 -4.29430e-05
  3   5  18 176 -1.51594e-04
  3   5  18 177 -1.64807e-04
  3   6   7  13 -2.52566e-05
  3   6   7  17 -8.78411e-05
  3   6   7  19  5.96066e-05
  3   6   7  23 -1.90046e-04
  3   6   7  24  1.29280e-05
  3   6   7  29  7.46633e-05
  3   6   7  36 -1.76543e-05
  3   6   7  40 -1.53101e-04
  3   6   7  41  2.89271e-05
  3   6   7  52  3.60195e-05
  3   6   7  59  8.55504e-05
  3   6   7  63 -2.49806e-05
  3   6   7  67  4.98290e-05
  3   6   7  71  1.43622e-05
  3   6   7  75 -8.84848e-05
  3   6   7  77  1.41662e-05
  3   6   7  92 -1.24559e-05
  3   6   7  96 -1.56072e-04
  3   6   7  98  5.31222e-05
  3   6   7 101  9.00343e-05
  3   6   7 103 -1.27545e-05
  3   6   7 104 -6.34723e-05
  3   6   7 109  2.97418e-05
  3   6   7 114 -6.06146e-05
  3   6   7 120 -6.41081e-05
  3   6   7 124 -9.86572e-05
  3   6   7 131  1.30800e-04
  3   6   7 133  1.50089e-04
  3   6   7 138 -9.59024e-05
  3   6   7 140 -1.52199e-04
  3   6   7 145 -1.39218e-05
  3   6   7 147  1.02306e-04
  3   6   7 150 -7.53194e-05
  3   6   7 154  1.05768e-04
  3   6   7 159 -1.70996e-05
  3   6   7 164 -1.89363e-05
  3   6   8  12 -7.87561e-05
  3   6   8  14 -5.40777e-05
  3   6   8  17 -8.02454e-05
  3   6   8  23  2.33740e-04
  3   6   8  30 -1.00720e-04
  3   6   8  35  2.45269e-04
  3   6   8  39 -7.07416e-05
  3   6   8  42 -2.45339e-05
  3   6   8  49 -1.75793e-05
  3   6   8  50  1.54908e-04
  3   6   8  53 -6.65216e-05
  3   6   8  55 -1.02389e-05
  3   6   8  56 -2.39213e-05
  3   6   8  58  1.33730e-04
  3   6   8  60  6.18843e-05
  3   6   8  62 -1.37602e-05
  3   6   8  64  1.22476e-04
  3   6   8  65  2.08048e-04
  3   6   8  66  2.68202e-05
  3   6   8  68 -1.23715e-04
  3   6   8  69  1.30427e-04
  3   6   8  70  1.41519e-04
  3   6   8  72  1.35844e-05
  3   6   8  75  1.07010e-04
  3   6   8  76 -2.69932e-05
  3   6   8  81  6.09227e-05
  3   6   8  82  2.28337e-04
  3   6   8  83 -5.48360e-05
  3   6   8  84  4.32257e-05
  3   6   8  85  1.19148e-05
  3   6   8  87 -2.33590e-05
  3   6   8  88  1.17142e-04
  3   6   8  90 -1.86693e-05
  3   6   8  91  2.85653e-05
  3   6   8  93  1.79061e-04
  3   6   8  94  1.03345e-05
  3   6   8  97  1.09885e-04
  3   6   8  99 -1.17713e-04
  3   6   8 100  2.14656e-04
  3   6   8 101  1.01973e-04
  3   6   8 102  6.61493e-05
  3   6   8 105  1.76764e-04
  3   6   8 106 -5.91048e-05
  3   6   8 108 -7.99132e-05
  3   6   8 110 -1.00592e-05
  3   6   8 112 -1.98885e-04
  3   6   8 113  1.54487e-04
  3   6   8 115 -2.09193e-04
  3   6   8 121  3.30178e-04
  3   6   8 125  4.41502e-04
  3   6   8 126 -1.16429e-05
  3   6   8 128  1.78256e-05
  3   6   8 129 -5.36646e-05
  3   6   8 130 -3.17296e-04
  3   6   8 132  1.73788e-04
  3   6   8 134 -1.12579e-05
  3   6   8 136  1.76671e-05
  3   6   8 137 -1.24685e-05
  3   6   8 139  2.14935e-04
  3   6   8 141 -3.45540e-04
  3   6   8 145  1.75036e-04
  3   6   8 146  2.65286e-04
  3   6   8 151  3.89357e-05
  3   6   8 153  1.30506e-05
  3   6   8 155  3.17749e-05
  3   6   8 158 -6.36387e-05
  3   6   8 160 -1.16333e-04
  3   6   8 165 -2.91656e-04
  3   6   8 166 -2.92343e-05
  3   6   8 167  8.75898e-05
  3   6   8 168 -2.37440e-04
  3   6   8 170  1.17379e-05
  3   6   8 172 -1.81026e-05
  3   6   8 173 -5.89875e-05
  3   6   8 174  5.69968e-05
  3   6   8 175 -8.24113e-05
  3   6   8 176  6.20410e-05
  3   6   8 177  2.55925e-04
  3   6   9   8 -7.07167e-04
  3   6   9  11  4.27779e-05
  3   6   9  16  1.00045e-03
  3   6   9  20  3.23728e-05
  3   6   9  21 -3.22530e-05
  3   6   9  25  2.66700e-05
  3   6   9  26  1.79096e-05
  3   6   9  28  9.22088e-04
  3   6   9  32  1.30281e-04
  3   6   9  37 -1.48158e-03
  3   6   9  44 -7.95298e-04
  3   6   9  45 -7.90950e-04
  3   6   9  47 -4.77624e-04
  3   6   9  54  1.69826e-05
  3   6   9  55  4.03348e-05
  3   6   9  56  3.34865e-05
  3   6   9  57 -3.35320e-05
  3   6   9  61  1.66173e-03
  3   6   9  62  1.66446e-03
  3   6   9  64 -9.33802e-04
  3   6   9  65  9.38353e-04
  3   6   9  69  2.29927e-05
  3   6   9  70  2.14574e-05
  3   6   9  72 -1.26419e-05
  3   6   9  79 -4.99395e-05
  3   6   9  84 -1.13131e-05
  3   6   9  86  9.28654e-05
  3   6   9  90  1.45556e-05
  3   6   9  91 -1.46904e-05
  3   6   9  94  3.47839e-05
  3   6   9  95 -2.13247e-05
  3   6   9  96 -3.09638e-04
  3   6   9 100  1.39157e-05
  3   6   9 111  3.30076e-05
  3   6   9 118 -6.95549e-05
  3   6   9 119  6.92762e-05
  3   6   9 122 -4.48951e-05
  3   6   9 129 -2.10714e-05
  3   6   9 131 -3.12710e-04
  3   6   9 135  1.04314e-05
  3   6   9 137 -1.89137e-05
  3   6   9 142  3.45988e-05
  3   6   9 143 -3.29231e-05
  3   6   9 144  9.66412e-05
  3   6   9 145  1.47748e-04
  3   6   9 148 -3.30933e-05
  3   6   9 153  8.41413e-05
  3   6  10   8  7.53501e-05
  3   6  10   9  1.19949e-04
  3   6  10  11 -3.41480e-05
  3   6  10  20 -8.29571e-05
  3   6  10  25 -3.96198e-05
  3   6  10  26  4.00562e-05
  3   6  10  28  2.18802e-04
  3   6  10  32  7.47437e-05
  3   6  10  33 -6.01253e-04
  3   6  10  37 -9.35669e-05
  3   6  10  38  1.00110e-05
  3   6  10  42  2.18826e-04
  3   6  10  44 -2.71710e-05
  3   6  10  45  2.69558e-05
  3   6  10  47  6.95739e-04
  3   6  10  48  7.93956e-05
  3   6  10  49 -7.91794e-05
  3   6  10  54 -6.24677e-05
  3   6  10  55 -5.88497e-05
  3   6  10  61  1.31333e-04
  3   6  10  64  1.35660e-05
  3   6  10  65 -4.87998e-05
  3   6  10  69  2.61058e-05
  3   6  10  70  3.01189e-05
  3   6  10  72  2.70956e-05
  3   6  10  75  3.86653e-05
  3   6  10  86 -3.41996e-05
  3   6  10  93  2.42234e-04
  3   6  10  94 -7.62224e-05
  3   6  10  95  7.66462e-05
  3   6  10 101 -2.00766e-05
  3   6  10 107  1.63594e-05
  3   6  10 111  3.48185e-05
  3   6  10 118  1.96246e-05
  3   6  10 119  1.82612e-05
  3   6  10 126 -2.64403e-05
  3   6  10 127 -2.65917e-05
  3   6  10 129  2.70937e-05
  3   6  10 134  3.24823e-05
  3   6  10 135 -3.23515e-05
  3   6  10 142  3.08096e-05
  3   6  10 143 -3.17554e-05
  3   6  10 148 -1.84563e-05
  3   6  10 153 -4.47932e-05
  3   6  10 155  1.54256e-04
  3   6  10 156 -1.28034e-05
  3   6  10 166  1.24129e-05
  3   6  10 167 -1.24271e-05
  3   6  11  14  1.77317e-04
  3   6  11  17 -2.35788e-05
  3   6  11  22 -1.13163e-04
  3   6  11  23  2.44420e-05
  3   6  11  30 -2.39200e-04
  3   6  11  35 -5.72757e-05
  3   6  11  39 -2.18758e-05
  3   6  11  42  1.15814e-04
  3   6  11  53  2.37873e-05
  3   6  11  55  1.33942e-05
  3   6  11  58 -1.06848e-04
  3   6  11  64  4.50635e-05
  3   6  11  65 -1.59211e-04
  3   6  11  66 -1.26515e-04
  3   6  11  68 -5.12487e-05
  3   6  11  70 -1.54937e-05
  3   6  11  75  8.53050e-05
  3   6  11  76  2.26522e-05
  3   6  11  81 -2.39673e-05
  3   6  11  82 -2.17518e-04
  3   6  11  88  8.42799e-05
  3   6  11  91 -1.37021e-05
  3   6  11  97  5.42055e-04
  3   6  11  99 -3.23085e-05
  3   6  11 100 -1.71631e-04
  3   6  11 101  7.00811e-05
  3   6  11 102  4.92579e-05
  3   6  11 105  2.31670e-05
  3   6  11 106  3.76488e-05
  3   6  11 108  9.92590e-05
  3   6  11 112  1.42834e-04
  3   6  11 113  7.90161e-05
  3   6  11 115 -3.14851e-05
  3   6  11 116  1.04044e-05
  3   6  11 121  1.02117e-04
  3   6  11 125 -1.14330e-04
  3   6  11 128  2.43005e-05
  3   6  11 129 -4.86110e-05
  3   6  11 130 -4.16924e-04
  3   6  11 132 -2.65560e-04
  3   6  11 136  2.99333e-05
  3   6  11 137 -1.69964e-05
  3   6  11 139  3.40117e-04
  3   6  11 141  1.73335e-04
  3   6  11 145 -1.13135e-04
  3   6  11 146 -1.53077e-04
  3   6  11 151  5.67177e-05
  3   6  11 155  6.98841e-05
  3   6  11 158 -2.96415e-05
  3   6  11 160  1.41520e-05
  3   6  11 165  7.84677e-05
  3   6  11 166  2.08290e-05
  3   6  11 167  7.86303e-05
  3   6  11 168  2.43123e-04
  3   6  11 173 -1.29001e-05
  3   6  11 174  1.74783e-05
  3   6  11 175  5.00691e-05
  3   6  11 177  5.14475e-05
  3   6  12  17  1.22835e-04
  3   6  12  18 -8.74409e-05
  3   6  12  23  1.38071e-04
  3   6  12  29  1.23387e-04
  3   6  12  40 -6.64888e-05
  3   6  12  43 -2.15119e-04
  3   6  12  52  2.13549e-05
  3   6  12  59 -1.90559e-04
  3   6  12  67 -4.47904e-05
  3   6  12  75  1.01177e-04
  3   6  12  92  2.05383e-04
  3   6  12  96  3.89192e-04
  3   6  12  98 -1.49842e-04
  3   6  12 101 -1.40978e-04
  3   6  12 103  1.07533e-04
  3   6  12 104  1.23479e-04
  3   6  12 109 -1.54738e-04
  3   6  12 114  2.49324e-04
  3   6  12 120 -1.05116e-05
  3   6  12 124  5.07837e-04
  3   6  12 131 -5.60365e-04
  3   6  12 133 -5.07327e-04
  3   6  12 138  1.15172e-04
  3   6  12 140  5.96454e-04
  3   6  12 145  1.10644e-05
  3   6  12 147 -2.98244e-04
  3   6  12 150  1.39427e-05
  3   6  12 154 -1.53738e-04
  3   6  12 161  3.82256e-05
  3   6  12 164  5.36917e-05
  3   6  12 169  1.47929e-05
  3   6  12 176 -3.03141e-05
  3   6  13   7  1.27722e-04
  3   6  13  13  2.47740e-05
  3   6  13  17 -1.09694e-05
  3   6  13  19 -1.00270e-03
  3   6  13  23 -2.51475e-05
  3   6  13  24 -1.50161e-04
  3   6  13  30  1.36324e-05
  3   6  13  36  1.07919e-04
  3   6  13  41  1.84781e-04
  3   6  13  51 -2.03162e-04
  3   6  13  63 -2.66686e-04
  3   6  13  65 -1.13381e-05
  3   6  13  71  3.84238e-05
  3   6  13  75 -2.36904e-05
  3   6  13  77  2.33019e-04
  3   6  13  80  1.79241e-04
  3   6  13  85 -5.56844e-05
  3   6  13  89 -9.21592e-05
  3   6  13  96  2.02612e-05
  3   6  13 101  1.13084e-05
  3   6  13 130 -1.04050e-05
  3   6  13 131 -2.13661e-05
  3   6  13 140  2.26432e-05
  3   6  13 147 -1.19299e-05
  3   6  13 150 -2.77418e-05
  3   6  14  12  6.99080e-05
  3   6  14  14 -1.19487e-05
  3   6  14  17 -3.33470e-04
  3   6  14  23 -4.20687e-04
  3   6  14  30 -4.55739e-05
  3   6  14  35 -2.83400e-05
  3   6  14  39  1.03091e-04
  3   6  14  42 -4.22734e-05
  3   6  14  50  2.30620e-04
  3   6  14  53 -2.35943e-05
  3   6  14  58  4.07724e-05
  3   6  14  60 -2.74831e-04
  3   6  14  64  4.55836e-05
  3   6  14  65  3.98247e-05
  3   6  14  68 -7.96952e-05
  3   6  14  69  4.75522e-05
  3   6  14  70  5.12717e-05
  3   6  14  75  2.04427e-05
  3   6  14  76  3.18796e-04
  3   6  14  81  2.63843e-04
  3   6  14  82 -3.92745e-05
  3   6  14  83 -1.55176e-05
  3   6  14  84  1.28563e-05
  3   6  14  88 -5.00917e-05
  3   6  14  90 -1.04633e-05
  3   6  14  91  1.40508e-05
  3   6  14  93 -2.13885e-05
  3   6  14  99 -4.41147e-05
  3   6  14 100  4.07044e-05
  3   6  14 101  1.92761e-05
  3   6  14 102  2.69563e-05
  3   6  14 105  5.64560e-05
  3   6  14 106 -2.04907e-05
  3   6  14 108 -2.39984e-05
  3   6  14 112 -3.79836e-05
  3   6  14 113  2.94053e-05
  3   6  14 115 -7.69171e-05
  3   6  14 121  7.55062e-05
  3   6  14 125  8.30938e-05
  3   6  14 130 -8.47825e-05
  3   6  14 132  4.96475e-05
  3   6  14 139  4.26116e-05
  3   6  14 141 -1.00434e-04
  3   6  14 145  3.00983e-05
  3   6  14 146  6.05381e-05
  3   6  14 155  2.82299e-05
  3   6  14 158 -2.40954e-05
  3   6  14 160 -4.16610e-05
  3   6  14 165 -7.43701e-05
  3   6  14 166 -1.00954e-05
  3   6  14 167  1.75053e-05
  3   6  14 168 -4.51203e-05
  3   6  14 173 -1.20483e-05
  3   6  14 174  2.10637e-05
  3   6  14 175 -2.86415e-05
  3   6  14 176  2.23958e-05
  3   6  14 177  9.36888e-05
  3   6  15   8  1.42393e-04
  3   6  15  10 -2.70775e-05
  3   6  15  11  2.56540e-05
  3   6  15  16 -2.74143e-05
  3   6  15  20 -7.03594e-05
  3   6  15  25  1.10605e-05
  3   6  15  28  2.94988e-05
  3   6  15  32  4.41741e-05
  3   6  15  37  1.20812e-04
  3   6  15  44 -9.09817e-05
  3   6  15  45  9.14955e-05
  3   6  15  47  2.72211e-05
  3   6  15  48  3.97530e-05
  3   6  15  55  1.66842e-05
  3   6  15  61 -9.60645e-05
  3   6  15  62  9.63313e-05
  3   6  15  64  5.57439e-05
  3   6  15  65  5.62332e-05
  3   6  15  69  1.87600e-05
  3   6  15  70 -1.86613e-05
  3   6  15  72 -2.30496e-05
  3   6  15  79 -2.00079e-05
  3   6  15  84  1.06019e-05
  3   6  15  91 -1.62843e-05
  3   6  15  94 -1.16572e-04
  3   6  15 107 -1.49550e-05
  3   6  15 110 -4.82136e-05
  3   6  15 111 -4.82056e-05
  3   6  15 112 -2.52274e-05
  3   6  15 113  4.18491e-05
  3   6  15 117 -7.69629e-05
  3   6  15 118  1.65148e-05
  3   6  15 119 -1.65096e-05
  3   6  15 122  8.15655e-05
  3   6  15 126  1.76060e-05
  3   6  15 127 -1.75292e-05
  3   6  15 128 -1.35357e-04
  3   6  15 129  1.20996e-04
  3   6  15 142  2.32172e-04
  3   6  15 143 -2.31803e-04
  3   6  15 145 -2.16638e-04
  3   6  15 149  9.83094e-05
  3   6  15 150 -6.67266e-05
  3   6  15 153  1.15208e-05
  3   6  16   8 -4.10383e-05
  3   6  16   9  1.56014e-05
  3   6  16  10  3.30915e-05
  3   6  16  11 -3.48046e-05
  3   6  16  20 -1.91104e-05
  3   6  16  28  2.06427e-05
  3   6  16  32  1.31333e-05
  3   6  16  37  1.44585e-05
  3   6  16  44 -1.64559e-05
  3   6  16  45  1.72906e-05
  3   6  16  55 -4.93284e-05
  3   6  16  57  2.28228e-05
  3   6  16  64  1.20167e-05
  3   6  16  65  1.03749e-05
  3   6  16  75 -1.35930e-05
  3   6  16  94 -1.46456e-05
  3   6  16 107  5.63331e-05
  3   6  16 110 -1.61503e-05
  3   6  16 111  1.53200e-05
  3   6  16 113 -5.97381e-05
  3   6  16 117 -1.55014e-05
  3   6  16 122  1.50091e-05
  3   6  16 126  1.06682e-05
  3   6  16 127  1.53977e-05
  3   6  16 128 -1.16180e-04
  3   6  16 129 -9.58758e-05
  3   6  16 134 -2.99304e-05
  3   6  16 135 -3.00936e-05
  3   6  16 142  2.88689e-05
  3   6  16 143 -2.40887e-05
  3   6  16 144 -5.05510e-05
  3   6  16 145  2.52156e-05
  3   6  16 149  1.98016e-05
  3   6  16 153 -1.40184e-05
  3   6  16 170 -1.39587e-05
  3   6  16 171 -1.36415e-05
  3   6  17   8 -2.06564e-05
  3   6  17   9  2.03864e-05
  3   6  17  10 -3.16082e-05
  3   6  17  16  2.62646e-05
  3   6  17  27 -3.73308e-05
  3   6  17  28  3.72891e-05
  3   6  17  31  5.29603e-05
  3   6  17  33 -3.83778e-05
  3   6  17  37  3.59423e-05
  3   6  17  38  3.60192e-05
  3   6  17  44  2.51907e-05
  3   6  17  45 -2.44132e-05
  3   6  17  48  2.70382e-05
  3   6  17  49 -2.69431e-05
  3   6  17  55  1.05342e-04
  3   6  17  57 -7.65667e-05
  3   6  17  64 -1.53815e-05
  3   6  17  65  1.25710e-05
  3   6  17  75  2.27653e-05
  3   6  17  94 -1.88425e-05
  3   6  17  95  1.21131e-05
  3   6  17 101  4.90267e-05
  3   6  17 106  1.10151e-04
  3   6  17 107 -1.12955e-04
  3   6  17 111  1.57977e-04
  3   6  17 113 -1.09283e-05
  3   6  17 116  3.27618e-04
  3   6  17 118  4.57742e-05
  3   6  17 119  4.67061e-05
  3   6  17 123 -2.44798e-04
  3   6  17 128  1.25523e-04
  3   6  17 129  1.32350e-04
  3   6  17 135  1.24800e-05
  3   6  17 137  1.66438e-05
  3   6  17 142  6.61116e-05
  3   6  17 143  7.01791e-05
  3   6  17 144 -6.83817e-05
  3   6  17 145  1.28444e-04
  3   6  17 149 -1.72549e-05
  3   6  17 152 -2.64555e-04
  3   6  17 153 -2.64269e-04
  3   6  17 156 -5.19263e-05
  3   6  17 166  2.79411e-05
  3   6  17 167 -2.74411e-05
  3   6  17 170  7.51717e-05
  3   6  17 171  7.53203e-05
  3   6  17 174 -4.71836e-05
  3   6  18  15  1.24693e-05
  3   6  18  16 -1.23758e-05
  3   6  18  20  4.96906e-05
  3   6  18  27 -1.78135e-05
  3   6  18  28  1.79505e-05
  3   6  18  33  2.24328e-05
  3   6  18  37  1.32023e-05
  3   6  18  38 -1.18858e-05
  3   6  18  44 -1.97068e-05
  3   6  18  45  1.93676e-05
  3   6  18  57 -2.51595e-05
  3   6  18  61  7.12842e-05
  3   6  18  62 -7.01545e-05
  3   6  18  69  4.56858e-05
  3   6  18  70 -4.55839e-05
  3   6  18  72 -4.55179e-05
  3   6  18  79 -5.26563e-05
  3   6  18  84 -1.33956e-05
  3   6  18  94  3.12941e-04
  3   6  18 101  1.15871e-05
  3   6  18 106 -2.36028e-05
  3   6  18 107 -1.82349e-05
  3   6  18 111 -1.86150e-05
  3   6  18 112  2.18921e-04
  3   6  18 113  4.24988e-05
  3   6  18 116 -1.46887e-04
  3   6  18 118  1.24014e-04
  3   6  18 119 -1.23587e-04
  3   6  18 123  2.92504e-05
  3   6  18 126 -2.14248e-04
  3   6  18 127 -2.13768e-04
  3   6  18 128  3.14519e-04
  3   6  18 129 -3.17820e-04
  3   6  18 142 -7.81727e-04
  3   6  18 143  7.81622e-04
  3   6  18 144  8.57106e-04
  3   6  18 145  8.12653e-04
  3   6  18 149 -3.27301e-04
  3   6  18 153 -1.00572e-05
  3   7   8  18  1.13110e-04
  3   7   8  29 -9.91888e-04
  3   7   8  43 -3.90099e-05
  3   7   8  52 -4.59046e-04
  3   7   8  59 -1.17023e-03
  3   7   8  67 -6.48396e-04
  3   7   8  92  1.52144e-04
  3   7   8  98 -6.88705e-04
  3   7   8 103  1.56955e-04
  3   7   8 104  8.28949e-04
  3   7   8 105  1.76519e-05
  3   7   8 109 -3.72813e-04
  3   7   8 120  8.45543e-04
  3   7   8 128 -1.02039e-05
  3   7   8 129  1.08791e-05
  3   7   8 138  1.33312e-03
  3   7   8 150  1.01146e-03
  3   7   8 154 -1.51390e-03
  3   7   8 159  2.13082e-04
  3   7   8 161  9.85017e-05
  3   7   8 164  2.34269e-04
  3   7   8 169  4.28226e-05
  3   7   8 173 -5.83625e-05
  3   7   8 176 -1.11394e-04
  3   7   9   9 -6.44450e-05
  3   7   9  11  1.27203e-05
  3   7   9  16 -1.25925e-04
  3   7   9  20 -2.23951e-05
  3   7   9  21 -2.59647e-05
  3   7   9  25  2.13530e-05
  3   7   9  26 -2.55434e-05
  3   7   9  28 -1.43933e-05
  3   7   9  32  5.45513e-05
  3   7   9  33 -1.42824e-04
  3   7   9  37 -1.00130e-05
  3   7   9  40  2.39788e-03
  3   7   9  44 -2.98163e-04
  3   7   9  45  2.92483e-04
  3   7   9  47  2.11199e-05
  3   7   9  48 -1.32613e-05
  3   7   9  49 -1.32365e-05
  3   7   9  54 -2.08680e-04
  3   7   9  55  2.33645e-04
  3   7   9  94 -3.30763e-04
  3   7   9  95 -3.22167e-04
  3   7   9 107 -2.85913e-05
  3   7   9 111  4.99908e-05
  3   7   9 113  1.93223e-04
  3   7   9 114  7.90236e-04
  3   7   9 117  2.70645e-05
  3   7   9 124 -1.15115e-03
  3   7   9 126 -1.25714e-05
  3   7   9 129 -2.84078e-04
  3   7   9 133 -1.90779e-03
  3   7   9 134 -1.60904e-04
  3   7   9 135  1.60466e-04
  3   7   9 137  1.43200e-04
  3   7   9 140  1.73161e-03
  3   7   9 142  5.29624e-04
  3   7   9 143  4.81228e-04
  3   7   9 144 -3.36697e-04
  3   7   9 145  3.46144e-04
  3   7   9 147 -1.26111e-03
  3   7   9 153  2.66904e-04
  3   7  10   8 -2.64294e-04
  3   7  10  11  1.11404e-05
  3   7  10  16 -3.76452e-04
  3   7  10  20  1.15197e-04
  3   7  10  25 -3.46866e-05
  3   7  10  26 -3.47901e-05
  3   7  10  28 -5.27037e-04
  3   7  10  32 -2.12227e-04
  3   7  10  37  3.64562e-04
  3   7  10  44 -2.92306e-04
  3   7  10  45 -3.01925e-04
  3   7  10  47 -1.87531e-04
  3   7  10  54 -3.16984e-05
  3   7  10  55  3.06770e-05
  3   7  10  61 -2.85399e-04
  3   7  10  64 -1.29205e-04
  3   7  10  65 -1.35868e-04
  3   7  10  69  1.68156e-05
  3   7  10  70 -1.65256e-05
  3   7  10  94  1.20728e-05
  3   7  10 118  1.19999e-04
  3   7  10 119 -1.31776e-04
  3   7  10 122 -2.10673e-05
  3   7  10 129 -3.62203e-05
  3   7  10 137  3.51889e-05
  3   7  10 142 -3.70315e-05
  3   7  10 145 -2.71366e-05
  3   7  11   7  7.57607e-04
  3   7  11   8  1.34050e-05
  3   7  11   9  1.20123e-05
  3   7  11  13  5.05876e-04
  3   7  11  19 -2.55496e-04
  3   7  11  24 -3.29577e-04
  3   7  11  36  1.63828e-04
  3   7  11  41  1.04780e-04
  3   7  11  51  2.37923e-04
  3   7  11  63  7.26328e-05
  3   7  11  71  9.42006e-05
  3   7  11  77  7.91956e-05
  3   7  11  85  8.50239e-05
  3   7  11  89 -4.89619e-05
  3   7  11  95 -8.60840e-05
  3   7  11 142 -1.21121e-05
  3   7  12  12 -1.62230e-04
  3   7  12  17  2.59438e-04
  3   7  12  18 -1.02923e-05
  3   7  12  21  1.99875e-04
  3   7  12  23 -4.68749e-05
  3   7  12  35  8.67967e-05
  3   7  12  39  8.39844e-05
  3   7  12  41 -6.92199e-05
  3   7  12  49 -1.79972e-04
  3   7  12  50 -9.68469e-05
  3   7  12  56  5.87319e-05
  3   7  12  57 -2.16020e-04
  3   7  12  60  3.41098e-05
  3   7  12  61 -2.18034e-04
  3   7  12  62 -2.02618e-04
  3   7  12  68 -5.25264e-05
  3   7  12  72 -1.87425e-04
  3   7  12  73  1.11794e-04
  3   7  12  76 -1.76854e-05
  3   7  12  77  1.03230e-05
  3   7  12  78  1.39340e-04
  3   7  12  79 -2.18714e-04
  3   7  12  81  7.03462e-05
  3   7  12  82 -3.20501e-05
  3   7  12  83  4.58135e-04
  3   7  12  84 -2.86474e-04
  3   7  12  85  1.47126e-04
  3   7  12  86  3.37759e-04
  3   7  12  87  3.00308e-04
  3   7  12  88  1.41296e-05
  3   7  12  89  6.04983e-04
  3   7  12  91  2.81678e-04
  3   7  12  94 -1.45966e-05
  3   7  12  98  1.03967e-05
  3   7  12 103  1.06380e-05
  3   7  12 114  1.31612e-05
  3   7  12 118 -1.85180e-04
  3   7  12 126  2.28209e-04
  3   7  12 134 -1.72071e-04
  3   7  12 135  3.39510e-04
  3   7  12 142 -1.12205e-04
  3   7  12 145 -3.78735e-05
  3   7  12 149  2.11490e-04
  3   7  12 152 -1.90107e-05
  3   7  12 153 -1.68386e-04
  3   7  12 156  1.05563e-04
  3   7  12 157 -6.52915e-05
  3   7  12 159 -1.04397e-05
  3   7  12 160  1.28429e-04
  3   7  12 161  1.80661e-05
  3   7  12 164 -6.07106e-05
  3   7  12 169  7.88863e-05
  3   7  12 173 -6.50890e-04
  3   7  12 176 -1.39119e-04
  3   7  13   8  3.82335e-05
  3   7  13   9 -3.35094e-05
  3   7  13  14  9.25641e-05
  3   7  13  17 -3.86441e-05
  3   7  13  22  2.67899e-04
  3   7  13  23  1.20817e-04
  3   7  13  30 -2.16905e-04
  3   7  13  39 -3.59515e-05
  3   7  13  42 -3.53421e-04
  3   7  13  53 -2.35769e-04
  3   7  13  58  1.61637e-04
  3   7  13  64 -9.20685e-05
  3   7  13  66  7.01162e-05
  3   7  13  68 -2.74991e-05
  3   7  13  75  2.85241e-05
  3   7  13  76 -1.81664e-05
  3   7  13  81  1.45716e-05
  3   7  13  83  1.40781e-05
  3   7  13  86 -1.53661e-05
  3   7  13  87  1.53603e-05
  3   7  13  88  9.88179e-05
  3   7  13  93 -4.02479e-04
  3   7  13  97 -3.29192e-04
  3   7  13  99  1.00630e-04
  3   7  13 100 -5.74450e-05
  3   7  13 101  1.12187e-04
  3   7  13 102 -2.46022e-04
  3   7  13 105 -3.73984e-05
  3   7  13 106  1.86699e-05
  3   7  13 108  1.48997e-05
  3   7  13 112 -5.61164e-05
  3   7  13 113 -8.07939e-05
  3   7  13 115 -5.50024e-05
  3   7  13 121  1.43776e-04
  3   7  13 125 -1.41043e-04
  3   7  13 128  1.29704e-05
  3   7  13 129 -2.15617e-05
  3   7  13 130  1.21734e-04
  3   7  13 132  1.53115e-04
  3   7  13 137 -1.30138e-05
  3   7  13 139 -2.55361e-04
  3   7  13 141  2.82031e-05
  3   7  13 144  1.29649e-05
  3   7  13 145 -3.20901e-05
  3   7  13 146 -1.04981e-04
  3   7  13 151 -5.30572e-05
  3   7  13 155  5.34368e-04
  3   7  13 158 -1.49076e-05
  3   7  13 160 -3.84292e-05
  3   7  13 165  2.25733e-05
  3   7  13 166  1.90279e-05
  3   7  13 167  4.53636e-05
  3   7  13 168  1.79434e-05
  3   7  13 172  4.27358e-05
  3   7  13 175  3.11397e-05
  3   7  13 177 -8.07732e-05
  3   7  14  18 -8.30887e-05
  3   7  14  29 -3.10655e-04
  3   7  14  40  4.58268e-04
  3   7  14  43 -2.14920e-04
  3   7  14  52 -9.22371e-05
  3   7  14  59 -2.96992e-04
  3   7  14  67 -1.01296e-04
  3   7  14  76 -8.36651e-05
  3   7  14  96  6.65695e-05
  3   7  14 103  7.73022e-05
  3   7  14 104  1.45834e-04
  3   7  14 105  3.48751e-05
  3   7  14 109 -2.37719e-04
  3   7  14 114  6.51735e-05
  3   7  14 120  1.79255e-05
  3   7  14 124  4.98974e-04
  3   7  14 131  4.29816e-05
  3   7  14 133 -6.01651e-04
  3   7  14 138  1.85658e-04
  3   7  14 139  1.55212e-05
  3   7  14 140  2.95399e-04
  3   7  14 141 -5.12737e-05
  3   7  14 145  3.22408e-05
  3   7  14 147 -8.51003e-05
  3   7  14 154 -2.08276e-04
  3   7  14 158  1.52346e-05
  3   7  14 159  2.84049e-05
  3   7  14 161  1.11155e-04
  3   7  14 164  1.92409e-04
  3   7  14 165  1.28918e-05
  3   7  14 167  6.89850e-05
  3   7  14 173  7.38984e-05
  3   7  14 176  9.22714e-05
  3   7  15   8  3.45626e-05
  3   7  15   9  5.87157e-05
  3   7  15  10 -2.27665e-04
  3   7  15  11 -2.05508e-04
  3   7  15  16  2.62311e-05
  3   7  15  20 -4.36046e-05
  3   7  15  25 -1.34513e-05
  3   7  15  28  4.22190e-05
  3   7  15  32 -1.51579e-05
  3   7  15  37  2.39918e-05
  3   7  15  44  7.01004e-05
  3   7  15  45  6.87015e-05
  3   7  15  47  1.97633e-05
  3   7  15  55  4.66941e-04
  3   7  15  57 -5.98246e-04
  3   7  15  62  1.41500e-05
  3   7  15  69 -1.38022e-05
  3   7  15  70 -1.37064e-05
  3   7  15  75  1.98795e-04
  3   7  15  86 -1.44612e-05
  3   7  15  94 -2.16227e-04
  3   7  15  95 -1.56094e-05
  3   7  15 101  2.03734e-04
  3   7  15 107 -7.87069e-04
  3   7  15 110  2.48680e-04
  3   7  15 111 -2.38844e-04
  3   7  15 112 -3.98239e-05
  3   7  15 113  1.06509e-03
  3   7  15 117  1.38585e-03
  3   7  15 118  2.43677e-04
  3   7  15 119  2.53535e-04
  3   7  15 122 -7.13604e-04
  3   7  15 126 -5.81618e-05
  3   7  15 127 -6.44775e-05
  3   7  15 128  1.01433e-03
  3   7  15 129  1.10065e-03
  3   7  15 134 -1.04521e-04
  3   7  15 135  1.04309e-04
  3   7  15 137  8.10492e-05
  3   7  15 142  4.55545e-04
  3   7  15 143  4.20084e-04
  3   7  15 145  3.93479e-04
  3   7  15 149 -1.50270e-04
  3   7  15 153 -4.14833e-04
  3   7  15 156 -3.05006e-04
  3   7  15 162  4.33706e-05
  3   7  15 163  4.32782e-05
  3   7  15 166  2.09643e-04
  3   7  15 167 -2.09605e-04
  3   7  15 170  4.91769e-04
  3   7  15 171 -4.92137e-04
  3   7  15 174 -3.20153e-04
  3   7  16   9  2.66573e-04
  3   7  16  10  4.40235e-04
  3   7  16  11  4.48586e-04
  3   7  16  16 -1.47195e-04
  3   7  16  20  2.49668e-04
  3   7  16  28 -5.45953e-05
  3   7  16  32  1.78289e-04
  3   7  16  37 -3.63698e-04
  3   7  16  44  1.40221e-04
  3   7  16  45  1.37680e-04
  3   7  16  47 -2.50999e-05
  3   7  16  48 -4.17735e-04
  3   7  16  55  2.26142e-05
  3   7  16  57  1.65206e-05
  3   7  16  61  2.16780e-04
  3   7  16  64  1.86799e-04
  3   7  16  65 -1.84365e-04
  3   7  16  70 -1.25285e-04
  3   7  16  72 -1.12677e-05
  3   7  16  79 -1.03495e-04
  3   7  16  84 -1.49050e-04
  3   7  16  86 -3.88421e-05
  3   7  16  90 -9.52312e-05
  3   7  16  91  9.52524e-05
  3   7  16  94  1.45987e-03
  3   7  16 101  1.19931e-05
  3   7  16 107 -3.57582e-05
  3   7  16 110  1.21386e-03
  3   7  16 111  1.21640e-03
  3   7  16 113  8.36097e-05
  3   7  16 117 -9.08605e-04
  3   7  16 118  7.76670e-04
  3   7  16 119 -7.75336e-04
  3   7  16 122 -3.18511e-04
  3   7  16 126 -1.08874e-03
  3   7  16 127  1.08787e-03
  3   7  16 128  1.89986e-03
  3   7  16 129 -1.91169e-03
  3   7  16 134  1.76963e-05
  3   7  16 135 -1.27638e-05
  3   7  16 137  1.32418e-05
  3   7  16 142 -3.23627e-03
  3   7  16 143 -3.22177e-03
  3   7  16 144 -3.29958e-03
  3   7  16 145  3.31260e-03
  3   7  16 149 -1.35919e-03
  3   7  16 153  3.13861e-05
  3   7  16 156 -1.31760e-05
  3   7  16 170 -2.49738e-05
  3   7  16 171  1.58408e-05
  3   7  16 174  2.12135e-05
  3   7  17   8  7.75582e-04
  3   7  17   9  7.77546e-04
  3   7  17  10 -1.39547e-04
  3   7  17  16 -2.44096e-04
  3   7  17  20 -1.24633e-04
  3   7  17  25  2.11823e-05
  3   7  17  27  1.54473e-04
  3   7  17  28  1.57122e-04
  3   7  17  31 -1.78980e-04
  3   7  17  33  2.05422e-04
  3   7  17  37  3.58792e-05
  3   7  17  38 -3.28204e-05
  3   7  17  44 -5.78805e-04
  3   7  17  45 -5.76757e-04
  3   7  17  47 -1.31173e-05
  3   7  17  55  2.78052e-05
  3   7  17  57  1.18254e-04
  3   7  17  61  9.04012e-05
  3   7  17  62 -4.15442e-05
  3   7  17  64  2.08325e-04
  3   7  17  65  2.12481e-04
  3   7  17  69  3.95198e-04
  3   7  17  70 -3.94728e-04
  3   7  17  72 -6.03273e-04
  3   7  17  73  6.02345e-04
  3   7  17  79 -4.79553e-04
  3   7  17  84  5.06669e-05
  3   7  17  86 -8.76363e-05
  3   7  17  91 -1.50001e-04
  3   7  17  94  6.05534e-05
  3   7  17  95  1.25627e-05
  3   7  17 101  4.16449e-05
  3   7  17 106 -9.61797e-05
  3   7  17 107  1.47294e-05
  3   7  17 111 -1.93909e-04
  3   7  17 112  6.83296e-04
  3   7  17 113  9.48253e-05
  3   7  17 116 -5.97984e-04
  3   7  17 118  1.01820e-03
  3   7  17 119 -1.02914e-03
  3   7  17 123  5.47025e-04
  3   7  17 126 -6.51415e-04
  3   7  17 127 -6.50014e-04
  3   7  17 128  1.31921e-03
  3   7  17 129 -1.32274e-03
  3   7  17 135  1.03611e-05
  3   7  17 137  4.59129e-05
  3   7  17 142 -1.30179e-03
  3   7  17 143  1.30560e-03
  3   7  17 144  1.61143e-03
  3   7  17 145  1.61229e-03
  3   7  17 149 -7.19784e-04
  3   7  17 152  9.04499e-05
  3   7  17 170 -2.47001e-05
  3   7  17 171  1.73261e-05
  3   7  17 174  1.78522e-05
  3   7  18   8  1.73797e-04
  3   7  18   9 -1.45570e-04
  3   7  18  10  1.14168e-05
  3   7  18  15 -4.08843e-05
  3   7  18  16 -4.08305e-05
  3   7  18  20  1.91922e-05
  3   7  18  25 -6.30018e-05
  3   7  18  27 -5.21697e-04
  3   7  18  28 -5.15825e-04
  3   7  18  31  5.96690e-04
  3   7  18  32  2.67117e-05
  3   7  18  33 -2.27394e-04
  3   7  18  37 -4.96605e-04
  3   7  18  38 -4.93726e-04
  3   7  18  44  5.64996e-04
  3   7  18  45  5.65237e-04
  3   7  18  49  1.64095e-04
  3   7  18  55  5.50975e-04
  3   7  18  57 -3.00913e-04
  3   7  18  64 -2.03243e-05
  3   7  18  65  2.21844e-05
  3   7  18  69 -4.04880e-05
  3   7  18  70 -4.13099e-05
  3   7  18  75  5.25015e-05
  3   7  18  79 -1.25224e-05
  3   7  18  86 -3.08070e-05
  3   7  18  94 -1.36842e-04
  3   7  18  95  1.34960e-05
  3   7  18 101  4.33225e-04
  3   7  18 106 -3.88393e-04
  3   7  18 107 -4.02523e-04
  3   7  18 111  6.18594e-04
  3   7  18 112  1.81655e-04
  3   7  18 113  1.92615e-04
  3   7  18 116  3.74824e-04
  3   7  18 118  2.01087e-04
  3   7  18 119  2.08784e-04
  3   7  18 123 -5.10714e-05
  3   7  18 126 -1.40358e-05
  3   7  18 127  1.07852e-04
  3   7  18 128  6.52954e-04
  3   7  18 129  6.58546e-04
  3   7  18 135 -1.34213e-04
  3   7  18 137  1.43221e-04
  3   7  18 142  2.35973e-04
  3   7  18 143  2.55659e-04
  3   7  18 144 -1.61142e-04
  3   7  18 145  1.70185e-04
  3   7  18 149 -4.12110e-05
  3   7  18 153 -6.86889e-04
  3   7  18 156 -3.54299e-04
  3   7  18 162 -9.17761e-05
  3   7  18 163 -9.18273e-05
  3   7  18 166  1.18101e-04
  3   7  18 167 -1.17928e-04
  3   7  18 170  3.93832e-04
  3   7  18 171 -3.94192e-04
  3   7  18 174 -2.50784e-04
  3   8   9   8 -1.66545e-05
  3   8   9  16 -1.04216e-05
  3   8   9  25 -3.43774e-05
  3   8   9  26 -4.13543e-05
  3   8   9  28  5.87158e-05
  3   8   9  33 -4.30134e-05
  3   8   9  37 -2.45342e-05
  3   8   9  47 -2.18422e-04
  3   8   9  54  7.41884e-05
  3   8   9  55  6.66179e-05
  3   8   9  61  3.48515e-05
  3   8   9  62  2.28628e-05
  3   8   9  65  2.11046e-05
  3   8   9  75  1.83720e-05
  3   8   9  93  1.48631e-05
  3   8   9  94  8.41246e-05
  3   8   9  95 -7.35609e-05
  3   8   9 101  1.88460e-05
  3   8   9 107 -1.11595e-05
  3   8   9 111  3.27604e-05
  3   8   9 113  5.54917e-05
  3   8   9 117 -4.31833e-05
  3   8   9 126  1.01479e-05
  3   8   9 134  4.32219e-05
  3   8   9 135  4.28275e-05
  3   8   9 137  7.67041e-05
  3   8   9 142  1.33776e-04
  3   8   9 143 -9.54665e-05
  3   8   9 144  4.01090e-04
  3   8   9 145  5.55336e-04
  3   8   9 148 -1.48323e-04
  3   8   9 153  2.18579e-04
  3   8  10   8  2.30845e-04
  3   8  10  11 -6.66202e-05
  3   8  10  16  4.52752e-04
  3   8  10  20 -1.68886e-04
  3   8  10  25 -4.27991e-05
  3   8  10  26  3.85441e-05
  3   8  10  28  5.32382e-04
  3   8  10  32  2.36295e-04
  3   8  10  33 -1.58344e-05
  3   8  10  37 -4.47846e-04
  3   8  10  40 -1.75470e-04
  3   8  10  44 -3.58409e-04
  3   8  10  45  4.01162e-04
  3   8  10  47 -6.43760e-05
  3   8  10  54  1.34117e-05
  3   8  10  55  1.21221e-05
  3   8  10  61  3.86277e-04
  3   8  10  64  6.52398e-05
  3   8  10  65 -5.95878e-05
  3   8  10  69  7.65423e-05
  3   8  10  70  7.86192e-05
  3   8  10  72  6.80020e-05
  3   8  10  79  2.23746e-05
  3   8  10  84  1.44593e-05
  3   8  10  94 -1.43932e-05
  3   8  10 111 -1.03225e-05
  3   8  10 117 -9.61242e-05
  3   8  10 118  6.03260e-05
  3   8  10 119  7.44242e-05
  3   8  10 124  7.61790e-04
  3   8  10 127  1.00148e-05
  3   8  10 129 -2.79402e-05
  3   8  10 137  3.08167e-05
  3   8  10 142  1.13592e-05
  3   8  10 143 -3.82028e-05
  3   8  10 144  7.60041e-05
  3   8  10 145 -3.74743e-05
  3   8  10 147 -6.74794e-04
  3   8  10 148 -1.45321e-05
  3   8  11  12 -3.70981e-05
  3   8  11  17 -9.32467e-05
  3   8  11  23 -1.81117e-05
  3   8  11  35 -2.77488e-05
  3   8  11  39 -4.70631e-05
  3   8  11  41 -2.08218e-05
  3   8  11  49  1.30513e-04
  3   8  11  50  1.33119e-04
  3   8  11  56  4.03647e-05
  3   8  11  60  2.25440e-05
  3   8  11  62  9.39621e-05
  3   8  11  68  5.32614e-05
  3   8  11  72  8.98250e-05
  3   8  11  73 -3.77921e-05
  3   8  11  76 -1.82126e-05
  3   8  11  78 -3.64243e-05
  3   8  11  79  4.16538e-05
  3   8  11  80  1.77674e-05
  3   8  11  81 -1.46632e-04
  3   8  11  82 -1.71114e-05
  3   8  11  83 -1.77205e-04
  3   8  11  84  1.06108e-04
  3   8  11  85  7.67162e-05
  3   8  11  86 -4.16376e-05
  3   8  11  87 -1.53036e-04
  3   8  11  89 -2.71595e-05
  3   8  11  90  1.26831e-04
  3   8  11  91 -1.63587e-04
  3   8  11  95 -2.21735e-05
  3   8  11 105  1.45194e-04
  3   8  11 122  1.28664e-05
  3   8  11 126  1.17446e-04
  3   8  11 127 -5.42357e-05
  3   8  11 134  1.06567e-04
  3   8  11 135  2.54229e-05
  3   8  11 142  1.65972e-05
  3   8  11 149 -1.00747e-04
  3   8  11 151  3.11052e-04
  3   8  11 152 -3.44805e-05
  3   8  11 153  8.58372e-05
  3   8  11 156 -1.13626e-04
  3   8  11 157  1.09431e-04
  3   8  11 161 -1.41176e-05
  3   8  11 164  2.99987e-05
  3   8  11 169 -4.52027e-05
  3   8  11 173 -3.79202e-04
  3   8  12   7  9.47879e-05
  3   8  12  13  7.21038e-05
  3   8  12  19  3.98687e-04
  3   8  12  24  4.10507e-05
  3   8  12  36 -3.28315e-04
  3   8  12  41  1.86683e-04
  3   8  12  49  1.05843e-04
  3   8  12  51 -3.96792e-04
  3   8  12  63 -2.64259e-04
  3   8  12  71 -3.73309e-05
  3   8  12  77  6.11927e-05
  3   8  12  80 -7.49690e-05
  3   8  12  83 -1.01951e-04
  3   8  12  84 -9.25196e-05
  3   8  12  89 -5.17870e-05
  3   8  12 105 -3.15056e-05
  3   8  12 142  6.26256e-05
  3   8  12 145  2.79756e-05
  3   8  12 149  8.80718e-05
  3   8  12 152 -6.67941e-05
  3   8  12 156 -1.12549e-04
  3   8  12 157 -1.02894e-04
  3   8  12 176  1.03627e-04
  3   8  13  29  1.15238e-04
  3   8  13  30  3.00347e-05
  3   8  13  43  2.05539e-05
  3   8  13  52  6.75152e-05
  3   8  13  53 -6.49987e-05
  3   8  13  58 -6.06899e-05
  3   8  13  59 -2.78146e-05
  3   8  13  65 -5.24165e-05
  3   8  13  66  4.60027e-05
  3   8  13  67  9.47233e-05
  3   8  13  75 -4.79670e-05
  3   8  13  92 -1.17128e-05
  3   8  13  98  7.44580e-05
  3   8  13 103 -2.16444e-05
  3   8  13 104 -8.92656e-05
  3   8  13 109  4.59067e-05
  3   8  13 120 -9.48873e-05
  3   8  13 129  1.01659e-05
  3   8  13 130  1.87918e-05
  3   8  13 138 -1.29769e-04
  3   8  13 144  1.18491e-05
  3   8  13 145 -1.76631e-05
  3   8  13 150 -5.31665e-04
  3   8  13 154 -1.32326e-04
  3   8  13 161 -3.14801e-05
  3   8  13 164 -6.76752e-05
  3   8  13 173 -1.76082e-05
  3   8  13 176 -1.27356e-05
  3   8  14  14 -4.69433e-05
  3   8  14  17 -2.00146e-05
  3   8  14  22 -1.14588e-04
  3   8  14  30 -1.75666e-04
  3   8  14  35 -4.68666e-05
  3   8  14  39 -2.90270e-05
  3   8  14  42 -6.58552e-05
  3   8  14  53 -1.10829e-05
  3   8  14  58 -2.54059e-05
  3   8  14  64  5.33072e-05
  3   8  14  66 -1.31001e-04
  3   8  14  68 -4.94260e-05
  3   8  14  70 -1.81829e-05
  3   8  14  76 -1.59298e-05
  3   8  14  88  7.58874e-05
  3   8  14  93 -2.87936e-05
  3   8  14  97  2.34886e-04
  3   8  14  99 -7.93913e-05
  3   8  14 102  1.23942e-05
  3   8  14 105  7.78006e-05
  3   8  14 106  3.84081e-05
  3   8  14 108 -3.29374e-05
  3   8  14 115  1.15861e-05
  3   8  14 121 -1.50507e-04
  3   8  14 125  2.58712e-04
  3   8  14 129  2.73778e-05
  3   8  14 132  2.92862e-04
  3   8  14 139  2.12603e-05
  3   8  14 141  4.22236e-05
  3   8  14 145 -1.86160e-05
  3   8  14 146 -5.10100e-05
  3   8  14 151 -5.70349e-04
  3   8  14 160 -2.56686e-05
  3   8  14 165 -6.69472e-05
  3   8  14 166  2.11205e-05
  3   8  14 167  2.87645e-05
  3   8  14 172 -5.23371e-05
  3   8  14 174  1.82870e-05
  3   8  14 175  5.09296e-05
  3   8  14 177  4.77042e-05
  3   8  15   9  1.40841e-04
  3   8  15  10 -3.13295e-04
  3   8  15  11  3.20508e-04
  3   8  15  16  1.43650e-04
  3   8  15  25 -1.70545e-05
  3   8  15  28 -2.36943e-04
  3   8  15  32 -2.70598e-05
  3   8  15  37  1.35933e-04
  3   8  15  40 -1.47931e-05
  3   8  15  42  1.88912e-04
  3   8  15  47  3.27405e-04
  3   8  15  48  2.64521e-05
  3   8  15  55  3.66837e-04
  3   8  15  57 -5.22754e-04
  3   8  15  61 -1.15179e-04
  3   8  15  62  1.17490e-04
  3   8  15  64 -3.00474e-05
  3   8  15  65 -3.07997e-05
  3   8  15  69  3.01281e-05
  3   8  15  70 -2.84629e-05
  3   8  15  72 -2.12166e-05
  3   8  15  75  9.23549e-05
  3   8  15  86 -2.37139e-05
  3   8  15  93 -2.35108e-05
  3   8  15  94 -2.56122e-04
  3   8  15  95 -1.63668e-05
  3   8  15  96  1.64837e-04
  3   8  15 101  1.39591e-04
  3   8  15 107 -6.90391e-04
  3   8  15 110  2.24304e-04
  3   8  15 111  2.33510e-04
  3   8  15 112  3.48186e-05
  3   8  15 113  8.94469e-04
  3   8  15 114 -1.16575e-04
  3   8  15 117 -6.72808e-04
  3   8  15 118 -5.69294e-05
  3   8  15 119  4.77913e-05
  3   8  15 122 -4.72522e-04
  3   8  15 124 -3.47386e-04
  3   8  15 126 -4.62120e-05
  3   8  15 127  3.68918e-05
  3   8  15 128  5.67052e-04
  3   8  15 129 -6.51627e-04
  3   8  15 131 -1.23224e-05
  3   8  15 133  1.05464e-05
  3   8  15 134  6.01867e-05
  3   8  15 135  6.01151e-05
  3   8  15 137 -4.30635e-05
  3   8  15 140 -2.33020e-05
  3   8  15 142  4.17110e-04
  3   8  15 143 -4.50737e-04
  3   8  15 145  3.76743e-04
  3   8  15 147 -1.32395e-05
  3   8  15 149 -1.36886e-04
  3   8  15 150  1.69571e-04
  3   8  15 152  3.11093e-05
  3   8  15 153 -6.94556e-04
  3   8  15 155 -1.49369e-04
  3   8  15 156 -2.66727e-04
  3   8  15 162 -3.72502e-05
  3   8  15 163  3.70373e-05
  3   8  15 166 -1.82371e-04
  3   8  15 167 -1.82205e-04
  3   8  15 170  4.28783e-04
  3   8  15 171  4.28203e-04
  3   8  15 174 -2.79824e-04
  3   8  16   8  3.38178e-05
  3   8  16   9  1.37908e-04
  3   8  16  10 -1.94984e-04
  3   8  16  11  1.67216e-04
  3   8  16  16  1.90611e-04
  3   8  16  20 -4.18753e-04
  3   8  16  25 -1.02761e-04
  3   8  16  28  7.75532e-05
  3   8  16  32  1.72478e-04
  3   8  16  37 -2.71701e-04
  3   8  16  40  2.13978e-05
  3   8  16  42  2.61763e-04
  3   8  16  44  1.98752e-04
  3   8  16  45 -1.97129e-04
  3   8  16  47 -1.09861e-04
  3   8  16  48  3.79458e-04
  3   8  16  55 -2.13527e-05
  3   8  16  57 -2.70853e-05
  3   8  16  61 -1.02500e-04
  3   8  16  64 -1.03649e-04
  3   8  16  65 -1.01916e-04
  3   8  16  69 -1.13572e-05
  3   8  16  70  1.88616e-04
  3   8  16  72  1.20025e-04
  3   8  16  75 -4.43005e-05
  3   8  16  79  1.06320e-04
  3   8  16  84  1.70511e-04
  3   8  16  86  4.63972e-05
  3   8  16  90 -9.42256e-05
  3   8  16  91 -9.42314e-05
  3   8  16  93  1.33950e-04
  3   8  16  94 -1.23218e-03
  3   8  16  96  3.64564e-04
  3   8  16 101 -2.77529e-05
  3   8  16 107  3.59201e-05
  3   8  16 110 -1.01715e-03
  3   8  16 111  1.01468e-03
  3   8  16 113  3.91086e-05
  3   8  16 117 -1.49218e-03
  3   8  16 118  8.74350e-04
  3   8  16 119  8.76245e-04
  3   8  16 122  3.99980e-04
  3   8  16 124 -1.31826e-04
  3   8  16 126  9.71129e-04
  3   8  16 127  9.71542e-04
  3   8  16 128 -1.72153e-03
  3   8  16 129 -1.71486e-03
  3   8  16 131  3.67895e-04
  3   8  16 134 -1.31845e-05
  3   8  16 135 -1.08015e-05
  3   8  16 137 -3.93263e-05
  3   8  16 140  3.60454e-04
  3   8  16 142  2.80328e-03
  3   8  16 143 -2.74955e-03
  3   8  16 144 -2.77882e-03
  3   8  16 145 -2.80606e-03
  3   8  16 147  3.71464e-04
  3   8  16 149  1.41874e-03
  3   8  16 155  1.50362e-04
  3   8  16 167  1.05385e-05
  3   8  16 170  1.79661e-05
  3   8  16 171  2.59741e-05
  3   8  17   8 -5.85098e-04
  3   8  17   9  5.99095e-04
  3   8  17  16  2.41332e-04
  3   8  17  20  1.99297e-04
  3   8  17  25  7.23682e-05
  3   8  17  27 -1.10153e-04
  3   8  17  28  1.08801e-04
  3   8  17  31  2.16421e-05
  3   8  17  33  1.08356e-05
  3   8  17  37  6.46960e-05
  3   8  17  38  6.64256e-05
  3   8  17  42 -4.93547e-05
  3   8  17  44  8.07229e-05
  3   8  17  45 -8.08309e-05
  3   8  17  55 -2.30386e-05
  3   8  17  57  8.19703e-05
  3   8  17  61 -2.90165e-05
  3   8  17  62 -1.39826e-04
  3   8  17  64 -2.33824e-04
  3   8  17  65  2.33993e-04
  3   8  17  69  3.74398e-04
  3   8  17  70  3.73990e-04
  3   8  17  72  4.81910e-04
  3   8  17  73  4.77927e-04
  3   8  17  79  4.76403e-04
  3   8  17  84 -4.91838e-05
  3   8  17  86  5.26313e-05
  3   8  17  91  1.52080e-04
  3   8  17  93 -6.25421e-05
  3   8  17  94 -8.43813e-05
  3   8  17 101 -4.90354e-05
  3   8  17 106  5.48740e-05
  3   8  17 107  4.94722e-05
  3   8  17 111  6.68167e-05
  3   8  17 112 -6.43344e-04
  3   8  17 113  8.23788e-05
  3   8  17 114  1.63019e-04
  3   8  17 116  7.87696e-04
  3   8  17 118  9.06445e-04
  3   8  17 119  9.36624e-04
  3   8  17 123 -2.15696e-04
  3   8  17 126  6.08122e-04
  3   8  17 127 -6.06833e-04
  3   8  17 128 -1.00490e-03
  3   8  17 129 -1.00697e-03
  3   8  17 133  2.01039e-04
  3   8  17 140 -1.22623e-04
  3   8  17 142  1.07153e-03
  3   8  17 143  1.02814e-03
  3   8  17 144  1.56309e-03
  3   8  17 145 -1.55254e-03
  3   8  17 147 -1.29897e-04
  3   8  17 149  6.11178e-04
  3   8  17 153  3.74813e-05
  3   8  17 155 -8.57057e-05
  3   8  17 156  1.04667e-05
  3   8  17 170  1.21470e-05
  3   8  17 171  1.89375e-05
  3   8  18   8 -1.95155e-04
  3   8  18   9 -1.58298e-04
  3   8  18  10  1.46551e-04
  3   8  18  11  9.32664e-05
  3   8  18  15 -6.94477e-05
  3   8  18  16  6.72469e-05
  3   8  18  20 -1.59980e-05
  3   8  18  25  4.30032e-05
  3   8  18  27  1.67516e-05
  3   8  18  28 -1.42900e-05
  3   8  18  31  5.61478e-04
  3   8  18  32 -8.02925e-05
  3   8  18  33 -2.74870e-04
  3   8  18  37  2.22200e-04
  3   8  18  38 -2.19668e-04
  3   8  18  40  1.79963e-04
  3   8  18  44  3.08128e-04
  3   8  18  45 -3.06300e-04
  3   8  18  47 -1.47746e-04
  3   8  18  48  1.44463e-04
  3   8  18  49  1.44459e-04
  3   8  18  55  5.07556e-04
  3   8  18  57 -2.86391e-04
  3   8  18  61  9.05532e-05
  3   8  18  62 -9.63944e-05
  3   8  18  69  3.28572e-05
  3   8  18  70 -3.18711e-05
  3   8  18  72  2.56214e-05
  3   8  18  75  5.79301e-05
  3   8  18  86 -1.75920e-05
  3   8  18  93 -1.32574e-05
  3   8  18  94 -1.98226e-04
  3   8  18  96  2.26419e-04
  3   8  18 101  4.06809e-04
  3   8  18 106  3.62599e-04
  3   8  18 107 -3.65927e-04
  3   8  18 111  6.02368e-04
  3   8  18 112 -1.69483e-04
  3   8  18 113  1.75280e-04
  3   8  18 116  4.67027e-04
  3   8  18 118 -2.22319e-04
  3   8  18 119  2.21838e-04
  3   8  18 123 -1.58044e-04
  3   8  18 126 -8.31218e-05
  3   8  18 127 -3.43187e-05
  3   8  18 128  5.35199e-04
  3   8  18 129 -5.35387e-04
  3   8  18 135 -1.15368e-04
  3   8  18 137  1.50819e-04
  3   8  18 142  2.74189e-04
  3   8  18 143 -2.58342e-04
  3   8  18 144  1.44159e-04
  3   8  18 145  1.37298e-04
  3   8  18 147  2.73277e-04
  3   8  18 149 -1.40231e-04
  3   8  18 152  1.83904e-05
  3   8  18 153 -5.98231e-04
  3   8  18 155  1.25188e-05
  3   8  18 156 -3.22666e-04
  3   8  18 162  8.38258e-05
  3   8  18 163 -8.35995e-05
  3   8  18 166 -1.07852e-04
  3   8  18 167 -1.07660e-04
  3   8  18 170  3.60598e-04
  3   8  18 171  3.60021e-04
  3   8  18 174 -2.28965e-04
  3   9  10  18 -1.00568e-04
  3   9  10  21  1.66244e-05
  3   9  10  24  1.15019e-04
  3   9  10  29  1.60880e-05
  3   9  10  36  1.01354e-04
  3   9  10  62  3.47913e-05
  3   9  10  63  7.90637e-05
  3   9  10  80  4.22254e-05
  3   9  10  85 -2.55632e-05
  3   9  10  89  4.65598e-05
  3   9  10  92  5.55528e-04
  3   9  10 103  2.26241e-04
  3   9  10 120  1.48006e-04
  3   9  10 129  1.12590e-05
  3   9  10 169  2.12205e-05
  3   9  11   8  3.14126e-04
  3   9  11  11 -1.36712e-05
  3   9  11  16  5.09072e-04
  3   9  11  20 -1.70009e-04
  3   9  11  21  1.69822e-04
  3   9  11  25  7.21733e-05
  3   9  11  26  4.53199e-05
  3   9  11  28  5.20346e-04
  3   9  11  32  2.49238e-04
  3   9  11  33 -5.60291e-05
  3   9  11  37 -3.21272e-04
  3   9  11  44  2.84471e-04
  3   9  11  45  2.89812e-04
  3   9  11  47 -1.18140e-04
  3   9  11  54 -1.39940e-05
  3   9  11  55  1.55583e-05
  3   9  11  61  2.66133e-04
  3   9  11  62  2.64045e-04
  3   9  11  64  6.60240e-05
  3   9  11  65 -6.65595e-05
  3   9  11  69  2.92577e-05
  3   9  11  70  2.95566e-05
  3   9  11  72  6.66779e-05
  3   9  11  79 -1.85046e-05
  3   9  11  84  1.94662e-05
  3   9  11  94  1.21375e-05
  3   9  11  95  2.54379e-05
  3   9  11 100  4.45471e-05
  3   9  11 101 -1.98519e-05
  3   9  11 107  1.35333e-05
  3   9  11 111  1.69328e-05
  3   9  11 113 -4.35562e-05
  3   9  11 117 -2.34849e-05
  3   9  11 118 -4.58855e-05
  3   9  11 119  4.62553e-05
  3   9  11 122 -1.45881e-05
  3   9  11 127  1.22918e-05
  3   9  11 129 -1.33764e-05
  3   9  11 134 -1.51954e-05
  3   9  11 142  5.81025e-05
  3   9  11 143 -4.81989e-05
  3   9  11 144  3.76047e-05
  3   9  11 145  3.48392e-05
  3   9  11 148  3.00663e-05
  3   9  11 153  5.78314e-05
  3   9  12   8 -3.97839e-04
  3   9  12   9 -2.97180e-05
  3   9  12  11 -1.31161e-05
  3   9  12  16 -7.80744e-04
  3   9  12  20  2.41877e-04
  3   9  12  21  2.40957e-04
  3   9  12  25 -9.75488e-05
  3   9  12  26  3.74864e-05
  3   9  12  28 -8.10238e-04
  3   9  12  32 -3.80347e-04
  3   9  12  33  8.71282e-05
  3   9  12  37  5.36928e-04
  3   9  12  44  4.41301e-04
  3   9  12  45 -4.46073e-04
  3   9  12  47 -3.20080e-04
  3   9  12  55 -4.41397e-05
  3   9  12  56  2.55361e-05
  3   9  12  57  2.57182e-05
  3   9  12  61 -4.38713e-04
  3   9  12  62  4.36423e-04
  3   9  12  64 -9.34708e-05
  3   9  12  65 -9.15213e-05
  3   9  12  69  4.90207e-05
  3   9  12  70 -4.93424e-05
  3   9  12  72 -1.12331e-04
  3   9  12  79  2.32615e-05
  3   9  12  84 -2.28314e-05
  3   9  12  94  1.16378e-05
  3   9  12  95 -5.04529e-05
  3   9  12 100  6.94118e-05
  3   9  12 101  3.33861e-05
  3   9  12 107 -1.15181e-05
  3   9  12 111 -1.40825e-05
  3   9  12 113  5.22087e-05
  3   9  12 117  4.52495e-05
  3   9  12 118 -7.26923e-05
  3   9  12 119 -7.32222e-05
  3   9  12 122  8.65284e-05
  3   9  12 129  5.91210e-05
  3   9  12 137 -5.30138e-05
  3   9  12 142  1.68644e-05
  3   9  12 143  3.88197e-05
  3   9  12 144 -1.85140e-05
  3   9  12 145  3.89411e-05
  3   9  12 149  1.30249e-05
  3   9  12 153 -2.55682e-05
  3   9  13   8 -2.05155e-05
  3   9  13   9 -3.03148e-05
  3   9  13  11  2.81737e-04
  3   9  13  16 -3.27979e-05
  3   9  13  20  7.34751e-05
  3   9  13  21  7.45331e-05
  3   9  13  25  2.98449e-05
  3   9  13  26 -2.80136e-05
  3   9  13  28  4.26431e-05
  3   9  13  32  3.98984e-05
  3   9  13  33  6.39867e-04
  3   9  13  37 -2.87124e-05
  3   9  13  40  4.89781e-05
  3   9  13  44  2.60559e-04
  3   9  13  45 -2.61805e-04
  3   9  13  47  3.64602e-05
  3   9  13  48  2.96608e-04
  3   9  13  49  2.96331e-04
  3   9  13  54  4.56690e-04
  3   9  13  55 -6.05938e-04
  3   9  13  56  1.54503e-05
  3   9  13  57  1.70429e-05
  3   9  13  61  2.18165e-05
  3   9  13  62 -2.19863e-05
  3   9  13  75 -1.34915e-04
  3   9  13  94  1.34988e-03
  3   9  13  95  1.36253e-03
  3   9  13 101 -5.95391e-05
  3   9  13 107  4.01399e-04
  3   9  13 111 -6.13613e-04
  3   9  13 113 -8.98351e-04
  3   9  13 114 -3.96102e-05
  3   9  13 117 -1.39190e-03
  3   9  13 118 -4.95797e-05
  3   9  13 119 -4.99851e-05
  3   9  13 122  3.24403e-04
  3   9  13 124  1.07057e-04
  3   9  13 126  5.70252e-04
  3   9  13 127  5.69478e-04
  3   9  13 129  1.67851e-03
  3   9  13 133 -1.47920e-04
  3   9  13 134  1.30174e-04
  3   9  13 135 -1.29866e-04
  3   9  13 137 -5.80369e-05
  3   9  13 140  4.26493e-04
  3   9  13 142 -2.95554e-03
  3   9  13 143 -3.05594e-03
  3   9  13 144  2.76048e-03
  3   9  13 145 -2.68967e-03
  3   9  13 147  2.69296e-05
  3   9  13 148 -8.54272e-04
  3   9  13 156  1.15810e-04
  3   9  13 157 -1.15641e-04
  3   9  13 162  4.18230e-05
  3   9  13 163 -4.17896e-05
  3   9  13 166 -1.06433e-04
  3   9  13 167  1.06382e-04
  3   9  13 170 -2.22979e-04
  3   9  13 171  2.22996e-04
  3   9  13 174  1.46778e-04
  3   9  14   8 -1.38120e-05
  3   9  14   9 -2.52301e-05
  3   9  14  16  7.00539e-05
  3   9  14  25  3.39888e-05
  3   9  14  26  4.32620e-05
  3   9  14  28  7.46310e-05
  3   9  14  32  7.28876e-05
  3   9  14  33 -1.32856e-04
  3   9  14  37 -3.30489e-05
  3   9  14  44  1.96890e-05
  3   9  14  45  1.98510e-05
  3   9  14  47  2.65118e-04
  3   9  14  48  5.82716e-05
  3   9  14  49 -5.78733e-05
  3   9  14  54  5.05021e-04
  3   9  14  55  5.20081e-04
  3   9  14  56 -1.71668e-05
  3   9  14  57  1.42058e-05
  3   9  14  61  2.91305e-05
  3   9  14  62  3.04309e-05
  3   9  14  64 -1.98584e-05
  3   9  14  65  2.18058e-05
  3   9  14  69 -1.92587e-05
  3   9  14  70 -1.74074e-05
  3   9  14  75  1.00664e-04
  3   9  14  86 -2.38627e-05
  3   9  14  94  1.00524e-03
  3   9  14  95 -1.01134e-03
  3   9  14  96  1.38770e-05
  3   9  14 101  4.01855e-04
  3   9  14 107 -6.21956e-04
  3   9  14 111  8.67403e-04
  3   9  14 113  6.91651e-04
  3   9  14 117  3.17802e-04
  3   9  14 118 -2.65379e-04
  3   9  14 119  2.65291e-04
  3   9  14 122 -4.89933e-04
  3   9  14 126  5.44170e-04
  3   9  14 127 -5.45564e-04
  3   9  14 129 -6.34888e-04
  3   9  14 134 -7.28609e-05
  3   9  14 135 -7.23713e-05
  3   9  14 137  5.68079e-05
  3   9  14 142 -2.94644e-03
  3   9  14 143  3.00687e-03
  3   9  14 144 -3.12879e-03
  3   9  14 145 -3.07974e-03
  3   9  14 148  8.79452e-04
  3   9  14 150 -2.61121e-05
  3   9  14 153 -7.58668e-04
  3   9  14 156 -3.87809e-04
  3   9  14 157 -3.87739e-04
  3   9  14 162 -4.19965e-05
  3   9  14 163 -4.19774e-05
  3   9  14 166 -1.84288e-04
  3   9  14 167 -1.83992e-04
  3   9  14 170  5.12730e-04
  3   9  14 171  5.12746e-04
  3   9  14 174 -3.18842e-04
  3   9  15   7  1.65225e-04
  3   9  15   8 -1.99916e-05
  3   9  15   9  1.68926e-05
  3   9  15  10 -3.88412e-04
  3   9  15  11 -2.62338e-04
  3   9  15  12  2.03939e-04
  3   9  15  13  2.25808e-04
  3   9  15  14 -7.38657e-05
  3   9  15  17 -2.26084e-04
  3   9  15  19 -3.63418e-04
  3   9  15  21  9.89193e-05
  3   9  15  22 -1.37694e-04
  3   9  15  23 -2.12241e-04
  3   9  15  24 -1.53590e-04
  3   9  15  25 -1.37936e-05
  3   9  15  26  3.27509e-05
  3   9  15  30  7.24704e-05
  3   9  15  33 -8.31265e-04
  3   9  15  35 -2.20110e-04
  3   9  15  39  2.49541e-04
  3   9  15  42  2.50589e-04
  3   9  15  49 -3.35789e-04
  3   9  15  50  4.34844e-04
  3   9  15  52 -3.60820e-04
  3   9  15  53  1.08381e-04
  3   9  15  54  6.24096e-05
  3   9  15  55  1.18346e-05
  3   9  15  56 -3.98443e-04
  3   9  15  58  3.74177e-05
  3   9  15  60  9.38579e-05
  3   9  15  63 -3.62112e-04
  3   9  15  64 -1.72990e-05
  3   9  15  65  1.01128e-05
  3   9  15  66 -1.17556e-04
  3   9  15  67 -1.14537e-04
  3   9  15  68  1.13848e-04
  3   9  15  70  2.97571e-05
  3   9  15  76 -1.67063e-05
  3   9  15  80 -1.38987e-04
  3   9  15  81  6.60475e-05
  3   9  15  82  4.87706e-05
  3   9  15  84 -3.28238e-05
  3   9  15  88  1.80278e-04
  3   9  15  89  1.55118e-04
  3   9  15  90 -1.30860e-04
  3   9  15  93  1.66379e-04
  3   9  15  95 -3.51478e-04
  3   9  15  97  1.11906e-05
  3   9  15  99 -1.27938e-04
  3   9  15 102 -1.99209e-04
  3   9  15 105  9.32590e-05
  3   9  15 106 -3.16158e-05
  3   9  15 108 -2.08527e-04
  3   9  15 110 -1.31537e-04
  3   9  15 111  1.88554e-05
  3   9  15 113  1.63086e-05
  3   9  15 115 -2.66810e-05
  3   9  15 121 -2.95178e-04
  3   9  15 125 -9.27297e-05
  3   9  15 126  2.61603e-05
  3   9  15 128  5.16948e-04
  3   9  15 129  1.91158e-05
  3   9  15 130  3.64136e-04
  3   9  15 132 -2.33402e-05
  3   9  15 137  2.47047e-05
  3   9  15 138  1.01705e-05
  3   9  15 139  1.12208e-04
  3   9  15 141 -2.92915e-05
  3   9  15 142  1.02247e-05
  3   9  15 144 -3.41524e-04
  3   9  15 145  2.89651e-05
  3   9  15 146 -1.08381e-04
  3   9  15 148  2.68899e-04
  3   9  15 149  2.68868e-04
  3   9  15 151  3.35380e-04
  3   9  15 155 -1.00524e-05
  3   9  15 157  1.21089e-04
  3   9  15 158 -4.99004e-05
  3   9  15 159  1.20838e-04
  3   9  15 160  1.32270e-04
  3   9  15 161  3.57625e-04
  3   9  15 165  2.65664e-04
  3   9  15 166 -2.57932e-05
  3   9  15 167 -6.45950e-05
  3   9  15 168  1.74635e-05
  3   9  15 169  2.27093e-05
  3   9  15 172  1.27806e-04
  3   9  15 173  3.58819e-04
  3   9  15 175 -4.35625e-05
  3   9  15 177 -4.04683e-05
  3   9  16   8 -2.56091e-04
  3   9  16   9  2.34170e-04
  3   9  16  10 -3.68204e-04
  3   9  16  11  1.06367e-05
  3   9  16  12 -7.26865e-05
  3   9  16  14 -1.72613e-04
  3   9  16  17  2.53102e-04
  3   9  16  18  1.22839e-04
  3   9  16  19 -7.73401e-05
  3   9  16  21 -2.67612e-04
  3   9  16  22 -1.56009e-04
  3   9  16  23 -2.21249e-05
  3   9  16  24  3.58608e-04
  3   9  16  25  3.01200e-05
  3   9  16  26 -1.23590e-05
  3   9  16  30 -1.83506e-04
  3   9  16  33  1.07264e-04
  3   9  16  36  1.35240e-05
  3   9  16  39  3.13923e-05
  3   9  16  42 -6.43078e-05
  3   9  16  43  1.12792e-04
  3   9  16  47  4.01554e-05
  3   9  16  49 -1.34577e-04
  3   9  16  50  2.40420e-05
  3   9  16  51  4.40368e-05
  3   9  16  52 -1.29000e-04
  3   9  16  53 -7.22612e-05
  3   9  16  54 -9.89402e-05
  3   9  16  55 -5.83581e-05
  3   9  16  56 -1.35044e-04
  3   9  16  58 -8.25763e-05
  3   9  16  60  9.13790e-05
  3   9  16  62  4.12479e-04
  3   9  16  64  1.09825e-04
  3   9  16  65 -6.06385e-05
  3   9  16  66 -2.56949e-04
  3   9  16  68  3.14630e-04
  3   9  16  69  3.52593e-04
  3   9  16  70  2.25663e-04
  3   9  16  71 -3.60421e-04
  3   9  16  72  1.73810e-05
  3   9  16  73 -1.06527e-05
  3   9  16  76 -1.62607e-04
  3   9  16  78 -1.16585e-05
  3   9  16  79  1.83386e-05
  3   9  16  80  1.60880e-05
  3   9  16  81  1.45571e-04
  3   9  16  82  2.45467e-05
  3   9  16  83 -5.28216e-05
  3   9  16  84  3.16107e-05
  3   9  16  85 -3.57334e-04
  3   9  16  86 -2.88741e-05
  3   9  16  87 -2.54378e-05
  3   9  16  88 -3.39564e-04
  3   9  16  89  1.30698e-04
  3   9  16  90  5.59081e-05
  3   9  16  91  3.74877e-05
  3   9  16  92 -3.67945e-04
  3   9  16  93  1.71148e-04
  3   9  16  95  9.92000e-05
  3   9  16  97 -5.50756e-05
  3   9  16  98  3.65570e-04
  3   9  16  99 -2.58563e-04
  3   9  16 100 -3.47666e-05
  3   9  16 102 -3.65270e-05
  3   9  16 105 -1.89314e-05
  3   9  16 106  4.71772e-05
  3   9  16 108 -3.18316e-05
  3   9  16 115 -4.19665e-04
  3   9  16 120 -3.59458e-04
  3   9  16 121 -1.41693e-04
  3   9  16 125  3.06411e-04
  3   9  16 128 -5.62224e-04
  3   9  16 129  7.01325e-05
  3   9  16 130  3.35591e-05
  3   9  16 132  1.32487e-04
  3   9  16 135 -2.44914e-05
  3   9  16 137 -4.24439e-05
  3   9  16 138 -3.63686e-04
  3   9  16 139 -2.50080e-04
  3   9  16 141  3.97630e-04
  3   9  16 145 -3.40664e-05
  3   9  16 146 -3.29732e-04
  3   9  16 148  4.49370e-04
  3   9  16 149  4.31075e-04
  3   9  16 150  4.55104e-04
  3   9  16 151  1.27838e-04
  3   9  16 153  1.03023e-05
  3   9  16 154  3.62758e-04
  3   9  16 155  1.75788e-04
  3   9  16 157  4.05714e-04
  3   9  16 158  3.25544e-04
  3   9  16 159 -3.60780e-04
  3   9  16 160  5.35219e-05
  3   9  16 164  1.66190e-04
  3   9  16 165  9.50500e-05
  3   9  16 166  2.65466e-05
  3   9  16 167  1.05537e-04
  3   9  16 168  2.12753e-04
  3   9  16 169  4.17409e-05
  3   9  16 170  1.43545e-05
  3   9  16 172 -3.31658e-05
  3   9  16 174  5.96411e-05
  3   9  16 175 -1.11026e-04
  3   9  16 176  6.56753e-05
  3   9  16 177  1.19055e-04
  3   9  17   8 -2.11892e-04
  3   9  17   9  9.40416e-05
  3   9  17  10  9.41343e-04
  3   9  17  11 -4.97173e-05
  3   9  17  12  1.36137e-04
  3   9  17  14  4.93142e-05
  3   9  17  17 -2.90574e-04
  3   9  17  18 -1.80403e-04
  3   9  17  19 -1.21768e-05
  3   9  17  21 -5.58645e-05
  3   9  17  22  4.67934e-05
  3   9  17  23  1.37021e-04
  3   9  17  24 -1.86229e-04
  3   9  17  25  2.89548e-05
  3   9  17  26 -2.34387e-04
  3   9  17  27 -3.73094e-05
  3   9  17  29  1.74867e-04
  3   9  17  30 -4.69240e-05
  3   9  17  32  1.22831e-05
  3   9  17  35  1.11762e-04
  3   9  17  36 -5.39137e-05
  3   9  17  38  2.75305e-05
  3   9  17  39  3.73625e-05
  3   9  17  41  1.86993e-04
  3   9  17  42 -4.44205e-05
  3   9  17  47 -2.75602e-05
  3   9  17  49 -1.24753e-05
  3   9  17  50 -4.59983e-04
  3   9  17  53  4.53682e-05
  3   9  17  54  1.50960e-04
  3   9  17  56  2.98187e-05
  3   9  17  58  6.87154e-05
  3   9  17  60 -9.70553e-05
  3   9  17  61  1.41721e-05
  3   9  17  62  2.57949e-04
  3   9  17  64 -7.01268e-05
  3   9  17  65 -5.38806e-05
  3   9  17  66  9.70130e-05
  3   9  17  67  1.29880e-04
  3   9  17  68 -6.90175e-05
  3   9  17  69 -1.67412e-04
  3   9  17  70 -1.79162e-04
  3   9  17  71  1.86154e-04
  3   9  17  72 -1.79753e-05
  3   9  17  73 -1.67724e-04
  3   9  17  76  7.87030e-05
  3   9  17  77  1.86745e-04
  3   9  17  78 -1.22115e-05
  3   9  17  79 -1.85392e-05
  3   9  17  80 -4.35804e-05
  3   9  17  81 -6.04896e-05
  3   9  17  82  1.46918e-04
  3   9  17  83 -6.88610e-05
  3   9  17  84 -6.69973e-05
  3   9  17  86  3.24163e-05
  3   9  17  87 -2.93372e-05
  3   9  17  88  1.40882e-04
  3   9  17  89 -1.97471e-04
  3   9  17  90  1.08197e-04
  3   9  17  91 -4.31234e-05
  3   9  17  93 -7.34922e-05
  3   9  17  95  1.34116e-04
  3   9  17  98 -1.71866e-04
  3   9  17  99  2.38470e-05
  3   9  17 100  5.60128e-05
  3   9  17 102  1.95758e-04
  3   9  17 103  1.75397e-04
  3   9  17 104 -1.13336e-04
  3   9  17 105 -2.14725e-05
  3   9  17 106  3.17387e-04
  3   9  17 107 -3.01345e-05
  3   9  17 108 -8.74637e-05
  3   9  17 109 -1.35056e-04
  3   9  17 111 -1.24802e-05
  3   9  17 112 -6.43095e-05
  3   9  17 113  5.72997e-05
  3   9  17 115  1.93805e-04
  3   9  17 116 -4.15914e-04
  3   9  17 117  1.20744e-05
  3   9  17 119 -1.05387e-05
  3   9  17 121 -3.75594e-04
  3   9  17 125 -9.47220e-05
  3   9  17 127  4.54475e-04
  3   9  17 128 -4.70743e-04
  3   9  17 129 -6.07234e-05
  3   9  17 130 -1.99734e-05
  3   9  17 132  1.09413e-04
  3   9  17 134 -1.34792e-04
  3   9  17 135  3.75483e-05
  3   9  17 136 -1.28243e-05
  3   9  17 139  8.59705e-05
  3   9  17 141  2.32668e-04
  3   9  17 144  1.12521e-04
  3   9  17 145  4.53758e-05
  3   9  17 146 -4.84883e-05
  3   9  17 148 -6.42283e-04
  3   9  17 149  3.25219e-04
  3   9  17 150 -3.45786e-04
  3   9  17 151  9.37223e-05
  3   9  17 152 -9.95372e-05
  3   9  17 153 -1.66716e-05
  3   9  17 154  5.86586e-05
  3   9  17 155 -1.14657e-04
  3   9  17 156 -1.10601e-05
  3   9  17 157 -2.52793e-04
  3   9  17 158 -3.27509e-04
  3   9  17 165 -1.12862e-05
  3   9  17 166 -2.73246e-05
  3   9  17 167 -8.09983e-05
  3   9  17 168 -1.11818e-04
  3   9  17 169  1.79326e-04
  3   9  17 172  8.96862e-05
  3   9  17 173 -2.97100e-05
  3   9  17 174 -3.75015e-05
  3   9  17 175  4.48053e-05
  3   9  17 176 -1.83934e-04
  3   9  17 177  3.11715e-05
  3   9  18   7 -5.70703e-05
  3   9  18   8 -1.45461e-05
  3   9  18   9 -3.37738e-05
  3   9  18  10  3.54752e-04
  3   9  18  11  2.82109e-05
  3   9  18  12  3.36517e-05
  3   9  18  13 -6.19230e-05
  3   9  18  14  5.27892e-05
  3   9  18  15  6.55522e-05
  3   9  18  19  1.79375e-04
  3   9  18  21 -2.85112e-05
  3   9  18  22  5.38320e-05
  3   9  18  23  4.61878e-04
  3   9  18  24  2.55863e-05
  3   9  18  26  7.68351e-05
  3   9  18  27  2.67595e-04
  3   9  18  29 -7.35353e-05
  3   9  18  30 -2.05049e-05
  3   9  18  31 -5.06608e-05
  3   9  18  32 -1.44525e-04
  3   9  18  35 -8.03491e-05
  3   9  18  38 -7.53289e-05
  3   9  18  39 -1.05568e-04
  3   9  18  41 -2.14259e-05
  3   9  18  42 -3.55674e-05
  3   9  18  50 -1.13667e-04
  3   9  18  51 -1.76972e-04
  3   9  18  53  3.52422e-05
  3   9  18  54  5.01300e-05
  3   9  18  56  2.38907e-04
  3   9  18  58  1.19877e-04
  3   9  18  60 -1.01809e-04
  3   9  18  61  1.65746e-05
  3   9  18  65 -1.10051e-05
  3   9  18  66 -2.17088e-05
  3   9  18  67 -1.82820e-04
  3   9  18  68  1.46905e-04
  3   9  18  76 -2.78558e-05
  3   9  18  77 -2.62725e-05
  3   9  18  81  7.73863e-05
  3   9  18  82 -5.51810e-05
  3   9  18  84 -4.17932e-05
  3   9  18  88 -5.30555e-05
  3   9  18  89 -2.38304e-05
  3   9  18  90  3.92634e-05
  3   9  18  91 -1.20660e-05
  3   9  18  93 -7.36437e-05
  3   9  18  95  1.28590e-04
  3   9  18  97 -9.19741e-05
  3   9  18  99 -1.82733e-05
  3   9  18 100 -4.36222e-04
  3   9  18 101 -1.41330e-05
  3   9  18 102  3.96879e-04
  3   9  18 104 -1.72358e-04
  3   9  18 105 -2.62897e-05
  3   9  18 106 -4.88905e-04
  3   9  18 107  2.22474e-05
  3   9  18 108  3.37126e-05
  3   9  18 112 -2.08949e-04
  3   9  18 113 -1.50514e-04
  3   9  18 115 -4.17660e-05
  3   9  18 116 -4.09761e-05
  3   9  18 117 -4.46558e-05
  3   9  18 121  1.97300e-04
  3   9  18 122  2.84319e-04
  3   9  18 123 -3.00722e-04
  3   9  18 125 -5.11192e-05
  3   9  18 126 -1.73507e-05
  3   9  18 127 -1.24699e-05
  3   9  18 128 -8.69686e-04
  3   9  18 129 -3.18897e-04
  3   9  18 130 -7.17323e-05
  3   9  18 132 -4.81704e-05
  3   9  18 134 -2.14690e-05
  3   9  18 137  4.23352e-04
  3   9  18 138 -1.74512e-04
  3   9  18 139 -4.15489e-04
  3   9  18 142 -1.20585e-05
  3   9  18 144 -1.06231e-04
  3   9  18 145  1.00117e-05
  3   9  18 148 -6.36557e-05
  3   9  18 149 -1.15969e-04
  3   9  18 150 -2.11229e-05
  3   9  18 151 -4.13220e-05
  3   9  18 154 -1.75083e-04
  3   9  18 155 -4.36697e-04
  3   9  18 157 -1.17824e-05
  3   9  18 158  3.98308e-04
  3   9  18 159 -9.22319e-05
  3   9  18 160 -1.62276e-04
  3   9  18 161 -1.84860e-04
  3   9  18 165 -1.03412e-04
  3   9  18 166  1.07740e-05
  3   9  18 167  3.99081e-05
  3   9  18 168 -3.06423e-05
  3   9  18 173 -1.86299e-04
  3   9  18 174  2.61826e-05
  3   9  18 175  2.99810e-05
  3   9  18 176  1.42460e-04
  3   9  18 177 -5.11472e-05
  3  10  11   8  5.85174e-05
  3  10  11   9 -2.13732e-05
  3  10  11  11 -2.28019e-05
  3  10  11  16  5.56016e-05
  3  10  11  20 -6.81016e-05
  3  10  11  25 -6.98154e-05
  3  10  11  26  6.81411e-05
  3  10  11  28 -1.60182e-05
  3  10  11  32 -1.20142e-05
  3  10  11  33  5.15587e-05
  3  10  11  37  2.21916e-05
  3  10  11  42  1.05902e-04
  3  10  11  47  2.90117e-04
  3  10  11  48  3.22506e-05
  3  10  11  49 -3.18052e-05
  3  10  11  54 -1.11061e-05
  3  10  11  61  8.78285e-05
  3  10  11  62  1.29104e-05
  3  10  11  64 -3.88239e-05
  3  10  11  65 -2.07677e-05
  3  10  11  70  1.19678e-05
  3  10  11  72  1.40643e-05
  3  10  11  94 -1.02826e-05
  3  10  11 101 -2.53953e-05
  3  10  11 107 -1.21737e-05
  3  10  11 111 -1.07996e-05
  3  10  11 113 -1.14289e-05
  3  10  11 117  2.12693e-05
  3  10  11 118 -1.85970e-05
  3  10  11 119 -2.67972e-05
  3  10  11 126 -2.45010e-05
  3  10  11 127 -2.31766e-05
  3  10  11 129  8.24123e-05
  3  10  11 134  1.71840e-05
  3  10  11 135 -1.73285e-05
  3  10  11 137 -1.36926e-04
  3  10  11 142  5.99944e-05
  3  10  11 143 -5.66279e-05
  3  10  11 144 -8.09341e-05
  3  10  11 145 -6.80304e-05
  3  10  11 148  1.19522e-04
  3  10  11 153 -1.83731e-04
  3  10  12   8  2.95788e-05
  3  10  12   9 -7.85160e-05
  3  10  12  11  3.68115e-05
  3  10  12  16  1.59064e-04
  3  10  12  20 -5.29979e-05
  3  10  12  25  3.86602e-05
  3  10  12  26  3.48757e-05
  3  10  12  28 -6.05013e-05
  3  10  12  32 -5.71759e-05
  3  10  12  33  5.86253e-05
  3  10  12  37 -1.01146e-04
  3  10  12  44 -2.77011e-04
  3  10  12  45 -2.75507e-04
  3  10  12  48 -3.30407e-05
  3  10  12  49 -3.27962e-05
  3  10  12  54  2.85280e-05
  3  10  12  55 -2.74950e-05
  3  10  12  61  2.50342e-05
  3  10  12  64 -1.47270e-05
  3  10  12  65 -2.88198e-05
  3  10  12  75 -1.22281e-05
  3  10  12  94  9.89466e-05
  3  10  12  95  9.71685e-05
  3  10  12 101 -3.79066e-05
  3  10  12 111 -4.94766e-05
  3  10  12 113 -7.06630e-05
  3  10  12 117  1.17096e-04
  3  10  12 122  4.21341e-05
  3  10  12 126  1.76896e-05
  3  10  12 127 -1.89639e-05
  3  10  12 129  9.80451e-05
  3  10  12 134 -3.80361e-05
  3  10  12 135 -3.79455e-05
  3  10  12 137 -9.66872e-05
  3  10  12 142  1.35688e-04
  3  10  12 143  1.31084e-04
  3  10  12 144 -2.00348e-04
  3  10  12 145  2.26507e-04
  3  10  12 148  9.58659e-05
  3  10  12 153 -2.52723e-04
  3  10  12 170 -1.52235e-05
  3  10  12 171  1.54940e-05
  3  10  13   8 -4.04285e-04
  3  10  13  11  2.40186e-05
  3  10  13  16 -1.85397e-04
  3  10  13  20  2.40264e-04
  3  10  13  26 -1.03847e-05
  3  10  13  28  2.96101e-05
  3  10  13  32 -8.78185e-05
  3  10  13  33 -7.56408e-05
  3  10  13  37 -1.82863e-04
  3  10  13  44  4.80200e-04
  3  10  13  45  4.76754e-04
  3  10  13  47 -1.23403e-04
  3  10  13  54  7.96049e-05
  3  10  13  55 -7.29725e-05
  3  10  13  56 -2.94737e-04
  3  10  13  57  1.08846e-05
  3  10  13  61  2.17465e-05
  3  10  13  64  7.77932e-05
  3  10  13  65  7.66184e-05
  3  10  13  72  5.47006e-05
  3  10  13  75  1.51018e-05
  3  10  13  79  5.08312e-05
  3  10  13  84 -1.05975e-04
  3  10  13  86 -1.49931e-05
  3  10  13  90 -9.17950e-05
  3  10  13  91  9.15585e-05
  3  10  13  94 -6.22663e-05
  3  10  13  95 -6.65536e-05
  3  10  13 107 -2.07881e-05
  3  10  13 111  4.93509e-05
  3  10  13 113  1.26492e-05
  3  10  13 117  3.33101e-04
  3  10  13 118  4.97107e-05
  3  10  13 119 -4.85723e-05
  3  10  13 122 -6.11709e-04
  3  10  13 126 -1.86110e-05
  3  10  13 127  3.64579e-05
  3  10  13 129  1.05526e-04
  3  10  13 142  1.84867e-04
  3  10  13 143  2.54758e-04
  3  10  13 144  2.74808e-04
  3  10  13 145 -3.49826e-04
  3  10  13 148 -7.03676e-05
  3  10  13 171  1.15980e-05
  3  10  14   8  1.73806e-04
  3  10  14  11 -3.71353e-05
  3  10  14  16 -4.59514e-04
  3  10  14  20  2.29511e-04
  3  10  14  25  4.24677e-05
  3  10  14  26 -3.89593e-05
  3  10  14  28  1.39625e-04
  3  10  14  32  2.67244e-04
  3  10  14  33  1.00749e-04
  3  10  14  37  1.29986e-04
  3  10  14  42  3.96499e-05
  3  10  14  44 -3.83606e-04
  3  10  14  45  3.79196e-04
  3  10  14  47  9.68554e-05
  3  10  14  54  5.27280e-05
  3  10  14  55  5.38631e-05
  3  10  14  56 -5.19761e-04
  3  10  14  61 -1.74684e-04
  3  10  14  64  1.70676e-04
  3  10  14  65 -1.74103e-04
  3  10  14  69 -4.82731e-04
  3  10  14  70 -4.80533e-04
  3  10  14  72 -5.12926e-04
  3  10  14  79 -4.11874e-04
  3  10  14  84 -2.84889e-05
  3  10  14  86 -7.48083e-05
  3  10  14  90 -7.08219e-05
  3  10  14  91 -7.05311e-05
  3  10  14  93 -1.10750e-05
  3  10  14  94  3.06557e-04
  3  10  14  95 -3.03226e-04
  3  10  14 101  5.07382e-05
  3  10  14 107 -2.91063e-05
  3  10  14 111 -4.81801e-04
  3  10  14 113  1.47715e-05
  3  10  14 117  1.31111e-03
  3  10  14 118 -1.53517e-04
  3  10  14 119 -1.54187e-04
  3  10  14 122 -6.06348e-04
  3  10  14 126  6.39064e-05
  3  10  14 127  3.12594e-05
  3  10  14 129 -9.62660e-04
  3  10  14 137  2.78607e-05
  3  10  14 142 -4.79400e-04
  3  10  14 143  4.22179e-04
  3  10  14 144  4.59873e-04
  3  10  14 145  4.16756e-04
  3  10  14 148 -9.58262e-05
  3  10  14 150  2.59541e-05
  3  10  14 153 -6.91993e-05
  3  10  14 155 -2.08469e-05
  3  10  14 156 -1.10376e-05
  3  10  14 170 -2.39184e-05
  3  10  14 171 -2.06296e-05
  3  10  14 174  1.58147e-05
  3  10  15   8  3.86660e-04
  3  10  15   9  3.21127e-04
  3  10  15  10 -3.51979e-04
  3  10  15  11  1.09613e-05
  3  10  15  12 -7.27935e-05
  3  10  15  14 -1.72619e-04
  3  10  15  17  2.53061e-04
  3  10  15  22 -1.56011e-04
  3  10  15  23 -2.21321e-05
  3  10  15  24  3.59918e-04
  3  10  15  25 -3.00506e-05
  3  10  15  26 -1.63500e-05
  3  10  15  30 -1.83517e-04
  3  10  15  33 -1.09397e-04
  3  10  15  38  1.29813e-05
  3  10  15  39  3.14056e-05
  3  10  15  41 -1.67714e-04
  3  10  15  42  1.23984e-04
  3  10  15  43 -2.60600e-05
  3  10  15  47  1.91616e-05
  3  10  15  49 -1.36712e-04
  3  10  15  50  8.15518e-05
  3  10  15  51 -1.62517e-04
  3  10  15  53 -7.22494e-05
  3  10  15  54  1.06793e-04
  3  10  15  55 -3.41562e-05
  3  10  15  56 -1.44575e-04
  3  10  15  57 -1.35730e-04
  3  10  15  58 -8.25334e-05
  3  10  15  59  3.60595e-04
  3  10  15  60  9.13772e-05
  3  10  15  62 -3.87499e-04
  3  10  15  63 -2.00370e-04
  3  10  15  64  1.08609e-04
  3  10  15  65 -3.36235e-05
  3  10  15  66 -2.56969e-04
  3  10  15  68  3.14708e-04
  3  10  15  69 -2.22583e-04
  3  10  15  70  2.25990e-04
  3  10  15  71 -3.60154e-04
  3  10  15  72  1.73059e-05
  3  10  15  73 -1.06503e-05
  3  10  15  74 -1.11294e-05
  3  10  15  76 -1.62663e-04
  3  10  15  77 -1.76290e-04
  3  10  15  78 -1.16884e-05
  3  10  15  79  1.83230e-05
  3  10  15  80  3.59405e-04
  3  10  15  81  1.45494e-04
  3  10  15  82 -2.47025e-05
  3  10  15  83 -3.65227e-05
  3  10  15  84  3.17784e-05
  3  10  15  85 -1.00845e-05
  3  10  15  86 -2.88452e-05
  3  10  15  87 -2.54429e-05
  3  10  15  88 -3.39486e-04
  3  10  15  89  4.87405e-05
  3  10  15  90 -2.97505e-04
  3  10  15  91  3.76462e-05
  3  10  15  92  1.01114e-05
  3  10  15  93  1.48506e-04
  3  10  15  95 -1.07820e-04
  3  10  15  96  2.76777e-05
  3  10  15  97 -5.50674e-05
  3  10  15  98  3.53536e-04
  3  10  15  99 -2.58570e-04
  3  10  15 100  3.12000e-05
  3  10  15 102 -3.65323e-05
  3  10  15 104 -3.55808e-04
  3  10  15 105 -1.89274e-05
  3  10  15 106 -4.84486e-05
  3  10  15 108 -3.18614e-05
  3  10  15 109  1.11794e-04
  3  10  15 110  3.72933e-05
  3  10  15 113  1.72947e-04
  3  10  15 114  1.51647e-05
  3  10  15 115 -4.19590e-04
  3  10  15 121 -1.41711e-04
  3  10  15 124 -1.08822e-04
  3  10  15 125  3.06414e-04
  3  10  15 128  4.43492e-04
  3  10  15 129  8.33679e-05
  3  10  15 130  3.59118e-04
  3  10  15 131  3.29872e-04
  3  10  15 132  1.31220e-04
  3  10  15 133  3.48144e-04
  3  10  15 135 -2.47480e-05
  3  10  15 136 -2.18916e-05
  3  10  15 137 -3.07269e-05
  3  10  15 138 -3.56084e-04
  3  10  15 139 -9.43920e-05
  3  10  15 140 -3.23214e-04
  3  10  15 141 -4.44639e-04
  3  10  15 144  1.59765e-04
  3  10  15 146 -3.29723e-04
  3  10  15 147 -2.92297e-05
  3  10  15 148  8.75904e-05
  3  10  15 149 -8.66040e-05
  3  10  15 151  1.20451e-04
  3  10  15 154  3.56737e-04
  3  10  15 155  2.69654e-05
  3  10  15 158 -1.41757e-04
  3  10  15 160  1.09887e-04
  3  10  15 164 -4.44733e-05
  3  10  15 165 -1.97339e-05
  3  10  15 166  2.65731e-05
  3  10  15 167  1.05623e-04
  3  10  15 168  1.12581e-04
  3  10  15 169 -5.35061e-05
  3  10  15 170  1.43435e-05
  3  10  15 172 -3.30855e-05
  3  10  15 174  5.95612e-05
  3  10  15 175 -1.10866e-04
  3  10  15 176  3.67638e-04
  3  10  15 177  1.19010e-04
  3  10  16   7 -5.56832e-05
  3  10  16   8 -2.10704e-05
  3  10  16   9 -6.55087e-05
  3  10  16  10  3.98405e-04
  3  10  16  11  2.60569e-04
  3  10  16  12 -2.03966e-04
  3  10  16  14  7.38617e-05
  3  10  16  17  2.26069e-04
  3  10  16  18 -3.61680e-04
  3  10  16  22  1.37681e-04
  3  10  16  23  2.12216e-04
  3  10  16  24  1.38899e-04
  3  10  16  25 -1.36826e-05
  3  10  16  26 -3.43628e-05
  3  10  16  30 -7.24892e-05
  3  10  16  33 -8.36463e-04
  3  10  16  35  2.20130e-04
  3  10  16  36 -3.60051e-04
  3  10  16  39 -2.49547e-04
  3  10  16  40  1.87568e-05
  3  10  16  41  3.59088e-04
  3  10  16  49  3.35864e-04
  3  10  16  50 -1.89829e-04
  3  10  16  53 -1.08364e-04
  3  10  16  54  1.22193e-05
  3  10  16  56  3.98564e-04
  3  10  16  57  3.00022e-04
  3  10  16  58 -3.73647e-05
  3  10  16  59  2.52358e-05
  3  10  16  60 -9.38611e-05
  3  10  16  64  1.74372e-05
  3  10  16  66  1.17553e-04
  3  10  16  67  1.10712e-04
  3  10  16  68 -1.13872e-04
  3  10  16  69  1.20371e-04
  3  10  16  70 -3.45201e-05
  3  10  16  76  1.66778e-05
  3  10  16  77  3.58002e-04
  3  10  16  81 -6.58201e-05
  3  10  16  82  4.87719e-05
  3  10  16  85 -1.26057e-04
  3  10  16  88 -1.80339e-04
  3  10  16  89 -3.54940e-04
  3  10  16  92 -2.31822e-04
  3  10  16  93 -3.30290e-05
  3  10  16  94 -1.62028e-05
  3  10  16  95  3.50695e-04
  3  10  16  96  2.04172e-05
  3  10  16  97 -1.11872e-05
  3  10  16  99  1.27950e-04
  3  10  16 102  1.99185e-04
  3  10  16 104 -1.19241e-04
  3  10  16 105 -9.32654e-05
  3  10  16 106 -2.93393e-05
  3  10  16 108  2.08512e-04
  3  10  16 109 -3.60425e-04
  3  10  16 110 -1.19808e-04
  3  10  16 111  1.91627e-05
  3  10  16 113  4.79994e-05
  3  10  16 114 -2.73881e-04
  3  10  16 115  2.67022e-05
  3  10  16 120 -9.71173e-05
  3  10  16 121  2.95187e-04
  3  10  16 124  3.56607e-04
  3  10  16 125  9.27332e-05
  3  10  16 126  2.38836e-05
  3  10  16 128  4.49535e-04
  3  10  16 130 -2.12037e-04
  3  10  16 131 -2.43569e-05
  3  10  16 132  2.57117e-05
  3  10  16 133  1.06633e-04
  3  10  16 136  1.03440e-05
  3  10  16 137 -2.01944e-05
  3  10  16 138  1.06731e-05
  3  10  16 139  8.99498e-05
  3  10  16 140  2.61254e-05
  3  10  16 141 -1.01392e-04
  3  10  16 142 -1.02943e-05
  3  10  16 146  1.08347e-04
  3  10  16 147  2.82036e-04
  3  10  16 148 -2.82415e-04
  3  10  16 149  2.95235e-04
  3  10  16 151  4.64952e-05
  3  10  16 155  1.59715e-04
  3  10  16 160 -2.43903e-04
  3  10  16 161  3.61598e-04
  3  10  16 165  1.15931e-04
  3  10  16 166  2.58618e-05
  3  10  16 167  6.49361e-05
  3  10  16 168 -8.25462e-05
  3  10  16 169  1.99939e-05
  3  10  16 172 -1.27770e-04
  3  10  16 173  3.62258e-04
  3  10  16 175  4.32484e-05
  3  10  16 176  1.34741e-04
  3  10  16 177  4.04330e-05
  3  10  17   7  7.30308e-05
  3  10  17   8 -2.60019e-05
  3  10  17   9 -1.57662e-04
  3  10  17  10 -3.58425e-04
  3  10  17  11  2.92751e-04
  3  10  17  12 -4.13880e-05
  3  10  17  13  6.78856e-05
  3  10  17  14 -5.28064e-05
  3  10  17  18 -1.41300e-04
  3  10  17  22 -5.38170e-05
  3  10  17  23 -5.01911e-04
  3  10  17  24 -5.37276e-05
  3  10  17  26 -7.55592e-05
  3  10  17  27 -3.46038e-04
  3  10  17  29  4.87416e-05
  3  10  17  30  2.05051e-05
  3  10  17  31  3.30363e-04
  3  10  17  32  3.31233e-04
  3  10  17  35 -7.30198e-05
  3  10  17  36  1.83313e-04
  3  10  17  38 -2.80697e-05
  3  10  17  39  1.05596e-04
  3  10  17  42 -1.36751e-05
  3  10  17  43 -1.71479e-04
  3  10  17  47 -1.47713e-05
  3  10  17  50  2.33022e-04
  3  10  17  51 -1.88244e-04
  3  10  17  52  9.86634e-05
  3  10  17  53 -3.52505e-05
  3  10  17  56 -2.44363e-04
  3  10  17  57 -2.07368e-04
  3  10  17  58 -1.19879e-04
  3  10  17  59 -1.80981e-04
  3  10  17  60  1.01874e-04
  3  10  17  62  4.28779e-04
  3  10  17  65  1.07482e-05
  3  10  17  66  2.16958e-05
  3  10  17  68 -1.46915e-04
  3  10  17  73 -2.33329e-05
  3  10  17  76  4.23280e-05
  3  10  17  80  1.81080e-04
  3  10  17  81  7.78403e-05
  3  10  17  82 -5.50147e-05
  3  10  17  84  1.42370e-05
  3  10  17  88  8.53773e-04
  3  10  17  89 -2.52466e-05
  3  10  17  91  1.25509e-05
  3  10  17  93  1.15580e-05
  3  10  17  95 -1.19081e-04
  3  10  17  96 -2.88094e-04
  3  10  17  97  9.19783e-05
  3  10  17  99  1.83119e-05
  3  10  17 100  2.01242e-05
  3  10  17 102 -3.96857e-04
  3  10  17 105  2.62831e-05
  3  10  17 106  4.87168e-04
  3  10  17 107 -1.90600e-05
  3  10  17 108 -3.36973e-05
  3  10  17 112 -2.26214e-04
  3  10  17 113 -1.93788e-05
  3  10  17 116 -2.62485e-04
  3  10  17 117  2.37340e-04
  3  10  17 119 -4.58402e-04
  3  10  17 120  1.76005e-04
  3  10  17 121 -1.97289e-04
  3  10  17 122 -2.84748e-04
  3  10  17 123  2.93630e-04
  3  10  17 125  5.11629e-05
  3  10  17 126 -1.62556e-05
  3  10  17 127 -1.07766e-05
  3  10  17 128 -8.30943e-04
  3  10  17 129  4.25038e-05
  3  10  17 130 -5.59190e-05
  3  10  17 131  4.48530e-04
  3  10  17 132 -9.10967e-05
  3  10  17 134  2.96923e-05
  3  10  17 138 -1.88358e-04
  3  10  17 139  3.90791e-04
  3  10  17 140  1.61034e-05
  3  10  17 141  3.94044e-05
  3  10  17 142  1.07959e-05
  3  10  17 146  1.85256e-05
  3  10  17 147  3.59977e-04
  3  10  17 148  5.40390e-05
  3  10  17 149 -1.01335e-04
  3  10  17 150  3.94331e-05
  3  10  17 151 -1.47315e-04
  3  10  17 155  3.51111e-04
  3  10  17 157  2.16955e-05
  3  10  17 158  4.14064e-04
  3  10  17 159  3.93430e-05
  3  10  17 160 -1.61879e-04
  3  10  17 161 -1.78093e-04
  3  10  17 164 -1.78442e-04
  3  10  17 165 -1.03546e-04
  3  10  17 166 -1.07756e-05
  3  10  17 167 -4.58818e-05
  3  10  17 168  3.06917e-05
  3  10  17 169  8.41206e-05
  3  10  17 173  1.13042e-05
  3  10  17 175 -2.34215e-05
  3  10  17 177  5.11234e-05
  3  10  18   8  1.35291e-04
  3  10  18   9 -1.37502e-04
  3  10  18  10  9.37063e-04
  3  10  18  12  1.06214e-04
  3  10  18  14  4.93239e-05
  3  10  18  15 -9.19171e-05
  3  10  18  17 -2.90552e-04
  3  10  18  22  4.68193e-05
  3  10  18  23  1.22127e-04
  3  10  18  24 -1.77439e-04
  3  10  18  25 -2.88039e-05
  3  10  18  26 -2.35777e-04
  3  10  18  27  1.00843e-03
  3  10  18  29  1.89291e-04
  3  10  18  30 -4.68940e-05
  3  10  18  31 -8.22321e-04
  3  10  18  32 -4.97190e-04
  3  10  18  38 -1.95205e-04
  3  10  18  39  3.73491e-05
  3  10  18  40 -1.80814e-04
  3  10  18  42 -4.47356e-05
  3  10  18  43  3.55829e-04
  3  10  18  47 -4.12277e-05
  3  10  18  49 -1.24894e-05
  3  10  18  50 -1.19186e-04
  3  10  18  52  1.82950e-04
  3  10  18  53  4.53791e-05
  3  10  18  54 -1.42675e-04
  3  10  18  55  1.68922e-05
  3  10  18  57 -4.33430e-05
  3  10  18  58  6.87279e-05
  3  10  18  59  1.86496e-04
  3  10  18  60 -9.70734e-05
  3  10  18  61  1.43851e-05
  3  10  18  62  2.47729e-04
  3  10  18  64 -7.43654e-05
  3  10  18  65  2.58560e-05
  3  10  18  66  9.69765e-05
  3  10  18  68 -6.89632e-05
  3  10  18  69  1.71966e-04
  3  10  18  70 -1.83905e-04
  3  10  18  71  1.78489e-04
  3  10  18  72 -1.81470e-05
  3  10  18  73  1.02039e-05
  3  10  18  76 -3.04267e-05
  3  10  18  78  1.22554e-05
  3  10  18  79 -1.85794e-05
  3  10  18  81  6.08774e-05
  3  10  18  82 -1.46952e-04
  3  10  18  83  7.03321e-05
  3  10  18  84 -6.65108e-05
  3  10  18  86  3.25395e-05
  3  10  18  87 -2.94960e-05
  3  10  18  88  2.52398e-04
  3  10  18  89  7.02561e-05
  3  10  18  90  1.06663e-04
  3  10  18  91 -4.57642e-05
  3  10  18  93 -8.64393e-05
  3  10  18  98 -1.91065e-04
  3  10  18  99  2.38960e-05
  3  10  18 100 -4.65061e-05
  3  10  18 102  1.95761e-04
  3  10  18 105 -2.15160e-05
  3  10  18 106  3.17482e-04
  3  10  18 107 -2.88449e-05
  3  10  18 108 -8.73497e-05
  3  10  18 109 -2.02257e-04
  3  10  18 111 -1.27860e-05
  3  10  18 112 -4.43360e-05
  3  10  18 113  8.02539e-05
  3  10  18 114  2.00676e-04
  3  10  18 115  1.86219e-04
  3  10  18 116  1.21502e-04
  3  10  18 117  1.18648e-04
  3  10  18 121 -3.75563e-04
  3  10  18 122 -1.72745e-05
  3  10  18 123  5.78071e-05
  3  10  18 125 -9.46881e-05
  3  10  18 127  2.04343e-05
  3  10  18 128  4.34009e-04
  3  10  18 129  3.04515e-04
  3  10  18 130 -1.33255e-04
  3  10  18 131 -2.07761e-04
  3  10  18 132 -1.63266e-05
  3  10  18 133 -2.63143e-04
  3  10  18 134 -1.34292e-04
  3  10  18 135  3.77610e-05
  3  10  18 136  1.17964e-05
  3  10  18 137  1.52996e-04
  3  10  18 139 -7.82703e-05
  3  10  18 140  2.13940e-04
  3  10  18 141 -2.21324e-04
  3  10  18 144  1.29275e-05
  3  10  18 145  1.64094e-05
  3  10  18 146  1.91388e-04
  3  10  18 147 -2.09823e-04
  3  10  18 148  5.14828e-05
  3  10  18 150  7.66341e-04
  3  10  18 151  5.38901e-05
  3  10  18 153 -1.65567e-05
  3  10  18 155 -1.02115e-04
  3  10  18 156 -1.17055e-05
  3  10  18 158  5.66505e-05
  3  10  18 164  1.79923e-04
  3  10  18 165  1.12732e-05
  3  10  18 166 -2.75820e-05
  3  10  18 167 -8.10713e-05
  3  10  18 168 -1.11813e-04
  3  10  18 172  8.98901e-05
  3  10  18 174 -3.78704e-05
  3  10  18 175  4.79480e-05
  3  10  18 176 -1.03600e-04
  3  10  18 177  3.10353e-05
  3  11  12  18  1.58797e-04
  3  11  12  29 -4.21640e-04
  3  11  12  40  6.97519e-04
  3  11  12  43  8.96410e-04
  3  11  12  52 -6.78214e-05
  3  11  12  59  4.98758e-04
  3  11  12  67  1.73471e-05
  3  11  12  92 -7.28355e-04
  3  11  12  96 -1.33573e-03
  3  11  12  98  4.82294e-04
  3  11  12 103 -3.73358e-04
  3  11  12 104 -3.46678e-04
  3  11  12 109  5.63880e-04
  3  11  12 112 -1.86794e-05
  3  11  12 113  2.17880e-05
  3  11  12 114 -1.00378e-03
  3  11  12 120  9.63970e-05
  3  11  12 124 -2.21582e-03
  3  11  12 131  2.58779e-03
  3  11  12 133  2.07329e-03
  3  11  12 138 -4.21591e-04
  3  11  12 140 -2.72259e-03
  3  11  12 145 -1.21863e-05
  3  11  12 147  1.23927e-03
  3  11  12 150  1.47555e-05
  3  11  12 154  5.64514e-04
  3  11  12 159 -4.36232e-05
  3  11  12 161 -1.34852e-04
  3  11  12 164 -2.05443e-04
  3  11  12 169 -5.42239e-05
  3  11  12 173 -1.45318e-05
  3  11  12 176  1.27221e-04
  3  11  13  13 -7.00443e-05
  3  11  13  19 -7.24983e-05
  3  11  13  24  1.07661e-05
  3  11  13  30 -4.17227e-05
  3  11  13  36 -4.98987e-05
  3  11  13  41 -2.36237e-05
  3  11  13  51  3.45048e-05
  3  11  13  53 -2.64610e-05
  3  11  13  58 -2.32982e-05
  3  11  13  65  3.21359e-05
  3  11  13  66  2.68096e-05
  3  11  13  71  4.16004e-05
  3  11  13  75  3.24992e-05
  3  11  13  80 -3.71394e-05
  3  11  13  85 -1.38893e-05
  3  11  13  89 -1.37806e-05
  3  11  13 130  3.71936e-05
  3  11  13 144  1.39350e-05
  3  11  13 145 -2.07733e-05
  3  11  14   8 -2.64526e-05
  3  11  14   9  2.81290e-05
  3  11  14  12  8.86381e-05
  3  11  14  14  3.00544e-05
  3  11  14  23  5.50623e-05
  3  11  14  30  1.32726e-04
  3  11  14  35 -2.48224e-04
  3  11  14  39  7.64151e-05
  3  11  14  42  2.77488e-05
  3  11  14  49  1.53567e-05
  3  11  14  50 -1.59775e-04
  3  11  14  53  7.01578e-05
  3  11  14  56  2.28812e-05
  3  11  14  58 -1.23911e-04
  3  11  14  60 -8.32722e-05
  3  11  14  61  1.96506e-05
  3  11  14  64 -1.20249e-04
  3  11  14  68  1.44618e-04
  3  11  14  69 -1.30367e-04
  3  11  14  70 -1.41443e-04
  3  11  14  72 -1.63353e-05
  3  11  14  76 -3.02007e-05
  3  11  14  81 -5.79051e-05
  3  11  14  83  5.68895e-05
  3  11  14  84 -4.38275e-05
  3  11  14  85 -1.37438e-05
  3  11  14  86  2.59475e-05
  3  11  14  87  2.58231e-05
  3  11  14  88 -1.31188e-04
  3  11  14  90  1.50037e-05
  3  11  14  91 -2.38401e-05
  3  11  14  93  5.75850e-05
  3  11  14  95 -1.73389e-05
  3  11  14  97  7.59890e-05
  3  11  14  99  1.22162e-04
  3  11  14 102 -7.80107e-05
  3  11  14 105 -1.25307e-04
  3  11  14 106  5.76469e-05
  3  11  14 108  5.96285e-05
  3  11  14 111 -1.05833e-05
  3  11  14 115  2.07751e-04
  3  11  14 121 -9.25848e-05
  3  11  14 129 -1.04615e-04
  3  11  14 130  1.21568e-04
  3  11  14 132 -1.23947e-04
  3  11  14 135 -2.72238e-05
  3  11  14 141  2.23182e-04
  3  11  14 142 -1.22769e-05
  3  11  14 145 -4.14997e-05
  3  11  14 146 -6.62525e-05
  3  11  14 151 -4.71953e-05
  3  11  14 153 -1.53584e-05
  3  11  14 155  3.73985e-05
  3  11  14 157 -1.45170e-05
  3  11  14 158  5.98561e-05
  3  11  14 160  1.11359e-04
  3  11  14 165  1.05662e-04
  3  11  14 166  2.85879e-05
  3  11  14 168  1.84734e-05
  3  11  14 170 -1.18793e-05
  3  11  14 172  1.38684e-05
  3  11  14 173  6.78348e-05
  3  11  14 174 -5.57280e-05
  3  11  14 175  8.02206e-05
  3  11  14 176 -6.07837e-05
  3  11  14 177 -2.48631e-04
  3  11  15   8 -4.11407e-04
  3  11  15  10  1.48484e-04
  3  11  15  11 -1.37346e-04
  3  11  15  20  1.47092e-04
  3  11  15  25  1.95501e-05
  3  11  15  28 -2.00561e-04
  3  11  15  32 -1.53499e-04
  3  11  15  37 -3.43955e-04
  3  11  15  44  1.95453e-04
  3  11  15  45 -1.95565e-04
  3  11  15  47  4.30181e-05
  3  11  15  48 -2.39520e-04
  3  11  15  61  9.59101e-05
  3  11  15  62 -9.85084e-05
  3  11  15  69 -1.21788e-04
  3  11  15  70  1.22330e-04
  3  11  15  72  1.55198e-04
  3  11  15  75  1.93124e-05
  3  11  15  79  1.53879e-04
  3  11  15  84 -8.02608e-05
  3  11  15  91  1.02752e-04
  3  11  15  94  6.97984e-04
  3  11  15 101 -1.03087e-05
  3  11  15 106 -1.15833e-05
  3  11  15 107 -2.10665e-05
  3  11  15 110  3.08354e-04
  3  11  15 111  3.08059e-04
  3  11  15 112  7.47871e-05
  3  11  15 113 -1.36110e-04
  3  11  15 117  3.83619e-04
  3  11  15 118 -1.13364e-05
  3  11  15 119  1.10836e-05
  3  11  15 122 -3.65897e-04
  3  11  15 126 -1.28151e-04
  3  11  15 127  1.27044e-04
  3  11  15 128  6.45441e-04
  3  11  15 129 -5.59195e-04
  3  11  15 142 -1.18701e-03
  3  11  15 143  1.19104e-03
  3  11  15 145  1.17361e-03
  3  11  15 149 -7.97675e-04
  3  11  15 152 -1.90010e-05
  3  11  15 153 -6.76541e-05
  3  11  16   8  2.60405e-05
  3  11  16   9  4.15971e-05
  3  11  16  10 -2.11286e-04
  3  11  16  11  2.19963e-04
  3  11  16  16  1.03057e-05
  3  11  16  20 -2.46047e-05
  3  11  16  32 -1.48600e-05
  3  11  16  44  9.14659e-05
  3  11  16  45 -9.09263e-05
  3  11  16  47  1.86154e-05
  3  11  16  48  1.53113e-05
  3  11  16  55  4.84091e-05
  3  11  16  57 -1.50653e-04
  3  11  16  61  2.11637e-05
  3  11  16  70  1.27901e-05
  3  11  16  75  7.18669e-05
  3  11  16  94 -3.27119e-05
  3  11  16  95  1.13120e-05
  3  11  16 101 -6.03346e-05
  3  11  16 107 -2.10676e-04
  3  11  16 110  7.04199e-05
  3  11  16 111 -7.37821e-05
  3  11  16 113  3.40220e-04
  3  11  16 117 -4.14770e-04
  3  11  16 118  1.20530e-05
  3  11  16 119  1.91044e-05
  3  11  16 122 -1.12721e-04
  3  11  16 126  1.98961e-05
  3  11  16 127 -1.63471e-05
  3  11  16 128  1.97927e-04
  3  11  16 129  1.92849e-04
  3  11  16 134  1.07107e-04
  3  11  16 135  1.07871e-04
  3  11  16 137 -1.59386e-05
  3  11  16 142  1.35451e-04
  3  11  16 143 -1.24919e-04
  3  11  16 144  8.41238e-05
  3  11  16 145  6.67240e-05
  3  11  16 153 -3.20853e-04
  3  11  16 156 -1.25993e-05
  3  11  16 162  4.66225e-05
  3  11  16 163  4.65270e-05
  3  11  16 166  5.11678e-05
  3  11  16 167 -5.09168e-05
  3  11  16 170  8.07382e-05
  3  11  16 171  8.06860e-05
  3  11  16 174 -5.39665e-05
  3  11  17   8  1.77884e-05
  3  11  17   9 -1.69640e-05
  3  11  17  10  2.68153e-04
  3  11  17  16 -1.19548e-04
  3  11  17  20  2.33337e-05
  3  11  17  27  2.19460e-04
  3  11  17  28 -2.19754e-04
  3  11  17  31 -4.49244e-04
  3  11  17  33  7.18275e-05
  3  11  17  37  6.09671e-05
  3  11  17  38  6.07567e-05
  3  11  17  44 -4.87480e-04
  3  11  17  45  4.85570e-04
  3  11  17  47 -2.80077e-05
  3  11  17  48 -2.17180e-04
  3  11  17  49  2.17143e-04
  3  11  17  55 -6.19337e-04
  3  11  17  57  5.87319e-04
  3  11  17  61 -1.11624e-05
  3  11  17  64  1.84911e-05
  3  11  17  65 -2.08931e-05
  3  11  17  69  3.84537e-05
  3  11  17  70  3.87635e-05
  3  11  17  75 -1.78258e-04
  3  11  17  86  2.38719e-05
  3  11  17  94  2.73600e-04
  3  11  17  95 -3.26819e-05
  3  11  17 101 -3.60774e-04
  3  11  17 106 -7.50553e-04
  3  11  17 107  7.50893e-04
  3  11  17 111 -1.19225e-03
  3  11  17 112  3.46450e-05
  3  11  17 116 -1.30658e-03
  3  11  17 118 -2.37925e-04
  3  11  17 119 -2.39851e-04
  3  11  17 123  5.90190e-04
  3  11  17 126  6.68574e-05
  3  11  17 127 -8.11245e-05
  3  11  17 128 -9.78187e-04
  3  11  17 129 -9.85402e-04
  3  11  17 135 -3.95333e-05
  3  11  17 137 -1.41070e-04
  3  11  17 142 -4.36652e-04
  3  11  17 143 -4.68732e-04
  3  11  17 144  3.40839e-04
  3  11  17 145 -3.79520e-04
  3  11  17 149  1.86752e-04
  3  11  17 152  8.35419e-04
  3  11  17 153  8.34133e-04
  3  11  17 156  3.88718e-04
  3  11  17 162  1.02444e-05
  3  11  17 163  1.02537e-05
  3  11  17 166 -2.13688e-04
  3  11  17 167  2.13290e-04
  3  11  17 170 -5.52204e-04
  3  11  17 171 -5.51895e-04
  3  11  17 174  3.48272e-04
  3  11  18  10 -4.46196e-05
  3  11  18  11 -4.95000e-05
  3  11  18  15 -2.60750e-04
  3  11  18  16  2.60672e-04
  3  11  18  20 -1.54635e-04
  3  11  18  27  2.25409e-05
  3  11  18  28 -2.23854e-05
  3  11  18  31 -1.27725e-05
  3  11  18  37 -1.14140e-05
  3  11  18  47 -2.95542e-05
  3  11  18  55 -2.72697e-05
  3  11  18  57  1.63375e-04
  3  11  18  61 -1.37427e-04
  3  11  18  62  1.38906e-04
  3  11  18  64 -2.42270e-04
  3  11  18  65 -2.41946e-04
  3  11  18  69 -3.37106e-04
  3  11  18  70  3.36017e-04
  3  11  18  72  3.19048e-04
  3  11  18  75 -2.52995e-05
  3  11  18  79  3.40789e-04
  3  11  18  84  9.44119e-05
  3  11  18  86  6.34922e-05
  3  11  18  91  1.02931e-05
  3  11  18  94 -1.20578e-03
  3  11  18 101 -4.59144e-05
  3  11  18 106  1.18400e-04
  3  11  18 107  1.11839e-04
  3  11  18 111  1.50074e-04
  3  11  18 112 -1.64329e-03
  3  11  18 113 -2.64694e-04
  3  11  18 116  9.44321e-04
  3  11  18 118 -1.00786e-03
  3  11  18 119  1.00697e-03
  3  11  18 123 -3.91021e-04
  3  11  18 126  1.58811e-03
  3  11  18 127  1.58702e-03
  3  11  18 128 -2.19647e-03
  3  11  18 129  2.19181e-03
[truncated: 248,170 more chars]
