# Supplementary material for: Simulation of Ultrafast Excited-State Dynamics in Fe(II) Complexes: Assessment of Electronic Structure Descriptions
Source: J Chem Theory Comput. 2025 Jan 3;21(2):560–74. doi: 10.1021/acs.jctc.4c01331 (PMC11780750; doi:10.1021/acs.jctc.4c01331)
Supplement: Supplementary file 2 — ct4c01331_si_002.zip [file ct4c01331_si_002.zip › for_SI/Fe-terpy/Fe-terpy-LC-BLYP_opt-TZVP-opt.xyz]

59
Coordinates from ORCA-job Fe-terpy-LC-BLYP2-TZVP-opt
  Fe  -0.00000733185679     -0.00000700650815     -0.00000054678097
  H   -4.02622671380053      4.02624199024932      1.38825879907330
  H   3.57091945526056      3.57090034931151      1.02950684045123
  H   4.02623001282473      4.02622923912899     -1.38824505457530
  H   -2.75618100115671      2.75619929091879      3.10133948875735
  C   -3.29047460529503      3.29048181681579      1.09061787493964
  C   3.04065688387661      3.04064559630063      0.25018022022513
  H   -3.57092057956815      3.57092014329973     -1.02949333013192
  C   -2.58089317313264      2.58090249497441      2.04828477919467
  C   3.29047421012277      3.29047219515173     -1.09060587758790
  C   -3.04065987513018      3.04065960988799     -0.25016924711071
  H   -1.51595480311409      1.51600189305538      4.48564581849385
  H   1.86813017527318      1.86811239211037      1.62447840285842
  C   2.09000546787877      2.08999227173218      0.58820362008442
  C   -0.85216437133775      0.85219703439790      3.94869824347198
  H   0.00003030714677      0.00003770543304      5.72301984319928
  C   -1.64302505415075      1.64302492576102      1.64116848500183
  C   2.58088901383307      2.58089813763668     -2.04827487485173
  H   2.75617944966768      2.75619613701703     -3.10132893086310
  C   -2.09001498280209      2.09000106102222     -0.58819733023310
  C   0.00001989040474      0.00002508639390      4.64075272776200
  C   -0.83072368540659      0.83073202163811      2.55922196667591
  N   -1.40088901442862      1.40087826282896      0.32576331656649
  H   -1.86814310414799      1.86812258877231     -1.62447307729381
  N   1.40087793000747      1.40087457414496     -0.32575905413390
  C   1.64301717344928      1.64302264629876     -1.64116318342955
  C   0.85219316359666     -0.85215991978342      3.94870059140546
  N   -0.00000528329418     -0.00000343854418      1.90800054242310
  H   1.51599545604157     -1.51595171397662      4.48564953281588
  H   1.51597405512657      1.51598669819124     -4.48563983524058
  C   0.83072569339580     -0.83072507632416      2.55922424041630
  C   0.83072025464441      0.83072933405023     -2.55921995653611
  C   0.85217765489976      0.85218456643102     -3.94869622487343
  N   -0.00000371963444     -0.00000380120868     -1.90800203329328
  C   1.64302262837913     -1.64302365398461      1.64117165841527
  N   1.40087514328771     -1.40088924864772      0.32576625787457
  H   2.75619418323868     -2.75617998341347      3.10134311629145
  C   -0.00000195899865      0.00001043370384     -4.64075339476067
  C   2.58089817855145     -2.58089368154673      2.04828805475029
  H   -0.00000018532709      0.00001522478847     -5.72302041827676
  C   -0.83072812749811     -0.83073062909231     -2.55922852200764
  N   -1.40088811319313     -1.40088858046961     -0.32577052881080
  H   -1.86813853586061     -1.86814284295545      1.62446383820160
  C   2.08999664161160     -2.09001670423807     -0.58819362986827
  C   -0.85218062391452     -0.85217155410659     -3.94870487387434
  C   -2.09001154027371     -2.09001757372513      0.58818750595786
  H   1.86811857574262     -1.86814455741290     -1.62446937196004
  C   -1.64302614769360     -1.64302738706477     -1.64117689864889
  C   3.29047619192536     -3.29047748806042      1.09062134837108
  C   3.04065116873121     -3.04066595062254     -0.25016585574915
  H   -1.51597730090971     -1.51596636157755     -4.48565704608352
  H   4.02623395936700     -4.02623164329279      1.38826315860636
  C   -3.04065736160499     -3.04067362077834      0.25015586611848
  H   3.57090950620553     -3.57092894078954     -1.02948984915684
  C   -2.58089401999318     -2.58090442211185     -2.04829569588417
  H   -3.57091715876157     -3.57093834569955      1.02947779954900
  H   -2.75618350429644     -2.75619383157899     -3.10135138185913
  C   -3.29047440697374     -3.29048928220123     -1.09063203297493
  H   -4.02622614093515     -4.02624848173118     -1.38827588110171
