# Supplementary material for: Simulation of Ultrafast Excited-State Dynamics in Fe(II) Complexes: Assessment of Electronic Structure Descriptions
Source: J Chem Theory Comput. 2025 Jan 3;21(2):560–74. doi: 10.1021/acs.jctc.4c01331 (PMC11780750; doi:10.1021/acs.jctc.4c01331)
Supplement: Supplementary file 2 — ct4c01331_si_002.zip [file ct4c01331_si_002.zip › for_SI/Fe-terpy/Fe-terpy-OPBE-LVC.dat]

13 0 18 0 3
epsilon
34
  1   1  0.0000000000 1GS
  1   2  0.0728280000 1MLCT
  1   3  0.0728280000 1MLCT
  1   4  0.0741410000 1MLCT
  1   5  0.0765130000 1MLCT
  1   6  0.0784740000 1MLCT
  1   7  0.0802740000 1MLCT
  1   8  0.0802740000 1MLCT
  1   9  0.0806000000 1MLCT
  1  10  0.0854090000 1MLCT
  1  11  0.0854090000 1MLCT
  1  12  0.0906370000 1MLCT
  1  13  0.0979350000 1MC
  3   1  0.0616740000 3MLCT
  3   2  0.0660030000 3MLCT
  3   3  0.0660030000 3MLCT
  3   4  0.0669890000 3MLCT
  3   5  0.0690710000 3MLCT
  3   6  0.0716540000 3MLCT
  3   7  0.0737070000 3MLCT
  3   8  0.0737270000 3MLCT
  3   9  0.0746630000 3MC
  3  10  0.0781580000 3MLCT
  3  11  0.0781580000 3MLCT
  3  12  0.0795940000 3MLCT
  3  13  0.0795940000 3MLCT
  3  14  0.0802350000 3MC
  3  15  0.0802350000 3MC
  3  16  0.0931630000 3MC
  3  17  0.0959410000 3MC
  3  18  0.0959410000 3MC
  5   1  0.0994484866 5MC
  5   2  0.1075154866 5MC
  5   3  0.1080114866 5MC
kappa
1570
  1   1    16  6.01094e-05
  1   1    23  2.13429e-05
  1   1    55 -2.28162e-05
  1   1    58  1.16750e-05
  1   1    67 -1.11983e-05
  1   1    95  1.53619e-05
  1   1    98  1.21371e-05
  1   1   107 -1.18796e-05
  1   1   108 -3.12040e-05
  1   1   119  5.27142e-05
  1   1   128  3.03639e-05
  1   1   132  1.61802e-05
  1   1   141 -1.36947e-05
  1   1   151 -1.86232e-05
  1   1   169  1.32226e-05
  1   1   176 -1.96845e-05
  1   2     7  2.99527e-05
  1   2    12 -3.56436e-04
  1   2    16 -5.39849e-05
  1   2    18  2.14858e-04
  1   2    19 -1.46045e-04
  1   2    23 -2.73172e-04
  1   2    24  6.34922e-05
  1   2    29 -1.50624e-04
  1   2    30 -7.91997e-04
  1   2    36 -3.18607e-04
  1   2    41 -5.51880e-04
  1   2    42 -5.69970e-04
  1   2    43  5.96865e-04
  1   2    51 -1.98984e-04
  1   2    52  1.11578e-04
  1   2    55  8.28233e-04
  1   2    58  1.20671e-03
  1   2    59  5.16311e-04
  1   2    65  8.78254e-05
  1   2    66 -3.48330e-04
  1   2    67 -6.01147e-04
  1   2    71 -1.39624e-04
  1   2    77  7.90701e-05
  1   2    80  8.23966e-05
  1   2    85  1.16443e-05
  1   2    89 -5.77208e-05
  1   2    92  2.30992e-04
  1   2    95 -2.82592e-04
  1   2    96  7.78324e-05
  1   2    97 -3.89418e-05
  1   2    98 -1.57054e-04
  1   2    99  7.49934e-04
  1   2   102  4.59753e-05
  1   2   103  9.01928e-05
  1   2   106  2.41103e-04
  1   2   107 -5.71720e-04
  1   2   108  3.34701e-04
  1   2   109 -1.39101e-04
  1   2   114  4.48816e-04
  1   2   115 -5.78188e-04
  1   2   118  7.26887e-04
  1   2   119  7.63233e-05
  1   2   124 -4.16330e-04
  1   2   125 -6.73925e-04
  1   2   128  1.25076e-03
  1   2   129  1.14506e-03
  1   2   132  9.99788e-05
  1   2   133 -3.86474e-04
  1   2   136  3.07737e-04
  1   2   139 -3.16918e-04
  1   2   140 -1.32224e-03
  1   2   141 -1.74300e-03
  1   2   146 -9.56776e-04
  1   2   147 -1.50934e-03
  1   2   150 -4.62460e-05
  1   2   151 -2.57051e-04
  1   2   152 -5.48383e-04
  1   2   155 -8.77771e-04
  1   2   156  3.23907e-05
  1   2   159 -1.37798e-04
  1   2   160 -8.25778e-05
  1   2   161 -8.48176e-05
  1   2   164  1.07561e-04
  1   2   165  1.09453e-04
  1   2   168  1.78896e-05
  1   2   169  3.92452e-05
  1   2   172  5.18291e-05
  1   2   173  4.48804e-05
  1   2   176 -3.73234e-05
  1   2   177  1.27784e-05
  1   3     7 -2.99269e-05
  1   3    12  3.56421e-04
  1   3    16 -5.39839e-05
  1   3    18 -2.14873e-04
  1   3    19  1.46047e-04
  1   3    23 -2.73171e-04
  1   3    24 -6.35012e-05
  1   3    29  1.50641e-04
  1   3    30 -7.91993e-04
  1   3    36  3.18612e-04
  1   3    41  5.51882e-04
  1   3    42 -5.69974e-04
  1   3    43 -5.96862e-04
  1   3    51  1.98978e-04
  1   3    52 -1.11575e-04
  1   3    55  8.28233e-04
  1   3    58  1.20672e-03
  1   3    59 -5.16322e-04
  1   3    65 -8.78243e-05
  1   3    66  3.48339e-04
  1   3    67 -6.01147e-04
  1   3    71  1.39657e-04
  1   3    77 -7.90850e-05
  1   3    80 -8.24013e-05
  1   3    85 -1.16337e-05
  1   3    89  5.77001e-05
  1   3    92 -2.30983e-04
  1   3    95 -2.82594e-04
  1   3    96 -7.78438e-05
  1   3    97  3.88911e-05
  1   3    98 -1.57054e-04
  1   3    99  7.49941e-04
  1   3   102  4.59742e-05
  1   3   103 -9.01959e-05
  1   3   106 -2.41111e-04
  1   3   107 -5.71718e-04
  1   3   108  3.34705e-04
  1   3   109  1.39109e-04
  1   3   114 -4.48832e-04
  1   3   115 -5.78196e-04
  1   3   118 -7.26935e-04
  1   3   119  7.63191e-05
  1   3   124  4.16145e-04
  1   3   125 -6.74049e-04
  1   3   128  1.25073e-03
  1   3   129 -1.14509e-03
  1   3   132  9.99768e-05
  1   3   133  3.86483e-04
  1   3   136 -3.07674e-04
  1   3   139 -3.16918e-04
  1   3   140  1.32222e-03
  1   3   141 -1.74302e-03
  1   3   146  9.56785e-04
  1   3   147 -1.50933e-03
  1   3   150  4.62824e-05
  1   3   151 -2.57038e-04
  1   3   152  5.48272e-04
  1   3   155 -8.77787e-04
  1   3   156 -3.25510e-05
  1   3   159 -1.37753e-04
  1   3   160  8.15409e-05
  1   3   161 -8.58080e-05
  1   3   164 -1.10420e-04
  1   3   165  1.06585e-04
  1   3   168 -1.59459e-05
  1   3   169  4.00913e-05
  1   3   172 -4.94564e-05
  1   3   173  4.75550e-05
  1   3   176 -3.73238e-05
  1   3   177 -1.28453e-05
  1   4    16 -1.02209e-04
  1   4    23 -8.12197e-05
  1   4    30 -9.05191e-04
  1   4    42 -5.52213e-04
  1   4    55 -2.72748e-04
  1   4    58  1.62759e-03
  1   4    67 -6.70738e-04
  1   4    95  1.66980e-04
  1   4    98 -8.02957e-04
  1   4    99  9.93898e-04
  1   4   102  5.70487e-05
  1   4   107 -9.52603e-04
  1   4   108  1.93784e-04
  1   4   115 -4.60789e-04
  1   4   119 -1.34548e-04
  1   4   125 -7.26359e-04
  1   4   128  1.14943e-03
  1   4   132  1.35134e-04
  1   4   139 -2.02021e-04
  1   4   141 -1.13216e-03
  1   4   147 -1.09013e-03
  1   4   151 -1.79608e-04
  1   4   155 -5.34818e-04
  1   4   159 -1.22742e-05
  1   4   165  1.15297e-04
  1   4   169  3.13526e-05
  1   4   173  5.88324e-05
  1   5    16  1.19080e-04
  1   5    23 -4.78623e-04
  1   5    30 -4.20224e-04
  1   5    42 -1.24566e-03
  1   5    55  9.69241e-04
  1   5    58  1.34468e-03
  1   5    67 -7.74565e-04
  1   5    95 -5.57459e-04
  1   5    98  1.18378e-04
  1   5    99  5.71470e-04
  1   5   102  7.69136e-05
  1   5   107 -2.91740e-04
  1   5   108  8.68883e-04
  1   5   115 -3.77969e-04
  1   5   119  1.21282e-03
  1   5   125 -5.90248e-04
  1   5   128  6.31573e-04
  1   5   132  1.65791e-03
  1   5   139 -1.99543e-04
  1   5   141 -7.03432e-04
  1   5   147 -1.22187e-03
  1   5   151 -3.04392e-03
  1   5   155 -1.66436e-03
  1   5   159 -2.19968e-04
  1   5   161  3.06096e-04
  1   5   165  9.89419e-05
  1   5   173  3.49667e-04
  1   5   176 -1.29943e-05
  1   6    16 -1.65854e-04
  1   6    23 -9.73853e-05
  1   6    30 -9.39192e-04
  1   6    42 -7.38886e-04
  1   6    55 -3.34166e-04
  1   6    58  1.70653e-03
  1   6    67 -7.18996e-04
  1   6    95  2.50127e-04
  1   6    98 -8.43745e-04
  1   6    99  1.12054e-03
  1   6   107 -9.86879e-04
  1   6   108  2.99434e-04
  1   6   115 -4.42934e-04
  1   6   125 -6.78896e-04
  1   6   128  9.39319e-04
  1   6   132  3.39943e-04
  1   6   139 -1.12435e-04
  1   6   141 -9.76300e-04
  1   6   147 -1.11277e-03
  1   6   151 -2.33681e-04
  1   6   155 -4.59578e-04
  1   6   165  1.17338e-04
  1   6   169  3.56417e-05
  1   6   173  5.00761e-05
  1   6   176 -1.62046e-05
  1   7     7  7.11849e-05
  1   7    12 -4.07324e-04
  1   7    16  2.25849e-05
  1   7    18 -1.21053e-04
  1   7    19 -3.64370e-05
  1   7    23 -2.25913e-04
  1   7    24  8.38342e-05
  1   7    29 -8.86645e-05
  1   7    30 -4.78021e-04
  1   7    36 -2.04715e-04
  1   7    40  2.88993e-05
  1   7    41  3.32817e-04
  1   7    42 -1.36031e-03
  1   7    43 -3.33331e-04
  1   7    52  1.85974e-04
  1   7    55 -1.08497e-04
  1   7    58  1.80051e-03
  1   7    59 -2.30173e-05
  1   7    65  1.47314e-05
  1   7    66  1.66471e-04
  1   7    67 -8.53066e-04
  1   7    71 -1.93003e-04
  1   7    77  6.94453e-05
  1   7    80  4.60710e-05
  1   7    85  1.90934e-05
  1   7    89 -4.39853e-05
  1   7    92  6.33828e-05
  1   7    95 -7.79700e-05
  1   7    96  2.06222e-04
  1   7    97 -1.72773e-04
  1   7    98 -4.52666e-04
  1   7    99  7.53775e-04
  1   7   102  3.66238e-05
  1   7   103  1.24271e-05
  1   7   106  8.41019e-05
  1   7   107 -6.22544e-04
  1   7   108  7.66042e-04
  1   7   109 -5.45308e-05
  1   7   114 -1.50994e-04
  1   7   115 -2.94963e-04
  1   7   118 -5.34177e-05
  1   7   119  1.19235e-03
  1   7   124 -1.58859e-05
  1   7   125 -5.85756e-04
  1   7   128  5.36645e-04
  1   7   129 -4.47179e-04
  1   7   132  1.95479e-03
  1   7   133 -1.65108e-04
  1   7   136 -1.17334e-04
  1   7   139 -5.54724e-05
  1   7   140  3.87689e-04
  1   7   141 -1.19441e-04
  1   7   146  3.17500e-04
  1   7   147 -9.16055e-04
  1   7   150  9.10201e-04
  1   7   151 -3.51720e-03
  1   7   152  5.46832e-04
  1   7   155 -1.52304e-03
  1   7   156 -3.45469e-05
  1   7   159 -1.17793e-04
  1   7   160 -5.76520e-05
  1   7   161  4.31945e-04
  1   7   164 -3.76297e-05
  1   7   165  9.80591e-05
  1   7   169 -1.22749e-05
  1   7   172 -1.01156e-04
  1   7   173  4.12059e-04
  1   7   176  2.03690e-05
  1   7   177 -2.64670e-05
  1   8     7 -7.11850e-05
  1   8    12  4.07327e-04
  1   8    16  2.25802e-05
  1   8    18  1.21046e-04
  1   8    19  3.64411e-05
  1   8    23 -2.25911e-04
  1   8    24 -8.38533e-05
  1   8    29  8.86932e-05
  1   8    30 -4.78024e-04
  1   8    36  2.04708e-04
  1   8    40 -2.88877e-05
  1   8    41 -3.32812e-04
  1   8    42 -1.36031e-03
  1   8    43  3.33332e-04
  1   8    52 -1.85979e-04
  1   8    55 -1.08498e-04
  1   8    58  1.80051e-03
  1   8    59  2.30051e-05
  1   8    65 -1.47445e-05
  1   8    66 -1.66462e-04
  1   8    67 -8.53068e-04
  1   8    71  1.93025e-04
  1   8    77 -6.94593e-05
  1   8    80 -4.60732e-05
  1   8    85 -1.90820e-05
  1   8    89  4.39647e-05
  1   8    92 -6.33733e-05
  1   8    95 -7.79697e-05
  1   8    96 -2.06228e-04
  1   8    97  1.72711e-04
  1   8    98 -4.52667e-04
  1   8    99  7.53775e-04
  1   8   102  3.66230e-05
  1   8   103 -1.24222e-05
  1   8   106 -8.41155e-05
  1   8   107 -6.22541e-04
  1   8   108  7.66042e-04
  1   8   109  5.45486e-05
  1   8   114  1.50976e-04
  1   8   115 -2.94960e-04
  1   8   118  5.33638e-05
  1   8   119  1.19235e-03
  1   8   124  1.57339e-05
  1   8   125 -5.85762e-04
  1   8   128  5.36658e-04
  1   8   129  4.47157e-04
  1   8   132  1.95479e-03
  1   8   133  1.65125e-04
  1   8   136  1.17411e-04
  1   8   139 -5.54732e-05
  1   8   140 -3.87682e-04
  1   8   141 -1.19433e-04
  1   8   146 -3.17487e-04
  1   8   147 -9.16054e-04
  1   8   150 -9.09854e-04
  1   8   151 -3.51730e-03
  1   8   152 -5.46896e-04
  1   8   155 -1.52302e-03
  1   8   156  3.44047e-05
  1   8   159 -1.17835e-04
  1   8   160  6.28296e-05
  1   8   161  4.31221e-04
  1   8   164  3.50228e-05
  1   8   165  9.90143e-05
  1   8   169 -1.19814e-05
  1   8   172  1.22683e-04
  1   8   173  4.06152e-04
  1   8   176  2.03630e-05
  1   8   177  2.64116e-05
  1   9    16 -1.17598e-04
  1   9    23 -4.00478e-04
  1   9    30 -6.28856e-04
  1   9    42 -1.11271e-03
  1   9    55  8.87204e-04
  1   9    58  1.29909e-03
  1   9    67 -8.34338e-04
  1   9    95 -5.89494e-04
  1   9    98 -4.78763e-05
  1   9    99  6.16256e-04
  1   9   102  8.38201e-05
  1   9   107 -3.09763e-04
  1   9   108  8.06212e-04
  1   9   115 -3.65836e-04
  1   9   119  9.62552e-04
  1   9   125 -6.81920e-04
  1   9   128  7.11031e-04
  1   9   132  1.51196e-03
  1   9   139 -2.11756e-04
  1   9   141 -6.60307e-04
  1   9   147 -1.17774e-03
  1   9   151 -2.71689e-03
  1   9   155 -1.33866e-03
  1   9   159 -1.66942e-04
  1   9   161  2.61933e-04
  1   9   165  9.83868e-05
  1   9   173  3.02249e-04
  1   9   176 -2.56166e-05
  1  10     7  3.61642e-05
  1  10    12 -2.70888e-04
  1  10    16 -2.07846e-04
  1  10    18 -1.81812e-04
  1  10    19 -1.27924e-04
  1  10    23 -1.94305e-04
  1  10    24  1.12149e-04
  1  10    29  2.33651e-04
  1  10    30 -6.77148e-04
  1  10    36 -1.35538e-04
  1  10    40 -3.15959e-05
  1  10    41  5.35558e-04
  1  10    42 -1.35937e-03
  1  10    43  6.22296e-04
  1  10    51 -1.18130e-05
  1  10    52 -1.34566e-04
  1  10    58  1.70894e-03
  1  10    59 -6.92842e-04
  1  10    65  6.44006e-05
  1  10    66  3.32596e-04
  1  10    67 -8.62515e-04
  1  10    71 -1.33203e-04
  1  10    77  1.15297e-04
  1  10    85  2.15838e-05
  1  10    89 -4.57345e-05
  1  10    92 -1.78155e-04
  1  10    95 -1.41585e-04
  1  10    96 -1.10863e-04
  1  10    97  1.19958e-04
  1  10    98 -5.80702e-04
  1  10    99  8.37940e-04
  1  10   102  2.36982e-05
  1  10   103 -2.25172e-05
  1  10   106 -2.58933e-04
  1  10   107 -6.52789e-04
  1  10   108  7.77652e-04
  1  10   109 -3.22520e-04
  1  10   114 -9.80252e-05
  1  10   115 -2.62959e-04
  1  10   118  6.72719e-04
  1  10   119  1.12487e-03
  1  10   124  5.03985e-04
  1  10   125 -6.44381e-04
  1  10   128  5.37543e-04
  1  10   129 -1.11337e-04
  1  10   132  1.96434e-03
  1  10   133 -9.48261e-04
  1  10   136 -1.36158e-04
  1  10   139 -4.09526e-05
  1  10   140  2.42250e-04
  1  10   141 -7.80237e-05
  1  10   146  5.65319e-04
  1  10   147 -8.95088e-04
  1  10   150  1.55616e-03
  1  10   151 -3.25624e-03
  1  10   152  9.07789e-04
  1  10   155 -1.33735e-03
  1  10   156 -5.73688e-05
  1  10   159 -9.90648e-05
  1  10   160 -1.82276e-04
  1  10   161  3.56381e-04
  1  10   164 -7.32993e-05
  1  10   165  9.40137e-05
  1  10   168  1.43399e-05
  1  10   169 -2.66607e-05
  1  10   172 -1.98477e-04
  1  10   173  3.69133e-04
  1  10   177  2.02037e-05
  1  11     7 -3.61763e-05
  1  11    12  2.70888e-04
  1  11    16 -2.07860e-04
  1  11    18  1.81806e-04
  1  11    19  1.27946e-04
  1  11    23 -1.94303e-04
  1  11    24 -1.12187e-04
  1  11    29 -2.33624e-04
  1  11    30 -6.77147e-04
  1  11    36  1.35532e-04
  1  11    40  3.16136e-05
  1  11    41 -5.35558e-04
  1  11    42 -1.35938e-03
  1  11    43 -6.22296e-04
  1  11    51  1.18003e-05
  1  11    52  1.34562e-04
  1  11    58  1.70894e-03
  1  11    59  6.92832e-04
  1  11    65 -6.44055e-05
  1  11    66 -3.32589e-04
  1  11    67 -8.62527e-04
  1  11    71  1.33231e-04
  1  11    77 -1.15312e-04
  1  11    85 -2.15775e-05
  1  11    89  4.57120e-05
  1  11    92  1.78165e-04
  1  11    95 -1.41585e-04
  1  11    96  1.10855e-04
  1  11    97 -1.20023e-04
  1  11    98 -5.80701e-04
  1  11    99  8.37940e-04
  1  11   102  2.36922e-05
  1  11   103  2.25207e-05
  1  11   106  2.58919e-04
  1  11   107 -6.52789e-04
  1  11   108  7.77659e-04
  1  11   109  3.22537e-04
  1  11   114  9.80085e-05
  1  11   115 -2.62960e-04
  1  11   118 -6.72774e-04
  1  11   119  1.12487e-03
  1  11   124 -5.04155e-04
  1  11   125 -6.44228e-04
  1  11   128  5.37544e-04
  1  11   129  1.11317e-04
  1  11   132  1.96434e-03
  1  11   133  9.48278e-04
  1  11   136  1.36236e-04
  1  11   139 -4.09516e-05
  1  11   140 -2.42243e-04
  1  11   141 -7.80183e-05
  1  11   146 -5.65310e-04
  1  11   147 -8.95089e-04
  1  11   150 -1.55585e-03
  1  11   151 -3.25640e-03
  1  11   152 -9.07858e-04
  1  11   155 -1.33732e-03
  1  11   156  5.72525e-05
  1  11   159 -9.91339e-05
  1  11   160  1.86537e-04
  1  11   161  3.54166e-04
  1  11   164  7.07860e-05
  1  11   165  9.59057e-05
  1  11   168 -1.57255e-05
  1  11   169 -2.58909e-05
  1  11   172  2.17606e-04
  1  11   173  3.58154e-04
  1  11   177 -2.02661e-05
  1  12    23 -5.10665e-04
  1  12    30 -6.91115e-04
  1  12    42 -1.12065e-03
  1  12    55 -4.16166e-04
  1  12    58  1.70895e-03
  1  12    67 -5.70783e-04
  1  12    95  5.58462e-04
  1  12    98 -6.86716e-04
  1  12    99  1.36282e-03
  1  12   102 -1.17444e-04
  1  12   107 -9.18049e-04
  1  12   108  5.83616e-04
  1  12   115 -3.19480e-04
  1  12   119  3.57008e-04
  1  12   125 -9.09398e-04
  1  12   128  4.87843e-04
  1  12   132  1.00095e-03
  1  12   139  8.89042e-05
  1  12   141 -3.85952e-04
  1  12   147 -9.52187e-04
  1  12   151 -1.01600e-03
  1  12   155 -1.66398e-04
  1  12   159  4.23515e-05
  1  12   161  1.16224e-04
  1  12   165  1.25086e-04
  1  12   169  8.57581e-05
  1  12   173  6.37826e-05
  1  12   176 -1.15057e-05
  1  13    16 -2.76503e-03
  1  13    23 -2.24373e-03
  1  13    30 -3.23311e-03
  1  13    42  6.99285e-04
  1  13    55  3.06003e-03
  1  13    58  1.09383e-03
  1  13    67 -1.08359e-03
  1  13    95 -2.37323e-03
  1  13    98 -1.52746e-03
  1  13    99  5.59122e-04
  1  13   102  7.34184e-04
  1  13   107 -1.41152e-04
  1  13   108  8.82987e-04
  1  13   115 -8.80232e-05
  1  13   119  8.60694e-04
  1  13   125  2.76638e-04
  1  13   128 -2.69832e-04
  1  13   132  5.12607e-04
  1  13   139 -1.05474e-03
  1  13   141  6.67408e-04
  1  13   147 -2.45245e-04
  1  13   151  1.39738e-04
  1  13   155 -2.52797e-04
  1  13   159 -3.48532e-05
  1  13   165  5.45572e-05
  1  13   169 -2.12587e-05
  1  13   173 -2.42904e-05
  1  13   176 -4.46769e-04
  3   1    16 -3.02700e-05
  3   1    23  4.19282e-05
  3   1    30 -8.52211e-04
  3   1    42 -2.14943e-04
  3   1    55  5.58826e-05
  3   1    58  1.38446e-03
  3   1    67 -5.69663e-04
  3   1    95 -1.99700e-04
  3   1    98 -5.70967e-04
  3   1    99  6.89699e-04
  3   1   102  2.11182e-04
  3   1   107 -7.74513e-04
  3   1   108  3.01766e-05
  3   1   115 -4.77585e-04
  3   1   119 -4.12374e-04
  3   1   125 -6.80541e-04
  3   1   128  1.51586e-03
  3   1   132 -2.97086e-04
  3   1   139 -3.85829e-04
  3   1   141 -1.42856e-03
  3   1   147 -9.94383e-04
  3   1   151 -5.82683e-05
  3   1   155 -6.63165e-04
  3   1   159 -3.21002e-05
  3   1   161 -4.63955e-05
  3   1   165  1.04653e-04
  3   1   169  1.20685e-05
  3   1   173  8.43135e-05
  3   1   176  2.12347e-05
  3   2     7 -1.34129e-05
  3   2    12 -2.74301e-05
  3   2    16  4.11146e-05
  3   2    18  1.37161e-04
  3   2    19 -1.69261e-05
  3   2    23 -1.82540e-04
  3   2    24  1.23626e-05
  3   2    29 -4.55079e-05
  3   2    30 -6.70606e-04
  3   2    36 -3.23415e-05
  3   2    41 -4.01941e-04
  3   2    42 -4.57888e-04
  3   2    43  6.04771e-04
  3   2    51 -2.12408e-05
  3   2    52  2.03621e-04
  3   2    55  8.12358e-04
  3   2    58  1.10419e-03
  3   2    59  3.80682e-04
  3   2    65  1.09850e-05
  3   2    66 -2.69196e-04
  3   2    67 -5.13296e-04
  3   2    71 -1.63716e-05
  3   2    77  1.18681e-05
  3   2    92  5.23148e-04
  3   2    95 -2.63063e-04
  3   2    96 -1.73103e-04
  3   2    97  7.86105e-05
  3   2    98 -2.07854e-05
  3   2    99  7.09744e-04
  3   2   102  6.68213e-05
  3   2   103  1.60333e-04
  3   2   106  1.57279e-04
  3   2   107 -5.00005e-04
  3   2   108  2.66683e-04
  3   2   109 -2.50940e-04
  3   2   114  6.12252e-04
  3   2   115 -6.17520e-04
  3   2   118  1.21350e-03
  3   2   119 -1.82103e-04
  3   2   124 -4.52969e-04
  3   2   125 -5.88114e-04
  3   2   128  1.38740e-03
  3   2   129  1.58140e-03
  3   2   132 -1.47288e-04
  3   2   133 -7.96347e-04
  3   2   136  3.47668e-04
  3   2   139 -3.22710e-04
  3   2   140 -1.91978e-03
  3   2   141 -1.88475e-03
  3   2   146 -1.24802e-03
  3   2   147 -1.51269e-03
  3   2   150  4.24215e-05
  3   2   151 -1.28198e-04
  3   2   152 -3.46419e-04
  3   2   155 -6.44986e-04
  3   2   159 -1.17247e-04
  3   2   160 -1.41891e-04
  3   2   161 -1.07230e-04
  3   2   164  1.68726e-04
  3   2   165  1.17792e-04
  3   2   168  3.78106e-05
  3   2   169  3.17874e-05
  3   2   172  9.47622e-05
  3   2   173  3.66174e-05
  3   2   176 -2.33833e-05
  3   2   177  7.58554e-05
  3   3     7  1.34482e-05
  3   3    12  2.74143e-05
  3   3    16  4.11191e-05
  3   3    18 -1.37175e-04
  3   3    19  1.69236e-05
  3   3    23 -1.82540e-04
  3   3    24 -1.23655e-05
  3   3    29  4.55258e-05
  3   3    30 -6.70597e-04
  3   3    36  3.23492e-05
  3   3    41  4.01943e-04
  3   3    42 -4.57894e-04
  3   3    43 -6.04772e-04
  3   3    51  2.12449e-05
  3   3    52 -2.03615e-04
  3   3    55  8.12358e-04
  3   3    58  1.10419e-03
  3   3    59 -3.80694e-04
  3   3    65 -1.09889e-05
  3   3    66  2.69204e-04
  3   3    67 -5.13301e-04
  3   3    71  1.64035e-05
  3   3    77 -1.18826e-05
  3   3    92 -5.23140e-04
  3   3    95 -2.63066e-04
  3   3    96  1.73093e-04
  3   3    97 -7.86573e-05
  3   3    98 -2.07883e-05
  3   3    99  7.09752e-04
  3   3   102  6.68194e-05
  3   3   103 -1.60334e-04
  3   3   106 -1.57285e-04
  3   3   107 -5.00004e-04
  3   3   108  2.66692e-04
  3   3   109  2.50946e-04
  3   3   114 -6.12267e-04
  3   3   115 -6.17532e-04
  3   3   118 -1.21354e-03
  3   3   119 -1.82107e-04
  3   3   124  4.52806e-04
  3   3   125 -5.88247e-04
  3   3   128  1.38736e-03
  3   3   129 -1.58144e-03
  3   3   132 -1.47289e-04
  3   3   133  7.96357e-04
  3   3   136 -3.47608e-04
  3   3   139 -3.22709e-04
  3   3   140  1.91976e-03
  3   3   141 -1.88478e-03
  3   3   146  1.24803e-03
  3   3   147 -1.51269e-03
  3   3   150 -4.23971e-05
  3   3   151 -1.28201e-04
  3   3   152  3.46311e-04
  3   3   155 -6.45001e-04
  3   3   159 -1.17234e-04
  3   3   160  1.40581e-04
  3   3   161 -1.08935e-04
  3   3   164 -1.71783e-04
  3   3   165  1.13310e-04
  3   3   168 -3.62165e-05
  3   3   169  3.36450e-05
  3   3   172 -9.27680e-05
  3   3   173  4.15697e-05
  3   3   176 -2.33694e-05
  3   3   177 -7.59211e-05
  3   4    16 -5.15184e-05
  3   4    23 -4.85047e-05
  3   4    30 -8.95817e-04
  3   4    42 -2.56952e-04
  3   4    55 -8.94972e-05
  3   4    58  1.44563e-03
  3   4    67 -5.98887e-04
  3   4    95 -9.43935e-05
  3   4    98 -7.07368e-04
  3   4    99  7.13390e-04
  3   4   102  1.85801e-04
  3   4   107 -8.68007e-04
  3   4   108  4.12040e-05
  3   4   115 -4.27877e-04
  3   4   119 -3.09684e-04
  3   4   125 -7.46860e-04
  3   4   128  1.37161e-03
  3   4   132 -2.05041e-04
  3   4   139 -3.52059e-04
  3   4   141 -1.28738e-03
  3   4   147 -9.57749e-04
  3   4   151  1.30682e-04
  3   4   155 -6.73649e-04
  3   4   159 -3.06648e-05
  3   4   161 -5.44380e-05
  3   4   165  1.06292e-04
  3   4   169  2.11178e-05
  3   4   173  6.49151e-05
  3   4   176  1.01993e-05
  3   5    16 -7.21239e-05
  3   5    23 -1.28568e-05
  3   5    30 -8.87851e-04
  3   5    42 -3.41179e-04
  3   5    55 -1.55971e-04
  3   5    58  1.50744e-03
  3   5    67 -6.22086e-04
  3   5    95  2.56148e-05
  3   5    98 -7.35876e-04
  3   5    99  8.58347e-04
  3   5   102  1.34653e-04
  3   5   107 -8.73746e-04
  3   5   108  8.31546e-05
  3   5   115 -4.59459e-04
  3   5   119 -2.73856e-04
  3   5   125 -7.29150e-04
  3   5   128  1.33170e-03
  3   5   132 -9.06188e-05
  3   5   139 -2.93960e-04
  3   5   141 -1.26175e-03
  3   5   147 -1.03181e-03
  3   5   151 -7.98966e-05
  3   5   155 -6.11165e-04
  3   5   159 -2.09214e-05
  3   5   161 -3.39384e-05
  3   5   165  1.13309e-04
  3   5   169  3.04224e-05
  3   5   173  5.54979e-05
  3   5   176  1.05445e-05
  3   6    16  9.87918e-05
  3   6    23 -1.17778e-04
  3   6    30 -2.71195e-04
  3   6    42 -1.29500e-03
  3   6    55  6.92135e-04
  3   6    58  1.31603e-03
  3   6    67 -5.64976e-04
  3   6    95 -3.18462e-04
  3   6    98  3.37027e-04
  3   6    99  5.99839e-04
  3   6   102 -7.90849e-05
  3   6   107 -2.05204e-04
  3   6   108  7.33405e-04
  3   6   115 -6.78713e-04
  3   6   119  5.76241e-04
  3   6   125 -2.85826e-04
  3   6   128  9.82218e-04
  3   6   132  1.18331e-03
  3   6   139 -8.21632e-05
  3   6   141 -1.30359e-03
  3   6   147 -1.70274e-03
  3   6   151 -2.97254e-03
  3   6   155 -8.19005e-04
  3   6   159 -9.76120e-05
  3   6   161  2.88740e-04
  3   6   165  1.13050e-04
  3   6   169 -4.63947e-05
  3   6   173  3.25316e-04
  3   6   176 -2.64530e-05
  3   7    16 -6.78220e-05
  3   7    23 -8.13486e-05
  3   7    30 -8.55560e-04
  3   7    42 -4.92393e-04
  3   7    55 -2.56562e-04
  3   7    58  1.56263e-03
  3   7    67 -6.28403e-04
  3   7    95  1.45385e-04
  3   7    98 -7.53995e-04
  3   7    99  9.29381e-04
  3   7   102  6.80887e-05
  3   7   107 -9.02111e-04
  3   7   108  1.61936e-04
  3   7   115 -4.50620e-04
  3   7   119 -1.56729e-04
  3   7   125 -7.12682e-04
  3   7   128  1.14974e-03
  3   7   132  8.73773e-05
  3   7   139 -2.06445e-04
  3   7   141 -1.13169e-03
  3   7   147 -1.06646e-03
  3   7   151 -1.62807e-04
  3   7   155 -5.17631e-04
  3   7   165  1.16678e-04
  3   7   169  3.63190e-05
  3   7   173  5.07609e-05
  3   8    16  2.44539e-04
  3   8    23 -3.50085e-04
  3   8    30 -1.37408e-04
  3   8    42 -1.34399e-03
  3   8    55  8.87199e-04
  3   8    58  1.28812e-03
  3   8    67 -6.28091e-04
  3   8    95 -3.47471e-04
  3   8    98  3.76510e-04
  3   8    99  4.49791e-04
  3   8   102 -2.50283e-05
  3   8   107 -2.09236e-04
  3   8   108  8.32714e-04
  3   8   115 -5.03070e-04
  3   8   119  1.19521e-03
  3   8   125 -4.43041e-04
  3   8   128  7.60085e-04
  3   8   132  1.70391e-03
  3   8   139 -1.28150e-04
  3   8   141 -9.94392e-04
  3   8   147 -1.48546e-03
  3   8   151 -3.51230e-03
  3   8   155 -1.67749e-03
  3   8   159 -2.36471e-04
  3   8   161  3.49693e-04
  3   8   165  9.83124e-05
  3   8   169 -1.70341e-05
  3   8   172  1.06893e-05
  3   8   173  4.06303e-04
  3   8   176 -1.07404e-05
  3   9    16 -3.03329e-03
  3   9    23 -2.56285e-03
  3   9    30 -3.57047e-03
  3   9    42  7.57345e-04
  3   9    55  3.36652e-03
  3   9    58  1.17536e-03
  3   9    67 -1.24254e-03
  3   9    95 -2.71786e-03
  3   9    98 -1.79074e-03
  3   9    99  6.23167e-04
  3   9   102  8.26431e-04
  3   9   107 -1.57305e-04
  3   9   108  1.00189e-03
  3   9   115 -4.18649e-05
  3   9   119  1.03833e-03
  3   9   125  2.74056e-04
  3   9   128 -3.89206e-04
  3   9   132  5.89431e-04
  3   9   139 -1.21976e-03
  3   9   141  8.55836e-04
  3   9   147 -1.61246e-04
  3   9   151  2.49588e-04
  3   9   155 -4.82512e-04
  3   9   159 -7.44844e-05
  3   9   165  5.50550e-05
  3   9   173 -2.24493e-05
  3   9   176 -4.18122e-04
  3  10     7  7.75712e-05
  3  10    12 -2.19559e-04
  3  10    16  8.46413e-05
  3  10    18 -2.36153e-04
  3  10    19  8.23207e-05
  3  10    23 -2.70663e-04
  3  10    24 -1.04363e-05
  3  10    29  3.10402e-04
  3  10    30 -4.12001e-04
  3  10    36  1.74557e-05
  3  10    40  1.14246e-04
  3  10    41  2.94009e-04
  3  10    42 -1.21488e-03
  3  10    43  7.74018e-04
  3  10    51  2.23301e-05
  3  10    52 -5.33725e-05
  3  10    55 -6.47854e-05
  3  10    58  1.68482e-03
  3  10    59 -5.83324e-04
  3  10    65 -8.75192e-05
  3  10    66  2.99401e-04
  3  10    67 -7.68204e-04
  3  10    71 -8.00967e-05
  3  10    77 -2.52814e-05
  3  10    80  1.23679e-05
  3  10    85 -4.12800e-05
  3  10    92 -1.56886e-04
  3  10    95 -1.59973e-04
  3  10    96  2.45398e-04
  3  10    97  6.79683e-05
  3  10    98 -3.48073e-04
  3  10    99  5.90329e-04
  3  10   102  7.29900e-05
  3  10   103 -1.26841e-05
  3  10   106 -8.83436e-05
  3  10   107 -5.23648e-04
  3  10   108  6.96006e-04
  3  10   109 -3.39973e-04
  3  10   114 -1.82877e-04
  3  10   115 -3.17097e-04
  3  10   118  5.93126e-04
  3  10   119  1.06715e-03
  3  10   124  4.70694e-04
  3  10   125 -5.77805e-04
  3  10   128  6.04773e-04
  3  10   129 -1.78972e-04
  3  10   132  1.75555e-03
  3  10   133 -7.63999e-04
  3  10   136 -2.34383e-04
  3  10   139 -1.06834e-04
  3  10   140  4.48050e-04
  3  10   141 -2.10012e-04
  3  10   146  7.17529e-04
  3  10   147 -9.24101e-04
  3  10   150  1.72680e-03
  3  10   151 -3.44741e-03
  3  10   152  8.61946e-04
  3  10   155 -1.44038e-03
  3  10   156 -4.05056e-05
  3  10   159 -1.07529e-04
  3  10   160 -2.43430e-04
  3  10   161  4.53274e-04
  3  10   164 -1.01560e-04
  3  10   165  9.51025e-05
  3  10   168  1.86005e-05
  3  10   169 -2.65147e-05
  3  10   172 -2.57355e-04
  3  10   173  4.28191e-04
  3  10   176  1.37402e-05
  3  10   177  2.09879e-05
  3  11     7 -7.75694e-05
  3  11    12  2.19542e-04
  3  11    16  8.46272e-05
  3  11    18  2.36146e-04
  3  11    19 -8.23156e-05
  3  11    23 -2.70661e-04
  3  11    24  1.03999e-05
  3  11    29 -3.10373e-04
  3  11    30 -4.12000e-04
  3  11    36 -1.74469e-05
  3  11    40 -1.14236e-04
  3  11    41 -2.94002e-04
  3  11    42 -1.21488e-03
  3  11    43 -7.74018e-04
  3  11    51 -2.23111e-05
  3  11    52  5.33670e-05
  3  11    55 -6.47886e-05
  3  11    58  1.68482e-03
  3  11    59  5.83312e-04
  3  11    65  8.74951e-05
  3  11    66 -2.99391e-04
  3  11    67 -7.68219e-04
  3  11    71  8.01262e-05
  3  11    77  2.52625e-05
  3  11    80 -1.23767e-05
  3  11    85  4.12863e-05
  3  11    92  1.56895e-04
  3  11    95 -1.59971e-04
  3  11    96 -2.45404e-04
  3  11    97 -6.80291e-05
  3  11    98 -3.48070e-04
  3  11    99  5.90329e-04
  3  11   102  7.29819e-05
  3  11   103  1.26912e-05
  3  11   106  8.83325e-05
  3  11   107 -5.23645e-04
  3  11   108  6.96012e-04
  3  11   109  3.39989e-04
  3  11   114  1.82859e-04
  3  11   115 -3.17097e-04
  3  11   118 -5.93176e-04
  3  11   119  1.06715e-03
  3  11   124 -4.70844e-04
  3  11   125 -5.77665e-04
  3  11   128  6.04775e-04
  3  11   129  1.78947e-04
  3  11   132  1.75554e-03
  3  11   133  7.64012e-04
  3  11   136  2.34459e-04
  3  11   139 -1.06835e-04
  3  11   140 -4.48042e-04
  3  11   141 -2.10005e-04
  3  11   146 -7.17515e-04
  3  11   147 -9.24102e-04
  3  11   150 -1.72646e-03
  3  11   151 -3.44759e-03
  3  11   152 -8.62007e-04
  3  11   155 -1.44036e-03
  3  11   156  4.03754e-05
  3  11   159 -1.07577e-04
  3  11   160  2.48850e-04
  3  11   161  4.50320e-04
  3  11   164  9.90083e-05
  3  11   165  9.77384e-05
  3  11   168 -1.99743e-05
  3  11   169 -2.55288e-05
  3  11   172  2.79513e-04
  3  11   173  4.14025e-04
  3  11   176  1.37438e-05
  3  11   177 -2.10470e-05
  3  12     7  1.59972e-04
  3  12    12 -1.98867e-04
  3  12    16 -3.61224e-04
  3  12    18 -1.01663e-04
  3  12    19  2.11100e-04
  3  12    23 -3.93925e-04
  3  12    24 -1.22894e-04
  3  12    29 -1.54215e-04
  3  12    30 -8.27511e-04
  3  12    36  1.40834e-04
  3  12    40  2.42779e-04
  3  12    41  3.93273e-04
  3  12    42 -1.07348e-03
  3  12    43 -2.91674e-04
  3  12    51  1.03319e-05
  3  12    52  1.25559e-04
  3  12    55  1.36998e-04
  3  12    58  1.69937e-03
  3  12    59 -6.94315e-05
  3  12    65 -1.92205e-04
  3  12    66  1.89971e-04
  3  12    67 -8.35111e-04
  3  12    71 -2.60631e-05
  3  12    77 -1.34537e-04
  3  12    80  1.55906e-05
  3  12    85 -1.04426e-04
  3  12    89  4.45761e-05
  3  12    95 -3.33313e-04
  3  12    96  1.87361e-04
  3  12    97 -1.86310e-04
  3  12    98 -6.08310e-04
  3  12    99  7.52443e-04
  3  12   102  9.08634e-05
  3  12   103 -1.78364e-05
  3  12   106  7.67233e-05
  3  12   107 -5.41687e-04
  3  12   108  7.35351e-04
  3  12   109 -7.66548e-05
  3  12   114 -1.88775e-04
  3  12   115 -3.49429e-04
  3  12   118 -2.96958e-05
  3  12   119  8.88463e-04
  3  12   124 -2.34494e-05
  3  12   125 -4.41106e-04
  3  12   128  5.14978e-04
  3  12   129 -4.82433e-04
  3  12   132  1.58262e-03
  3  12   133 -2.14240e-04
  3  12   136 -1.03803e-04
  3  12   139 -1.56272e-04
  3  12   140  4.81554e-04
  3  12   141 -1.20452e-04
  3  12   146  4.22264e-04
  3  12   147 -9.49444e-04
  3  12   150  1.11575e-03
  3  12   151 -2.97071e-03
  3  12   152  5.86713e-04
  3  12   155 -9.81043e-04
  3  12   156 -3.25947e-05
  3  12   159 -4.46651e-05
  3  12   160 -7.73201e-05
  3  12   161  3.94067e-04
  3  12   164 -6.00114e-05
  3  12   165  1.01935e-04
  3  12   168  1.15879e-05
  3  12   169 -3.68750e-05
  3  12   172 -1.53088e-04
  3  12   173  3.49172e-04
  3  12   176 -4.38221e-05
  3  12   177 -4.96701e-05
  3  13     7 -1.59948e-04
  3  13    12  1.98855e-04
  3  13    16 -3.61233e-04
  3  13    18  1.01658e-04
  3  13    19 -2.11124e-04
  3  13    23 -3.93933e-04
  3  13    24  1.22908e-04
  3  13    29  1.54242e-04
  3  13    30 -8.27518e-04
  3  13    36 -1.40826e-04
  3  13    40 -2.42780e-04
  3  13    41 -3.93275e-04
  3  13    42 -1.07348e-03
  3  13    43  2.91676e-04
  3  13    51 -1.02936e-05
  3  13    52 -1.25565e-04
  3  13    55  1.37003e-04
  3  13    58  1.69937e-03
  3  13    59  6.94202e-05
  3  13    65  1.92188e-04
  3  13    66 -1.89963e-04
  3  13    67 -8.35118e-04
  3  13    71  2.60787e-05
  3  13    77  1.34529e-04
  3  13    80 -1.55994e-05
  3  13    85  1.04435e-04
  3  13    89 -4.45960e-05
  3  13    95 -3.33316e-04
  3  13    96 -1.87369e-04
  3  13    97  1.86249e-04
  3  13    98 -6.08317e-04
  3  13    99  7.52443e-04
  3  13   102  9.08633e-05
  3  13   103  1.78435e-05
  3  13   106 -7.67352e-05
  3  13   107 -5.41682e-04
  3  13   108  7.35352e-04
  3  13   109  7.66687e-05
  3  13   114  1.88760e-04
  3  13   115 -3.49425e-04
  3  13   118  2.96448e-05
  3  13   119  8.88462e-04
  3  13   124  2.33394e-05
  3  13   125 -4.41113e-04
  3  13   128  5.14987e-04
  3  13   129  4.82419e-04
  3  13   132  1.58261e-03
  3  13   133  2.14259e-04
  3  13   136  1.03881e-04
  3  13   139 -1.56274e-04
  3  13   140 -4.81549e-04
  3  13   141 -1.20437e-04
  3  13   146 -4.22259e-04
  3  13   147 -9.49440e-04
  3  13   150 -1.11546e-03
  3  13   151 -2.97082e-03
  3  13   152 -5.86783e-04
  3  13   155 -9.81020e-04
  3  13   156  3.25478e-05
  3  13   159 -4.47053e-05
  3  13   160  8.20411e-05
  3  13   161  3.93109e-04
  3  13   164  5.72945e-05
  3  13   165  1.03478e-04
  3  13   168 -1.34884e-05
  3  13   169 -3.62349e-05
  3  13   172  1.71226e-04
  3  13   173  3.40613e-04
  3  13   176 -4.38360e-05
  3  13   177  4.96004e-05
  3  14     7  2.35424e-04
  3  14    12 -5.53908e-04
  3  14    16 -2.65222e-03
  3  14    18  9.59629e-05
  3  14    19  1.43507e-04
  3  14    23 -1.99279e-03
  3  14    24 -2.34303e-05
  3  14    29 -1.55176e-05
  3  14    30 -3.18966e-03
  3  14    36 -7.65355e-05
  3  14    40  2.73166e-04
  3  14    41 -3.04061e-05
  3  14    42  2.98173e-04
  3  14    43  2.45460e-04
  3  14    51 -5.25610e-05
  3  14    52 -1.36345e-04
  3  14    55  1.75605e-03
  3  14    58  1.70800e-03
  3  14    59 -8.41074e-05
  3  14    65 -1.65535e-04
  3  14    66 -1.51577e-05
  3  14    67 -1.23226e-03
  3  14    71 -1.43886e-04
  3  14    77 -7.69085e-05
  3  14    80  7.14777e-05
  3  14    85 -7.78932e-05
  3  14    89  1.40026e-05
  3  14    92 -1.19196e-04
  3  14    95 -1.75144e-03
  3  14    96 -4.43925e-05
  3  14    97  2.27908e-05
  3  14    98 -2.20098e-03
  3  14    99  9.39257e-04
  3  14   102  6.21076e-04
  3  14   103 -2.64997e-05
  3  14   106 -4.64065e-05
  3  14   107 -6.04418e-04
  3  14   108  8.76170e-04
  3  14   109 -2.53928e-05
  3  14   114  1.46806e-05
  3  14   115  1.90984e-05
  3  14   118  9.88361e-05
  3  14   119  9.47366e-04
  3  14   124  8.16143e-05
  3  14   125  1.02078e-04
  3  14   128 -4.34392e-04
  3  14   129  9.13370e-05
  3  14   132  1.00293e-03
  3  14   133 -1.00911e-04
  3  14   136  4.19878e-05
  3  14   139 -8.16073e-04
  3  14   140 -3.69823e-05
  3  14   141  1.28226e-03
  3  14   146  1.54039e-05
  3  14   147  2.48359e-05
  3  14   150  6.41284e-05
  3  14   151 -4.62553e-04
  3  14   152 -1.66879e-05
  3  14   155 -2.08407e-04
  3  14   159  4.62030e-05
  3  14   160 -2.48653e-05
  3  14   161  1.54363e-04
  3  14   165  6.51171e-05
  3  14   173  5.02083e-05
  3  14   176 -3.28803e-04
  3  15     7 -2.35425e-04
  3  15    12  5.53898e-04
  3  15    16 -2.65223e-03
  3  15    18 -9.59867e-05
  3  15    19 -1.43510e-04
  3  15    23 -1.99279e-03
  3  15    24  2.34412e-05
  3  15    29  1.55261e-05
  3  15    30 -3.18967e-03
  3  15    36  7.65429e-05
  3  15    40 -2.73161e-04
  3  15    41  3.04031e-05
  3  15    42  2.98178e-04
  3  15    43 -2.45463e-04
  3  15    51  5.25820e-05
  3  15    52  1.36345e-04
  3  15    55  1.75605e-03
  3  15    58  1.70801e-03
  3  15    59  8.41070e-05
  3  15    65  1.65529e-04
  3  15    66  1.51682e-05
  3  15    67 -1.23226e-03
  3  15    71  1.43893e-04
  3  15    77  7.69031e-05
  3  15    80 -7.14859e-05
  3  15    85  7.79046e-05
  3  15    89 -1.40275e-05
  3  15    92  1.19202e-04
  3  15    95 -1.75144e-03
  3  15    96  4.43860e-05
  3  15    97 -2.28616e-05
  3  15    98 -2.20100e-03
  3  15    99  9.39262e-04
  3  15   102  6.21079e-04
  3  15   103  2.64988e-05
  3  15   106  4.63872e-05
  3  15   107 -6.04419e-04
  3  15   108  8.76168e-04
  3  15   109  2.54112e-05
  3  15   114 -1.46994e-05
  3  15   115  1.91003e-05
  3  15   118 -9.88986e-05
  3  15   119  9.47366e-04
  3  15   124 -8.15545e-05
  3  15   125  1.02105e-04
  3  15   128 -4.34397e-04
  3  15   129 -9.13260e-05
  3  15   132  1.00293e-03
  3  15   133  1.00932e-04
  3  15   136 -4.19125e-05
  3  15   139 -8.16078e-04
  3  15   140  3.70273e-05
  3  15   141  1.28227e-03
  3  15   146 -1.53994e-05
  3  15   147  2.48406e-05
  3  15   150 -6.40794e-05
  3  15   151 -4.62543e-04
  3  15   152  1.65802e-05
  3  15   155 -2.08407e-04
  3  15   159  4.62071e-05
  3  15   160  2.67043e-05
  3  15   161  1.54051e-04
  3  15   165  6.50825e-05
  3  15   173  4.99468e-05
  3  15   176 -3.28804e-04
  3  16    16 -2.75026e-03
  3  16    23  1.71172e-03
  3  16    30 -3.18410e-03
  3  16    42 -2.16179e-03
  3  16    55  7.24702e-04
  3  16    58  2.58605e-03
  3  16    67 -2.18140e-03
  3  16    95 -6.51366e-04
  3  16    98 -1.86759e-03
  3  16    99  3.20841e-03
  3  16   102 -1.58738e-04
  3  16   107 -1.28639e-03
  3  16   108  1.39131e-03
  3  16   115  6.37577e-05
  3  16   119  1.19052e-03
  3  16   125  1.06956e-03
  3  16   128 -7.55880e-04
  3  16   132  1.98507e-03
  3  16   139  4.57530e-04
  3  16   141  7.51110e-04
  3  16   147 -2.62073e-04
  3  16   151  2.30984e-04
  3  16   155 -3.45829e-04
  3  16   159 -1.50323e-04
  3  16   161 -9.72139e-05
  3  16   165  2.08609e-05
  3  16   169  3.52012e-05
  3  16   173 -1.22804e-04
  3  16   176 -2.98301e-04
  3  17     7  1.82392e-04
  3  17    12 -7.08809e-04
  3  17    16 -2.76383e-03
  3  17    19  2.66728e-05
  3  17    23  1.95671e-03
  3  17    24  7.59660e-05
  3  17    30 -3.22107e-03
  3  17    36 -2.30907e-04
  3  17    40  1.72431e-04
  3  17    42 -2.43192e-03
  3  17    51 -6.21421e-05
  3  17    55 -5.99563e-04
  3  17    58  3.14821e-03
  3  17    65 -6.79050e-05
  3  17    67 -2.25093e-03
  3  17    71 -2.54109e-04
  3  17    77  3.13483e-05
  3  17    80  8.81369e-05
  3  17    85 -3.89670e-05
  3  17    89 -3.61802e-05
  3  17    95  6.96875e-05
  3  17    98 -2.58000e-03
  3  17    99  3.56987e-03
  3  17   102 -2.79952e-04
  3  17   107 -1.75074e-03
  3  17   108  1.31487e-03
  3  17   115  1.85406e-04
  3  17   119  1.14523e-03
  3  17   125  9.69331e-04
  3  17   128 -9.83543e-04
  3  17   132  2.31486e-03
  3  17   139  7.29080e-04
  3  17   141  1.41404e-03
  3  17   147  7.38792e-05
  3  17   151 -5.70950e-05
  3  17   155  2.98361e-05
  3  17   159 -1.80393e-05
  3  17   161  2.19935e-05
  3  17   165  2.62338e-05
  3  17   169  3.87998e-05
  3  17   173 -9.55978e-05
  3  17   176 -2.56294e-04
  3  18     7 -1.82413e-04
  3  18    12  7.08801e-04
  3  18    16 -2.76383e-03
  3  18    19 -2.66721e-05
  3  18    23  1.95671e-03
  3  18    24 -7.59709e-05
  3  18    30 -3.22107e-03
  3  18    36  2.30910e-04
  3  18    40 -1.72417e-04
  3  18    42 -2.43192e-03
  3  18    51  6.21493e-05
  3  18    55 -5.99563e-04
  3  18    58  3.14821e-03
  3  18    65  6.78976e-05
  3  18    67 -2.25093e-03
  3  18    71  2.54123e-04
  3  18    77 -3.13582e-05
  3  18    80 -8.81435e-05
  3  18    85  3.89763e-05
  3  18    89  3.61579e-05
  3  18    95  6.96883e-05
  3  18    98 -2.58000e-03
  3  18    99  3.56987e-03
  3  18   102 -2.79953e-04
  3  18   107 -1.75074e-03
  3  18   108  1.31487e-03
  3  18   115  1.85407e-04
  3  18   119  1.14523e-03
  3  18   125  9.69333e-04
  3  18   128 -9.83544e-04
  3  18   132  2.31487e-03
  3  18   139  7.29081e-04
  3  18   141  1.41404e-03
  3  18   147  7.38800e-05
  3  18   151 -5.70931e-05
  3  18   155  2.98385e-05
  3  18   159 -1.80391e-05
  3  18   161  2.19821e-05
  3  18   165  2.62329e-05
  3  18   169  3.87989e-05
  3  18   173 -9.55873e-05
  3  18   176 -2.56294e-04
  5   1     7 -3.04971e-04
  5   1    12  8.34119e-04
  5   1    16 -6.40203e-03
  5   1    19  3.79327e-04
  5   1    23 -8.71111e-04
  5   1    24  1.12447e-04
  5   1    30 -7.54074e-03
  5   1    36  2.81223e-04
  5   1    40  2.05331e-04
  5   1    42 -2.11312e-03
  5   1    51  1.12200e-04
  5   1    55  3.04018e-03
  5   1    58  5.02208e-03
  5   1    65 -2.13641e-04
  5   1    67 -3.91540e-03
  5   1    71  3.64677e-04
  5   1    77 -1.89485e-04
  5   1    80 -2.97968e-05
  5   1    85  1.17143e-04
  5   1    89  9.18095e-05
  5   1    95 -2.90040e-03
  5   1    98 -5.00971e-03
  5   1    99  4.78233e-03
  5   1   102  5.26596e-04
  5   1   107 -2.21381e-03
  5   1   108  2.66360e-03
  5   1   115  7.08427e-05
  5   1   119  2.25529e-03
  5   1   125  1.13570e-03
  5   1   128 -1.31844e-03
  5   1   132  3.09841e-03
  5   1   139 -6.10024e-04
  5   1   141  2.17575e-03
  5   1   147 -2.89188e-04
  5   1   151  1.50241e-04
  5   1   155 -6.42105e-04
  5   1   159 -1.15317e-04
  5   1   161  1.49471e-05
  5   1   165  1.08121e-04
  5   1   169  3.72047e-05
  5   1   173 -7.19021e-05
  5   1   176 -6.44469e-04
  5   2     7  2.37516e-04
  5   2    12  4.94042e-04
  5   2    16 -3.28132e-03
  5   2    19  1.08342e-04
  5   2    23 -2.58558e-03
  5   2    30 -4.48646e-03
  5   2    36  4.87719e-04
  5   2    40  1.71428e-04
  5   2    42  4.23104e-04
  5   2    51  1.08341e-04
  5   2    55  3.16789e-03
  5   2    58  2.67926e-03
  5   2    65 -7.47670e-05
  5   2    67 -1.80976e-03
  5   2    71  4.21645e-04
  5   2    77 -9.38349e-05
  5   2    80 -2.13987e-04
  5   2    89  1.02462e-04
  5   2    95 -2.51921e-03
  5   2    98 -2.58987e-03
  5   2    99  1.48346e-03
  5   2   102  9.32247e-04
  5   2   107 -9.90454e-04
  5   2   108  1.04489e-03
  5   2   115 -5.20720e-04
  5   2   119  4.90383e-04
  5   2   125 -4.20442e-04
  5   2   128  1.00511e-03
  5   2   132  3.42638e-04
  5   2   139 -1.47700e-03
  5   2   141 -4.18456e-04
  5   2   147 -1.13317e-03
  5   2   155 -7.71348e-04
  5   2   159 -7.31791e-05
  5   2   161 -2.43707e-05
  5   2   165  1.64234e-04
  5   2   169  2.70051e-05
  5   2   173  5.40944e-05
  5   2   176 -3.35020e-04
  5   3     7 -9.28952e-05
  5   3    12  1.26340e-04
  5   3    16 -3.54766e-03
  5   3    19  2.15302e-04
  5   3    23 -2.36976e-03
  5   3    24  1.49302e-04
  5   3    30 -4.73408e-03
  5   3    36 -2.99899e-04
  5   3    40  3.29604e-04
  5   3    42  4.89187e-05
  5   3    51 -3.09535e-04
  5   3    55  2.92223e-03
  5   3    58  3.00953e-03
  5   3    65 -1.20295e-04
  5   3    67 -2.01226e-03
  5   3    71  1.84488e-04
  5   3    77 -1.37409e-04
  5   3    80  1.71565e-04
  5   3    85  1.12496e-04
  5   3    89  3.34449e-05
  5   3    95 -2.37770e-03
  5   3    98 -2.88358e-03
  5   3    99  1.89252e-03
  5   3   102  8.34242e-04
  5   3   107 -1.17464e-03
  5   3   108  1.22046e-03
  5   3   115 -4.63613e-04
  5   3   119  6.58048e-04
  5   3   125 -2.72977e-04
  5   3   128  7.28887e-04
  5   3   132  7.11282e-04
  5   3   139 -1.30626e-03
  5   3   141 -9.16725e-05
  5   3   147 -1.05164e-03
  5   3   151 -1.17697e-04
  5   3   155 -6.37621e-04
  5   3   159 -5.35865e-05
  5   3   165  1.61718e-04
  5   3   169  2.63491e-05
  5   3   173  5.33069e-05
  5   3   176 -3.58283e-04
lambda
10039
  1   2   3   7 -3.85427e-05
  1   2   3  12  4.55731e-04
  1   2   3  19  1.86771e-04
  1   2   3  24 -8.17898e-05
  1   2   3  29 -1.17944e-04
  1   2   3  41 -4.30485e-04
  1   2   3  52  8.65373e-05
  1   2   3  59  4.02380e-04
  1   2   3  62 -3.89710e-05
  1   2   3  65 -1.13250e-04
  1   2   3  71  1.79287e-04
  1   2   3  77 -1.01448e-04
  1   2   3  80 -1.05378e-04
  1   2   3  85 -1.49463e-05
  1   2   3  86 -2.88298e-05
  1   2   3  92  1.80266e-04
  1   2   3  96  6.00074e-05
  1   2   3  97 -2.94326e-05
  1   2   3 106  1.88304e-04
  1   2   3 114  3.50064e-04
  1   2   3 124 -3.25885e-04
  1   2   3 129  8.94873e-04
  1   2   3 133 -3.03461e-04
  1   2   3 146 -7.47513e-04
  1   2   3 150 -3.77590e-05
  1   2   3 156  2.53310e-05
  1   2   3 160 -6.42251e-05
  1   2   3 164  8.52015e-05
  1   2   3 168  1.38941e-05
  1   2   3 172  3.92754e-05
  1   2   4  10 -1.24482e-05
  1   2   4  11 -1.24346e-05
  1   2   4  14 -7.79907e-05
  1   2   4  21  1.48357e-04
  1   2   4  27 -1.61791e-04
  1   2   4  28  1.59812e-04
  1   2   4  31 -1.11024e-04
  1   2   4  32  1.11960e-04
  1   2   4  33 -3.04421e-04
  1   2   4  34  3.16260e-04
  1   2   4  38 -3.05027e-04
  1   2   4  44  7.72862e-05
  1   2   4  45  7.58304e-05
  1   2   4  46  2.26352e-04
  1   2   4  48  6.86293e-05
  1   2   4  53 -1.88827e-04
  1   2   4  56 -2.04996e-05
  1   2   4  61 -1.28535e-04
  1   2   4  62 -1.23029e-04
  1   2   4  69  2.47131e-05
  1   2   4  70 -2.43677e-05
  1   2   4  72 -3.71848e-05
  1   2   4  78 -1.76672e-05
  1   2   4  79  1.79288e-05
  1   2   4  83 -1.39193e-05
  1   2   4  84 -1.37051e-05
  1   2   4  93  2.49421e-04
  1   2   4  94 -2.45472e-04
  1   2   4 105 -5.71232e-05
  1   2   4 110 -1.17022e-05
  1   2   4 112  1.83478e-05
  1   2   4 113 -1.81216e-05
  1   2   4 120 -3.51145e-05
  1   2   4 122 -2.71021e-05
  1   2   4 126  3.05435e-05
  1   2   4 127  3.10968e-05
  1   2   4 131 -1.93651e-04
  1   2   4 134  4.60115e-05
  1   2   4 142  1.15516e-04
  1   2   4 143  1.43784e-04
  1   2   4 144  1.28989e-05
  1   2   4 145  1.16322e-05
  1   2   4 148  1.14548e-05
  1   2   4 153 -2.39038e-05
  1   2   5   8 -7.83786e-05
  1   2   5  14  1.35782e-05
  1   2   5  25  2.42811e-05
  1   2   5  26  2.43249e-05
  1   2   5  27  1.73370e-05
  1   2   5  28  1.69387e-05
  1   2   5  31 -1.14572e-04
  1   2   5  32 -1.14703e-04
  1   2   5  33 -1.31888e-05
  1   2   5  34 -1.29455e-05
  1   2   5  38  1.29864e-05
  1   2   5  44 -1.89639e-05
  1   2   5  45  1.85931e-05
  1   2   5  46  1.62756e-05
  1   2   5  61  1.70921e-05
  1   2   5  62 -1.65046e-05
  1   2   5  72 -1.65970e-04
  1   2   5  93  5.19824e-04
  1   2   5  94  5.16951e-04
  1   2   5 105 -1.46830e-04
  1   2   5 110  1.93203e-04
  1   2   5 112  2.89238e-04
  1   2   5 113  2.88547e-04
  1   2   5 117  6.49202e-04
  1   2   5 120  1.61451e-05
  1   2   5 122  6.17068e-04
  1   2   5 123  6.05595e-04
  1   2   5 131  1.83472e-05
  1   2   5 134 -1.40496e-05
  1   2   5 137  6.06296e-05
  1   2   5 138  6.04541e-05
  1   2   5 142 -2.24705e-03
  1   2   5 143  2.05375e-03
  1   2   5 144  2.05445e-03
  1   2   5 145  2.34769e-03
  1   2   5 148 -1.37013e-04
  1   2   5 153  5.54718e-04
  1   2   5 157 -3.59960e-05
  1   2   5 158 -3.60344e-05
  1   2   5 162 -7.83772e-05
  1   2   5 163 -7.84731e-05
  1   2   5 166 -8.37696e-05
  1   2   5 167  8.43407e-05
  1   2   5 170  4.88167e-05
  1   2   5 171 -4.88147e-05
  1   2   6   8 -3.68245e-05
  1   2   6  10 -6.26807e-05
  1   2   6  11  6.28669e-05
  1   2   6  14  2.68021e-04
  1   2   6  21 -1.70875e-04
  1   2   6  27  1.56693e-04
  1   2   6  28  1.56237e-04
  1   2   6  31 -2.25781e-04
  1   2   6  32 -2.25261e-04
  1   2   6  33 -2.42194e-04
  1   2   6  34 -2.44241e-04
  1   2   6  38  3.97849e-05
  1   2   6  44 -2.49323e-04
  1   2   6  45  2.48251e-04
  1   2   6  46 -4.60448e-05
  1   2   6  48 -2.63129e-04
  1   2   6  53  3.08783e-04
  1   2   6  56  1.31288e-04
  1   2   6  63 -1.65276e-05
  1   2   6  64  1.63445e-05
  1   2   6  69 -1.09099e-04
  1   2   6  70 -1.08757e-04
  1   2   6  72  3.59552e-05
  1   2   6  78 -8.54734e-05
  1   2   6  79 -8.57972e-05
  1   2   6  83  3.41953e-05
  1   2   6  84 -3.41504e-05
  1   2   6  86 -4.36252e-05
  1   2   6  87  4.39155e-05
  1   2   6 105 -3.92124e-05
  1   2   6 112  1.65833e-05
  1   2   6 113  1.64526e-05
  1   2   6 117  8.68221e-05
  1   2   6 120  8.35284e-05
  1   2   6 123 -1.08768e-05
  1   2   6 126  1.26917e-04
  1   2   6 127 -1.27567e-04
  1   2   6 131  2.65544e-04
  1   2   6 134 -1.14923e-04
  1   2   6 142 -1.95205e-04
  1   2   6 143  1.57837e-04
  1   2   6 145  1.53466e-05
  1   2   6 153  6.55139e-05
  1   2   7  11 -2.05344e-04
  1   2   7  13 -3.51376e-05
  1   2   7  15 -4.33384e-04
  1   2   7  17 -2.23648e-05
  1   2   7  22 -2.31096e-05
  1   2   7  23  2.42965e-04
  1   2   7  24  2.35887e-04
  1   2   7  25 -2.06740e-04
  1   2   7  35  1.94636e-05
  1   2   7  37 -8.69031e-05
  1   2   7  40  2.37427e-04
  1   2   7  41 -2.26397e-04
  1   2   7  42 -1.65910e-04
  1   2   7  43 -2.36733e-04
  1   2   7  44  2.73881e-04
  1   2   7  49 -3.81311e-05
  1   2   7  50  4.81851e-05
  1   2   7  51 -2.35883e-04
  1   2   7  55 -1.70824e-04
  1   2   7  57  3.44238e-04
  1   2   7  58 -8.62836e-05
  1   2   7  59  2.29682e-04
  1   2   7  60  2.72645e-04
  1   2   7  61  4.00115e-04
  1   2   7  62  1.89899e-05
  1   2   7  66 -2.30718e-04
  1   2   7  67  1.08558e-04
  1   2   7  68 -2.95878e-05
  1   2   7  69  2.15319e-04
  1   2   7  70  1.65352e-05
  1   2   7  71 -2.37627e-04
  1   2   7  72  1.75327e-04
  1   2   7  73  1.75447e-04
  1   2   7  74  3.20437e-04
  1   2   7  75  2.77116e-04
  1   2   7  76 -8.98411e-05
  1   2   7  79  2.34019e-04
  1   2   7  80  2.33907e-04
  1   2   7  81  1.98609e-04
  1   2   7  82  2.86862e-05
  1   2   7  83  2.32613e-04
  1   2   7  88 -8.76754e-05
  1   2   7  91 -2.25584e-04
  1   2   7  95  1.53660e-05
  1   2   7  97 -4.91246e-05
  1   2   7  98 -1.22192e-04
  1   2   7  99 -1.26014e-04
  1   2   7 101  3.53583e-04
  1   2   7 102  3.88354e-05
  1   2   7 107  1.43761e-04
  1   2   7 108  2.36557e-05
  1   2   7 109 -8.16172e-05
  1   2   7 114  2.33359e-04
  1   2   7 115 -7.66480e-05
  1   2   7 118  1.02420e-05
  1   2   7 119 -1.29424e-05
  1   2   7 123 -2.24114e-04
  1   2   7 125  2.88362e-04
  1   2   7 128  7.07779e-05
  1   2   7 129  3.08592e-05
  1   2   7 130  2.31731e-04
  1   2   7 131 -2.35185e-04
  1   2   7 132 -5.57950e-05
  1   2   7 133  5.11941e-05
  1   2   7 137  2.70354e-04
  1   2   7 139  1.67132e-05
  1   2   7 140  2.99660e-05
  1   2   7 141  4.28793e-05
  1   2   7 146  1.97953e-05
  1   2   7 148 -1.02406e-04
  1   2   7 149  8.10755e-05
  1   2   7 150  4.73811e-05
  1   2   7 151  6.68385e-05
  1   2   7 152 -2.22665e-04
  1   2   7 155 -4.07864e-05
  1   2   7 159 -1.21644e-04
  1   2   7 160 -7.16758e-05
  1   2   7 164 -2.34685e-04
  1   2   7 165 -1.25176e-04
  1   2   7 168  7.11580e-05
  1   2   7 170 -1.35219e-04
  1   2   7 172  2.32460e-04
  1   2   7 173 -9.75031e-05
  1   2   7 174 -2.44111e-04
  1   2   7 176 -7.95592e-05
  1   2   7 177 -2.35777e-04
  1   2   8   7  1.03377e-04
  1   2   8  11 -1.35342e-04
  1   2   8  12 -1.33703e-04
  1   2   8  13  1.19596e-05
  1   2   8  15 -4.67543e-05
  1   2   8  18 -3.33322e-05
  1   2   8  19 -6.14979e-05
  1   2   8  22 -3.01826e-05
  1   2   8  23 -2.43068e-05
  1   2   8  25  3.74510e-04
  1   2   8  29  2.34877e-04
  1   2   8  30  1.20527e-05
  1   2   8  37 -1.11452e-04
  1   2   8  42  8.39689e-05
  1   2   8  44 -6.52937e-05
  1   2   8  49 -1.60573e-04
  1   2   8  50 -5.48782e-05
  1   2   8  51 -7.80193e-05
  1   2   8  55 -1.19061e-04
  1   2   8  57  2.43867e-05
  1   2   8  58  3.63831e-05
  1   2   8  60  1.03913e-04
  1   2   8  61  5.88343e-05
  1   2   8  65  6.47683e-05
  1   2   8  66 -4.15271e-05
  1   2   8  67 -3.24375e-05
  1   2   8  69  7.03794e-05
  1   2   8  72 -1.61077e-04
  1   2   8  74 -8.03111e-05
  1   2   8  75  7.43048e-05
  1   2   8  77  6.71150e-05
  1   2   8  79  6.87863e-05
  1   2   8  81  3.52647e-05
  1   2   8  83  6.92164e-05
  1   2   8  85  5.52660e-05
  1   2   8  87  6.81368e-05
  1   2   8  91 -6.88766e-05
  1   2   8  96 -2.36997e-04
  1   2   8  98 -2.45064e-05
  1   2   8  99  2.48062e-05
  1   2   8 101  6.87245e-05
  1   2   8 103 -2.35926e-04
  1   2   8 106 -2.35504e-04
  1   2   8 107  1.65376e-04
  1   2   8 108  3.01684e-05
  1   2   8 109  2.40215e-04
  1   2   8 115 -2.11245e-05
  1   2   8 118  1.23745e-05
  1   2   8 119 -2.19309e-05
  1   2   8 122  1.12981e-05
  1   2   8 123  1.73550e-05
  1   2   8 124  2.32706e-04
  1   2   8 128  8.08886e-05
  1   2   8 130  7.39745e-05
  1   2   8 131  7.35806e-05
  1   2   8 137 -4.04888e-05
  1   2   8 141 -1.27082e-05
  1   2   8 142 -2.53279e-03
  1   2   8 145  2.76383e-03
  1   2   8 147 -2.63406e-05
  1   2   8 151  1.54289e-04
  1   2   8 155  6.11485e-05
  1   2   8 156 -6.00820e-05
  1   2   8 159  1.79405e-05
  1   2   8 160  2.38793e-04
  1   2   8 161  3.80532e-05
  1   2   8 164 -7.34550e-05
  1   2   8 165  6.41516e-05
  1   2   8 166 -1.11882e-05
  1   2   8 168 -2.36031e-04
  1   2   8 169  2.32193e-04
  1   2   8 170  6.03763e-05
  1   2   8 172  6.00136e-05
  1   2   8 173 -1.34063e-05
  1   2   8 174 -7.15896e-05
  1   2   8 176  2.07061e-05
  1   2   8 177 -6.67461e-05
  1   2   9   8  3.05014e-04
  1   2   9  10 -6.72237e-05
  1   2   9  11 -6.74933e-05
  1   2   9  14 -1.01338e-04
  1   2   9  27 -1.31907e-04
  1   2   9  28  1.32111e-04
  1   2   9  31  1.89629e-05
  1   2   9  32 -1.88010e-05
  1   2   9  33 -9.36576e-05
  1   2   9  34  9.48452e-05
  1   2   9  38 -5.31191e-05
  1   2   9  41  2.97367e-05
  1   2   9  44  8.77455e-05
  1   2   9  45  8.77881e-05
  1   2   9  53 -6.79761e-05
  1   2   9  55 -9.43797e-05
  1   2   9  56 -8.89698e-05
  1   2   9  61 -1.02558e-04
  1   2   9  62 -9.21991e-05
  1   2   9  63  1.20248e-05
  1   2   9  64  1.18826e-05
  1   2   9  74 -4.52521e-05
  1   2   9  83 -3.58706e-05
  1   2   9  84 -3.59672e-05
  1   2   9  90 -1.50993e-05
  1   2   9  93 -3.63193e-05
  1   2   9  94  3.91611e-05
  1   2   9 100  8.03884e-05
  1   2   9 105 -1.36635e-04
  1   2   9 110  2.84091e-04
  1   2   9 112 -3.20783e-04
  1   2   9 113  3.21100e-04
  1   2   9 117  9.14583e-04
  1   2   9 120 -1.25445e-05
  1   2   9 122  1.04029e-03
  1   2   9 123 -1.02972e-03
  1   2   9 131 -9.92033e-05
  1   2   9 134  3.29590e-05
  1   2   9 137  1.75391e-04
  1   2   9 138 -1.75181e-04
  1   2   9 140 -7.59244e-05
  1   2   9 142  4.11228e-04
  1   2   9 145  2.08631e-04
  1   2   9 148 -3.09461e-04
  1   2   9 150  3.66561e-05
  1   2   9 151  2.41726e-05
  1   2   9 152 -1.19350e-05
  1   2   9 153  5.81033e-04
  1   2   9 157  1.89859e-05
  1   2   9 158 -1.90300e-05
  1   2   9 162  9.50503e-05
  1   2   9 163 -9.50943e-05
  1   2   9 166 -1.02385e-04
  1   2   9 167 -1.02395e-04
  1   2   9 170  6.61873e-05
  1   2   9 171  6.62192e-05
  1   2  10   7 -1.16339e-05
  1   2  10  11 -6.48464e-05
  1   2  10  13  3.17329e-04
  1   2  10  16 -1.49520e-05
  1   2  10  17 -5.49952e-05
  1   2  10  18  3.08534e-05
  1   2  10  19 -7.95175e-05
  1   2  10  22  3.17621e-05
  1   2  10  26 -2.84711e-05
  1   2  10  30 -5.77668e-05
  1   2  10  35 -7.31874e-05
  1   2  10  36 -6.88880e-05
  1   2  10  37 -3.04203e-05
  1   2  10  42  1.92599e-04
  1   2  10  43  1.27608e-04
  1   2  10  44 -2.52646e-05
  1   2  10  49  3.14974e-05
  1   2  10  50  8.18432e-05
  1   2  10  51 -3.55136e-05
  1   2  10  55  1.77740e-04
  1   2  10  58 -3.00332e-05
  1   2  10  60 -1.69361e-04
  1   2  10  65  2.72697e-05
  1   2  10  66  2.93943e-05
  1   2  10  67  7.84278e-05
  1   2  10  68 -1.08950e-05
  1   2  10  69 -3.99775e-05
  1   2  10  72  1.17901e-04
  1   2  10  73 -1.18126e-04
  1   2  10  74  4.65266e-05
  1   2  10  75 -4.55574e-05
  1   2  10  76 -1.23954e-04
  1   2  10  79  3.67403e-05
  1   2  10  80  1.28811e-04
  1   2  10  81 -1.77524e-05
  1   2  10  82  2.28392e-05
  1   2  10  83  4.07312e-05
  1   2  10  87 -1.69116e-05
  1   2  10  88 -1.83508e-05
  1   2  10  91  4.34566e-05
  1   2  10  92 -1.01330e-04
  1   2  10  95 -2.79277e-05
  1   2  10  96 -5.36083e-05
  1   2  10  98  3.28504e-05
  1   2  10  99 -8.17487e-05
  1   2  10 101 -3.48421e-05
  1   2  10 102  1.72827e-05
  1   2  10 103  4.55476e-05
  1   2  10 107  9.69512e-05
  1   2  10 108 -9.17609e-05
  1   2  10 111  2.24736e-05
  1   2  10 116 -1.00595e-04
  1   2  10 117 -9.91488e-05
  1   2  10 118 -1.30952e-05
  1   2  10 119 -1.94843e-04
  1   2  10 128  2.05197e-04
  1   2  10 129 -2.41808e-04
  1   2  10 132 -2.13767e-04
  1   2  10 133  1.60708e-05
  1   2  10 137  2.32636e-05
  1   2  10 139 -5.24696e-05
  1   2  10 141 -1.99547e-04
  1   2  10 142  1.23119e-04
  1   2  10 145 -2.90891e-04
  1   2  10 147 -1.54292e-05
  1   2  10 150  5.39096e-05
  1   2  10 151 -7.95013e-05
  1   2  10 152 -1.26201e-04
  1   2  10 153  9.37848e-05
  1   2  10 154 -1.14948e-04
  1   2  10 155 -4.78490e-05
  1   2  10 156  1.56829e-05
  1   2  10 159  1.12280e-05
  1   2  10 160 -1.25597e-04
  1   2  10 161  1.27408e-04
  1   2  10 164  4.93549e-05
  1   2  10 165  1.55475e-05
  1   2  10 169 -1.18207e-04
  1   2  10 170 -3.34751e-05
  1   2  10 173 -5.76179e-05
  1   2  10 174  4.12507e-05
  1   2  10 176  1.45318e-04
  1   2  11  11 -1.19253e-04
  1   2  11  13 -3.29732e-04
  1   2  11  15 -1.48200e-04
  1   2  11  16 -4.14410e-05
  1   2  11  17  3.87051e-05
  1   2  11  23 -3.42820e-04
  1   2  11  30 -9.32497e-05
  1   2  11  35  5.32782e-05
  1   2  11  36  1.27745e-04
  1   2  11  37  5.99448e-05
  1   2  11  38  6.43631e-05
  1   2  11  39  6.54264e-05
  1   2  11  42 -2.94453e-05
  1   2  11  43  3.61834e-04
  1   2  11  44 -1.26809e-04
  1   2  11  47 -1.19189e-04
  1   2  11  49  9.97505e-05
  1   2  11  50 -6.65540e-05
  1   2  11  51  1.28768e-04
  1   2  11  53 -1.46733e-04
  1   2  11  54 -1.50164e-04
  1   2  11  55  2.10866e-04
  1   2  11  58 -2.25678e-04
  1   2  11  60 -1.20501e-04
  1   2  11  61  4.03938e-05
  1   2  11  62  1.79309e-05
  1   2  11  66  1.36042e-04
  1   2  11  67 -2.27383e-04
  1   2  11  68  5.14697e-05
  1   2  11  69  2.17589e-04
  1   2  11  70  3.09248e-05
  1   2  11  71  1.25869e-04
  1   2  11  72 -1.30524e-04
  1   2  11  73 -1.30279e-04
  1   2  11  74 -5.94261e-05
  1   2  11  75 -5.90522e-05
  1   2  11  76 -2.02642e-05
  1   2  11  77 -1.29140e-04
  1   2  11  79  1.31819e-04
  1   2  11  81 -4.65135e-05
  1   2  11  82 -3.21200e-05
  1   2  11  83  1.42272e-04
  1   2  11  85 -1.29881e-04
  1   2  11  87 -1.32098e-04
  1   2  11  88  6.68368e-05
  1   2  11  91  1.14599e-04
  1   2  11  95 -1.11399e-04
  1   2  11  96 -1.28251e-04
  1   2  11  97  1.26245e-04
  1   2  11  98 -1.85401e-05
  1   2  11  99  4.29168e-05
  1   2  11 101 -8.10025e-05
  1   2  11 102  1.12064e-05
  1   2  11 103  1.28981e-04
  1   2  11 106 -1.30377e-04
  1   2  11 107  7.56060e-05
  1   2  11 108 -6.78135e-05
  1   2  11 111  3.93439e-04
  1   2  11 114 -1.33112e-04
  1   2  11 115  1.23604e-04
  1   2  11 116 -1.08940e-04
  1   2  11 117 -1.04609e-04
  1   2  11 118  2.25344e-04
  1   2  11 119  1.88330e-04
  1   2  11 124  1.32341e-04
  1   2  11 125  8.69880e-05
  1   2  11 128 -3.75381e-05
  1   2  11 132 -1.65753e-04
  1   2  11 136  1.31501e-04
  1   2  11 137 -1.33555e-04
  1   2  11 138 -2.53724e-05
  1   2  11 139 -5.26772e-05
  1   2  11 140  1.36282e-04
  1   2  11 141 -1.88526e-04
  1   2  11 142  9.53966e-05
  1   2  11 145  3.56891e-04
  1   2  11 146  1.38234e-04
  1   2  11 148 -2.86282e-04
  1   2  11 149 -2.73464e-04
  1   2  11 150  1.32391e-05
  1   2  11 151  6.32419e-04
  1   2  11 152  1.37407e-04
  1   2  11 153 -1.83084e-04
  1   2  11 154  2.51668e-04
  1   2  11 155 -1.48995e-04
  1   2  11 159  2.92880e-04
  1   2  11 160 -5.86387e-05
  1   2  11 161 -3.93293e-05
  1   2  11 164  1.31055e-04
  1   2  11 165 -1.14035e-04
  1   2  11 166  2.93452e-04
  1   2  11 168 -3.37059e-05
  1   2  11 169  1.12844e-05
  1   2  11 170  1.88080e-04
  1   2  11 173 -7.42096e-05
  1   2  11 174  1.18042e-04
  1   2  11 176 -1.61987e-04
  1   2  11 177 -1.44217e-05
  1   2  12   8 -3.06667e-04
  1   2  12  10  1.81068e-04
  1   2  12  11 -1.80267e-04
  1   2  12  14  3.26663e-05
  1   2  12  21  1.28536e-04
  1   2  12  27  1.13302e-05
  1   2  12  28  1.08405e-05
  1   2  12  31 -3.42805e-04
  1   2  12  32 -3.41753e-04
  1   2  12  33 -5.81123e-05
  1   2  12  34 -6.00853e-05
  1   2  12  44 -6.95216e-05
  1   2  12  45  6.90173e-05
  1   2  12  46 -5.30711e-05
  1   2  12  48  8.59617e-05
  1   2  12  53  1.86323e-04
  1   2  12  56 -9.32165e-05
  1   2  12  61 -4.72337e-05
  1   2  12  62  4.17183e-05
  1   2  12  72  2.66699e-04
  1   2  12  74  6.70556e-05
  1   2  12  83  4.18799e-05
  1   2  12  84 -4.16142e-05
  1   2  12  93 -1.28380e-03
  1   2  12  94 -1.28214e-03
  1   2  12 100 -6.10969e-05
  1   2  12 105  4.75700e-04
  1   2  12 110  2.39134e-04
  1   2  12 112  1.65440e-04
  1   2  12 113  1.65834e-04
  1   2  12 117  6.10551e-05
  1   2  12 120 -2.60045e-04
  1   2  12 122 -1.27659e-04
  1   2  12 123 -1.06215e-04
  1   2  12 126 -2.21636e-05
  1   2  12 127  2.11137e-05
  1   2  12 134 -5.65622e-04
  1   2  12 137  1.02611e-04
  1   2  12 138  1.03219e-04
  1   2  12 142  3.19666e-04
  1   2  12 143 -3.06020e-04
  1   2  12 144  2.02798e-04
  1   2  12 145  2.13612e-04
  1   2  12 148 -1.34315e-04
  1   2  12 153  9.02397e-04
  1   2  12 157 -1.91684e-04
  1   2  12 158 -1.92025e-04
  1   2  12 162 -1.67751e-04
  1   2  12 163 -1.67704e-04
  1   2  12 166 -2.07175e-04
  1   2  12 167  2.07312e-04
  1   2  12 170  1.39598e-04
  1   2  12 171 -1.39536e-04
  1   2  12 175 -6.57701e-05
  1   2  13  10  3.84100e-04
  1   2  13  11  3.83368e-04
  1   2  13  14  8.75526e-04
  1   2  13  21  7.04056e-05
  1   2  13  25  4.10976e-04
  1   2  13  26 -4.10338e-04
  1   2  13  27  4.65174e-04
  1   2  13  28 -4.64863e-04
  1   2  13  31  3.59655e-04
  1   2  13  32 -3.59777e-04
  1   2  13  33 -1.13059e-03
  1   2  13  34  1.13298e-03
  1   2  13  38  9.97434e-04
  1   2  13  44 -1.61644e-03
  1   2  13  45 -1.61491e-03
  1   2  13  46  1.30305e-03
  1   2  13  48 -5.54324e-04
  1   2  13  53 -4.41151e-04
  1   2  13  56 -4.13173e-04
  1   2  13  61  9.30024e-04
  1   2  13  62  9.28433e-04
  1   2  13  63  5.59530e-04
  1   2  13  64  5.57873e-04
  1   2  13  69 -7.17800e-04
  1   2  13  70  7.17281e-04
  1   2  13  72  5.53036e-04
  1   2  13  78  6.41910e-04
  1   2  13  79 -6.42460e-04
  1   2  13  83  1.32104e-04
  1   2  13  84  1.31986e-04
  1   2  13  86 -1.00734e-04
  1   2  13  87 -1.00882e-04
  1   2  13  90  2.76507e-04
  1   2  13  93  2.54269e-04
  1   2  13  94 -2.54013e-04
  1   2  13 105 -6.82625e-05
  1   2  13 110  2.53065e-05
  1   2  13 112 -4.33174e-05
  1   2  13 113  4.32619e-05
  1   2  13 120 -2.41319e-04
  1   2  13 126  6.12750e-05
  1   2  13 127  6.13279e-05
  1   2  13 131  3.61516e-04
  1   2  13 134  9.35436e-05
  1   2  13 142 -2.43423e-05
  1   2  13 143 -2.79519e-05
  1   2  13 144  3.49024e-05
  1   2  13 145 -3.91102e-05
  1   2  13 153 -1.21814e-05
  1   3   4   8  3.66655e-05
  1   3   4  21  1.91528e-05
  1   3   4  27  1.03404e-05
  1   3   4  28  1.16440e-05
  1   3   4  61  1.56515e-05
  1   3   4  93  1.90226e-05
  1   3   4  94 -2.50915e-05
  1   3   4 105 -2.51617e-05
  1   3   4 110  1.67226e-05
  1   3   4 112  1.02635e-05
  1   3   4 113  1.02274e-05
  1   3   4 117  4.36619e-05
  1   3   4 122  3.38266e-05
  1   3   4 123  3.70936e-05
  1   3   4 142 -1.25798e-04
  1   3   4 143 -1.86252e-04
  1   3   4 144  6.23353e-05
  1   3   4 145  4.74857e-05
  1   3   4 148 -2.44914e-05
  1   3   5   8 -5.19100e-05
  1   3   5  10 -1.34399e-05
  1   3   5  11  1.34414e-05
  1   3   5  14 -8.50747e-05
  1   3   5  21  3.73890e-05
  1   3   5  27  3.34274e-05
  1   3   5  28 -3.36287e-05
  1   3   5  31  4.13117e-05
  1   3   5  32 -4.12809e-05
  1   3   5  33  3.61629e-05
  1   3   5  34  3.56073e-05
  1   3   5  38 -1.58805e-04
  1   3   5  44 -3.99259e-05
  1   3   5  45  4.01242e-05
  1   3   5  46  1.02789e-04
  1   3   5  48  1.83720e-05
  1   3   5  53 -1.40591e-04
  1   3   5  56  1.10480e-04
  1   3   5  61 -1.48033e-05
  1   3   5  63  1.91071e-05
  1   3   5  64 -1.95113e-05
  1   3   5  69  9.77316e-05
  1   3   5  70 -9.83831e-05
  1   3   5  72 -4.56690e-05
  1   3   5  78  1.12721e-04
  1   3   5  79  1.12178e-04
  1   3   5  87 -3.46129e-05
  1   3   5  90 -2.81554e-05
  1   3   5  93  2.66358e-05
  1   3   5  94  3.09685e-05
  1   3   5 105  1.07314e-05
  1   3   5 110 -3.30470e-05
  1   3   5 112  7.13027e-05
  1   3   5 113 -7.06903e-05
  1   3   5 117 -7.05170e-05
  1   3   5 123  1.37927e-05
  1   3   5 131 -6.91908e-05
  1   3   5 142  1.34690e-04
  1   3   5 143 -3.51465e-04
  1   3   5 144 -2.74407e-04
  1   3   5 145  4.38200e-04
  1   3   5 148 -1.81121e-05
  1   3   5 153  5.65906e-05
  1   3   6   8  5.85774e-05
  1   3   6  10 -4.49980e-05
  1   3   6  11  4.48221e-05
  1   3   6  14 -1.50922e-05
  1   3   6  21  3.10655e-04
  1   3   6  25  5.45906e-05
  1   3   6  26 -5.46913e-05
  1   3   6  31 -2.56935e-04
  1   3   6  32  2.57368e-04
  1   3   6  46  2.83583e-05
  1   3   6  53 -8.08000e-05
  1   3   6  56  2.38494e-05
  1   3   6  72 -1.84658e-04
  1   3   6  74 -3.16273e-05
  1   3   6  83 -1.16373e-05
  1   3   6  84 -1.16520e-05
  1   3   6  93  3.88027e-04
  1   3   6  94  3.89453e-04
  1   3   6 100  1.07858e-05
  1   3   6 105 -2.21279e-04
  1   3   6 110  3.29123e-05
  1   3   6 112 -3.96649e-05
  1   3   6 113  4.03239e-05
  1   3   6 117  1.45660e-04
  1   3   6 120  7.57321e-05
  1   3   6 122  1.04206e-04
  1   3   6 123 -1.08575e-04
  1   3   6 126 -1.44184e-05
  1   3   6 127 -1.31736e-05
  1   3   6 134  1.49638e-04
  1   3   6 142 -3.97415e-04
  1   3   6 143  4.35308e-04
  1   3   6 144 -3.35593e-04
  1   3   6 145  3.01560e-04
  1   3   6 148 -5.81740e-05
  1   3   6 153  3.93004e-05
  1   3   6 157  2.69465e-05
  1   3   6 158  2.78622e-05
  1   3   6 166  1.03881e-05
  1   3   6 167  1.04423e-05
  1   3   6 170 -1.18659e-05
  1   3   6 171  1.19222e-05
  1   3   6 175  1.23723e-05
  1   3   7  11  1.36046e-04
  1   3   7  13 -1.19616e-05
  1   3   7  18 -1.02353e-04
  1   3   7  22  3.01804e-05
  1   3   7  23 -4.32463e-05
  1   3   7  24 -7.42050e-05
  1   3   7  25 -3.69507e-04
  1   3   7  30 -1.20515e-05
  1   3   7  36  8.00468e-05
  1   3   7  37  1.11455e-04
  1   3   7  40 -3.87047e-05
  1   3   7  41 -1.13044e-04
  1   3   7  42 -8.39661e-05
  1   3   7  44  2.00230e-05
  1   3   7  49 -1.49050e-04
  1   3   7  50 -5.48612e-05
  1   3   7  55  3.06134e-05
  1   3   7  57  4.20286e-05
  1   3   7  58 -3.63829e-05
  1   3   7  59  2.30060e-04
  1   3   7  60 -1.03912e-04
  1   3   7  61 -3.64715e-05
  1   3   7  62 -3.88657e-05
  1   3   7  67  2.21748e-05
  1   3   7  69 -7.15916e-05
  1   3   7  71  5.92490e-05
  1   3   7  72 -1.76835e-04
  1   3   7  73  1.77171e-04
  1   3   7  74 -8.18911e-05
  1   3   7  75  7.44671e-05
  1   3   7  79 -7.14120e-05
  1   3   7  80 -7.50864e-05
  1   3   7  81 -3.52683e-05
  1   3   7  83 -7.13738e-05
  1   3   7  86  7.12611e-05
  1   3   7  89  6.81576e-05
  1   3   7  91  6.78818e-05
  1   3   7  97 -2.34313e-04
  1   3   7  98  2.45161e-05
  1   3   7  99 -2.48075e-05
  1   3   7 101 -6.81187e-05
  1   3   7 103  2.35664e-04
  1   3   7 107  1.30965e-04
  1   3   7 108 -3.01674e-05
  1   3   7 114 -3.62980e-05
  1   3   7 115  2.11233e-05
  1   3   7 118 -2.76199e-05
  1   3   7 119  2.19304e-05
  1   3   7 122 -1.07525e-05
  1   3   7 123  3.11621e-05
  1   3   7 128 -8.08964e-05
  1   3   7 130  4.29276e-05
  1   3   7 131 -4.14661e-05
  1   3   7 133 -2.24383e-04
  1   3   7 136 -8.67590e-05
  1   3   7 137 -9.47338e-05
  1   3   7 140  1.29341e-04
  1   3   7 141  1.27066e-05
  1   3   7 147  2.63387e-05
  1   3   7 148  6.73798e-05
  1   3   7 149 -6.12193e-05
  1   3   7 151  1.69625e-04
  1   3   7 152  1.16316e-05
  1   3   7 155 -6.11471e-05
  1   3   7 159 -1.79456e-05
  1   3   7 160 -2.32906e-04
  1   3   7 161 -3.80782e-05
  1   3   7 163  1.64026e-05
  1   3   7 164  6.69431e-05
  1   3   7 165  6.40838e-05
  1   3   7 166  1.11939e-05
  1   3   7 168  2.35508e-04
  1   3   7 169 -2.32180e-04
  1   3   7 170  6.01422e-05
  1   3   7 172 -7.75163e-05
  1   3   7 173  6.94266e-05
  1   3   7 174  7.16522e-05
  1   3   7 176 -2.07067e-05
  1   3   7 177  7.44896e-05
  1   3   8   7  2.33596e-04
  1   3   8  11 -2.06141e-04
  1   3   8  12 -2.29057e-04
  1   3   8  13 -3.51357e-05
  1   3   8  15  4.41165e-04
  1   3   8  17 -2.23649e-05
  1   3   8  19 -2.34576e-04
  1   3   8  22 -2.31101e-05
  1   3   8  23 -2.58096e-04
  1   3   8  25 -2.08029e-04
  1   3   8  29 -1.02818e-04
  1   3   8  35  1.94619e-05
  1   3   8  36 -2.32970e-04
  1   3   8  37 -8.69014e-05
  1   3   8  42 -1.65906e-04
  1   3   8  44 -2.83267e-04
  1   3   8  49  8.86578e-05
  1   3   8  50 -4.81644e-05
  1   3   8  55 -2.65228e-04
  1   3   8  57 -3.46717e-04
  1   3   8  58 -8.62801e-05
  1   3   8  60  2.72648e-04
  1   3   8  61  4.10072e-04
  1   3   8  62  3.87506e-04
  1   3   8  65  2.35537e-04
  1   3   8  66  1.62041e-05
  1   3   8  67 -2.29142e-04
  1   3   8  68 -2.95874e-05
  1   3   8  69  2.15538e-04
  1   3   8  70 -1.64764e-05
  1   3   8  72 -1.80683e-04
  1   3   8  74 -3.20080e-04
  1   3   8  75 -2.77312e-04
  1   3   8  76 -8.98373e-05
  1   3   8  77  2.34149e-04
  1   3   8  79  2.33930e-04
  1   3   8  81  1.98617e-04
  1   3   8  82  2.86865e-05
  1   3   8  83  2.32657e-04
  1   3   8  85  2.35608e-04
  1   3   8  86 -2.38292e-04
  1   3   8  87  2.35092e-04
  1   3   8  88 -8.76749e-05
  1   3   8  89 -2.35208e-04
  1   3   8  91 -2.26387e-04
  1   3   8  95  1.53647e-05
  1   3   8  96  6.16774e-05
  1   3   8  98 -1.22187e-04
  1   3   8  99 -1.26007e-04
  1   3   8 101  3.52109e-04
  1   3   8 102  3.88373e-05
  1   3   8 106  8.33377e-05
  1   3   8 107 -1.23502e-04
  1   3   8 108  2.36590e-05
  1   3   8 115 -7.66489e-05
  1   3   8 118  2.29468e-04
  1   3   8 119 -1.29352e-05
  1   3   8 123  7.27007e-05
  1   3   8 124 -1.12280e-04
  1   3   8 125  2.88358e-04
  1   3   8 128  7.07673e-05
  1   3   8 130  2.54770e-04
  1   3   8 131  2.53481e-04
  1   3   8 132 -5.57953e-05
  1   3   8 136  2.37915e-04
  1   3   8 137 -2.68679e-04
  1   3   8 139  1.67143e-05
  1   3   8 141  4.28810e-05
  1   3   8 142 -4.69110e-04
  1   3   8 145 -4.28640e-04
  1   3   8 148 -8.20941e-05
  1   3   8 149  9.37200e-05
  1   3   8 151 -4.29598e-05
  1   3   8 155 -4.07770e-05
  1   3   8 156 -2.36353e-04
  1   3   8 159 -1.21636e-04
  1   3   8 160 -7.05617e-05
  1   3   8 164 -2.36846e-04
  1   3   8 165  1.25172e-04
  1   3   8 168  7.00206e-05
  1   3   8 170  1.35301e-04
  1   3   8 172  2.39053e-04
  1   3   8 173 -2.23658e-04
  1   3   8 174 -2.44366e-04
  1   3   8 176 -7.95701e-05
  1   3   8 177 -2.35703e-04
  1   3   9   8  4.57376e-05
  1   3   9  10 -7.70560e-05
  1   3   9  11 -7.68178e-05
  1   3   9  14  2.27880e-04
  1   3   9  21 -2.66698e-04
  1   3   9  27  3.79218e-04
  1   3   9  28  3.79694e-04
  1   3   9  31 -1.06240e-04
  1   3   9  32 -1.06230e-04
  1   3   9  33 -7.43146e-05
  1   3   9  34  7.40045e-05
  1   3   9  38  1.66120e-05
  1   3   9  41  2.44709e-04
  1   3   9  43  2.30869e-04
  1   3   9  44 -3.28914e-04
  1   3   9  45 -3.29895e-04
  1   3   9  46  1.13255e-04
  1   3   9  48 -2.40137e-04
  1   3   9  53  1.54004e-04
  1   3   9  55  9.14197e-05
  1   3   9  56 -1.87916e-04
  1   3   9  61  1.03712e-04
  1   3   9  63  2.30002e-05
  1   3   9  64  2.32562e-05
  1   3   9  69 -4.78346e-05
  1   3   9  70 -4.81707e-05
  1   3   9  72  1.45374e-05
  1   3   9  83  9.91271e-05
  1   3   9  84 -9.93759e-05
  1   3   9  90 -6.14134e-05
  1   3   9  93 -5.37118e-04
  1   3   9  94  5.38605e-04
  1   3   9 100 -1.67626e-05
  1   3   9 105  2.11617e-04
  1   3   9 110  1.26315e-04
  1   3   9 112  3.36488e-04
  1   3   9 113  3.37179e-04
  1   3   9 117  1.34479e-04
  1   3   9 120  1.08284e-04
  1   3   9 122  3.68963e-05
  1   3   9 123  5.08349e-05
  1   3   9 129 -3.12430e-05
  1   3   9 131  2.01500e-04
  1   3   9 134 -5.66484e-05
  1   3   9 137  2.11796e-05
  1   3   9 138  2.04882e-05
  1   3   9 140  2.72370e-05
  1   3   9 142 -2.39142e-04
  1   3   9 145  5.38691e-05
  1   3   9 146  1.72718e-05
  1   3   9 148  3.90340e-05
  1   3   9 150  7.35049e-05
  1   3   9 151  1.52570e-05
  1   3   9 152  2.47455e-04
  1   3   9 153 -1.24249e-04
  1   3  10   7 -1.33801e-04
  1   3  10   8 -1.00048e-05
  1   3  10  11 -1.19083e-04
  1   3  10  13 -3.29732e-04
  1   3  10  15  1.51499e-04
  1   3  10  16 -4.14414e-05
  1   3  10  17  3.87047e-05
  1   3  10  19  1.29220e-04
  1   3  10  23  2.57384e-04
  1   3  10  24 -1.29630e-04
  1   3  10  26 -1.41083e-04
  1   3  10  30 -9.32514e-05
  1   3  10  35  5.32795e-05
  1   3  10  37  5.99439e-05
  1   3  10  38 -7.35797e-05
  1   3  10  39 -7.54346e-05
  1   3  10  42 -2.94430e-05
  1   3  10  43  2.96326e-05
  1   3  10  44 -1.23008e-04
  1   3  10  47 -1.17070e-04
  1   3  10  49 -1.02800e-04
  1   3  10  50  5.23326e-05
  1   3  10  53 -1.45760e-04
  1   3  10  54  1.49574e-04
  1   3  10  55  2.10843e-04
  1   3  10  58 -2.25679e-04
  1   3  10  60 -1.20503e-04
  1   3  10  61 -4.38762e-05
  1   3  10  65 -1.27845e-04
  1   3  10  67 -3.82973e-05
  1   3  10  68  5.14684e-05
  1   3  10  69 -2.16755e-04
  1   3  10  70 -3.10145e-05
  1   3  10  72  1.27653e-04
  1   3  10  73  1.27729e-04
  1   3  10  74  9.92398e-05
  1   3  10  75  5.86803e-05
  1   3  10  76 -2.02695e-05
  1   3  10  79  1.31037e-04
  1   3  10  80 -6.52965e-05
  1   3  10  81 -4.65142e-05
  1   3  10  82 -3.21203e-05
  1   3  10  83  1.40802e-04
  1   3  10  86  1.27542e-04
  1   3  10  87 -1.31218e-04
  1   3  10  88  6.68361e-05
  1   3  10  89  1.29705e-04
  1   3  10  91  1.14385e-04
  1   3  10  92 -1.29665e-04
  1   3  10  95 -1.11399e-04
  1   3  10  96 -1.30727e-04
  1   3  10  98 -1.85442e-05
  1   3  10  99  4.29092e-05
  1   3  10 101 -4.74403e-05
  1   3  10 102  1.12092e-05
  1   3  10 106 -1.28610e-04
  1   3  10 107 -1.23956e-04
  1   3  10 108 -6.78166e-05
  1   3  10 109  2.00024e-04
  1   3  10 111  3.91244e-04
  1   3  10 114 -1.25168e-04
  1   3  10 115  1.23605e-04
  1   3  10 116 -1.30469e-04
  1   3  10 117 -1.26021e-04
  1   3  10 118 -3.46782e-04
  1   3  10 119  1.88325e-04
  1   3  10 122  1.00699e-05
  1   3  10 125  8.69898e-05
  1   3  10 128 -3.75391e-05
  1   3  10 129  1.18734e-04
  1   3  10 132 -1.65756e-04
  1   3  10 133 -2.18934e-05
  1   3  10 136 -1.26758e-04
  1   3  10 137  3.64827e-05
  1   3  10 138  2.53742e-05
  1   3  10 139 -5.26817e-05
  1   3  10 140 -1.19727e-04
  1   3  10 141 -1.88524e-04
  1   3  10 142  7.22383e-05
  1   3  10 145  3.54479e-04
  1   3  10 148  2.85707e-04
  1   3  10 149 -2.72215e-04
  1   3  10 150  4.26725e-05
  1   3  10 151  8.75206e-05
  1   3  10 153 -1.73828e-04
  1   3  10 154  2.48468e-04
  1   3  10 155 -1.49001e-04
  1   3  10 156  1.29123e-04
  1   3  10 159  2.92862e-04
  1   3  10 160  1.39088e-04
  1   3  10 161 -4.04657e-05
  1   3  10 164  1.27706e-04
  1   3  10 165  1.13979e-04
  1   3  10 166 -2.93452e-04
  1   3  10 169  1.12729e-05
  1   3  10 170 -1.88025e-04
  1   3  10 173  1.04666e-04
  1   3  10 174  1.17845e-04
  1   3  10 176 -1.61979e-04
  1   3  11  11  6.63924e-05
  1   3  11  13 -3.17328e-04
  1   3  11  15 -1.27691e-05
  1   3  11  16  1.49513e-05
  1   3  11  17  5.49954e-05
  1   3  11  18  4.32485e-05
  1   3  11  22 -3.17590e-05
  1   3  11  23  1.71538e-05
  1   3  11  30  5.77676e-05
  1   3  11  35  7.31885e-05
  1   3  11  37  3.04144e-05
  1   3  11  42 -1.92605e-04
  1   3  11  43  1.68718e-05
  1   3  11  44  3.02258e-05
  1   3  11  47 -1.15953e-05
  1   3  11  49  2.75682e-05
  1   3  11  50  3.08754e-05
  1   3  11  53  1.13376e-05
  1   3  11  54 -1.21032e-05
  1   3  11  55 -1.77694e-04
  1   3  11  58  3.00328e-05
  1   3  11  60  1.69360e-04
  1   3  11  61  2.29273e-05
  1   3  11  62  2.82244e-05
  1   3  11  67 -1.45591e-05
  1   3  11  68  1.08931e-05
  1   3  11  69 -4.22668e-05
  1   3  11  71 -5.23389e-05
  1   3  11  72  1.28812e-04
  1   3  11  73 -1.29296e-04
  1   3  11  74  4.43048e-05
  1   3  11  75 -4.27225e-05
  1   3  11  76  1.23963e-04
  1   3  11  77  1.06593e-04
  1   3  11  79 -4.32387e-05
  1   3  11  81  1.77521e-05
  1   3  11  82 -2.28383e-05
  1   3  11  83 -4.48620e-05
  1   3  11  85  7.19264e-05
  1   3  11  86 -4.23458e-05
  1   3  11  87  4.17484e-05
  1   3  11  88  1.83475e-05
  1   3  11  89 -6.88658e-05
  1   3  11  91 -4.30918e-05
  1   3  11  95  2.79293e-05
  1   3  11  96  1.74079e-05
  1   3  11  97 -7.14297e-05
  1   3  11  98 -3.28495e-05
  1   3  11  99  8.17459e-05
  1   3  11 101  4.23827e-05
  1   3  11 102 -1.72827e-05
  1   3  11 106  7.73609e-05
  1   3  11 107  9.52308e-05
  1   3  11 108  9.17608e-05
  1   3  11 109  1.34882e-04
  1   3  11 111 -2.72749e-05
  1   3  11 114  7.06914e-05
  1   3  11 116  4.09577e-05
  1   3  11 117  3.73698e-05
  1   3  11 118  1.30669e-05
  1   3  11 119  1.94845e-04
  1   3  11 124 -9.29228e-05
  1   3  11 128 -2.05184e-04
  1   3  11 129 -1.77710e-05
  1   3  11 132  2.13767e-04
  1   3  11 133 -1.06791e-05
  1   3  11 139  5.24698e-05
  1   3  11 140  1.97883e-05
  1   3  11 141  1.99547e-04
  1   3  11 142 -1.56319e-04
  1   3  11 145  1.48488e-04
  1   3  11 146 -1.67465e-05
  1   3  11 147  1.54286e-05
  1   3  11 149  1.08247e-05
  1   3  11 150 -1.21384e-05
  1   3  11 151 -3.73236e-04
  1   3  11 152  1.45869e-05
  1   3  11 153  4.35674e-05
  1   3  11 154 -2.52678e-05
  1   3  11 155  4.78507e-05
  1   3  11 159 -1.12284e-05
  1   3  11 160  1.32906e-04
  1   3  11 161 -1.27454e-04
  1   3  11 164 -3.18540e-05
  1   3  11 165  1.55154e-05
  1   3  11 168 -1.29707e-04
  1   3  11 169  1.18234e-04
  1   3  11 170 -3.21228e-05
  1   3  11 173 -3.74006e-05
  1   3  11 174 -4.11153e-05
  1   3  11 176 -1.45322e-04
  1   3  11 177 -1.29009e-04
  1   3  12   8 -1.99459e-04
  1   3  12  10 -2.61463e-04
  1   3  12  11  2.61972e-04
  1   3  12  14  7.48100e-04
  1   3  12  21 -1.97841e-04
  1   3  12  27  6.65969e-04
  1   3  12  28 -6.66594e-04
  1   3  12  31  6.49937e-04
  1   3  12  32 -6.49313e-04
  1   3  12  33 -8.78318e-04
  1   3  12  34 -8.75905e-04
  1   3  12  38  6.01030e-04
  1   3  12  44 -4.64258e-04
  1   3  12  45  4.64782e-04
  1   3  12  46 -2.06652e-04
  1   3  12  48 -8.55637e-04
  1   3  12  53  8.95635e-04
  1   3  12  56  4.70061e-04
  1   3  12  61  4.68668e-04
  1   3  12  63 -1.03147e-04
  1   3  12  64  1.03620e-04
  1   3  12  69 -1.66980e-04
  1   3  12  70  1.66837e-04
  1   3  12  72  6.70307e-05
  1   3  12  78 -8.77046e-05
  1   3  12  79 -8.74728e-05
  1   3  12  83  1.18119e-04
  1   3  12  84  1.18280e-04
  1   3  12  87  2.96031e-05
  1   3  12  90 -4.06089e-05
  1   3  12  93  2.16169e-05
  1   3  12  94  1.98395e-05
  1   3  12 100 -1.12959e-05
  1   3  12 105 -7.75842e-05
  1   3  12 110 -5.02522e-05
  1   3  12 112  5.71914e-05
  1   3  12 113 -5.91205e-05
  1   3  12 117 -1.68647e-04
  1   3  12 120  3.67410e-04
  1   3  12 122  2.13048e-05
  1   3  12 123 -7.78211e-05
  1   3  12 126 -4.79970e-04
  1   3  12 127 -4.79430e-04
  1   3  12 131  1.28567e-03
  1   3  12 134 -4.07388e-04
  1   3  12 142  1.84995e-04
  1   3  12 143 -1.80745e-04
  1   3  12 144 -3.57732e-04
  1   3  12 145  3.48919e-04
  1   3  12 148 -1.55443e-05
  1   3  12 153  1.54440e-04
  1   3  12 157 -4.53176e-05
  1   3  12 158 -4.43105e-05
  1   3  12 162 -1.19466e-05
  1   3  12 163  1.18767e-05
  1   3  13   8  3.42972e-04
  1   3  13  10 -2.33359e-04
  1   3  13  11 -2.34517e-04
  1   3  13  14  3.25315e-05
  1   3  13  21  4.84421e-05
  1   3  13  25 -1.08372e-04
  1   3  13  26 -1.09983e-04
  1   3  13  27  1.39936e-05
  1   3  13  28  1.41109e-05
  1   3  13  33 -6.26634e-05
  1   3  13  34  6.41661e-05
  1   3  13  38  1.54583e-05
  1   3  13  44 -4.10902e-05
  1   3  13  45 -4.03961e-05
  1   3  13  46  2.26886e-04
  1   3  13  63 -1.78842e-05
  1   3  13  64 -1.92504e-05
  1   3  13  69 -3.35282e-05
  1   3  13  70 -3.30795e-05
  1   3  13  72  2.78398e-05
  1   3  13  74  1.65878e-04
  1   3  13  83  4.68073e-05
  1   3  13  84 -4.67766e-05
  1   3  13  90 -6.72368e-05
  1   3  13  93 -3.23413e-05
  1   3  13  94  3.24389e-05
  1   3  13 105 -5.00543e-05
  1   3  13 110 -7.06111e-05
  1   3  13 112 -4.03148e-05
  1   3  13 113 -4.04591e-05
  1   3  13 117 -7.85828e-05
  1   3  13 120 -4.00856e-05
  1   3  13 122 -3.95397e-05
  1   3  13 123 -3.89196e-05
  1   3  13 137 -1.12592e-05
  1   3  13 138 -1.12551e-05
  1   3  13 142  3.02939e-04
  1   3  13 143  3.08236e-04
  1   3  13 144 -2.68377e-04
  1   3  13 145 -2.63588e-04
  1   3  13 148 -3.19468e-05
  1   3  13 153 -8.52993e-05
  1   3  13 157  2.13063e-05
  1   3  13 158 -2.13352e-05
  1   3  13 175  8.03403e-05
  1   4   5  12  3.69784e-05
  1   4   5  19  6.53705e-05
  1   4   5  22 -2.74373e-05
  1   4   5  36  9.22879e-05
  1   4   5  40  3.06198e-05
  1   4   5  51  7.52736e-05
  1   4   5  62 -1.70776e-05
  1   4   5  63 -1.99666e-05
  1   4   5  65 -6.03485e-05
  1   4   5  67  4.05134e-05
  1   4   5  68 -2.41539e-05
  1   4   5  71  1.56211e-05
  1   4   5  77 -2.61296e-05
  1   4   5  80 -2.22684e-05
  1   4   5  89  2.04910e-05
  1   4   5  98 -3.01082e-05
  1   4   5 125  6.39372e-05
  1   4   5 167  4.17527e-05
  1   4   5 176  1.03373e-05
  1   4   6  18  2.01529e-04
  1   4   6  20  1.95339e-04
  1   4   6  29  2.68881e-04
  1   4   6  41 -1.02420e-03
  1   4   6  43  1.75191e-03
  1   4   6  59  3.39623e-04
  1   4   6  62 -1.31565e-05
  1   4   6  63 -1.73048e-05
  1   4   6  66 -4.27935e-04
  1   4   6  92  2.34307e-04
  1   4   6  96  1.03127e-04
  1   4   6  97  2.87048e-04
  1   4   6 103  1.22769e-04
  1   4   6 106  1.47440e-04
  1   4   6 109 -3.38752e-04
  1   4   6 114  6.94291e-04
  1   4   6 118  1.52246e-03
  1   4   6 124 -3.80220e-05
  1   4   6 125  2.28780e-05
  1   4   6 129  1.94417e-03
  1   4   6 133 -8.31887e-04
  1   4   6 136  2.60086e-04
  1   4   6 138 -1.00625e-05
  1   4   6 140 -1.93335e-03
  1   4   6 146 -1.20811e-03
  1   4   6 150 -1.85024e-04
  1   4   6 152 -5.18636e-04
  1   4   6 156  2.36257e-05
  1   4   6 160 -1.76476e-04
  1   4   6 164  1.36959e-04
  1   4   6 168  3.12699e-05
  1   4   6 172  4.52678e-05
  1   4   6 176  1.00327e-04
  1   4   6 177  8.67943e-05
  1   4   7  10 -1.71013e-05
  1   4   7  14  4.87762e-05
  1   4   7  15 -8.57621e-05
  1   4   7  21 -1.84902e-04
  1   4   7  27  1.11838e-04
  1   4   7  28 -1.12513e-04
  1   4   7  31  1.48464e-05
  1   4   7  32  1.41011e-05
  1   4   7  33  9.00675e-05
  1   4   7  34  9.05957e-05
  1   4   7  38  7.03922e-05
  1   4   7  45 -2.46232e-05
  1   4   7  46 -4.13266e-05
  1   4   7  48 -1.99477e-05
  1   4   7  49  2.38703e-05
  1   4   7  53  9.47415e-05
  1   4   7  56  9.14915e-05
  1   4   7  57 -9.29083e-05
  1   4   7  62 -8.55215e-05
  1   4   7  73 -1.23890e-05
  1   4   7  75  1.22677e-05
  1   4   7  93  5.56904e-04
  1   4   7  94 -5.56545e-04
  1   4   7 100  2.94360e-05
  1   4   7 101 -2.93189e-05
  1   4   7 105 -6.00825e-05
  1   4   7 110  2.30947e-04
  1   4   7 112 -2.50840e-04
  1   4   7 113  2.49708e-04
  1   4   7 117  1.86688e-04
  1   4   7 120  3.28268e-05
  1   4   7 122  1.53055e-04
  1   4   7 130  3.56439e-05
  1   4   7 138 -1.03899e-04
  1   4   7 142 -4.20672e-04
  1   4   7 143  5.80736e-04
  1   4   7 144 -3.93593e-04
  1   4   7 145 -6.10091e-04
  1   4   7 149 -2.12535e-04
  1   4   7 153 -9.87626e-05
  1   4   7 157  5.42615e-05
  1   4   7 158  5.40540e-05
  1   4   7 162  1.24015e-04
  1   4   7 163  1.23882e-04
  1   4   7 171  8.08713e-05
  1   4   8   8  4.01645e-05
  1   4   8  10 -5.52460e-05
  1   4   8  14 -9.61612e-05
  1   4   8  15  9.91614e-05
  1   4   8  21 -6.36528e-05
  1   4   8  27 -3.21023e-05
  1   4   8  28 -3.22536e-05
  1   4   8  31  1.70281e-04
  1   4   8  32  1.70810e-04
  1   4   8  33 -1.04974e-05
  1   4   8  34  1.01307e-05
  1   4   8  38  4.74378e-05
  1   4   8  45 -2.95392e-05
  1   4   8  46 -3.58636e-05
  1   4   8  48  2.81082e-05
  1   4   8  49 -1.75632e-05
  1   4   8  53  8.16079e-05
  1   4   8  56 -2.16619e-04
  1   4   8  57 -2.16943e-04
  1   4   8  62 -2.91867e-05
  1   4   8  63 -1.46284e-05
  1   4   8  64 -1.43522e-05
  1   4   8  70  1.08685e-04
  1   4   8  78 -1.13266e-04
  1   4   8  84 -2.36565e-05
  1   4   8  86 -3.62619e-05
  1   4   8  90 -1.66279e-05
  1   4   8  91  1.67039e-05
  1   4   8  93  2.78435e-04
  1   4   8  94  2.77665e-04
  1   4   8 105  1.90816e-04
  1   4   8 110 -2.18831e-04
  1   4   8 112  1.06408e-04
  1   4   8 113 -1.07765e-04
  1   4   8 117 -8.57143e-04
  1   4   8 120 -1.03602e-05
  1   4   8 122 -8.72647e-04
  1   4   8 126  2.95537e-05
  1   4   8 127  2.95841e-05
  1   4   8 134  4.75484e-05
  1   4   8 138 -3.33754e-05
  1   4   8 142 -2.64379e-05
  1   4   8 143 -2.35462e-04
  1   4   8 144 -5.21655e-04
  1   4   8 149  1.13390e-04
  1   4   8 153 -7.64697e-04
  1   4   8 157 -1.50006e-05
  1   4   8 158  1.53608e-05
  1   4   8 166  1.33218e-04
  1   4   8 167  1.33123e-04
  1   4   9  13  6.85866e-05
  1   4   9  17  6.43608e-05
  1   4   9  22  1.42872e-05
  1   4   9  26  1.15643e-05
  1   4   9  35  1.82826e-05
  1   4   9  37  2.28479e-05
  1   4   9  42  1.42596e-04
  1   4   9  49  2.45545e-05
  1   4   9  50 -1.58428e-04
  1   4   9  63  8.34871e-05
  1   4   9  68 -1.98504e-05
  1   4   9  69  8.32038e-05
  1   4   9  70 -4.97996e-05
  1   4   9  81  1.49980e-05
  1   4   9 115  1.16369e-04
  1   4   9 119 -2.47687e-05
  1   4   9 122  2.70956e-05
  1   4   9 125 -3.21709e-04
  1   4   9 128  1.20495e-04
  1   4   9 135  1.34596e-05
  1   4   9 137 -4.33748e-05
  1   4   9 138  6.10433e-05
  1   4   9 143 -2.04329e-03
  1   4   9 144  2.17377e-03
  1   4   9 157 -1.30401e-05
  1   4   9 158  1.20838e-05
  1   4   9 161  9.79984e-05
  1   4   9 165 -4.16059e-04
  1   4   9 169 -3.84275e-04
  1   4   9 171 -1.30333e-05
  1   4   9 173  2.21038e-04
  1   4   9 176 -2.46517e-04
  1   4  10   8 -3.43596e-04
  1   4  10  10 -1.13924e-04
  1   4  10  14  5.12254e-05
  1   4  10  15 -5.42798e-05
  1   4  10  21 -2.09428e-05
  1   4  10  25  4.65077e-05
  1   4  10  26  4.66833e-05
  1   4  10  27  1.39847e-04
  1   4  10  28  1.39677e-04
  1   4  10  31 -2.55973e-04
  1   4  10  32  2.56332e-04
  1   4  10  33 -4.80721e-04
  1   4  10  34 -4.81295e-04
  1   4  10  39  6.34180e-04
  1   4  10  45  1.33513e-04
  1   4  10  46  4.20946e-04
  1   4  10  47 -4.19825e-04
  1   4  10  48  4.34533e-05
  1   4  10  49 -4.37285e-05
  1   4  10  54  1.74518e-04
  1   4  10  56 -8.51834e-05
  1   4  10  62 -1.27379e-04
  1   4  10  63  1.78734e-05
  1   4  10  64  1.76243e-05
  1   4  10  70 -1.21003e-04
  1   4  10  73  2.36508e-04
  1   4  10  78  1.69465e-04
  1   4  10  84 -7.54229e-05
  1   4  10  86  3.88648e-05
  1   4  10  90  9.63732e-05
  1   4  10  91 -9.62736e-05
  1   4  10  93  2.34784e-05
  1   4  10  94 -2.35065e-05
  1   4  10 100 -1.58458e-05
  1   4  10 101  1.35044e-05
  1   4  10 105  3.75185e-05
  1   4  10 110 -1.08028e-04
  1   4  10 111  1.10192e-04
  1   4  10 112  1.74034e-04
  1   4  10 113  1.72355e-04
  1   4  10 116  1.48397e-04
  1   4  10 120 -4.67523e-05
  1   4  10 122 -1.59568e-05
  1   4  10 123 -9.00802e-05
  1   4  10 126  6.24103e-05
  1   4  10 127  6.25190e-05
  1   4  10 131 -2.31646e-05
  1   4  10 134  4.31705e-05
  1   4  10 138 -1.42947e-05
  1   4  10 143  4.68117e-04
  1   4  10 144 -2.75229e-04
  1   4  10 149  2.71487e-05
  1   4  10 154 -9.22987e-05
  1   4  11   8 -1.07543e-04
  1   4  11  10 -4.03340e-05
  1   4  11  15 -1.36354e-05
  1   4  11  25  3.19463e-05
  1   4  11  26  3.18246e-05
  1   4  11  31  2.83435e-05
  1   4  11  32  2.84860e-05
  1   4  11  39 -1.05125e-05
  1   4  11  46 -2.71968e-05
  1   4  11  47  2.87323e-05
  1   4  11  56 -1.84762e-04
  1   4  11  73 -1.41795e-04
  1   4  11  75  2.10811e-05
  1   4  11  84  2.68183e-05
  1   4  11  90  2.40110e-05
  1   4  11  91 -2.40529e-05
  1   4  11  93 -6.26360e-05
  1   4  11  94 -6.35173e-05
  1   4  11 100 -7.35255e-05
  1   4  11 101 -7.38822e-05
  1   4  11 110 -1.38940e-04
  1   4  11 111  1.38944e-04
  1   4  11 112  6.48452e-05
  1   4  11 113 -6.29389e-05
  1   4  11 116  2.16039e-04
  1   4  11 120  6.42955e-05
  1   4  11 122 -3.58919e-04
  1   4  11 123  3.49515e-04
  1   4  11 131 -2.19802e-04
  1   4  11 134  3.66869e-05
  1   4  11 138 -8.42089e-05
  1   4  11 143  4.94979e-04
  1   4  11 144  8.44860e-04
  1   4  11 149 -1.10039e-04
  1   4  11 154  1.49775e-04
  1   4  11 162  4.09563e-05
  1   4  11 163 -4.08317e-05
  1   4  11 167 -4.63568e-05
  1   4  11 171  3.75895e-05
  1   4  12   7 -2.31965e-04
  1   4  12  12  6.32271e-05
  1   4  12  19 -2.67070e-04
  1   4  12  24  9.63522e-05
  1   4  12  36 -3.52728e-04
  1   4  12  40 -1.92552e-04
  1   4  12  51 -3.39818e-04
  1   4  12  62  3.70375e-04
  1   4  12  63  4.79460e-04
  1   4  12  65  2.34788e-04
  1   4  12  71  1.09997e-05
  1   4  12  77  1.35343e-04
  1   4  12  80  7.75546e-05
  1   4  12  85  2.69527e-05
  1   4  12  89 -6.95216e-05
  1   4  12 100  1.28464e-04
  1   4  12 122  4.48778e-05
  1   4  12 125 -4.47122e-04
  1   4  12 137 -7.34877e-05
  1   4  12 158  1.49114e-04
  1   4  12 170  1.52065e-04
  1   4  12 176 -2.27808e-04
  1   5   6  13  4.52902e-05
  1   5   6  17 -6.46720e-05
  1   5   6  22  1.54344e-04
  1   5   6  35 -2.43094e-05
  1   5   6  42 -6.26415e-05
  1   5   6  50 -2.12855e-05
  1   5   6  60 -4.40417e-05
  1   5   6  67 -8.89895e-05
  1   5   6  68 -6.66380e-05
  1   5   6  69  1.11964e-05
  1   5   6  76 -6.86569e-05
  1   5   6  81  1.11307e-04
  1   5   6  82  2.80387e-05
  1   5   6  88  1.47591e-05
  1   5   6  98  4.24841e-05
  1   5   6  99  6.91345e-05
  1   5   6 115 -4.04274e-05
  1   5   6 119 -4.05237e-05
  1   5   6 125 -8.74007e-05
  1   5   6 128 -4.79300e-05
  1   5   6 159 -6.34376e-05
  1   5   6 165 -8.50183e-05
  1   5   6 167 -3.39821e-05
  1   5   6 169 -6.32236e-05
  1   5   6 173  4.85804e-05
  1   5   7   8 -6.98504e-05
  1   5   7  10  3.54743e-05
  1   5   7  14  3.05775e-04
  1   5   7  15  3.07084e-04
  1   5   7  21  5.16360e-05
  1   5   7  26  4.36600e-05
  1   5   7  27  3.46998e-04
  1   5   7  28  3.45918e-04
  1   5   7  31 -1.59958e-04
  1   5   7  32  1.60484e-04
  1   5   7  33 -2.01245e-04
  1   5   7  34  2.00807e-04
  1   5   7  38 -1.11142e-05
  1   5   7  45  2.36451e-04
  1   5   7  48 -9.95420e-05
  1   5   7  49 -9.98698e-05
  1   5   7  53 -1.03240e-04
  1   5   7  56  1.39717e-04
  1   5   7  57  1.42008e-04
  1   5   7  62  2.97830e-04
  1   5   7  63  4.64534e-05
  1   5   7  64 -4.62622e-05
  1   5   7  70  9.65734e-05
  1   5   7  73 -1.11155e-04
  1   5   7  78 -8.44227e-05
  1   5   7  84 -3.50338e-05
  1   5   7  86 -3.09199e-05
  1   5   7  87 -3.10290e-05
  1   5   7  93  4.05295e-04
  1   5   7  94  4.04743e-04
  1   5   7 105  4.16905e-05
  1   5   7 110 -6.76573e-05
  1   5   7 112 -5.08644e-05
  1   5   7 113 -5.05536e-05
  1   5   7 117 -1.45391e-04
  1   5   7 120 -1.11068e-05
  1   5   7 122 -9.39176e-05
  1   5   7 126 -1.10919e-04
  1   5   7 127 -1.11100e-04
  1   5   7 130 -4.80159e-04
  1   5   7 134  9.31304e-05
  1   5   7 142  6.51808e-04
  1   5   7 143  7.22143e-04
  1   5   7 144  3.21878e-04
  1   5   7 145 -3.07026e-04
  1   5   7 153 -2.81975e-05
  1   5   8   8 -2.78464e-05
  1   5   8  10  4.37897e-05
  1   5   8  14 -1.51758e-05
  1   5   8  15 -1.49386e-05
  1   5   8  21 -3.17481e-04
  1   5   8  26  3.35405e-05
  1   5   8  27  2.63186e-05
  1   5   8  28 -2.31717e-05
  1   5   8  31  2.19542e-04
  1   5   8  32 -2.22236e-04
  1   5   8  33 -1.95488e-04
  1   5   8  34 -1.96085e-04
  1   5   8  38  3.62868e-04
  1   5   8  45 -1.44379e-05
  1   5   8  46 -1.52780e-04
  1   5   8  48 -2.44016e-04
  1   5   8  49 -2.44022e-04
  1   5   8  53  3.13318e-04
  1   5   8  75  2.27586e-05
  1   5   8  84  1.17549e-05
  1   5   8  93  1.63307e-04
  1   5   8  94 -1.62880e-04
  1   5   8 100 -1.42027e-05
  1   5   8 101 -1.41250e-05
  1   5   8 105  2.22796e-04
  1   5   8 110 -2.01521e-05
  1   5   8 112  5.01690e-05
  1   5   8 113  5.25576e-05
  1   5   8 117 -3.14518e-05
  1   5   8 120  1.14486e-04
  1   5   8 122  2.67282e-05
  1   5   8 134 -1.50965e-04
  1   5   8 138 -2.41215e-05
  1   5   8 143 -1.33288e-03
  1   5   8 144  1.46733e-03
  1   5   8 146 -9.63027e-04
  1   5   8 149 -7.05393e-05
  1   5   8 150  2.58923e-03
  1   5   8 152  1.64110e-03
  1   5   8 153 -2.36609e-05
  1   5   8 157 -1.69261e-05
  1   5   8 158 -1.69019e-05
  1   5   8 162  1.09180e-05
  1   5   8 163 -1.10161e-05
  1   5   8 174  1.25141e-05
  1   5   8 175 -1.25159e-05
  1   5   9  18 -6.69144e-04
  1   5   9  22 -2.51885e-05
  1   5   9  29  1.76673e-04
  1   5   9  52  3.65836e-04
  1   5   9  59 -8.55700e-04
  1   5   9  66  9.95595e-04
  1   5   9  67  1.22825e-05
  1   5   9  68 -3.21716e-05
  1   5   9  92 -1.23551e-04
  1   5   9  96  2.39136e-04
  1   5   9  97 -4.09455e-04
  1   5   9  98 -1.77730e-05
  1   5   9 109 -7.18843e-04
  1   5   9 114 -4.80854e-04
  1   5   9 118  8.40173e-04
  1   5   9 124  6.84184e-04
  1   5   9 133 -9.96351e-04
  1   5   9 136 -6.46550e-04
  1   5   9 142 -1.89638e-05
  1   5   9 143  9.54205e-05
  1   5   9 144  1.42922e-04
  1   5   9 156 -1.68147e-04
  1   5   9 160 -5.42860e-04
  1   5   9 164 -2.46549e-04
  1   5   9 168  4.80071e-05
  1   5   9 172 -6.91707e-04
  1   5   9 173  1.83608e-05
  1   5  10   8  2.37517e-05
  1   5  10  10 -2.13504e-05
  1   5  10  14  2.56732e-05
  1   5  10  15  2.55345e-05
  1   5  10  21  3.87212e-04
  1   5  10  25  5.21693e-05
  1   5  10  26 -5.25567e-05
  1   5  10  27 -2.88922e-05
  1   5  10  28  2.95711e-05
  1   5  10  31  2.70051e-04
  1   5  10  32  2.69702e-04
  1   5  10  33  4.20785e-05
  1   5  10  34 -4.19236e-05
  1   5  10  39 -1.22920e-05
  1   5  10  45  2.03853e-05
  1   5  10  46  5.07192e-05
  1   5  10  47  5.13391e-05
  1   5  10  48  2.50529e-05
  1   5  10  49  2.67190e-05
  1   5  10  54 -1.09309e-04
  1   5  10  56 -5.61864e-05
  1   5  10  73 -1.89260e-04
  1   5  10  75 -4.11642e-05
  1   5  10  84 -2.47336e-05
  1   5  10  93  6.68140e-04
  1   5  10  94  6.68688e-04
  1   5  10 100  4.13823e-05
  1   5  10 101  4.12827e-05
  1   5  10 105 -3.29414e-04
  1   5  10 110 -2.10788e-04
  1   5  10 111 -2.11009e-04
  1   5  10 112 -2.22642e-04
  1   5  10 113  2.26964e-04
  1   5  10 116 -4.93464e-04
  1   5  10 120 -1.72801e-04
  1   5  10 122 -3.55179e-04
  1   5  10 123 -3.53552e-04
  1   5  10 131 -2.54572e-04
  1   5  10 134  1.56662e-04
  1   5  10 138  8.42121e-05
  1   5  10 143 -5.91265e-04
  1   5  10 144 -3.18113e-04
  1   5  10 149  2.06142e-04
  1   5  10 154 -2.22245e-04
  1   5  10 162 -8.62394e-05
  1   5  10 163 -8.64884e-05
  1   5  10 167  8.42916e-05
  1   5  10 171 -5.02348e-05
  1   5  11   8  9.54781e-05
  1   5  11  10 -2.42821e-05
  1   5  11  14 -3.53109e-04
  1   5  11  15 -3.52486e-04
  1   5  11  21 -1.26834e-04
  1   5  11  25  1.12270e-05
  1   5  11  26 -1.11362e-05
  1   5  11  27 -3.95207e-04
  1   5  11  28 -3.95889e-04
  1   5  11  33 -3.06951e-04
  1   5  11  34  3.06508e-04
  1   5  11  39  4.34956e-04
  1   5  11  45 -2.65565e-04
  1   5  11  46 -2.00206e-04
  1   5  11  47 -2.01114e-04
  1   5  11  48  3.00302e-04
  1   5  11  49  3.00564e-04
  1   5  11  54  4.13781e-04
  1   5  11  62 -2.52425e-04
  1   5  11  63 -4.78345e-05
  1   5  11  64  4.79806e-05
  1   5  11  70 -1.65654e-04
  1   5  11  73  1.63317e-04
  1   5  11  78  1.44453e-04
  1   5  11  84  6.64044e-05
  1   5  11  86  4.59066e-05
  1   5  11  93 -7.56511e-05
  1   5  11  94  7.68887e-05
  1   5  11 105 -1.83694e-04
  1   5  11 110 -5.50980e-05
  1   5  11 111 -5.45471e-05
  1   5  11 116  8.82262e-05
  1   5  11 120 -2.56245e-05
  1   5  11 126  1.21306e-04
  1   5  11 127  1.21117e-04
  1   5  11 134  3.96862e-05
  1   5  11 143 -5.65701e-05
  1   5  11 144  2.99406e-04
  1   5  11 149 -2.35016e-05
  1   5  11 154  5.52661e-05
  1   5  12  16 -8.71738e-05
  1   5  12  22 -1.15857e-04
  1   5  12  23  1.75258e-04
  1   5  12  30 -2.96302e-05
  1   5  12  37  4.37944e-05
  1   5  12  42  2.14580e-05
  1   5  12  49  3.01359e-05
  1   5  12  55 -5.44676e-04
  1   5  12  58  1.93683e-04
  1   5  12  67  1.07333e-04
  1   5  12  68  1.04547e-04
  1   5  12  81 -8.49821e-05
  1   5  12  95  4.13646e-04
  1   5  12  98 -3.28672e-04
  1   5  12  99  3.70794e-04
  1   5  12 102 -1.37938e-04
  1   5  12 107 -1.86541e-04
  1   5  12 108 -1.17354e-04
  1   5  12 115 -2.40605e-04
  1   5  12 119 -3.83266e-04
  1   5  12 125  1.39709e-04
  1   5  12 128  7.46432e-05
  1   5  12 132 -4.72437e-04
  1   5  12 137 -1.16755e-05
  1   5  12 138  3.33722e-05
  1   5  12 139  9.01329e-05
  1   5  12 141 -4.26203e-04
  1   5  12 147 -4.42769e-04
  1   5  12 151  6.43978e-04
  1   5  12 155  6.61962e-04
  1   5  12 159  2.20387e-04
  1   5  12 161 -6.19020e-05
  1   5  12 165  3.41407e-05
  1   5  12 167  8.27148e-05
  1   5  12 169 -1.64107e-05
  1   5  12 173 -9.63902e-05
  1   5  12 176 -2.64404e-05
  1   5  13   7 -4.55780e-04
  1   5  13  12  1.00101e-04
  1   5  13  19 -7.03119e-04
  1   5  13  24  5.13746e-04
  1   5  13  36 -7.83977e-04
  1   5  13  40 -7.63854e-04
  1   5  13  51 -2.05215e-05
  1   5  13  65  6.63829e-04
  1   5  13  71 -1.84236e-04
  1   5  13  77  5.56639e-04
  1   5  13  80  7.11937e-05
  1   5  13  85  4.32435e-04
  1   5  13  89 -2.30701e-04
  1   6   7   8  1.85410e-05
  1   6   7  10 -1.36305e-05
  1   6   7  14 -1.09162e-05
  1   6   7  15 -1.44327e-05
  1   6   7  21 -3.58560e-05
  1   6   7  31 -9.95076e-05
  1   6   7  32  9.77727e-05
  1   6   7  38  2.54990e-05
  1   6   7  45 -1.41392e-05
  1   6   7  46 -1.56030e-05
  1   6   7  53  4.27147e-05
  1   6   7  73  9.98094e-05
  1   6   7  93 -9.40752e-05
  1   6   7  94 -9.42301e-05
  1   6   7 105  5.65475e-05
  1   6   7 110 -1.46066e-05
  1   6   7 112  4.79989e-05
  1   6   7 113  4.90141e-05
  1   6   7 117  6.65007e-05
  1   6   7 120  1.22920e-05
  1   6   7 122 -1.18227e-05
  1   6   7 134  7.25528e-05
  1   6   7 138 -3.12468e-05
  1   6   7 142 -3.53066e-04
  1   6   7 143 -8.11608e-05
  1   6   7 144  4.50038e-04
  1   6   7 149 -6.14153e-05
  1   6   7 153  1.45354e-05
  1   6   7 157  1.55520e-05
  1   6   7 158 -1.60971e-05
  1   6   7 162  3.57203e-05
  1   6   7 163 -3.56045e-05
  1   6   7 171  2.31944e-05
  1   6   8  14 -2.86409e-05
  1   6   8  15 -2.79606e-05
  1   6   8  21  1.21262e-05
  1   6   8  31 -3.23089e-05
  1   6   8  32  3.08256e-05
  1   6   8  33  2.81868e-05
  1   6   8  34  2.83238e-05
  1   6   8  48  3.10185e-05
  1   6   8  49  1.71096e-05
  1   6   8  56 -6.16590e-05
  1   6   8  57  6.20644e-05
  1   6   8  70 -3.27440e-05
  1   6   8  78  3.40980e-05
  1   6   8  86  1.10888e-05
  1   6   8  93  2.45212e-04
  1   6   8  94 -2.45927e-04
  1   6   8 105 -2.13331e-05
  1   6   8 110  9.20881e-05
  1   6   8 112  2.23676e-04
  1   6   8 113  2.23256e-04
  1   6   8 117  7.15182e-04
  1   6   8 122  7.34823e-04
  1   6   8 142  2.06825e-05
  1   6   8 143 -1.56257e-04
  1   6   8 144 -7.02393e-05
  1   6   8 153  6.74568e-04
  1   6   8 166 -3.85218e-05
  1   6   8 167  3.84968e-05
  1   6   9   7 -4.74830e-05
  1   6   9  12  6.07229e-04
  1   6   9  19  1.69030e-04
  1   6   9  20  1.25698e-05
  1   6   9  24 -1.62276e-04
  1   6   9  36  2.11215e-04
  1   6   9  40 -1.64371e-05
  1   6   9  51  9.81128e-05
  1   6   9  62 -2.17736e-05
  1   6   9  65 -6.70094e-05
  1   6   9  71  1.38042e-04
  1   6   9  77 -1.39950e-04
  1   6   9  85 -2.48824e-05
  1   6   9  89  5.12515e-05
  1   6   9 128  3.59670e-05
  1   6   9 138 -2.67909e-05
  1   6   9 143 -1.48104e-03
  1   6   9 144  1.64750e-03
  1   6  10   8  2.45994e-04
  1   6  10  10 -1.18146e-05
  1   6  10  14 -1.07458e-04
  1   6  10  15 -1.07880e-04
  1   6  10  21 -7.76236e-05
  1   6  10  25 -1.23766e-05
  1   6  10  26  1.20206e-05
  1   6  10  27  3.59420e-04
  1   6  10  28 -3.58582e-04
  1   6  10  31  1.31485e-05
  1   6  10  32  1.20042e-05
  1   6  10  33  6.54651e-05
  1   6  10  34 -6.55099e-05
  1   6  10  39 -6.53277e-05
  1   6  10  45 -3.42489e-04
  1   6  10  46  2.10347e-04
  1   6  10  47  2.09191e-04
  1   6  10  48  2.24999e-04
  1   6  10  49  2.25394e-04
  1   6  10  54  5.76480e-05
  1   6  10  56 -5.14164e-05
  1   6  10  62 -7.40811e-05
  1   6  10  63  8.12173e-05
  1   6  10  64 -8.08019e-05
  1   6  10  70 -7.49626e-05
  1   6  10  73 -2.22580e-05
  1   6  10  78 -2.95344e-05
  1   6  10  84  1.17638e-04
  1   6  10  86  2.16133e-05
  1   6  10  90  2.71442e-05
  1   6  10  91  2.71529e-05
  1   6  10  93 -5.77959e-05
  1   6  10  94 -5.85896e-05
  1   6  10 105 -6.57450e-05
  1   6  10 112  6.43874e-05
  1   6  10 113 -5.74385e-05
  1   6  10 116  1.01130e-04
  1   6  10 120 -1.00640e-05
  1   6  10 122 -1.06816e-04
  1   6  10 123 -1.99734e-04
  1   6  10 126  1.98435e-05
  1   6  10 127 -1.98748e-05
  1   6  10 134  1.59551e-05
  1   6  10 143  4.45708e-04
  1   6  10 144 -2.06945e-04
  1   6  11   8 -7.51395e-05
  1   6  11  21 -2.11681e-04
  1   6  11  25  5.76553e-05
  1   6  11  26 -5.76932e-05
  1   6  11  27 -2.51372e-05
  1   6  11  28 -2.42856e-05
  1   6  11  31  1.52715e-04
  1   6  11  32 -1.52860e-04
  1   6  11  33 -1.52189e-05
  1   6  11  34  1.52876e-05
  1   6  11  46  4.99635e-05
  1   6  11  47  4.90777e-05
  1   6  11  48 -1.67756e-05
  1   6  11  49 -2.11649e-05
  1   6  11  56 -7.32499e-05
  1   6  11  73 -2.37651e-05
  1   6  11  75  4.09719e-05
  1   6  11  84  4.27917e-05
  1   6  11  93 -1.94421e-04
  1   6  11  94  1.94115e-04
  1   6  11 100  5.64208e-05
  1   6  11 101 -5.57302e-05
  1   6  11 105  1.31786e-04
  1   6  11 110  1.27133e-04
  1   6  11 111  1.27342e-04
  1   6  11 112  1.21988e-04
  1   6  11 113  1.21662e-04
  1   6  11 116 -1.21836e-04
  1   6  11 120  9.62198e-05
  1   6  11 122 -8.70059e-05
  1   6  11 123 -7.83012e-05
  1   6  11 131  1.50315e-04
  1   6  11 134 -5.82747e-05
  1   6  11 138 -5.64529e-05
  1   6  11 143  3.76713e-04
  1   6  11 144  5.43042e-04
  1   6  11 149 -9.90618e-05
  1   6  11 154 -2.23566e-04
  1   6  11 157 -1.08809e-05
  1   6  11 158  1.10866e-05
  1   6  11 162  2.49602e-05
  1   6  11 163  2.49050e-05
  1   6  11 167 -2.57855e-05
  1   6  11 171  1.89864e-05
  1   6  12  13  2.55075e-04
  1   6  12  17  1.68305e-05
  1   6  12  22  2.29621e-04
  1   6  12  35  1.28178e-04
  1   6  12  37 -1.38731e-04
  1   6  12  50 -1.13304e-04
  1   6  12  55  1.33033e-04
  1   6  12  60  1.23807e-05
  1   6  12  62  1.41324e-04
  1   6  12  66 -1.75035e-05
  1   6  12  67 -5.11820e-04
  1   6  12  68 -1.14319e-04
  1   6  12  69  2.15427e-04
  1   6  12  70 -1.29755e-04
  1   6  12  75 -1.05280e-05
  1   6  12  76 -6.27392e-05
  1   6  12  81  1.46878e-04
  1   6  12  82 -1.46754e-05
  1   6  12  85  1.16732e-05
  1   6  12  88  1.52546e-05
  1   6  12 100 -8.08729e-05
  1   6  12 115 -4.23363e-04
  1   6  12 120 -2.08170e-05
  1   6  12 126 -1.45248e-05
  1   6  12 136  1.44505e-05
  1   6  12 138  1.99065e-04
  1   6  12 146  1.29971e-05
  1   6  12 150 -1.30662e-05
  1   6  12 153  1.26693e-05
  1   6  12 157 -3.38729e-05
  1   6  12 158 -6.46756e-05
  1   6  12 161  1.85020e-04
  1   6  12 162 -2.50248e-05
  1   6  12 164 -1.95687e-05
  1   6  12 165 -8.05323e-04
  1   6  12 168  2.48502e-05
  1   6  12 169 -5.99627e-04
  1   6  12 170 -9.48465e-05
  1   6  12 171 -2.12411e-05
  1   6  12 172 -2.39479e-05
  1   6  12 173  6.68224e-04
  1   6  12 175  1.00158e-05
  1   6  13  18 -5.05119e-04
  1   6  13  29  3.56787e-04
  1   6  13  41  3.66157e-04
  1   6  13  43 -3.65497e-04
  1   6  13  52  2.62583e-04
  1   6  13  59 -3.23106e-04
  1   6  13  66  2.41261e-04
  1   6  13  92  3.95876e-04
  1   6  13  96 -2.95347e-04
  1   6  13  97  2.20478e-04
  1   6  13 103  9.80098e-05
  1   6  13 106 -1.07793e-04
  1   6  13 109 -1.19919e-04
  1   6  13 114  2.64947e-05
  1   6  13 118  1.98992e-04
  1   6  13 124 -1.14704e-04
  1   6  13 129  1.27927e-04
  1   6  13 133 -1.82242e-04
  1   6  13 136 -1.02070e-04
  1   6  13 140 -2.42140e-04
  1   6  13 150 -1.07790e-05
  1   6  13 152  1.92496e-05
  1   6  13 164 -1.05039e-05
  1   6  13 177  7.85554e-05
  1   7   8  12  1.29373e-05
  1   7   8  36 -8.08827e-05
  1   7   8  52 -4.43012e-04
  1   7   8  59 -1.94242e-05
  1   7   8  66 -3.93890e-04
  1   7   8  73  1.16352e-05
  1   7   8  87  3.22142e-05
  1   7   8  89 -1.71308e-05
  1   7   8  92 -1.50880e-04
  1   7   8 109  1.27724e-04
  1   7   8 118  1.27527e-04
  1   7   8 133 -2.64938e-05
  1   7   8 136  2.78624e-04
  1   7   8 142  1.88488e-04
  1   7   8 145 -2.01895e-04
  1   7   8 160  1.42480e-04
  1   7   8 164  8.62302e-05
  1   7   8 168 -1.21337e-05
  1   7   8 172  2.64673e-04
  1   7   8 177  6.23626e-05
  1   7   9   8  1.33846e-04
  1   7   9  10 -1.04134e-05
  1   7   9  14  1.01767e-04
  1   7   9  15 -1.00946e-04
  1   7   9  21  1.69910e-04
  1   7   9  27  2.44733e-04
  1   7   9  28 -2.50950e-04
  1   7   9  31  2.19638e-04
  1   7   9  32  2.31776e-04
  1   7   9  33  5.99775e-05
  1   7   9  34  6.00944e-05
  1   7   9  41  7.61586e-04
  1   7   9  45 -1.63400e-04
  1   7   9  48 -6.86808e-05
  1   7   9  49  7.01759e-05
  1   7   9  53 -1.63060e-05
  1   7   9  56  7.94775e-05
  1   7   9  57 -8.04365e-05
  1   7   9  62 -1.16524e-04
  1   7   9  63  1.27451e-05
  1   7   9  64  1.35581e-05
  1   7   9  73 -2.04512e-05
  1   7   9  93  4.80152e-05
  1   7   9  94 -4.82149e-05
  1   7   9 105 -5.08565e-05
  1   7   9 112  4.20182e-05
  1   7   9 113 -4.31587e-05
  1   7   9 117 -1.89362e-05
  1   7   9 122 -8.37068e-05
  1   7   9 129  8.69913e-04
  1   7   9 130  2.93715e-04
  1   7   9 134  1.03617e-04
  1   7   9 140  2.02247e-05
  1   7   9 142  3.62768e-04
  1   7   9 145 -4.91535e-04
  1   7   9 146  7.42311e-04
  1   7   9 150 -1.78738e-03
  1   7   9 152  3.44521e-05
  1   7   9 153 -1.21313e-04
  1   7  10   7 -1.64164e-04
  1   7  10  13  8.76791e-05
  1   7  10  16 -2.37284e-05
  1   7  10  17  1.10971e-04
  1   7  10  18  1.63580e-04
  1   7  10  19  1.62592e-04
  1   7  10  22 -8.17233e-05
  1   7  10  23 -2.92167e-05
  1   7  10  25  1.31516e-04
  1   7  10  30  9.07812e-05
  1   7  10  35  6.61208e-05
  1   7  10  36  1.62754e-04
  1   7  10  37  1.76559e-05
  1   7  10  38 -3.14704e-05
  1   7  10  39 -3.02699e-05
  1   7  10  40 -1.19550e-04
  1   7  10  41 -1.67065e-04
  1   7  10  42  8.38921e-05
  1   7  10  47 -2.14052e-05
  1   7  10  50  9.58222e-05
  1   7  10  53 -1.24179e-04
  1   7  10  54 -1.23527e-04
  1   7  10  55  8.29366e-05
  1   7  10  57 -2.69975e-05
  1   7  10  59  1.68387e-04
  1   7  10  60  1.20393e-04
  1   7  10  62  4.83270e-05
  1   7  10  65 -1.63658e-04
  1   7  10  68 -2.07044e-05
  1   7  10  69  8.58166e-05
  1   7  10  70 -5.14472e-05
  1   7  10  71  1.63863e-04
  1   7  10  76 -1.37023e-04
  1   7  10  81 -1.07800e-04
  1   7  10  82 -1.81384e-05
  1   7  10  87 -1.61138e-04
  1   7  10  88 -1.48938e-05
  1   7  10  95 -1.50133e-05
  1   7  10  96 -1.42892e-04
  1   7  10  97 -1.20304e-04
  1   7  10  98  1.28931e-04
  1   7  10 102 -1.87371e-05
  1   7  10 103  2.13371e-05
  1   7  10 106  4.89840e-05
  1   7  10 107  1.60130e-04
  1   7  10 109  1.65749e-04
  1   7  10 111  7.77220e-05
  1   7  10 115  3.96582e-05
  1   7  10 116  4.00157e-05
  1   7  10 117 -3.65554e-05
  1   7  10 118  3.31709e-05
  1   7  10 119 -1.13009e-05
  1   7  10 123  5.67381e-05
  1   7  10 124  1.86202e-05
  1   7  10 125  1.11649e-04
  1   7  10 128 -1.66917e-05
  1   7  10 129  1.67645e-04
  1   7  10 130  1.15386e-04
  1   7  10 131 -1.13130e-04
  1   7  10 132 -1.78688e-05
  1   7  10 133  1.70009e-04
  1   7  10 140 -3.75559e-05
  1   7  10 141 -1.22481e-04
  1   7  10 142  2.18838e-04
  1   7  10 145 -2.20236e-04
  1   7  10 146 -2.08298e-05
  1   7  10 147 -9.66449e-05
  1   7  10 150 -3.99827e-04
  1   7  10 151  9.24377e-05
  1   7  10 152 -8.57164e-05
  1   7  10 153  6.23638e-05
  1   7  10 154  7.30282e-05
  1   7  10 155  5.79562e-05
  1   7  10 156  1.63693e-04
  1   7  10 157 -1.34858e-05
  1   7  10 161 -1.60349e-04
  1   7  10 165 -2.57638e-04
  1   7  10 166 -1.64132e-05
  1   7  10 168 -1.64004e-04
  1   7  10 169  1.34797e-04
  1   7  10 171 -1.10917e-05
  1   7  10 172  1.64731e-04
  1   7  10 173  2.44969e-04
  1   7  10 176  1.02553e-05
  1   7  10 177 -2.61672e-05
  1   7  11  12 -2.39106e-05
  1   7  11  13 -1.62689e-05
  1   7  11  16  1.06111e-04
  1   7  11  17  1.76108e-05
  1   7  11  23  5.19344e-05
  1   7  11  25 -1.01426e-04
  1   7  11  30  1.09054e-04
  1   7  11  36 -4.49814e-05
  1   7  11  37  2.81664e-05
  1   7  11  38 -2.75962e-04
  1   7  11  39  2.71748e-04
  1   7  11  40 -1.64410e-04
  1   7  11  41 -6.28467e-04
  1   7  11  47  8.49519e-05
  1   7  11  50  4.63405e-05
  1   7  11  53  1.52993e-04
  1   7  11  54  1.52862e-04
  1   7  11  55  3.13027e-05
  1   7  11  57  1.59278e-04
  1   7  11  58  1.28373e-05
  1   7  11  59  4.37070e-04
  1   7  11  60 -5.47341e-05
  1   7  11  66 -1.94982e-05
  1   7  11  67  4.24061e-05
  1   7  11  68 -3.11962e-05
  1   7  11  76  6.87716e-05
  1   7  11  80  1.64255e-04
  1   7  11  81 -7.74712e-05
  1   7  11  85 -5.84769e-05
  1   7  11  87 -3.20337e-05
  1   7  11  88 -2.87880e-05
  1   7  11  95  1.39358e-04
  1   7  11  96  1.63789e-04
  1   7  11  98  6.64480e-05
  1   7  11  99  1.80633e-05
  1   7  11 102 -3.41711e-05
  1   7  11 103 -1.63849e-04
  1   7  11 106  1.64075e-04
  1   7  11 107  2.53954e-05
  1   7  11 108 -1.91745e-05
  1   7  11 109  2.66216e-04
  1   7  11 111 -1.43587e-04
  1   7  11 115  1.33899e-05
  1   7  11 116  2.00186e-04
  1   7  11 117 -1.98139e-04
  1   7  11 118 -1.60640e-04
  1   7  11 119  4.20340e-05
  1   7  11 122  1.02674e-05
  1   7  11 123  1.58217e-04
  1   7  11 124 -1.64125e-04
  1   7  11 125  6.42282e-05
  1   7  11 128 -1.51103e-04
  1   7  11 129  3.21724e-05
  1   7  11 130  1.58001e-04
  1   7  11 131  1.57793e-04
  1   7  11 132  1.01899e-04
  1   7  11 133  6.77957e-04
  1   7  11 136  2.00809e-04
  1   7  11 139  2.72962e-05
  1   7  11 140 -4.68024e-04
  1   7  11 142  1.85670e-04
  1   7  11 145 -1.00497e-04
  1   7  11 146 -5.91210e-04
  1   7  11 150 -2.51272e-04
  1   7  11 152 -1.16766e-04
  1   7  11 153  1.35930e-04
  1   7  11 154 -4.97783e-05
  1   7  11 155 -1.36580e-04
  1   7  11 159 -1.30787e-05
  1   7  11 161 -1.62356e-05
  1   7  11 163 -1.50907e-05
  1   7  11 166 -1.64812e-04
  1   7  11 169  2.02898e-05
  1   7  11 172  2.44599e-04
  1   7  11 173  1.25155e-05
  1   7  11 176  1.00781e-04
  1   7  12   8  1.54613e-04
  1   7  12  10 -3.89311e-05
  1   7  12  14  2.38461e-04
  1   7  12  15  2.42852e-04
  1   7  12  21 -4.35518e-05
  1   7  12  26 -7.70630e-05
  1   7  12  27  1.42478e-04
  1   7  12  28  1.42595e-04
  1   7  12  31 -1.66562e-04
  1   7  12  32  1.66768e-04
  1   7  12  33  2.30339e-04
  1   7  12  34 -2.30135e-04
  1   7  12  45 -1.62284e-05
  1   7  12  46 -4.25687e-05
  1   7  12  48  1.31065e-04
  1   7  12  49  1.31764e-04
  1   7  12  53  4.28273e-05
  1   7  12  56  2.72646e-04
  1   7  12  57  2.67224e-04
  1   7  12  62  2.45927e-04
  1   7  12  70  7.97017e-05
  1   7  12  73 -6.85759e-05
  1   7  12  78 -1.41181e-04
  1   7  12  84  6.87389e-05
  1   7  12  86 -3.75173e-05
  1   7  12  87 -3.74710e-05
  1   7  12  90  7.93383e-05
  1   7  12  91  7.93134e-05
  1   7  12  93  5.15196e-05
  1   7  12  94  5.16044e-05
  1   7  12 110 -1.82593e-04
  1   7  12 112  2.71612e-04
  1   7  12 113  2.73149e-04
  1   7  12 117  2.33605e-04
  1   7  12 120  1.52234e-05
  1   7  12 122  1.54121e-04
  1   7  12 126  1.27882e-04
  1   7  12 127  1.27944e-04
  1   7  12 130 -3.17366e-04
  1   7  12 134  2.26702e-04
  1   7  12 142 -4.12262e-04
  1   7  12 143 -4.05263e-04
  1   7  12 144 -5.29605e-04
  1   7  12 145  5.48564e-04
  1   7  12 153  2.03874e-04
  1   7  12 157 -1.96684e-05
  1   7  12 158  1.65225e-05
  1   7  12 162  1.10824e-05
  1   7  12 166  1.19278e-04
  1   7  12 167 -1.18699e-04
  1   7  13  14 -1.16677e-05
  1   7  13  15  1.40803e-05
  1   7  13  33  1.14074e-05
  1   7  13  34  1.14961e-05
  1   8   9   8 -1.29904e-05
  1   8   9  14 -1.68836e-05
  1   8   9  15  2.10424e-05
  1   8   9  27  1.77981e-05
  1   8   9  28  3.89605e-05
  1   8   9  31 -1.80538e-05
  1   8   9  33  6.36347e-05
  1   8   9  34 -6.30192e-05
  1   8   9  38  9.97478e-05
  1   8   9  45  2.49018e-05
  1   8   9  48 -1.06549e-04
  1   8   9  49  1.06524e-04
  1   8   9  53  6.89851e-05
  1   8   9  55  6.65366e-05
  1   8   9  62  1.95404e-05
  1   8   9 105  2.07233e-05
  1   8   9 112  6.24447e-05
  1   8   9 113 -5.86202e-05
  1   8   9 117  1.74672e-05
  1   8   9 120  2.93956e-05
  1   8   9 122 -2.00090e-05
  1   8   9 130 -3.53665e-05
  1   8   9 134 -1.33364e-05
  1   8   9 138 -6.43070e-05
  1   8   9 142  1.46033e-05
  1   8   9 149 -1.17640e-04
  1   8   9 151  3.44425e-05
  1   8  10  12  5.06236e-04
  1   8  10  13 -1.62633e-05
  1   8  10  16  1.06109e-04
  1   8  10  17  1.76115e-05
  1   8  10  23  5.19366e-05
  1   8  10  24 -5.71477e-05
  1   8  10  25 -9.90748e-05
  1   8  10  29 -1.63903e-04
  1   8  10  30  1.09056e-04
  1   8  10  36  7.78773e-05
  1   8  10  37  2.81659e-05
  1   8  10  38  2.71513e-04
  1   8  10  39 -2.67737e-04
  1   8  10  47  1.80852e-04
  1   8  10  50 -4.77593e-05
  1   8  10  53  1.68141e-04
  1   8  10  54  1.67572e-04
  1   8  10  55  1.16062e-04
  1   8  10  57  1.61356e-04
  1   8  10  58  1.28355e-05
  1   8  10  59  4.19841e-05
  1   8  10  60 -5.47268e-05
  1   8  10  66 -1.76479e-05
  1   8  10  67  4.24063e-05
  1   8  10  68 -3.11989e-05
  1   8  10  73  1.10571e-05
  1   8  10  76  6.87764e-05
  1   8  10  77 -3.04931e-05
  1   8  10  80 -1.64433e-04
  1   8  10  81 -7.74626e-05
  1   8  10  85  3.93086e-05
  1   8  10  88 -2.87880e-05
  1   8  10  92  1.64916e-04
  1   8  10  95  1.39362e-04
  1   8  10  98  6.64258e-05
  1   8  10  99  1.80590e-05
  1   8  10 102 -3.41741e-05
  1   8  10 107  2.53635e-05
  1   8  10 108 -1.91773e-05
  1   8  10 109 -2.66177e-04
  1   8  10 111 -1.42691e-04
  1   8  10 114 -2.12160e-04
  1   8  10 115  1.33959e-05
  1   8  10 116 -1.69412e-04
  1   8  10 117 -1.62755e-04
  1   8  10 118  2.44979e-05
  1   8  10 119  4.20307e-05
  1   8  10 123  2.15165e-04
  1   8  10 124  1.63727e-04
  1   8  10 125  6.42338e-05
  1   8  10 128 -1.51100e-04
  1   8  10 130 -1.57777e-04
  1   8  10 131 -1.59156e-04
  1   8  10 132  1.01900e-04
  1   8  10 133  9.93701e-05
  1   8  10 139  2.72966e-05
  1   8  10 151 -8.87434e-05
  1   8  10 153  1.29398e-04
  1   8  10 154  5.69729e-05
  1   8  10 155 -1.36588e-04
  1   8  10 159 -1.30839e-05
  1   8  10 161 -1.41264e-05
  1   8  10 166  1.64820e-04
  1   8  10 169  2.02146e-05
  1   8  10 172 -2.42066e-04
  1   8  10 173  1.28456e-05
  1   8  10 176  1.00789e-04
  1   8  10 177  1.64155e-04
  1   8  11   7  1.64452e-04
  1   8  11  12 -1.64541e-04
  1   8  11  13 -8.76727e-05
  1   8  11  16  2.37324e-05
  1   8  11  17 -1.10970e-04
  1   8  11  18 -1.64343e-04
  1   8  11  19 -1.65453e-04
  1   8  11  22  8.17257e-05
  1   8  11  23  2.92120e-05
  1   8  11  25 -1.27723e-04
  1   8  11  29 -6.64181e-05
  1   8  11  30 -9.07854e-05
  1   8  11  35 -6.61217e-05
  1   8  11  36 -1.65479e-04
  1   8  11  37 -1.76624e-05
  1   8  11  38 -7.30367e-05
  1   8  11  39 -7.42023e-05
  1   8  11  42 -8.38788e-05
  1   8  11  47  7.28454e-05
  1   8  11  50  2.94225e-04
  1   8  11  53  1.78537e-04
  1   8  11  54  1.78045e-04
  1   8  11  55 -4.61462e-05
  1   8  11  57  1.44832e-05
  1   8  11  59  1.41288e-05
  1   8  11  60 -1.20405e-04
  1   8  11  62  2.05506e-05
  1   8  11  65  1.65218e-04
  1   8  11  66  1.18784e-05
  1   8  11  68  2.07001e-05
  1   8  11  69  8.56911e-05
  1   8  11  70  5.14449e-05
  1   8  11  71 -1.64449e-04
  1   8  11  73 -1.65406e-04
  1   8  11  74  2.82011e-05
  1   8  11  76  1.37025e-04
  1   8  11  81  1.07822e-04
  1   8  11  82  1.81396e-05
  1   8  11  88  1.48982e-05
  1   8  11  95  1.50112e-05
  1   8  11  97  9.69508e-05
  1   8  11  98 -1.28943e-04
  1   8  11 102  1.87435e-05
  1   8  11 107 -1.60138e-04
  1   8  11 109 -1.62183e-04
  1   8  11 111 -7.93070e-05
  1   8  11 114 -1.64197e-04
  1   8  11 115 -3.96675e-05
  1   8  11 116  8.77561e-05
  1   8  11 117  8.97069e-05
  1   8  11 118 -3.53867e-04
  1   8  11 119  1.13057e-05
  1   8  11 123 -7.39326e-05
  1   8  11 125 -1.11612e-04
  1   8  11 128  1.66652e-05
  1   8  11 130 -2.46460e-05
  1   8  11 131  2.26252e-05
  1   8  11 132  1.78684e-05
  1   8  11 133  2.87323e-05
  1   8  11 136 -1.64633e-04
  1   8  11 141  1.22487e-04
  1   8  11 147  9.66495e-05
  1   8  11 151 -1.17354e-04
  1   8  11 154 -1.62740e-05
  1   8  11 155 -5.79435e-05
  1   8  11 156 -1.63841e-04
  1   8  11 157  1.34883e-05
  1   8  11 161  1.60336e-04
  1   8  11 165  2.57662e-04
  1   8  11 166 -1.85424e-05
  1   8  11 169 -1.34855e-04
  1   8  11 171  1.10696e-05
  1   8  11 172 -1.62922e-04
  1   8  11 173 -2.44239e-04
  1   8  11 176 -1.02645e-05
  1   8  12   8  1.93926e-04
  1   8  12  10 -5.03406e-05
  1   8  12  21  2.94575e-04
  1   8  12  26 -7.38290e-05
  1   8  12  27 -1.79016e-05
  1   8  12  28  1.74670e-05
  1   8  12  31 -7.05132e-05
  1   8  12  32  7.06813e-05
  1   8  12  33  1.79340e-04
  1   8  12  34  1.79584e-04
  1   8  12  38 -3.81756e-05
  1   8  12  45  3.84892e-05
  1   8  12  46  1.41285e-05
  1   8  12  48 -2.07004e-04
  1   8  12  49 -2.05464e-04
  1   8  12  53 -8.50117e-05
  1   8  12  56  1.49099e-04
  1   8  12  57 -1.56521e-04
  1   8  12  75 -3.29128e-05
  1   8  12  84 -2.30148e-05
  1   8  12  90  2.01617e-05
  1   8  12  91  2.01908e-05
  1   8  12  93  2.49804e-05
  1   8  12  94 -2.46033e-05
  1   8  12 100  3.54545e-05
  1   8  12 101  3.53006e-05
  1   8  12 105 -4.70586e-05
  1   8  12 110 -3.52370e-05
  1   8  12 112  3.68002e-04
  1   8  12 113  3.83336e-04
  1   8  12 117 -9.35176e-05
  1   8  12 120 -1.41967e-04
  1   8  12 122  3.06285e-04
  1   8  12 126  1.16590e-05
  1   8  12 127 -1.11942e-05
  1   8  12 130  3.16038e-05
  1   8  12 134  1.79964e-04
  1   8  12 138 -5.26185e-05
  1   8  12 143  3.09043e-04
  1   8  12 144 -2.66017e-04
  1   8  12 146  5.97701e-04
  1   8  12 149 -1.20481e-04
  1   8  12 150  3.40761e-04
  1   8  12 152  6.71386e-04
  1   8  12 153 -1.55186e-04
  1   8  12 157  8.24295e-05
  1   8  12 158  8.33697e-05
  1   8  12 162  1.01285e-04
  1   8  12 163 -1.01875e-04
  1   8  12 171  6.98944e-05
  1   8  12 174 -2.46510e-05
  1   8  12 175  2.47265e-05
  1   8  13  33  1.03525e-05
  1   8  13  34 -1.04088e-05
  1   8  13  46 -1.79583e-05
  1   9  10   8 -1.76661e-04
  1   9  10  10  6.89770e-05
  1   9  10  14 -1.00218e-04
  1   9  10  15  1.00433e-04
  1   9  10  21  1.07936e-04
  1   9  10  25 -2.83741e-05
  1   9  10  26 -2.81750e-05
  1   9  10  27  1.42190e-04
  1   9  10  28  1.41607e-04
  1   9  10  31  1.97527e-04
  1   9  10  32 -1.97306e-04
  1   9  10  33  8.39656e-05
  1   9  10  34  8.39220e-05
  1   9  10  39 -4.32629e-05
  1   9  10  41 -8.11202e-04
  1   9  10  43 -1.69334e-04
  1   9  10  45  9.98787e-05
  1   9  10  48 -2.35981e-05
  1   9  10  49  2.66089e-05
  1   9  10  54 -8.54325e-05
  1   9  10  55 -3.37706e-05
  1   9  10  56  1.00520e-04
  1   9  10  62  1.01496e-04
  1   9  10  63 -1.52926e-05
  1   9  10  64 -1.63066e-05
  1   9  10  73  4.50793e-05
  1   9  10  75  3.68796e-05
  1   9  10  84  2.99231e-05
  1   9  10 100  6.35278e-05
  1   9  10 101 -6.38559e-05
  1   9  10 105  8.31645e-05
  1   9  10 110 -1.42025e-04
  1   9  10 111  1.41984e-04
  1   9  10 112 -3.38849e-05
  1   9  10 113 -3.40105e-05
  1   9  10 116  2.27759e-04
  1   9  10 120  2.79311e-04
  1   9  10 122 -5.14321e-05
  1   9  10 123  6.53229e-05
  1   9  10 129 -5.86194e-04
  1   9  10 131  2.96412e-04
  1   9  10 134 -1.23859e-04
  1   9  10 138  1.43032e-05
  1   9  10 140  5.89660e-04
  1   9  10 142  1.02386e-05
  1   9  10 146  5.90664e-05
  1   9  10 149 -2.79556e-05
  1   9  10 150 -5.91652e-04
  1   9  10 151  2.35319e-05
  1   9  10 152  1.42890e-03
  1   9  10 154  3.86051e-05
  1   9  10 157 -1.77637e-05
  1   9  10 158  1.76070e-05
  1   9  10 162  4.73496e-05
  1   9  10 163 -4.73870e-05
  1   9  10 167 -5.30672e-05
  1   9  10 171  2.32199e-05
  1   9  10 174  2.43730e-05
  1   9  10 175  2.43913e-05
  1   9  11   8  1.38501e-04
  1   9  11  10 -9.85646e-05
  1   9  11  14  2.63374e-04
  1   9  11  15 -2.63941e-04
  1   9  11  21  3.84963e-04
  1   9  11  25  4.36980e-05
  1   9  11  26  4.38789e-05
  1   9  11  27  3.73999e-04
  1   9  11  28 -3.75162e-04
  1   9  11  31  1.98317e-04
  1   9  11  32  1.98172e-04
  1   9  11  33 -3.41821e-04
  1   9  11  34 -3.40809e-04
  1   9  11  39  3.11365e-04
  1   9  11  41 -1.62700e-04
  1   9  11  43 -3.08695e-05
  1   9  11  45 -2.00447e-04
  1   9  11  46  1.64802e-04
  1   9  11  47 -1.65773e-04
  1   9  11  48 -2.84439e-04
  1   9  11  49  2.84821e-04
  1   9  11  54  4.08451e-04
  1   9  11  55  8.36229e-05
  1   9  11  56  1.40864e-04
  1   9  11  62 -2.04403e-04
  1   9  11  63  1.35314e-04
  1   9  11  64  1.36018e-04
  1   9  11  70 -1.26805e-04
  1   9  11  73  5.56255e-05
  1   9  11  78  8.70527e-05
  1   9  11  84  8.03000e-05
  1   9  11  86  3.84353e-05
  1   9  11  90 -2.68915e-05
  1   9  11  91  2.69626e-05
  1   9  11  93  8.26482e-04
  1   9  11  94  8.25087e-04
  1   9  11 100 -1.40838e-05
  1   9  11 101 -1.24841e-05
  1   9  11 105 -4.85278e-04
  1   9  11 110  8.30250e-05
  1   9  11 111 -8.35585e-05
  1   9  11 112 -1.55789e-05
  1   9  11 113  1.54313e-05
  1   9  11 116 -2.11635e-04
  1   9  11 120  1.29806e-04
  1   9  11 122  1.46467e-05
  1   9  11 123 -1.09930e-05
  1   9  11 126  1.37067e-04
  1   9  11 127 -1.36681e-04
  1   9  11 129 -3.06326e-05
  1   9  11 131  4.43775e-05
  1   9  11 134  1.33099e-04
  1   9  11 140  2.37355e-05
  1   9  11 146 -1.63304e-04
  1   9  11 149  2.28746e-05
  1   9  11 150 -1.29487e-04
  1   9  11 151 -8.18466e-05
  1   9  11 152  1.65519e-04
  1   9  11 154  4.15964e-05
  1   9  12  18 -2.71553e-05
  1   9  12  29  1.03861e-04
  1   9  12  52  4.56212e-04
  1   9  12  59  6.49054e-04
  1   9  12  66 -1.07585e-04
  1   9  12  92  3.62406e-04
  1   9  12  96  5.29685e-04
  1   9  12  97  2.83725e-04
  1   9  12 103  8.39888e-05
  1   9  12 109  1.31692e-05
  1   9  12 114  5.65292e-04
  1   9  12 118  3.47490e-04
  1   9  12 124 -1.37130e-04
  1   9  12 128 -6.68060e-05
  1   9  12 133 -3.81399e-04
  1   9  12 136 -6.72610e-05
  1   9  12 142  1.22840e-05
  1   9  12 143 -1.14110e-05
  1   9  12 144  6.45788e-05
  1   9  12 156  2.20606e-05
  1   9  12 160  2.36944e-04
  1   9  12 164  1.39402e-04
  1   9  12 168 -2.40560e-05
  1   9  12 172  4.85983e-05
  1   9  12 177 -1.41616e-05
  1   9  13  13 -6.31085e-04
  1   9  13  17  8.26516e-04
  1   9  13  22 -1.91672e-04
  1   9  13  35  8.72657e-04
  1   9  13  37 -3.04968e-04
  1   9  13  50 -1.99897e-04
  1   9  13  60  5.82574e-04
  1   9  13  68 -3.02976e-04
  1   9  13  76  5.16858e-04
  1   9  13  81  1.45364e-04
  1   9  13  82 -6.94094e-05
  1   9  13  88 -1.92866e-04
  1  10  11  12  3.28107e-04
  1  10  11  29  1.92183e-04
  1  10  11  36  1.65055e-04
  1  10  11  40  3.87307e-05
  1  10  11  41  4.34694e-04
  1  10  11  43  5.08013e-04
  1  10  11  51  1.39526e-05
  1  10  11  52 -1.09824e-04
  1  10  11  59 -5.63992e-04
  1  10  11  66  2.72439e-04
  1  10  11  89  5.57954e-05
  1  10  11  96 -8.93111e-05
  1  10  11 103 -1.83370e-05
  1  10  11 106 -2.11764e-04
  1  10  11 109 -2.63473e-04
  1  10  11 114 -8.07982e-05
  1  10  11 118  1.46010e-05
  1  10  11 129 -1.44057e-05
  1  10  11 133 -7.66412e-04
  1  10  11 140  1.49512e-05
  1  10  11 146  2.13863e-05
  1  10  11 150  1.16722e-03
  1  10  11 152  7.25870e-04
  1  10  11 160 -1.50435e-04
  1  10  11 164 -5.87071e-05
  1  10  11 172 -1.69792e-04
  1  10  12   8  2.96323e-05
  1  10  12  10  2.65754e-05
  1  10  12  21  8.43043e-05
  1  10  12  25  1.04885e-04
  1  10  12  26 -1.04951e-04
  1  10  12  27 -1.94655e-05
  1  10  12  28  1.85384e-05
  1  10  12  31  3.23806e-04
  1  10  12  32  3.24314e-04
  1  10  12  33 -2.29348e-05
  1  10  12  34  2.25594e-05
  1  10  12  45  2.95566e-05
  1  10  12  46 -2.22200e-05
  1  10  12  47 -2.35038e-05
  1  10  12  48  1.27075e-05
  1  10  12  54 -2.22169e-05
  1  10  12  56 -2.26419e-04
  1  10  12  73 -3.35631e-05
  1  10  12  75 -1.24251e-05
  1  10  12  84 -2.12496e-05
  1  10  12  93 -2.07532e-04
  1  10  12  94 -2.07145e-04
  1  10  12 100  5.55143e-05
  1  10  12 101  5.78092e-05
  1  10  12 105 -1.31317e-04
  1  10  12 110 -1.03537e-04
  1  10  12 111 -1.03968e-04
  1  10  12 112  3.45466e-04
  1  10  12 113 -3.45003e-04
  1  10  12 116  4.09055e-04
  1  10  12 120 -7.01420e-05
  1  10  12 122  6.99736e-04
  1  10  12 123  6.87073e-04
  1  10  12 131 -7.11432e-04
  1  10  12 138  1.01260e-04
  1  10  12 143  1.20490e-03
  1  10  12 144  1.63119e-03
  1  10  12 149  1.77877e-04
  1  10  12 154  6.73650e-04
  1  10  12 157 -1.64340e-05
  1  10  12 158 -1.70554e-05
  1  10  12 162 -6.51754e-05
  1  10  12 163 -6.54938e-05
  1  10  12 167  8.86424e-05
  1  10  12 171 -4.57279e-05
  1  10  12 174 -1.30556e-05
  1  10  12 175  1.30417e-05
  1  10  13  10 -9.78771e-05
  1  10  13  14  1.95828e-04
  1  10  13  15 -1.96041e-04
  1  10  13  21  1.51699e-04
  1  10  13  25 -3.69948e-05
  1  10  13  26 -3.83045e-05
  1  10  13  27 -2.82442e-04
  1  10  13  28 -2.82816e-04
  1  10  13  31 -1.32996e-04
  1  10  13  32  1.33003e-04
  1  10  13  33  2.60440e-05
  1  10  13  34  2.59865e-05
  1  10  13  39  2.54891e-04
  1  10  13  45 -3.57801e-04
  1  10  13  46 -1.05926e-04
  1  10  13  47  1.06126e-04
  1  10  13  48 -1.59669e-04
  1  10  13  49  1.59833e-04
  1  10  13  54  6.36703e-05
  1  10  13  62 -2.36710e-04
  1  10  13  63 -5.22251e-05
  1  10  13  64 -5.22852e-05
  1  10  13  70 -1.63621e-04
  1  10  13  73  1.22931e-04
  1  10  13  78  1.01083e-04
  1  10  13  84  8.24847e-05
  1  10  13  86  1.51893e-05
  1  10  13  90  3.90875e-05
  1  10  13  91 -3.91308e-05
  1  10  13  93  1.12882e-04
  1  10  13  94 -1.12805e-04
  1  10  13 105 -7.45376e-05
  1  10  13 112 -2.52372e-05
  1  10  13 113 -2.52602e-05
  1  10  13 116 -2.57738e-05
  1  10  13 120  1.07915e-05
  1  10  13 126  3.92876e-05
  1  10  13 127  3.92539e-05
  1  10  13 134  3.89831e-05
  1  10  13 143 -1.46357e-04
  1  10  13 144  4.98506e-05
  1  11  12   8  8.71147e-05
  1  11  12  10  2.45921e-05
  1  11  12  14 -1.01362e-04
  1  11  12  15 -1.01469e-04
  1  11  12  21 -1.59776e-05
  1  11  12  27 -1.35710e-04
  1  11  12  28 -1.35304e-04
  1  11  12  33 -1.97171e-04
  1  11  12  34  1.97487e-04
  1  11  12  39 -4.61072e-05
  1  11  12  45  6.46493e-05
  1  11  12  46 -1.75692e-04
  1  11  12  47 -1.74844e-04
  1  11  12  48  6.51202e-05
  1  11  12  49  6.47324e-05
  1  11  12  54  6.15573e-05
  1  11  12  56  1.44628e-05
  1  11  12  62  1.23569e-05
  1  11  12  70 -6.43612e-05
  1  11  12  73  2.43167e-05
  1  11  12  78  3.51740e-05
  1  11  12  84  5.83219e-05
  1  11  12  86  1.23994e-05
  1  11  12 105 -7.86912e-05
  1  11  12 110 -4.45260e-05
  1  11  12 111 -4.41493e-05
  1  11  12 112 -2.94286e-05
  1  11  12 113 -3.07885e-05
  1  11  12 116 -7.30310e-05
  1  11  12 120 -3.05243e-05
  1  11  12 123  6.31056e-05
  1  11  12 126 -1.65379e-05
  1  11  12 127 -1.66392e-05
  1  11  12 138  1.37011e-05
  1  11  12 143 -4.42523e-04
  1  11  12 144  5.55409e-05
  1  11  12 149 -1.66066e-05
  1  11  12 154  7.43206e-05
  1  11  13  10 -4.23546e-05
  1  11  13  25 -2.41374e-05
  1  11  13  26 -2.44455e-05
  1  11  13  31  9.26149e-05
  1  11  13  32  9.26094e-05
  1  11  13  46  2.28885e-05
  1  11  13  47 -2.25105e-05
  1  11  13  56  1.21173e-05
  1  11  13  73 -6.67643e-05
  1  11  13  75 -3.06852e-05
  1  11  13  84 -2.86956e-05
  1  11  13  90  1.24478e-05
  1  11  13  91 -1.23928e-05
  1  11  13 110  2.48028e-05
  1  11  13 111 -2.48006e-05
  1  11  13 112 -1.36521e-05
  1  11  13 113  1.36175e-05
  1  11  13 116 -5.48416e-05
  1  11  13 120 -1.90299e-05
  1  11  13 122  3.77588e-05
  1  11  13 123 -3.71783e-05
  1  11  13 131 -2.18428e-04
  1  11  13 134  3.63955e-05
  1  11  13 138  1.30077e-05
  1  11  13 143 -1.86133e-04
  1  11  13 144 -1.26870e-04
  1  11  13 149  2.49785e-05
  1  11  13 154 -1.34026e-05
  1  11  13 157  1.16793e-05
  1  11  13 158  1.16451e-05
  1  12  13   7 -1.56093e-04
  1  12  13  12  1.44500e-05
  1  12  13  19 -1.33158e-04
  1  12  13  24  1.78655e-04
  1  12  13  36  2.16342e-05
  1  12  13  40 -3.05543e-05
  1  12  13  51 -7.89704e-05
  1  12  13  65  1.93528e-04
  1  12  13  71 -1.51215e-04
  1  12  13  77  7.91502e-05
  1  12  13  80  2.85883e-05
  1  12  13  85  1.28736e-04
  1  12  13  89 -6.17713e-05
  3   1   2   8  4.52092e-05
  3   1   2   9  4.53353e-05
  3   1   2  10 -2.18187e-05
  3   1   2  11  2.19048e-05
  3   1   2  27 -3.07377e-04
  3   1   2  28 -3.09180e-04
  3   1   2  31  1.84257e-04
  3   1   2  32  1.83754e-04
  3   1   2  34  2.01340e-05
  3   1   2  46  1.79328e-05
  3   1   2  49  1.00299e-04
  3   1   2  53  6.57524e-05
  3   1   2  74 -1.63574e-05
  3   1   2  93  3.56819e-05
  3   1   2  94  3.52555e-05
  3   1   2 105 -9.74461e-05
  3   1   2 110 -3.51849e-05
  3   1   2 111  3.53121e-05
  3   1   2 116 -2.53774e-05
  3   1   2 117  2.43574e-05
  3   1   2 121 -6.52440e-05
  3   1   2 122  1.49153e-04
  3   1   2 123 -1.45720e-04
  3   1   2 134 -5.42927e-05
  3   1   2 135  5.72121e-05
  3   1   2 142 -2.38041e-04
  3   1   2 144 -5.18779e-04
  3   1   2 145  4.53421e-04
  3   1   2 148 -3.38104e-05
  3   1   2 149 -3.40416e-05
  3   1   2 153 -4.07845e-05
  3   1   2 154 -4.02543e-05
  3   1   2 157  2.48078e-05
  3   1   2 158  1.84540e-05
  3   1   2 163  2.59636e-05
  3   1   2 166  1.71364e-05
  3   1   2 170 -1.34646e-05
  3   1   2 171 -1.37029e-05
  3   1   2 174  1.21084e-05
  3   1   2 175  1.20761e-05
  3   1   3  10  5.49234e-05
  3   1   3  11  5.49849e-05
  3   1   3  14 -2.85735e-04
  3   1   3  15  2.83345e-04
  3   1   3  20  4.34941e-05
  3   1   3  21 -4.19759e-05
  3   1   3  25 -5.66409e-05
  3   1   3  27 -3.67647e-04
  3   1   3  28 -3.65819e-04
  3   1   3  31  1.52703e-05
  3   1   3  32  1.59757e-05
  3   1   3  34  1.94774e-04
  3   1   3  38 -5.88191e-04
  3   1   3  44  3.58273e-04
  3   1   3  46 -1.27780e-04
  3   1   3  53  5.82594e-05
  3   1   3  56 -3.13302e-05
  3   1   3  57  1.20906e-04
  3   1   3  61 -3.72540e-04
  3   1   3  63 -3.77769e-05
  3   1   3  64  3.68338e-05
  3   1   3  69 -5.39314e-05
  3   1   3  72  1.17905e-04
  3   1   3  79 -4.40333e-05
  3   1   3  83  2.09236e-05
  3   1   3  84  2.07710e-05
  3   1   3  86 -1.80551e-05
  3   1   3  87  1.82987e-05
  3   1   3  93 -2.50416e-04
  3   1   3  94 -2.50313e-04
  3   1   3 105  1.13854e-04
  3   1   3 110 -1.07372e-05
  3   1   3 111 -1.11157e-05
  3   1   3 112 -3.63800e-05
  3   1   3 113 -3.56054e-05
  3   1   3 121  4.50026e-05
  3   1   3 122  3.08794e-05
  3   1   3 123  3.54953e-05
  3   1   3 126 -9.87222e-05
  3   1   3 127 -9.94615e-05
  3   1   3 130  2.31380e-04
  3   1   3 131 -2.34340e-04
  3   1   3 134 -1.28282e-04
  3   1   3 135  1.27364e-04
  3   1   3 142 -2.96791e-05
  3   1   3 144 -7.13325e-05
  3   1   3 145  6.83572e-05
  3   1   3 153  3.28320e-05
  3   1   3 154  3.32458e-05
  3   1   4  18 -1.45101e-04
  3   1   4  29  4.93428e-04
  3   1   4  41 -1.23934e-04
  3   1   4  42 -5.09493e-05
  3   1   4  43  3.57336e-04
  3   1   4  52 -2.28149e-04
  3   1   4  59 -3.69183e-04
  3   1   4  66  1.31766e-04
  3   1   4  67 -8.04921e-05
  3   1   4  92 -5.44861e-04
  3   1   4  96  4.86575e-04
  3   1   4  97  1.75561e-04
  3   1   4 103 -1.09637e-04
  3   1   4 106 -2.18531e-04
  3   1   4 109  1.42401e-04
  3   1   4 114 -4.51165e-04
  3   1   4 115  9.80155e-05
  3   1   4 118 -8.21886e-04
  3   1   4 120 -6.14244e-05
  3   1   4 124  7.89589e-04
  3   1   4 129 -1.22395e-03
  3   1   4 133  6.99171e-04
  3   1   4 136 -4.96934e-04
  3   1   4 138 -1.09982e-05
  3   1   4 140  1.73929e-03
  3   1   4 146  1.13469e-03
  3   1   4 150 -5.28381e-04
  3   1   4 152  3.34711e-04
  3   1   4 156 -1.82814e-05
  3   1   4 160  9.88697e-05
  3   1   4 164 -1.22846e-04
  3   1   4 165 -1.37487e-05
  3   1   4 168 -1.50996e-05
  3   1   4 172 -5.47439e-05
  3   1   4 177  4.79525e-05
  3   1   5   7  1.65658e-04
  3   1   5  12  4.69865e-04
  3   1   5  19  5.98879e-05
  3   1   5  24 -2.09597e-04
  3   1   5  36  3.23060e-04
  3   1   5  40 -4.69696e-05
  3   1   5  42  4.24008e-05
  3   1   5  51  1.15666e-04
  3   1   5  62 -1.66757e-04
  3   1   5  63 -2.27772e-04
  3   1   5  67 -1.28834e-04
  3   1   5  71  2.66345e-04
  3   1   5  77 -1.07668e-04
  3   1   5  80 -1.02301e-04
  3   1   5  85 -2.65900e-05
  3   1   5  89  7.77413e-05
  3   1   5 122  1.93261e-04
  3   1   5 138 -1.98821e-04
  3   1   6  16  7.57766e-05
  3   1   6  23  2.91072e-05
  3   1   6  30  2.07034e-04
  3   1   6  42 -3.42939e-04
  3   1   6  55  1.87004e-04
  3   1   6  67  1.92697e-05
  3   1   6  95 -1.96311e-05
  3   1   6  98  3.90868e-04
  3   1   6  99  3.91235e-05
  3   1   6 102 -1.05277e-04
  3   1   6 107  1.98171e-04
  3   1   6 108  2.13442e-04
  3   1   6 115 -1.10403e-04
  3   1   6 119  1.75502e-04
  3   1   6 125  1.86505e-04
  3   1   6 128 -6.43425e-05
  3   1   6 132  3.46907e-04
  3   1   6 139  1.11317e-04
  3   1   6 141 -6.03070e-05
  3   1   6 147 -2.59116e-04
  3   1   6 151 -8.88763e-04
  3   1   6 155  1.01945e-04
  3   1   6 161  1.01649e-04
  3   1   6 167 -1.24492e-05
  3   1   6 169 -1.42730e-05
  3   1   6 173  6.02097e-05
  3   1   6 176 -2.20862e-05
  3   1   7   8 -2.12805e-05
  3   1   7  13 -2.25352e-04
  3   1   7  16 -2.67792e-04
  3   1   7  17 -2.90127e-04
  3   1   7  23 -3.52596e-04
  3   1   7  25  2.36067e-05
  3   1   7  26 -4.49789e-05
  3   1   7  30  3.52101e-04
  3   1   7  35 -1.11028e-04
  3   1   7  42 -3.99356e-04
  3   1   7  48  3.69780e-05
  3   1   7  49 -9.72429e-05
  3   1   7  50  6.17338e-04
  3   1   7  60 -5.61688e-05
  3   1   7  62  6.23959e-05
  3   1   7  66  1.87522e-05
  3   1   7  68  1.03895e-04
  3   1   7  69 -3.23504e-04
  3   1   7  70  1.93656e-04
  3   1   7  72  2.26668e-05
  3   1   7  82 -1.92248e-05
  3   1   7  88  3.48339e-05
  3   1   7  95  2.70047e-04
  3   1   7 100 -1.69260e-05
  3   1   7 119  8.89053e-05
  3   1   7 122 -3.71862e-05
  3   1   7 125  2.11676e-04
  3   1   7 126  1.40600e-05
  3   1   7 129  8.86411e-04
  3   1   7 130 -7.21371e-05
  3   1   7 135 -5.30604e-05
  3   1   7 136 -1.55708e-05
  3   1   7 137 -3.14503e-04
  3   1   7 138  1.94719e-04
  3   1   7 140 -1.14972e-03
  3   1   7 146 -1.37105e-05
  3   1   7 150 -1.10793e-05
  3   1   7 153 -1.83748e-05
  3   1   7 156 -1.38107e-05
  3   1   7 157  5.07713e-05
  3   1   7 158 -2.35244e-05
  3   1   7 159  3.23840e-05
  3   1   7 161 -1.93121e-04
  3   1   7 162  2.48361e-05
  3   1   7 164  1.94608e-05
  3   1   7 165  8.09180e-04
  3   1   7 168 -3.01681e-05
  3   1   7 169  1.07818e-03
  3   1   7 170 -3.34743e-05
  3   1   7 171  5.06306e-05
  3   1   7 172  2.21103e-05
  3   1   7 173 -3.41462e-04
  3   1   7 176  3.19578e-04
  3   1   8  18  1.50478e-04
  3   1   8  22 -5.16973e-05
  3   1   8  29 -1.29466e-04
  3   1   8  37  7.30482e-05
  3   1   8  41  8.42318e-04
  3   1   8  42 -6.26735e-05
  3   1   8  52 -3.09649e-04
  3   1   8  59 -5.59454e-04
  3   1   8  66  3.55289e-04
  3   1   8  72  1.11105e-05
  3   1   8  92 -2.14455e-04
  3   1   8  96  1.95866e-05
  3   1   8  97 -5.22506e-05
  3   1   8  98  1.28791e-04
  3   1   8 106 -1.78523e-05
  3   1   8 109  6.63649e-05
  3   1   8 114 -9.59265e-05
  3   1   8 115 -4.46684e-04
  3   1   8 124 -1.60338e-04
  3   1   8 125 -3.41811e-04
  3   1   8 130  1.84639e-04
  3   1   8 133 -6.55568e-04
  3   1   8 136  7.82151e-05
  3   1   8 146  7.41686e-04
  3   1   8 150  1.33326e-03
  3   1   8 152  5.40308e-04
  3   1   8 156  1.41019e-04
  3   1   8 160  2.00774e-05
  3   1   8 161 -1.88883e-04
  3   1   8 164  2.27504e-04
  3   1   8 168 -4.69956e-05
  3   1   8 172  2.26326e-05
  3   1   8 173  4.99821e-04
  3   1   9  13  4.55032e-04
  3   1   9  17 -5.75664e-04
  3   1   9  22  1.63871e-04
  3   1   9  35 -6.74608e-04
  3   1   9  37  1.77998e-04
  3   1   9  60 -4.24341e-04
  3   1   9  68  2.01235e-04
  3   1   9  76 -3.69411e-04
  3   1   9  81 -2.33127e-05
  3   1   9  82  8.98109e-05
  3   1   9  88  2.36486e-05
  3   1   9 102  1.09324e-04
  3   1   9 107 -7.45966e-05
  3   1   9 108 -1.26957e-04
  3   1   9 119 -1.90586e-04
  3   1   9 125  7.65405e-05
  3   1   9 128 -2.55507e-04
  3   1   9 139 -2.96904e-04
  3   1   9 147  1.33056e-04
  3   1  10   8 -5.91178e-05
  3   1  10   9  5.77618e-05
  3   1  10  10  1.52719e-04
  3   1  10  11  1.52667e-04
  3   1  10  20 -1.64392e-05
  3   1  10  21 -1.70530e-05
  3   1  10  28 -1.29042e-05
  3   1  10  32 -4.83933e-04
  3   1  10  33 -1.44139e-05
  3   1  10  34  1.39555e-05
  3   1  10  39 -1.51817e-05
  3   1  10  45 -1.57802e-05
  3   1  10  47  3.72715e-05
  3   1  10  54 -4.67732e-05
  3   1  10  57 -6.18622e-04
  3   1  10  62  1.18596e-05
  3   1  10  70  1.06892e-05
  3   1  10  72  2.17922e-04
  3   1  10  73 -2.17708e-04
  3   1  10  75 -1.06136e-05
  3   1  10  84 -1.34240e-05
  3   1  10  93  1.33071e-03
  3   1  10  94 -1.33061e-03
  3   1  10 100  7.34559e-05
  3   1  10 101  7.54868e-05
  3   1  10 105 -3.10997e-04
  3   1  10 111 -7.94969e-04
  3   1  10 112 -1.16685e-03
  3   1  10 113 -1.16597e-03
  3   1  10 116  3.77622e-04
  3   1  10 117 -5.32605e-04
  3   1  10 120 -1.84133e-05
  3   1  10 121  1.88102e-05
  3   1  10 122 -1.08118e-04
  3   1  10 123  6.49270e-05
  3   1  10 134 -2.52562e-04
  3   1  10 135  2.52432e-04
  3   1  10 137  2.67237e-04
  3   1  10 138  2.66729e-04
  3   1  10 142  1.15204e-03
  3   1  10 144 -1.40955e-03
  3   1  10 145  1.35777e-03
  3   1  10 149  5.20429e-04
  3   1  10 154 -2.09603e-03
  3   1  10 157 -1.57714e-04
  3   1  10 162 -3.23575e-04
  3   1  10 167  3.53103e-04
  3   1  10 170  2.15517e-04
  3   1  10 171 -2.15610e-04
  3   1  10 174  2.84995e-05
  3   1  11   8 -1.04545e-04
  3   1  11   9 -1.05021e-04
  3   1  11  10  1.51275e-04
  3   1  11  11 -1.51287e-04
  3   1  11  14  6.80665e-05
  3   1  11  15 -6.83277e-05
  3   1  11  20 -2.80357e-05
  3   1  11  21  2.66494e-05
  3   1  11  28  1.68578e-04
  3   1  11  32  3.56520e-04
  3   1  11  33  3.11828e-04
  3   1  11  34  3.11375e-04
  3   1  11  39 -4.52785e-05
  3   1  11  45  1.59854e-04
  3   1  11  47 -5.01968e-05
  3   1  11  49 -1.12913e-04
  3   1  11  54  1.16234e-04
  3   1  11  56  1.88463e-04
  3   1  11  57  2.12856e-04
  3   1  11  62  2.35964e-04
  3   1  11  63  1.89870e-05
  3   1  11  64  1.91016e-05
  3   1  11  69 -1.84576e-04
  3   1  11  70 -1.85420e-04
  3   1  11  72  1.54019e-04
  3   1  11  73  1.54125e-04
  3   1  11  78  2.05223e-04
  3   1  11  84  3.70622e-05
  3   1  11  86  7.48542e-05
  3   1  11  87  7.48297e-05
  3   1  11  91 -2.81586e-05
  3   1  11  93 -2.85909e-04
  3   1  11  94 -2.88451e-04
  3   1  11 100  1.53493e-05
  3   1  11 101 -1.73760e-05
  3   1  11 105 -1.84108e-04
  3   1  11 111  8.97143e-05
  3   1  11 112  5.78693e-05
  3   1  11 116  2.29521e-03
  3   1  11 117  2.27042e-03
  3   1  11 122  1.68880e-03
  3   1  11 123  1.70845e-03
  3   1  11 126 -1.62801e-04
  3   1  11 127 -1.62824e-04
  3   1  11 130 -1.94330e-04
  3   1  11 131 -1.93849e-04
  3   1  11 142 -3.15009e-03
  3   1  11 144 -3.02617e-03
  3   1  11 145  3.05255e-03
  3   1  11 149 -4.23696e-05
  3   1  11 154  2.30898e-04
  3   1  11 157  4.09701e-05
  3   1  11 162 -2.14283e-05
  3   1  12   8  5.07187e-04
  3   1  12   9  5.06997e-04
  3   1  12  10  2.56085e-04
  3   1  12  11  2.56284e-04
  3   1  12  14  3.10571e-04
  3   1  12  15  3.10604e-04
  3   1  12  20 -7.28542e-05
  3   1  12  21  7.31777e-05
  3   1  12  25 -7.44396e-05
  3   1  12  27 -2.63812e-05
  3   1  12  28 -2.61130e-05
  3   1  12  32 -1.33165e-04
  3   1  12  34  7.55687e-05
  3   1  12  38 -2.44184e-05
  3   1  12  45  4.53892e-05
  3   1  12  46 -5.23918e-05
  3   1  12  48 -1.18010e-05
  3   1  12  56  3.08652e-04
  3   1  12  57  3.02365e-04
  3   1  12  62  3.70098e-04
  3   1  12  63 -2.48620e-05
  3   1  12  64 -2.48768e-05
  3   1  12  69 -3.25413e-04
  3   1  12  70  3.24952e-04
  3   1  12  72  4.91290e-04
  3   1  12  73 -4.91275e-04
  3   1  12  78 -3.98230e-04
  3   1  12  84  6.45623e-05
  3   1  12  86 -7.68626e-05
  3   1  12  87 -7.69177e-05
  3   1  12  91  1.70015e-04
  3   1  12  93 -3.83496e-04
  3   1  12  94  3.83371e-04
  3   1  12 100  2.15113e-05
  3   1  12 101 -2.46742e-05
  3   1  12 104 -4.48382e-05
  3   1  12 105  4.40066e-05
  3   1  12 111 -3.69548e-05
  3   1  12 112 -7.06863e-05
  3   1  12 113  7.26476e-05
  3   1  12 116 -9.24553e-05
  3   1  12 117  9.47038e-05
  3   1  12 120  1.21684e-05
  3   1  12 121 -1.20716e-05
  3   1  12 122  5.30276e-04
  3   1  12 123 -5.20929e-04
  3   1  12 126 -1.78677e-04
  3   1  12 127  1.78539e-04
  3   1  12 130 -6.19104e-04
  3   1  12 131  6.19397e-04
  3   1  12 134 -9.58435e-05
  3   1  12 135 -9.64025e-05
  3   1  12 138  1.53436e-05
  3   1  12 142 -1.11184e-03
  3   1  12 144 -9.71365e-04
  3   1  12 145  9.66938e-04
  3   1  12 149  1.64893e-05
  3   1  12 154 -3.72684e-05
  3   1  13   8  1.38851e-04
  3   1  13   9 -1.39365e-04
  3   1  13  10  1.04709e-04
  3   1  13  11  1.04107e-04
  3   1  13  20  1.43418e-04
  3   1  13  21 -1.44825e-04
  3   1  13  25 -7.21887e-05
  3   1  13  27 -3.76853e-05
  3   1  13  28 -3.76726e-05
  3   1  13  32 -2.07658e-04
  3   1  13  34 -4.50812e-04
  3   1  13  38  8.95316e-04
  3   1  13  45  2.68417e-05
  3   1  13  46 -3.91869e-04
  3   1  13  48 -1.78025e-04
  3   1  13  53  5.22622e-04
  3   1  13  56  2.42662e-05
  3   1  13  57  3.32078e-05
  3   1  13  62  3.32460e-05
  3   1  13  63  1.07340e-05
  3   1  13  64  1.00062e-05
  3   1  13  69 -2.13734e-05
  3   1  13  70 -2.09711e-05
  3   1  13  72  4.08500e-04
  3   1  13  73  4.07983e-04
  3   1  13  84 -2.08185e-05
  3   1  13  91  4.43806e-05
  3   1  13  93 -1.30730e-04
  3   1  13  94 -1.30967e-04
  3   1  13 100  1.00044e-04
  3   1  13 101  9.89347e-05
  3   1  13 104  1.46969e-04
  3   1  13 105  1.47146e-04
  3   1  13 111 -1.33427e-04
  3   1  13 112 -1.43319e-05
  3   1  13 113 -1.58515e-05
  3   1  13 116  1.07554e-04
  3   1  13 117  8.11116e-05
  3   1  13 120 -4.09461e-05
  3   1  13 121 -4.12292e-05
  3   1  13 122 -8.04284e-05
  3   1  13 123 -5.41655e-05
  3   1  13 134 -1.81817e-04
  3   1  13 135 -1.81347e-04
  3   1  13 137 -8.44302e-05
  3   1  13 138  8.41867e-05
  3   1  13 142 -2.44231e-04
  3   1  13 144  1.65549e-04
  3   1  13 145 -1.48268e-04
  3   1  13 149  6.51411e-05
  3   1  13 154 -1.81304e-05
  3   1  13 157 -1.83018e-05
  3   1  13 162 -4.08449e-05
  3   1  13 167  5.26607e-05
  3   1  13 170  4.68642e-05
  3   1  13 171 -4.69300e-05
  3   1  14   9 -3.31027e-05
  3   1  14  10 -1.14009e-04
  3   1  14  11 -1.14039e-04
  3   1  14  14 -2.95400e-04
  3   1  14  15 -2.95346e-04
  3   1  14  20  2.14953e-04
  3   1  14  21 -2.14723e-04
  3   1  14  26  1.92583e-04
  3   1  14  28 -1.59340e-04
  3   1  14  32 -2.64486e-05
  3   1  14  34 -8.85739e-04
  3   1  14  39  1.32606e-04
  3   1  14  45 -7.92704e-04
  3   1  14  49  1.53838e-04
  3   1  14  53  4.95879e-04
  3   1  14  56  3.72675e-04
  3   1  14  57  4.07768e-04
  3   1  14  62 -2.77420e-04
  3   1  14  63  3.00545e-04
  3   1  14  64 -2.98553e-04
  3   1  14  69  2.68303e-04
  3   1  14  70 -2.67748e-04
  3   1  14  72 -6.04345e-05
  3   1  14  78  2.11078e-04
  3   1  14  83 -3.09378e-05
  3   1  14  84 -3.09080e-05
  3   1  14  91 -3.63690e-05
  3   1  14  93 -3.53196e-04
  3   1  14  94 -3.53387e-04
  3   1  14 100  3.34107e-05
  3   1  14 105  1.29952e-04
  3   1  14 111 -1.52698e-04
  3   1  14 112 -1.56433e-04
  3   1  14 113 -1.55104e-04
  3   1  14 116 -2.46969e-04
  3   1  14 121  1.50079e-04
  3   1  14 122  3.42006e-04
  3   1  14 123 -3.42518e-04
  3   1  14 126 -2.41780e-05
  3   1  14 127  1.99421e-05
  3   1  14 130 -1.83982e-04
  3   1  14 131  1.84004e-04
  3   1  14 134 -1.99782e-04
  3   1  14 135 -1.99781e-04
  3   1  14 142 -9.71943e-04
  3   1  14 144  8.83177e-04
  3   1  14 145  8.82194e-04
  3   1  14 153  1.13765e-04
  3   1  14 154  1.03504e-04
  3   1  14 157 -1.63824e-05
  3   1  14 158 -1.65044e-05
  3   1  14 163 -4.93041e-05
  3   1  14 166 -3.81492e-05
  3   1  14 174 -4.77227e-05
  3   1  14 175 -4.77547e-05
  3   1  15   9  1.51237e-05
  3   1  15  14  1.86862e-05
  3   1  15  15  1.76787e-05
  3   1  15  26 -2.09622e-04
  3   1  15  32  1.87437e-05
  3   1  15  34  3.29785e-05
  3   1  15  45  1.54430e-05
  3   1  15  46  9.31738e-05
  3   1  15  53  1.51556e-05
  3   1  15  56 -3.87656e-05
  3   1  15  57 -4.65247e-05
  3   1  15  63 -9.57284e-05
  3   1  15  64  1.01354e-04
  3   1  15  69 -1.11271e-05
  3   1  15  72 -1.17658e-05
  3   1  15  75 -7.98048e-05
  3   1  15  83 -8.53336e-05
  3   1  15  84 -8.53447e-05
  3   1  15  86  8.81499e-05
  3   1  15  87  8.81574e-05
  3   1  15  91 -9.14560e-05
  3   1  15 116  2.03466e-05
  3   1  15 121 -1.71240e-05
  3   1  15 122 -4.46449e-05
  3   1  15 126  1.48338e-04
  3   1  15 127  1.46470e-04
  3   1  15 137 -5.60384e-05
  3   1  15 138  5.59623e-05
  3   1  15 142  1.52170e-04
  3   1  15 144 -1.68412e-04
  3   1  15 145 -1.68635e-04
  3   1  15 148  3.13555e-05
  3   1  15 149  3.15926e-05
  3   1  15 153 -2.21043e-04
  3   1  15 154  2.21405e-04
  3   1  15 170  3.69048e-05
  3   1  15 171 -3.70255e-05
  3   1  16   7  7.80648e-04
  3   1  16  12  7.89057e-05
  3   1  16  19 -7.37623e-04
  3   1  16  24  3.14742e-04
  3   1  16  36 -7.14734e-04
  3   1  16  40  9.57506e-04
  3   1  16  51  3.94754e-04
  3   1  16  65 -7.12348e-04
  3   1  16  71  1.10672e-03
  3   1  16  77  7.10341e-04
  3   1  16  80 -8.52069e-04
  3   1  16  85  1.19432e-03
  3   1  16  89  4.87272e-04
  3   1  17  10 -4.56242e-05
  3   1  17  11 -4.58521e-05
  3   1  17  14  6.41243e-04
  3   1  17  15  6.41654e-04
  3   1  17  20  4.66537e-05
  3   1  17  21 -4.20057e-05
  3   1  17  26 -4.57007e-05
  3   1  17  27  2.39432e-04
  3   1  17  28  2.39448e-04
  3   1  17  32  8.31429e-05
  3   1  17  34 -4.89196e-04
  3   1  17  44 -2.01611e-04
  3   1  17  46 -7.30808e-04
  3   1  17  49 -2.61674e-04
  3   1  17  53  1.95001e-04
  3   1  17  56  1.30539e-04
  3   1  17  57 -1.29289e-04
  3   1  17  63  6.88002e-04
  3   1  17  64  6.86722e-04
  3   1  17  74  1.38809e-05
  3   1  17  84 -2.23534e-05
  3   1  17  91 -2.58761e-05
  3   1  17  93 -1.59523e-05
  3   1  17  94 -1.59681e-05
  3   1  17 100 -2.53821e-05
  3   1  17 105 -3.78131e-05
  3   1  17 111 -7.08247e-05
  3   1  17 116  7.94386e-05
  3   1  17 121 -2.06223e-04
  3   1  17 122  5.38476e-05
  3   1  17 123  5.38013e-05
  3   1  17 130  1.03227e-04
  3   1  17 131 -1.03226e-04
  3   1  17 134 -5.30588e-05
  3   1  17 135 -5.26594e-05
  3   1  17 142  1.60922e-04
  3   1  17 143  1.60833e-04
  3   1  17 144  1.24063e-04
  3   1  17 145  1.24036e-04
  3   1  17 148 -9.39711e-05
  3   1  17 149  9.40736e-05
  3   1  17 174  4.32204e-05
  3   1  18  10  1.16434e-04
  3   1  18  11  1.16333e-04
  3   1  18  14  1.29772e-04
  3   1  18  15 -1.27332e-04
  3   1  18  20  2.28814e-04
  3   1  18  21 -2.29197e-04
  3   1  18  26 -1.60597e-05
  3   1  18  27  1.24583e-05
  3   1  18  28 -1.20349e-05
  3   1  18  32  1.01763e-04
  3   1  18  34 -8.48078e-05
  3   1  18  44 -1.49132e-05
  3   1  18  46 -2.21863e-04
  3   1  18  49  3.38295e-05
  3   1  18  53  5.19480e-05
  3   1  18  56 -3.50525e-05
  3   1  18  57  3.52247e-05
  3   1  18  63 -8.84694e-05
  3   1  18  64 -1.02006e-04
  3   1  18  69  1.27073e-05
  3   1  18  72 -4.63761e-05
  3   1  18  74 -1.44546e-04
  3   1  18  84  6.38485e-05
  3   1  18  86 -3.51789e-04
  3   1  18  87 -3.51788e-04
  3   1  18  91  9.94790e-05
  3   1  18  93 -2.79560e-04
  3   1  18  94 -2.79316e-04
  3   1  18 105  5.51671e-05
  3   1  18 111 -3.84384e-05
  3   1  18 116  2.09837e-05
  3   1  18 121  1.08100e-04
  3   1  18 122  1.19710e-05
  3   1  18 123  1.33734e-05
  3   1  18 126 -9.23565e-05
  3   1  18 127  9.67897e-05
  3   1  18 134 -8.63819e-05
  3   1  18 135 -8.66122e-05
  3   1  18 137  7.67860e-05
  3   1  18 138 -7.60286e-05
  3   1  18 142 -3.25521e-05
  3   1  18 143  3.38432e-05
  3   1  18 144  2.17035e-05
  3   1  18 145 -2.18637e-05
  3   1  18 148  1.68360e-05
  3   1  18 149  1.64612e-05
  3   1  18 154  4.74998e-05
  3   2   3  19  2.04654e-04
  3   2   3  24 -1.49107e-04
  3   2   3  29  1.10038e-05
  3   2   3  40  7.55241e-05
  3   2   3  43  4.66207e-05
  3   2   3  51  2.57794e-04
  3   2   3  65 -1.46956e-04
  3   2   3  71  2.01064e-04
  3   2   3  80 -1.05495e-04
  3   2   3  85 -2.37323e-05
  3   2   3  92 -1.00709e-05
  3   2   3  96 -1.60829e-05
  3   2   3 118  1.98815e-05
  3   2   3 129  1.97571e-05
  3   2   3 133 -6.46622e-05
  3   2   3 140 -2.21721e-05
  3   2   3 146 -1.50069e-05
  3   2   4   8 -2.39977e-05
  3   2   4   9  2.38462e-05
  3   2   4  10 -1.12217e-05
  3   2   4  11 -1.12343e-05
  3   2   4  20  2.22194e-04
  3   2   4  21 -2.23117e-04
  3   2   4  27  1.69236e-04
  3   2   4  28 -1.70928e-04
  3   2   4  31  2.13446e-04
  3   2   4  32 -2.12117e-04
  3   2   4  34  1.15161e-05
  3   2   4  38 -1.08235e-05
  3   2   4  39 -1.26274e-05
  3   2   4  49 -3.34476e-05
  3   2   4  53  3.93458e-05
  3   2   4  61 -1.28434e-05
  3   2   4  62 -2.51324e-05
  3   2   4  72  3.82127e-05
  3   2   4  93  1.31539e-04
  3   2   4  94 -1.31565e-04
  3   2   4 105  4.74911e-05
  3   2   4 110 -3.51760e-05
  3   2   4 111 -3.52380e-05
  3   2   4 112 -3.77957e-05
  3   2   4 113 -3.73812e-05
  3   2   4 116 -4.20508e-05
  3   2   4 117 -4.46428e-05
  3   2   4 121  2.82362e-05
  3   2   4 122 -3.24051e-05
  3   2   4 123 -3.43639e-05
  3   2   4 134 -3.28728e-05
  3   2   4 135 -3.29210e-05
  3   2   4 142  2.99394e-04
  3   2   4 144 -1.97585e-04
  3   2   4 145 -2.13068e-04
  3   2   4 148  1.90229e-05
  3   2   4 149 -1.85201e-05
  3   2   4 153 -1.40832e-05
  3   2   4 154  1.27547e-05
  3   2   4 163  1.02326e-05
  3   2   5  10 -1.20485e-05
  3   2   5  11 -1.21384e-05
  3   2   5  14 -1.75660e-04
  3   2   5  15 -1.73448e-04
  3   2   5  27 -1.91475e-04
  3   2   5  28  1.90886e-04
  3   2   5  31 -2.45710e-05
  3   2   5  32  2.63137e-05
  3   2   5  34  1.75300e-04
  3   2   5  38 -2.30264e-04
  3   2   5  39 -2.25197e-04
  3   2   5  44  1.67354e-04
  3   2   5  46  7.40243e-05
  3   2   5  49 -1.08866e-04
  3   2   5  53 -1.76514e-04
  3   2   5  56 -5.78209e-05
  3   2   5  57 -5.76223e-05
  3   2   5  61 -1.65460e-04
  3   2   5  62 -1.59999e-04
  3   2   5  63  2.71417e-05
  3   2   5  64 -2.61627e-05
  3   2   5  69  5.49886e-05
  3   2   5  72 -1.34208e-05
  3   2   5  79  4.12374e-05
  3   2   5  83 -3.02606e-05
  3   2   5  84 -3.00466e-05
  3   2   5  86 -1.28896e-05
  3   2   5  87 -1.31366e-05
  3   2   5  93  4.20146e-05
  3   2   5  94 -4.34852e-05
  3   2   5 105 -2.51663e-05
  3   2   5 110 -1.77664e-05
  3   2   5 111 -1.74728e-05
  3   2   5 112 -3.54253e-05
  3   2   5 113 -3.55689e-05
  3   2   5 116 -2.79580e-05
  3   2   5 117 -2.87355e-05
  3   2   5 121  1.58624e-05
  3   2   5 122 -4.06553e-05
  3   2   5 123 -4.11384e-05
  3   2   5 126  7.35974e-05
  3   2   5 127  7.45699e-05
  3   2   5 130  2.92004e-04
  3   2   5 131 -2.97026e-04
  3   2   5 134  3.20061e-05
  3   2   5 135  3.13681e-05
  3   2   5 137  1.63032e-05
  3   2   5 138  1.61042e-05
  3   2   5 142  8.56667e-05
  3   2   5 144 -1.11918e-04
  3   2   5 145 -1.12463e-04
  3   2   5 153 -2.31798e-05
  3   2   5 154  3.01658e-05
  3   2   6   8 -2.68601e-04
  3   2   6   9 -2.68447e-04
  3   2   6  27 -1.54693e-04
  3   2   6  28 -1.55546e-04
  3   2   6  34  1.67580e-05
  3   2   6  38 -2.45995e-05
  3   2   6  39  2.45558e-05
  3   2   6  46  1.89516e-05
  3   2   6  49 -1.60927e-04
  3   2   6  53 -9.09290e-05
  3   2   6  61 -1.89414e-05
  3   2   6  62  1.78269e-05
  3   2   6  74  4.42948e-05
  3   2   6  83  3.23529e-05
  3   2   6  84 -3.22695e-05
  3   2   6  90  1.36689e-05
  3   2   6  91  1.35464e-05
  3   2   6  93 -9.91607e-05
  3   2   6  94 -1.01239e-04
  3   2   6 100 -8.49361e-05
  3   2   6 101  8.43974e-05
  3   2   6 105  2.00469e-04
  3   2   6 110 -2.99937e-04
  3   2   6 111  2.99647e-04
  3   2   6 112  3.24807e-04
  3   2   6 113 -3.25397e-04
  3   2   6 116  7.35549e-04
  3   2   6 117 -7.43501e-04
  3   2   6 121  1.41922e-04
  3   2   6 122 -7.77517e-04
  3   2   6 123  7.71917e-04
  3   2   6 126 -1.14292e-05
  3   2   6 127  1.13768e-05
  3   2   6 130 -3.08854e-05
  3   2   6 131 -3.12856e-05
  3   2   6 134  4.63667e-05
  3   2   6 135 -4.64134e-05
  3   2   6 142  1.99574e-03
  3   2   6 144  1.85878e-03
  3   2   6 145 -1.99729e-03
  3   2   6 148  2.29258e-04
  3   2   6 149  2.28268e-04
  3   2   6 153 -4.70180e-04
  3   2   6 154 -4.63965e-04
  3   2   6 163  9.15974e-05
  3   2   6 166  9.33746e-05
  3   2   6 170 -5.92863e-05
  3   2   6 171 -5.93796e-05
  3   2   6 174 -1.09832e-05
  3   2   6 175 -1.09812e-05
  3   2   7   8 -3.68286e-05
  3   2   7   9 -3.72969e-05
  3   2   7  10 -1.04360e-04
  3   2   7  11  1.04400e-04
  3   2   7  14  4.02102e-04
  3   2   7  15 -4.00147e-04
  3   2   7  20 -9.96241e-05
  3   2   7  21 -9.95742e-05
  3   2   7  25 -8.27039e-05
  3   2   7  27  4.15947e-04
  3   2   7  28  4.13962e-04
  3   2   7  31 -9.29671e-05
  3   2   7  32 -9.24817e-05
  3   2   7  34 -4.62209e-04
  3   2   7  38  5.90343e-04
  3   2   7  39 -5.85057e-04
  3   2   7  44 -3.57496e-04
  3   2   7  46 -2.21470e-04
  3   2   7  49 -2.73069e-04
  3   2   7  53  4.98046e-04
  3   2   7  56  2.01735e-04
  3   2   7  57 -2.01832e-04
  3   2   7  61  3.93996e-04
  3   2   7  62 -3.89857e-04
  3   2   7  63 -6.74149e-05
  3   2   7  64 -6.65602e-05
  3   2   7  69 -1.34129e-04
  3   2   7  79 -1.11454e-04
  3   2   7  83  5.25475e-05
  3   2   7  84 -5.23712e-05
  3   2   7  86 -4.11190e-05
  3   2   7  87  4.13799e-05
  3   2   7  93  5.63307e-04
  3   2   7  94  5.63200e-04
  3   2   7 105  2.22386e-04
  3   2   7 110  1.48159e-05
  3   2   7 111 -1.43675e-05
  3   2   7 112 -3.67770e-05
  3   2   7 113  3.73174e-05
  3   2   7 116 -3.19350e-05
  3   2   7 117  3.23848e-05
  3   2   7 121  9.89815e-05
  3   2   7 122  4.09632e-05
  3   2   7 123 -5.86478e-05
  3   2   7 126  1.86820e-04
  3   2   7 127 -1.87783e-04
  3   2   7 134 -2.63894e-04
  3   2   7 135  2.63083e-04
  3   2   7 137  1.94479e-05
  3   2   7 138 -1.94595e-05
  3   2   7 142 -1.13777e-04
  3   2   7 144 -4.05021e-05
  3   2   7 145  3.89196e-05
  3   2   7 153  3.46057e-05
  3   2   7 154  4.57041e-05
  3   2   7 157 -1.25612e-05
  3   2   7 158 -1.28032e-05
  3   2   8   8 -2.12951e-04
  3   2   8   9  2.12933e-04
  3   2   8  10 -4.98546e-05
  3   2   8  11 -4.97833e-05
  3   2   8  20 -8.32481e-05
  3   2   8  21  8.32495e-05
  3   2   8  25  4.36103e-05
  3   2   8  27  9.64972e-05
  3   2   8  28 -9.70045e-05
  3   2   8  31  2.88149e-04
  3   2   8  32 -2.87886e-04
  3   2   8  44 -1.58308e-05
  3   2   8  46  5.61269e-05
  3   2   8  53 -1.08301e-04
  3   2   8  56 -5.82359e-05
  3   2   8  57 -5.94113e-05
  3   2   8  69  1.09290e-05
  3   2   8  90  1.56304e-05
  3   2   8  91 -1.56084e-05
  3   2   8  93 -1.00253e-03
  3   2   8  94  1.00250e-03
  3   2   8 100  1.59740e-05
  3   2   8 101  1.52296e-05
  3   2   8 105 -2.67190e-04
  3   2   8 110  4.26166e-04
  3   2   8 111  4.26132e-04
  3   2   8 112  5.80145e-04
  3   2   8 113  5.80920e-04
  3   2   8 116  1.37530e-03
  3   2   8 117  1.38561e-03
  3   2   8 121 -1.64304e-05
  3   2   8 122  1.31573e-03
  3   2   8 123  1.30688e-03
  3   2   8 131 -7.29727e-04
  3   2   8 134 -7.64939e-05
  3   2   8 135 -7.66035e-05
  3   2   8 142 -2.75078e-03
  3   2   8 144  2.85291e-03
  3   2   8 145  3.00741e-03
  3   2   8 148 -2.99688e-04
  3   2   8 149  2.98767e-04
  3   2   8 153  1.25777e-03
  3   2   8 154 -1.24652e-03
  3   2   8 157  8.88141e-05
  3   2   8 158 -9.02843e-05
  3   2   8 163 -1.83270e-04
  3   2   8 166 -1.97732e-04
  3   2   8 170  1.16647e-04
  3   2   8 171 -1.16691e-04
  3   2   8 174  1.57603e-05
  3   2   8 175 -1.57944e-05
  3   2   9   8 -5.16858e-05
  3   2   9   9 -5.17863e-05
  3   2   9  10  1.45315e-04
  3   2   9  11 -1.45335e-04
  3   2   9  14 -2.62699e-04
  3   2   9  15  2.61506e-04
  3   2   9  20 -8.63031e-05
  3   2   9  21 -8.63021e-05
  3   2   9  25 -1.54571e-04
  3   2   9  27 -7.95385e-05
  3   2   9  28 -7.92546e-05
  3   2   9  31  6.28215e-05
  3   2   9  32  6.29308e-05
  3   2   9  34 -4.52953e-04
  3   2   9  38 -2.89645e-04
  3   2   9  39  2.87349e-04
  3   2   9  44  9.51558e-04
  3   2   9  46 -4.90145e-04
  3   2   9  49  1.21194e-04
  3   2   9  53  2.06531e-04
  3   2   9  56  1.63640e-04
  3   2   9  57 -1.63453e-04
  3   2   9  61 -2.85138e-04
  3   2   9  62  2.82452e-04
  3   2   9  63 -2.05749e-04
  3   2   9  64 -2.03226e-04
  3   2   9  69  2.37803e-04
  3   2   9  72 -1.71775e-04
  3   2   9  79  2.14580e-04
  3   2   9  83 -3.95922e-05
  3   2   9  84  3.94759e-05
  3   2   9  86 -3.96919e-05
  3   2   9  87  3.99181e-05
  3   2   9  90 -9.85832e-05
  3   2   9  91 -9.82573e-05
  3   2   9  93  1.54718e-04
  3   2   9  94  1.54715e-04
  3   2   9 105  3.99420e-05
  3   2   9 121  5.77166e-05
  3   2   9 126  4.17615e-05
  3   2   9 127 -4.20063e-05
  3   2   9 130 -4.75718e-05
  3   2   9 131 -4.78550e-05
  3   2   9 134 -6.29376e-05
  3   2   9 135  6.28538e-05
  3   2   9 142 -1.26914e-05
  3   2   9 144 -1.69296e-05
  3   2   9 145  1.76512e-05
  3   2  10  12 -1.15122e-04
  3   2  10  13 -1.98968e-05
  3   2  10  16  3.87002e-05
  3   2  10  17  7.98325e-05
  3   2  10  18 -1.20114e-03
  3   2  10  19 -1.02276e-03
  3   2  10  22 -8.07813e-05
  3   2  10  23 -1.26046e-04
  3   2  10  25 -1.03674e-03
  3   2  10  26 -1.03489e-03
  3   2  10  27  7.18162e-04
  3   2  10  29  1.43834e-05
  3   2  10  31 -2.91278e-04
  3   2  10  33 -1.13770e-05
  3   2  10  35 -9.03117e-05
  3   2  10  36 -1.10325e-03
  3   2  10  37  4.18008e-04
  3   2  10  38  1.25037e-05
  3   2  10  40 -1.01150e-03
  3   2  10  41 -3.28317e-04
  3   2  10  42  3.82910e-04
  3   2  10  43 -1.86530e-04
  3   2  10  44  2.06589e-05
  3   2  10  45  2.01661e-05
  3   2  10  46 -1.07270e-05
  3   2  10  47 -1.09892e-05
  3   2  10  50 -2.16489e-05
  3   2  10  53  7.51974e-04
  3   2  10  54 -7.51302e-04
  3   2  10  55  2.24980e-04
  3   2  10  56 -2.64663e-04
  3   2  10  58  9.59827e-05
  3   2  10  59  1.97335e-04
  3   2  10  60  2.34854e-04
  3   2  10  61 -3.76470e-05
  3   2  10  65  1.01350e-03
  3   2  10  66 -1.70275e-04
  3   2  10  67  3.15029e-05
  3   2  10  68  1.29075e-04
  3   2  10  70 -1.83370e-05
  3   2  10  73 -6.69431e-04
  3   2  10  74 -9.79349e-04
  3   2  10  75 -9.74247e-04
  3   2  10  76  3.41218e-04
  3   2  10  78 -1.26702e-05
  3   2  10  79 -1.31694e-05
  3   2  10  80 -1.64502e-04
  3   2  10  81 -2.67126e-04
  3   2  10  82 -4.43937e-05
  3   2  10  83  9.76330e-04
  3   2  10  88  1.44354e-04
  3   2  10  89 -1.01031e-03
  3   2  10  90 -9.75460e-04
  3   2  10  95 -6.58487e-05
  3   2  10  96  1.19128e-04
  3   2  10  97 -1.48340e-04
  3   2  10  98  2.18778e-04
  3   2  10  99  5.36248e-04
  3   2  10 102 -2.71066e-05
  3   2  10 103 -9.69525e-04
  3   2  10 107  9.73477e-05
  3   2  10 108  6.36787e-05
  3   2  10 109  2.02492e-04
  3   2  10 110  9.25337e-04
  3   2  10 114 -1.08639e-04
  3   2  10 115  1.35401e-04
  3   2  10 118 -2.02975e-04
  3   2  10 119  1.01741e-04
  3   2  10 120  7.76390e-04
  3   2  10 125 -1.51109e-05
  3   2  10 128 -4.22496e-04
  3   2  10 129 -2.56848e-05
  3   2  10 132  4.58485e-05
  3   2  10 133  2.25592e-04
  3   2  10 136 -1.02161e-04
  3   2  10 138  4.76982e-05
  3   2  10 139  1.48663e-05
  3   2  10 140  3.46295e-05
  3   2  10 141  1.72446e-05
  3   2  10 146 -2.53362e-05
  3   2  10 147  2.89382e-05
  3   2  10 148 -1.58023e-05
  3   2  10 150 -2.71673e-04
  3   2  10 151 -1.53841e-04
  3   2  10 152  5.06223e-04
  3   2  10 155  6.24206e-05
  3   2  10 158  2.51379e-05
  3   2  10 159  2.23503e-04
  3   2  10 160  1.98776e-04
  3   2  10 161 -1.76898e-04
  3   2  10 162 -9.69194e-04
  3   2  10 163  9.58247e-04
  3   2  10 166 -6.36574e-05
  3   2  10 167  3.64142e-05
  3   2  10 168 -1.80884e-04
  3   2  10 169  1.69327e-04
  3   2  10 173  5.24487e-04
  3   2  10 175 -9.65312e-04
  3   2  10 176  3.11229e-05
  3   2  10 177 -1.77653e-04
  3   2  11   7  1.67288e-04
  3   2  11  13  5.46474e-04
  3   2  11  16  3.99901e-04
  3   2  11  17  5.11187e-04
  3   2  11  19 -1.11386e-05
  3   2  11  23  1.59375e-05
  3   2  11  24 -1.40170e-04
  3   2  11  25 -6.87968e-05
  3   2  11  26  5.87111e-05
  3   2  11  27 -6.83533e-04
  3   2  11  30  3.86402e-04
  3   2  11  31  3.55775e-05
  3   2  11  33 -6.50085e-05
  3   2  11  35  1.26045e-05
  3   2  11  36 -1.26494e-05
  3   2  11  37  7.71878e-05
  3   2  11  38  1.56456e-04
  3   2  11  43  5.78108e-05
  3   2  11  44 -1.69356e-04
  3   2  11  45  1.69368e-04
  3   2  11  46 -1.34096e-04
  3   2  11  47  1.33865e-04
  3   2  11  50  4.25454e-04
  3   2  11  51 -1.02771e-05
  3   2  11  52  1.96918e-04
  3   2  11  53  7.76173e-04
  3   2  11  54 -7.77767e-04
  3   2  11  55  9.65295e-05
  3   2  11  58 -7.04196e-05
  3   2  11  59  9.34135e-05
  3   2  11  60  1.29807e-04
  3   2  11  61  1.78445e-05
  3   2  11  62 -2.51716e-05
  3   2  11  67  2.67731e-04
  3   2  11  68 -4.61220e-04
  3   2  11  69  1.81983e-05
  3   2  11  70  2.00613e-04
  3   2  11  73 -7.72908e-04
  3   2  11  74  1.32823e-04
  3   2  11  75 -1.48476e-04
  3   2  11  76 -1.21812e-05
  3   2  11  77  1.41797e-04
  3   2  11  78  1.71852e-04
  3   2  11  79 -1.74855e-04
  3   2  11  81  1.64604e-04
  3   2  11  83 -1.79622e-04
  3   2  11  88  1.73238e-04
  3   2  11  90  1.72527e-04
  3   2  11  92  1.68275e-04
  3   2  11  95 -3.92998e-05
  3   2  11  96  1.04603e-04
  3   2  11  97  1.12570e-03
  3   2  11  98  4.11788e-04
  3   2  11  99 -7.56924e-05
  3   2  11 102  1.37171e-05
  3   2  11 103 -1.77076e-04
  3   2  11 107  1.26788e-05
  3   2  11 108 -2.42188e-05
  3   2  11 109 -1.83620e-05
  3   2  11 110 -3.49937e-04
  3   2  11 113 -6.12649e-04
  3   2  11 114 -1.13874e-04
  3   2  11 115 -4.10178e-05
  3   2  11 118  5.79974e-05
  3   2  11 119 -1.98788e-04
  3   2  11 120  6.02302e-04
  3   2  11 124 -1.45767e-04
  3   2  11 125 -1.51313e-04
  3   2  11 128  3.34552e-05
  3   2  11 132 -7.08432e-05
  3   2  11 133 -1.47592e-05
  3   2  11 136 -1.33911e-04
  3   2  11 139 -1.66490e-05
  3   2  11 140  5.18383e-05
  3   2  11 141 -3.36691e-05
  3   2  11 147  1.16842e-05
  3   2  11 148  3.48843e-04
  3   2  11 150  1.69096e-05
  3   2  11 151  2.53148e-04
  3   2  11 152 -2.10291e-04
  3   2  11 153 -2.30119e-04
  3   2  11 155 -4.15585e-04
  3   2  11 158  2.79711e-04
  3   2  11 159  4.04563e-04
  3   2  11 160 -1.29538e-05
  3   2  11 161 -5.26145e-04
  3   2  11 162 -1.46750e-04
  3   2  11 163 -1.97423e-04
  3   2  11 164  1.62235e-04
  3   2  11 165  1.54922e-04
  3   2  11 166 -8.40806e-05
  3   2  11 167  3.78926e-04
  3   2  11 169  2.89550e-05
  3   2  11 173 -4.21607e-05
  3   2  11 175  1.86032e-04
  3   2  11 176  6.96119e-05
  3   2  12   7  5.53223e-04
  3   2  12  12 -2.45682e-04
  3   2  12  13  9.78875e-04
  3   2  12  16 -2.39054e-04
  3   2  12  17 -3.09578e-05
  3   2  12  19 -5.49289e-04
  3   2  12  22 -6.76316e-05
  3   2  12  23  8.48923e-05
  3   2  12  24 -5.50811e-04
  3   2  12  30 -2.26627e-04
  3   2  12  31  9.39083e-05
  3   2  12  35 -4.54454e-05
  3   2  12  37  3.12329e-04
  3   2  12  39 -1.79860e-04
  3   2  12  41  1.85826e-05
  3   2  12  42 -1.27131e-04
  3   2  12  44 -5.11602e-04
  3   2  12  45  5.10897e-04
  3   2  12  48 -2.17493e-04
  3   2  12  49  2.13261e-04
  3   2  12  50  1.03687e-03
  3   2  12  55 -2.43841e-04
  3   2  12  58 -8.02174e-05
  3   2  12  59 -1.08606e-05
  3   2  12  60  4.45892e-04
  3   2  12  61 -3.79559e-04
  3   2  12  62  3.85433e-05
  3   2  12  66  1.27678e-05
  3   2  12  67  6.03772e-04
  3   2  12  68  1.06068e-04
  3   2  12  69 -4.36940e-05
  3   2  12  70  6.18331e-04
  3   2  12  71  2.53161e-04
  3   2  12  73 -8.13088e-04
  3   2  12  74  4.37830e-04
  3   2  12  75 -4.84337e-04
  3   2  12  76 -2.40561e-04
  3   2  12  77  5.52430e-04
  3   2  12  78  5.60886e-04
  3   2  12  79 -5.69292e-04
  3   2  12  80 -2.18927e-04
  3   2  12  81 -5.59684e-04
  3   2  12  82 -1.07339e-05
  3   2  12  83  5.62584e-04
  3   2  12  88  3.42535e-04
  3   2  12  90 -5.47493e-04
  3   2  12  92  5.45286e-04
  3   2  12  95 -7.96380e-05
  3   2  12  96  5.83950e-04
  3   2  12  97  5.59808e-04
  3   2  12  98  1.17044e-03
  3   2  12  99 -1.27915e-04
  3   2  12 102  5.61653e-05
  3   2  12 103 -5.50889e-04
  3   2  12 104  1.08338e-03
  3   2  12 107 -2.93112e-05
  3   2  12 108  3.40762e-05
  3   2  12 110  3.22515e-04
  3   2  12 114 -5.83499e-04
  3   2  12 115  6.32946e-05
  3   2  12 118  5.38111e-04
  3   2  12 119 -1.56438e-04
  3   2  12 120  1.19002e-03
  3   2  12 125 -2.60860e-04
  3   2  12 128  1.80897e-05
  3   2  12 129  5.82543e-04
  3   2  12 132 -1.71483e-04
  3   2  12 136 -5.78585e-04
  3   2  12 139  4.68724e-05
  3   2  12 140  3.40070e-05
  3   2  12 141  3.23033e-04
  3   2  12 146  5.95162e-04
  3   2  12 147  3.03602e-05
  3   2  12 148 -7.70341e-04
  3   2  12 150  1.43430e-05
  3   2  12 151  4.29983e-04
  3   2  12 152 -5.60002e-04
  3   2  12 153  6.36122e-04
  3   2  12 155  9.69776e-05
  3   2  12 158  7.94732e-04
  3   2  12 159  9.82297e-04
  3   2  12 160  1.33439e-04
  3   2  12 161 -2.07719e-04
  3   2  12 162 -4.79678e-04
  3   2  12 163 -6.03182e-04
  3   2  12 165  5.25825e-04
  3   2  12 166  2.08878e-05
  3   2  12 167  1.00153e-03
  3   2  12 168 -1.95253e-04
  3   2  12 169  2.17086e-04
  3   2  12 173 -1.32696e-04
  3   2  12 175  5.71530e-04
  3   2  12 177 -5.51560e-04
  3   2  13  12 -5.00076e-04
  3   2  13  13 -1.99786e-04
  3   2  13  16  7.70840e-05
  3   2  13  17  1.49704e-04
  3   2  13  18  5.23249e-05
  3   2  13  22 -3.40972e-04
  3   2  13  23  4.07588e-04
  3   2  13  29  5.58205e-04
  3   2  13  30  1.45591e-04
  3   2  13  37 -2.12137e-04
  3   2  13  39 -5.00737e-04
  3   2  13  42 -3.96417e-04
  3   2  13  44 -2.08206e-04
  3   2  13  45 -2.06822e-04
  3   2  13  48  6.03103e-04
  3   2  13  49  5.82163e-04
  3   2  13  50  3.41828e-04
  3   2  13  52 -4.81887e-04
  3   2  13  55  2.82169e-04
  3   2  13  58  4.34043e-04
  3   2  13  59 -2.64805e-04
  3   2  13  60  5.67051e-04
  3   2  13  61 -1.90502e-04
  3   2  13  66  1.69632e-04
  3   2  13  67  5.50184e-05
  3   2  13  68  5.65027e-04
  3   2  13  70 -2.24280e-04
  3   2  13  73  1.87161e-04
  3   2  13  74  1.94845e-04
  3   2  13  75  1.98512e-04
  3   2  13  76 -1.99896e-05
  3   2  13  77 -2.89793e-04
  3   2  13  78 -2.12543e-04
  3   2  13  79 -2.14929e-04
  3   2  13  80 -5.53641e-04
  3   2  13  81  4.07656e-04
  3   2  13  82 -8.91543e-05
  3   2  13  83  2.02313e-04
  3   2  13  88 -1.08325e-04
  3   2  13  90 -2.05061e-04
  3   2  13  95  3.29812e-04
  3   2  13  98 -3.01432e-04
  3   2  13  99 -1.88170e-05
  3   2  13 102 -2.42636e-04
  3   2  13 104 -5.07175e-04
  3   2  13 106 -5.54632e-04
  3   2  13 107  1.96641e-04
  3   2  13 108  4.11345e-04
  3   2  13 109  5.42944e-04
  3   2  13 110 -1.72033e-04
  3   2  13 114 -1.05777e-05
  3   2  13 115  3.32581e-04
  3   2  13 119  3.58418e-05
  3   2  13 120 -4.25406e-04
  3   2  13 122 -1.06074e-05
  3   2  13 124  5.63016e-04
  3   2  13 125 -2.35815e-04
  3   2  13 128 -5.29124e-04
  3   2  13 129  3.86486e-05
  3   2  13 132  1.96321e-04
  3   2  13 133  5.35810e-04
  3   2  13 137  1.87326e-05
  3   2  13 138  2.24897e-05
  3   2  13 139 -2.44009e-05
  3   2  13 140 -5.17212e-05
  3   2  13 141 -2.39752e-04
  3   2  13 146  4.58959e-05
  3   2  13 147  5.40345e-04
  3   2  13 148 -1.93323e-04
  3   2  13 150 -2.81255e-04
  3   2  13 151 -3.40464e-04
  3   2  13 153  2.06520e-04
  3   2  13 155  3.81996e-04
  3   2  13 156  2.06931e-04
  3   2  13 158  2.52481e-04
  3   2  13 159 -8.75519e-05
  3   2  13 160  5.44780e-04
  3   2  13 161 -5.56468e-04
  3   2  13 162  1.92195e-04
  3   2  13 163 -2.08136e-04
  3   2  13 165 -2.51804e-05
  3   2  13 167 -1.05198e-04
  3   2  13 168 -5.50185e-04
  3   2  13 169  5.35020e-04
  3   2  13 173  2.11085e-04
  3   2  13 175  2.04015e-04
  3   2  14  12 -2.90148e-04
  3   2  14  13  6.30233e-04
  3   2  14  16 -2.37578e-05
  3   2  14  17 -3.76945e-04
  3   2  14  18  4.81221e-04
  3   2  14  19  3.67610e-04
  3   2  14  22  2.13990e-04
  3   2  14  23  6.77103e-04
  3   2  14  24  3.19259e-04
  3   2  14  25 -5.84120e-05
  3   2  14  26  5.72249e-05
  3   2  14  27  2.74641e-05
  3   2  14  30 -3.95089e-05
  3   2  14  35 -4.03452e-04
  3   2  14  36  1.09289e-04
  3   2  14  37  3.71111e-04
  3   2  14  40  3.34735e-04
  3   2  14  41  6.27318e-05
  3   2  14  42  1.96624e-05
  3   2  14  44 -1.01102e-05
  3   2  14  46  1.26719e-05
  3   2  14  50  3.23461e-04
  3   2  14  55  1.91223e-04
  3   2  14  59  1.00086e-04
  3   2  14  60  1.81847e-04
  3   2  14  61  1.39718e-04
  3   2  14  62 -1.54838e-05
  3   2  14  65 -3.16519e-04
  3   2  14  67 -7.93757e-05
  3   2  14  68  3.66404e-04
  3   2  14  69 -4.07057e-05
  3   2  14  70  3.79307e-05
  3   2  14  74 -1.48981e-05
  3   2  14  76 -6.03256e-04
  3   2  14  77 -3.39264e-04
  3   2  14  81 -1.03775e-04
  3   2  14  82  7.98377e-05
  3   2  14  88  2.27826e-04
  3   2  14  90  2.54024e-05
  3   2  14  92  1.58125e-04
  3   2  14  95  5.49995e-05
  3   2  14  97  3.77460e-04
  3   2  14  98 -2.19839e-04
  3   2  14 102  1.39317e-04
  3   2  14 103 -2.87068e-05
  3   2  14 107  3.49618e-05
  3   2  14 108  6.10271e-05
  3   2  14 109 -5.34503e-05
  3   2  14 110 -2.28241e-05
  3   2  14 114  3.01705e-04
  3   2  14 115  6.26595e-05
  3   2  14 117 -2.63100e-05
  3   2  14 118  5.50846e-04
  3   2  14 119 -1.08137e-04
  3   2  14 125  1.18368e-04
  3   2  14 128 -3.83091e-04
  3   2  14 129  3.05443e-05
  3   2  14 132 -2.33386e-04
  3   2  14 133 -2.89202e-04
  3   2  14 136  2.33985e-04
  3   2  14 139 -2.59366e-04
  3   2  14 140  7.92306e-05
  3   2  14 141 -1.07010e-04
  3   2  14 147 -1.01235e-04
  3   2  14 150  3.81506e-04
  3   2  14 151  2.90614e-04
  3   2  14 155  2.05711e-04
  3   2  14 156  1.37162e-05
  3   2  14 159  1.16103e-04
  3   2  14 161  2.10659e-05
  3   2  14 165  3.87991e-05
  3   2  14 166  1.27982e-05
  3   2  14 167 -2.27850e-05
  3   2  14 168 -1.81008e-05
  3   2  14 173  3.43187e-05
  3   2  14 176  3.11335e-05
  3   2  15   8  2.10842e-04
  3   2  15  12  2.82588e-04
  3   2  15  13  2.80837e-04
  3   2  15  16  3.69415e-04
  3   2  15  17 -3.87170e-04
  3   2  15  18  2.83803e-05
  3   2  15  19  7.46966e-05
  3   2  15  22  1.61978e-04
  3   2  15  23  3.85428e-04
  3   2  15  25  1.90949e-04
  3   2  15  26 -1.88300e-04
  3   2  15  27  1.64072e-05
  3   2  15  30  4.24776e-04
  3   2  15  35 -3.50849e-04
  3   2  15  37  1.12515e-04
  3   2  15  38  2.69085e-05
  3   2  15  40  5.60616e-05
  3   2  15  41  1.37447e-05
  3   2  15  42  1.24235e-04
  3   2  15  43  1.11849e-04
  3   2  15  44  4.90732e-05
  3   2  15  45 -4.89574e-05
  3   2  15  50  1.20886e-04
  3   2  15  55  8.67588e-05
  3   2  15  58  2.46417e-05
  3   2  15  59 -9.84011e-05
  3   2  15  60  3.95059e-04
  3   2  15  61 -3.25936e-05
  3   2  15  65 -5.55903e-05
  3   2  15  67  1.32519e-04
  3   2  15  68  1.90272e-04
  3   2  15  71 -2.16274e-04
  3   2  15  74  2.66617e-05
  3   2  15  75  2.64101e-05
  3   2  15  76  1.55738e-05
  3   2  15  82  5.46541e-05
  3   2  15  88 -1.80229e-05
  3   2  15  89  4.16010e-05
  3   2  15  90 -7.97879e-05
  3   2  15  95  4.61010e-04
  3   2  15  96 -6.25218e-05
  3   2  15  97  4.79376e-05
  3   2  15  98 -4.14764e-04
  3   2  15  99 -1.31835e-04
  3   2  15 101  3.47984e-05
  3   2  15 102 -3.01230e-04
  3   2  15 107  7.41092e-05
  3   2  15 108 -4.56731e-05
  3   2  15 110 -1.20206e-04
  3   2  15 114  4.63510e-05
  3   2  15 115 -2.04499e-04
  3   2  15 117  9.24347e-05
  3   2  15 118  6.62607e-05
  3   2  15 119 -1.02137e-05
  3   2  15 125  2.86595e-04
  3   2  15 128 -1.24462e-04
  3   2  15 129  1.01236e-04
  3   2  15 132  3.42425e-04
  3   2  15 136  3.88824e-05
  3   2  15 138  1.93602e-05
  3   2  15 139  3.69149e-04
  3   2  15 140 -3.29471e-05
  3   2  15 141 -5.83390e-04
  3   2  15 146  6.79889e-04
  3   2  15 147 -5.30943e-04
  3   2  15 150  4.58489e-04
  3   2  15 151  4.02958e-04
  3   2  15 152 -1.72937e-05
  3   2  15 159  9.62565e-05
  3   2  15 165  3.00882e-05
  3   2  15 166  1.39154e-05
  3   2  15 167 -1.65413e-05
  3   2  15 168 -1.31191e-05
  3   2  15 173 -3.24468e-05
  3   2  15 176  2.14260e-04
  3   2  15 177 -2.45677e-05
  3   2  16   8  7.54518e-05
  3   2  16   9 -7.52242e-05
  3   2  16  10  7.39856e-05
  3   2  16  11  7.41654e-05
  3   2  16  14  7.38501e-04
  3   2  16  15  7.37433e-04
  3   2  16  20  3.35132e-05
  3   2  16  21 -3.39104e-05
  3   2  16  25 -1.20305e-05
  3   2  16  27  2.37956e-04
  3   2  16  28 -2.37161e-04
  3   2  16  31 -2.88087e-05
  3   2  16  32  2.90140e-05
  3   2  16  34 -6.24610e-04
  3   2  16  38  9.06639e-04
  3   2  16  39  9.04334e-04
  3   2  16  44 -2.13228e-04
  3   2  16  46 -8.95100e-04
  3   2  16  49 -2.09609e-04
  3   2  16  53  2.26034e-04
  3   2  16  56  1.64202e-04
  3   2  16  57  1.64010e-04
  3   2  16  61  1.16732e-03
  3   2  16  62  1.16367e-03
  3   2  16  63 -8.10068e-04
  3   2  16  64  8.06938e-04
  3   2  16  69  3.77877e-05
  3   2  16  72 -1.33822e-05
  3   2  16  79 -2.51131e-04
  3   2  16  83  6.97582e-05
  3   2  16  84  6.97014e-05
  3   2  16  86 -4.03926e-04
  3   2  16  87 -4.04651e-04
  3   2  16  90  1.12901e-04
  3   2  16  91 -1.12769e-04
  3   2  16 105  2.26741e-05
  3   2  16 110 -2.84116e-05
  3   2  16 111 -2.83464e-05
  3   2  16 116  1.19521e-05
  3   2  16 117  1.20040e-05
  3   2  16 121 -4.64260e-05
  3   2  16 126 -1.16903e-04
  3   2  16 127 -1.17147e-04
  3   2  16 130  1.12872e-04
  3   2  16 131 -1.13088e-04
  3   2  16 134 -3.11623e-05
  3   2  16 135 -3.04709e-05
  3   2  16 137 -8.81280e-05
  3   2  16 138 -8.80766e-05
  3   2  16 142 -2.36825e-05
  3   2  16 144 -1.53757e-05
  3   2  16 145 -1.55945e-05
  3   2  16 148  1.26656e-05
  3   2  16 149 -1.26772e-05
  3   2  17   8  4.63810e-05
  3   2  17   9  4.63254e-05
  3   2  17  13  3.95867e-05
  3   2  17  22 -1.60460e-05
  3   2  17  24  1.15997e-04
  3   2  17  26 -1.00279e-05
  3   2  17  31  5.56017e-05
  3   2  17  35  1.93112e-05
  3   2  17  37 -3.15975e-05
  3   2  17  43  2.78290e-05
  3   2  17  60 -1.37249e-05
  3   2  17  67 -2.51650e-05
  3   2  17  69 -2.76758e-05
  3   2  17  70  4.77937e-05
  3   2  17  76  2.11737e-05
  3   2  17  79 -4.58682e-05
  3   2  17  80 -1.01360e-04
  3   2  17  81  1.04162e-05
  3   2  17  90 -4.27461e-05
  3   2  17  92  1.15021e-04
  3   2  17  97 -1.24412e-04
  3   2  17  98  1.57676e-05
  3   2  17 101 -4.63772e-05
  3   2  17 107  3.28506e-05
  3   2  17 114 -7.27175e-05
  3   2  17 115  3.03146e-05
  3   2  17 117 -4.77551e-05
  3   2  17 118  1.22220e-04
  3   2  17 128  2.30629e-05
  3   2  17 132 -3.45102e-05
  3   2  17 141 -1.77859e-05
  3   2  17 143 -5.58971e-05
  3   2  17 146  8.20007e-05
  3   2  17 150 -5.49616e-05
  3   2  17 151  1.31352e-05
  3   2  17 152  1.97688e-05
  3   2  17 157  2.18489e-05
  3   2  17 159 -3.20352e-05
  3   2  17 161  2.10213e-05
  3   2  17 162  1.69960e-05
  3   2  17 165 -1.00139e-05
  3   2  17 167 -1.08264e-05
  3   2  17 169 -4.66533e-05
  3   2  17 172  5.55927e-05
  3   2  17 173 -2.96009e-05
  3   2  17 175  4.23329e-05
  3   2  17 176 -2.36361e-05
  3   2  18  17  3.12042e-05
  3   2  18  18 -5.52761e-05
  3   2  18  22 -1.33088e-05
  3   2  18  25 -4.30746e-05
  3   2  18  26  4.30800e-05
  3   2  18  31 -1.92294e-05
  3   2  18  35  2.95145e-05
  3   2  18  37 -2.28801e-05
  3   2  18  38 -3.90003e-05
  3   2  18  39  3.89989e-05
  3   2  18  40  8.59838e-05
  3   2  18  42  1.79273e-05
  3   2  18  43  1.53916e-05
  3   2  18  50 -1.82322e-05
  3   2  18  52  7.73980e-05
  3   2  18  55  2.05497e-05
  3   2  18  60  1.23470e-05
  3   2  18  65 -1.01555e-04
  3   2  18  67  3.93285e-05
  3   2  18  68 -2.28304e-05
  3   2  18  76  2.00218e-05
  3   2  18  79 -1.00388e-05
  3   2  18  96  2.69650e-05
  3   2  18  98 -1.87177e-05
  3   2  18 101 -1.00915e-05
  3   2  18 103 -1.17572e-05
  3   2  18 106 -3.35105e-05
  3   2  18 107 -1.19359e-05
  3   2  18 108  1.84788e-05
  3   2  18 109  1.32300e-05
  3   2  18 114 -1.81460e-05
  3   2  18 115 -1.89513e-05
  3   2  18 119  2.04003e-05
  3   2  18 124 -5.78992e-05
  3   2  18 128  1.44898e-05
  3   2  18 132  3.69429e-05
  3   2  18 133  1.77208e-05
  3   2  18 136 -1.29859e-05
  3   2  18 141  2.81339e-05
  3   2  18 150 -1.24181e-05
  3   2  18 155 -1.17744e-05
  3   2  18 156  1.01525e-05
  3   2  18 161 -1.12180e-05
  3   2  18 162  3.98504e-05
  3   2  18 164  4.67472e-05
  3   2  18 165 -4.60254e-05
  3   2  18 167 -4.63097e-05
  3   2  18 171 -2.39335e-05
  3   2  18 172 -1.20285e-05
  3   3   4  14  1.96251e-04
  3   3   4  15  2.03601e-04
  3   3   4  20 -4.23198e-05
  3   3   4  21 -3.21370e-05
  3   3   4  27  2.48040e-04
  3   3   4  28 -2.47502e-04
  3   3   4  31  5.56268e-05
  3   3   4  32 -5.12954e-05
  3   3   4  34 -2.10824e-04
  3   3   4  38  3.33870e-04
  3   3   4  44 -1.92368e-04
  3   3   4  46 -2.60218e-05
  3   3   4  53  1.73031e-04
  3   3   4  56  5.29456e-05
  3   3   4  57 -1.42431e-05
  3   3   4  61  2.14752e-04
  3   3   4  69 -2.57597e-05
  3   3   4  72  1.48507e-05
  3   3   4  79 -2.21535e-05
  3   3   4 105  1.19746e-05
  3   3   4 110  1.38835e-05
  3   3   4 111 -1.37132e-05
  3   3   4 112 -2.51641e-05
  3   3   4 113  2.55124e-05
  3   3   4 122  3.30308e-05
  3   3   4 123 -3.37858e-05
  3   3   4 126  2.06374e-05
  3   3   4 127 -1.97049e-05
  3   3   4 130  2.89667e-04
  3   3   4 131  2.74978e-04
  3   3   4 134 -1.28125e-05
  3   3   4 135 -1.27660e-05
  3   3   4 137  1.36326e-05
  3   3   4 138 -1.34197e-05
  3   3   4 142 -2.48612e-05
  3   3   4 144  6.78252e-05
  3   3   4 145  7.11353e-05
  3   3   4 154 -2.05222e-05
  3   3   5   8 -7.37933e-05
  3   3   5   9  7.37842e-05
  3   3   5  10  3.16924e-05
  3   3   5  11 -3.16782e-05
  3   3   5  14  2.61394e-05
  3   3   5  15  2.62293e-05
  3   3   5  20 -2.21416e-04
  3   3   5  21 -2.21266e-04
  3   3   5  25 -2.54641e-05
  3   3   5  27  1.66791e-04
  3   3   5  28 -1.67118e-04
  3   3   5  31  1.89704e-04
  3   3   5  32 -1.90016e-04
  3   3   5  34 -2.37005e-05
  3   3   5  44 -4.37848e-05
  3   3   5  46 -1.45816e-05
  3   3   5  53  1.20883e-04
  3   3   5  56  1.22236e-05
  3   3   5  57  1.92378e-05
  3   3   5  61  1.57481e-05
  3   3   5  72  7.58563e-05
  3   3   5  74  1.80684e-05
  3   3   5  83  1.35947e-05
  3   3   5  84 -1.36607e-05
  3   3   5  93 -2.65694e-04
  3   3   5  94  2.65683e-04
  3   3   5 100 -1.57823e-05
  3   3   5 105  1.46419e-04
  3   3   5 110 -2.97760e-05
  3   3   5 111  3.00121e-05
  3   3   5 112  3.19173e-05
  3   3   5 113 -3.09035e-05
  3   3   5 116  1.09014e-04
  3   3   5 117 -1.07410e-04
  3   3   5 121  8.32159e-05
  3   3   5 122 -8.19012e-05
  3   3   5 123  8.47912e-05
  3   3   5 134 -1.03446e-04
  3   3   5 135 -1.03526e-04
  3   3   5 142  3.54388e-04
  3   3   5 144 -1.11778e-04
  3   3   5 145 -9.35639e-05
  3   3   5 148  5.30690e-05
  3   3   5 149 -5.35557e-05
  3   3   5 154  2.26611e-05
  3   3   5 157  1.64807e-05
  3   3   5 158 -1.43391e-05
  3   3   6   8  1.28149e-04
  3   3   6   9  1.28394e-04
  3   3   6  10  4.75606e-05
  3   3   6  11  4.74917e-05
  3   3   6  14 -1.49500e-04
  3   3   6  15  1.50613e-04
  3   3   6  20 -3.16232e-04
  3   3   6  21  3.16204e-04
  3   3   6  25 -1.43288e-05
  3   3   6  27 -1.95962e-04
  3   3   6  28 -1.95385e-04
  3   3   6  31  1.17413e-04
  3   3   6  32  1.17677e-04
  3   3   6  34 -1.12468e-04
  3   3   6  38  1.06970e-04
  3   3   6  44  2.02196e-04
  3   3   6  46 -6.50384e-05
  3   3   6  53 -1.43165e-04
  3   3   6  56  2.12148e-04
  3   3   6  57  1.49561e-04
  3   3   6  63  1.20186e-05
  3   3   6  64 -1.22882e-05
  3   3   6  69  7.97215e-05
  3   3   6  72 -4.49685e-05
  3   3   6  79  2.39722e-05
  3   3   6  83 -1.00196e-04
  3   3   6  84 -1.00574e-04
  3   3   6  86  1.37006e-05
  3   3   6  87 -1.35946e-05
  3   3   6  90  5.17723e-05
  3   3   6  91 -5.20435e-05
  3   3   6  93  6.39116e-04
  3   3   6  94  6.39158e-04
  3   3   6 100  1.98054e-05
  3   3   6 105 -2.45559e-04
  3   3   6 110 -9.16418e-05
  3   3   6 111 -9.20051e-05
  3   3   6 112 -2.09139e-04
  3   3   6 113 -2.08730e-04
  3   3   6 116 -1.33947e-04
  3   3   6 117 -1.32070e-04
  3   3   6 121 -1.21857e-04
  3   3   6 122 -2.63642e-05
  3   3   6 123 -2.68684e-05
  3   3   6 126  5.22875e-05
  3   3   6 127  5.19592e-05
  3   3   6 130  1.54894e-04
  3   3   6 131 -1.53455e-04
  3   3   6 134  8.76180e-05
  3   3   6 135 -8.76635e-05
  3   3   6 137  1.24271e-04
  3   3   6 138  1.24117e-04
  3   3   6 142  4.52656e-04
  3   3   6 144 -5.91190e-04
  3   3   6 145  5.50267e-04
  3   3   6 148 -2.81309e-05
  3   3   6 149 -2.83644e-05
  3   3   6 153  7.04566e-05
  3   3   6 154  7.05417e-05
  3   3   7   8 -1.09837e-04
  3   3   7   9 -1.09559e-04
  3   3   7  10 -2.10067e-05
  3   3   7  11 -2.10794e-05
  3   3   7  14 -4.32136e-05
  3   3   7  15  4.20231e-05
  3   3   7  20 -1.55446e-05
  3   3   7  21  1.48605e-05
  3   3   7  25  1.25718e-05
  3   3   7  27 -3.59890e-04
  3   3   7  28 -3.61973e-04
  3   3   7  31  2.11215e-04
  3   3   7  32  2.11171e-04
  3   3   7  34  5.08338e-05
  3   3   7  38 -2.89581e-05
  3   3   7  46 -3.08180e-05
  3   3   7  53 -1.20810e-04
  3   3   7  56 -8.22567e-05
  3   3   7  61 -1.16043e-04
  3   3   7  62  1.26880e-05
  3   3   7  74  3.56412e-05
  3   3   7  83  2.18690e-05
  3   3   7  84  2.19017e-05
  3   3   7 100 -1.84477e-05
  3   3   7 105  2.33036e-04
  3   3   7 110 -4.12764e-05
  3   3   7 111 -4.14306e-05
  3   3   7 112 -4.03916e-05
  3   3   7 113 -4.02725e-05
  3   3   7 116 -1.30575e-04
  3   3   7 117 -1.29799e-04
  3   3   7 121  1.50941e-04
  3   3   7 122 -5.32627e-05
  3   3   7 123 -5.08386e-05
  3   3   7 131 -4.98134e-05
  3   3   7 134  8.19811e-05
  3   3   7 135 -8.41649e-05
  3   3   7 142  6.27937e-04
  3   3   7 144  5.88764e-04
  3   3   7 145 -5.54855e-04
  3   3   7 148  8.99128e-05
  3   3   7 149  9.01449e-05
  3   3   7 153  3.02181e-05
  3   3   7 154  4.18549e-05
  3   3   7 157 -3.86763e-05
  3   3   7 158 -3.98738e-05
  3   3   7 166 -1.88564e-05
  3   3   7 170  1.81291e-05
  3   3   7 171 -1.83342e-05
  3   3   7 174 -2.19777e-05
  3   3   7 175 -2.19494e-05
  3   3   8   8 -4.41955e-05
  3   3   8   9  4.41656e-05
  3   3   8  10 -3.31467e-05
  3   3   8  11  3.31491e-05
  3   3   8  14 -1.26305e-04
  3   3   8  15 -1.27073e-04
  3   3   8  20  2.29581e-05
  3   3   8  21  2.25394e-05
  3   3   8  27  1.19814e-04
  3   3   8  28 -1.19410e-04
  3   3   8  31  6.02633e-05
  3   3   8  32 -5.98701e-05
  3   3   8  38 -2.33519e-04
  3   3   8  44 -1.44686e-04
  3   3   8  46  1.88476e-04
  3   3   8  53 -2.29427e-04
  3   3   8  56  2.78388e-04
  3   3   8  57 -2.78129e-04
  3   3   8  61  4.07661e-05
  3   3   8  63  3.44313e-05
  3   3   8  64  3.49317e-05
  3   3   8  69  1.97377e-04
  3   3   8  79  2.32363e-04
  3   3   8  86 -7.30203e-05
  3   3   8  87 -7.25672e-05
  3   3   8  90 -6.03700e-05
  3   3   8  91 -6.06034e-05
  3   3   8  93  1.94103e-05
  3   3   8  94 -2.01759e-05
  3   3   8 105 -8.13176e-05
  3   3   8 110 -1.29519e-04
  3   3   8 111  1.29503e-04
  3   3   8 112  3.50713e-04
  3   3   8 113 -3.50140e-04
  3   3   8 116  1.78473e-04
  3   3   8 117 -1.76100e-04
  3   3   8 122 -3.13030e-05
  3   3   8 123  2.91992e-05
  3   3   8 126  3.39921e-05
  3   3   8 127 -3.39153e-05
  3   3   8 134 -1.38619e-05
  3   3   8 135 -1.34425e-05
  3   3   8 137 -1.38746e-04
  3   3   8 138  1.38702e-04
  3   3   8 142  4.57931e-04
  3   3   8 144  5.49832e-04
  3   3   8 145  5.25024e-04
  3   3   8 148 -3.61066e-05
  3   3   8 149  3.61696e-05
  3   3   8 153  1.17805e-04
  3   3   8 154 -1.22381e-04
  3   3   8 157  2.18942e-05
  3   3   8 158 -2.22502e-05
  3   3   9   8 -1.27244e-04
  3   3   9   9 -1.27239e-04
  3   3   9  10  2.19068e-05
  3   3   9  11  2.19692e-05
  3   3   9  25  2.68698e-05
  3   3   9  27  6.21733e-05
  3   3   9  28  6.25074e-05
  3   3   9  31 -3.78598e-05
  3   3   9  32 -3.79317e-05
  3   3   9  34 -2.98588e-05
  3   3   9  44  1.02521e-05
  3   3   9  46 -6.03200e-05
  3   3   9  53 -4.09437e-05
  3   3   9  74 -5.38693e-05
  3   3   9  83 -1.29258e-05
  3   3   9  84 -1.29639e-05
  3   3   9  90  2.32991e-05
  3   3   9  91 -2.34067e-05
  3   3   9 105  5.02099e-05
  3   3   9 110  1.80783e-05
  3   3   9 111  1.81102e-05
  3   3   9 121  8.96965e-05
  3   3   9 130 -1.22785e-05
  3   3   9 131  1.21929e-05
  3   3   9 134  1.29007e-05
  3   3   9 135 -1.31869e-05
  3   3   9 142 -2.48484e-05
  3   3   9 144 -4.83100e-05
  3   3   9 145  4.65592e-05
  3   3   9 148  2.41634e-05
  3   3   9 149  2.42269e-05
  3   3   9 153  2.89604e-05
  3   3   9 154  2.91819e-05
  3   3   9 174 -3.07353e-05
  3   3   9 175 -3.07074e-05
  3   3  10   7 -1.79831e-04
  3   3  10  13 -5.46471e-04
  3   3  10  16 -3.99899e-04
  3   3  10  17 -5.11190e-04
  3   3  10  19  1.97695e-04
  3   3  10  23  1.74074e-04
  3   3  10  25 -7.25611e-05
  3   3  10  26  6.35397e-05
  3   3  10  27 -6.87070e-04
  3   3  10  30 -3.86402e-04
  3   3  10  31 -5.05586e-05
  3   3  10  33  6.66897e-05
  3   3  10  35 -1.26056e-05
  3   3  10  36  1.79467e-05
  3   3  10  37 -7.71927e-05
  3   3  10  38 -1.48246e-04
  3   3  10  39  1.49685e-04
  3   3  10  40  1.94446e-04
  3   3  10  43  1.11617e-04
  3   3  10  44 -1.71873e-04
  3   3  10  45 -1.75098e-04
  3   3  10  46 -1.38998e-04
  3   3  10  47 -1.40073e-04
  3   3  10  49 -1.30135e-04
  3   3  10  50 -4.25428e-04
  3   3  10  51  1.67711e-04
  3   3  10  52  1.59478e-04
  3   3  10  53 -7.72266e-04
  3   3  10  54  7.74304e-04
  3   3  10  55 -9.65342e-05
  3   3  10  56 -1.27059e-04
  3   3  10  58  7.04239e-05
  3   3  10  59  1.06674e-05
  3   3  10  60  1.28650e-04
  3   3  10  61  2.45809e-05
  3   3  10  62 -5.23103e-05
  3   3  10  65 -1.88201e-04
  3   3  10  67 -4.48026e-04
  3   3  10  68  4.61226e-04
  3   3  10  69  1.84952e-05
  3   3  10  70  2.05583e-04
  3   3  10  73 -7.87291e-04
  3   3  10  74  1.34282e-04
  3   3  10  75 -1.51228e-04
  3   3  10  76  1.21926e-05
  3   3  10  77  2.01845e-04
  3   3  10  78 -1.75837e-04
  3   3  10  79 -1.77175e-04
  3   3  10  80  3.73208e-05
  3   3  10  81 -1.64599e-04
  3   3  10  83 -1.83607e-04
  3   3  10  88 -1.73238e-04
  3   3  10  90  1.75417e-04
  3   3  10  95  3.92995e-05
  3   3  10  96 -2.16749e-04
  3   3  10  97 -7.94457e-04
  3   3  10  98 -4.11771e-04
  3   3  10  99 -9.83302e-05
  3   3  10 101 -1.11314e-04
  3   3  10 102 -1.37185e-05
  3   3  10 106  1.72155e-04
  3   3  10 108  2.42216e-05
  3   3  10 110  3.46826e-04
  3   3  10 115  4.10193e-05
  3   3  10 119  1.98797e-04
  3   3  10 120 -6.06828e-04
  3   3  10 124 -1.98585e-04
  3   3  10 125  4.46302e-05
  3   3  10 128 -3.34619e-05
  3   3  10 129  2.40172e-04
  3   3  10 132  7.08459e-05
  3   3  10 133  2.48942e-04
  3   3  10 139  1.66519e-05
  3   3  10 140 -2.44152e-04
  3   3  10 141  3.36662e-05
  3   3  10 146  2.41404e-04
  3   3  10 147 -1.16838e-05
  3   3  10 148 -3.54415e-04
  3   3  10 150 -1.41390e-05
  3   3  10 151 -6.25666e-05
  3   3  10 152 -1.64107e-05
  3   3  10 153 -2.30092e-04
  3   3  10 155  4.15597e-04
  3   3  10 156 -1.85586e-04
  3   3  10 158  2.80563e-04
  3   3  10 159 -4.04589e-04
  3   3  10 161  5.26967e-04
  3   3  10 162 -1.47623e-04
  3   3  10 163 -1.97998e-04
  3   3  10 164  1.87776e-04
  3   3  10 165  9.60057e-05
  3   3  10 166 -8.38345e-05
  3   3  10 167  3.79283e-04
  3   3  10 169 -2.89275e-05
  3   3  10 172  2.04744e-04
  3   3  10 173 -1.86951e-04
  3   3  10 175  1.87257e-04
  3   3  10 176 -6.96234e-05
  3   3  11  12  2.70399e-04
  3   3  11  13 -1.99027e-05
  3   3  11  16  3.87032e-05
  3   3  11  17  7.98328e-05
  3   3  11  18  7.02979e-04
  3   3  11  22 -8.07795e-05
  3   3  11  23 -7.70945e-05
  3   3  11  24 -8.54449e-04
  3   3  11  25  1.03904e-03
  3   3  11  26  1.03750e-03
  3   3  11  27 -7.08122e-04
  3   3  11  29 -9.31335e-04
  3   3  11  31 -2.89354e-04
  3   3  11  35 -9.03086e-05
  3   3  11  36  7.37344e-04
  3   3  11  37  4.18002e-04
  3   3  11  38  3.44271e-05
  3   3  11  39 -3.44430e-05
  3   3  11  41  1.51028e-04
  3   3  11  42  3.82907e-04
  3   3  11  44 -9.58832e-04
  3   3  11  45  9.66129e-04
  3   3  11  46  2.75606e-05
  3   3  11  47 -2.74370e-05
  3   3  11  49  8.80244e-05
  3   3  11  50 -2.17151e-05
  3   3  11  52 -1.33405e-05
  3   3  11  53  7.55835e-04
  3   3  11  54 -7.57371e-04
  3   3  11  55  2.24984e-04
  3   3  11  58  9.59797e-05
  3   3  11  59 -2.34815e-05
  3   3  11  60 -5.62295e-04
  3   3  11  61  1.00996e-05
  3   3  11  62  1.15665e-05
  3   3  11  66  5.44669e-04
  3   3  11  67 -7.61313e-05
  3   3  11  68  1.29067e-04
  3   3  11  70 -9.38799e-04
  3   3  11  71  2.24606e-04
  3   3  11  73  6.54277e-04
  3   3  11  74  9.61350e-04
  3   3  11  75  9.57780e-04
  3   3  11  76  3.41215e-04
  3   3  11  78  9.42218e-04
  3   3  11  79 -9.37986e-04
  3   3  11  81 -2.67124e-04
  3   3  11  82 -4.43937e-05
  3   3  11  83 -9.39338e-04
  3   3  11  88  1.44347e-04
  3   3  11  89  9.00150e-04
  3   3  11  90  9.44063e-04
  3   3  11  92 -2.84897e-05
  3   3  11  95 -6.58412e-05
  3   3  11  96  6.04782e-04
  3   3  11  97 -2.03053e-04
  3   3  11  98  2.18757e-04
  3   3  11  99 -4.42897e-04
  3   3  11 101  1.42556e-05
  3   3  11 102 -2.71074e-05
  3   3  11 106 -9.70504e-04
  3   3  11 107  8.82686e-05
  3   3  11 108  6.36756e-05
  3   3  11 109  1.31065e-04
  3   3  11 110  9.23327e-04
  3   3  11 113  8.11042e-04
  3   3  11 114  2.21701e-05
  3   3  11 115  1.35396e-04
  3   3  11 118 -1.38457e-04
  3   3  11 119  1.01733e-04
  3   3  11 120  7.68791e-04
  3   3  11 124  3.04836e-05
  3   3  11 125  7.51612e-05
  3   3  11 128 -4.22482e-04
  3   3  11 129 -1.05920e-04
  3   3  11 132  4.58488e-05
  3   3  11 136  1.84088e-05
  3   3  11 138  4.74689e-05
  3   3  11 139  1.48656e-05
  3   3  11 141  1.72430e-05
  3   3  11 146  2.32263e-04
  3   3  11 147  2.89398e-05
  3   3  11 148 -5.22458e-05
  3   3  11 150  3.83479e-04
  3   3  11 151 -2.01721e-04
  3   3  11 152  1.08771e-05
  3   3  11 153 -9.52264e-04
  3   3  11 155  6.24121e-05
  3   3  11 156  9.02801e-04
  3   3  11 158 -2.68549e-05
  3   3  11 159  2.23519e-04
  3   3  11 160  1.41539e-04
  3   3  11 161 -1.76620e-04
  3   3  11 162  9.65592e-04
  3   3  11 163 -9.53485e-04
  3   3  11 165  1.89086e-05
  3   3  11 166  6.28464e-05
  3   3  11 167 -3.56511e-05
  3   3  11 168 -1.75056e-04
  3   3  11 169  1.69174e-04
  3   3  11 172 -6.79592e-04
  3   3  11 173  4.78379e-04
  3   3  11 175  9.54081e-04
  3   3  11 176  3.11343e-05
  3   3  11 177 -1.78543e-04
  3   3  12  13 -1.99781e-04
  3   3  12  16  7.70847e-05
  3   3  12  17  1.49704e-04
  3   3  12  18 -1.92944e-04
  3   3  12  19  1.97532e-04
  3   3  12  22 -3.40973e-04
  3   3  12  23  3.03054e-04
  3   3  12  24  1.51960e-04
  3   3  12  29  5.51755e-04
  3   3  12  30  1.45591e-04
  3   3  12  31 -1.03609e-05
  3   3  12  36 -2.20128e-04
  3   3  12  37 -2.12142e-04
  3   3  12  41 -2.40465e-04
  3   3  12  42  5.97930e-04
  3   3  12  43 -1.53764e-05
  3   3  12  44  1.54137e-04
  3   3  12  45 -1.55785e-04
  3   3  12  48 -6.09227e-04
  3   3  12  50 -3.41883e-04
  3   3  12  52 -5.49997e-04
  3   3  12  55  2.82154e-04
  3   3  12  58  4.34044e-04
  3   3  12  59  9.77602e-05
  3   3  12  60 -6.71483e-04
  3   3  12  61  1.76286e-04
  3   3  12  62 -1.73176e-04
  3   3  12  66 -1.81302e-04
  3   3  12  67 -5.50264e-05
  3   3  12  68  5.65012e-04
  3   3  12  70  2.18662e-04
  3   3  12  71  5.30341e-04
  3   3  12  73 -2.03853e-04
  3   3  12  74 -1.92595e-04
  3   3  12  75 -1.96748e-04
  3   3  12  76 -1.99880e-05
  3   3  12  78 -2.09583e-04
  3   3  12  79  2.08806e-04
  3   3  12  80 -5.57701e-04
  3   3  12  81  4.07662e-04
  3   3  12  82 -8.91532e-05
  3   3  12  83 -2.06908e-04
  3   3  12  88 -1.08322e-04
  3   3  12  89 -1.87819e-04
  3   3  12  90  2.10434e-04
  3   3  12  95  3.29808e-04
  3   3  12  96 -1.73410e-04
  3   3  12  97 -2.60779e-04
  3   3  12  98 -3.74092e-04
  3   3  12  99 -3.84065e-04
  3   3  12 101 -1.95183e-04
  3   3  12 102 -2.42634e-04
  3   3  12 104 -5.06687e-04
  3   3  12 106 -5.52928e-04
  3   3  12 107  3.79166e-04
  3   3  12 108  4.11347e-04
  3   3  12 109  5.80356e-04
  3   3  12 110 -1.73972e-04
  3   3  12 114 -1.22806e-05
  3   3  12 115  3.32582e-04
  3   3  12 118  2.76145e-05
  3   3  12 119  3.58435e-05
  3   3  12 120 -4.24852e-04
  3   3  12 122 -1.12918e-05
  3   3  12 124  5.41058e-04
  3   3  12 125  2.35809e-04
  3   3  12 128 -6.19778e-04
  3   3  12 129  3.69820e-05
  3   3  12 132  1.96323e-04
  3   3  12 133 -2.70072e-05
  3   3  12 137 -1.87733e-05
  3   3  12 138  2.24977e-05
  3   3  12 139 -2.44012e-05
  3   3  12 140 -4.00032e-04
  3   3  12 141 -2.39743e-04
  3   3  12 146  2.71217e-05
  3   3  12 147  5.40326e-04
  3   3  12 148  1.91842e-04
  3   3  12 150 -4.64636e-04
  3   3  12 151  4.91587e-05
  3   3  12 152 -2.52028e-05
  3   3  12 153 -2.24040e-04
  3   3  12 155  3.82012e-04
  3   3  12 156 -1.96474e-04
  3   3  12 158 -2.52791e-04
  3   3  12 159 -3.00686e-04
  3   3  12 161 -5.49766e-05
  3   3  12 162 -1.93242e-04
  3   3  12 163  2.08860e-04
  3   3  12 164  2.09594e-04
  3   3  12 165  2.52865e-05
  3   3  12 167  1.05742e-04
  3   3  12 169  2.22775e-04
  3   3  12 172  1.64139e-04
  3   3  12 173 -2.09538e-04
  3   3  12 175 -2.05025e-04
  3   3  13   7 -5.50606e-04
  3   3  13  12 -1.26342e-05
  3   3  13  13 -9.78874e-04
  3   3  13  16  2.39053e-04
  3   3  13  17  3.09520e-05
  3   3  13  22  6.76348e-05
  3   3  13  23  6.88196e-05
  3   3  13  30  2.26627e-04
  3   3  13  31 -9.33756e-05
  3   3  13  35  4.54389e-05
  3   3  13  36 -5.20222e-04
  3   3  13  37 -3.12321e-04
  3   3  13  41  4.08030e-04
  3   3  13  42 -3.66682e-04
  3   3  13  43  1.97238e-05
  3   3  13  44 -4.93189e-04
  3   3  13  45 -4.98344e-04
  3   3  13  48 -2.24623e-04
  3   3  13  50  1.03678e-03
  3   3  13  55  2.43830e-04
  3   3  13  58  8.02170e-05
  3   3  13  60  3.27405e-04
  3   3  13  61 -3.72335e-04
  3   3  13  62 -3.42075e-04
  3   3  13  67  6.03761e-04
  3   3  13  68 -1.06058e-04
  3   3  13  69 -4.21591e-05
  3   3  13  70  6.06984e-04
  3   3  13  73 -8.16480e-04
  3   3  13  74  4.36845e-04
  3   3  13  75 -4.83780e-04
  3   3  13  76  2.40559e-04
  3   3  13  78 -5.50598e-04
  3   3  13  79 -5.54151e-04
  3   3  13  80  2.53600e-04
  3   3  13  81  5.59689e-04
  3   3  13  82  1.07337e-05
  3   3  13  83  5.58761e-04
  3   3  13  88 -3.42531e-04
  3   3  13  89 -5.46884e-04
  3   3  13  90 -5.43760e-04
  3   3  13  92  5.47412e-04
  3   3  13  95  7.96307e-05
  3   3  13  98  5.53342e-04
  3   3  13  99 -3.27974e-04
  3   3  13 101 -3.74857e-04
  3   3  13 102 -5.61689e-05
  3   3  13 103 -5.51241e-04
  3   3  13 104 -1.08460e-03
  3   3  13 107 -1.76750e-04
  3   3  13 108 -3.40776e-05
  3   3  13 110 -3.21791e-04
  3   3  13 114 -5.29289e-04
  3   3  13 115 -6.32936e-05
  3   3  13 118  5.57005e-04
  3   3  13 119  1.56435e-04
  3   3  13 120 -1.18790e-03
  3   3  13 125 -2.60845e-04
  3   3  13 128 -2.02548e-04
  3   3  13 129 -3.33314e-04
  3   3  13 132  1.71486e-04
  3   3  13 133 -4.23291e-04
  3   3  13 136 -5.35456e-04
  3   3  13 139 -4.68698e-05
  3   3  13 140  3.68468e-04
  3   3  13 141 -3.23032e-04
  3   3  13 146  3.20657e-05
  3   3  13 147 -3.03270e-05
  3   3  13 148 -7.63271e-04
  3   3  13 151 -2.67143e-04
  3   3  13 152  3.66354e-04
  3   3  13 153  6.21059e-04
  3   3  13 155 -9.69772e-05
  3   3  13 158  7.93897e-04
  3   3  13 159  6.96663e-04
  3   3  13 161  1.07495e-04
  3   3  13 162 -4.79760e-04
  3   3  13 163 -6.02671e-04
  3   3  13 164  5.48848e-04
  3   3  13 165  5.25717e-04
  3   3  13 166  2.08190e-05
  3   3  13 167  1.00178e-03
  3   3  13 169 -4.30795e-05
  3   3  13 172  5.40639e-04
  3   3  13 173 -1.32927e-04
  3   3  13 175  5.70365e-04
  3   3  13 177 -5.50543e-04
  3   3  14   7  3.61217e-05
  3   3  14   8 -2.12296e-04
  3   3  14  13  2.80850e-04
  3   3  14  16  3.69421e-04
  3   3  14  17 -3.87176e-04
  3   3  14  19 -1.53229e-04
  3   3  14  22  1.61975e-04
  3   3  14  23 -3.85432e-04
  3   3  14  24 -1.01680e-04
  3   3  14  25  1.90000e-04
  3   3  14  26  1.87224e-04
  3   3  14  29 -2.17990e-05
  3   3  14  30  4.24781e-04
  3   3  14  31  1.22821e-05
  3   3  14  35 -3.50856e-04
  3   3  14  37  1.12535e-04
  3   3  14  38 -3.16633e-05
  3   3  14  39  3.13650e-05
  3   3  14  40 -1.55096e-04
  3   3  14  42  1.24235e-04
  3   3  14  44 -1.07997e-04
  3   3  14  45 -1.07924e-04
  3   3  14  46 -1.18680e-05
  3   3  14  49  2.99649e-05
  3   3  14  50 -5.51256e-05
  3   3  14  52  4.85845e-04
  3   3  14  55  8.67572e-05
  3   3  14  58  2.46404e-05
  3   3  14  60 -3.95057e-04
  3   3  14  61  7.09199e-05
  3   3  14  62 -6.74201e-05
  3   3  14  65  1.05493e-04
  3   3  14  66  9.75694e-05
  3   3  14  67  3.31699e-04
  3   3  14  68  1.90277e-04
  3   3  14  70  4.49666e-05
  3   3  14  74 -3.08669e-05
  3   3  14  75 -3.05669e-05
  3   3  14  76  1.55499e-05
  3   3  14  78 -4.67667e-05
  3   3  14  79  4.66806e-05
  3   3  14  80  2.42921e-05
  3   3  14  82  5.46528e-05
  3   3  14  88 -1.79963e-05
  3   3  14  89  3.56430e-05
  3   3  14  90  8.47982e-05
  3   3  14  95  4.61013e-04
  3   3  14  97 -1.45226e-04
  3   3  14  98 -4.14763e-04
  3   3  14  99  1.44509e-05
  3   3  14 102 -3.01243e-04
  3   3  14 106 -2.24862e-04
  3   3  14 107  4.80493e-05
  3   3  14 108 -4.56785e-05
  3   3  14 110  1.20409e-04
  3   3  14 115 -2.04507e-04
  3   3  14 117 -1.00387e-04
  3   3  14 119 -1.02160e-05
  3   3  14 124  3.39653e-04
  3   3  14 125  1.14135e-04
  3   3  14 128 -1.24459e-04
  3   3  14 129  3.98886e-04
  3   3  14 132  3.42428e-04
  3   3  14 133  5.63443e-05
  3   3  14 138  1.93226e-05
  3   3  14 139  3.69168e-04
  3   3  14 140 -1.48536e-05
  3   3  14 141 -5.83399e-04
  3   3  14 142  1.08051e-05
  3   3  14 146  1.06491e-04
  3   3  14 147 -5.30957e-04
  3   3  14 150 -3.03359e-05
  3   3  14 151  2.66041e-04
  3   3  14 152  1.29809e-04
  3   3  14 159  9.62572e-05
  3   3  14 161  3.97117e-05
  3   3  14 164 -1.42321e-05
  3   3  14 165  2.75012e-05
  3   3  14 166  1.39471e-05
  3   3  14 167  1.65653e-05
  3   3  14 169  4.78157e-05
  3   3  14 172  6.91356e-05
  3   3  14 173  2.79125e-05
  3   3  14 176  2.14262e-04
  3   3  15  13 -6.30230e-04
  3   3  15  16  2.37518e-05
  3   3  15  17  3.76944e-04
  3   3  15  19  1.15353e-04
  3   3  15  22 -2.13992e-04
  3   3  15  23  6.77104e-04
  3   3  15  25  7.19282e-05
  3   3  15  26  7.08087e-05
  3   3  15  29  2.23876e-04
  3   3  15  30  3.95042e-05
  3   3  15  31 -1.73978e-05
  3   3  15  35  4.03451e-04
  3   3  15  36  1.46850e-04
  3   3  15  37 -3.71118e-04
  3   3  15  38 -1.77776e-05
  3   3  15  39 -1.76245e-05
  3   3  15  40  4.26098e-05
  3   3  15  41  3.28066e-04
  3   3  15  42 -1.96608e-05
  3   3  15  43  3.80078e-04
  3   3  15  44 -1.27367e-05
  3   3  15  45  1.26961e-05
  3   3  15  50 -1.37020e-04
  3   3  15  52 -7.68413e-05
  3   3  15  55 -1.91221e-04
  3   3  15  60  1.81824e-04
  3   3  15  61  1.39962e-04
  3   3  15  62  1.21249e-04
  3   3  15  65 -5.43326e-05
  3   3  15  66 -9.04595e-05
  3   3  15  67  1.47319e-05
  3   3  15  68 -3.66388e-04
  3   3  15  69 -4.07946e-05
  3   3  15  70  3.49616e-05
  3   3  15  71  7.03078e-05
  3   3  15  74 -1.33232e-05
  3   3  15  76  6.03267e-04
  3   3  15  77  1.33972e-04
  3   3  15  81  1.03775e-04
  3   3  15  82 -7.98389e-05
  3   3  15  88 -2.27832e-04
  3   3  15  90  3.94463e-05
  3   3  15  92 -4.96354e-05
  3   3  15  95 -5.50087e-05
  3   3  15  96 -2.05909e-04
  3   3  15  97  2.10386e-04
  3   3  15  98  2.19842e-04
  3   3  15  99 -6.98913e-05
  3   3  15 102 -1.39311e-04
  3   3  15 106 -4.66298e-05
  3   3  15 108 -6.10220e-05
  3   3  15 110 -2.68023e-05
  3   3  15 115 -6.26523e-05
  3   3  15 117 -3.33549e-05
  3   3  15 119  1.08141e-04
  3   3  15 124  4.91308e-05
  3   3  15 125 -2.16365e-05
  3   3  15 128  3.83099e-04
  3   3  15 129 -1.66149e-05
  3   3  15 132  2.33393e-04
  3   3  15 133 -8.53933e-05
  3   3  15 139  2.59369e-04
  3   3  15 140 -3.71596e-04
  3   3  15 141  1.07012e-04
  3   3  15 146  2.10014e-05
  3   3  15 147  1.01208e-04
  3   3  15 151  2.24706e-04
  3   3  15 152 -3.83232e-04
  3   3  15 155 -2.05692e-04
  3   3  15 159 -1.16111e-04
  3   3  15 161  1.35555e-04
  3   3  15 164  4.75817e-05
  3   3  15 165  3.51938e-05
  3   3  15 166 -1.27901e-05
  3   3  15 167 -2.28483e-05
  3   3  15 169 -1.09740e-05
  3   3  15 172  4.25307e-05
  3   3  15 173  3.48009e-05
  3   3  15 176 -3.11449e-05
  3   3  16   8 -3.52258e-04
  3   3  16   9  3.52344e-04
  3   3  16  10 -1.18355e-04
  3   3  16  11  1.18272e-04
  3   3  16  14 -3.55433e-05
  3   3  16  15 -3.54891e-05
  3   3  16  20  2.85729e-04
  3   3  16  21  2.85702e-04
  3   3  16  25  6.32208e-05
  3   3  16  27 -1.79615e-04
  3   3  16  28  1.80625e-04
  3   3  16  31  1.46387e-04
  3   3  16  32 -1.46398e-04
  3   3  16  34  4.08198e-05
  3   3  16  44  1.79303e-05
  3   3  16  46  2.76533e-04
  3   3  16  53 -1.13600e-04
  3   3  16  56  3.39619e-05
  3   3  16  57 -3.42823e-05
  3   3  16  63 -2.44773e-05
  3   3  16  64 -2.43560e-05
  3   3  16  72  5.61264e-05
  3   3  16  74  1.70867e-04
  3   3  16  83 -2.48699e-05
  3   3  16  84  2.48726e-05
  3   3  16  90  2.89889e-05
  3   3  16  91  2.90272e-05
  3   3  16  93  3.48229e-04
  3   3  16  94 -3.48226e-04
  3   3  16 100 -3.12072e-05
  3   3  16 105 -8.65999e-05
  3   3  16 110 -9.20542e-05
  3   3  16 111  9.21289e-05
  3   3  16 112  1.35110e-05
  3   3  16 113 -1.35047e-05
  3   3  16 116 -9.37487e-05
  3   3  16 117  9.35425e-05
  3   3  16 121 -2.71997e-04
  3   3  16 122  6.05838e-05
  3   3  16 123 -6.06784e-05
  3   3  16 134  1.20498e-04
  3   3  16 135  1.20674e-04
  3   3  16 142 -1.85402e-04
  3   3  16 144  1.03183e-04
  3   3  16 145  1.01565e-04
  3   3  16 148 -1.11310e-04
  3   3  16 149  1.11421e-04
  3   3  16 153 -5.78809e-05
  3   3  16 154  5.79483e-05
  3   3  16 174 -5.16558e-05
  3   3  16 175  5.16464e-05
  3   3  17  12 -1.11791e-05
  3   3  17  17 -3.12052e-05
  3   3  17  18 -1.33318e-04
  3   3  17  22  1.33084e-05
  3   3  17  25 -4.17339e-05
  3   3  17  26  4.17344e-05
  3   3  17  29  1.42131e-04
  3   3  17  31  2.53642e-05
  3   3  17  35 -2.95150e-05
  3   3  17  36 -1.79021e-05
  3   3  17  37  2.28825e-05
  3   3  17  38  1.22177e-04
  3   3  17  41  9.90694e-05
  3   3  17  42 -1.79275e-05
  3   3  17  43 -1.52133e-05
  3   3  17  49  2.46030e-05
  3   3  17  50 -2.02620e-05
  3   3  17  52 -2.17263e-05
  3   3  17  55 -2.05495e-05
  3   3  17  59 -1.48273e-04
  3   3  17  61 -1.45623e-04
  3   3  17  67 -1.35097e-05
  3   3  17  68  2.28285e-05
  3   3  17  69  1.12110e-05
  3   3  17  76 -2.00050e-05
  3   3  17  80  1.69062e-05
  3   3  17  98  1.87172e-05
  3   3  17 106  8.53552e-05
  3   3  17 107  3.09847e-05
  3   3  17 108 -1.84795e-05
  3   3  17 115  1.89505e-05
  3   3  17 119 -2.03920e-05
  3   3  17 124 -3.35154e-05
  3   3  17 125  2.80691e-05
  3   3  17 128 -1.44894e-05
  3   3  17 132 -3.69403e-05
  3   3  17 141 -2.81336e-05
  3   3  17 143  1.22849e-05
  3   3  17 155  1.17526e-05
  3   3  17 162  3.99963e-05
  3   3  17 164  4.19514e-05
  3   3  17 167 -4.66120e-05
  3   3  17 171 -2.39264e-05
  3   3  17 173 -2.06900e-05
  3   3  18   8  4.69125e-05
  3   3  18   9  4.68711e-05
  3   3  18  13  3.95871e-05
  3   3  18  22 -1.60496e-05
  3   3  18  23 -2.63784e-05
  3   3  18  24 -3.87801e-05
  3   3  18  25  1.02745e-05
  3   3  18  26  1.02873e-05
  3   3  18  29 -2.28528e-05
  3   3  18  31  4.46424e-05
  3   3  18  35  1.93123e-05
  3   3  18  37 -3.15972e-05
  3   3  18  41  1.67389e-05
  3   3  18  43  8.02514e-05
  3   3  18  49 -4.06660e-05
  3   3  18  50 -1.17018e-05
  3   3  18  59 -2.52432e-05
  3   3  18  60  2.09310e-05
  3   3  18  66  1.45802e-05
  3   3  18  67 -1.15366e-05
  3   3  18  69  2.10671e-05
  3   3  18  70 -4.25811e-05
  3   3  18  76  2.11594e-05
  3   3  18  79  4.00039e-05
  3   3  18  80  1.43345e-04
  3   3  18  81  1.04261e-05
  3   3  18  90  4.16781e-05
  3   3  18  92  3.72821e-05
  3   3  18  96  2.67123e-05
  3   3  18  98  1.57664e-05
  3   3  18  99  2.90592e-05
  3   3  18 115  3.03140e-05
  3   3  18 117 -4.90920e-05
  3   3  18 125 -2.31325e-05
  3   3  18 128  2.30625e-05
  3   3  18 132 -3.45143e-05
  3   3  18 140 -2.17329e-05
  3   3  18 141 -1.77862e-05
  3   3  18 142  1.97141e-05
  3   3  18 143  1.64444e-05
  3   3  18 146  3.50049e-05
  3   3  18 148  2.35345e-05
  3   3  18 152  4.25053e-05
  3   3  18 157 -2.18000e-05
  3   3  18 159 -3.20334e-05
  3   3  18 160  4.49270e-05
  3   3  18 161 -3.18463e-05
  3   3  18 162 -1.70304e-05
  3   3  18 167  1.08632e-05
  3   3  18 168  4.16643e-05
  3   3  18 173 -1.98605e-05
  3   3  18 175 -4.27038e-05
  3   3  18 176 -2.36337e-05
  3   3  18 177  2.42785e-05
  3   4   5  13  2.11141e-05
  3   4   5  17  3.90435e-05
  3   4   5  35  2.74437e-05
  3   4   5  37 -1.16089e-04
  3   4   5  50 -3.48137e-05
  3   4   5  55  2.48847e-05
  3   4   5  60  2.60633e-05
  3   4   5  62  1.22331e-05
  3   4   5  63  6.92962e-05
  3   4   5  67 -9.56857e-05
  3   4   5  69  4.08049e-05
  3   4   5  70 -2.45782e-05
  3   4   5 115 -1.18655e-04
  3   4   5 120  2.87669e-05
  3   4   5 122 -5.87278e-05
  3   4   5 138  8.57452e-05
  3   4   5 161  3.51540e-05
  3   4   5 165 -2.62279e-04
  3   4   5 169 -2.28038e-04
  3   4   5 173  1.76705e-04
  3   4   6  18 -1.26771e-05
  3   4   6  29  1.33050e-05
  3   4   6  41  4.45309e-05
  3   4   6  52 -2.02960e-05
  3   4   6  59 -6.76567e-05
  3   4   6  66  2.45295e-05
  3   4   6  67  2.01850e-05
  3   4   6  92 -2.61106e-05
  3   4   6  97  1.02459e-05
  3   4   6 106 -2.97293e-05
  3   4   6 114 -3.13708e-05
  3   4   6 115 -2.47154e-05
  3   4   6 120  1.62702e-05
  3   4   6 124  4.24487e-05
  3   4   6 129 -3.34144e-04
  3   4   6 133 -2.35406e-05
  3   4   6 136 -1.61395e-05
  3   4   6 140  4.56898e-04
  3   4   6 146  3.46511e-04
  3   4   6 150  1.06510e-04
  3   4   6 152  1.03729e-04
  3   4   6 172 -1.44738e-05
  3   4   7   7  1.59664e-04
  3   4   7  12 -2.20827e-04
  3   4   7  40 -1.31098e-04
  3   4   7  51  3.45594e-04
  3   4   7  62 -7.12284e-05
  3   4   7  65 -1.38656e-04
  3   4   7  67  1.22373e-04
  3   4   7  71 -7.04667e-05
  3   4   7  72  1.07805e-04
  3   4   7  85  1.20822e-04
  3   4   7  89  6.83041e-05
  3   4   7 118 -1.36957e-05
  3   4   7 120 -8.71634e-05
  3   4   7 122 -1.74205e-05
  3   4   7 137 -1.82844e-04
  3   4   7 138  1.55126e-04
  3   4   7 165  1.41479e-04
  3   4   7 176  1.01506e-04
  3   4   8   7 -2.05097e-04
  3   4   8  40  1.72407e-04
  3   4   8  65  2.15603e-04
  3   4   8  72  4.10963e-05
  3   4   8  77  6.78011e-05
  3   4   8 125 -1.94759e-04
  3   4   9 102  1.25577e-04
  3   4   9 107  1.34029e-04
  3   4   9 108  3.78400e-05
  3   4   9 119  1.38149e-04
  3   4   9 147  1.16953e-04
  3   4  10   9  1.17486e-05
  3   4  10  10 -4.06720e-05
  3   4  10  11  4.06928e-05
  3   4  10  14  1.27062e-05
  3   4  10  15 -1.29017e-05
  3   4  10  20 -2.57309e-05
  3   4  10  21  2.58642e-05
  3   4  10  28 -1.91430e-05
  3   4  10  32  4.15193e-05
  3   4  10  39  2.24434e-05
  3   4  10  45 -1.52351e-05
  3   4  10  47  1.17290e-05
  3   4  10  54  3.45028e-05
  3   4  10  57 -3.73855e-04
  3   4  10  69 -1.51346e-05
  3   4  10  70 -1.48036e-05
  3   4  10  72  1.08161e-04
  3   4  10  73  1.08241e-04
  3   4  10  75  2.45458e-05
  3   4  10  84  1.76368e-05
  3   4  10  93  1.46307e-04
  3   4  10  94  1.47684e-04
  3   4  10 100  5.46574e-05
  3   4  10 101 -5.55183e-05
  3   4  10 105  1.15858e-05
  3   4  10 111  4.31162e-04
  3   4  10 112  3.15994e-04
  3   4  10 113 -3.12787e-04
  3   4  10 116  3.23472e-04
  3   4  10 117  2.07951e-04
  3   4  10 120  4.02139e-05
  3   4  10 121  4.01102e-05
  3   4  10 122 -2.62246e-05
  3   4  10 130  2.30746e-05
  3   4  10 131  2.21500e-05
  3   4  10 134  6.19837e-05
  3   4  10 135  6.16783e-05
  3   4  10 137  1.94558e-04
  3   4  10 138 -1.94765e-04
  3   4  10 142 -7.93753e-04
  3   4  10 144 -8.79295e-04
  3   4  10 145 -9.08154e-04
  3   4  10 149 -3.83169e-04
  3   4  10 154  1.45187e-03
  3   4  10 157  1.01736e-04
  3   4  10 162  2.25996e-04
  3   4  10 167 -2.44460e-04
  3   4  10 170  1.49106e-04
  3   4  10 171  1.49129e-04
  3   4  10 174 -1.96085e-05
  3   4  11   8 -7.71642e-05
  3   4  11   9  7.66585e-05
  3   4  11  10  1.04955e-04
  3   4  11  11  1.04864e-04
  3   4  11  14 -9.12075e-05
  3   4  11  15 -9.14545e-05
  3   4  11  28  3.01507e-04
  3   4  11  32 -4.20263e-04
  3   4  11  33  2.73533e-04
  3   4  11  34 -2.73060e-04
  3   4  11  39 -1.51698e-05
  3   4  11  45  1.66794e-04
  3   4  11  47 -2.58629e-05
  3   4  11  49  3.63769e-05
  3   4  11  54  6.11169e-05
  3   4  11  56 -2.12019e-04
  3   4  11  57  2.14040e-04
  3   4  11  62  1.43901e-04
  3   4  11  69  1.99651e-04
  3   4  11  70 -2.00343e-04
  3   4  11  72 -2.49283e-04
  3   4  11  73  2.48882e-04
  3   4  11  78  2.06194e-04
  3   4  11  84  4.44485e-05
  3   4  11  86  5.65701e-05
  3   4  11  87 -5.65359e-05
  3   4  11  91 -3.48617e-05
  3   4  11  93  1.07211e-03
  3   4  11  94 -1.07136e-03
  3   4  11 100 -1.03630e-05
  3   4  11 105 -3.28791e-04
  3   4  11 111 -3.81545e-04
  3   4  11 112 -7.66553e-04
  3   4  11 116 -1.63517e-03
  3   4  11 117  1.65760e-03
  3   4  11 122  1.64249e-03
  3   4  11 123 -1.64297e-03
  3   4  11 126 -7.72698e-05
  3   4  11 127  7.72323e-05
  3   4  11 130 -2.24724e-04
  3   4  11 131  2.23140e-04
  3   4  11 134 -9.87020e-05
  3   4  11 135 -9.88477e-05
  3   4  11 142 -2.42856e-03
  3   4  11 144  2.67590e-03
  3   4  11 145  2.74550e-03
  3   4  11 149 -5.69756e-05
  3   4  11 154  1.86966e-04
  3   4  11 157  2.57247e-05
  3   4  11 162 -1.30076e-05
  3   4  12   8  3.31067e-04
  3   4  12   9 -3.31527e-04
  3   4  12  10  2.63282e-05
  3   4  12  11 -2.62528e-05
  3   4  12  14 -3.19263e-05
  3   4  12  15  3.17835e-05
  3   4  12  20 -1.17935e-04
  3   4  12  21 -1.19849e-04
  3   4  12  25 -5.95728e-05
  3   4  12  27 -8.37243e-05
  3   4  12  28  8.37388e-05
  3   4  12  32  1.41440e-05
  3   4  12  34 -1.19568e-04
  3   4  12  38 -8.43232e-05
  3   4  12  45 -3.22075e-04
  3   4  12  46 -1.48121e-04
  3   4  12  53  1.11617e-05
  3   4  12  56 -2.26915e-04
  3   4  12  57  2.23537e-04
  3   4  12  62  1.09378e-04
  3   4  12  63  1.16080e-04
  3   4  12  64 -1.15821e-04
  3   4  12  72 -1.80690e-04
  3   4  12  73 -1.80615e-04
  3   4  12  78 -9.18566e-05
  3   4  12  84  1.01231e-04
  3   4  12  86 -6.20244e-05
  3   4  12  87  6.20919e-05
  3   4  12  91  6.03402e-05
  3   4  12  93  6.25486e-05
  3   4  12  94  6.20344e-05
  3   4  12 100 -1.54292e-05
  3   4  12 101 -1.21229e-05
  3   4  12 111 -4.40951e-05
  3   4  12 112  7.00871e-05
  3   4  12 113  6.81810e-05
  3   4  12 116  1.09847e-04
  3   4  12 117  1.03747e-04
  3   4  12 122  2.26472e-04
  3   4  12 123  2.20639e-04
  3   4  12 126 -6.07114e-05
  3   4  12 127 -6.08493e-05
  3   4  12 130 -2.82937e-04
  3   4  12 131 -2.83372e-04
  3   4  12 134 -1.65158e-05
  3   4  12 135  1.63048e-05
  3   4  12 142 -1.05495e-03
  3   4  12 144  1.22477e-03
  3   4  12 145  1.21576e-03
  3   4  12 154  1.44176e-05
  3   4  13   8 -1.17602e-04
  3   4  13   9 -1.16771e-04
  3   4  13  10 -3.62361e-05
  3   4  13  11  3.63133e-05
  3   4  13  14 -6.41861e-05
  3   4  13  15 -6.40997e-05
  3   4  13  20  1.05048e-04
  3   4  13  21  1.06039e-04
  3   4  13  25  1.27687e-04
  3   4  13  27  9.94008e-05
  3   4  13  28 -9.93995e-05
  3   4  13  32  1.12566e-04
  3   4  13  34  5.81476e-04
  3   4  13  38 -4.82918e-04
  3   4  13  45 -7.69191e-05
  3   4  13  46  4.85760e-04
  3   4  13  48 -1.67725e-04
  3   4  13  53 -3.49226e-04
  3   4  13  62 -4.86077e-05
  3   4  13  72  1.47290e-04
  3   4  13  73 -1.47621e-04
  3   4  13  75  5.17524e-05
  3   4  13  84  3.87226e-05
  3   4  13  91 -1.66225e-05
  3   4  13  93 -1.27701e-04
  3   4  13  94  1.27825e-04
  3   4  13 100  7.77866e-05
  3   4  13 101 -7.77634e-05
  3   4  13 104  1.66600e-05
  3   4  13 105 -1.65328e-05
  3   4  13 111  1.24840e-04
  3   4  13 112 -6.31151e-05
  3   4  13 113  6.45506e-05
  3   4  13 116 -2.33588e-05
  3   4  13 120  5.07268e-05
  3   4  13 121 -5.01651e-05
  3   4  13 130  7.86690e-05
  3   4  13 131 -7.87124e-05
  3   4  13 134  4.88910e-05
  3   4  13 135 -4.90664e-05
  3   4  13 137 -7.20867e-05
  3   4  13 138 -7.20442e-05
  3   4  13 142  6.87852e-05
  3   4  13 144 -4.39112e-05
  3   4  13 145 -1.76767e-05
  3   4  13 149 -7.53674e-05
  3   4  13 157 -1.13862e-05
  3   4  13 162  2.44654e-05
  3   4  13 167 -2.77956e-05
  3   4  13 170  2.45255e-05
  3   4  13 171  2.46065e-05
  3   4  14   9 -2.89911e-04
  3   4  14  10  7.46098e-05
  3   4  14  11 -7.46954e-05
  3   4  14  14 -2.59225e-04
  3   4  14  15  2.59237e-04
  3   4  14  20 -2.29461e-05
  3   4  14  21 -2.30021e-05
  3   4  14  26 -1.25774e-04
  3   4  14  28  5.03027e-05
  3   4  14  32  6.34862e-05
  3   4  14  34 -3.20886e-04
  3   4  14  39 -4.93009e-04
  3   4  14  45  4.64510e-04
  3   4  14  49 -7.26087e-05
  3   4  14  53  1.62390e-04
  3   4  14  56  7.77955e-05
  3   4  14  57 -8.29465e-05
  3   4  14  62  3.26087e-04
  3   4  14  63  1.74595e-04
  3   4  14  64  1.75139e-04
  3   4  14  69  2.47412e-04
  3   4  14  70  2.47221e-04
  3   4  14  72 -2.80755e-05
  3   4  14  78 -2.56488e-04
  3   4  14  91 -1.95536e-05
  3   4  14  93 -2.66076e-05
  3   4  14  94  2.69743e-05
  3   4  14 100  4.49620e-05
  3   4  14 105 -7.10558e-05
  3   4  14 111  7.50468e-05
  3   4  14 112  6.15288e-05
  3   4  14 113 -6.12260e-05
  3   4  14 116  2.13918e-04
  3   4  14 121 -1.33419e-04
  3   4  14 122  2.58380e-04
  3   4  14 123  2.57028e-04
  3   4  14 130 -1.16623e-04
  3   4  14 131 -1.16616e-04
  3   4  14 134 -3.36809e-05
  3   4  14 135  3.38621e-05
  3   4  14 142 -8.68868e-04
  3   4  14 144 -9.24358e-04
  3   4  14 145  9.26288e-04
  3   4  14 148 -1.83323e-05
  3   4  14 149  1.40330e-05
  3   4  14 153  1.89137e-05
  3   4  14 154 -2.92164e-05
  3   4  14 163 -2.74918e-05
  3   4  14 166 -2.39143e-05
  3   4  14 174 -3.36001e-05
  3   4  14 175  3.35896e-05
  3   4  15   9 -9.54037e-05
  3   4  15  10 -1.68880e-04
  3   4  15  11  1.68786e-04
  3   4  15  14  2.16583e-05
  3   4  15  15 -2.11566e-05
  3   4  15  20  9.68703e-05
  3   4  15  21 -9.78660e-05
  3   4  15  26 -4.93386e-05
  3   4  15  32  7.08045e-05
  3   4  15  34  2.05311e-05
  3   4  15  45  2.77860e-05
  3   4  15  46 -1.46052e-04
  3   4  15  49  1.01931e-05
  3   4  15  53  5.87490e-05
  3   4  15  56 -2.13157e-05
  3   4  15  57  1.47293e-05
  3   4  15  63 -6.99165e-05
  3   4  15  64 -6.86553e-05
  3   4  15  70  2.12469e-05
  3   4  15  72 -2.36959e-04
  3   4  15  75 -3.51861e-05
  3   4  15  86 -3.70514e-05
  3   4  15  87  3.70534e-05
  3   4  15  91  1.38850e-04
  3   4  15  93 -2.95312e-04
  3   4  15  94 -2.95035e-04
  3   4  15 105  1.21504e-04
  3   4  15 111  5.35262e-05
  3   4  15 112  1.01215e-04
  3   4  15 113  9.99463e-05
  3   4  15 116 -5.27565e-05
  3   4  15 121  9.33972e-05
  3   4  15 123 -2.56380e-05
  3   4  15 126 -3.54050e-05
  3   4  15 127  3.28200e-05
  3   4  15 134 -5.73249e-05
  3   4  15 135 -5.71820e-05
  3   4  15 137 -4.82048e-05
  3   4  15 138 -4.81854e-05
  3   4  15 142  1.43628e-04
  3   4  15 144  2.87714e-04
  3   4  15 145 -2.86855e-04
  3   4  15 148  1.01008e-04
  3   4  15 149 -1.01594e-04
  3   4  15 153 -1.10623e-04
  3   4  15 154 -1.09846e-04
  3   4  15 170  2.23262e-05
  3   4  15 171  2.24871e-05
  3   4  17  10  1.17047e-04
  3   4  17  11 -1.17070e-04
  3   4  17  14  5.73611e-04
  3   4  17  15 -5.73677e-04
  3   4  17  20 -2.17296e-04
  3   4  17  21 -2.17300e-04
  3   4  17  26  2.78147e-05
  3   4  17  27  2.25816e-04
  3   4  17  28 -2.25849e-04
  3   4  17  32  1.08602e-04
  3   4  17  34 -4.42846e-04
  3   4  17  44 -1.75884e-04
  3   4  17  46 -6.79106e-04
  3   4  17  49  2.32208e-04
  3   4  17  53  1.86843e-04
  3   4  17  56  1.24550e-04
  3   4  17  57  1.23009e-04
  3   4  17  63  6.00658e-04
  3   4  17  64 -6.01177e-04
  3   4  17  72 -3.37617e-05
  3   4  17  74 -1.38870e-05
  3   4  17  84 -1.94686e-05
  3   4  17  91 -2.20573e-05
  3   4  17  93 -2.51822e-04
  3   4  17  94  2.52090e-04
  3   4  17 100  2.56511e-05
  3   4  17 105  5.96771e-05
  3   4  17 111 -7.39889e-05
  3   4  17 112 -1.64193e-05
  3   4  17 113  1.64281e-05
  3   4  17 116  6.74246e-05
  3   4  17 121  2.03337e-04
  3   4  17 122 -4.05160e-05
  3   4  17 123  3.99303e-05
  3   4  17 130 -7.97657e-05
  3   4  17 131 -7.97774e-05
  3   4  17 134 -9.17059e-05
  3   4  17 135  9.17246e-05
  3   4  17 142 -1.28627e-04
  3   4  17 143  1.28602e-04
  3   4  17 144  2.38021e-05
  3   4  17 145 -2.37347e-05
  3   4  17 148  8.24652e-05
  3   4  17 149  8.24660e-05
  3   4  17 174  3.80583e-05
  3   4  18  14  2.52508e-05
  3   4  18  15  2.38086e-05
  3   4  18  20  1.71562e-05
  3   4  18  26 -3.48197e-05
  3   4  18  44  1.15959e-05
  3   4  18  46  5.95921e-05
  3   4  18  56 -1.06308e-05
  3   4  18  57 -1.07231e-05
  3   4  18  63 -5.63365e-05
  3   4  18  64  5.05136e-05
  3   4  18  74  1.28011e-04
  3   4  18  84 -5.41487e-05
  3   4  18  86  3.07451e-04
  3   4  18  87 -3.07452e-04
  3   4  18  91 -9.07989e-05
  3   4  18 121 -1.56866e-05
  3   4  18 126  8.58645e-05
  3   4  18 127  8.71768e-05
  3   4  18 137 -6.57665e-05
  3   4  18 138 -6.58045e-05
  3   4  18 154  4.46299e-05
  3   5   6  12  1.23736e-04
  3   5   6  19  3.94444e-05
  3   5   6  24 -3.36662e-05
  3   5   6  36  7.05272e-05
  3   5   6  51  2.07237e-05
  3   5   6  62  1.89393e-05
  3   5   6  63  2.54626e-05
  3   5   6  65 -2.78620e-05
  3   5   6  67  1.27520e-05
  3   5   6  71  6.20924e-05
  3   5   6  77 -3.96406e-05
  3   5   6  80 -1.23652e-05
  3   5   6  89  2.24700e-05
  3   5   6 122 -2.08323e-05
  3   5   6 138  2.15563e-05
  3   5   7  18  2.05707e-04
  3   5   7  29  1.82051e-04
  3   5   7  41 -6.36355e-04
  3   5   7  52 -1.56382e-04
  3   5   7  62 -1.71087e-05
  3   5   7  63 -1.88493e-05
  3   5   7  66 -2.82640e-04
  3   5   7  67 -7.35561e-05
  3   5   7  92  2.75711e-04
  3   5   7  96 -4.12990e-04
  3   5   7  97  3.42588e-04
  3   5   7 103  1.11541e-04
  3   5   7 106 -2.48375e-05
  3   5   7 109 -4.20059e-04
  3   5   7 114  7.44151e-04
  3   5   7 122 -1.18599e-05
  3   5   7 124 -1.35209e-04
  3   5   7 133 -1.18180e-03
  3   5   7 136  4.40523e-04
  3   5   7 137  1.73451e-05
  3   5   7 138 -1.67710e-05
  3   5   7 146 -1.26243e-03
  3   5   7 150  2.03909e-05
  3   5   7 152 -6.08897e-04
  3   5   7 156  3.33080e-05
  3   5   7 160 -2.15963e-04
  3   5   7 164  1.40214e-04
  3   5   7 168  3.27687e-05
  3   5   7 172  4.90664e-05
  3   5   7 176  1.08969e-04
  3   5   7 177  7.94149e-05
  3   5   8  43 -1.59039e-03
  3   5   8 125 -2.53272e-05
  3   5   8 129 -2.14682e-03
  3   5   8 130 -2.20823e-05
  3   5   8 140  2.24178e-03
  3   5   9 102 -2.76118e-05
  3   5   9 107  3.37281e-05
  3   5   9 108  7.76031e-05
  3   5   9 119 -3.28005e-05
  3   5   9 147 -4.13793e-05
  3   5  10   8 -2.60287e-04
  3   5  10   9 -2.60257e-04
  3   5  10  14  5.37183e-05
  3   5  10  15 -5.36831e-05
  3   5  10  26 -1.21874e-05
  3   5  10  28  1.85835e-04
  3   5  10  32 -1.70620e-04
  3   5  10  33 -1.44142e-04
  3   5  10  34 -1.44396e-04
  3   5  10  39  2.62177e-04
  3   5  10  45  2.19051e-04
  3   5  10  47 -2.67092e-04
  3   5  10  49 -6.46316e-05
  3   5  10  54  2.27959e-04
  3   5  10  57 -4.39514e-05
  3   5  10  62  1.64256e-05
  3   5  10  63 -5.23022e-05
  3   5  10  64  5.21560e-05
  3   5  10  69 -1.33271e-04
  3   5  10  70 -1.33221e-04
  3   5  10  72  2.66570e-04
  3   5  10  73  2.66384e-04
  3   5  10  78  1.82262e-04
  3   5  10  84 -3.48516e-05
  3   5  10  86  6.07091e-05
  3   5  10  87  6.07791e-05
  3   5  10  91 -6.28712e-05
  3   5  10  93  5.65956e-04
  3   5  10  94  5.65981e-04
  3   5  10 105 -1.42624e-04
  3   5  10 111 -1.15522e-04
  3   5  10 112 -2.83845e-04
  3   5  10 113  2.87210e-04
  3   5  10 116  6.94828e-04
  3   5  10 117  7.01715e-04
  3   5  10 122  6.19738e-04
  3   5  10 123  6.20411e-04
  3   5  10 130  8.19442e-05
  3   5  10 131  8.25583e-05
  3   5  10 134 -2.58848e-05
  3   5  10 135 -2.60590e-05
  3   5  10 142 -8.83867e-04
  3   5  10 144  9.32428e-04
  3   5  10 145  8.91584e-04
  3   5  10 154  9.23488e-05
  3   5  10 157  1.21088e-05
  3   5  11   8 -5.70916e-05
  3   5  11   9  5.80941e-05
  3   5  11  26  6.62600e-05
  3   5  11  28 -1.62419e-05
  3   5  11  32  1.55395e-05
  3   5  11  45 -1.80161e-05
  3   5  11  47  4.41261e-05
  3   5  11  56  7.14095e-05
  3   5  11  57 -7.16482e-05
  3   5  11  72  1.19734e-04
  3   5  11  73 -1.20384e-04
  3   5  11  75  1.30291e-05
  3   5  11  84  1.32924e-05
  3   5  11  91 -1.64373e-05
  3   5  11  93 -7.37234e-05
  3   5  11  94  7.58280e-05
  3   5  11 100 -2.18995e-05
  3   5  11 101 -2.32307e-05
  3   5  11 111 -1.60872e-04
  3   5  11 112 -1.17749e-04
  3   5  11 116  1.15670e-04
  3   5  11 117 -8.65135e-05
  3   5  11 120  1.82014e-05
  3   5  11 121 -1.81929e-05
  3   5  11 122 -5.93841e-05
  3   5  11 137 -4.79388e-05
  3   5  11 138  4.83138e-05
  3   5  11 142  3.45343e-04
  3   5  11 144  3.55386e-04
  3   5  11 145  3.41349e-04
  3   5  11 149  1.31033e-04
  3   5  11 154 -6.70636e-04
  3   5  11 157 -5.27048e-05
  3   5  11 162 -9.07479e-05
  3   5  11 167  9.66473e-05
  3   5  11 170  5.29837e-05
  3   5  11 171 -5.30492e-05
  3   5  12   8 -3.85015e-05
  3   5  12   9  3.71308e-05
  3   5  12  10 -6.70936e-05
  3   5  12  11  6.72080e-05
  3   5  12  14  2.49611e-05
  3   5  12  15 -2.48161e-05
  3   5  12  20  2.49385e-05
  3   5  12  21  2.30065e-05
  3   5  12  25  7.35606e-05
  3   5  12  27  7.59911e-05
  3   5  12  28 -7.59344e-05
  3   5  12  32  2.11757e-04
  3   5  12  34  3.73776e-04
  3   5  12  38 -4.18073e-05
  3   5  12  45 -1.73162e-05
  3   5  12  46  2.23624e-04
  3   5  12  48 -1.20975e-04
  3   5  12  53 -1.56960e-05
  3   5  12  56  1.73102e-05
  3   5  12  57 -1.11381e-05
  3   5  12  62 -1.70293e-05
  3   5  12  69 -1.62580e-05
  3   5  12  70 -1.58290e-05
  3   5  12  72  7.41595e-05
  3   5  12  73  7.40718e-05
  3   5  12  75  4.70561e-05
  3   5  12  84  3.36289e-05
  3   5  12  93 -6.86274e-04
  3   5  12  94 -6.85918e-04
  3   5  12 100 -7.78702e-05
  3   5  12 101 -7.79888e-05
  3   5  12 104  1.96866e-04
  3   5  12 105  1.95839e-04
  3   5  12 111  4.80269e-04
  3   5  12 112  5.64866e-04
  3   5  12 113  5.64412e-04
  3   5  12 116  1.83974e-04
  3   5  12 117  1.72343e-04
  3   5  12 120  4.91758e-05
  3   5  12 121  4.93404e-05
  3   5  12 122  1.11862e-04
  3   5  12 123  8.94729e-05
  3   5  12 130  2.61596e-05
  3   5  12 131  2.61129e-05
  3   5  12 134  1.01976e-04
  3   5  12 135 -1.02124e-04
  3   5  12 137 -1.79872e-04
  3   5  12 138 -1.79640e-04
  3   5  12 142 -5.79196e-04
  3   5  12 144 -7.70012e-04
  3   5  12 145 -8.55732e-04
  3   5  12 149 -3.28374e-04
  3   5  12 154  1.11158e-03
  3   5  12 157  6.97634e-05
  3   5  12 162  1.80505e-04
  3   5  12 167 -1.93201e-04
  3   5  12 170 -1.23443e-04
  3   5  12 171  1.23411e-04
  3   5  12 174 -1.86594e-05
  3   5  13   8 -9.43313e-05
  3   5  13   9 -9.47000e-05
  3   5  13  10 -5.85251e-05
  3   5  13  11  5.83312e-05
  3   5  13  14  1.79457e-04
  3   5  13  15  1.79680e-04
  3   5  13  20 -6.40709e-05
  3   5  13  21 -6.21612e-05
  3   5  13  25  3.40829e-05
  3   5  13  27  2.29246e-05
  3   5  13  28 -2.30778e-05
  3   5  13  32  7.05878e-05
  3   5  13  34  7.71588e-05
  3   5  13  38  2.18942e-05
  3   5  13  45  2.12327e-04
  3   5  13  46  8.63000e-05
  3   5  13  53  1.36106e-05
  3   5  13  56  4.36469e-04
  3   5  13  57 -4.36367e-04
  3   5  13  63 -6.92012e-05
  3   5  13  64  6.94704e-05
  3   5  13  69 -1.60730e-04
  3   5  13  70  1.61428e-04
  3   5  13  72  7.40825e-05
  3   5  13  73 -7.38289e-05
  3   5  13  78 -1.24273e-04
  3   5  13  84 -8.55665e-05
  3   5  13  93 -2.48582e-04
  3   5  13  94  2.48804e-04
  3   5  13 100 -1.57394e-05
  3   5  13 101  1.49353e-05
  3   5  13 104 -1.55217e-04
  3   5  13 105  1.56535e-04
  3   5  13 111  1.11279e-04
  3   5  13 112  3.62412e-04
  3   5  13 113 -3.61974e-04
  3   5  13 116  1.29935e-03
  3   5  13 117 -1.29976e-03
  3   5  13 122 -1.33856e-03
  3   5  13 123  1.33710e-03
  3   5  13 126  8.64987e-05
  3   5  13 127  8.65408e-05
  3   5  13 130  9.16536e-05
  3   5  13 131 -9.14880e-05
  3   5  13 134  5.39484e-05
  3   5  13 135 -5.37465e-05
  3   5  13 142  2.73875e-03
  3   5  13 144 -2.82453e-03
  3   5  13 145 -2.86807e-03
  3   5  13 149  1.77339e-05
  3   5  13 154 -1.27906e-04
  3   5  13 157 -1.91748e-05
  3   5  13 162  1.18505e-05
  3   5  14   9  6.08154e-05
  3   5  14  10 -1.59116e-04
  3   5  14  11  1.59125e-04
  3   5  14  14 -2.72444e-05
  3   5  14  15  2.69231e-05
  3   5  14  20 -1.34970e-04
  3   5  14  21 -1.35256e-04
  3   5  14  26 -4.53085e-05
  3   5  14  32  8.86894e-05
  3   5  14  34 -4.40769e-05
  3   5  14  45  1.51840e-05
  3   5  14  49  1.11168e-05
  3   5  14  53  5.25458e-05
  3   5  14  63 -6.88640e-05
  3   5  14  64 -7.21608e-05
  3   5  14  69  1.50418e-05
  3   5  14  70  1.41271e-05
  3   5  14  72 -1.37515e-04
  3   5  14  75 -3.28452e-05
  3   5  14  86  3.55054e-05
  3   5  14  87  3.55000e-05
  3   5  14  91 -1.03561e-04
  3   5  14  93 -4.55561e-04
  3   5  14  94  4.55927e-04
  3   5  14 105  1.44490e-04
  3   5  14 111  6.62483e-05
  3   5  14 112  1.65751e-04
  3   5  14 113 -1.64630e-04
  3   5  14 116  7.20352e-05
  3   5  14 121  8.60079e-05
  3   5  14 122  3.63229e-05
  3   5  14 123  8.09983e-05
  3   5  14 126 -1.94271e-05
  3   5  14 127 -2.19355e-05
  3   5  14 134 -3.67201e-05
  3   5  14 135  3.66346e-05
  3   5  14 137 -6.84867e-05
  3   5  14 138 -6.83303e-05
  3   5  14 142 -2.65402e-04
  3   5  14 144  3.36804e-04
  3   5  14 145 -3.33401e-04
  3   5  14 148  1.39463e-04
  3   5  14 149 -1.41436e-04
  3   5  14 153 -3.26980e-04
  3   5  14 154  3.26445e-04
  3   5  14 170 -4.10928e-05
  3   5  14 171  4.11341e-05
  3   5  15   9 -1.97254e-04
  3   5  15  10 -6.72156e-05
  3   5  15  11  6.72683e-05
  3   5  15  14 -1.72624e-04
  3   5  15  15  1.72651e-04
  3   5  15  20 -3.13032e-05
  3   5  15  21  2.98572e-05
  3   5  15  26  1.15659e-04
  3   5  15  32 -7.60038e-05
  3   5  15  34 -2.97109e-04
  3   5  15  39  2.70896e-04
  3   5  15  45 -3.94161e-04
  3   5  15  46  3.29550e-04
  3   5  15  49  7.46303e-05
  3   5  15  53 -2.08989e-04
  3   5  15  56 -1.64211e-05
  3   5  15  57  1.60989e-05
  3   5  15  62 -2.65279e-04
  3   5  15  63 -1.71843e-04
  3   5  15  64 -1.70713e-04
  3   5  15  70 -1.67482e-04
  3   5  15  78  1.62300e-04
  3   5  15  91 -1.24603e-05
  3   5  15  93  4.28520e-05
  3   5  15  94  4.33133e-05
  3   5  15 100 -3.98667e-05
  3   5  15 105  8.58413e-05
  3   5  15 111 -1.45017e-04
  3   5  15 112 -1.43305e-04
  3   5  15 113 -1.43921e-04
  3   5  15 116  4.75347e-04
  3   5  15 121  1.16970e-04
  3   5  15 122 -4.89530e-04
  3   5  15 123  4.82127e-04
  3   5  15 130  3.45634e-05
  3   5  15 131 -3.45623e-05
  3   5  15 134  2.13907e-05
  3   5  15 135  2.15261e-05
  3   5  15 142 -2.00636e-03
  3   5  15 144  2.31520e-03
  3   5  15 145 -2.33244e-03
  3   5  15 148  2.06833e-05
  3   5  15 149 -1.58167e-05
  3   5  15 153 -2.47571e-05
  3   5  15 154 -3.36119e-05
  3   5  15 157 -2.24375e-05
  3   5  15 158  2.24981e-05
  3   5  15 163  5.81188e-05
  3   5  15 166  6.78685e-05
  3   5  15 174 -2.62271e-05
  3   5  15 175 -2.62181e-05
  3   5  17  14  4.63447e-05
  3   5  17  15 -4.47114e-05
  3   5  17  20  1.76164e-05
  3   5  17  21  1.27735e-05
  3   5  17  26 -4.10193e-05
  3   5  17  32 -1.12535e-05
  3   5  17  46  7.51514e-05
  3   5  17  56 -1.00820e-05
  3   5  17  57 -1.05127e-05
  3   5  17  62  1.73483e-05
  3   5  17  63 -4.76234e-05
  3   5  17  64  5.25907e-05
  3   5  17  74  1.21675e-04
  3   5  17  84 -4.80370e-05
  3   5  17  86  2.85677e-04
  3   5  17  87  2.85676e-04
  3   5  17  91  7.57318e-05
  3   5  17 116 -1.33304e-05
  3   5  17 121 -1.81701e-05
  3   5  17 126  8.39940e-05
  3   5  17 127 -8.30806e-05
  3   5  17 137 -6.50475e-05
  3   5  17 138 -6.50467e-05
  3   5  17 142  3.00877e-05
  3   5  17 143 -3.12926e-05
  3   5  17 144  1.09298e-05
  3   5  17 145 -1.11735e-05
  3   5  17 154  2.43836e-05
  3   5  18  10 -8.64443e-05
  3   5  18  11  8.64392e-05
  3   5  18  14 -5.06631e-04
  3   5  18  15 -5.06717e-04
  3   5  18  20  2.12632e-04
  3   5  18  21  2.12995e-04
  3   5  18  26 -3.00660e-05
  3   5  18  27 -2.07181e-04
  3   5  18  28 -2.07158e-04
  3   5  18  32 -1.12199e-04
  3   5  18  34  4.79351e-04
  3   5  18  44  1.20595e-04
  3   5  18  46  7.01321e-04
  3   5  18  49 -2.22680e-04
  3   5  18  53 -1.93245e-04
  3   5  18  56 -1.17589e-04
  3   5  18  57 -1.17617e-04
  3   5  18  63 -5.84383e-04
  3   5  18  64  5.82595e-04
  3   5  18  72  4.99097e-05
  3   5  18  74  1.20916e-05
  3   5  18  84  1.71396e-05
  3   5  18  91 -2.03899e-05
  3   5  18  93  2.69560e-04
  3   5  18  94 -2.69241e-04
  3   5  18 100 -2.08857e-05
  3   5  18 105 -7.50270e-05
  3   5  18 111  6.10903e-05
  3   5  18 116 -8.51109e-05
  3   5  18 121 -1.99189e-04
  3   5  18 122  6.29735e-05
  3   5  18 123 -6.30623e-05
  3   5  18 130 -8.51982e-05
  3   5  18 131 -8.52042e-05
  3   5  18 134  8.83344e-05
  3   5  18 135 -8.83151e-05
  3   5  18 142 -2.04099e-04
  3   5  18 143 -1.78912e-04
  3   5  18 144  1.81511e-04
  3   5  18 145  1.82077e-04
  3   5  18 148 -8.58131e-05
  3   5  18 149  8.51636e-05
  3   5  18 174  3.74258e-05
  3   6   7  16 -1.32544e-05
  3   6   7  17 -1.85619e-05
  3   6   7  23 -1.79558e-05
  3   6   7  30  1.47512e-05
  3   6   7  42 -1.50645e-05
  3   6   7  50  3.63922e-05
  3   6   7  69 -1.65939e-05
  3   6   7  95  1.59331e-05
  3   6   7  98 -4.07410e-05
  3   6   7 129 -1.01150e-03
  3   6   7 130  4.06825e-05
  3   6   7 137 -1.00441e-05
  3   6   7 138 -1.21935e-05
  3   6   7 140  1.30588e-03
  3   6   7 165  8.30910e-05
  3   6   7 169  7.66413e-05
  3   6   7 173 -2.09847e-05
  3   6   7 176  4.86108e-05
  3   6   8  18  1.95468e-04
  3   6   8  29  7.67845e-05
  3   6   8  41 -8.96476e-04
  3   6   8  52  1.82403e-04
  3   6   8  59  5.76862e-04
  3   6   8  66 -3.79070e-04
  3   6   8  92  3.44506e-04
  3   6   8  96 -4.43903e-04
  3   6   8  97  2.99911e-04
  3   6   8 109  3.15322e-04
  3   6   8 114  5.48333e-04
  3   6   8 115 -2.67721e-05
  3   6   8 124 -1.46716e-04
  3   6   8 125 -5.97379e-05
  3   6   8 128  4.65337e-05
  3   6   8 133  7.48973e-04
  3   6   8 136  2.46695e-04
  3   6   8 146 -1.36650e-03
  3   6   8 150 -2.93097e-03
  3   6   8 152 -1.30824e-03
  3   6   8 156 -8.49981e-05
  3   6   8 160  2.73639e-04
  3   6   8 168  2.64757e-05
  3   6   8 172  3.47633e-04
  3   6   8 173  3.27185e-05
  3   6   9  13 -6.96858e-04
  3   6   9  17  9.68587e-04
  3   6   9  22 -8.02574e-05
  3   6   9  35  1.02978e-03
  3   6   9  37 -3.95864e-04
  3   6   9  50 -2.00248e-05
  3   6   9  60  6.92105e-04
  3   6   9  68 -1.91215e-04
  3   6   9  76  5.25428e-04
  3   6   9  81  2.32321e-05
  3   6   9  82 -4.05914e-05
  3   6   9  88 -2.78118e-05
  3   6   9 108 -1.02560e-05
  3   6   9 119 -1.48865e-05
  3   6   9 128 -2.79229e-05
  3   6   9 139 -1.58207e-05
  3   6  10   8  1.74452e-05
  3   6  10   9 -1.76919e-05
  3   6  10  10 -2.40307e-05
  3   6  10  11 -2.40560e-05
  3   6  10  14 -2.54562e-05
  3   6  10  15 -2.43788e-05
  3   6  10  20  2.53363e-04
  3   6  10  21  2.53504e-04
  3   6  10  28 -1.20933e-05
  3   6  10  32  1.53985e-04
  3   6  10  47  2.57788e-05
  3   6  10  54 -5.38320e-05
  3   6  10  57  3.77000e-05
  3   6  10  62 -2.31580e-05
  3   6  10  72  1.30824e-04
  3   6  10  73 -1.30790e-04
  3   6  10  75 -1.85704e-05
  3   6  10  93  4.50961e-04
  3   6  10  94 -4.51052e-04
  3   6  10 100  1.35525e-05
  3   6  10 101  1.68514e-05
  3   6  10 105 -1.86916e-04
  3   6  10 111 -9.23697e-05
  3   6  10 112 -1.49527e-04
  3   6  10 113 -1.49404e-04
  3   6  10 116  3.16685e-05
  3   6  10 117 -5.22729e-05
  3   6  10 120 -9.16312e-05
  3   6  10 121  9.17764e-05
  3   6  10 122 -1.28998e-05
  3   6  10 123  1.02720e-05
  3   6  10 134  1.23674e-04
  3   6  10 135 -1.23609e-04
  3   6  10 137  3.49635e-05
  3   6  10 138  3.52426e-05
  3   6  10 142  1.16331e-04
  3   6  10 144 -1.90064e-04
  3   6  10 145  1.72357e-04
  3   6  10 149  1.06421e-04
  3   6  10 154 -2.08879e-04
  3   6  10 162 -2.63942e-05
  3   6  10 167  2.65901e-05
  3   6  10 170  1.43057e-05
  3   6  10 171 -1.41768e-05
  3   6  11   8  4.45437e-05
  3   6  11   9  4.44445e-05
  3   6  11  10 -2.40904e-05
  3   6  11  11  2.40963e-05
  3   6  11  14  2.18830e-04
  3   6  11  15 -2.19426e-04
  3   6  11  20  1.10739e-04
  3   6  11  21 -1.09833e-04
  3   6  11  26 -4.82781e-05
  3   6  11  28 -2.60798e-04
  3   6  11  32 -1.15575e-04
  3   6  11  33 -2.20993e-04
  3   6  11  34 -2.20360e-04
  3   6  11  39  3.10969e-04
  3   6  11  45 -1.54532e-04
  3   6  11  47 -1.33727e-04
  3   6  11  49  1.82808e-04
  3   6  11  54  2.83390e-04
  3   6  11  56 -1.45181e-05
  3   6  11  57 -1.52866e-05
  3   6  11  62 -1.79077e-04
  3   6  11  63  3.98930e-05
  3   6  11  64  3.99851e-05
  3   6  11  69 -8.89984e-05
  3   6  11  70 -8.92690e-05
  3   6  11  72  9.16848e-05
  3   6  11  73  9.20217e-05
  3   6  11  78  8.18425e-05
  3   6  11  84  2.94836e-05
  3   6  11  86  3.08229e-05
  3   6  11  87  3.07922e-05
  3   6  11  93 -1.00901e-04
  3   6  11  94 -1.01940e-04
  3   6  11 105 -1.12013e-04
  3   6  11 111  1.77230e-05
  3   6  11 116  3.23665e-04
  3   6  11 117  3.23031e-04
  3   6  11 120  2.16480e-05
  3   6  11 121  2.14417e-05
  3   6  11 122  2.84217e-04
  3   6  11 123  2.76017e-04
  3   6  11 126  8.19454e-05
  3   6  11 127  8.17926e-05
  3   6  11 130  3.61929e-04
  3   6  11 131  3.59030e-04
  3   6  11 142 -5.91747e-04
  3   6  11 144 -4.54115e-04
  3   6  11 145  4.66813e-04
  3   6  11 154  3.04922e-05
  3   6  12   8  2.06894e-04
  3   6  12   9  2.06684e-04
  3   6  12  10 -8.97196e-05
  3   6  12  11 -8.98075e-05
  3   6  12  14 -4.42790e-04
  3   6  12  15 -4.42418e-04
  3   6  12  20  1.50580e-04
  3   6  12  21 -1.48280e-04
  3   6  12  25  6.47186e-05
  3   6  12  32  2.82830e-04
  3   6  12  34 -9.97272e-05
  3   6  12  45 -4.18538e-04
  3   6  12  46  2.38313e-05
  3   6  12  48 -1.32540e-05
  3   6  12  53  2.10786e-05
  3   6  12  56 -2.16232e-04
  3   6  12  57 -2.15590e-04
  3   6  12  62 -4.26378e-04
  3   6  12  63  8.41271e-05
  3   6  12  64  8.40343e-05
  3   6  12  69  1.19190e-04
  3   6  12  70 -1.18978e-04
  3   6  12  72 -1.63321e-04
  3   6  12  73  1.63169e-04
  3   6  12  78  8.05970e-05
  3   6  12  84  7.77099e-05
  3   6  12  86  4.07111e-05
  3   6  12  87  4.07853e-05
  3   6  12  91  2.85664e-05
  3   6  12  93  6.19475e-04
  3   6  12  94 -6.19132e-04
  3   6  12 100  1.15709e-05
  3   6  12 101 -1.18378e-05
  3   6  12 104  1.42216e-04
  3   6  12 105 -1.39706e-04
  3   6  12 111 -1.68464e-05
  3   6  12 112 -5.83625e-05
  3   6  12 113  5.92054e-05
  3   6  12 116 -1.59400e-04
  3   6  12 117  1.59079e-04
  3   6  12 120  6.26817e-05
  3   6  12 121 -6.24893e-05
  3   6  12 122  8.70362e-05
  3   6  12 123 -8.54405e-05
  3   6  12 126  2.11415e-04
  3   6  12 127 -2.11532e-04
  3   6  12 130  7.99730e-04
  3   6  12 131 -8.00623e-04
  3   6  12 134  1.26432e-04
  3   6  12 135  1.26880e-04
  3   6  12 142 -8.25551e-04
  3   6  12 144 -2.57537e-04
  3   6  12 145  2.60614e-04
  3   6  12 149 -2.41213e-05
  3   6  12 154  3.01900e-05
  3   6  12 157 -1.12550e-05
  3   6  12 167 -1.11325e-05
  3   6  13   8  7.05066e-05
  3   6  13   9 -7.08104e-05
  3   6  13  10 -3.06069e-05
  3   6  13  11 -3.03785e-05
  3   6  13  14 -1.80157e-05
  3   6  13  15  1.71355e-05
  3   6  13  20 -5.98105e-04
  3   6  13  21  5.98198e-04
  3   6  13  25  7.00461e-05
  3   6  13  27 -6.66306e-04
  3   6  13  28 -6.65973e-04
  3   6  13  32  4.77597e-04
  3   6  13  34  5.07753e-04
  3   6  13  38 -5.76520e-04
  3   6  13  46  2.32675e-04
  3   6  13  48  4.18202e-04
  3   6  13  53 -5.65317e-04
  3   6  13  56 -2.83591e-05
  3   6  13  57 -3.04204e-05
  3   6  13  62 -1.61952e-05
  3   6  13  72 -1.28163e-04
  3   6  13  73 -1.27909e-04
  3   6  13  75 -4.34452e-05
  3   6  13  84 -2.22226e-05
  3   6  13  93  1.27080e-04
  3   6  13  94  1.26966e-04
  3   6  13 100  3.42633e-05
  3   6  13 101  3.39031e-05
  3   6  13 104 -3.51816e-04
  3   6  13 105 -3.52712e-04
  3   6  13 111 -5.91631e-05
  3   6  13 120 -2.23082e-04
  3   6  13 121 -2.23317e-04
  3   6  13 122  4.03105e-05
  3   6  13 123  6.02451e-05
  3   6  13 126  1.23930e-05
  3   6  13 127 -1.17222e-05
  3   6  13 134  2.90990e-04
  3   6  13 135  2.90687e-04
  3   6  13 137 -3.35711e-05
  3   6  13 138  3.38177e-05
  3   6  13 144 -1.17603e-04
  3   6  13 145  1.33775e-04
  3   6  13 149  1.15035e-04
  3   6  13 154  7.14432e-05
  3   6  13 157  4.87029e-05
  3   6  13 162  1.11585e-05
  3   6  13 167 -1.87836e-05
  3   6  13 170 -1.77140e-05
  3   6  13 171  1.78916e-05
  3   6  13 174 -2.91158e-05
  3   6  14   9  6.43549e-05
  3   6  14  10 -6.83550e-05
  3   6  14  11 -6.83921e-05
  3   6  14  14 -2.55922e-04
  3   6  14  15 -2.56072e-04
  3   6  14  20 -2.34897e-04
  3   6  14  21  2.35039e-04
  3   6  14  28 -3.45994e-04
  3   6  14  32  2.52360e-04
  3   6  14  34  1.17506e-04
  3   6  14  39  3.42521e-04
  3   6  14  45 -3.05928e-04
  3   6  14  49  2.25881e-04
  3   6  14  53 -2.10218e-04
  3   6  14  56 -4.92909e-05
  3   6  14  57 -4.35928e-05
  3   6  14  62 -2.40294e-04
  3   6  14  69  1.07491e-04
  3   6  14  70 -1.07504e-04
  3   6  14  72 -1.28066e-04
  3   6  14  78  8.60144e-05
  3   6  14  83 -1.59732e-05
  3   6  14  84 -1.59578e-05
  3   6  14  93  2.65696e-04
  3   6  14  94  2.65971e-04
  3   6  14 100  1.69210e-05
  3   6  14 105 -1.63651e-04
  3   6  14 111 -4.84507e-05
  3   6  14 112 -5.25725e-05
  3   6  14 113 -5.24307e-05
  3   6  14 116 -1.21163e-04
  3   6  14 121 -8.35324e-05
  3   6  14 122  8.67476e-05
  3   6  14 123 -8.29433e-05
  3   6  14 126  1.12742e-05
  3   6  14 130  3.83207e-04
  3   6  14 131 -3.83289e-04
  3   6  14 134  1.24979e-04
  3   6  14 135  1.25025e-04
  3   6  14 142 -5.32031e-04
  3   6  14 144  2.99957e-04
  3   6  14 145  2.98790e-04
  3   6  14 148 -2.06762e-05
  3   6  14 149 -1.85962e-05
  3   6  14 153  1.14165e-05
  3   6  14 154  1.37765e-05
  3   6  14 157  1.98643e-05
  3   6  14 158  2.00025e-05
  3   6  15   9 -2.15999e-05
  3   6  15  20  2.38776e-05
  3   6  15  21  2.41993e-05
  3   6  15  34 -2.05378e-05
  3   6  15  57  1.15150e-05
  3   6  15  72 -1.02095e-05
  3   6  15  75 -3.15284e-05
  3   6  15  83 -4.39660e-05
  3   6  15  84 -4.39830e-05
  3   6  15  93  1.17003e-05
  3   6  15  94 -1.16233e-05
  3   6  15 116 -1.22313e-05
  3   6  15 123  1.29485e-05
  3   6  15 126 -8.13802e-05
  3   6  15 127 -8.27199e-05
  3   6  15 137 -2.16115e-05
  3   6  15 138  2.16980e-05
  3   6  15 142 -6.05705e-05
  3   6  15 144  7.51961e-05
  3   6  15 145  7.75647e-05
  3   6  15 148  5.45142e-05
  3   6  15 149  5.53262e-05
  3   6  15 153 -1.55438e-05
  3   6  15 154  1.38961e-05
  3   6  16   7 -4.78563e-04
  3   6  16  12 -7.30784e-05
  3   6  16  19  1.13145e-03
  3   6  16  24 -1.74222e-03
  3   6  16  36  4.39456e-04
  3   6  16  40 -5.14244e-04
  3   6  16  51 -2.76929e-04
  3   6  16  65  2.86215e-04
  3   6  16  71 -8.95575e-04
  3   6  16  77 -9.79044e-04
  3   6  16  80  9.97576e-04
  3   6  16  85 -1.00568e-03
  3   6  16  89 -2.81156e-04
  3   6  17  10 -1.05102e-05
  3   6  17  11 -1.05686e-05
  3   6  17  14  1.48222e-04
  3   6  17  15  1.48340e-04
  3   6  17  26 -1.14343e-05
  3   6  17  27  7.11642e-05
  3   6  17  28  7.11748e-05
  3   6  17  34 -1.16850e-04
  3   6  17  44 -5.45324e-05
  3   6  17  46 -1.64963e-04
  3   6  17  49 -4.65463e-05
  3   6  17  53  5.54304e-05
  3   6  17  56  3.03350e-05
  3   6  17  57 -3.20270e-05
  3   6  17  63  1.43278e-04
  3   6  17  64  1.42672e-04
  3   6  17 105 -1.05810e-05
  3   6  17 111 -1.45253e-05
  3   6  17 116  2.01716e-05
  3   6  17 121 -4.77703e-05
  3   6  17 122  1.24493e-05
  3   6  17 123  1.22100e-05
  3   6  17 134 -1.64689e-05
  3   6  17 135 -1.63466e-05
  3   6  17 142  5.12354e-05
  3   6  17 143  5.13043e-05
  3   6  17 144  4.15069e-05
  3   6  17 145  4.14869e-05
  3   6  17 148 -2.24132e-05
  3   6  17 149  2.24376e-05
  3   6  18  10  2.97787e-05
  3   6  18  11  2.97549e-05
  3   6  18  14  2.05496e-05
  3   6  18  15 -2.01319e-05
  3   6  18  20  6.51188e-05
  3   6  18  21 -6.53558e-05
  3   6  18  32  1.36057e-05
  3   6  18  34 -1.27091e-05
  3   6  18  46 -4.11786e-05
  3   6  18  53  1.10493e-05
  3   6  18  56 -1.41645e-05
  3   6  18  57  1.02224e-05
  3   6  18  63 -2.68840e-05
  3   6  18  64 -3.09239e-05
  3   6  18  74 -2.99444e-05
  3   6  18  84  1.52983e-05
  3   6  18  86 -7.41139e-05
  3   6  18  87 -7.41157e-05
  3   6  18  91  2.13990e-05
  3   6  18  93 -7.33951e-05
  3   6  18  94 -7.32859e-05
  3   6  18 105  2.58993e-05
  3   6  18 121  2.63535e-05
  3   6  18 126 -2.81976e-05
  3   6  18 127  2.54589e-05
  3   6  18 134 -2.36420e-05
  3   6  18 135 -2.37044e-05
  3   6  18 137  1.68228e-05
  3   6  18 138 -1.69364e-05
  3   6  18 145 -1.00760e-05
  3   6  18 154  1.18270e-05
  3   7   8  12  1.31886e-05
  3   7   8  16  1.67425e-05
  3   7   8  30 -7.36819e-05
  3   7   8  42  6.82743e-05
  3   7   8  77 -2.40350e-05
  3   7   8  98  6.27077e-05
  3   7   9  19 -5.56656e-04
  3   7   9  23 -3.77367e-05
  3   7   9  24 -4.54716e-04
  3   7   9  77  4.74607e-04
  3   7   9  95  1.29756e-05
  3   7   9 139 -3.93183e-05
  3   7   9 141 -4.72500e-05
  3   7  10   8  1.41317e-04
  3   7  10   9 -1.41250e-04
  3   7  10  20 -2.73979e-05
  3   7  10  21 -2.75281e-05
  3   7  10  26  1.10604e-05
  3   7  10  28 -1.65019e-04
  3   7  10  32 -7.11976e-05
  3   7  10  39 -9.80567e-05
  3   7  10  45 -1.09179e-04
  3   7  10  47  8.27264e-05
  3   7  10  49  5.39166e-05
  3   7  10  54 -2.46785e-05
  3   7  10  57  2.39108e-05
  3   7  10  62 -2.55952e-05
  3   7  10  69 -6.07685e-05
  3   7  10  70  6.06363e-05
  3   7  10  73 -7.75027e-05
  3   7  10  78 -8.69780e-05
  3   7  10  84  2.29969e-05
  3   7  10  86 -2.23057e-05
  3   7  10  87  2.23498e-05
  3   7  10  91  3.89427e-05
  3   7  10 105  1.73136e-05
  3   7  10 116  3.03668e-04
  3   7  10 117 -2.93726e-04
  3   7  10 122 -2.79407e-04
  3   7  10 123  2.88304e-04
  3   7  10 126  2.76727e-05
  3   7  10 127 -2.78275e-05
  3   7  10 138  1.14103e-05
  3   7  10 142  4.82250e-04
  3   7  10 144  5.92606e-04
  3   7  10 145 -5.60169e-04
  3   7  10 149 -1.14998e-05
  3   7  10 154  3.86722e-05
  3   7  11   8 -5.77269e-05
  3   7  11   9 -5.80493e-05
  3   7  11  20  7.08991e-05
  3   7  11  21 -7.12337e-05
  3   7  11  32 -1.05820e-04
  3   7  11  47  1.41647e-05
  3   7  11  56  6.08342e-05
  3   7  11  57  5.88529e-05
  3   7  11  73 -1.55144e-04
  3   7  11  91 -1.01011e-05
  3   7  11  93  1.98560e-04
  3   7  11  94  1.98454e-04
  3   7  11 100  1.44351e-05
  3   7  11 101 -1.48172e-05
  3   7  11 105 -2.81631e-05
  3   7  11 111 -8.91587e-05
  3   7  11 112 -1.54045e-04
  3   7  11 116 -7.33267e-05
  3   7  11 117 -8.08003e-05
  3   7  11 120  4.23262e-05
  3   7  11 121  4.23410e-05
  3   7  11 122 -9.07811e-05
  3   7  11 123 -3.02290e-05
  3   7  11 131  5.29437e-04
  3   7  11 134 -4.35628e-05
  3   7  11 135  4.35543e-05
  3   7  11 137  1.96270e-05
  3   7  11 138  1.99049e-05
  3   7  11 142  1.07257e-04
  3   7  11 144 -1.79393e-04
  3   7  11 145  2.11425e-04
  3   7  11 149  5.18777e-05
  3   7  11 154 -3.32899e-04
  3   7  11 157 -3.20336e-05
  3   7  11 162 -4.54685e-05
  3   7  11 167  4.79632e-05
  3   7  11 170 -2.70955e-05
  3   7  11 171 -2.70695e-05
  3   7  12   8 -1.75875e-05
  3   7  12   9 -1.46662e-05
  3   7  12  10 -3.73740e-05
  3   7  12  11 -3.72717e-05
  3   7  12  14 -2.80419e-05
  3   7  12  15 -2.79568e-05
  3   7  12  20  1.46079e-04
  3   7  12  21 -1.45357e-04
  3   7  12  25 -1.95957e-05
  3   7  12  27  1.22251e-04
  3   7  12  28  1.22335e-04
  3   7  12  32  5.47451e-05
  3   7  12  45 -1.87047e-05
  3   7  12  46 -4.12280e-05
  3   7  12  48 -8.90007e-05
  3   7  12  53  1.60839e-04
  3   7  12  56 -2.83981e-05
  3   7  12  57 -2.35364e-05
  3   7  12  62 -1.14815e-05
  3   7  12  69  1.29351e-05
  3   7  12  70 -1.23090e-05
  3   7  12  73  1.24460e-04
  3   7  12  75  1.64978e-05
  3   7  12  84  1.91257e-05
  3   7  12  93  2.12614e-04
  3   7  12  94 -2.12924e-04
  3   7  12 100  5.09073e-05
  3   7  12 101 -5.21846e-05
  3   7  12 104  2.24068e-04
  3   7  12 105 -2.24628e-04
  3   7  12 111  2.62799e-04
  3   7  12 112 -5.18883e-05
  3   7  12 113  5.11778e-05
  3   7  12 116 -1.45697e-04
  3   7  12 117  1.52407e-04
  3   7  12 120  1.02908e-04
  3   7  12 121 -1.02977e-04
  3   7  12 122 -1.34514e-05
  3   7  12 123 -1.40985e-05
  3   7  12 131  3.63326e-04
  3   7  12 137  1.07303e-04
  3   7  12 138 -1.06531e-04
  3   7  12 142 -4.09671e-04
  3   7  12 144  3.77639e-04
  3   7  12 145 -2.79129e-04
  3   7  12 149 -2.07942e-04
  3   7  12 154  6.07549e-04
  3   7  12 157  3.24895e-05
  3   7  12 162  9.96344e-05
  3   7  12 167 -1.06382e-04
  3   7  12 170  6.71242e-05
  3   7  12 171  6.70460e-05
  3   7  13   8  1.31464e-04
  3   7  13   9 -1.32333e-04
  3   7  13  10  7.00036e-05
  3   7  13  11  7.00643e-05
  3   7  13  14  9.13306e-05
  3   7  13  15 -9.14634e-05
  3   7  13  20  3.51071e-05
  3   7  13  21 -3.54125e-05
  3   7  13  25  1.43395e-05
  3   7  13  27 -2.58625e-05
  3   7  13  28 -2.62077e-05
  3   7  13  32 -1.75778e-05
  3   7  13  34  2.20556e-05
  3   7  13  45 -3.48045e-05
  3   7  13  48  1.53489e-05
  3   7  13  53 -1.45210e-05
  3   7  13  56  1.55227e-04
  3   7  13  57  1.54666e-04
  3   7  13  62  2.93985e-05
  3   7  13  63  3.86681e-05
  3   7  13  64  3.88920e-05
  3   7  13  69 -3.87720e-05
  3   7  13  70 -3.89641e-05
  3   7  13  73  9.19291e-05
  3   7  13  78  2.00143e-05
  3   7  13  84  4.63951e-05
  3   7  13  86  2.67666e-05
  3   7  13  87 -2.67080e-05
  3   7  13  91  3.26296e-05
  3   7  13  93 -5.50780e-04
  3   7  13  94 -5.50883e-04
  3   7  13 100 -1.01164e-05
  3   7  13 104  5.75257e-05
  3   7  13 105  5.58206e-05
  3   7  13 111 -1.10254e-04
  3   7  13 112  3.80301e-04
  3   7  13 113  3.81240e-04
  3   7  13 116  7.48418e-04
  3   7  13 117  7.52455e-04
  3   7  13 120  1.04319e-05
  3   7  13 121  1.05584e-05
  3   7  13 122  7.67382e-04
  3   7  13 123  7.66488e-04
  3   7  13 134  2.29715e-05
  3   7  13 135  2.39549e-05
  3   7  13 142 -1.70007e-03
  3   7  13 144 -1.63589e-03
  3   7  13 145  1.64694e-03
  3   7  13 149 -3.10476e-05
  3   7  13 154  7.40978e-05
  3   7  13 157  1.07330e-05
  3   7  14  20  1.07952e-05
  3   7  14  21 -1.04912e-05
  3   7  14  26  6.79242e-05
  3   7  14  34 -1.72207e-05
  3   7  14  56  2.17112e-05
  3   7  14  57  2.06209e-05
  3   7  14  62 -1.75528e-05
  3   7  14  63  3.70636e-05
  3   7  14  64 -3.81918e-05
  3   7  14  75  3.88655e-05
  3   7  14  83  4.26338e-05
  3   7  14  84  4.25743e-05
  3   7  14  86  1.10779e-05
  3   7  14  87 -1.10751e-05
  3   7  14  91 -3.64242e-05
  3   7  14 111 -1.93964e-05
  3   7  14 112 -3.43502e-05
  3   7  14 113 -3.50736e-05
  3   7  14 116 -4.23232e-05
  3   7  14 122 -1.60352e-05
  3   7  14 123  2.58807e-05
  3   7  14 126 -2.81050e-05
  3   7  14 127  3.03129e-05
  3   7  14 131  9.27120e-05
  3   7  14 137  3.91083e-05
  3   7  14 138 -3.88091e-05
  3   7  14 142 -1.51115e-04
  3   7  14 144 -1.36093e-04
  3   7  14 145 -1.36424e-04
  3   7  14 148 -5.17239e-05
  3   7  14 149 -5.20966e-05
  3   7  14 153  2.06286e-04
  3   7  14 154  2.06841e-04
  3   7  14 170  2.43921e-05
  3   7  14 171  2.46082e-05
  3   7  15  10 -4.97705e-05
  3   7  15  11 -4.97516e-05
  3   7  15  14  1.70994e-04
  3   7  15  15  1.71165e-04
  3   7  15  20 -2.21287e-05
  3   7  15  21 -2.15720e-05
  3   7  15  26  5.48493e-05
  3   7  15  28 -9.62208e-05
  3   7  15  34  2.56300e-04
  3   7  15  39  1.18238e-04
  3   7  15  45 -3.08887e-04
  3   7  15  46 -2.52896e-04
  3   7  15  49  1.18517e-04
  3   7  15  53  8.27493e-05
  3   7  15  56  1.61159e-04
  3   7  15  57  1.60053e-04
  3   7  15  62 -1.42685e-04
  3   7  15  63  1.06120e-04
  3   7  15  64 -1.06155e-04
  3   7  15  70 -1.41360e-04
  3   7  15  78  1.17250e-04
  3   7  15  83 -1.44638e-05
  3   7  15  84 -1.45405e-05
  3   7  15  91  1.46683e-05
  3   7  15  93  9.38482e-05
  3   7  15  94 -9.36333e-05
  3   7  15 100  1.80532e-05
  3   7  15 105 -3.66062e-05
  3   7  15 111 -1.10500e-04
  3   7  15 112 -1.31797e-04
  3   7  15 113  1.31886e-04
  3   7  15 116  2.80954e-04
  3   7  15 121  2.85846e-05
  3   7  15 122  2.83383e-04
  3   7  15 123  2.82345e-04
  3   7  15 134 -3.94185e-05
  3   7  15 135  3.94078e-05
  3   7  15 142  1.15105e-03
  3   7  15 144  1.35015e-03
  3   7  15 145  1.35985e-03
  3   7  15 148 -2.67058e-05
  3   7  15 149 -2.41879e-05
  3   7  15 153  7.75144e-05
  3   7  15 154 -8.29411e-05
  3   7  15 163 -3.78001e-05
  3   7  15 166 -4.04794e-05
  3   7  15 174  1.67203e-05
  3   7  15 175 -1.66965e-05
  3   7  16  22  7.10509e-04
  3   7  16  76 -5.20608e-04
  3   7  16  81  4.22946e-04
  3   7  17  10 -7.03445e-05
  3   7  17  11 -7.02965e-05
  3   7  17  14 -7.55384e-05
  3   7  17  15 -7.44051e-05
  3   7  17  20 -1.64650e-04
  3   7  17  21  1.66054e-04
  3   7  17  26  1.11235e-05
  3   7  17  32 -6.71293e-05
  3   7  17  34  3.12369e-05
  3   7  17  44  1.55968e-05
  3   7  17  46  1.43988e-04
  3   7  17  49 -2.56673e-05
  3   7  17  53 -3.31650e-05
  3   7  17  56  3.26095e-05
  3   7  17  57 -3.30199e-05
  3   7  17  63  7.26029e-05
  3   7  17  64  7.57571e-05
  3   7  17  74  1.02535e-04
  3   7  17  84 -3.66075e-05
  3   7  17  86  2.33536e-04
  3   7  17  87 -2.33535e-04
  3   7  17  91  6.29182e-05
  3   7  17  93  1.95275e-04
  3   7  17  94  1.95542e-04
  3   7  17 105 -4.04609e-05
  3   7  17 111  2.84057e-05
  3   7  17 112  1.65596e-05
  3   7  17 113  1.64420e-05
  3   7  17 116 -1.40297e-05
  3   7  17 121 -7.62691e-05
  3   7  17 126  7.05967e-05
  3   7  17 127  6.94247e-05
  3   7  17 134  6.32913e-05
  3   7  17 135  6.37316e-05
  3   7  17 137 -4.83405e-05
  3   7  17 138  4.83836e-05
  3   7  17 142 -2.66295e-05
  3   7  17 143 -2.70304e-05
  3   7  17 144 -1.64650e-05
  3   7  17 145 -1.61492e-05
  3   7  17 148 -1.14368e-05
  3   7  17 149  1.10159e-05
  3   7  17 154 -5.15836e-05
  3   7  18  10 -2.97991e-05
  3   7  18  11 -2.99380e-05
  3   7  18  14  4.03455e-04
  3   7  18  15 -4.03751e-04
  3   7  18  20  3.32586e-05
  3   7  18  21 -3.33989e-05
  3   7  18  26 -4.21175e-05
  3   7  18  27  1.66081e-04
  3   7  18  28 -1.66078e-04
  3   7  18  32  5.70557e-05
  3   7  18  34 -3.94715e-04
  3   7  18  44 -9.08065e-05
  3   7  18  46 -5.60990e-04
  3   7  18  49 -1.88474e-04
  3   7  18  53  1.51836e-04
  3   7  18  56  1.03584e-04
  3   7  18  57 -1.03403e-04
  3   7  18  63  4.66495e-04
  3   7  18  64  4.67229e-04
  3   7  18  84 -1.40253e-05
  3   7  18  91  1.56120e-05
  3   7  18  93 -1.06393e-05
  3   7  18  94 -1.06663e-05
  3   7  18 100 -1.87766e-05
  3   7  18 105 -2.54611e-05
  3   7  18 111 -5.93918e-05
  3   7  18 112 -1.61582e-05
  3   7  18 113 -1.64115e-05
  3   7  18 116  3.19748e-05
  3   7  18 121 -1.43439e-04
  3   7  18 122  1.30507e-05
  3   7  18 123  1.25799e-05
  3   7  18 134 -3.93491e-05
  3   7  18 135 -3.86798e-05
  3   7  18 142 -4.58476e-05
  3   7  18 143  6.01765e-05
  3   7  18 144  2.06609e-05
  3   7  18 145 -2.08666e-05
  3   7  18 148 -6.07388e-05
  3   7  18 149 -6.06254e-05
  3   7  18 174 -3.12903e-05
  3   8   9  19 -5.96703e-05
  3   8   9  24 -4.54543e-05
  3   8   9  71  2.12050e-04
  3   8   9  89  1.99214e-04
  3   8   9 107 -1.68226e-05
  3   8   9 108 -1.01636e-05
  3   8   9 119  1.23328e-04
  3   8   9 125 -6.20915e-05
  3   8   9 128  8.89514e-05
  3   8  10   8  2.65495e-05
  3   8  10   9  2.73348e-05
  3   8  10  10 -2.65781e-05
  3   8  10  11  2.66347e-05
  3   8  10  20  7.20693e-05
  3   8  10  21 -7.18922e-05
  3   8  10  26  5.41556e-05
  3   8  10  32  1.79294e-05
  3   8  10  47  1.64838e-05
  3   8  10  54  1.00611e-05
  3   8  10  57 -1.20083e-04
  3   8  10  62 -1.38840e-05
  3   8  10  73  3.68011e-05
  3   8  10  75 -2.86120e-05
  3   8  10  84 -1.65221e-05
  3   8  10  93 -5.43630e-05
  3   8  10  94 -5.43391e-05
  3   8  10 100 -1.92374e-05
  3   8  10 101  1.94499e-05
  3   8  10 105 -1.09019e-05
  3   8  10 111 -1.34119e-05
  3   8  10 112 -2.00800e-05
  3   8  10 113  1.96786e-05
  3   8  10 120 -1.39045e-04
  3   8  10 121 -1.39121e-04
  3   8  10 122 -3.06302e-05
  3   8  10 123 -3.61282e-05
  3   8  10 131  5.95047e-05
  3   8  10 134  1.01908e-04
  3   8  10 135  1.01175e-04
  3   8  10 137 -1.27976e-05
  3   8  10 138  1.27903e-05
  3   8  10 142  3.15760e-05
  3   8  10 144 -8.21919e-05
  3   8  10 145 -6.86513e-05
  3   8  10 149  6.98396e-05
  3   8  10 154  4.47223e-05
  3   8  10 157  3.52284e-05
  3   8  10 162  1.60090e-05
  3   8  10 167 -1.36472e-05
  3   8  10 170  1.27930e-05
  3   8  10 171  1.30255e-05
  3   8  10 174 -1.82240e-05
  3   8  11   8 -1.18570e-04
  3   8  11   9  1.18291e-04
  3   8  11  10  6.61702e-05
  3   8  11  11  6.60996e-05
  3   8  11  14  2.97534e-04
  3   8  11  15  2.98266e-04
  3   8  11  20 -3.74626e-04
  3   8  11  21 -3.74900e-04
  3   8  11  26  1.14343e-05
  3   8  11  28  4.43625e-04
  3   8  11  32 -3.63124e-04
  3   8  11  33  3.28451e-04
  3   8  11  34 -3.27289e-04
  3   8  11  39 -4.05824e-04
  3   8  11  45  2.90972e-04
  3   8  11  47  1.43928e-04
  3   8  11  49 -2.75754e-04
  3   8  11  54 -3.56892e-04
  3   8  11  56 -7.23677e-05
  3   8  11  57  7.87669e-05
  3   8  11  62  2.87707e-04
  3   8  11  63  4.79138e-05
  3   8  11  64 -4.82352e-05
  3   8  11  69 -8.17745e-05
  3   8  11  70  8.20101e-05
  3   8  11  73  3.84353e-05
  3   8  11  78 -5.79705e-05
  3   8  11  84 -4.71877e-05
  3   8  11  86 -2.38011e-05
  3   8  11  87  2.37661e-05
  3   8  11  91 -1.34319e-05
  3   8  11  93 -3.59514e-04
  3   8  11  94  3.58987e-04
  3   8  11 105  2.41624e-04
  3   8  11 111  1.14474e-05
  3   8  11 116  1.01763e-04
  3   8  11 117 -1.00275e-04
  3   8  11 120 -3.83731e-05
  3   8  11 121  3.86739e-05
  3   8  11 122 -5.20182e-05
  3   8  11 123  4.85481e-05
  3   8  11 126 -1.39415e-04
  3   8  11 127  1.39144e-04
  3   8  11 134 -1.78930e-04
  3   8  11 135 -1.79368e-04
  3   8  11 142  5.04744e-04
  3   8  11 144 -2.65275e-04
  3   8  11 145 -2.81244e-04
  3   8  11 154  3.15730e-05
  3   8  12   8  5.66812e-05
  3   8  12   9 -5.65435e-05
  3   8  12  10 -3.13988e-05
  3   8  12  11  3.13674e-05
  3   8  12  14  2.13683e-04
  3   8  12  15 -2.13541e-04
  3   8  12  20  2.72330e-04
  3   8  12  21  2.72224e-04
  3   8  12  25  1.95220e-05
  3   8  12  27 -1.26165e-05
  3   8  12  28  1.29824e-05
  3   8  12  32  8.52058e-05
  3   8  12  34  5.66633e-05
  3   8  12  45 -1.69978e-04
  3   8  12  46  2.70965e-05
  3   8  12  53 -4.98222e-05
  3   8  12  56  5.75325e-05
  3   8  12  57 -5.98067e-05
  3   8  12  62 -1.89431e-04
  3   8  12  63 -3.62433e-05
  3   8  12  64  3.61105e-05
  3   8  12  69 -8.29147e-05
  3   8  12  70 -8.27781e-05
  3   8  12  73  1.47948e-05
  3   8  12  78  7.12997e-05
  3   8  12  84  3.13235e-05
  3   8  12  86  2.60253e-05
  3   8  12  87 -2.60901e-05
  3   8  12  93 -2.02090e-04
  3   8  12  94 -2.02237e-04
  3   8  12 104  1.41935e-04
  3   8  12 105  1.42952e-04
  3   8  12 112  6.76698e-05
  3   8  12 113  6.80730e-05
  3   8  12 116  2.32986e-04
  3   8  12 117  2.32484e-04
  3   8  12 120  2.17806e-05
  3   8  12 121  2.18442e-05
  3   8  12 122  1.85850e-04
  3   8  12 123  1.86848e-04
  3   8  12 126  8.76926e-05
  3   8  12 127  8.78315e-05
  3   8  12 131  2.24381e-05
  3   8  12 134  8.22422e-05
  3   8  12 135 -8.24110e-05
  3   8  12 142 -5.90532e-04
  3   8  12 144 -2.18049e-04
  3   8  12 145 -2.24229e-04
  3   8  12 149 -1.70393e-05
  3   8  12 154  7.60863e-05
  3   8  12 167 -1.07680e-05
  3   8  13  10  2.40077e-05
  3   8  13  11 -2.41005e-05
  3   8  13  14  1.11578e-05
  3   8  13  15  1.02913e-05
  3   8  13  20  1.28785e-05
  3   8  13  21  1.22637e-05
  3   8  13  25 -3.84435e-05
  3   8  13  27  2.65894e-04
  3   8  13  28 -2.65707e-04
  3   8  13  32 -1.85284e-04
  3   8  13  34 -2.11687e-04
  3   8  13  38  2.95717e-04
  3   8  13  45 -1.24335e-05
  3   8  13  46 -1.16768e-04
  3   8  13  48 -1.81483e-04
  3   8  13  53  2.66392e-04
  3   8  13  75  1.96056e-05
  3   8  13  84  1.16704e-05
  3   8  13  93  3.43962e-04
  3   8  13  94 -3.43999e-04
  3   8  13 100  1.48138e-05
  3   8  13 101 -1.48272e-05
  3   8  13 104  1.36038e-04
  3   8  13 105 -1.35093e-04
  3   8  13 111  7.62179e-05
  3   8  13 112 -8.17998e-05
  3   8  13 113  8.10841e-05
  3   8  13 120  9.45070e-05
  3   8  13 121 -9.44292e-05
  3   8  13 122 -4.07236e-05
  3   8  13 123  5.35294e-05
  3   8  13 131 -7.38618e-05
  3   8  13 134 -9.85696e-05
  3   8  13 135  9.84136e-05
  3   8  13 137 -2.81634e-05
  3   8  13 138 -2.80691e-05
  3   8  13 142 -9.99946e-05
  3   8  13 144 -2.22585e-04
  3   8  13 145 -2.40039e-04
  3   8  13 149 -7.91474e-05
  3   8  13 154  1.02035e-04
  3   8  13 157 -1.19823e-05
  3   8  13 162  1.58005e-05
  3   8  13 167 -1.43460e-05
  3   8  14   9 -1.28131e-05
  3   8  14  14  4.94217e-05
  3   8  14  15 -4.94469e-05
  3   8  14  28 -6.91156e-05
  3   8  14  32 -4.35235e-05
  3   8  14  34 -4.91867e-05
  3   8  14  39  7.56757e-05
  3   8  14  45 -3.94888e-05
  3   8  14  49  4.47789e-05
  3   8  14  53  6.33452e-05
  3   8  14  56  1.69714e-05
  3   8  14  57 -1.49147e-05
  3   8  14  62 -4.20557e-05
  3   8  14  69 -1.84000e-05
  3   8  14  70 -1.84399e-05
  3   8  14  78  1.58339e-05
  3   8  14  93 -1.05046e-05
  3   8  14  94  1.05228e-05
  3   8  14 105 -2.20971e-05
  3   8  14 111  1.59754e-05
  3   8  14 112  1.37514e-05
  3   8  14 113 -1.40413e-05
  3   8  14 116  5.63320e-05
  3   8  14 121 -1.89903e-05
  3   8  14 122  4.68042e-05
  3   8  14 123  4.89930e-05
  3   8  14 134 -1.61737e-05
  3   8  14 135  1.62030e-05
  3   8  14 142 -1.46248e-04
  3   8  14 144  3.66512e-05
  3   8  14 145 -3.64101e-05
  3   8  15  10  1.12099e-05
  3   8  15  11 -1.12037e-05
  3   8  15  20  7.69225e-05
  3   8  15  21 -7.70647e-05
  3   8  15  32 -4.74996e-05
  3   8  15  53  1.05964e-05
  3   8  15  56 -1.03815e-05
  3   8  15  93 -8.81963e-05
  3   8  15  94 -8.80264e-05
  3   8  15 105  4.00312e-05
  3   8  15 112  2.18442e-05
  3   8  15 113  2.15711e-05
  3   8  15 116 -1.31801e-05
  3   8  15 121  1.45361e-05
  3   8  15 126 -2.13037e-05
  3   8  15 127  2.14673e-05
  3   8  15 131 -3.01770e-05
  3   8  15 134 -2.64726e-05
  3   8  15 135 -2.64172e-05
  3   8  15 142  6.17526e-05
  3   8  15 144  1.24605e-04
  3   8  15 145 -1.31202e-04
  3   8  15 148  1.95893e-05
  3   8  15 149 -1.96869e-05
  3   8  15 153 -2.75074e-05
  3   8  15 154 -2.81267e-05
  3   8  16  13 -1.20381e-04
  3   8  16  17  5.33040e-04
  3   8  16  35  2.37601e-04
  3   8  16  50 -2.35229e-05
  3   8  16  60  3.77440e-04
  3   8  16  68  9.30094e-05
  3   8  16  82 -1.92453e-04
  3   8  16  88 -1.59956e-04
  3   8  17  20 -1.21236e-05
  3   8  17  21 -1.22462e-05
  3   8  17  93  1.17026e-05
  3   8  17  94 -1.17225e-05
  3   8  17 142  1.54165e-05
  3   8  17 143 -1.52637e-05
  3   8  18 131 -7.09337e-05
  3   9  10   8  1.36959e-05
  3   9  10   9 -1.37123e-05
  3   9  10  14 -1.95944e-05
  3   9  10  15 -1.96046e-05
  3   9  10  20 -1.28436e-05
  3   9  10  21 -1.27184e-05
  3   9  10  26 -1.62419e-05
  3   9  10  28 -3.32585e-05
  3   9  10  33 -4.33356e-05
  3   9  10  34  4.34740e-05
  3   9  10  39  2.79251e-05
  3   9  10  47 -2.75603e-05
  3   9  10  49  2.06139e-05
  3   9  10  54  4.91900e-05
  3   9  10  62 -1.63781e-05
  3   9  10  63  1.11678e-05
  3   9  10  64  1.10994e-05
  3   9  10 105 -1.07816e-05
  3   9  10 116 -1.50211e-05
  3   9  10 117  1.49934e-05
  3   9  10 126  1.55831e-05
  3   9  10 127 -1.57002e-05
  3   9  10 130  4.62129e-05
  3   9  10 131 -4.65440e-05
  3   9  10 142 -6.72610e-05
  3   9  10 144 -3.30054e-05
  3   9  10 145  3.21873e-05
  3   9  11  20  1.32240e-05
  3   9  11  21 -1.32904e-05
  3   9  11  45  1.09470e-05
  3   9  11  54  1.05779e-05
  3   9  11  56  1.02425e-05
  3   9  11  57  1.02411e-05
  3   9  11  93 -5.44396e-05
  3   9  11  94 -5.43550e-05
  3   9  11 105  2.33108e-05
  3   9  11 120  2.03844e-05
  3   9  11 121  2.03690e-05
  3   9  11 134 -2.07371e-05
  3   9  11 135  2.07119e-05
  3   9  11 142 -1.65403e-05
  3   9  11 144  1.30531e-05
  3   9  11 145 -1.46428e-05
  3   9  12  10  1.74142e-05
  3   9  12  11  1.74414e-05
  3   9  12  20  1.63380e-04
  3   9  12  21 -1.63379e-04
  3   9  12  25 -2.88547e-05
  3   9  12  27  1.80188e-04
  3   9  12  28  1.80345e-04
  3   9  12  32 -1.23017e-04
  3   9  12  34 -1.56814e-04
  3   9  12  38  1.47605e-04
  3   9  12  45  3.03750e-05
  3   9  12  46 -8.66074e-05
  3   9  12  48 -1.04972e-04
  3   9  12  53  1.68851e-04
  3   9  12  56  1.59362e-05
  3   9  12  57  1.68783e-05
  3   9  12  72 -2.78645e-05
  3   9  12  73  2.78564e-05
  3   9  12  93  6.70175e-05
  3   9  12  94 -6.70732e-05
  3   9  12 104  1.05272e-04
  3   9  12 105 -1.05570e-04
  3   9  12 111  2.10207e-05
  3   9  12 120  6.91940e-05
  3   9  12 121 -6.91648e-05
  3   9  12 134 -8.26275e-05
  3   9  12 135 -8.26487e-05
  3   9  12 137  1.03935e-05
  3   9  12 138 -1.03861e-05
  3   9  12 142 -2.95868e-05
  3   9  12 144  2.02139e-05
  3   9  12 145 -1.25615e-05
  3   9  12 149 -3.53074e-05
  3   9  12 157 -1.18205e-05
  3   9  13   8  5.56766e-05
  3   9  13   9 -5.55802e-05
  3   9  13  10 -1.26949e-05
  3   9  13  11 -1.27094e-05
  3   9  13  14  1.07318e-04
  3   9  13  15 -1.07510e-04
  3   9  13  25  2.46632e-05
  3   9  13  32  7.27310e-05
  3   9  13  34 -1.37722e-05
  3   9  13  45 -4.99233e-05
  3   9  13  46  1.89817e-05
  3   9  13  56 -6.40466e-05
  3   9  13  57 -6.37105e-05
  3   9  13  62 -9.54098e-05
  3   9  13  63  3.32860e-05
  3   9  13  64  3.34070e-05
  3   9  13  69 -2.69338e-05
  3   9  13  70 -2.70085e-05
  3   9  13  72  4.61896e-05
  3   9  13  73  4.63152e-05
  3   9  13  78  1.89684e-05
  3   9  13  84  1.87871e-05
  3   9  13  86  1.54655e-05
  3   9  13  87 -1.54196e-05
  3   9  13  91  1.04857e-05
  3   9  13  93 -1.86530e-04
  3   9  13  94 -1.86617e-04
  3   9  13 104  3.52780e-05
  3   9  13 105  3.44628e-05
  3   9  13 112  2.67604e-05
  3   9  13 113  2.67222e-05
  3   9  13 116  7.11274e-05
  3   9  13 117  7.13863e-05
  3   9  13 122  4.63508e-05
  3   9  13 123  4.57263e-05
  3   9  13 126  6.27304e-05
  3   9  13 127 -6.30188e-05
  3   9  13 130  2.31272e-04
  3   9  13 131  2.30834e-04
  3   9  13 134  3.80948e-05
  3   9  13 135  3.83535e-05
  3   9  13 142 -5.01509e-04
  3   9  13 144 -2.80180e-04
  3   9  13 145  2.82917e-04
  3   9  14   9  4.63423e-05
  3   9  14  20  1.21333e-05
  3   9  14  21 -1.20524e-05
  3   9  14  26  5.55106e-05
  3   9  14  32 -2.11701e-05
  3   9  14  53 -1.49765e-05
  3   9  14  56  1.21719e-05
  3   9  14  57  1.24666e-05
  3   9  14  63  1.99953e-05
  3   9  14  64 -2.05380e-05
  3   9  14  72 -1.46450e-05
  3   9  14  75 -3.94064e-05
  3   9  14  83 -6.27442e-05
  3   9  14  84 -6.27630e-05
  3   9  14  86  3.84360e-05
  3   9  14  87 -3.84260e-05
  3   9  14 105 -1.27230e-05
  3   9  14 112  2.09564e-05
  3   9  14 113  2.22810e-05
  3   9  14 116  1.12159e-05
  3   9  14 121  2.24438e-05
  3   9  14 126 -1.75647e-04
  3   9  14 127  1.77541e-04
  3   9  14 137 -3.23295e-05
  3   9  14 138  3.23226e-05
  3   9  14 142  6.67420e-05
  3   9  14 144  2.27701e-05
  3   9  14 145  2.84429e-05
  3   9  14 148  1.05095e-04
  3   9  14 149  1.06322e-04
  3   9  14 170  1.02681e-05
  3   9  14 171  1.03166e-05
  3   9  15   9  1.38719e-04
  3   9  15  10  9.32296e-05
  3   9  15  11  9.31946e-05
  3   9  15  14 -4.06366e-04
  3   9  15  15 -4.06490e-04
  3   9  15  20 -5.18863e-04
  3   9  15  21 -5.19297e-04
  3   9  15  26  5.05955e-05
  3   9  15  28  5.67863e-04
  3   9  15  32 -4.68961e-04
  3   9  15  34  4.27584e-04
  3   9  15  39 -5.61516e-04
  3   9  15  45  3.79962e-04
  3   9  15  46 -1.96627e-04
  3   9  15  49 -3.68580e-04
  3   9  15  53  4.96630e-04
  3   9  15  56  1.68279e-04
  3   9  15  57  1.68354e-04
  3   9  15  62  3.85089e-04
  3   9  15  63  5.94583e-05
  3   9  15  64 -5.93188e-05
  3   9  15  70  1.32784e-04
  3   9  15  72  2.23897e-04
  3   9  15  78 -1.04550e-04
  3   9  15  83  2.27581e-05
  3   9  15  84  2.25962e-05
  3   9  15  93 -5.92074e-04
  3   9  15  94  5.90939e-04
  3   9  15 100 -2.70907e-05
  3   9  15 105  3.37054e-04
  3   9  15 111  7.24376e-05
  3   9  15 112  8.55456e-05
  3   9  15 113 -8.52126e-05
  3   9  15 116 -2.06875e-04
  3   9  15 121  1.89784e-04
  3   9  15 122 -1.36311e-04
  3   9  15 123 -1.36329e-04
  3   9  15 126 -3.71094e-05
  3   9  15 127 -3.00822e-05
  3   9  15 130 -7.10282e-04
  3   9  15 131 -7.09759e-04
  3   9  15 134 -2.68159e-04
  3   9  15 135  2.67997e-04
  3   9  15 142 -7.30580e-04
  3   9  15 144 -3.58751e-04
  3   9  15 145 -3.61062e-04
  3   9  15 148  3.33170e-05
  3   9  15 149  2.96534e-05
  3   9  15 157 -3.73266e-05
  3   9  15 158 -3.76340e-05
  3   9  15 174  2.18789e-05
  3   9  15 175 -2.18955e-05
  3   9  16  18  2.88448e-03
  3   9  16  29 -2.02633e-03
  3   9  16  41 -2.09689e-03
  3   9  16  43  2.12273e-03
  3   9  16  52 -1.48687e-03
  3   9  16  59  1.83423e-03
  3   9  16  66 -1.36660e-03
  3   9  16  92 -2.25077e-03
  3   9  16  96  1.67412e-03
  3   9  16  97 -1.24748e-03
  3   9  16 103 -5.53372e-04
  3   9  16 106  6.08574e-04
  3   9  16 109  6.77961e-04
  3   9  16 114 -1.50087e-04
  3   9  16 118 -1.14478e-03
  3   9  16 124  6.47991e-04
  3   9  16 129 -7.42539e-04
  3   9  16 133  1.03593e-03
  3   9  16 136  5.76705e-04
  3   9  16 140  1.40910e-03
  3   9  16 146  3.20617e-05
  3   9  16 150  6.07902e-05
  3   9  16 152 -1.08805e-04
  3   9  16 160  5.22155e-05
  3   9  16 164  5.92955e-05
  3   9  16 168 -2.62279e-05
  3   9  16 172 -3.01975e-05
  3   9  16 177 -4.43624e-04
  3   9  17  10 -1.04472e-05
  3   9  17  11 -1.04478e-05
  3   9  17  20 -4.02208e-05
  3   9  17  21  4.01574e-05
  3   9  17  32  2.44287e-05
  3   9  17  49  1.07756e-05
  3   9  17  72 -1.87712e-05
  3   9  17  93  6.79701e-05
  3   9  17  94  6.80621e-05
  3   9  17 105 -3.56978e-05
  3   9  17 121 -1.03292e-05
  3   9  17 126  2.02220e-05
  3   9  17 127  1.48062e-05
  3   9  17 130 -1.16580e-05
  3   9  17 131  1.18708e-05
  3   9  17 134  1.59851e-05
  3   9  17 135  1.59796e-05
  3   9  17 144  1.82279e-05
  3   9  17 145  1.81812e-05
  3   9  18  14  4.78920e-05
  3   9  18  15 -4.79107e-05
  3   9  18  20  1.64878e-05
  3   9  18  21 -1.64815e-05
  3   9  18  27  4.85522e-05
  3   9  18  28 -4.85293e-05
  3   9  18  32 -3.13481e-05
  3   9  18  34 -6.44292e-05
  3   9  18  44 -4.41621e-05
  3   9  18  46 -2.94161e-05
  3   9  18  49  2.95063e-05
  3   9  18  53  5.84124e-05
  3   9  18  56  1.23886e-05
  3   9  18  57 -1.23426e-05
  3   9  18  93 -1.45732e-05
  3   9  18  94 -1.45680e-05
  3   9  18 116  1.76792e-05
  3   9  18 121 -1.22535e-05
  3   9  18 122  1.16144e-05
  3   9  18 123  1.16113e-05
  3   9  18 130  8.30080e-05
  3   9  18 131 -8.30239e-05
  3   9  18 134 -1.60624e-05
  3   9  18 135 -1.60819e-05
  3   9  18 142 -7.96615e-05
  3   9  18 143  6.98149e-05
  3   9  18 144 -4.14717e-05
  3   9  18 145  4.14946e-05
  3   9  18 148 -1.02748e-05
  3  10  11  18 -1.10434e-05
  3  10  11  19  1.35543e-05
  3  10  11  24 -1.52607e-05
  3  10  11  36  2.68289e-05
  3  10  11  40  2.17991e-05
  3  10  11  41  3.07813e-05
  3  10  11  43 -1.68827e-05
  3  10  11  51 -1.06928e-05
  3  10  11  52  1.48709e-05
  3  10  11  59 -5.29063e-04
  3  10  11  65 -1.30056e-05
  3  10  11  77 -1.41784e-05
  3  10  11  80 -1.40122e-05
  3  10  11  85  4.65583e-05
  3  10  11  92 -1.82509e-04
  3  10  11  96  2.22128e-04
  3  10  11  97  4.43958e-05
  3  10  11 106 -8.67165e-05
  3  10  11 114 -1.65309e-04
  3  10  11 129 -1.49783e-04
  3  10  11 133 -2.98858e-05
  3  10  11 136 -1.97630e-04
  3  10  11 140  4.19327e-05
  3  10  11 146  5.30231e-04
  3  10  11 150  1.29904e-04
  3  10  11 152  5.08236e-04
  3  10  11 156 -3.56968e-05
  3  10  11 172 -2.12071e-04
  3  10  12   7 -6.54011e-05
  3  10  12  12 -3.37180e-05
  3  10  12  13  3.07966e-05
  3  10  12  16  2.56115e-04
  3  10  12  17  2.88944e-05
  3  10  12  18  5.20988e-05
  3  10  12  22 -3.01433e-05
  3  10  12  23  1.04680e-04
  3  10  12  24  6.42832e-05
  3  10  12  25 -7.81759e-05
  3  10  12  26 -7.69371e-05
  3  10  12  27 -3.99979e-05
  3  10  12  29 -1.93775e-05
  3  10  12  30  3.29341e-04
  3  10  12  33  8.47822e-05
  3  10  12  35  7.14674e-05
  3  10  12  36 -6.16145e-05
  3  10  12  37 -9.77759e-05
  3  10  12  38 -2.74194e-05
  3  10  12  39  2.84516e-05
  3  10  12  40 -6.46563e-05
  3  10  12  41 -6.69627e-05
  3  10  12  42  1.90761e-04
  3  10  12  43 -4.00145e-05
  3  10  12  46 -6.61100e-05
  3  10  12  47 -6.42453e-05
  3  10  12  48 -3.34796e-05
  3  10  12  49  3.43506e-05
  3  10  12  50  1.14021e-05
  3  10  12  51 -8.54060e-05
  3  10  12  53 -5.31309e-05
  3  10  12  54  5.26932e-05
  3  10  12  55  1.94897e-04
  3  10  12  56 -4.06148e-05
  3  10  12  58 -2.73337e-05
  3  10  12  59  8.55432e-05
  3  10  12  60  1.27763e-04
  3  10  12  62  2.60576e-05
  3  10  12  65  6.47306e-05
  3  10  12  66 -7.93326e-05
  3  10  12  67 -2.56197e-05
  3  10  12  68  1.10986e-05
  3  10  12  69  2.57228e-05
  3  10  12  70 -1.53121e-05
  3  10  12  71  5.95346e-05
  3  10  12  76  6.00528e-05
  3  10  12  77  6.48250e-05
  3  10  12  81 -2.48096e-05
  3  10  12  88 -1.65993e-05
  3  10  12  89 -6.36034e-05
  3  10  12  95  1.48094e-04
  3  10  12  98 -2.39720e-04
  3  10  12 102 -4.60911e-05
  3  10  12 104 -1.82348e-05
  3  10  12 109  8.56303e-05
  3  10  12 115  2.90660e-05
  3  10  12 118  2.22708e-05
  3  10  12 119 -2.29316e-05
  3  10  12 124  1.27181e-05
  3  10  12 125 -1.91984e-05
  3  10  12 128 -3.00178e-05
  3  10  12 129  5.48334e-05
  3  10  12 132  2.43082e-05
  3  10  12 133  8.45200e-05
  3  10  12 139  3.28327e-05
  3  10  12 140  4.47314e-05
  3  10  12 141 -1.01567e-04
  3  10  12 146 -6.95576e-05
  3  10  12 147  7.77538e-05
  3  10  12 150 -1.03189e-04
  3  10  12 151  5.25508e-04
  3  10  12 152 -2.65605e-04
  3  10  12 155  1.17988e-05
  3  10  12 159 -7.64828e-05
  3  10  12 161  1.82200e-05
  3  10  12 165 -1.58257e-04
  3  10  12 169 -1.32749e-04
  3  10  12 173  8.02468e-05
  3  10  12 176 -2.95365e-05
  3  10  13  12 -3.51585e-05
  3  10  13  13  4.27056e-05
  3  10  13  16  2.56713e-04
  3  10  13  17 -1.07237e-05
  3  10  13  18  1.73621e-05
  3  10  13  19  5.39304e-05
  3  10  13  22  1.39848e-05
  3  10  13  23  7.55893e-05
  3  10  13  25 -8.47762e-05
  3  10  13  26  8.50036e-05
  3  10  13  27  1.54731e-04
  3  10  13  29 -1.25613e-05
  3  10  13  30  2.15073e-04
  3  10  13  33 -1.67017e-04
  3  10  13  35  1.02410e-05
  3  10  13  36 -4.50858e-05
  3  10  13  37  1.01016e-05
  3  10  13  38  1.20536e-04
  3  10  13  39 -1.19460e-04
  3  10  13  40  1.24150e-04
  3  10  13  41  3.06525e-04
  3  10  13  43 -8.19305e-05
  3  10  13  46  1.84880e-04
  3  10  13  47  1.89828e-04
  3  10  13  48 -6.98004e-05
  3  10  13  49 -7.12563e-05
  3  10  13  51  3.16888e-05
  3  10  13  52 -9.16783e-05
  3  10  13  53  1.01615e-04
  3  10  13  54 -1.02036e-04
  3  10  13  55  8.39483e-05
  3  10  13  56  8.20936e-05
  3  10  13  59  4.63587e-05
  3  10  13  60  8.36428e-05
  3  10  13  62  1.42382e-05
  3  10  13  65 -5.68942e-05
  3  10  13  66 -3.40956e-05
  3  10  13  67 -2.65085e-05
  3  10  13  76 -3.16031e-05
  3  10  13  77  4.56747e-05
  3  10  13  81 -1.55645e-05
  3  10  13  88  2.34763e-05
  3  10  13  89 -8.20900e-05
  3  10  13  92  6.83512e-05
  3  10  13  95  6.92707e-05
  3  10  13  96 -2.68088e-04
  3  10  13  97  7.23370e-05
  3  10  13  98 -5.83068e-05
  3  10  13  99 -6.07941e-05
  3  10  13 102 -3.29289e-05
  3  10  13 103  4.10380e-05
  3  10  13 104 -8.04634e-05
  3  10  13 106 -8.87677e-05
  3  10  13 107 -4.33987e-05
  3  10  13 109  1.89021e-05
  3  10  13 114  1.81279e-04
  3  10  13 115  3.44249e-05
  3  10  13 118  9.17023e-05
  3  10  13 119  1.18354e-04
  3  10  13 124  8.71612e-05
  3  10  13 125  6.62665e-05
  3  10  13 128 -1.15877e-04
  3  10  13 129 -5.30524e-05
  3  10  13 132  1.50421e-04
  3  10  13 133  9.00015e-05
  3  10  13 136  1.42565e-04
  3  10  13 139  3.29203e-05
  3  10  13 140  7.82141e-05
  3  10  13 141  2.98316e-05
  3  10  13 146 -2.53008e-04
  3  10  13 147  3.81476e-05
  3  10  13 151 -8.44835e-05
  3  10  13 152 -1.18983e-04
  3  10  13 155 -2.84735e-04
  3  10  13 156  8.32483e-05
  3  10  13 159 -1.38871e-05
  3  10  13 160  1.34375e-05
  3  10  13 161  4.31285e-05
  3  10  13 165  5.25475e-05
  3  10  13 172  2.19759e-05
  3  10  13 173 -3.72774e-05
  3  10  13 176  6.45982e-05
  3  10  13 177 -6.39312e-05
  3  10  14   7 -1.77736e-05
  3  10  14   8  4.75894e-05
  3  10  14  13 -1.99185e-04
  3  10  14  16 -1.89427e-05
  3  10  14  17  2.52282e-04
  3  10  14  22 -3.69742e-05
  3  10  14  23 -5.84926e-05
  3  10  14  24 -5.48708e-04
  3  10  14  29 -3.16816e-05
  3  10  14  30 -2.25354e-05
  3  10  14  33 -3.66305e-05
  3  10  14  35  2.90290e-04
  3  10  14  37 -5.53624e-05
  3  10  14  40 -1.79092e-05
  3  10  14  41  3.12611e-05
  3  10  14  42 -3.07194e-05
  3  10  14  43  3.46305e-05
  3  10  14  47  5.58989e-05
  3  10  14  50 -4.96782e-05
  3  10  14  51  3.51749e-05
  3  10  14  53  1.50581e-05
  3  10  14  54 -1.50482e-05
  3  10  14  55 -2.58744e-05
  3  10  14  59 -6.78395e-05
  3  10  14  60 -1.90196e-04
  3  10  14  66  1.62594e-04
  3  10  14  67  1.28485e-04
  3  10  14  68 -1.13436e-04
  3  10  14  69  1.75292e-05
  3  10  14  70 -1.26679e-05
  3  10  14  73 -1.65720e-04
  3  10  14  76 -8.24017e-05
  3  10  14  77 -5.44659e-04
  3  10  14  81 -3.65237e-05
  3  10  14  82 -2.63226e-05
  3  10  14  83  1.50207e-04
  3  10  14  88  2.58724e-05
  3  10  14  89  3.38118e-04
  3  10  14  96  1.60610e-05
  3  10  14  99 -1.39001e-05
  3  10  14 101  1.53113e-04
  3  10  14 102  3.66426e-05
  3  10  14 107 -3.94040e-05
  3  10  14 109 -2.61320e-05
  3  10  14 114 -1.28620e-05
  3  10  14 115 -3.23211e-05
  3  10  14 117  6.00557e-05
  3  10  14 118  5.96355e-05
  3  10  14 119 -5.20166e-05
  3  10  14 120  1.36778e-04
  3  10  14 124  3.76331e-05
  3  10  14 125 -5.40321e-05
  3  10  14 128 -3.12544e-05
  3  10  14 129  5.86968e-05
  3  10  14 133 -9.93851e-05
  3  10  14 136 -1.11003e-05
  3  10  14 139 -2.58007e-05
  3  10  14 140  5.15410e-05
  3  10  14 141  2.80736e-05
  3  10  14 146  8.76153e-05
  3  10  14 147  3.76969e-05
  3  10  14 150  3.45705e-04
  3  10  14 151 -5.13387e-05
  3  10  14 152  5.51953e-05
  3  10  14 153  5.10582e-05
  3  10  14 155 -3.09252e-05
  3  10  14 156  1.34775e-04
  3  10  14 158 -1.47316e-04
  3  10  14 159  5.83742e-05
  3  10  14 160 -1.68328e-05
  3  10  14 161  2.03381e-05
  3  10  14 162 -1.56664e-04
  3  10  14 163  1.54702e-04
  3  10  14 165 -2.92071e-05
  3  10  14 166 -1.05566e-05
  3  10  14 169 -5.34075e-05
  3  10  14 172 -1.72115e-05
  3  10  14 173  4.64955e-05
  3  10  14 175 -1.54298e-04
  3  10  14 176  3.75796e-05
  3  10  15   8 -1.41163e-04
  3  10  15  13  2.17226e-04
  3  10  15  16 -1.93226e-04
  3  10  15  17 -2.86388e-04
  3  10  15  22  4.67214e-05
  3  10  15  23 -1.11784e-04
  3  10  15  29 -1.98885e-05
  3  10  15  30 -2.11536e-04
  3  10  15  33 -1.41122e-04
  3  10  15  35 -2.97284e-04
  3  10  15  36  7.41775e-04
  3  10  15  37  5.33836e-05
  3  10  15  41  2.28313e-04
  3  10  15  42 -3.43378e-05
  3  10  15  43 -2.01119e-05
  3  10  15  46 -1.49660e-04
  3  10  15  47  1.53776e-04
  3  10  15  50 -3.37284e-05
  3  10  15  53 -1.57547e-04
  3  10  15  54 -1.58012e-04
  3  10  15  55 -2.45812e-05
  3  10  15  56 -2.09640e-05
  3  10  15  58  4.05402e-05
  3  10  15  59  1.13718e-05
  3  10  15  60 -1.75582e-04
  3  10  15  66  4.02106e-05
  3  10  15  67 -7.10512e-05
  3  10  15  68  1.81398e-04
  3  10  15  69  1.65086e-05
  3  10  15  71  4.47846e-05
  3  10  15  73  2.92486e-05
  3  10  15  76 -1.64436e-04
  3  10  15  80 -4.05859e-05
  3  10  15  81 -2.39034e-05
  3  10  15  82  4.66052e-05
  3  10  15  83 -3.52396e-05
  3  10  15  88  5.29935e-05
  3  10  15  92 -7.21572e-05
  3  10  15  95 -6.21576e-05
  3  10  15  96  1.31352e-05
  3  10  15  98  5.50854e-05
  3  10  15  99  7.64474e-05
  3  10  15 101 -2.66050e-05
  3  10  15 102 -1.01752e-05
  3  10  15 103 -1.52128e-04
  3  10  15 107 -1.52161e-05
  3  10  15 108  5.48961e-05
  3  10  15 109  1.22440e-05
  3  10  15 114 -1.83839e-05
  3  10  15 115  2.54617e-05
  3  10  15 117  1.16743e-04
  3  10  15 118 -1.29288e-05
  3  10  15 119  8.92231e-05
  3  10  15 120 -3.12739e-05
  3  10  15 125  3.90756e-05
  3  10  15 128  5.57154e-05
  3  10  15 129  5.31655e-05
  3  10  15 133  4.90416e-05
  3  10  15 136 -2.15697e-05
  3  10  15 139 -1.10129e-05
  3  10  15 140 -7.91784e-05
  3  10  15 141  1.24642e-04
  3  10  15 146 -4.14102e-04
  3  10  15 147  9.39845e-05
  3  10  15 148 -1.52263e-04
  3  10  15 150  1.95999e-04
  3  10  15 151 -2.23128e-04
  3  10  15 152  5.72837e-04
  3  10  15 153 -1.63750e-04
  3  10  15 155  1.73123e-05
  3  10  15 156 -3.56871e-05
  3  10  15 158  7.95838e-05
  3  10  15 159 -3.56609e-05
  3  10  15 161 -3.13866e-05
  3  10  15 162 -1.82934e-05
  3  10  15 163 -5.01365e-05
  3  10  15 165 -7.43449e-05
  3  10  15 166 -1.54222e-05
  3  10  15 167 -6.98896e-05
  3  10  15 173  1.29677e-04
  3  10  15 175  3.81286e-05
  3  10  15 176 -7.25420e-05
  3  10  16   8 -1.46760e-05
  3  10  16   9 -1.46534e-05
  3  10  16  14  2.90165e-05
  3  10  16  15 -2.90401e-05
  3  10  16  20 -1.13575e-05
  3  10  16  21  1.13831e-05
  3  10  16  33 -2.40945e-05
  3  10  16  34 -2.40595e-05
  3  10  16  39  3.43619e-05
  3  10  16  47 -3.69452e-05
  3  10  16  49 -1.50545e-05
  3  10  16  62 -4.63707e-05
  3  10  16  63 -3.24972e-05
  3  10  16  64  3.25315e-05
  3  10  16  78  1.03074e-05
  3  10  16  93  1.29012e-05
  3  10  16  94  1.28890e-05
  3  10  17   7 -2.27219e-05
  3  10  17   8  1.36223e-05
  3  10  17   9 -1.28857e-05
  3  10  17  12  1.02205e-05
  3  10  17  13 -9.07905e-05
  3  10  17  16  5.24320e-05
  3  10  17  17  4.47621e-04
  3  10  17  18 -1.11029e-05
  3  10  17  19 -3.73469e-05
  3  10  17  22 -5.33202e-04
  3  10  17  23  1.16347e-05
  3  10  17  24  3.44072e-04
  3  10  17  27 -1.42799e-05
  3  10  17  30  5.95445e-05
  3  10  17  33  1.05699e-05
  3  10  17  35  2.22113e-04
  3  10  17  36 -7.63304e-05
  3  10  17  37 -2.39262e-04
  3  10  17  40 -3.73640e-05
  3  10  17  42 -1.38549e-05
  3  10  17  44 -1.33079e-05
  3  10  17  45  1.30902e-05
  3  10  17  46 -1.31314e-05
  3  10  17  47 -1.31359e-05
  3  10  17  50  1.24193e-05
  3  10  17  51 -6.62324e-05
  3  10  17  53 -2.23484e-05
  3  10  17  54 -2.22229e-05
  3  10  17  55 -3.51231e-05
  3  10  17  56 -2.70973e-05
  3  10  17  60  3.16347e-04
  3  10  17  62 -2.76333e-05
  3  10  17  65  3.19400e-05
  3  10  17  68  2.88292e-05
  3  10  17  69  2.81763e-05
  3  10  17  73  1.16710e-05
  3  10  17  75 -1.11321e-05
  3  10  17  76  4.02438e-04
  3  10  17  78 -3.67480e-05
  3  10  17  81 -3.35168e-04
  3  10  17  82 -1.53237e-04
  3  10  17  88 -1.21085e-04
  3  10  17  89 -1.71289e-04
  3  10  17  95  1.19728e-05
  3  10  17  96  1.70446e-04
  3  10  17  98  3.03583e-05
  3  10  17 101  5.14758e-05
  3  10  17 102  1.75181e-05
  3  10  17 103 -9.63108e-05
  3  10  17 107 -1.18707e-05
  3  10  17 115 -1.50965e-05
  3  10  17 117  2.33955e-05
  3  10  17 120  4.69861e-05
  3  10  17 125  1.18746e-05
  3  10  17 128 -2.26618e-05
  3  10  17 132  1.31586e-05
  3  10  17 139 -1.07618e-05
  3  10  17 143 -3.31505e-05
  3  10  17 147 -1.20882e-05
  3  10  17 148  4.97085e-05
  3  10  17 151 -8.22825e-05
  3  10  17 155  1.11800e-05
  3  10  17 157  3.17552e-05
  3  10  17 158 -5.57580e-05
  3  10  17 159 -2.84001e-05
  3  10  17 166  2.27825e-05
  3  10  17 172 -1.97065e-05
  3  10  17 173  1.67013e-05
  3  10  18   8 -5.33385e-05
  3  10  18   9  5.32579e-05
  3  10  18  13  2.30977e-05
  3  10  18  16  9.60313e-05
  3  10  18  17 -2.46313e-04
  3  10  18  19 -4.72934e-04
  3  10  18  22  2.58730e-04
  3  10  18  23  5.79707e-05
  3  10  18  24 -2.57013e-05
  3  10  18  27 -5.04406e-05
  3  10  18  29 -4.03235e-05
  3  10  18  30  9.46181e-05
  3  10  18  33  3.22495e-05
  3  10  18  35 -1.73909e-04
  3  10  18  37  1.09723e-04
  3  10  18  39 -5.10393e-05
  3  10  18  41 -1.47921e-04
  3  10  18  42 -3.67324e-05
  3  10  18  44 -3.01653e-05
  3  10  18  45 -3.02038e-05
  3  10  18  46  3.31475e-05
  3  10  18  47 -3.31353e-05
  3  10  18  50 -2.93407e-05
  3  10  18  52 -1.36969e-04
  3  10  18  55 -3.61011e-05
  3  10  18  56  2.91656e-05
  3  10  18  59  1.19122e-04
  3  10  18  60 -9.77557e-05
  3  10  18  62 -1.04495e-05
  3  10  18  66 -4.05595e-05
  3  10  18  67 -3.14568e-05
  3  10  18  73  4.21293e-05
  3  10  18  74  5.52885e-05
  3  10  18  75 -5.46361e-05
  3  10  18  76  1.79839e-04
  3  10  18  77  3.28990e-05
  3  10  18  81 -9.46204e-05
  3  10  18  82  8.03209e-05
  3  10  18  88  4.74192e-05
  3  10  18  95  2.73340e-05
  3  10  18  97 -3.44211e-05
  3  10  18  98  3.85652e-05
  3  10  18 101  2.14582e-05
  3  10  18 106  1.60373e-05
  3  10  18 107 -2.89308e-05
  3  10  18 115 -1.12659e-05
  3  10  18 117  4.93387e-05
  3  10  18 118 -1.95878e-05
  3  10  18 120  2.81235e-05
  3  10  18 124  8.24191e-05
  3  10  18 125  5.82051e-05
  3  10  18 128  2.63034e-05
  3  10  18 132  2.05295e-05
  3  10  18 139 -2.93878e-05
  3  10  18 141 -3.74417e-05
  3  10  18 143 -3.97766e-05
  3  10  18 147 -1.44158e-05
  3  10  18 148 -1.54453e-05
  3  10  18 151 -1.66779e-04
  3  10  18 155 -1.33323e-05
  3  10  18 160 -1.89226e-05
  3  10  18 161  1.95877e-05
  3  10  18 163 -5.61184e-05
  3  10  18 164 -2.88860e-05
  3  10  18 165  1.11883e-05
  3  10  18 166  4.13609e-05
  3  10  18 168 -5.24124e-05
  3  10  18 173 -1.69045e-05
  3  10  18 177 -2.22926e-05
  3  11  12  12  5.27143e-04
  3  11  12  13  4.27087e-05
  3  11  12  16  2.56725e-04
  3  11  12  17 -1.07167e-05
  3  11  12  18  1.77451e-05
  3  11  12  19  1.25948e-04
  3  11  12  22  1.39878e-05
  3  11  12  23  7.55985e-05
  3  11  12  25  8.71607e-05
  3  11  12  26 -8.75743e-05
  3  11  12  27 -1.56431e-04
  3  11  12  29 -1.05855e-05
  3  11  12  30  2.15083e-04
  3  11  12  33 -1.65688e-04
  3  11  12  35  1.02480e-05
  3  11  12  36 -1.14634e-05
  3  11  12  37  1.01142e-05
  3  11  12  38  1.19532e-04
  3  11  12  39 -1.17909e-04
  3  11  12  41 -1.48659e-04
  3  11  12  43 -5.49816e-05
  3  11  12  46 -1.86928e-04
  3  11  12  47  1.81273e-04
  3  11  12  48 -7.13689e-05
  3  11  12  49  7.30981e-05
  3  11  12  52  5.01992e-05
  3  11  12  53  9.66215e-05
  3  11  12  54 -9.60915e-05
  3  11  12  55  8.39448e-05
  3  11  12  59 -3.08582e-04
  3  11  12  60  8.36338e-05
  3  11  12  62  1.42056e-05
  3  11  12  66 -5.22718e-05
  3  11  12  67  1.88476e-05
  3  11  12  71 -1.36921e-05
  3  11  12  76 -3.16149e-05
  3  11  12  80 -8.20520e-05
  3  11  12  81 -1.55779e-05
  3  11  12  88  2.34909e-05
  3  11  12  95  6.92732e-05
  3  11  12  96 -4.95386e-05
  3  11  12  97  1.50299e-05
  3  11  12  98 -4.84378e-05
  3  11  12  99 -6.07996e-05
  3  11  12 102 -3.29262e-05
  3  11  12 104 -9.10436e-05
  3  11  12 107 -4.34085e-05
  3  11  12 109  3.30965e-05
  3  11  12 113  6.20231e-05
  3  11  12 114  3.18481e-05
  3  11  12 115  3.44139e-05
  3  11  12 118 -6.15725e-05
  3  11  12 119  1.18350e-04
  3  11  12 124 -6.42951e-05
  3  11  12 125 -6.14844e-05
  3  11  12 128  5.24369e-05
  3  11  12 129 -8.43811e-04
  3  11  12 132  1.50432e-04
  3  11  12 133  2.53321e-04
  3  11  12 136  2.28892e-05
  3  11  12 139  3.29156e-05
  3  11  12 140  1.09805e-03
  3  11  12 141  2.98321e-05
  3  11  12 146  1.29156e-03
  3  11  12 147  3.81172e-05
  3  11  12 150 -3.83549e-04
  3  11  12 151  8.44208e-05
  3  11  12 152  4.56517e-04
  3  11  12 155 -2.84744e-04
  3  11  12 159 -4.61636e-05
  3  11  12 160 -1.50800e-04
  3  11  12 161 -2.78191e-05
  3  11  12 164 -4.58416e-05
  3  11  12 165 -1.33697e-05
  3  11  12 168 -2.21484e-05
  3  11  12 169  4.93947e-05
  3  11  12 172  2.83195e-05
  3  11  12 173  5.51386e-05
  3  11  12 176  6.46069e-05
  3  11  12 177  6.23017e-05
  3  11  13   7  6.07554e-05
  3  11  13  12 -9.11505e-05
  3  11  13  13 -3.08052e-05
  3  11  13  16 -2.56103e-04
  3  11  13  17 -2.88922e-05
  3  11  13  18 -7.62204e-05
  3  11  13  22  3.01453e-05
  3  11  13  23 -1.04667e-04
  3  11  13  24 -5.51750e-05
  3  11  13  25 -7.13578e-05
  3  11  13  26 -7.07052e-05
  3  11  13  27 -4.50431e-05
  3  11  13  29 -6.86195e-05
  3  11  13  30 -3.29330e-04
  3  11  13  33 -6.61707e-05
  3  11  13  35 -7.14634e-05
  3  11  13  37  9.77794e-05
  3  11  13  38  6.12915e-05
  3  11  13  39 -6.00669e-05
  3  11  13  41 -1.06553e-04
  3  11  13  42  7.90579e-05
  3  11  13  43  1.11127e-04
  3  11  13  46 -5.16209e-05
  3  11  13  47  5.38718e-05
  3  11  13  48  3.87248e-05
  3  11  13  49  3.85361e-05
  3  11  13  50  1.13979e-05
  3  11  13  52  1.33415e-05
  3  11  13  53  5.40780e-05
  3  11  13  54 -5.34886e-05
  3  11  13  55 -1.94888e-04
  3  11  13  58  2.73311e-05
  3  11  13  59  4.37559e-05
  3  11  13  60 -1.27752e-04
  3  11  13  62 -2.60944e-05
  3  11  13  66  7.85587e-05
  3  11  13  67  4.69958e-05
  3  11  13  68 -1.11035e-05
  3  11  13  69 -2.90318e-05
  3  11  13  70  1.76526e-05
  3  11  13  71 -9.00657e-05
  3  11  13  76 -6.00617e-05
  3  11  13  80  6.09715e-05
  3  11  13  81  2.48026e-05
  3  11  13  88  1.65946e-05
  3  11  13  92 -5.97809e-05
  3  11  13  95 -1.48087e-04
  3  11  13  96  7.61748e-05
  3  11  13  97  2.00926e-04
  3  11  13  98  1.07019e-04
  3  11  13 102  4.60885e-05
  3  11  13 103 -6.24299e-05
  3  11  13 104  1.55878e-05
  3  11  13 106 -9.48146e-05
  3  11  13 109 -6.98462e-05
  3  11  13 113  3.06303e-05
  3  11  13 114 -7.67286e-05
  3  11  13 115 -2.90749e-05
  3  11  13 118  3.58074e-05
  3  11  13 119  2.29271e-05
  3  11  13 124  2.64360e-05
  3  11  13 125 -1.02189e-04
  3  11  13 128  1.25107e-04
  3  11  13 129  1.16929e-04
  3  11  13 132 -2.43116e-05
  3  11  13 133 -8.32400e-05
  3  11  13 136 -7.36776e-05
  3  11  13 139 -3.28304e-05
  3  11  13 140 -7.69888e-05
  3  11  13 141  1.01557e-04
  3  11  13 146  9.25399e-05
  3  11  13 147 -7.77701e-05
  3  11  13 150  4.79971e-05
  3  11  13 151  5.25599e-04
  3  11  13 152  8.53485e-05
  3  11  13 155 -1.18134e-05
  3  11  13 156 -6.52159e-05
  3  11  13 160 -6.86034e-05
  3  11  13 161  7.25069e-05
  3  11  13 164 -6.64933e-05
  3  11  13 165 -1.10744e-04
  3  11  13 168  6.35490e-05
  3  11  13 169 -1.03376e-04
  3  11  13 173  5.63580e-05
  3  11  13 176  2.95445e-05
  3  11  14   7 -4.17526e-05
  3  11  14   8  1.43617e-04
  3  11  14  13  2.17227e-04
  3  11  14  16 -1.93230e-04
  3  11  14  17 -2.86391e-04
  3  11  14  19 -5.50700e-05
  3  11  14  22  4.67187e-05
  3  11  14  23  1.00957e-05
  3  11  14  30 -2.11539e-04
  3  11  14  33  1.50892e-04
  3  11  14  35 -2.97290e-04
  3  11  14  36  4.07070e-04
  3  11  14  37  5.34023e-05
  3  11  14  40 -6.19248e-05
  3  11  14  41  3.75138e-04
  3  11  14  42 -3.43354e-05
  3  11  14  43  5.58900e-05
  3  11  14  47 -1.60557e-04
  3  11  14  50 -1.56712e-04
  3  11  14  52 -9.19284e-05
  3  11  14  53 -1.63179e-04
  3  11  14  54  1.62951e-04
  3  11  14  55 -2.45819e-05
  3  11  14  58  4.05399e-05
  3  11  14  59  7.37933e-05
  3  11  14  60  4.98451e-05
  3  11  14  65  5.07359e-05
  3  11  14  67 -7.10541e-05
  3  11  14  68  1.81404e-04
  3  11  14  71  1.41490e-05
  3  11  14  73 -2.09102e-05
  3  11  14  76 -1.64453e-04
  3  11  14  80 -3.35660e-05
  3  11  14  81 -2.39063e-05
  3  11  14  82  4.66039e-05
  3  11  14  83  3.47123e-05
  3  11  14  88  5.29992e-05
  3  11  14  92  1.29802e-05
  3  11  14  95 -6.21595e-05
  3  11  14  98  5.50958e-05
  3  11  14  99  7.64462e-05
  3  11  14 101  2.67762e-05
  3  11  14 102 -1.01724e-05
  3  11  14 107 -1.52278e-05
  3  11  14 108  5.48962e-05
  3  11  14 109 -3.05428e-04
  3  11  14 113 -1.81335e-05
  3  11  14 115  2.54642e-05
  3  11  14 117 -2.01377e-04
  3  11  14 118  4.49001e-04
  3  11  14 119  8.92225e-05
  3  11  14 120 -3.40668e-05
  3  11  14 124  3.58010e-04
  3  11  14 125  3.90821e-05
  3  11  14 128  5.57360e-05
  3  11  14 129 -1.34250e-04
  3  11  14 133 -4.93431e-04
  3  11  14 136 -1.44462e-05
  3  11  14 139 -1.10155e-05
  3  11  14 141  1.24646e-04
  3  11  14 146 -5.09056e-05
  3  11  14 147  9.40094e-05
  3  11  14 148 -1.67785e-04
  3  11  14 150  1.52091e-03
  3  11  14 151 -2.23301e-04
  3  11  14 152  6.73236e-04
  3  11  14 153  1.41832e-04
  3  11  14 155  1.73086e-05
  3  11  14 156 -3.21629e-05
  3  11  14 158 -7.97175e-05
  3  11  14 159 -3.56511e-05
  3  11  14 160 -2.59824e-04
  3  11  14 161  1.37997e-04
  3  11  14 162  1.79309e-05
  3  11  14 163  5.02040e-05
  3  11  14 164 -3.15456e-05
  3  11  14 165 -7.48927e-05
  3  11  14 166  1.56203e-05
  3  11  14 167 -6.99106e-05
  3  11  14 168  1.65025e-04
  3  11  14 169 -1.51413e-04
  3  11  14 172  1.21327e-05
  3  11  14 173 -3.82066e-05
  3  11  14 175 -3.79555e-05
  3  11  14 176 -7.25437e-05
  3  11  14 177 -3.53304e-05
  3  11  15   7  2.36191e-04
  3  11  15   8  4.44843e-05
  3  11  15  12 -1.15368e-04
  3  11  15  13  1.99174e-04
  3  11  15  16  1.89267e-05
  3  11  15  17 -2.52275e-04
  3  11  15  18 -2.57266e-04
  3  11  15  19  2.70170e-04
  3  11  15  22  3.69627e-05
  3  11  15  23 -5.62559e-05
  3  11  15  24 -1.77964e-04
  3  11  15  29  1.30597e-05
  3  11  15  30  2.25210e-05
  3  11  15  33 -3.33406e-05
  3  11  15  35 -2.90286e-04
  3  11  15  37  5.54195e-05
  3  11  15  40  3.57549e-04
  3  11  15  41 -8.13177e-05
  3  11  15  42  3.07236e-05
  3  11  15  43 -4.30075e-05
  3  11  15  46  4.65213e-05
  3  11  15  47  4.50244e-05
  3  11  15  50 -4.27774e-05
  3  11  15  52  4.19628e-05
  3  11  15  53 -1.27319e-05
  3  11  15  54 -1.17411e-05
  3  11  15  55  2.58757e-05
  3  11  15  59  2.76434e-05
  3  11  15  60 -5.72542e-05
  3  11  15  65 -2.89027e-04
  3  11  15  66 -1.71067e-05
  3  11  15  67 -1.28506e-04
  3  11  15  68  1.13439e-04
  3  11  15  69 -4.33475e-05
  3  11  15  73  1.29993e-04
  3  11  15  76  8.23565e-05
  3  11  15  77 -1.81279e-04
  3  11  15  81  3.65245e-05
  3  11  15  82  2.63202e-05
  3  11  15  83  1.61107e-04
  3  11  15  88 -2.58449e-05
  3  11  15  89  7.52360e-05
  3  11  15  92  3.70829e-05
  3  11  15  99  1.39037e-05
  3  11  15 101  1.54080e-04
  3  11  15 102 -3.66377e-05
  3  11  15 103  3.53159e-05
  3  11  15 107  3.94159e-05
  3  11  15 109  3.36711e-05
  3  11  15 113 -1.94059e-04
  3  11  15 114  1.27136e-05
  3  11  15 115  3.23297e-05
  3  11  15 117  2.10793e-05
  3  11  15 118 -4.40518e-05
  3  11  15 119  5.20139e-05
  3  11  15 120 -1.39236e-04
  3  11  15 124 -3.94824e-05
  3  11  15 125  5.40392e-05
  3  11  15 128  3.12533e-05
  3  11  15 129  3.04001e-04
  3  11  15 133  3.46007e-05
  3  11  15 136  1.71951e-05
  3  11  15 139  2.57947e-05
  3  11  15 140  3.28477e-05
  3  11  15 141 -2.80663e-05
  3  11  15 146  1.03654e-05
  3  11  15 147 -3.76787e-05
  3  11  15 150 -2.30151e-05
  3  11  15 151  5.12810e-05
  3  11  15 152 -4.40716e-05
  3  11  15 153  4.02134e-05
  3  11  15 155  3.09367e-05
  3  11  15 156 -1.76705e-04
  3  11  15 158 -1.48904e-04
  3  11  15 159 -5.83683e-05
  3  11  15 160  3.26175e-05
  3  11  15 161 -3.25709e-05
  3  11  15 162 -1.57206e-04
  3  11  15 163  1.55520e-04
  3  11  15 164 -1.92557e-04
  3  11  15 165  2.86198e-05
  3  11  15 166 -1.03082e-05
  3  11  15 168 -3.37743e-05
  3  11  15 169  2.55687e-05
  3  11  15 173 -3.26456e-05
  3  11  15 175 -1.58032e-04
  3  11  15 176 -3.75826e-05
  3  11  15 177 -1.65389e-04
  3  11  17   8  5.42294e-05
  3  11  17   9  5.41335e-05
  3  11  17  13 -2.30970e-05
  3  11  17  16 -9.60213e-05
  3  11  17  17  2.46312e-04
  3  11  17  22 -2.58720e-04
  3  11  17  23 -5.79691e-05
  3  11  17  27 -6.38055e-05
  3  11  17  30 -9.46145e-05
  3  11  17  35  1.73908e-04
  3  11  17  37 -1.09737e-04
  3  11  17  39 -5.63250e-05
  3  11  17  42  3.67268e-05
  3  11  17  43  2.03657e-04
  3  11  17  44 -6.18759e-05
  3  11  17  45 -6.18713e-05
  3  11  17  46 -4.98793e-05
  3  11  17  47  4.98003e-05
  3  11  17  50 -1.57736e-05
  3  11  17  52 -7.29464e-05
  3  11  17  53  5.83048e-05
  3  11  17  54  5.82974e-05
  3  11  17  55  3.60968e-05
  3  11  17  59 -2.66208e-04
  3  11  17  60  9.77827e-05
  3  11  17  66 -1.85495e-04
  3  11  17  67  3.14621e-05
  3  11  17  69  1.77719e-05
  3  11  17  70 -1.12310e-05
  3  11  17  71 -7.10418e-05
  3  11  17  73  4.93782e-05
  3  11  17  74  5.69109e-05
  3  11  17  75  5.62038e-05
  3  11  17  76 -1.79786e-04
  3  11  17  80 -1.07835e-04
  3  11  17  81  9.45926e-05
  3  11  17  82 -8.03198e-05
  3  11  17  88 -4.74354e-05
  3  11  17  95 -2.73308e-05
  3  11  17  96  2.24059e-05
  3  11  17  98 -3.85617e-05
  3  11  17 101  2.15160e-05
  3  11  17 103 -1.04017e-05
  3  11  17 107  2.89298e-05
  3  11  17 113 -2.76235e-05
  3  11  17 115  1.12663e-05
  3  11  17 117 -5.82337e-05
  3  11  17 118  2.21335e-04
  3  11  17 120  2.78976e-05
  3  11  17 124 -3.55860e-05
  3  11  17 125 -5.82036e-05
  3  11  17 128 -2.63031e-05
  3  11  17 132 -2.05205e-05
  3  11  17 136  2.16412e-05
  3  11  17 139  2.93869e-05
  3  11  17 140  3.49952e-05
  3  11  17 141  3.74406e-05
  3  11  17 143 -8.68682e-05
  3  11  17 146  3.81993e-05
  3  11  17 147  1.44151e-05
  3  11  17 148  1.93904e-05
  3  11  17 150 -2.27015e-04
  3  11  17 151  1.66850e-04
  3  11  17 155  1.32724e-05
  3  11  17 161  4.12692e-05
  3  11  17 163 -5.71624e-05
  3  11  17 164  6.89792e-05
  3  11  17 165 -1.11262e-05
  3  11  17 166  4.19025e-05
  3  11  17 169 -5.51465e-05
  3  11  17 172 -1.53241e-05
  3  11  17 173  1.71335e-05
  3  11  18   8  1.78404e-05
  3  11  18   9  1.71619e-05
  3  11  18  13 -9.07893e-05
  3  11  18  16  5.24431e-05
  3  11  18  17  4.47619e-04
  3  11  18  22 -5.33199e-04
  3  11  18  23  1.16387e-05
  3  11  18  27  1.41964e-05
  3  11  18  30  5.95486e-05
  3  11  18  35  2.22113e-04
  3  11  18  37 -2.39264e-04
  3  11  18  39 -1.07143e-05
  3  11  18  40  1.74531e-05
  3  11  18  42 -1.38477e-05
  3  11  18  43 -3.37893e-05
  3  11  18  55 -3.51205e-05
  3  11  18  59 -1.24947e-05
  3  11  18  60  3.16348e-04
  3  11  18  62  2.90582e-05
  3  11  18  65 -1.28546e-05
  3  11  18  68  2.88262e-05
  3  11  18  70 -2.01751e-05
  3  11  18  71  1.09958e-05
  3  11  18  73  1.18957e-05
  3  11  18  75 -1.14874e-05
  3  11  18  76  4.02421e-04
  3  11  18  78 -5.64911e-05
  3  11  18  80 -1.97753e-05
  3  11  18  81 -3.35163e-04
  3  11  18  82 -1.53236e-04
  3  11  18  88 -1.21091e-04
  3  11  18  89 -5.51580e-05
  3  11  18  92  1.19199e-04
  3  11  18  95  1.19743e-05
  3  11  18  98  3.03596e-05
  3  11  18 101 -5.19297e-05
  3  11  18 102  1.75170e-05
  3  11  18 107 -1.18668e-05
  3  11  18 109  1.53256e-05
  3  11  18 113  4.45609e-05
  3  11  18 115 -1.50967e-05
  3  11  18 117  1.59235e-05
  3  11  18 120 -4.83104e-05
  3  11  18 125  1.18698e-05
  3  11  18 128 -2.26655e-05
  3  11  18 129 -1.08489e-04
  3  11  18 132  1.31607e-05
  3  11  18 133  2.51186e-05
  3  11  18 139 -1.07615e-05
  3  11  18 140  1.19846e-04
  3  11  18 143  3.36599e-05
  3  11  18 147 -1.20877e-05
  3  11  18 148  2.36157e-05
  3  11  18 150 -5.06930e-05
  3  11  18 151 -8.23282e-05
  3  11  18 152 -2.06778e-04
  3  11  18 155  1.11514e-05
  3  11  18 156 -6.02817e-05
  3  11  18 157 -3.17029e-05
  3  11  18 158  5.64353e-05
  3  11  18 159 -2.83998e-05
  3  11  18 166 -2.27794e-05
  3  11  18 172 -8.03970e-05
  3  11  18 173  1.66723e-05
  3  12  13  12 -4.50502e-05
  3  12  13  18 -1.41882e-05
  3  12  13  36  4.54595e-05
  3  12  13  40  1.03395e-04
  3  12  13  41  4.61490e-04
  3  12  13  43 -2.07777e-04
  3  12  13  52  1.01704e-05
  3  12  13  59 -1.39669e-05
  3  12  13  65 -8.34596e-05
  3  12  13  66  1.71529e-05
  3  12  13  71  1.20498e-05
  3  12  13  77 -5.29268e-05
  3  12  13  85 -5.03356e-05
  3  12  13  89  2.12746e-05
  3  12  13  96  1.91791e-05
  3  12  13  97 -1.28691e-05
  3  12  13 114 -1.88079e-05
  3  12  13 129  5.70096e-05
  3  12  13 133 -2.46169e-05
  3  12  13 136 -1.08685e-05
  3  12  13 140  4.35314e-04
  3  12  13 146 -5.05055e-04
  3  12  13 150  1.08148e-04
  3  12  13 152 -6.86553e-05
  3  12  13 160  1.51472e-04
  3  12  13 164  8.70350e-05
  3  12  13 168 -1.70649e-05
  3  12  13 172  2.46461e-04
  3  12  14   7 -1.24707e-05
  3  12  14  12 -4.72944e-05
  3  12  14  13  6.27208e-04
  3  12  14  16 -5.37376e-04
  3  12  14  17 -7.87681e-04
  3  12  14  18  1.10315e-05
  3  12  14  19 -3.08852e-05
  3  12  14  22  1.24191e-04
  3  12  14  23 -2.26729e-04
  3  12  14  24  1.30948e-05
  3  12  14  27  1.22333e-05
  3  12  14  30 -5.17293e-04
  3  12  14  35 -8.24093e-04
  3  12  14  36 -2.87150e-04
  3  12  14  37  2.39901e-04
  3  12  14  40 -2.40949e-05
  3  12  14  41 -5.85876e-05
  3  12  14  42  3.61789e-04
  3  12  14  43  1.19817e-04
  3  12  14  46  1.28929e-05
  3  12  14  48  1.41232e-05
  3  12  14  49  1.40664e-05
  3  12  14  52 -4.77697e-05
  3  12  14  55  2.84767e-04
  3  12  14  59 -2.93170e-04
  3  12  14  60 -4.09543e-04
  3  12  14  65  2.07762e-05
  3  12  14  66  5.98922e-05
  3  12  14  67 -9.15890e-05
  3  12  14  68  2.71626e-04
  3  12  14  73 -4.91406e-05
  3  12  14  76 -2.86842e-04
  3  12  14  77  1.45377e-05
  3  12  14  81 -1.06226e-04
  3  12  14  82  5.06675e-05
  3  12  14  88  1.70172e-04
  3  12  14  92  2.01807e-05
  3  12  14  95 -3.87205e-04
  3  12  14  96 -1.42501e-05
  3  12  14  97  8.01603e-05
  3  12  14  98 -1.66311e-04
  3  12  14  99  2.99212e-05
  3  12  14 101 -1.91370e-05
  3  12  14 102  1.03812e-04
  3  12  14 104  1.43561e-05
  3  12  14 108  2.86676e-05
  3  12  14 109 -3.83365e-05
  3  12  14 114 -6.77312e-05
  3  12  14 115  1.02720e-04
  3  12  14 117 -1.55431e-05
  3  12  14 118 -1.95025e-05
  3  12  14 124 -1.29490e-05
  3  12  14 125  1.91515e-04
  3  12  14 128  1.23217e-05
  3  12  14 129 -2.07007e-05
  3  12  14 132 -1.30729e-04
  3  12  14 133 -2.50884e-04
  3  12  14 136 -2.21552e-05
  3  12  14 139 -1.81975e-04
  3  12  14 140 -8.39801e-05
  3  12  14 141  4.34581e-04
  3  12  14 146  1.09420e-04
  3  12  14 147 -1.43430e-04
  3  12  14 148 -2.24092e-05
  3  12  14 150  2.04017e-03
  3  12  14 151  5.70915e-04
  3  12  14 152 -2.21132e-04
  3  12  14 153 -1.64417e-05
  3  12  14 155  1.70406e-04
  3  12  14 158  1.05394e-05
  3  12  14 159  2.20643e-05
  3  12  14 161 -1.07205e-04
  3  12  14 165 -1.60917e-05
  3  12  14 167  3.63276e-05
  3  12  14 173 -1.25751e-04
  3  12  14 176 -2.53318e-05
  3  12  15   7 -7.76349e-05
  3  12  15  12 -9.99654e-05
  3  12  15  13  9.43549e-05
  3  12  15  16  1.19585e-04
  3  12  15  17 -2.98401e-04
  3  12  15  18  1.15957e-05
  3  12  15  19 -4.13817e-05
  3  12  15  22  1.05838e-04
  3  12  15  23 -8.36108e-05
  3  12  15  24  2.13189e-04
  3  12  15  29  2.53152e-05
  3  12  15  30  1.16982e-04
  3  12  15  35 -3.33705e-04
  3  12  15  36 -1.95585e-05
  3  12  15  37 -1.41075e-04
  3  12  15  38  3.95673e-05
  3  12  15  39  3.95948e-05
  3  12  15  40 -1.54047e-04
  3  12  15  41  3.54773e-04
  3  12  15  42 -3.30823e-05
  3  12  15  43 -3.98100e-04
  3  12  15  48  1.41311e-05
  3  12  15  49  1.40549e-05
  3  12  15  50 -1.17417e-05
  3  12  15  55 -1.71800e-04
  3  12  15  59  1.21693e-05
  3  12  15  60  2.82511e-04
  3  12  15  65  1.46480e-04
  3  12  15  66 -1.26581e-05
  3  12  15  68  1.08203e-04
  3  12  15  71 -2.61033e-05
  3  12  15  73 -2.18902e-05
  3  12  15  76  3.55478e-04
  3  12  15  77  1.85663e-04
  3  12  15  80  9.37815e-05
  3  12  15  81  2.08151e-05
  3  12  15  82  3.40568e-05
  3  12  15  85  1.46859e-05
  3  12  15  88 -2.63383e-05
  3  12  15  89 -9.61358e-05
  3  12  15  95  1.18647e-04
  3  12  15  96 -1.80503e-05
  3  12  15  97 -1.75109e-05
  3  12  15  98  1.77614e-04
  3  12  15  99 -7.29418e-05
  3  12  15 102 -1.87487e-04
  3  12  15 104 -1.78589e-05
  3  12  15 107  4.43171e-05
  3  12  15 108 -4.97316e-05
  3  12  15 114  1.81697e-05
  3  12  15 115 -1.41042e-04
  3  12  15 117 -3.66423e-05
  3  12  15 119 -2.63757e-05
  3  12  15 125 -1.78518e-05
  3  12  15 128  2.16524e-04
  3  12  15 129 -5.46423e-05
  3  12  15 132  2.05654e-04
  3  12  15 139  2.23641e-04
  3  12  15 140 -4.15905e-04
  3  12  15 141 -1.36503e-04
  3  12  15 146 -2.96353e-04
  3  12  15 147 -1.73265e-04
  3  12  15 148  2.64745e-05
  3  12  15 150 -1.03958e-04
  3  12  15 151  8.16065e-04
  3  12  15 152  3.55335e-05
  3  12  15 155 -2.85918e-04
  3  12  15 156  2.54248e-05
  3  12  15 169 -1.47589e-05
  3  12  15 172  1.95208e-05
  3  12  15 176  1.17211e-04
  3  12  16  27 -1.96684e-05
  3  12  16  28  1.96614e-05
  3  12  16  34  4.35309e-05
  3  12  16  38 -6.28392e-05
  3  12  16  46  6.07179e-05
  3  12  16  48 -2.13296e-05
  3  12  16  53 -1.80627e-05
  3  12  16  75  1.17949e-05
  3  12  16  93  2.53252e-05
  3  12  16  94  2.52842e-05
  3  12  16 120 -1.78985e-05
  3  12  16 121 -1.80057e-05
  3  12  17  12  1.61430e-04
  3  12  17  13  5.10099e-05
  3  12  17  16 -1.56682e-04
  3  12  17  17  1.47868e-04
  3  12  17  19 -8.61110e-04
  3  12  17  22  2.04440e-05
  3  12  17  23 -2.20040e-04
  3  12  17  29  1.21551e-05
  3  12  17  30 -1.07694e-04
  3  12  17  35  2.20510e-04
  3  12  17  37  1.99042e-05
  3  12  17  42  2.67879e-04
  3  12  17  43 -4.56604e-05
  3  12  17  44 -1.11733e-05
  3  12  17  45 -1.11984e-05
  3  12  17  50  1.65499e-05
  3  12  17  55  1.51724e-04
  3  12  17  60 -4.53972e-05
  3  12  17  62 -3.62431e-04
  3  12  17  66 -2.94189e-04
  3  12  17  67  4.17824e-05
  3  12  17  68 -9.50475e-05
  3  12  17  69  1.20731e-05
  3  12  17  70  1.74399e-05
  3  12  17  71  1.38672e-04
  3  12  17  73 -2.26588e-05
  3  12  17  77  2.44099e-05
  3  12  17  81 -9.47217e-05
  3  12  17  88 -2.59915e-05
  3  12  17  95 -1.37390e-04
  3  12  17  96 -2.70515e-05
  3  12  17  98 -9.59797e-05
  3  12  17  99  3.65565e-05
  3  12  17 101 -1.22039e-05
  3  12  17 102  1.57187e-04
  3  12  17 104  1.57388e-05
  3  12  17 107  1.14753e-04
  3  12  17 108  3.16080e-05
  3  12  17 115  1.07528e-04
  3  12  17 118  1.00404e-05
  3  12  17 125 -7.04537e-05
  3  12  17 128 -3.38478e-04
  3  12  17 129  3.50566e-05
  3  12  17 132 -1.62663e-04
  3  12  17 136 -2.25710e-05
  3  12  17 139  6.89159e-05
  3  12  17 140 -1.48994e-05
  3  12  17 141  1.76542e-04
  3  12  17 143 -6.36217e-05
  3  12  17 147 -2.55688e-05
  3  12  17 150 -2.74925e-04
  3  12  17 151 -5.21747e-05
  3  12  17 155  2.35684e-04
  3  12  17 160 -1.03083e-05
  3  12  17 161 -7.86991e-05
  3  12  17 172  1.21770e-05
  3  12  17 173  2.39349e-05
  3  12  17 176 -7.38297e-05
  3  12  18   8  2.27120e-05
  3  12  18   9  2.28469e-05
  3  12  18  16  4.28155e-04
  3  12  18  17  1.75106e-04
  3  12  18  18 -1.92713e-05
  3  12  18  19 -2.57089e-05
  3  12  18  22  1.39501e-04
  3  12  18  23  4.48535e-04
  3  12  18  30  4.18229e-04
  3  12  18  35  2.60452e-04
  3  12  18  36  3.29187e-04
  3  12  18  37 -7.38222e-05
  3  12  18  38  1.64507e-05
  3  12  18  40 -1.98490e-05
  3  12  18  41  1.39489e-05
  3  12  18  42  2.99082e-04
  3  12  18  43 -1.04606e-04
  3  12  18  48  1.20971e-05
  3  12  18  49 -1.21146e-05
  3  12  18  50  5.27817e-05
  3  12  18  52  1.35362e-04
  3  12  18  55  3.91516e-04
  3  12  18  59 -2.24559e-05
  3  12  18  60  1.14836e-04
  3  12  18  62 -3.42347e-05
  3  12  18  65  1.87589e-05
  3  12  18  67  9.16768e-05
  3  12  18  68 -2.19192e-04
  3  12  18  70  1.73704e-04
  3  12  18  71 -3.52230e-05
  3  12  18  73  2.75608e-05
  3  12  18  76 -1.09727e-04
  3  12  18  78  1.98621e-05
  3  12  18  81  2.18442e-04
  3  12  18  82  3.41528e-05
  3  12  18  88  1.53153e-04
  3  12  18  89 -4.75609e-05
  3  12  18  92  8.79753e-04
  3  12  18  95  3.90586e-04
  3  12  18  97  3.70319e-04
  3  12  18  98  2.32295e-05
  3  12  18  99 -2.32035e-05
  3  12  18 102 -8.39715e-05
  3  12  18 104 -8.96517e-05
  3  12  18 106 -2.26206e-04
  3  12  18 107 -1.19960e-04
  3  12  18 108 -2.07146e-05
  3  12  18 115 -6.83874e-05
  3  12  18 117 -2.14927e-05
  3  12  18 118  3.46112e-04
  3  12  18 124 -5.45741e-05
  3  12  18 125 -3.60210e-05
  3  12  18 128 -5.71902e-05
  3  12  18 132  1.26808e-04
  3  12  18 133  1.66760e-05
  3  12  18 139 -5.91314e-05
  3  12  18 141  1.36609e-05
  3  12  18 142 -1.03431e-05
  3  12  18 146  4.41012e-05
  3  12  18 147  2.10119e-04
  3  12  18 148  1.84029e-04
  3  12  18 150 -6.25591e-05
  3  12  18 151  3.23909e-04
  3  12  18 155 -1.28944e-04
  3  12  18 156  2.14123e-05
  3  12  18 157 -1.77238e-04
  3  12  18 159 -2.81326e-05
  3  12  18 161  1.43071e-05
  3  12  18 165  1.09943e-05
  3  12  18 166  1.31268e-05
  3  12  18 172  4.86956e-05
  3  12  18 173  9.07589e-05
  3  12  18 176  1.11005e-05
  3  12  18 177  1.41913e-04
  3  13  14   7  4.32316e-05
  3  13  14  12  2.60733e-04
  3  13  14  13 -9.43621e-05
  3  13  14  16 -1.19592e-04
  3  13  14  17  2.98403e-04
  3  13  14  19 -4.42050e-04
  3  13  14  22 -1.05833e-04
  3  13  14  23 -6.25938e-04
  3  13  14  24  3.32994e-04
  3  13  14  27 -4.25062e-05
  3  13  14  30 -1.16989e-04
  3  13  14  35  3.33710e-04
  3  13  14  36  1.22107e-05
  3  13  14  37  1.41051e-04
  3  13  14  38 -3.56999e-05
  3  13  14  39  3.58079e-05
  3  13  14  40 -4.25906e-04
  3  13  14  41  1.27330e-05
  3  13  14  42  4.40408e-04
  3  13  14  43 -1.49060e-05
  3  13  14  48  1.69408e-05
  3  13  14  49 -1.69446e-05
  3  13  14  50  9.50331e-05
  3  13  14  52  6.04438e-04
  3  13  14  55  1.71804e-04
  3  13  14  59  1.36598e-05
  3  13  14  60  2.45283e-04
  3  13  14  65  3.47898e-04
  3  13  14  66 -2.45086e-04
  3  13  14  67 -1.46489e-04
  3  13  14  68 -1.08214e-04
  3  13  14  71  3.34126e-05
  3  13  14  76 -3.55449e-04
  3  13  14  77 -3.92822e-05
  3  13  14  81 -2.08091e-05
  3  13  14  82 -3.40560e-05
  3  13  14  83 -1.12963e-05
  3  13  14  85 -2.05762e-05
  3  13  14  88  2.63120e-05
  3  13  14  95 -1.18652e-04
  3  13  14  96  4.88985e-05
  3  13  14  97 -3.59541e-04
  3  13  14  98  4.79545e-04
  3  13  14  99  7.29448e-05
  3  13  14 102  1.87495e-04
  3  13  14 106  2.01943e-04
  3  13  14 107 -4.42935e-05
  3  13  14 108  4.97351e-05
  3  13  14 114  2.79144e-04
  3  13  14 115  1.41047e-04
  3  13  14 117 -3.28203e-05
  3  13  14 118 -3.73997e-04
  3  13  14 119  2.63774e-05
  3  13  14 124 -2.33688e-04
  3  13  14 125  1.40889e-04
  3  13  14 128 -3.43225e-05
  3  13  14 129 -1.43364e-04
  3  13  14 132 -2.05415e-04
  3  13  14 133  4.15800e-05
  3  13  14 136  2.16431e-04
  3  13  14 139 -2.23650e-04
  3  13  14 140 -1.29320e-05
  3  13  14 141  1.36508e-04
  3  13  14 147  1.73733e-04
  3  13  14 148  2.93748e-05
  3  13  14 150 -6.84241e-04
  3  13  14 151  8.16044e-04
  3  13  14 152 -7.16509e-05
  3  13  14 155  2.85924e-04
  3  13  14 159  2.57642e-05
  3  13  14 165  1.79388e-05
  3  13  14 169  1.47927e-05
  3  13  14 176 -1.17213e-04
  3  13  15   7 -1.04338e-05
  3  13  15  12 -6.03565e-05
  3  13  15  13  6.27203e-04
  3  13  15  16 -5.37372e-04
  3  13  15  17 -7.87680e-04
  3  13  15  18  9.72636e-05
  3  13  15  22  1.24190e-04
  3  13  15  23 -2.51387e-04
  3  13  15  27 -1.19152e-05
  3  13  15  29 -2.17359e-04
  3  13  15  30 -5.17290e-04
  3  13  15  35 -8.24094e-04
  3  13  15  36  6.38421e-05
  3  13  15  37  2.39890e-04
  3  13  15  41 -1.33835e-04
  3  13  15  42 -5.73202e-05
  3  13  15  43  2.68683e-05
  3  13  15  48  1.34474e-05
  3  13  15  49 -1.36172e-05
  3  13  15  50  1.25242e-04
  3  13  15  55  2.84769e-04
  3  13  15  60 -2.11243e-04
  3  13  15  67 -2.32131e-05
  3  13  15  68  2.71624e-04
  3  13  15  71  1.37023e-05
  3  13  15  73 -1.75700e-05
  3  13  15  76 -2.86830e-04
  3  13  15  81 -1.06223e-04
  3  13  15  82  5.06667e-05
  3  13  15  88  1.70164e-04
  3  13  15  95 -3.87204e-04
  3  13  15  96  1.20141e-05
  3  13  15  97  1.32192e-05
  3  13  15  98 -4.19588e-04
  3  13  15  99  2.99172e-05
  3  13  15 101  1.91668e-05
  3  13  15 102  1.03810e-04
  3  13  15 108  2.86635e-05
  3  13  15 115  1.02716e-04
  3  13  15 117  6.77530e-05
  3  13  15 125 -1.28845e-05
  3  13  15 128 -3.65744e-04
  3  13  15 132 -1.30859e-04
  3  13  15 139 -1.81975e-04
  3  13  15 140  1.39259e-04
  3  13  15 141  4.34579e-04
  3  13  15 146 -1.09540e-04
  3  13  15 147 -1.43412e-04
  3  13  15 151 -5.70922e-04
  3  13  15 152  1.27887e-04
  3  13  15 155  1.70396e-04
  3  13  15 158 -1.06545e-05
  3  13  15 159 -2.40224e-05
  3  13  15 161 -1.07210e-04
  3  13  15 167  3.62207e-05
  3  13  15 173 -1.27149e-04
  3  13  15 176 -2.53249e-05
  3  13  15 177 -3.48348e-05
  3  13  16   8 -2.54383e-05
  3  13  16   9 -2.53747e-05
  3  13  16  10 -1.03910e-05
  3  13  16  11  1.03975e-05
  3  13  16  14 -5.27865e-05
  3  13  16  15 -5.27678e-05
  3  13  16  20  2.66418e-05
  3  13  16  21  2.66660e-05
  3  13  16  45 -1.55537e-05
  3  13  16  46  2.40053e-05
  3  13  16  56  1.00316e-05
  3  13  16  57 -1.06930e-05
  3  13  16  62 -8.25042e-05
  3  13  16  63 -5.48161e-05
  3  13  16  64  5.46684e-05
  3  13  16  78  1.74492e-05
  3  13  16  86 -2.75560e-05
  3  13  16  87 -2.75988e-05
  3  13  16 142  1.63202e-05
  3  13  17   7  2.48719e-05
  3  13  17   8  1.36453e-05
  3  13  17   9 -1.37993e-05
  3  13  17  12  9.82739e-05
  3  13  17  16  4.28131e-04
  3  13  17  17  1.75114e-04
  3  13  17  18 -7.31065e-05
  3  13  17  22  1.39517e-04
  3  13  17  23  4.48527e-04
  3  13  17  24  1.28570e-04
  3  13  17  29 -9.16234e-04
  3  13  17  30  4.18230e-04
  3  13  17  35  2.60453e-04
  3  13  17  37 -7.38155e-05
  3  13  17  41  1.51233e-05
  3  13  17  42 -3.42519e-04
  3  13  17  43  9.76242e-04
  3  13  17  44  1.14179e-05
  3  13  17  45 -1.12177e-05
  3  13  17  50  3.22364e-04
  3  13  17  52  5.13897e-04
  3  13  17  55  3.91521e-04
  3  13  17  59 -1.72377e-05
  3  13  17  60  1.14863e-04
  3  13  17  62  3.41938e-05
  3  13  17  68 -2.19191e-04
  3  13  17  69 -3.53392e-04
  3  13  17  70  1.84077e-04
  3  13  17  76 -1.09695e-04
  3  13  17  77  1.90865e-04
  3  13  17  81  2.18423e-04
  3  13  17  82  3.41567e-05
  3  13  17  88  1.53143e-04
  3  13  17  92 -4.10991e-04
  3  13  17  95  3.90581e-04
  3  13  17  97  8.28868e-04
  3  13  17  98  1.74464e-04
  3  13  17  99 -2.32012e-05
  3  13  17 102 -8.39657e-05
  3  13  17 106 -3.84298e-04
  3  13  17 107 -1.19957e-04
  3  13  17 108 -2.07073e-05
  3  13  17 114 -2.54034e-04
  3  13  17 115 -6.83795e-05
  3  13  17 117 -1.60103e-05
  3  13  17 118 -7.84282e-04
  3  13  17 124 -1.19584e-04
  3  13  17 125  1.22558e-05
  3  13  17 128  9.30538e-05
  3  13  17 132  1.26800e-04
  3  13  17 139 -5.91347e-05
  3  13  17 141  1.36653e-05
  3  13  17 143 -1.82324e-05
  3  13  17 147  2.10116e-04
  3  13  17 150 -2.22800e-05
  3  13  17 151 -3.23921e-04
  3  13  17 152  5.91813e-04
  3  13  17 155 -1.28903e-04
  3  13  17 156 -2.48235e-05
  3  13  17 157  1.77884e-04
  3  13  17 161  1.43166e-05
  3  13  17 166 -1.29727e-05
  3  13  17 172 -8.74837e-05
  3  13  17 176  1.10621e-05
  3  13  18  12  1.77897e-05
  3  13  18  13 -5.10068e-05
  3  13  18  16  1.56682e-04
  3  13  18  17 -1.47869e-04
  3  13  18  22 -2.04335e-05
  3  13  18  23  2.20030e-04
  3  13  18  24  5.21828e-05
  3  13  18  29  2.06404e-05
  3  13  18  30  1.07694e-04
  3  13  18  35 -2.20509e-04
  3  13  18  36  6.71577e-05
  3  13  18  37 -1.98846e-05
  3  13  18  42  9.77830e-05
  3  13  18  43 -1.50432e-04
  3  13  18  44  4.48036e-05
  3  13  18  45  4.47376e-05
  3  13  18  50 -9.08740e-05
  3  13  18  55 -1.51710e-04
  3  13  18  59  5.11784e-04
  3  13  18  60  4.54078e-05
  3  13  18  62 -3.41392e-04
  3  13  18  65  8.19803e-05
  3  13  18  66 -4.32350e-04
  3  13  18  67  7.22786e-05
  3  13  18  68  9.50457e-05
  3  13  18  70 -1.14803e-05
  3  13  18  81  9.46751e-05
  3  13  18  88  2.59626e-05
  3  13  18  89  2.43474e-05
  3  13  18  95  1.37392e-04
  3  13  18  96  7.00666e-05
  3  13  18  97 -1.59665e-05
  3  13  18  98 -5.10325e-05
  3  13  18  99 -3.65568e-05
  3  13  18 101 -1.21284e-05
  3  13  18 102 -1.57193e-04
  3  13  18 104  2.87984e-04
  3  13  18 107 -1.14752e-04
  3  13  18 108 -3.16097e-05
  3  13  18 114 -4.01779e-05
  3  13  18 115 -1.07526e-04
  3  13  18 117  1.98508e-05
  3  13  18 118 -1.75248e-05
  3  13  18 125 -1.97716e-04
  3  13  18 128 -1.64494e-04
  3  13  18 129 -1.49236e-04
  3  13  18 132  1.62687e-04
  3  13  18 136 -3.27871e-05
  3  13  18 139 -6.89181e-05
  3  13  18 140 -3.79704e-05
  3  13  18 141 -1.76546e-04
  3  13  18 142  1.02725e-05
  3  13  18 143 -2.61671e-04
  3  13  18 146  9.83576e-05
  3  13  18 147  2.55788e-05
  3  13  18 148 -1.96022e-05
  3  13  18 151 -5.21979e-05
  3  13  18 155 -2.35745e-04
  3  13  18 159 -1.76298e-05
  3  13  18 161  7.86992e-05
  3  13  18 172  1.33828e-05
  3  13  18 173  1.79691e-05
  3  13  18 176  7.38310e-05
  3  14  15   7 -5.18958e-05
  3  14  15  12  8.92160e-05
  3  14  15  18 -2.62632e-04
  3  14  15  19 -1.85044e-05
  3  14  15  29 -8.38296e-05
  3  14  15  40 -4.76161e-05
  3  14  15  41 -1.55083e-05
  3  14  15  43  1.87404e-05
  3  14  15  46  4.29331e-05
  3  14  15  51  1.22712e-05
  3  14  15  52 -3.59621e-04
  3  14  15  59 -2.70937e-04
  3  14  15  65  2.90897e-05
  3  14  15  66 -3.20540e-05
  3  14  15  85  1.66417e-05
  3  14  15  92  2.34232e-05
  3  14  15  96  1.64671e-05
  3  14  15  97  6.24737e-05
  3  14  15 106 -1.52192e-04
  3  14  15 109 -7.82098e-05
  3  14  15 114  4.89139e-05
  3  14  15 118  2.97976e-04
  3  14  15 124  2.47784e-04
  3  14  15 133 -3.17083e-04
  3  14  15 136  1.44794e-04
  3  14  15 150 -3.03904e-04
  3  14  15 152 -1.73437e-04
  3  14  15 160 -7.71434e-05
  3  14  15 172 -2.57790e-05
  3  14  16  20  3.95772e-05
  3  14  16  21  3.96090e-05
  3  14  16  32  2.47942e-05
  3  14  16  49  1.09548e-05
  3  14  16  62 -1.03481e-05
  3  14  16  63  1.04590e-05
  3  14  16  64  1.07045e-05
  3  14  16  72 -1.46586e-05
  3  14  16  93  4.50375e-05
  3  14  16  94 -4.49886e-05
  3  14  16 105 -2.06987e-05
  3  14  16 121 -1.40718e-05
  3  14  16 126  1.49703e-05
  3  14  16 127  1.78029e-05
  3  14  16 130  1.27886e-05
  3  14  16 131  1.25171e-05
  3  14  16 134  1.84953e-05
  3  14  16 135 -1.84098e-05
  3  14  16 144 -1.77790e-05
  3  14  16 145  1.80354e-05
  3  14  16 148 -1.03284e-05
  3  14  16 149  1.11349e-05
  3  14  17   7  1.99248e-04
  3  14  17   9 -9.42303e-04
  3  14  17  12 -1.75601e-04
  3  14  17  13 -4.67333e-04
  3  14  17  16  2.62637e-04
  3  14  17  17  4.99527e-05
  3  14  17  18  1.88380e-04
  3  14  17  19  1.85580e-04
  3  14  17  22 -2.90844e-05
  3  14  17  23 -1.42474e-04
  3  14  17  27 -9.93240e-04
  3  14  17  30  1.93299e-04
  3  14  17  35  9.73642e-05
  3  14  17  36 -1.97126e-04
  3  14  17  37  1.07441e-04
  3  14  17  39  8.99871e-04
  3  14  17  40  1.85882e-04
  3  14  17  41 -2.63082e-03
  3  14  17  42  2.32712e-04
  3  14  17  43 -3.04988e-05
  3  14  17  44 -9.84339e-04
  3  14  17  45  9.84379e-04
  3  14  17  46 -1.70907e-04
  3  14  17  50 -3.86592e-04
  3  14  17  55  1.97099e-04
  3  14  17  58 -1.46145e-04
  3  14  17  59  2.25268e-03
  3  14  17  60 -4.01406e-04
  3  14  17  62  5.43114e-05
  3  14  17  63 -1.33461e-05
  3  14  17  65 -1.92380e-04
  3  14  17  66  1.99917e-04
  3  14  17  67  4.09901e-04
  3  14  17  68 -9.41727e-05
  3  14  17  69  2.88211e-04
  3  14  17  70  2.33327e-04
  3  14  17  74 -9.44637e-04
  3  14  17  75 -9.30245e-04
  3  14  17  76 -9.34125e-05
  3  14  17  77 -8.07485e-04
  3  14  17  78  2.01109e-04
  3  14  17  81  2.64109e-04
  3  14  17  82 -1.42633e-05
  3  14  17  83 -3.68927e-05
  3  14  17  88 -8.02889e-05
  3  14  17  92  3.05674e-05
  3  14  17  95  1.88111e-04
  3  14  17  98 -3.36323e-04
  3  14  17  99 -3.01461e-04
  3  14  17 103  2.02425e-04
  3  14  17 107  1.53727e-04
  3  14  17 108 -1.90812e-04
  3  14  17 109 -1.45607e-03
  3  14  17 115 -1.61676e-04
  3  14  17 119 -3.21308e-04
  3  14  17 125  6.18848e-04
  3  14  17 128 -5.95238e-04
  3  14  17 132  2.00794e-05
  3  14  17 133 -1.70263e-03
  3  14  17 136  4.89753e-04
  3  14  17 139 -1.33709e-04
  3  14  17 140 -1.97628e-04
  3  14  17 141 -1.89854e-04
  3  14  17 143 -9.35459e-04
  3  14  17 146 -1.99565e-04
  3  14  17 147 -1.36708e-04
  3  14  17 151 -1.52012e-04
  3  14  17 152 -1.96159e-04
  3  14  17 153 -3.32329e-05
  3  14  17 155 -1.02096e-04
  3  14  17 156 -9.31899e-04
  3  14  17 157 -4.56355e-04
  3  14  17 159  6.12065e-04
  3  14  17 160  9.63625e-04
  3  14  17 161  4.97906e-04
  3  14  17 162 -3.53040e-04
  3  14  17 163  2.43807e-05
  3  14  17 165  4.11706e-04
  3  14  17 167  1.93076e-04
  3  14  17 168 -9.44742e-04
  3  14  17 169 -2.00694e-05
  3  14  17 171  4.67627e-04
  3  14  17 172  2.01822e-04
  3  14  17 173 -6.56916e-05
  3  14  17 175 -9.12317e-04
  3  14  17 176  2.03716e-04
  3  14  17 177 -2.02370e-04
  3  14  18   7  1.20642e-05
  3  14  18   9  4.47623e-05
  3  14  18  12 -3.16360e-05
  3  14  18  13  1.89771e-04
  3  14  18  16  3.20522e-04
  3  14  18  17 -4.21269e-04
  3  14  18  19  7.91501e-04
  3  14  18  22  1.74813e-05
  3  14  18  23  2.32311e-04
  3  14  18  27  1.26181e-04
  3  14  18  30  3.06105e-04
  3  14  18  35 -4.67608e-04
  3  14  18  39  1.76069e-04
  3  14  18  41 -2.00243e-04
  3  14  18  42 -7.27413e-04
  3  14  18  43 -1.26743e-04
  3  14  18  44  1.21276e-04
  3  14  18  45  1.23718e-04
  3  14  18  46  1.73641e-05
  3  14  18  50 -2.54262e-04
  3  14  18  52  1.78812e-04
  3  14  18  55 -7.05264e-04
  3  14  18  58 -4.55516e-05
  3  14  18  59  1.99397e-04
  3  14  18  60 -3.84584e-04
  3  14  18  62 -1.15855e-04
  3  14  18  63 -1.60631e-05
  3  14  18  67 -4.20012e-04
  3  14  18  69  4.22521e-04
  3  14  18  70  3.65143e-05
  3  14  18  71 -1.22062e-05
  3  14  18  74  4.65310e-05
  3  14  18  75  1.69040e-04
  3  14  18  76 -4.67517e-04
  3  14  18  78  9.12580e-04
  3  14  18  81  4.08397e-04
  3  14  18  83 -2.05388e-04
  3  14  18  88  2.08231e-05
  3  14  18  89  2.00773e-04
  3  14  18  92 -6.53931e-04
  3  14  18  95  1.68916e-04
  3  14  18  96  1.89480e-04
  3  14  18  97 -1.95421e-04
  3  14  18  98  6.76987e-04
  3  14  18  99 -4.79419e-04
  3  14  18 102 -4.06227e-04
  3  14  18 106  1.99864e-04
  3  14  18 107  9.23219e-04
  3  14  18 108 -4.50000e-04
  3  14  18 109 -1.25571e-05
  3  14  18 115  4.89808e-04
  3  14  18 118 -1.96098e-04
  3  14  18 119 -4.14671e-04
  3  14  18 124 -1.99131e-04
  3  14  18 125 -8.29436e-05
  3  14  18 128  9.99572e-05
  3  14  18 129 -1.33507e-04
  3  14  18 132 -5.25096e-04
  3  14  18 133 -3.44720e-05
  3  14  18 139  3.43684e-04
  3  14  18 140  2.52003e-04
  3  14  18 141 -2.14889e-04
  3  14  18 142  1.09020e-05
  3  14  18 143  2.96148e-05
  3  14  18 147 -1.04128e-04
  3  14  18 148  4.41810e-04
  3  14  18 150  2.51369e-05
  3  14  18 151 -3.96012e-04
  3  14  18 153  1.94450e-04
  3  14  18 155 -3.77096e-05
  3  14  18 157 -3.67526e-05
  3  14  18 158  1.33104e-05
  3  14  18 159 -4.55856e-04
  3  14  18 160  2.02197e-04
  3  14  18 161  2.40316e-05
  3  14  18 162 -8.73826e-04
  3  14  18 164 -8.79303e-04
  3  14  18 165  1.07863e-04
  3  14  18 167  9.24135e-04
  3  14  18 168  2.02439e-04
  3  14  18 169 -1.09911e-04
  3  14  18 171 -1.59759e-04
  3  14  18 172  8.96350e-04
  3  14  18 173 -4.35478e-04
  3  14  18 175 -2.10939e-04
  3  14  18 176 -9.15941e-05
  3  14  18 177  5.70423e-04
  3  15  16  14 -3.90089e-05
  3  15  16  15  3.89961e-05
  3  15  16  20  1.69986e-05
  3  15  16  21 -1.70202e-05
  3  15  16  28 -5.52496e-05
  3  15  16  32 -3.22647e-05
  3  15  16  34  3.23697e-05
  3  15  16  39  5.98997e-05
  3  15  16  45 -2.96947e-05
  3  15  16  46 -2.28122e-05
  3  15  16  49  2.71639e-05
  3  15  16  53  4.01783e-05
  3  15  16  56  1.43922e-05
  3  15  16  57 -1.44914e-05
  3  15  16  62 -4.18724e-05
  3  15  16  63  1.23097e-05
  3  15  16  64  1.21129e-05
  3  15  16  78  1.17011e-05
  3  15  16  93 -1.47645e-05
  3  15  16  94 -1.47383e-05
  3  15  16 105 -1.04331e-05
  3  15  16 116 -2.00147e-05
  3  15  16 121 -1.54448e-05
  3  15  16 122  1.29032e-05
  3  15  16 123 -1.28131e-05
  3  15  16 130  4.98033e-05
  3  15  16 131 -4.98422e-05
  3  15  16 134 -1.66643e-05
  3  15  16 135 -1.67041e-05
  3  15  16 142  7.08297e-05
  3  15  16 144 -3.07621e-05
  3  15  16 145  3.06916e-05
  3  15  17   7  9.87046e-04
  3  15  17   9 -4.01006e-05
  3  15  17  12  1.45678e-04
  3  15  17  13  1.89779e-04
  3  15  17  16  3.20535e-04
  3  15  17  17 -4.21273e-04
  3  15  17  18 -3.26396e-03
  3  15  17  19  2.95864e-04
  3  15  17  22  1.74657e-05
  3  15  17  23  5.17630e-04
  3  15  17  24  1.99729e-04
  3  15  17  27 -1.28548e-04
  3  15  17  30  3.06108e-04
  3  15  17  35 -4.67609e-04
  3  15  17  39 -1.72771e-04
  3  15  17  40  1.02886e-03
  3  15  17  42 -7.27419e-04
  3  15  17  43  3.74866e-05
  3  15  17  44 -1.22212e-04
  3  15  17  45 -1.21631e-04
  3  15  17  50 -2.54260e-04
  3  15  17  52 -1.37247e-05
  3  15  17  55 -7.05266e-04
  3  15  17  58 -4.55546e-05
  3  15  17  59 -2.02120e-04
  3  15  17  60 -4.75892e-04
  3  15  17  62  1.14776e-04
  3  15  17  63 -1.65892e-05
  3  15  17  65 -1.04754e-03
  3  15  17  66  2.02531e-03
  3  15  17  67 -4.20009e-04
  3  15  17  69 -4.75595e-04
  3  15  17  70 -5.70608e-05
  3  15  17  71 -9.08766e-04
  3  15  17  74 -4.66907e-05
  3  15  17  75  1.68976e-04
  3  15  17  76 -4.67545e-04
  3  15  17  78  9.36004e-04
  3  15  17  80  1.12696e-04
  3  15  17  81  4.08414e-04
  3  15  17  83 -2.05588e-04
  3  15  17  88  2.08416e-05
  3  15  17  89 -2.02277e-04
  3  15  17  92  2.76623e-03
  3  15  17  95  1.68913e-04
  3  15  17  96 -2.00741e-04
  3  15  17  97 -1.26259e-05
  3  15  17  98  6.76984e-04
  3  15  17  99 -4.79422e-04
  3  15  17 102 -4.06228e-04
  3  15  17 107  9.23191e-04
  3  15  17 108 -4.50002e-04
  3  15  17 109  2.02769e-04
  3  15  17 115  4.89805e-04
  3  15  17 118 -1.78447e-05
  3  15  17 119 -4.14692e-04
  3  15  17 124  1.19587e-05
  3  15  17 125 -8.29386e-05
  3  15  17 128  9.99478e-05
  3  15  17 129 -1.96253e-04
  3  15  17 132 -5.25076e-04
  3  15  17 133  2.02656e-04
  3  15  17 136 -2.01139e-04
  3  15  17 139  3.43692e-04
  3  15  17 141 -2.14889e-04
  3  15  17 143 -3.87829e-05
  3  15  17 147 -1.04124e-04
  3  15  17 150 -1.20841e-05
  3  15  17 151 -3.96010e-04
  3  15  17 152  5.81209e-04
  3  15  17 153  1.93929e-04
  3  15  17 155 -3.76374e-05
  3  15  17 156  2.02346e-04
  3  15  17 157  3.68955e-05
  3  15  17 158  1.33538e-05
  3  15  17 159 -4.55852e-04
  3  15  17 160 -2.02764e-04
  3  15  17 161  2.39710e-05
  3  15  17 162  8.80774e-04
  3  15  17 165  1.08378e-04
  3  15  17 167  9.31445e-04
  3  15  17 168  2.02484e-04
  3  15  17 169 -1.09880e-04
  3  15  17 171 -1.59668e-04
  3  15  17 172  9.45606e-04
  3  15  17 173  3.94456e-04
  3  15  17 175  2.10736e-04
  3  15  17 176 -9.15907e-05
  3  15  17 177 -1.27237e-03
  3  15  18   9 -9.47829e-04
  3  15  18  13  4.67336e-04
  3  15  18  16 -2.62649e-04
  3  15  18  17 -4.99732e-05
  3  15  18  18 -1.67983e-05
  3  15  18  19 -2.00132e-04
  3  15  18  22  2.90175e-05
  3  15  18  23 -4.25655e-04
  3  15  18  24  1.08340e-03
  3  15  18  27 -8.79532e-04
  3  15  18  29  3.19290e-05
  3  15  18  30 -1.93299e-04
  3  15  18  35 -9.73717e-05
  3  15  18  36  1.85526e-04
  3  15  18  37 -1.07412e-04
  3  15  18  39  9.52053e-04
  3  15  18  42 -2.32692e-04
  3  15  18  44  1.03794e-04
  3  15  18  45 -1.03889e-04
  3  15  18  50  3.86593e-04
  3  15  18  52  2.14512e-03
  3  15  18  55 -1.97091e-04
  3  15  18  58  1.46139e-04
  3  15  18  59 -1.55850e-03
  3  15  18  60 -6.91267e-05
  3  15  18  62 -3.12896e-05
  3  15  18  63  1.32260e-05
  3  15  18  66 -1.39266e-05
  3  15  18  67 -4.09983e-04
  3  15  18  68  9.41843e-05
  3  15  18  69  3.04350e-04
  3  15  18  70 -2.44817e-04
  3  15  18  71  1.99258e-04
  3  15  18  74 -9.44943e-04
  3  15  18  75  9.30541e-04
  3  15  18  76  9.33997e-05
  3  15  18  77 -2.34375e-04
  3  15  18  78 -2.00848e-04
  3  15  18  80 -2.01924e-04
  3  15  18  81 -2.64116e-04
  3  15  18  82  1.42499e-05
  3  15  18  88  8.02945e-05
  3  15  18  95 -1.88106e-04
  3  15  18  97  1.12260e-03
  3  15  18  98  3.36301e-04
  3  15  18  99  3.01455e-04
  3  15  18 103  2.02401e-04
  3  15  18 106 -5.75728e-04
  3  15  18 107 -1.53725e-04
  3  15  18 108  1.90801e-04
  3  15  18 115  1.61664e-04
  3  15  18 118  2.51710e-05
  3  15  18 119  3.21300e-04
  3  15  18 124 -1.45305e-03
  3  15  18 125 -6.18989e-04
  3  15  18 128  5.95252e-04
  3  15  18 132 -2.00858e-05
  3  15  18 139  1.33719e-04
  3  15  18 140 -1.59470e-05
  3  15  18 141  1.89854e-04
  3  15  18 142 -4.33000e-04
  3  15  18 143 -8.95375e-04
  3  15  18 146 -1.76110e-04
  3  15  18 147  1.36708e-04
  3  15  18 148  1.42525e-04
  3  15  18 151  1.52000e-04
  3  15  18 153  3.09047e-05
  3  15  18 155  1.02101e-04
  3  15  18 157 -4.56756e-04
  3  15  18 159 -6.12059e-04
  3  15  18 160  8.84575e-04
  3  15  18 161 -4.97897e-04
  3  15  18 162 -3.54449e-04
  3  15  18 163 -2.45801e-05
  3  15  18 164  2.02419e-04
  3  15  18 165 -4.10978e-04
  3  15  18 167 -1.93460e-04
  3  15  18 168  9.03402e-04
  3  15  18 169  2.05352e-05
  3  15  18 171 -4.67364e-04
  3  15  18 172 -2.02254e-04
  3  15  18 173 -3.64814e-04
  3  15  18 175 -9.32087e-04
  3  15  18 176 -2.03642e-04
  3  15  18 177 -2.02552e-04
  3  16  17  14 -1.68774e-05
  3  16  17  15  1.65345e-05
  3  16  17  26  3.24871e-05
  3  16  17  32 -1.16961e-05
  3  16  17  46 -1.26495e-05
  3  16  17  72 -1.88609e-05
  3  16  17  74  2.03598e-05
  3  16  17  84  3.31343e-05
  3  16  17  86  2.12114e-05
  3  16  17  87  2.12120e-05
  3  16  17 123 -1.27864e-05
  3  16  17 126 -9.60744e-05
  3  16  17 127  9.55205e-05
  3  16  17 137  1.69700e-05
  3  16  17 138  1.69677e-05
  3  16  17 142 -1.24153e-05
  3  16  17 143  2.72793e-05
  3  16  17 144 -1.53752e-05
  3  16  17 145  1.68660e-05
  3  16  18  10  4.81008e-05
  3  16  18  11 -4.80490e-05
  3  16  18  14  2.12838e-04
  3  16  18  15  2.12823e-04
  3  16  18  20 -2.76006e-04
  3  16  18  21 -2.77940e-04
  3  16  18  26  2.55187e-05
  3  16  18  27  3.01195e-04
  3  16  18  28  3.00939e-04
  3  16  18  32 -2.48493e-04
  3  16  18  34 -2.34311e-04
  3  16  18  44 -1.95303e-04
  3  16  18  46 -1.08672e-04
  3  16  18  49 -1.93756e-04
  3  16  18  53  2.67818e-04
  3  16  18  56  9.00087e-05
  3  16  18  57  8.99801e-05
  3  16  18  63  3.37001e-05
  3  16  18  64 -3.37010e-05
  3  16  18  69 -1.00918e-05
  3  16  18  72  1.15708e-04
  3  16  18  84 -1.17692e-05
  3  16  18  93 -3.21326e-04
  3  16  18  94  3.17815e-04
  3  16  18 100 -1.46803e-05
  3  16  18 105  1.80989e-04
  3  16  18 111  3.84455e-05
  3  16  18 112  4.61518e-05
  3  16  18 113 -4.60556e-05
  3  16  18 116  1.09953e-04
  3  16  18 121  1.01616e-04
  3  16  18 122 -7.16694e-05
  3  16  18 123  7.12019e-05
  3  16  18 130 -3.83982e-04
  3  16  18 131 -3.84033e-04
  3  16  18 134 -1.42569e-04
  3  16  18 135  1.42265e-04
  3  16  18 142  6.28605e-04
  3  16  18 143  6.31252e-04
  3  16  18 144 -2.29639e-04
  3  16  18 145 -2.30153e-04
  3  16  18 148  5.82792e-05
  3  16  18 149 -5.81285e-05
  3  16  18 157  1.99091e-05
  3  16  18 158 -2.01270e-05
  3  16  18 174 -1.17563e-05
  3  17  18  18 -2.95041e-05
  3  17  18  29  4.38332e-04
  3  17  18  41 -2.78701e-04
  3  17  18  43 -5.44995e-04
  3  17  18  52 -1.52667e-05
  3  17  18  59  7.61549e-04
  3  17  18  66 -1.39604e-05
  3  17  18  92  2.32075e-05
  3  17  18  96  1.70595e-05
  3  17  18  97 -1.92227e-05
  3  17  18 106  1.21408e-05
  3  17  18 114 -1.42908e-04
  3  17  18 118  1.16887e-05
  3  17  18 133 -1.06803e-05
  3  17  18 140 -5.86497e-04
  3  17  18 150 -2.12177e-05
  3  17  18 160  9.23401e-05
  3  17  18 177 -9.78837e-05
  5   1   2   8 -6.57580e-04
  5   1   2   9 -4.46601e-04
  5   1   2  10 -2.29919e-05
  5   1   2  14  1.13661e-03
  5   1   2  15  1.10273e-03
  5   1   2  20 -1.21877e-05
  5   1   2  21  1.46143e-04
  5   1   2  25 -3.33259e-05
  5   1   2  27 -7.52909e-04
  5   1   2  28 -7.25334e-04
  5   1   2  31  1.02754e-04
  5   1   2  32 -2.47309e-04
  5   1   2  33 -4.16597e-04
  5   1   2  34  4.57705e-04
  5   1   2  39  1.79751e-03
  5   1   2  44  4.24347e-04
  5   1   2  45 -3.95253e-04
  5   1   2  48 -2.62498e-04
  5   1   2  49 -2.81368e-04
  5   1   2  53 -1.42084e-04
  5   1   2  54  1.16458e-04
  5   1   2  56 -9.58324e-05
  5   1   2  57 -1.16531e-04
  5   1   2  62 -2.06137e-03
  5   1   2  63  1.24474e-03
  5   1   2  64 -1.27242e-03
  5   1   2  69  4.39268e-05
  5   1   2  70 -3.91191e-05
  5   1   2  72  1.45222e-04
  5   1   2  73 -1.22954e-05
  5   1   2  74  1.80710e-04
  5   1   2  75  1.76125e-04
  5   1   2  78  3.28415e-04
  5   1   2  79  3.27870e-04
  5   1   2  83 -1.33969e-04
  5   1   2  84  6.21226e-05
  5   1   2  86 -4.51344e-04
  5   1   2  87  4.49043e-04
  5   1   2  90 -6.60943e-05
  5   1   2  91 -1.09950e-04
  5   1   2  93  3.26451e-04
  5   1   2  94 -1.67907e-05
  5   1   2 100 -6.28992e-05
  5   1   2 101 -4.22732e-05
  5   1   2 104 -2.02627e-05
  5   1   2 105 -7.81488e-05
  5   1   2 110 -2.94849e-05
  5   1   2 111  5.64265e-05
  5   1   2 112  1.90505e-05
  5   1   2 116 -3.76280e-05
  5   1   2 117  2.78462e-05
  5   1   2 120 -1.61161e-04
  5   1   2 121 -2.44743e-04
  5   1   2 122  3.80321e-05
  5   1   2 123 -4.10592e-05
  5   1   2 126  3.94937e-05
  5   1   2 127  3.62742e-05
  5   1   2 130 -2.30185e-04
  5   1   2 131  2.31215e-04
  5   1   2 134  8.39651e-05
  5   1   2 135 -2.38935e-05
  5   1   2 137  3.59976e-05
  5   1   2 138  3.80436e-05
  5   1   2 142 -1.06284e-04
  5   1   2 143 -1.04931e-04
  5   1   2 144 -1.07500e-05
  5   1   2 148 -5.20380e-05
  5   1   2 149  4.19011e-05
  5   1   2 162  1.27966e-05
  5   1   2 163  1.13579e-05
  5   1   2 174 -3.87004e-05
  5   1   2 175  4.70814e-05
  5   1   3   9  4.96579e-04
  5   1   3  11  3.86813e-05
  5   1   3  15  3.15437e-04
  5   1   3  20  6.52982e-05
  5   1   3  28 -2.38238e-04
  5   1   3  31  3.03940e-04
  5   1   3  32  9.06379e-05
  5   1   3  33 -1.80644e-04
  5   1   3  34 -1.51472e-04
  5   1   3  44 -1.68856e-04
  5   1   3  45 -2.28833e-04
  5   1   3  46  2.63111e-04
  5   1   3  47 -6.72665e-04
  5   1   3  48  3.06317e-04
  5   1   3  49 -2.56594e-04
  5   1   3  53 -1.00789e-04
  5   1   3  54 -1.12362e-04
  5   1   3  56  1.51509e-05
  5   1   3  57 -1.23022e-05
  5   1   3  61  2.02893e-04
  5   1   3  62 -2.51977e-04
  5   1   3  63 -3.29009e-04
  5   1   3  69 -1.64209e-05
  5   1   3  70 -1.88824e-05
  5   1   3  72 -1.79369e-05
  5   1   3  73 -2.19001e-04
  5   1   3  74  1.47531e-04
  5   1   3  75 -1.52594e-04
  5   1   3  78  1.98332e-04
  5   1   3  79 -1.99108e-04
  5   1   3  83  5.21891e-05
  5   1   3  84  1.16451e-04
  5   1   3  86 -2.47629e-04
  5   1   3  87 -2.52278e-04
  5   1   3  90  1.10637e-04
  5   1   3  91 -6.46917e-05
  5   1   3 100 -2.36459e-05
  5   1   3 101  3.47882e-05
  5   1   3 104 -5.54602e-05
  5   1   3 105  1.68360e-05
  5   1   3 110 -8.71227e-05
  5   1   3 111 -4.49561e-05
  5   1   3 113 -3.90144e-05
  5   1   3 116 -2.17343e-05
  5   1   3 117 -3.18710e-05
  5   1   3 120  1.67315e-04
  5   1   3 121 -9.97648e-05
  5   1   3 130 -3.75299e-04
  5   1   3 131 -3.66321e-04
  5   1   3 134  1.12875e-05
  5   1   3 135  4.23434e-05
  5   1   3 137  3.09457e-05
  5   1   3 138 -2.94235e-05
  5   1   3 142  3.13864e-04
  5   1   3 143 -2.36623e-04
  5   1   3 144 -1.05290e-04
  5   1   3 145 -7.82333e-05
  5   1   3 153  2.82663e-05
  5   1   3 154  3.68123e-05
  5   1   3 157  2.01037e-05
  5   1   3 158 -1.17517e-05
  5   1   3 174  4.54920e-05
  5   1   3 175  3.73716e-05
  5   2   3   8  2.59192e-04
  5   2   3  13  6.68853e-05
  5   2   3  14 -6.54704e-04
  5   2   3  17 -2.11621e-05
  5   2   3  18 -1.31976e-04
  5   2   3  22  1.83445e-05
  5   2   3  27  3.77640e-04
  5   2   3  29 -9.80828e-05
  5   2   3  35 -1.23352e-05
  5   2   3  37  4.99282e-05
  5   2   3  39  1.11889e-03
  5   2   3  41 -1.47398e-03
  5   2   3  43 -7.09081e-04
  5   2   3  46  6.58582e-04
  5   2   3  47 -6.40269e-04
  5   2   3  50 -1.74187e-05
  5   2   3  52  1.61978e-03
  5   2   3  59  2.37768e-03
  5   2   3  60 -1.85285e-05
  5   2   3  61  1.26765e-03
  5   2   3  64  6.91323e-04
  5   2   3  66 -7.83420e-04
  5   2   3  76 -1.47858e-05
  5   2   3  81  1.76024e-05
  5   2   3  92  8.78721e-04
  5   2   3  96  2.11307e-03
  5   2   3  97 -7.23113e-04
  5   2   3 103  2.08711e-04
  5   2   3 106  1.17949e-03
  5   2   3 109  2.43866e-04
  5   2   3 114  2.72074e-05
  5   2   3 118 -7.59085e-04
  5   2   3 124 -6.96192e-04
  5   2   3 129 -5.28363e-04
  5   2   3 133  1.30100e-03
  5   2   3 136 -5.40950e-04
  5   2   3 140  3.10396e-04
  5   2   3 146 -6.10696e-04
  5   2   3 150 -6.52928e-04
  5   2   3 152  3.95343e-04
  5   2   3 156 -3.87861e-05
  5   2   3 160  1.00592e-04
  5   2   3 164  4.20762e-05
  5   2   3 177 -3.69569e-05
SOC R
  0.000000e+00   0.000000e+00   0.000000e+00   0.000000e+00   0.000000e+00   0.000000e+00   0.000000e+00   0.000000e+00   0.000000e+00   0.000000e+00   0.000000e+00   0.000000e+00   0.000000e+00   0.000000e+00  -9.209787e-05   4.966441e-07   0.000000e+00   0.000000e+00   0.000000e+00   0.000000e+00   0.000000e+00   0.000000e+00  -2.529240e-05   4.601932e-07  -1.858315e-04   1.822547e-07  -2.476842e-05   1.626478e-03   0.000000e+00  -4.866201e-04   4.939103e-06   0.000000e+00   0.000000e+00   0.000000e+00   0.000000e+00   0.000000e+00   0.000000e+00   0.000000e+00   0.000000e+00   0.000000e+00   0.000000e+00   0.000000e+00   0.000000e+00   0.000000e+00   0.000000e+00   0.000000e+00   0.000000e+00  0.000000e+00   0.000000e+00   0.000000e+00  -9.209787e-05   4.966441e-07   0.000000e+00   0.000000e+00   0.000000e+00   0.000000e+00   0.000000e+00   0.000000e+00  -2.529240e-05   4.601932e-07  -1.858315e-04   1.822547e-07 -2.476842e-05   1.626478e-03   0.000000e+00  -4.866201e-04   4.939103e-06  0.000000e+00   0.000000e+00   0.000000e+00   0.000000e+00   0.000000e+00   0.000000e+00   0.000000e+00   0.000000e+00   0.000000e+00   0.000000e+00   0.000000e+00   0.000000e+00   0.000000e+00   0.000000e+00   0.000000e+00
  0.000000e+00   0.000000e+00   0.000000e+00   0.000000e+00   0.000000e+00   0.000000e+00   0.000000e+00   0.000000e+00   0.000000e+00   0.000000e+00   0.000000e+00   0.000000e+00   0.000000e+00   4.737803e-04   0.000000e+00   0.000000e+00  -2.305978e-05  -5.148970e-04   2.169059e-04  -4.129892e-05  -3.623224e-05  -2.147416e-05   0.000000e+00   0.000000e+00   0.000000e+00   0.000000e+00   0.000000e+00   0.000000e+00  -4.149940e-05   0.000000e+00   0.000000e+00   0.000000e+00   0.000000e+00   0.000000e+00   0.000000e+00   0.000000e+00   0.000000e+00   0.000000e+00   0.000000e+00   0.000000e+00   0.000000e+00   0.000000e+00   0.000000e+00   0.000000e+00   0.000000e+00   0.000000e+00   0.000000e+00  0.000000e+00   0.000000e+00   4.737803e-04   0.000000e+00   0.000000e+00  -2.305978e-05  -5.148970e-04   2.169059e-04  -4.129892e-05  -3.623224e-05  -2.147416e-05   0.000000e+00   0.000000e+00   0.000000e+00   0.000000e+00  0.000000e+00   0.000000e+00  -4.149940e-05   0.000000e+00   0.000000e+00  0.000000e+00   0.000000e+00   0.000000e+00   0.000000e+00   0.000000e+00   0.000000e+00   0.000000e+00   0.000000e+00   0.000000e+00   0.000000e+00   0.000000e+00   0.000000e+00   0.000000e+00   0.000000e+00   0.000000e+00
  0.000000e+00   0.000000e+00   0.000000e+00   0.000000e+00   0.000000e+00   0.000000e+00   0.000000e+00   0.000000e+00   0.000000e+00   0.000000e+00   0.000000e+00   0.000000e+00   0.000000e+00   2.794421e-05   0.000000e+00   0.000000e+00   4.904475e-04  -2.855932e-05   1.365999e-05   5.942552e-04  -1.776984e-07   3.807620e-04   0.000000e+00   0.000000e+00   0.000000e+00   0.000000e+00   0.000000e+00   0.000000e+00   6.420789e-04   0.000000e+00   0.000000e+00   0.000000e+00   0.000000e+00   0.000000e+00   0.000000e+00   0.000000e+00   0.000000e+00   0.000000e+00   0.000000e+00   0.000000e+00   0.000000e+00   0.000000e+00   0.000000e+00   0.000000e+00   0.000000e+00   0.000000e+00   0.000000e+00  0.000000e+00   0.000000e+00   2.794421e-05   0.000000e+00   0.000000e+00   4.904475e-04  -2.855932e-05   1.365999e-05   5.942552e-04  -1.776984e-07   3.807620e-04   0.000000e+00   0.000000e+00   0.000000e+00   0.000000e+00  0.000000e+00   0.000000e+00   6.420789e-04   0.000000e+00   0.000000e+00  0.000000e+00   0.000000e+00   0.000000e+00   0.000000e+00   0.000000e+00   0.000000e+00   0.000000e+00   0.000000e+00   0.000000e+00   0.000000e+00   0.000000e+00   0.000000e+00   0.000000e+00   0.000000e+00   0.000000e+00
  0.000000e+00   0.000000e+00   0.000000e+00   0.000000e+00   0.000000e+00   0.000000e+00   0.000000e+00   0.000000e+00   0.000000e+00   0.000000e+00   0.000000e+00   0.000000e+00   0.000000e+00   0.000000e+00   1.895449e-06   5.643882e-04   0.000000e+00   0.000000e+00   0.000000e+00   0.000000e+00   0.000000e+00   0.000000e+00   9.158300e-07   1.930078e-05  -1.275783e-07   6.534743e-05  -1.633412e-04  -1.549165e-06   0.000000e+00  -1.963795e-06  -5.070190e-04   0.000000e+00   0.000000e+00   0.000000e+00   0.000000e+00   0.000000e+00   0.000000e+00   0.000000e+00   0.000000e+00   0.000000e+00   0.000000e+00   0.000000e+00   0.000000e+00   0.000000e+00   0.000000e+00   0.000000e+00   0.000000e+00  0.000000e+00   0.000000e+00   0.000000e+00   1.895449e-06   5.643882e-04   0.000000e+00   0.000000e+00   0.000000e+00   0.000000e+00   0.000000e+00   0.000000e+00   9.158300e-07   1.930078e-05  -1.275783e-07   6.534743e-05 -1.633412e-04  -1.549165e-06   0.000000e+00  -1.963795e-06  -5.070190e-04  0.000000e+00   0.000000e+00   0.000000e+00   0.000000e+00   0.000000e+00   0.000000e+00   0.000000e+00   0.000000e+00   0.000000e+00   0.000000e+00   0.000000e+00   0.000000e+00   0.000000e+00   0.000000e+00   0.000000e+00
  0.000000e+00   0.000000e+00   0.000000e+00   0.000000e+00   0.000000e+00   0.000000e+00   0.000000e+00   0.000000e+00   0.000000e+00   0.000000e+00   0.000000e+00   0.000000e+00   0.000000e+00   0.000000e+00   2.482218e-04  -6.105533e-07   0.000000e+00   0.000000e+00   0.000000e+00   0.000000e+00   0.000000e+00   0.000000e+00   6.361055e-04  -6.217620e-05  -1.138135e-04   7.221844e-06   1.913675e-06  -1.332692e-04   0.000000e+00   5.272174e-05  -4.510805e-07   0.000000e+00   0.000000e+00   0.000000e+00   0.000000e+00   0.000000e+00   0.000000e+00   0.000000e+00   0.000000e+00   0.000000e+00   0.000000e+00   0.000000e+00   0.000000e+00   0.000000e+00   0.000000e+00   0.000000e+00   0.000000e+00  0.000000e+00   0.000000e+00   0.000000e+00   2.482218e-04  -6.105533e-07   0.000000e+00   0.000000e+00   0.000000e+00   0.000000e+00   0.000000e+00   0.000000e+00   6.361055e-04  -6.217620e-05  -1.138135e-04   7.221844e-06  1.913675e-06  -1.332692e-04   0.000000e+00   5.272174e-05  -4.510805e-07  0.000000e+00   0.000000e+00   0.000000e+00   0.000000e+00   0.000000e+00   0.000000e+00   0.000000e+00   0.000000e+00   0.000000e+00   0.000000e+00   0.000000e+00   0.000000e+00   0.000000e+00   0.000000e+00   0.000000e+00
  0.000000e+00   0.000000e+00   0.000000e+00   0.000000e+00   0.000000e+00   0.000000e+00   0.000000e+00   0.000000e+00   0.000000e+00   0.000000e+00   0.000000e+00   0.000000e+00   0.000000e+00   0.000000e+00   1.376023e-06   4.961065e-04   0.000000e+00   0.000000e+00   0.000000e+00   0.000000e+00   0.000000e+00   0.000000e+00   8.383718e-07   1.807511e-05   8.565972e-07   8.231535e-05   0.000000e+00   9.021609e-07   0.000000e+00  -1.590173e-06  -5.079667e-04   0.000000e+00   0.000000e+00   0.000000e+00   0.000000e+00   0.000000e+00   0.000000e+00   0.000000e+00   0.000000e+00   0.000000e+00   0.000000e+00   0.000000e+00   0.000000e+00   0.000000e+00   0.000000e+00   0.000000e+00   0.000000e+00  0.000000e+00   0.000000e+00   0.000000e+00   1.376023e-06   4.961065e-04   0.000000e+00   0.000000e+00   0.000000e+00   0.000000e+00   0.000000e+00   0.000000e+00   8.383718e-07   1.807511e-05   8.565972e-07   8.231535e-05  0.000000e+00   9.021609e-07   0.000000e+00  -1.590173e-06  -5.079667e-04  0.000000e+00   0.000000e+00   0.000000e+00   0.000000e+00   0.000000e+00   0.000000e+00   0.000000e+00   0.000000e+00   0.000000e+00   0.000000e+00   0.000000e+00   0.000000e+00   0.000000e+00   0.000000e+00   0.000000e+00
  0.000000e+00   0.000000e+00   0.000000e+00   0.000000e+00   0.000000e+00   0.000000e+00   0.000000e+00   0.000000e+00   0.000000e+00   0.000000e+00   0.000000e+00   0.000000e+00   0.000000e+00   1.558278e-06   0.000000e+00   0.000000e+00   7.271964e-06  -6.962131e-06   7.700262e-07   1.118588e-05   2.002296e-04   1.441179e-05   0.000000e+00   0.000000e+00   0.000000e+00   0.000000e+00   0.000000e+00   0.000000e+00   7.445106e-06   0.000000e+00   0.000000e+00   0.000000e+00   0.000000e+00   0.000000e+00   0.000000e+00   0.000000e+00   0.000000e+00   0.000000e+00   0.000000e+00   0.000000e+00   0.000000e+00   0.000000e+00   0.000000e+00   0.000000e+00   0.000000e+00   0.000000e+00   0.000000e+00  0.000000e+00   0.000000e+00   1.558278e-06   0.000000e+00   0.000000e+00   7.271964e-06  -6.962131e-06   7.700262e-07   1.118588e-05   2.002296e-04   1.441179e-05   0.000000e+00   0.000000e+00   0.000000e+00   0.000000e+00  0.000000e+00   0.000000e+00   7.445106e-06   0.000000e+00   0.000000e+00  0.000000e+00   0.000000e+00   0.000000e+00   0.000000e+00   0.000000e+00   0.000000e+00   0.000000e+00   0.000000e+00   0.000000e+00   0.000000e+00   0.000000e+00   0.000000e+00   0.000000e+00   0.000000e+00   0.000000e+00
  0.000000e+00   0.000000e+00   0.000000e+00   0.000000e+00   0.000000e+00   0.000000e+00   0.000000e+00   0.000000e+00   0.000000e+00   0.000000e+00   0.000000e+00   0.000000e+00   0.000000e+00   3.789987e-05   0.000000e+00   0.000000e+00  -9.709621e-06  -4.822005e-05  -6.810404e-05  -1.160507e-05   7.188446e-04  -1.653506e-05   0.000000e+00   0.000000e+00   0.000000e+00   0.000000e+00   0.000000e+00   0.000000e+00  -1.179644e-05   0.000000e+00   0.000000e+00   0.000000e+00   0.000000e+00   0.000000e+00   0.000000e+00   0.000000e+00   0.000000e+00   0.000000e+00   0.000000e+00   0.000000e+00   0.000000e+00   0.000000e+00   0.000000e+00   0.000000e+00   0.000000e+00   0.000000e+00   0.000000e+00  0.000000e+00   0.000000e+00   3.789987e-05   0.000000e+00   0.000000e+00  -9.709621e-06  -4.822005e-05  -6.810404e-05  -1.160507e-05   7.188446e-04  -1.653506e-05   0.000000e+00   0.000000e+00   0.000000e+00   0.000000e+00  0.000000e+00   0.000000e+00  -1.179644e-05   0.000000e+00   0.000000e+00  0.000000e+00   0.000000e+00   0.000000e+00   0.000000e+00   0.000000e+00   0.000000e+00   0.000000e+00   0.000000e+00   0.000000e+00   0.000000e+00   0.000000e+00   0.000000e+00   0.000000e+00   0.000000e+00   0.000000e+00
  0.000000e+00   0.000000e+00   0.000000e+00   0.000000e+00   0.000000e+00   0.000000e+00   0.000000e+00   0.000000e+00   0.000000e+00   0.000000e+00   0.000000e+00   0.000000e+00   0.000000e+00   0.000000e+00   4.207578e-04  -1.175543e-06   0.000000e+00   0.000000e+00   0.000000e+00   0.000000e+00   0.000000e+00   0.000000e+00  -7.511173e-05   2.146049e-06  -5.181548e-04   2.041253e-06  -5.148696e-07   1.244344e-05   0.000000e+00   1.210171e-05  -5.558769e-07   0.000000e+00   0.000000e+00   0.000000e+00   0.000000e+00   0.000000e+00   0.000000e+00   0.000000e+00   0.000000e+00   0.000000e+00   0.000000e+00   0.000000e+00   0.000000e+00   0.000000e+00   0.000000e+00   0.000000e+00   0.000000e+00  0.000000e+00   0.000000e+00   0.000000e+00   4.207578e-04  -1.175543e-06   0.000000e+00   0.000000e+00   0.000000e+00   0.000000e+00   0.000000e+00   0.000000e+00  -7.511173e-05   2.146049e-06  -5.181548e-04   2.041253e-06 -5.148696e-07   1.244344e-05   0.000000e+00   1.210171e-05  -5.558769e-07  0.000000e+00   0.000000e+00   0.000000e+00   0.000000e+00   0.000000e+00   0.000000e+00   0.000000e+00   0.000000e+00   0.000000e+00   0.000000e+00   0.000000e+00   0.000000e+00   0.000000e+00   0.000000e+00   0.000000e+00
  0.000000e+00   0.000000e+00   0.000000e+00   0.000000e+00   0.000000e+00   0.000000e+00   0.000000e+00   0.000000e+00   0.000000e+00   0.000000e+00   0.000000e+00   0.000000e+00   0.000000e+00   4.835218e-05   0.000000e+00   0.000000e+00   1.977008e-05  -4.187302e-06  -1.401995e-04  -1.692235e-05   7.486113e-06   6.598533e-05   0.000000e+00   0.000000e+00   0.000000e+00   0.000000e+00   0.000000e+00   0.000000e+00  -6.680547e-05   0.000000e+00   0.000000e+00   0.000000e+00   0.000000e+00   0.000000e+00   0.000000e+00   0.000000e+00   0.000000e+00   0.000000e+00   0.000000e+00   0.000000e+00   0.000000e+00   0.000000e+00   0.000000e+00   0.000000e+00   0.000000e+00   0.000000e+00   0.000000e+00  0.000000e+00   0.000000e+00   4.835218e-05   0.000000e+00   0.000000e+00   1.977008e-05  -4.187302e-06  -1.401995e-04  -1.692235e-05   7.486113e-06   6.598533e-05   0.000000e+00   0.000000e+00   0.000000e+00   0.000000e+00  0.000000e+00   0.000000e+00  -6.680547e-05   0.000000e+00   0.000000e+00  0.000000e+00   0.000000e+00   0.000000e+00   0.000000e+00   0.000000e+00   0.000000e+00   0.000000e+00   0.000000e+00   0.000000e+00   0.000000e+00   0.000000e+00   0.000000e+00   0.000000e+00   0.000000e+00   0.000000e+00
  0.000000e+00   0.000000e+00   0.000000e+00   0.000000e+00   0.000000e+00   0.000000e+00   0.000000e+00   0.000000e+00   0.000000e+00   0.000000e+00   0.000000e+00   0.000000e+00   0.000000e+00  -3.045750e-04   0.000000e+00   0.000000e+00   1.011514e-06  -4.118046e-05   6.517110e-04  -4.715841e-06   8.236547e-05  -1.782907e-05   0.000000e+00   0.000000e+00   0.000000e+00   0.000000e+00   0.000000e+00   0.000000e+00   2.011637e-05   0.000000e+00   0.000000e+00   0.000000e+00   0.000000e+00   0.000000e+00   0.000000e+00   0.000000e+00   0.000000e+00   0.000000e+00   0.000000e+00   0.000000e+00   0.000000e+00   0.000000e+00   0.000000e+00   0.000000e+00   0.000000e+00   0.000000e+00   0.000000e+00  0.000000e+00   0.000000e+00  -3.045750e-04   0.000000e+00   0.000000e+00   1.011514e-06  -4.118046e-05   6.517110e-04  -4.715841e-06   8.236547e-05  -1.782907e-05   0.000000e+00   0.000000e+00   0.000000e+00   0.000000e+00  0.000000e+00   0.000000e+00   2.011637e-05   0.000000e+00   0.000000e+00  0.000000e+00   0.000000e+00   0.000000e+00   0.000000e+00   0.000000e+00   0.000000e+00   0.000000e+00   0.000000e+00   0.000000e+00   0.000000e+00   0.000000e+00   0.000000e+00   0.000000e+00   0.000000e+00   0.000000e+00
  0.000000e+00   0.000000e+00   0.000000e+00   0.000000e+00   0.000000e+00   0.000000e+00   0.000000e+00   0.000000e+00   0.000000e+00   0.000000e+00   0.000000e+00   0.000000e+00   0.000000e+00   0.000000e+00  -4.349327e-04   1.699525e-06   0.000000e+00   0.000000e+00   0.000000e+00   0.000000e+00   0.000000e+00   0.000000e+00   3.739730e-04  -3.661498e-05  -4.620613e-05   3.722553e-06  -4.073393e-06   2.710857e-04   0.000000e+00  -7.582252e-05   8.338154e-07   0.000000e+00   0.000000e+00   0.000000e+00   0.000000e+00   0.000000e+00   0.000000e+00   0.000000e+00   0.000000e+00   0.000000e+00   0.000000e+00   0.000000e+00   0.000000e+00   0.000000e+00   0.000000e+00   0.000000e+00   0.000000e+00  0.000000e+00   0.000000e+00   0.000000e+00  -4.349327e-04   1.699525e-06   0.000000e+00   0.000000e+00   0.000000e+00   0.000000e+00   0.000000e+00   0.000000e+00   3.739730e-04  -3.661498e-05  -4.620613e-05   3.722553e-06 -4.073393e-06   2.710857e-04   0.000000e+00  -7.582252e-05   8.338154e-07  0.000000e+00   0.000000e+00   0.000000e+00   0.000000e+00   0.000000e+00   0.000000e+00   0.000000e+00   0.000000e+00   0.000000e+00   0.000000e+00   0.000000e+00   0.000000e+00   0.000000e+00   0.000000e+00   0.000000e+00
  0.000000e+00   0.000000e+00   0.000000e+00   0.000000e+00   0.000000e+00   0.000000e+00   0.000000e+00   0.000000e+00   0.000000e+00   0.000000e+00   0.000000e+00   0.000000e+00   0.000000e+00   0.000000e+00  -4.738623e-07  -4.160875e-05   0.000000e+00   0.000000e+00   0.000000e+00   0.000000e+00   0.000000e+00   0.000000e+00   2.551566e-06   3.707517e-05   2.688257e-07   9.814873e-05  -4.535773e-04  -8.424725e-06   0.000000e+00   7.928081e-07   5.899039e-04   0.000000e+00   0.000000e+00   0.000000e+00   0.000000e+00   0.000000e+00   0.000000e+00   0.000000e+00   0.000000e+00   0.000000e+00   0.000000e+00   0.000000e+00   0.000000e+00   0.000000e+00   0.000000e+00   0.000000e+00   0.000000e+00  0.000000e+00   0.000000e+00   0.000000e+00  -4.738623e-07  -4.160875e-05   0.000000e+00   0.000000e+00   0.000000e+00   0.000000e+00   0.000000e+00   0.000000e+00   2.551566e-06   3.707517e-05   2.688257e-07   9.814873e-05 -4.535773e-04  -8.424725e-06   0.000000e+00   7.928081e-07   5.899039e-04  0.000000e+00   0.000000e+00   0.000000e+00   0.000000e+00   0.000000e+00   0.000000e+00   0.000000e+00   0.000000e+00   0.000000e+00   0.000000e+00   0.000000e+00   0.000000e+00   0.000000e+00   0.000000e+00   0.000000e+00
  0.000000e+00   4.737803e-04   2.794421e-05   0.000000e+00   0.000000e+00   0.000000e+00   1.558278e-06   3.789987e-05   0.000000e+00   4.835218e-05  -3.045750e-04   0.000000e+00   0.000000e+00   0.000000e+00   0.000000e+00   0.000000e+00   0.000000e+00   0.000000e+00   0.000000e+00   0.000000e+00   0.000000e+00   0.000000e+00   0.000000e+00   0.000000e+00   0.000000e+00   0.000000e+00   0.000000e+00   0.000000e+00   0.000000e+00   0.000000e+00   0.000000e+00   0.000000e+00   4.619201e-04  -1.635736e-06   0.000000e+00   0.000000e+00   0.000000e+00   0.000000e+00   0.000000e+00   0.000000e+00   5.036609e-05  -1.403361e-06   3.161436e-04  -6.925680e-07   1.585616e-06  -1.041768e-04   0.000000e+00 -2.031229e-05  -1.412474e-07   0.000000e+00   0.000000e+00   0.000000e+00   0.000000e+00   0.000000e+00   0.000000e+00   0.000000e+00   0.000000e+00   0.000000e+00   0.000000e+00   0.000000e+00   0.000000e+00   0.000000e+00  0.000000e+00   0.000000e+00   0.000000e+00   0.000000e+00   0.000000e+00  0.000000e+00  -1.587894e-05  -1.762403e-05   0.000000e+00   0.000000e+00   0.000000e+00   0.000000e+00  -6.483712e-06  -7.194505e-06   0.000000e+00   0.000000e+00   0.000000e+00   0.000000e+00   0.000000e+00   0.000000e+00
 -9.209787e-05   0.000000e+00   0.000000e+00   1.895449e-06   2.482218e-04   1.376023e-06   0.000000e+00   0.000000e+00   4.207578e-04   0.000000e+00   0.000000e+00  -4.349327e-04  -4.738623e-07   0.000000e+00   0.000000e+00   0.000000e+00   0.000000e+00   0.000000e+00   0.000000e+00   0.000000e+00   0.000000e+00   0.000000e+00   0.000000e+00   0.000000e+00   0.000000e+00   0.000000e+00   0.000000e+00   0.000000e+00   0.000000e+00   0.000000e+00   0.000000e+00  -4.619201e-04   0.000000e+00   0.000000e+00  -8.379161e-06   5.359929e-04  -2.026217e-04   3.964040e-06   4.456584e-05   7.426880e-07   0.000000e+00   0.000000e+00   0.000000e+00   0.000000e+00   0.000000e+00   0.000000e+00   1.321347e-06  0.000000e+00   0.000000e+00   0.000000e+00   0.000000e+00   0.000000e+00   0.000000e+00   0.000000e+00   0.000000e+00   0.000000e+00   0.000000e+00   0.000000e+00   0.000000e+00   0.000000e+00   0.000000e+00   0.000000e+00  0.000000e+00   0.000000e+00   0.000000e+00   0.000000e+00   0.000000e+00 -6.333352e-07   0.000000e+00   0.000000e+00   0.000000e+00   0.000000e+00   0.000000e+00  -2.597130e-07   0.000000e+00   0.000000e+00   0.000000e+00   0.000000e+00   0.000000e+00   0.000000e+00   0.000000e+00   0.000000e+00
  4.966441e-07   0.000000e+00   0.000000e+00   5.643882e-04  -6.105533e-07   4.961065e-04   0.000000e+00   0.000000e+00  -1.175543e-06   0.000000e+00   0.000000e+00   1.699525e-06  -4.160875e-05   0.000000e+00  -0.000000e+00   0.000000e+00   0.000000e+00   0.000000e+00   0.000000e+00   0.000000e+00   0.000000e+00   0.000000e+00   0.000000e+00   0.000000e+00   0.000000e+00   0.000000e+00   0.000000e+00   0.000000e+00   0.000000e+00   0.000000e+00   0.000000e+00   1.635736e-06   0.000000e+00   0.000000e+00  -5.806271e-04  -2.164275e-06   1.653962e-06  -5.380023e-04  -1.562834e-06   2.907100e-04   0.000000e+00   0.000000e+00   0.000000e+00   0.000000e+00   0.000000e+00   0.000000e+00   3.768390e-04  0.000000e+00   0.000000e+00   0.000000e+00   0.000000e+00   0.000000e+00   0.000000e+00   0.000000e+00   0.000000e+00   0.000000e+00   0.000000e+00   0.000000e+00   0.000000e+00   0.000000e+00   0.000000e+00   0.000000e+00  0.000000e+00   0.000000e+00   0.000000e+00   0.000000e+00   0.000000e+00 -1.146018e-04   0.000000e+00   0.000000e+00   0.000000e+00   0.000000e+00   0.000000e+00  -4.678479e-05   0.000000e+00   0.000000e+00   0.000000e+00   0.000000e+00   0.000000e+00   0.000000e+00   0.000000e+00   0.000000e+00
  0.000000e+00  -2.305978e-05   4.904475e-04   0.000000e+00   0.000000e+00   0.000000e+00   7.271964e-06  -9.709621e-06   0.000000e+00   1.977008e-05   1.011514e-06   0.000000e+00   0.000000e+00  -0.000000e+00   0.000000e+00   0.000000e+00   0.000000e+00   0.000000e+00   0.000000e+00   0.000000e+00   0.000000e+00   0.000000e+00   0.000000e+00   0.000000e+00   0.000000e+00   0.000000e+00   0.000000e+00   0.000000e+00   0.000000e+00   0.000000e+00   0.000000e+00   0.000000e+00   8.379161e-06   5.806271e-04   0.000000e+00   0.000000e+00   0.000000e+00   0.000000e+00   0.000000e+00   0.000000e+00   0.000000e+00   0.000000e+00   0.000000e+00   0.000000e+00   1.054571e-04   3.594975e-06   0.000000e+00 -5.649897e-07   2.753960e-04   0.000000e+00   0.000000e+00   0.000000e+00   0.000000e+00   0.000000e+00   0.000000e+00   0.000000e+00   0.000000e+00   0.000000e+00   0.000000e+00   0.000000e+00   0.000000e+00   0.000000e+00  0.000000e+00   0.000000e+00   0.000000e+00   0.000000e+00   0.000000e+00  0.000000e+00  -2.946148e-05   3.901163e-05   0.000000e+00   0.000000e+00   0.000000e+00   0.000000e+00  -1.202881e-05   1.592451e-05   0.000000e+00   0.000000e+00   0.000000e+00   0.000000e+00   0.000000e+00   0.000000e+00
  0.000000e+00  -5.148970e-04  -2.855932e-05   0.000000e+00   0.000000e+00   0.000000e+00  -6.962131e-06  -4.822005e-05   0.000000e+00  -4.187302e-06  -4.118046e-05   0.000000e+00   0.000000e+00  -0.000000e+00   0.000000e+00   0.000000e+00  -0.000000e+00   0.000000e+00   0.000000e+00   0.000000e+00   0.000000e+00   0.000000e+00   0.000000e+00   0.000000e+00   0.000000e+00   0.000000e+00   0.000000e+00   0.000000e+00   0.000000e+00   0.000000e+00   0.000000e+00   0.000000e+00  -5.359929e-04   2.164275e-06   0.000000e+00   0.000000e+00   0.000000e+00   0.000000e+00   0.000000e+00   0.000000e+00  -6.135150e-05   5.299056e-06  -4.081595e-05  -4.920878e-07   3.157563e-06  -2.221685e-04   0.000000e+00  1.314740e-04  -6.424479e-07   0.000000e+00   0.000000e+00   0.000000e+00   0.000000e+00   0.000000e+00   0.000000e+00   0.000000e+00   0.000000e+00   0.000000e+00   0.000000e+00   0.000000e+00   0.000000e+00   0.000000e+00  0.000000e+00   0.000000e+00   0.000000e+00   0.000000e+00   0.000000e+00  0.000000e+00   7.641030e-06   5.271718e-06   0.000000e+00   0.000000e+00   0.000000e+00   0.000000e+00   0.000000e+00   0.000000e+00   0.000000e+00   0.000000e+00   0.000000e+00   0.000000e+00   0.000000e+00   0.000000e+00
  0.000000e+00   2.169059e-04   1.365999e-05   0.000000e+00   0.000000e+00   0.000000e+00   7.700262e-07  -6.810404e-05   0.000000e+00  -1.401995e-04   6.517110e-04   0.000000e+00   0.000000e+00   0.000000e+00   0.000000e+00   0.000000e+00   0.000000e+00  -0.000000e+00   0.000000e+00   0.000000e+00   0.000000e+00   0.000000e+00   0.000000e+00   0.000000e+00   0.000000e+00   0.000000e+00   0.000000e+00   0.000000e+00   0.000000e+00   0.000000e+00   0.000000e+00   0.000000e+00   2.026217e-04  -1.653962e-06   0.000000e+00   0.000000e+00   0.000000e+00   0.000000e+00   0.000000e+00   0.000000e+00  -9.899621e-05   2.820392e-06  -6.641043e-04   2.278184e-06   2.187057e-06  -1.507839e-04   0.000000e+00 -4.262027e-05  -4.100731e-07   0.000000e+00   0.000000e+00   0.000000e+00   0.000000e+00   0.000000e+00   0.000000e+00   0.000000e+00   0.000000e+00   0.000000e+00   0.000000e+00   0.000000e+00   0.000000e+00   0.000000e+00  0.000000e+00   0.000000e+00   0.000000e+00   0.000000e+00   0.000000e+00  0.000000e+00   1.781540e-05   2.659097e-05   0.000000e+00   0.000000e+00   0.000000e+00   0.000000e+00   7.271964e-06   1.085327e-05   0.000000e+00   0.000000e+00   0.000000e+00   0.000000e+00   0.000000e+00   0.000000e+00
  0.000000e+00  -4.129892e-05   5.942552e-04   0.000000e+00   0.000000e+00   0.000000e+00   1.118588e-05  -1.160507e-05   0.000000e+00  -1.692235e-05  -4.715841e-06   0.000000e+00   0.000000e+00  -0.000000e+00   0.000000e+00   0.000000e+00  -0.000000e+00  -0.000000e+00  -0.000000e+00   0.000000e+00   0.000000e+00   0.000000e+00   0.000000e+00   0.000000e+00   0.000000e+00   0.000000e+00   0.000000e+00   0.000000e+00   0.000000e+00   0.000000e+00   0.000000e+00   0.000000e+00  -3.964040e-06   5.380023e-04   0.000000e+00   0.000000e+00   0.000000e+00   0.000000e+00   0.000000e+00   0.000000e+00   0.000000e+00   0.000000e+00  -1.316790e-06  -1.487199e-05   1.090430e-04  -1.658518e-06   0.000000e+00  2.364755e-06   2.334956e-04   0.000000e+00   0.000000e+00   0.000000e+00   0.000000e+00   0.000000e+00   0.000000e+00   0.000000e+00   0.000000e+00   0.000000e+00   0.000000e+00   0.000000e+00   0.000000e+00   0.000000e+00  0.000000e+00   0.000000e+00   0.000000e+00   0.000000e+00   0.000000e+00  0.000000e+00  -7.850623e-06   1.706360e-05   0.000000e+00   0.000000e+00   0.000000e+00   0.000000e+00  -3.203127e-06   6.966687e-06   0.000000e+00   0.000000e+00   0.000000e+00   0.000000e+00   0.000000e+00   0.000000e+00
  0.000000e+00  -3.623224e-05  -1.776984e-07   0.000000e+00   0.000000e+00   0.000000e+00   2.002296e-04   7.188446e-04   0.000000e+00   7.486113e-06   8.236547e-05   0.000000e+00   0.000000e+00   0.000000e+00   0.000000e+00   0.000000e+00  -0.000000e+00   0.000000e+00   0.000000e+00   0.000000e+00   0.000000e+00   0.000000e+00   0.000000e+00   0.000000e+00   0.000000e+00   0.000000e+00   0.000000e+00   0.000000e+00   0.000000e+00   0.000000e+00   0.000000e+00   0.000000e+00  -4.456584e-05   1.562834e-06   0.000000e+00   0.000000e+00   0.000000e+00   0.000000e+00   0.000000e+00   0.000000e+00   7.363911e-04  -7.215465e-05  -1.341258e-04   8.146786e-06   4.875314e-07  -2.217129e-05   0.000000e+00  1.043408e-05   4.693059e-07   0.000000e+00   0.000000e+00   0.000000e+00   0.000000e+00   0.000000e+00   0.000000e+00   0.000000e+00   0.000000e+00   0.000000e+00   0.000000e+00   0.000000e+00   0.000000e+00   0.000000e+00  0.000000e+00   0.000000e+00   0.000000e+00   0.000000e+00   0.000000e+00  0.000000e+00   7.536233e-06   1.376934e-05   0.000000e+00   0.000000e+00   0.000000e+00   0.000000e+00   3.075549e-06   5.622558e-06   0.000000e+00   0.000000e+00   0.000000e+00   0.000000e+00   0.000000e+00   0.000000e+00
  0.000000e+00  -2.147416e-05   3.807620e-04   0.000000e+00   0.000000e+00   0.000000e+00   1.441179e-05  -1.653506e-05   0.000000e+00   6.598533e-05  -1.782907e-05   0.000000e+00   0.000000e+00  -0.000000e+00   0.000000e+00   0.000000e+00   0.000000e+00   0.000000e+00  -0.000000e+00   0.000000e+00   0.000000e+00   0.000000e+00   0.000000e+00   0.000000e+00   0.000000e+00   0.000000e+00   0.000000e+00   0.000000e+00   0.000000e+00   0.000000e+00   0.000000e+00   0.000000e+00  -7.426880e-07  -2.907100e-04   0.000000e+00   0.000000e+00   0.000000e+00   0.000000e+00   0.000000e+00   0.000000e+00   1.230219e-06   2.016649e-05   2.824948e-07   8.453886e-05   4.678752e-04   8.219688e-06   0.000000e+00  7.745826e-08  -3.304050e-04   0.000000e+00   0.000000e+00   0.000000e+00   0.000000e+00   0.000000e+00   0.000000e+00   0.000000e+00   0.000000e+00   0.000000e+00   0.000000e+00   0.000000e+00   0.000000e+00   0.000000e+00  0.000000e+00   0.000000e+00   0.000000e+00   0.000000e+00   0.000000e+00  0.000000e+00  -9.560901e-04   9.946415e-04   0.000000e+00   0.000000e+00   0.000000e+00   0.000000e+00  -3.903213e-04   4.060635e-04   0.000000e+00   0.000000e+00   0.000000e+00   0.000000e+00   0.000000e+00   0.000000e+00
 -2.529240e-05   0.000000e+00   0.000000e+00   9.158300e-07   6.361055e-04   8.383718e-07   0.000000e+00   0.000000e+00  -7.511173e-05   0.000000e+00   0.000000e+00   3.739730e-04   2.551566e-06   0.000000e+00   0.000000e+00   0.000000e+00   0.000000e+00   0.000000e+00   0.000000e+00   0.000000e+00   0.000000e+00   0.000000e+00   0.000000e+00   0.000000e+00   0.000000e+00   0.000000e+00   0.000000e+00   0.000000e+00   0.000000e+00   0.000000e+00   0.000000e+00  -5.036609e-05   0.000000e+00   0.000000e+00   0.000000e+00   6.135150e-05   9.899621e-05   0.000000e+00  -7.363911e-04  -1.230219e-06   0.000000e+00   0.000000e+00   0.000000e+00   0.000000e+00   0.000000e+00   0.000000e+00  -9.386119e-07  0.000000e+00   0.000000e+00   0.000000e+00   0.000000e+00   0.000000e+00   0.000000e+00   0.000000e+00   0.000000e+00   0.000000e+00   0.000000e+00   0.000000e+00   0.000000e+00   0.000000e+00   0.000000e+00   0.000000e+00  0.000000e+00   0.000000e+00   0.000000e+00   0.000000e+00   0.000000e+00 -6.606734e-07   0.000000e+00   0.000000e+00   0.000000e+00   0.000000e+00   0.000000e+00   0.000000e+00   0.000000e+00   0.000000e+00   0.000000e+00   0.000000e+00   0.000000e+00   0.000000e+00   0.000000e+00   0.000000e+00
  4.601932e-07   0.000000e+00   0.000000e+00   1.930078e-05  -6.217620e-05   1.807511e-05   0.000000e+00   0.000000e+00   2.146049e-06   0.000000e+00   0.000000e+00  -3.661498e-05   3.707517e-05   0.000000e+00   0.000000e+00   0.000000e+00   0.000000e+00   0.000000e+00   0.000000e+00   0.000000e+00   0.000000e+00   0.000000e+00  -0.000000e+00   0.000000e+00   0.000000e+00   0.000000e+00   0.000000e+00   0.000000e+00   0.000000e+00   0.000000e+00   0.000000e+00   1.403361e-06   0.000000e+00   0.000000e+00   0.000000e+00  -5.299056e-06  -2.820392e-06   0.000000e+00   7.215465e-05  -2.016649e-05   0.000000e+00   0.000000e+00   0.000000e+00   0.000000e+00   0.000000e+00   0.000000e+00  -1.496311e-05  0.000000e+00   0.000000e+00   0.000000e+00   0.000000e+00   0.000000e+00   0.000000e+00   0.000000e+00   0.000000e+00   0.000000e+00   0.000000e+00   0.000000e+00   0.000000e+00   0.000000e+00   0.000000e+00   0.000000e+00  0.000000e+00   0.000000e+00   0.000000e+00   0.000000e+00   0.000000e+00 -9.691395e-06   0.000000e+00   0.000000e+00   0.000000e+00   0.000000e+00   0.000000e+00   0.000000e+00   0.000000e+00   0.000000e+00   0.000000e+00   0.000000e+00   0.000000e+00   0.000000e+00   0.000000e+00   0.000000e+00
 -1.858315e-04   0.000000e+00   0.000000e+00  -1.275783e-07  -1.138135e-04   8.565972e-07   0.000000e+00   0.000000e+00  -5.181548e-04   0.000000e+00   0.000000e+00  -4.620613e-05   2.688257e-07   0.000000e+00   0.000000e+00  -0.000000e+00   0.000000e+00   0.000000e+00   0.000000e+00   0.000000e+00   0.000000e+00   0.000000e+00  -0.000000e+00  -0.000000e+00   0.000000e+00   0.000000e+00   0.000000e+00   0.000000e+00   0.000000e+00   0.000000e+00   0.000000e+00  -3.161436e-04   0.000000e+00   0.000000e+00   0.000000e+00   4.081595e-05   6.641043e-04   1.316790e-06   1.341258e-04  -2.824948e-07   0.000000e+00   0.000000e+00   0.000000e+00   0.000000e+00   0.000000e+00   0.000000e+00  -4.875314e-07  0.000000e+00   0.000000e+00   0.000000e+00   0.000000e+00   0.000000e+00   0.000000e+00   0.000000e+00   0.000000e+00   0.000000e+00   0.000000e+00   0.000000e+00   0.000000e+00   0.000000e+00   0.000000e+00   0.000000e+00  0.000000e+00   0.000000e+00   0.000000e+00   0.000000e+00   0.000000e+00 -2.642694e-07   0.000000e+00   0.000000e+00   0.000000e+00   0.000000e+00   0.000000e+00  -1.093528e-07   0.000000e+00   0.000000e+00   0.000000e+00   0.000000e+00   0.000000e+00   0.000000e+00   0.000000e+00   0.000000e+00
  1.822547e-07   0.000000e+00   0.000000e+00   6.534743e-05   7.221844e-06   8.231535e-05   0.000000e+00   0.000000e+00   2.041253e-06   0.000000e+00   0.000000e+00   3.722553e-06   9.814873e-05   0.000000e+00  -0.000000e+00   0.000000e+00   0.000000e+00   0.000000e+00   0.000000e+00   0.000000e+00   0.000000e+00   0.000000e+00  -0.000000e+00  -0.000000e+00  -0.000000e+00   0.000000e+00   0.000000e+00   0.000000e+00   0.000000e+00   0.000000e+00   0.000000e+00   6.925680e-07   0.000000e+00   0.000000e+00   0.000000e+00   4.920878e-07  -2.278184e-06   1.487199e-05  -8.146786e-06  -8.453886e-05   0.000000e+00   0.000000e+00   0.000000e+00   0.000000e+00   0.000000e+00   0.000000e+00  -6.246781e-05  0.000000e+00   0.000000e+00   0.000000e+00   0.000000e+00   0.000000e+00   0.000000e+00   0.000000e+00   0.000000e+00   0.000000e+00   0.000000e+00   0.000000e+00   0.000000e+00   0.000000e+00   0.000000e+00   0.000000e+00  0.000000e+00   0.000000e+00   0.000000e+00   0.000000e+00   0.000000e+00 -2.002979e-05   0.000000e+00   0.000000e+00   0.000000e+00   0.000000e+00   0.000000e+00  -8.178681e-06   0.000000e+00   0.000000e+00   0.000000e+00   0.000000e+00   0.000000e+00   0.000000e+00   0.000000e+00   0.000000e+00
 -2.476842e-05   0.000000e+00   0.000000e+00  -1.633412e-04   1.913675e-06   0.000000e+00   0.000000e+00   0.000000e+00  -5.148696e-07   0.000000e+00   0.000000e+00  -4.073393e-06  -4.535773e-04   0.000000e+00  -0.000000e+00   0.000000e+00   0.000000e+00   0.000000e+00   0.000000e+00   0.000000e+00   0.000000e+00   0.000000e+00  -0.000000e+00   0.000000e+00  -0.000000e+00  -0.000000e+00   0.000000e+00   0.000000e+00   0.000000e+00   0.000000e+00   0.000000e+00  -1.585616e-06   0.000000e+00   0.000000e+00  -1.054571e-04  -3.157563e-06  -2.187057e-06  -1.090430e-04  -4.875314e-07  -4.678752e-04   0.000000e+00   0.000000e+00   0.000000e+00   0.000000e+00   0.000000e+00   0.000000e+00   3.487353e-04  0.000000e+00   0.000000e+00   0.000000e+00   0.000000e+00   0.000000e+00   0.000000e+00   0.000000e+00   0.000000e+00   0.000000e+00   0.000000e+00   0.000000e+00   0.000000e+00   0.000000e+00   0.000000e+00   0.000000e+00  0.000000e+00   0.000000e+00   0.000000e+00   0.000000e+00   0.000000e+00  1.575082e-03   0.000000e+00   0.000000e+00   0.000000e+00   0.000000e+00   0.000000e+00   6.430266e-04   0.000000e+00   0.000000e+00   0.000000e+00   0.000000e+00   0.000000e+00   0.000000e+00   0.000000e+00   0.000000e+00
  1.626478e-03   0.000000e+00   0.000000e+00  -1.549165e-06  -1.332692e-04   9.021609e-07   0.000000e+00   0.000000e+00   1.244344e-05   0.000000e+00   0.000000e+00   2.710857e-04  -8.424725e-06   0.000000e+00   0.000000e+00  -0.000000e+00   0.000000e+00   0.000000e+00   0.000000e+00   0.000000e+00   0.000000e+00   0.000000e+00   0.000000e+00  -0.000000e+00  -0.000000e+00  -0.000000e+00  -0.000000e+00   0.000000e+00   0.000000e+00   0.000000e+00   0.000000e+00   1.041768e-04   0.000000e+00   0.000000e+00  -3.594975e-06   2.221685e-04   1.507839e-04   1.658518e-06   2.217129e-05  -8.219688e-06   0.000000e+00   0.000000e+00   0.000000e+00   0.000000e+00   0.000000e+00   0.000000e+00   4.378670e-06  0.000000e+00   0.000000e+00   0.000000e+00   0.000000e+00   0.000000e+00   0.000000e+00   0.000000e+00   0.000000e+00   0.000000e+00   0.000000e+00   0.000000e+00   0.000000e+00   0.000000e+00   0.000000e+00   0.000000e+00  0.000000e+00   0.000000e+00   0.000000e+00   0.000000e+00   0.000000e+00  2.595763e-05   0.000000e+00   0.000000e+00   0.000000e+00   0.000000e+00   0.000000e+00   1.059811e-05   0.000000e+00   0.000000e+00   0.000000e+00   0.000000e+00   0.000000e+00   0.000000e+00   0.000000e+00   0.000000e+00
  0.000000e+00  -4.149940e-05   6.420789e-04   0.000000e+00   0.000000e+00   0.000000e+00   7.445106e-06  -1.179644e-05   0.000000e+00  -6.680547e-05   2.011637e-05   0.000000e+00   0.000000e+00   0.000000e+00   0.000000e+00   0.000000e+00   0.000000e+00  -0.000000e+00   0.000000e+00   0.000000e+00  -0.000000e+00   0.000000e+00   0.000000e+00   0.000000e+00   0.000000e+00   0.000000e+00   0.000000e+00   0.000000e+00   0.000000e+00   0.000000e+00   0.000000e+00   0.000000e+00  -1.321347e-06  -3.768390e-04   0.000000e+00   0.000000e+00   0.000000e+00   0.000000e+00   0.000000e+00   0.000000e+00   9.386119e-07   1.496311e-05   4.875314e-07   6.246781e-05  -3.487353e-04  -4.378670e-06   0.000000e+00 -2.168831e-06  -4.590268e-04   0.000000e+00   0.000000e+00   0.000000e+00   0.000000e+00   0.000000e+00   0.000000e+00   0.000000e+00   0.000000e+00   0.000000e+00   0.000000e+00   0.000000e+00   0.000000e+00   0.000000e+00  0.000000e+00   0.000000e+00   0.000000e+00   0.000000e+00   0.000000e+00  0.000000e+00   5.795792e-04  -6.028850e-04   0.000000e+00   0.000000e+00   0.000000e+00   0.000000e+00   2.366122e-04  -2.461259e-04   0.000000e+00   0.000000e+00   0.000000e+00   0.000000e+00   0.000000e+00   0.000000e+00
 -4.866201e-04   0.000000e+00   0.000000e+00  -1.963795e-06   5.272174e-05  -1.590173e-06   0.000000e+00   0.000000e+00   1.210171e-05   0.000000e+00   0.000000e+00  -7.582252e-05   7.928081e-07   0.000000e+00   0.000000e+00  -0.000000e+00   0.000000e+00   0.000000e+00   0.000000e+00   0.000000e+00   0.000000e+00   0.000000e+00   0.000000e+00  -0.000000e+00   0.000000e+00  -0.000000e+00  -0.000000e+00  -0.000000e+00   0.000000e+00   0.000000e+00   0.000000e+00   2.031229e-05   0.000000e+00   0.000000e+00   5.649897e-07  -1.314740e-04   4.262027e-05  -2.364755e-06  -1.043408e-05  -7.745826e-08   0.000000e+00   0.000000e+00   0.000000e+00   0.000000e+00   0.000000e+00   0.000000e+00   2.168831e-06  0.000000e+00   0.000000e+00   0.000000e+00   0.000000e+00   0.000000e+00   0.000000e+00   0.000000e+00   0.000000e+00   0.000000e+00   0.000000e+00   0.000000e+00   0.000000e+00   0.000000e+00   0.000000e+00   0.000000e+00  0.000000e+00   0.000000e+00   0.000000e+00   0.000000e+00   0.000000e+00  2.355642e-06   0.000000e+00   0.000000e+00   0.000000e+00   0.000000e+00   0.000000e+00   9.613937e-07   0.000000e+00   0.000000e+00   0.000000e+00   0.000000e+00   0.000000e+00   0.000000e+00   0.000000e+00   0.000000e+00
  4.939103e-06   0.000000e+00   0.000000e+00  -5.070190e-04  -4.510805e-07  -5.079667e-04   0.000000e+00   0.000000e+00  -5.558769e-07   0.000000e+00   0.000000e+00   8.338154e-07   5.899039e-04   0.000000e+00  -0.000000e+00   0.000000e+00   0.000000e+00   0.000000e+00   0.000000e+00   0.000000e+00   0.000000e+00   0.000000e+00  -0.000000e+00   0.000000e+00  -0.000000e+00   0.000000e+00  -0.000000e+00  -0.000000e+00   0.000000e+00  -0.000000e+00   0.000000e+00   1.412474e-07   0.000000e+00   0.000000e+00  -2.753960e-04   6.424479e-07   4.100731e-07  -2.334956e-04  -4.693059e-07   3.304050e-04   0.000000e+00   0.000000e+00   0.000000e+00   0.000000e+00   0.000000e+00   0.000000e+00   4.590268e-04  0.000000e+00   0.000000e+00   0.000000e+00   0.000000e+00   0.000000e+00   0.000000e+00   0.000000e+00   0.000000e+00   0.000000e+00   0.000000e+00   0.000000e+00   0.000000e+00   0.000000e+00   0.000000e+00   0.000000e+00  0.000000e+00   0.000000e+00   0.000000e+00   0.000000e+00   0.000000e+00 -3.858560e-04   0.000000e+00   0.000000e+00   0.000000e+00   0.000000e+00   0.000000e+00  -1.575273e-04   0.000000e+00   0.000000e+00   0.000000e+00   0.000000e+00   0.000000e+00   0.000000e+00   0.000000e+00   0.000000e+00
  0.000000e+00   0.000000e+00   0.000000e+00  -0.000000e+00   0.000000e+00  -0.000000e+00   0.000000e+00   0.000000e+00   0.000000e+00   0.000000e+00   0.000000e+00   0.000000e+00  -0.000000e+00   0.000000e+00   0.000000e+00   0.000000e+00   0.000000e+00   0.000000e+00   0.000000e+00   0.000000e+00   0.000000e+00   0.000000e+00   0.000000e+00   0.000000e+00   0.000000e+00   0.000000e+00   0.000000e+00   0.000000e+00   0.000000e+00   0.000000e+00   0.000000e+00   0.000000e+00   0.000000e+00   0.000000e+00   0.000000e+00   0.000000e+00   0.000000e+00   0.000000e+00   0.000000e+00   0.000000e+00   0.000000e+00   0.000000e+00   0.000000e+00   0.000000e+00   0.000000e+00   0.000000e+00   0.000000e+00  0.000000e+00   0.000000e+00   0.000000e+00   4.619201e-04  -1.635736e-06   0.000000e+00   0.000000e+00   0.000000e+00   0.000000e+00   0.000000e+00   0.000000e+00   5.036609e-05  -1.403361e-06   3.161436e-04  -6.925680e-07  1.585616e-06  -1.041768e-04   0.000000e+00  -2.031229e-05  -1.412474e-07  0.000000e+00   0.000000e+00   0.000000e+00   0.000000e+00  -1.122689e-05  -1.246167e-05   0.000000e+00   0.000000e+00   0.000000e+00   0.000000e+00  -1.122689e-05  -1.246167e-05   0.000000e+00   0.000000e+00   0.000000e+00
  0.000000e+00   0.000000e+00  -0.000000e+00   0.000000e+00   0.000000e+00   0.000000e+00   0.000000e+00   0.000000e+00   0.000000e+00  -0.000000e+00  -0.000000e+00   0.000000e+00   0.000000e+00   4.619201e-04   0.000000e+00   0.000000e+00   0.000000e+00   0.000000e+00   0.000000e+00   0.000000e+00   0.000000e+00   0.000000e+00   0.000000e+00   0.000000e+00   0.000000e+00   0.000000e+00   0.000000e+00   0.000000e+00   0.000000e+00   0.000000e+00   0.000000e+00   0.000000e+00   0.000000e+00   0.000000e+00   0.000000e+00   0.000000e+00   0.000000e+00   0.000000e+00   0.000000e+00   0.000000e+00   0.000000e+00   0.000000e+00   0.000000e+00   0.000000e+00   0.000000e+00   0.000000e+00   0.000000e+00  0.000000e+00   0.000000e+00  -4.619201e-04   0.000000e+00   0.000000e+00  -8.379161e-06   5.359929e-04  -2.026217e-04   3.964040e-06   4.456584e-05   7.426880e-07   0.000000e+00   0.000000e+00   0.000000e+00   0.000000e+00  0.000000e+00   0.000000e+00   1.321347e-06   0.000000e+00   0.000000e+00  0.000000e+00   0.000000e+00   0.000000e+00  -4.465241e-07   0.000000e+00   0.000000e+00   0.000000e+00   0.000000e+00   0.000000e+00  -4.465241e-07   0.000000e+00   0.000000e+00   0.000000e+00   0.000000e+00   0.000000e+00
  0.000000e+00  -0.000000e+00   0.000000e+00   0.000000e+00   0.000000e+00   0.000000e+00   0.000000e+00   0.000000e+00   0.000000e+00  -0.000000e+00  -0.000000e+00   0.000000e+00   0.000000e+00  -1.635736e-06   0.000000e+00   0.000000e+00   0.000000e+00   0.000000e+00   0.000000e+00   0.000000e+00   0.000000e+00   0.000000e+00   0.000000e+00   0.000000e+00   0.000000e+00   0.000000e+00   0.000000e+00   0.000000e+00   0.000000e+00   0.000000e+00   0.000000e+00   0.000000e+00   0.000000e+00   0.000000e+00   0.000000e+00   0.000000e+00   0.000000e+00   0.000000e+00   0.000000e+00   0.000000e+00   0.000000e+00   0.000000e+00   0.000000e+00   0.000000e+00   0.000000e+00   0.000000e+00   0.000000e+00  0.000000e+00   0.000000e+00   1.635736e-06   0.000000e+00   0.000000e+00  -5.806271e-04  -2.164275e-06   1.653962e-06  -5.380023e-04  -1.562834e-06   2.907100e-04   0.000000e+00   0.000000e+00   0.000000e+00   0.000000e+00  0.000000e+00   0.000000e+00   3.768390e-04   0.000000e+00   0.000000e+00  0.000000e+00   0.000000e+00   0.000000e+00  -8.103501e-05   0.000000e+00   0.000000e+00   0.000000e+00   0.000000e+00   0.000000e+00  -8.103501e-05   0.000000e+00   0.000000e+00   0.000000e+00   0.000000e+00   0.000000e+00
  0.000000e+00   0.000000e+00   0.000000e+00  -0.000000e+00  -0.000000e+00   0.000000e+00   0.000000e+00   0.000000e+00  -0.000000e+00   0.000000e+00   0.000000e+00  -0.000000e+00   0.000000e+00   0.000000e+00  -8.379161e-06  -5.806271e-04   0.000000e+00   0.000000e+00   0.000000e+00   0.000000e+00   0.000000e+00   0.000000e+00   0.000000e+00   0.000000e+00   0.000000e+00   0.000000e+00   0.000000e+00   0.000000e+00   0.000000e+00   0.000000e+00   0.000000e+00   0.000000e+00   0.000000e+00   0.000000e+00   0.000000e+00   0.000000e+00   0.000000e+00   0.000000e+00   0.000000e+00   0.000000e+00   0.000000e+00   0.000000e+00   0.000000e+00   0.000000e+00   0.000000e+00   0.000000e+00   0.000000e+00  0.000000e+00   0.000000e+00   0.000000e+00   8.379161e-06   5.806271e-04   0.000000e+00   0.000000e+00   0.000000e+00   0.000000e+00   0.000000e+00   0.000000e+00   0.000000e+00   0.000000e+00   0.000000e+00   0.000000e+00  1.054571e-04   3.594975e-06   0.000000e+00  -5.649897e-07   2.753960e-04  0.000000e+00   0.000000e+00   0.000000e+00   0.000000e+00  -2.083627e-05   2.758425e-05   0.000000e+00   0.000000e+00   0.000000e+00   0.000000e+00  -2.083627e-05   2.758425e-05   0.000000e+00   0.000000e+00   0.000000e+00
  0.000000e+00   0.000000e+00   0.000000e+00  -0.000000e+00  -0.000000e+00  -0.000000e+00   0.000000e+00   0.000000e+00  -0.000000e+00   0.000000e+00   0.000000e+00  -0.000000e+00  -0.000000e+00   0.000000e+00   5.359929e-04  -2.164275e-06   0.000000e+00   0.000000e+00   0.000000e+00   0.000000e+00   0.000000e+00   0.000000e+00   0.000000e+00   0.000000e+00   0.000000e+00   0.000000e+00   0.000000e+00   0.000000e+00   0.000000e+00   0.000000e+00   0.000000e+00   0.000000e+00   0.000000e+00   0.000000e+00   0.000000e+00   0.000000e+00   0.000000e+00   0.000000e+00   0.000000e+00   0.000000e+00   0.000000e+00   0.000000e+00   0.000000e+00   0.000000e+00   0.000000e+00   0.000000e+00   0.000000e+00  0.000000e+00   0.000000e+00   0.000000e+00  -5.359929e-04   2.164275e-06   0.000000e+00   0.000000e+00   0.000000e+00   0.000000e+00   0.000000e+00   0.000000e+00  -6.135150e-05   5.299056e-06  -4.081595e-05  -4.920878e-07  3.157563e-06  -2.221685e-04   0.000000e+00   1.314740e-04  -6.424479e-07  0.000000e+00   0.000000e+00   0.000000e+00   0.000000e+00   5.403853e-06   3.727109e-06   0.000000e+00   0.000000e+00   0.000000e+00   0.000000e+00   5.403853e-06   3.727109e-06   0.000000e+00   0.000000e+00   0.000000e+00
  0.000000e+00   0.000000e+00   0.000000e+00  -0.000000e+00   0.000000e+00  -0.000000e+00   0.000000e+00   0.000000e+00   0.000000e+00   0.000000e+00   0.000000e+00   0.000000e+00  -0.000000e+00   0.000000e+00  -2.026217e-04   1.653962e-06   0.000000e+00   0.000000e+00   0.000000e+00   0.000000e+00   0.000000e+00   0.000000e+00   0.000000e+00   0.000000e+00   0.000000e+00   0.000000e+00   0.000000e+00   0.000000e+00   0.000000e+00   0.000000e+00   0.000000e+00   0.000000e+00   0.000000e+00   0.000000e+00   0.000000e+00   0.000000e+00   0.000000e+00   0.000000e+00   0.000000e+00   0.000000e+00   0.000000e+00   0.000000e+00   0.000000e+00   0.000000e+00   0.000000e+00   0.000000e+00   0.000000e+00  0.000000e+00   0.000000e+00   0.000000e+00   2.026217e-04  -1.653962e-06   0.000000e+00   0.000000e+00   0.000000e+00   0.000000e+00   0.000000e+00   0.000000e+00  -9.899621e-05   2.820392e-06  -6.641043e-04   2.278184e-06  2.187057e-06  -1.507839e-04   0.000000e+00  -4.262027e-05  -4.100731e-07  0.000000e+00   0.000000e+00   0.000000e+00   0.000000e+00   1.259836e-05   1.879958e-05   0.000000e+00   0.000000e+00   0.000000e+00   0.000000e+00   1.259836e-05   1.879958e-05   0.000000e+00   0.000000e+00   0.000000e+00
 -0.000000e+00   0.000000e+00   0.000000e+00  -0.000000e+00  -0.000000e+00   0.000000e+00   0.000000e+00   0.000000e+00  -0.000000e+00   0.000000e+00   0.000000e+00  -0.000000e+00   0.000000e+00   0.000000e+00   3.964040e-06  -5.380023e-04   0.000000e+00   0.000000e+00   0.000000e+00   0.000000e+00   0.000000e+00   0.000000e+00   0.000000e+00   0.000000e+00   0.000000e+00   0.000000e+00   0.000000e+00   0.000000e+00   0.000000e+00   0.000000e+00   0.000000e+00   0.000000e+00   0.000000e+00   0.000000e+00   0.000000e+00   0.000000e+00   0.000000e+00   0.000000e+00   0.000000e+00   0.000000e+00   0.000000e+00   0.000000e+00   0.000000e+00   0.000000e+00   0.000000e+00   0.000000e+00   0.000000e+00  0.000000e+00   0.000000e+00   0.000000e+00  -3.964040e-06   5.380023e-04   0.000000e+00   0.000000e+00   0.000000e+00   0.000000e+00   0.000000e+00   0.000000e+00   0.000000e+00   0.000000e+00  -1.316790e-06  -1.487199e-05  1.090430e-04  -1.658518e-06   0.000000e+00   2.364755e-06   2.334956e-04  0.000000e+00   0.000000e+00   0.000000e+00   0.000000e+00  -5.549657e-06   1.206526e-05   0.000000e+00   0.000000e+00   0.000000e+00   0.000000e+00  -5.549657e-06   1.206526e-05   0.000000e+00   0.000000e+00   0.000000e+00
  0.000000e+00   0.000000e+00   0.000000e+00  -0.000000e+00   0.000000e+00   0.000000e+00   0.000000e+00   0.000000e+00   0.000000e+00   0.000000e+00   0.000000e+00   0.000000e+00   0.000000e+00   0.000000e+00   4.456584e-05  -1.562834e-06   0.000000e+00   0.000000e+00   0.000000e+00   0.000000e+00   0.000000e+00   0.000000e+00   0.000000e+00   0.000000e+00   0.000000e+00   0.000000e+00   0.000000e+00   0.000000e+00   0.000000e+00   0.000000e+00   0.000000e+00   0.000000e+00   0.000000e+00   0.000000e+00   0.000000e+00   0.000000e+00   0.000000e+00   0.000000e+00   0.000000e+00   0.000000e+00   0.000000e+00   0.000000e+00   0.000000e+00   0.000000e+00   0.000000e+00   0.000000e+00   0.000000e+00  0.000000e+00   0.000000e+00   0.000000e+00  -4.456584e-05   1.562834e-06   0.000000e+00   0.000000e+00   0.000000e+00   0.000000e+00   0.000000e+00   0.000000e+00   7.363911e-04  -7.215465e-05  -1.341258e-04   8.146786e-06  4.875314e-07  -2.217129e-05   0.000000e+00   1.043408e-05   4.693059e-07  0.000000e+00   0.000000e+00   0.000000e+00   0.000000e+00   5.330951e-06   9.736959e-06   0.000000e+00   0.000000e+00   0.000000e+00   0.000000e+00   5.330951e-06   9.736959e-06   0.000000e+00   0.000000e+00   0.000000e+00
 -0.000000e+00   0.000000e+00   0.000000e+00   0.000000e+00   0.000000e+00   0.000000e+00   0.000000e+00   0.000000e+00  -0.000000e+00   0.000000e+00   0.000000e+00   0.000000e+00   0.000000e+00   0.000000e+00   7.426880e-07   2.907100e-04   0.000000e+00   0.000000e+00   0.000000e+00   0.000000e+00   0.000000e+00   0.000000e+00   0.000000e+00   0.000000e+00   0.000000e+00   0.000000e+00   0.000000e+00   0.000000e+00   0.000000e+00   0.000000e+00   0.000000e+00   0.000000e+00   0.000000e+00   0.000000e+00   0.000000e+00   0.000000e+00   0.000000e+00   0.000000e+00   0.000000e+00   0.000000e+00   0.000000e+00   0.000000e+00   0.000000e+00   0.000000e+00   0.000000e+00   0.000000e+00   0.000000e+00  0.000000e+00   0.000000e+00   0.000000e+00  -7.426880e-07  -2.907100e-04   0.000000e+00   0.000000e+00   0.000000e+00   0.000000e+00   0.000000e+00   0.000000e+00   1.230219e-06   2.016649e-05   2.824948e-07   8.453886e-05  4.678752e-04   8.219688e-06   0.000000e+00   7.745826e-08  -3.304050e-04  0.000000e+00   0.000000e+00   0.000000e+00   0.000000e+00  -6.760557e-04   7.033210e-04   0.000000e+00   0.000000e+00   0.000000e+00   0.000000e+00  -6.760557e-04   7.033210e-04   0.000000e+00   0.000000e+00   0.000000e+00
  0.000000e+00   0.000000e+00  -0.000000e+00   0.000000e+00   0.000000e+00   0.000000e+00  -0.000000e+00  -0.000000e+00   0.000000e+00  -0.000000e+00  -0.000000e+00   0.000000e+00   0.000000e+00   5.036609e-05   0.000000e+00   0.000000e+00   0.000000e+00  -6.135150e-05  -9.899621e-05   0.000000e+00   7.363911e-04   1.230219e-06   0.000000e+00   0.000000e+00   0.000000e+00   0.000000e+00   0.000000e+00   0.000000e+00   0.000000e+00   0.000000e+00   0.000000e+00   0.000000e+00   0.000000e+00   0.000000e+00   0.000000e+00   0.000000e+00   0.000000e+00   0.000000e+00   0.000000e+00   0.000000e+00   0.000000e+00   0.000000e+00   0.000000e+00   0.000000e+00   0.000000e+00   0.000000e+00   0.000000e+00  0.000000e+00   0.000000e+00  -5.036609e-05   0.000000e+00   0.000000e+00   0.000000e+00   6.135150e-05   9.899621e-05   0.000000e+00  -7.363911e-04  -1.230219e-06   0.000000e+00   0.000000e+00   0.000000e+00   0.000000e+00  0.000000e+00   0.000000e+00  -9.386119e-07   0.000000e+00   0.000000e+00  0.000000e+00   0.000000e+00   0.000000e+00  -4.647496e-07   0.000000e+00   0.000000e+00   0.000000e+00   0.000000e+00   0.000000e+00  -4.647496e-07   0.000000e+00   0.000000e+00   0.000000e+00   0.000000e+00   0.000000e+00
  0.000000e+00  -0.000000e+00   0.000000e+00   0.000000e+00   0.000000e+00   0.000000e+00  -0.000000e+00  -0.000000e+00   0.000000e+00  -0.000000e+00  -0.000000e+00   0.000000e+00   0.000000e+00  -1.403361e-06   0.000000e+00   0.000000e+00   0.000000e+00   5.299056e-06   2.820392e-06   0.000000e+00  -7.215465e-05   2.016649e-05   0.000000e+00   0.000000e+00   0.000000e+00   0.000000e+00   0.000000e+00   0.000000e+00   0.000000e+00   0.000000e+00   0.000000e+00   0.000000e+00   0.000000e+00   0.000000e+00   0.000000e+00   0.000000e+00   0.000000e+00   0.000000e+00   0.000000e+00   0.000000e+00   0.000000e+00   0.000000e+00   0.000000e+00   0.000000e+00   0.000000e+00   0.000000e+00   0.000000e+00  0.000000e+00   0.000000e+00   1.403361e-06   0.000000e+00   0.000000e+00   0.000000e+00  -5.299056e-06  -2.820392e-06   0.000000e+00   7.215465e-05  -2.016649e-05   0.000000e+00   0.000000e+00   0.000000e+00   0.000000e+00  0.000000e+00   0.000000e+00  -1.496311e-05   0.000000e+00   0.000000e+00  0.000000e+00   0.000000e+00   0.000000e+00  -6.852778e-06   0.000000e+00   0.000000e+00   0.000000e+00   0.000000e+00   0.000000e+00  -6.852778e-06   0.000000e+00   0.000000e+00   0.000000e+00   0.000000e+00   0.000000e+00
  0.000000e+00   0.000000e+00  -0.000000e+00   0.000000e+00   0.000000e+00   0.000000e+00  -0.000000e+00  -0.000000e+00   0.000000e+00  -0.000000e+00  -0.000000e+00   0.000000e+00   0.000000e+00   3.161436e-04   0.000000e+00   0.000000e+00   0.000000e+00  -4.081595e-05  -6.641043e-04  -1.316790e-06  -1.341258e-04   2.824948e-07   0.000000e+00   0.000000e+00   0.000000e+00   0.000000e+00   0.000000e+00   0.000000e+00   0.000000e+00   0.000000e+00   0.000000e+00   0.000000e+00   0.000000e+00   0.000000e+00   0.000000e+00   0.000000e+00   0.000000e+00   0.000000e+00   0.000000e+00   0.000000e+00   0.000000e+00   0.000000e+00   0.000000e+00   0.000000e+00   0.000000e+00   0.000000e+00   0.000000e+00  0.000000e+00   0.000000e+00  -3.161436e-04   0.000000e+00   0.000000e+00   0.000000e+00   4.081595e-05   6.641043e-04   1.316790e-06   1.341258e-04  -2.824948e-07   0.000000e+00   0.000000e+00   0.000000e+00   0.000000e+00  0.000000e+00   0.000000e+00  -4.875314e-07   0.000000e+00   0.000000e+00  0.000000e+00   0.000000e+00   0.000000e+00  -1.868111e-07   0.000000e+00   0.000000e+00   0.000000e+00   0.000000e+00   0.000000e+00  -1.868111e-07   0.000000e+00   0.000000e+00   0.000000e+00   0.000000e+00   0.000000e+00
  0.000000e+00  -0.000000e+00   0.000000e+00   0.000000e+00   0.000000e+00   0.000000e+00  -0.000000e+00  -0.000000e+00   0.000000e+00  -0.000000e+00  -0.000000e+00   0.000000e+00   0.000000e+00  -6.925680e-07   0.000000e+00   0.000000e+00   0.000000e+00  -4.920878e-07   2.278184e-06  -1.487199e-05   8.146786e-06   8.453886e-05   0.000000e+00   0.000000e+00   0.000000e+00   0.000000e+00   0.000000e+00   0.000000e+00   0.000000e+00   0.000000e+00   0.000000e+00   0.000000e+00   0.000000e+00   0.000000e+00   0.000000e+00   0.000000e+00   0.000000e+00   0.000000e+00   0.000000e+00   0.000000e+00   0.000000e+00   0.000000e+00   0.000000e+00   0.000000e+00   0.000000e+00   0.000000e+00   0.000000e+00  0.000000e+00   0.000000e+00   6.925680e-07   0.000000e+00   0.000000e+00   0.000000e+00   4.920878e-07  -2.278184e-06   1.487199e-05  -8.146786e-06  -8.453886e-05   0.000000e+00   0.000000e+00   0.000000e+00   0.000000e+00  0.000000e+00   0.000000e+00  -6.246781e-05   0.000000e+00   0.000000e+00  0.000000e+00   0.000000e+00   0.000000e+00  -1.416119e-05   0.000000e+00   0.000000e+00   0.000000e+00   0.000000e+00   0.000000e+00  -1.416119e-05   0.000000e+00   0.000000e+00   0.000000e+00   0.000000e+00   0.000000e+00
  0.000000e+00  -0.000000e+00  -0.000000e+00   0.000000e+00   0.000000e+00   0.000000e+00  -0.000000e+00  -0.000000e+00   0.000000e+00  -0.000000e+00  -0.000000e+00   0.000000e+00   0.000000e+00   1.585616e-06   0.000000e+00   0.000000e+00   1.054571e-04   3.157563e-06   2.187057e-06   1.090430e-04   4.875314e-07   4.678752e-04   0.000000e+00   0.000000e+00   0.000000e+00   0.000000e+00   0.000000e+00   0.000000e+00   0.000000e+00   0.000000e+00   0.000000e+00   0.000000e+00   0.000000e+00   0.000000e+00   0.000000e+00   0.000000e+00   0.000000e+00   0.000000e+00   0.000000e+00   0.000000e+00   0.000000e+00   0.000000e+00   0.000000e+00   0.000000e+00   0.000000e+00   0.000000e+00   0.000000e+00  0.000000e+00   0.000000e+00  -1.585616e-06   0.000000e+00   0.000000e+00  -1.054571e-04  -3.157563e-06  -2.187057e-06  -1.090430e-04  -4.875314e-07  -4.678752e-04   0.000000e+00   0.000000e+00   0.000000e+00   0.000000e+00  0.000000e+00   0.000000e+00   3.487353e-04   0.000000e+00   0.000000e+00  0.000000e+00   0.000000e+00   0.000000e+00   1.113754e-03   0.000000e+00   0.000000e+00   0.000000e+00   0.000000e+00   0.000000e+00   1.113754e-03   0.000000e+00   0.000000e+00   0.000000e+00   0.000000e+00   0.000000e+00
  0.000000e+00  -0.000000e+00  -0.000000e+00   0.000000e+00   0.000000e+00   0.000000e+00  -0.000000e+00  -0.000000e+00   0.000000e+00  -0.000000e+00  -0.000000e+00   0.000000e+00   0.000000e+00  -1.041768e-04   0.000000e+00   0.000000e+00   3.594975e-06  -2.221685e-04  -1.507839e-04  -1.658518e-06  -2.217129e-05   8.219688e-06   0.000000e+00   0.000000e+00   0.000000e+00   0.000000e+00   0.000000e+00   0.000000e+00   0.000000e+00   0.000000e+00   0.000000e+00   0.000000e+00   0.000000e+00   0.000000e+00   0.000000e+00   0.000000e+00   0.000000e+00   0.000000e+00   0.000000e+00   0.000000e+00   0.000000e+00   0.000000e+00   0.000000e+00   0.000000e+00   0.000000e+00   0.000000e+00   0.000000e+00  0.000000e+00   0.000000e+00   1.041768e-04   0.000000e+00   0.000000e+00  -3.594975e-06   2.221685e-04   1.507839e-04   1.658518e-06   2.217129e-05  -8.219688e-06   0.000000e+00   0.000000e+00   0.000000e+00   0.000000e+00  0.000000e+00   0.000000e+00   4.378670e-06   0.000000e+00   0.000000e+00  0.000000e+00   0.000000e+00   0.000000e+00   1.835761e-05   0.000000e+00   0.000000e+00   0.000000e+00   0.000000e+00   0.000000e+00   1.835761e-05   0.000000e+00   0.000000e+00   0.000000e+00   0.000000e+00   0.000000e+00
  0.000000e+00   0.000000e+00   0.000000e+00   0.000000e+00  -0.000000e+00   0.000000e+00   0.000000e+00   0.000000e+00   0.000000e+00   0.000000e+00   0.000000e+00  -0.000000e+00   0.000000e+00   0.000000e+00   1.321347e-06   3.768390e-04   0.000000e+00   0.000000e+00   0.000000e+00   0.000000e+00   0.000000e+00   0.000000e+00  -9.386119e-07  -1.496311e-05  -4.875314e-07  -6.246781e-05   3.487353e-04   4.378670e-06   0.000000e+00   0.000000e+00   0.000000e+00   0.000000e+00   0.000000e+00   0.000000e+00   0.000000e+00   0.000000e+00   0.000000e+00   0.000000e+00   0.000000e+00   0.000000e+00   0.000000e+00   0.000000e+00   0.000000e+00   0.000000e+00   0.000000e+00   0.000000e+00   0.000000e+00  0.000000e+00   0.000000e+00   0.000000e+00  -1.321347e-06  -3.768390e-04   0.000000e+00   0.000000e+00   0.000000e+00   0.000000e+00   0.000000e+00   0.000000e+00   9.386119e-07   1.496311e-05   4.875314e-07   6.246781e-05 -3.487353e-04  -4.378670e-06   0.000000e+00  -2.168831e-06  -4.590268e-04  0.000000e+00   0.000000e+00   0.000000e+00   0.000000e+00   4.098271e-04  -4.263075e-04   0.000000e+00   0.000000e+00   0.000000e+00   0.000000e+00   4.098271e-04  -4.263075e-04   0.000000e+00   0.000000e+00   0.000000e+00
  0.000000e+00  -0.000000e+00  -0.000000e+00   0.000000e+00   0.000000e+00   0.000000e+00  -0.000000e+00  -0.000000e+00   0.000000e+00  -0.000000e+00  -0.000000e+00   0.000000e+00   0.000000e+00  -2.031229e-05   0.000000e+00   0.000000e+00  -5.649897e-07   1.314740e-04  -4.262027e-05   2.364755e-06   1.043408e-05   7.745826e-08   0.000000e+00   0.000000e+00   0.000000e+00   0.000000e+00   0.000000e+00   0.000000e+00  -2.168831e-06   0.000000e+00   0.000000e+00   0.000000e+00   0.000000e+00   0.000000e+00   0.000000e+00   0.000000e+00   0.000000e+00   0.000000e+00   0.000000e+00   0.000000e+00   0.000000e+00   0.000000e+00   0.000000e+00   0.000000e+00   0.000000e+00   0.000000e+00   0.000000e+00  0.000000e+00   0.000000e+00   2.031229e-05   0.000000e+00   0.000000e+00   5.649897e-07  -1.314740e-04   4.262027e-05  -2.364755e-06  -1.043408e-05  -7.745826e-08   0.000000e+00   0.000000e+00   0.000000e+00   0.000000e+00  0.000000e+00   0.000000e+00   2.168831e-06   0.000000e+00   0.000000e+00  0.000000e+00   0.000000e+00   0.000000e+00   1.663074e-06   0.000000e+00   0.000000e+00   0.000000e+00   0.000000e+00   0.000000e+00   1.663074e-06   0.000000e+00   0.000000e+00   0.000000e+00   0.000000e+00   0.000000e+00
  0.000000e+00  -0.000000e+00  -0.000000e+00   0.000000e+00   0.000000e+00   0.000000e+00  -0.000000e+00  -0.000000e+00   0.000000e+00  -0.000000e+00  -0.000000e+00   0.000000e+00   0.000000e+00  -1.412474e-07   0.000000e+00   0.000000e+00   2.753960e-04  -6.424479e-07  -4.100731e-07   2.334956e-04   4.693059e-07  -3.304050e-04   0.000000e+00   0.000000e+00   0.000000e+00   0.000000e+00   0.000000e+00   0.000000e+00  -4.590268e-04   0.000000e+00   0.000000e+00   0.000000e+00   0.000000e+00   0.000000e+00   0.000000e+00   0.000000e+00   0.000000e+00   0.000000e+00   0.000000e+00   0.000000e+00   0.000000e+00   0.000000e+00   0.000000e+00   0.000000e+00   0.000000e+00   0.000000e+00   0.000000e+00  0.000000e+00   0.000000e+00   1.412474e-07   0.000000e+00   0.000000e+00  -2.753960e-04   6.424479e-07   4.100731e-07  -2.334956e-04  -4.693059e-07   3.304050e-04   0.000000e+00   0.000000e+00   0.000000e+00   0.000000e+00  0.000000e+00   0.000000e+00   4.590268e-04   0.000000e+00   0.000000e+00  0.000000e+00   0.000000e+00   0.000000e+00  -2.728444e-04   0.000000e+00   0.000000e+00   0.000000e+00   0.000000e+00   0.000000e+00  -2.728444e-04   0.000000e+00   0.000000e+00   0.000000e+00   0.000000e+00   0.000000e+00
  0.000000e+00   4.737803e-04   2.794421e-05   0.000000e+00   0.000000e+00   0.000000e+00   1.558278e-06   3.789987e-05   0.000000e+00   4.835218e-05  -3.045750e-04   0.000000e+00   0.000000e+00   0.000000e+00   0.000000e+00   0.000000e+00   0.000000e+00   0.000000e+00   0.000000e+00   0.000000e+00   0.000000e+00   0.000000e+00   0.000000e+00   0.000000e+00   0.000000e+00   0.000000e+00   0.000000e+00   0.000000e+00   0.000000e+00   0.000000e+00   0.000000e+00   0.000000e+00   0.000000e+00   0.000000e+00   0.000000e+00   0.000000e+00   0.000000e+00   0.000000e+00   0.000000e+00   0.000000e+00   0.000000e+00   0.000000e+00   0.000000e+00   0.000000e+00   0.000000e+00   0.000000e+00   0.000000e+00  0.000000e+00   0.000000e+00   0.000000e+00   0.000000e+00   0.000000e+00   0.000000e+00   0.000000e+00   0.000000e+00   0.000000e+00   0.000000e+00   0.000000e+00   0.000000e+00   0.000000e+00   0.000000e+00   0.000000e+00  0.000000e+00   0.000000e+00   0.000000e+00   0.000000e+00   0.000000e+00  0.000000e+00   0.000000e+00   0.000000e+00   0.000000e+00   0.000000e+00   0.000000e+00   0.000000e+00  -6.483712e-06  -7.194505e-06   0.000000e+00   0.000000e+00   0.000000e+00   0.000000e+00  -1.587894e-05  -1.762403e-05
 -9.209787e-05   0.000000e+00   0.000000e+00   1.895449e-06   2.482218e-04   1.376023e-06   0.000000e+00   0.000000e+00   4.207578e-04   0.000000e+00   0.000000e+00  -4.349327e-04  -4.738623e-07   0.000000e+00   0.000000e+00   0.000000e+00   0.000000e+00   0.000000e+00   0.000000e+00   0.000000e+00   0.000000e+00   0.000000e+00   0.000000e+00   0.000000e+00   0.000000e+00   0.000000e+00   0.000000e+00   0.000000e+00   0.000000e+00   0.000000e+00   0.000000e+00   4.619201e-04   0.000000e+00   0.000000e+00   0.000000e+00   0.000000e+00   0.000000e+00   0.000000e+00   0.000000e+00   0.000000e+00   0.000000e+00   0.000000e+00   0.000000e+00   0.000000e+00   0.000000e+00   0.000000e+00   0.000000e+00  0.000000e+00   0.000000e+00   0.000000e+00   0.000000e+00   0.000000e+00   0.000000e+00   0.000000e+00   0.000000e+00   0.000000e+00   0.000000e+00   0.000000e+00   0.000000e+00   0.000000e+00   0.000000e+00   0.000000e+00  0.000000e+00   0.000000e+00   0.000000e+00   0.000000e+00   0.000000e+00  0.000000e+00   0.000000e+00   0.000000e+00   0.000000e+00   0.000000e+00   0.000000e+00  -2.597130e-07   0.000000e+00   0.000000e+00   0.000000e+00   0.000000e+00   0.000000e+00  -6.333352e-07   0.000000e+00   0.000000e+00
  4.966441e-07   0.000000e+00   0.000000e+00   5.643882e-04  -6.105533e-07   4.961065e-04   0.000000e+00   0.000000e+00  -1.175543e-06   0.000000e+00   0.000000e+00   1.699525e-06  -4.160875e-05   0.000000e+00   0.000000e+00   0.000000e+00   0.000000e+00   0.000000e+00   0.000000e+00   0.000000e+00   0.000000e+00   0.000000e+00   0.000000e+00   0.000000e+00   0.000000e+00   0.000000e+00   0.000000e+00   0.000000e+00   0.000000e+00   0.000000e+00   0.000000e+00  -1.635736e-06   0.000000e+00   0.000000e+00   0.000000e+00   0.000000e+00   0.000000e+00   0.000000e+00   0.000000e+00   0.000000e+00   0.000000e+00   0.000000e+00   0.000000e+00   0.000000e+00   0.000000e+00   0.000000e+00   0.000000e+00  0.000000e+00   0.000000e+00   0.000000e+00  -0.000000e+00   0.000000e+00   0.000000e+00   0.000000e+00   0.000000e+00   0.000000e+00   0.000000e+00   0.000000e+00   0.000000e+00   0.000000e+00   0.000000e+00   0.000000e+00  0.000000e+00   0.000000e+00   0.000000e+00   0.000000e+00   0.000000e+00  0.000000e+00   0.000000e+00   0.000000e+00   0.000000e+00   0.000000e+00   0.000000e+00  -4.678479e-05   0.000000e+00   0.000000e+00   0.000000e+00   0.000000e+00   0.000000e+00  -1.146018e-04   0.000000e+00   0.000000e+00
  0.000000e+00  -2.305978e-05   4.904475e-04   0.000000e+00   0.000000e+00   0.000000e+00   7.271964e-06  -9.709621e-06   0.000000e+00   1.977008e-05   1.011514e-06   0.000000e+00   0.000000e+00   0.000000e+00   0.000000e+00   0.000000e+00   0.000000e+00   0.000000e+00   0.000000e+00   0.000000e+00   0.000000e+00   0.000000e+00   0.000000e+00   0.000000e+00   0.000000e+00   0.000000e+00   0.000000e+00   0.000000e+00   0.000000e+00   0.000000e+00   0.000000e+00   0.000000e+00  -8.379161e-06  -5.806271e-04   0.000000e+00   0.000000e+00   0.000000e+00   0.000000e+00   0.000000e+00   0.000000e+00   0.000000e+00   0.000000e+00   0.000000e+00   0.000000e+00   0.000000e+00   0.000000e+00   0.000000e+00  0.000000e+00   0.000000e+00  -0.000000e+00   0.000000e+00   0.000000e+00   0.000000e+00   0.000000e+00   0.000000e+00   0.000000e+00   0.000000e+00   0.000000e+00   0.000000e+00   0.000000e+00   0.000000e+00   0.000000e+00  0.000000e+00   0.000000e+00   0.000000e+00   0.000000e+00   0.000000e+00  0.000000e+00   0.000000e+00   0.000000e+00   0.000000e+00   0.000000e+00   0.000000e+00   0.000000e+00  -1.202881e-05   1.592451e-05   0.000000e+00   0.000000e+00   0.000000e+00   0.000000e+00  -2.946148e-05   3.901163e-05
[truncated: 138,695 more chars]
