# Supplementary material for: Simulation of Ultrafast Excited-State Dynamics in Fe(II) Complexes: Assessment of Electronic Structure Descriptions
Source: J Chem Theory Comput. 2025 Jan 3;21(2):560–74. doi: 10.1021/acs.jctc.4c01331 (PMC11780750; doi:10.1021/acs.jctc.4c01331)
Supplement: Supplementary file 2 — ct4c01331_si_002.zip [file ct4c01331_si_002.zip › for_SI/Fe-terpy/Fe-terpy-OPBE-TZVP-opt.xyz]

59
Coordinates from ORCA-job Fe-terpy-OPBE-TZVP-opt
  Fe  -0.00000023723042      0.00000041259975      0.00000002148514
  H   -4.03190569551229      4.03190194513126      1.32294846002447
  H   3.54272221120768      3.54271701459980      1.10157528798542
  H   4.03190626610853      4.03190026677726     -1.32294842603405
  H   -2.77338202322904      2.77337996404538      3.06182155820063
  C   -3.28892879962294      3.28892623034271      1.03775716307614
  C   3.02099606003152      3.02099207172143      0.30179228395372
  H   -3.54272124880575      3.54271876766972     -1.10157524702444
  C   -2.58583707711491      2.58583544925169      2.00781149286355
  C   3.28892915049646      3.28892478500375     -1.03775705946515
  C   -3.02099546780550      3.02099359109874     -0.30179214903351
  H   -1.51891394251461      1.51891382404916      4.47187970782302
  H   1.84188593409008      1.84188439201636      1.65954148773986
  C   2.06520522997588      2.06520331804155      0.62142229950055
  C   -0.85217571203257      0.85217584249449      3.93180787656002
  H   0.00000001498254      0.00000097506089      5.71831253450391
  C   -1.63773188039897      1.63773134826503      1.62129873714666
  C   2.58583708899400      2.58583434184609     -2.00781138870059
  H   2.77338197002686      2.77337893276925     -3.06182141189982
  C   -2.06520509716597      2.06520430748091     -0.62142219198265
  C   -0.00000006502103      0.00000090541205      4.62977966524572
  C   -0.83407540193092      0.83407546727735      2.53683074979393
  N   -1.37665387622152      1.37665374406954      0.30580399318993
  H   -1.84188589825259      1.84188544561650     -1.65954141829196
  N   1.37665361884625      1.37665320264679     -0.30580395042764
  C   1.63773160221608      1.63773063297252     -1.62129867930025
  C   0.85217533750913     -0.85217437358973      3.93180798444061
  N   -0.00000023218729      0.00000063185618      1.86759586779475
  H   1.51891358199374     -1.51891226860740      4.47187989930678
  H   1.51891345793575      1.51891361752367     -4.47187970207781
  C   0.83407501101931     -0.83407407594186      2.53683083613952
  C   0.83407477444571      0.83407529475608     -2.53683075208616
  C   0.85217506888631      0.85217574032271     -3.93180793994689
  N   -0.00000039774431      0.00000056015039     -1.86759583187135
  C   1.63773117116632     -1.63773022311760      1.62129879475657
  N   1.37665304527006     -1.37665308129662      0.30580404521782
  H   2.77338138992313     -2.77337847596953      3.06182170315526
  C   -0.00000080986843      0.00000099944931     -4.62977976728350
  C   2.58583623441263     -2.58583438465203      2.00781161852701
  H   -0.00000086270922      0.00000114321589     -5.71831260484756
  C   -0.83407579327443     -0.83407394499969     -2.53683083553896
  N   -1.37665323125389     -1.37665313520520     -0.30580405894388
  H   -1.84188359826776     -1.84188680570392      1.65954131605955
  C   2.06520356635649     -2.06520439114803     -0.62142208520403
  C   -0.85217630060621     -0.85217418927918     -3.93180804681516
  C   -2.06520316363404     -2.06520516791958      0.62142204466101
  H   1.84188397057057     -1.84188588165574     -1.65954130887361
  C   -1.63773152729287     -1.63773019606695     -1.62129881456275
  C   3.28892734098238     -3.28892593941983      1.03775738258187
  C   3.02099364992393     -3.02099386155266     -0.30179194309399
  H   -1.51891469594331     -1.51891194667479     -4.47187990419959
  H   4.03190395372441     -4.03190184403560      1.32294888382601
  C   -3.02099255085743     -3.02099535490174      0.30179185495531
  H   3.54271884455822     -3.54271980468365     -1.10157491841321
  C   -2.58583613229872     -2.58583477386431     -2.00781167408740
  H   -3.54271721871548     -3.54272189620174      1.10157483565342
  H   -2.77338138833342     -2.77337864066187     -3.06182175143530
  C   -3.28892650585094     -3.28892710543024     -1.03775750723430
  H   -4.03190271395723     -4.03190340295472     -1.32294901749265
