# Supplementary material for: Simulation of Ultrafast Excited-State Dynamics in Fe(II) Complexes: Assessment of Electronic Structure Descriptions
Source: J Chem Theory Comput. 2025 Jan 3;21(2):560–74. doi: 10.1021/acs.jctc.4c01331 (PMC11780750; doi:10.1021/acs.jctc.4c01331)
Supplement: Supplementary file 2 — ct4c01331_si_002.zip [file ct4c01331_si_002.zip › for_SI/Fe-terpy/Fe-terpy-PBE0-LVC.dat]

15 0 18 0 3
epsilon
36
  1   1  0.0000000000 1GS
  1   2  0.0761290000 1MC 
  1   3  0.0899400000 1MC
  1   4  0.0899410000 1MC
  1   5  0.1028700000 1MLCT
  1   6  0.1028700000 1MLCT
  1   7  0.1060350000 1MLCT
  1   8  0.1068260000 1MLCT
  1   9  0.1138760000 1MLCT
  1  10  0.1153940000 1MLCT
  1  11  0.1172820000 1MLCT
  1  12  0.1172820000 1MLCT
  1  13  0.1221890000 1MLCT
  1  14  0.1250940000 1MLCT
  1  15  0.1250940000 1MLCT
  3   1  0.0449160000 3MC
  3   2  0.0554530000 3MC
  3   3  0.0554540000 3MC
  3   4  0.0697510000 3MC
  3   5  0.0697510000 3MC
  3   6  0.0728500000 3MC
  3   7  0.0955950000 3MLCT
  3   8  0.0975960000 3MLCT
  3   9  0.0984230000 3MLCT
  3  10  0.0984230000 3MLCT
  3  11  0.1035790000 3MLCT
  3  12  0.1062690000 3MLCT
  3  13  0.1070980000 3MLCT
  3  14  0.1131320000 3MLCT
  3  15  0.1161190000 3MLCT
  3  16  0.1161190000 3MLCT
  3  17  0.1228350000 3MLCT
  3  18  0.1228350000 3MLCT
  5   1  0.0514124074 5MC
  5   2  0.0572614074 5MC
  5   3  0.0617554074 5MC
kappa
1573
  1   1    14  1.34280e-05
  1   1    22  2.00109e-05
  1   1    53  1.86119e-05
  1   1    58 -1.74447e-05
  1   1    95 -1.95432e-05
  1   1    97 -1.46732e-05
  1   1   105 -2.57250e-05
  1   1   132  1.05537e-05
  1   1   141  1.98314e-05
  1   2    14 -2.87727e-03
  1   2    22 -1.98262e-03
  1   2    30 -3.05950e-03
  1   2    42 -6.38301e-04
  1   2    53 -2.82657e-03
  1   2    58 -1.02887e-03
  1   2    66 -9.99945e-04
  1   2    95  2.68833e-03
  1   2    97  9.05480e-04
  1   2    99 -3.98812e-04
  1   2   102 -7.61962e-04
  1   2   105 -1.03148e-04
  1   2   108 -8.69308e-04
  1   2   115  1.32290e-05
  1   2   123  5.56948e-04
  1   2   124  3.32675e-04
  1   2   130  1.89322e-04
  1   2   132  5.40274e-04
  1   2   139 -9.00681e-04
  1   2   141  7.52952e-04
  1   2   146  1.23811e-04
  1   2   150  2.24787e-05
  1   2   155  5.40706e-04
  1   2   158  1.81296e-04
  1   2   160 -8.96333e-05
  1   2   164 -1.69910e-04
  1   2   168 -4.55817e-05
  1   2   172  1.25086e-04
  1   2   177  5.64418e-05
  1   3    14 -2.75315e-03
  1   3    18  2.33119e-03
  1   3    22  3.01225e-04
  1   3    29 -1.34389e-03
  1   3    30 -2.97371e-03
  1   3    40  2.58885e-03
  1   3    42  8.27349e-04
  1   3    43  7.69556e-04
  1   3    52  1.38276e-03
  1   3    53 -7.54109e-04
  1   3    58 -2.22015e-03
  1   3    59 -9.03468e-04
  1   3    66 -1.46107e-03
  1   3    67 -8.76535e-04
  1   3    92 -1.78281e-03
  1   3    95  1.44072e-03
  1   3    96 -9.31765e-04
  1   3    97  2.54144e-03
  1   3    98 -3.69339e-04
  1   3    99 -4.34203e-04
  1   3   102 -3.11333e-04
  1   3   103  5.14448e-04
  1   3   104  2.76168e-04
  1   3   105 -1.13502e-03
  1   3   108 -7.99754e-04
  1   3   109 -4.10388e-04
  1   3   114 -2.27397e-05
  1   3   115 -7.52068e-05
  1   3   122  5.21668e-04
  1   3   123  4.05889e-04
  1   3   124  4.28614e-04
  1   3   125  1.94857e-04
  1   3   130  1.76717e-04
  1   3   131  5.66875e-05
  1   3   132  1.22458e-03
  1   3   133  4.90156e-04
  1   3   138 -4.60281e-04
  1   3   139 -3.29072e-05
  1   3   140  6.55544e-04
  1   3   141  9.97752e-04
  1   3   147  3.33743e-05
  1   3   150  1.89604e-04
  1   3   151  1.43563e-04
  1   3   154  3.18395e-04
  1   3   155  1.00768e-04
  1   3   158  1.11969e-04
  1   3   159  1.39100e-04
  1   3   160 -9.22597e-05
  1   3   161 -4.60902e-05
  1   3   164 -1.39810e-04
  1   3   165 -1.72289e-04
  1   3   168 -4.14783e-05
  1   3   169 -3.78128e-05
  1   3   172  8.40610e-05
  1   3   173  9.44135e-05
  1   3   176  3.89738e-05
  1   3   177  5.82335e-05
  1   4    14 -2.75325e-03
  1   4    18 -2.33124e-03
  1   4    22  3.01225e-04
  1   4    29  1.34398e-03
  1   4    30 -2.97388e-03
  1   4    40 -2.58890e-03
  1   4    42  8.27787e-04
  1   4    43 -7.68847e-04
  1   4    52 -1.38251e-03
  1   4    53 -7.54489e-04
  1   4    58 -2.22033e-03
  1   4    59  9.03702e-04
  1   4    66 -1.46072e-03
  1   4    67  8.77448e-04
  1   4    92  1.78280e-03
  1   4    95  1.44089e-03
  1   4    96  9.31921e-04
  1   4    97  2.54168e-03
  1   4    98  3.69291e-04
  1   4    99 -4.34239e-04
  1   4   102 -3.11247e-04
  1   4   103 -5.14539e-04
  1   4   104 -2.76825e-04
  1   4   105 -1.13502e-03
  1   4   108 -7.99685e-04
  1   4   109  4.10806e-04
  1   4   114  2.28573e-05
  1   4   115 -7.51808e-05
  1   4   122 -5.21721e-04
  1   4   123  4.06079e-04
  1   4   124  4.28526e-04
  1   4   125 -1.94628e-04
  1   4   130  1.76655e-04
  1   4   131 -5.65786e-05
  1   4   132  1.22467e-03
  1   4   133 -4.90291e-04
  1   4   138  4.60462e-04
  1   4   139 -3.29483e-05
  1   4   140 -6.55192e-04
  1   4   141  9.97950e-04
  1   4   147 -3.34016e-05
  1   4   150  1.94862e-04
  1   4   151 -1.36740e-04
  1   4   154 -3.18433e-04
  1   4   155  1.00798e-04
  1   4   158  1.11768e-04
  1   4   159 -1.39356e-04
  1   4   160 -9.20258e-05
  1   4   161  4.67442e-05
  1   4   164 -1.35175e-04
  1   4   165  1.75992e-04
  1   4   168 -4.14262e-05
  1   4   169  3.79466e-05
  1   4   172  8.28933e-05
  1   4   173 -9.54103e-05
  1   4   176 -3.82629e-05
  1   4   177  5.86278e-05
  1   5     7 -1.94573e-04
  1   5    12  6.06057e-05
  1   5    14  6.41400e-04
  1   5    18  1.51637e-04
  1   5    19 -5.81670e-05
  1   5    22  6.60511e-04
  1   5    24  7.55363e-05
  1   5    29 -2.49948e-05
  1   5    30  5.38793e-05
  1   5    36  7.81402e-05
  1   5    40  5.18378e-04
  1   5    41  5.77848e-05
  1   5    42  1.77796e-04
  1   5    43 -3.29999e-04
  1   5    51  5.61085e-05
  1   5    52  3.08766e-05
  1   5    53 -1.70797e-04
  1   5    58 -7.81431e-04
  1   5    59 -5.73840e-04
  1   5    63 -4.63565e-05
  1   5    66 -1.25852e-04
  1   5    67 -2.09986e-04
  1   5    71  3.69382e-05
  1   5    77 -4.71442e-05
  1   5    80 -2.79375e-05
  1   5    85  1.37610e-05
  1   5    89 -3.11241e-05
  1   5    92 -6.51151e-04
  1   5    95 -5.11358e-04
  1   5    96 -1.29665e-03
  1   5    97 -3.87162e-04
  1   5    98 -4.20917e-04
  1   5    99 -3.61191e-04
  1   5   102  1.81439e-04
  1   5   103  2.20814e-04
  1   5   104  3.05219e-04
  1   5   105 -4.13518e-04
  1   5   108  2.64299e-04
  1   5   109 -3.40424e-04
  1   5   114  6.76167e-04
  1   5   115  7.47178e-04
  1   5   122  9.70051e-04
  1   5   123 -7.70099e-04
  1   5   124 -6.87631e-04
  1   5   125 -6.81823e-04
  1   5   130 -2.26957e-03
  1   5   131  1.81032e-03
  1   5   132 -1.47101e-03
  1   5   133  1.61999e-03
  1   5   138  5.67192e-04
  1   5   139 -2.22670e-04
  1   5   140  2.40051e-03
  1   5   141 -2.75391e-03
  1   5   146  1.30451e-03
  1   5   147 -1.15648e-03
  1   5   150  1.72678e-04
  1   5   151  7.64529e-05
  1   5   154 -6.54780e-04
  1   5   155  3.00544e-04
  1   5   158  2.81123e-05
  1   5   159 -7.43881e-05
  1   5   160  1.66116e-04
  1   5   161 -1.46994e-04
  1   5   165  1.20048e-04
  1   5   168  5.41937e-05
  1   5   169 -2.60585e-05
  1   5   172 -1.01770e-04
  1   5   173  5.06167e-05
  1   5   176  6.14702e-05
  1   5   177 -8.86899e-05
  1   6     7  1.94589e-04
  1   6    12 -6.06330e-05
  1   6    14  6.41436e-04
  1   6    18 -1.51717e-04
  1   6    19  5.81648e-05
  1   6    22  6.60406e-04
  1   6    24 -7.55462e-05
  1   6    29  2.51209e-05
  1   6    30  5.39302e-05
  1   6    36 -7.80956e-05
  1   6    40 -5.18393e-04
  1   6    41 -5.77779e-05
  1   6    42  1.77575e-04
  1   6    43  3.30176e-04
  1   6    51 -5.61901e-05
  1   6    52 -3.07354e-05
  1   6    53 -1.70808e-04
  1   6    58 -7.81362e-04
  1   6    59  5.73869e-04
  1   6    63  4.64187e-05
  1   6    66 -1.25725e-04
  1   6    67  2.10107e-04
  1   6    71 -3.69039e-05
  1   6    77  4.71615e-05
  1   6    80  2.79313e-05
  1   6    85 -1.37785e-05
  1   6    89  3.11390e-05
  1   6    92  6.51108e-04
  1   6    95 -5.11330e-04
  1   6    96  1.29657e-03
  1   6    97 -3.87249e-04
  1   6    98  4.20785e-04
  1   6    99 -3.61148e-04
  1   6   102  1.81455e-04
  1   6   103 -2.20778e-04
  1   6   104 -3.05462e-04
  1   6   105 -4.13335e-04
  1   6   108  2.64417e-04
  1   6   109  3.40402e-04
  1   6   114 -6.77366e-04
  1   6   115  7.46160e-04
  1   6   122 -9.70251e-04
  1   6   123 -7.70015e-04
  1   6   124 -6.87707e-04
  1   6   125  6.81762e-04
  1   6   130 -2.26947e-03
  1   6   131 -1.81050e-03
  1   6   132 -1.47099e-03
  1   6   133 -1.62017e-03
  1   6   138 -5.67222e-04
  1   6   139 -2.22771e-04
  1   6   140 -2.40156e-03
  1   6   141 -2.75307e-03
  1   6   146  1.30283e-03
  1   6   147  1.15834e-03
  1   6   150  1.75388e-04
  1   6   151 -7.01779e-05
  1   6   154  6.54814e-04
  1   6   155  3.00527e-04
  1   6   158  2.82400e-05
  1   6   159  7.43139e-05
  1   6   160  1.66899e-04
  1   6   161  1.46281e-04
  1   6   165 -1.19934e-04
  1   6   168  5.42354e-05
  1   6   169  2.60268e-05
  1   6   172 -1.02378e-04
  1   6   173 -4.93366e-05
  1   6   176 -6.23618e-05
  1   6   177 -8.80079e-05
  1   7    14  1.41468e-04
  1   7    22  5.22773e-04
  1   7    30 -5.13748e-04
  1   7    42 -6.31490e-04
  1   7    53 -3.42870e-04
  1   7    58 -7.84459e-04
  1   7    66 -2.91620e-04
  1   7    95  2.84338e-04
  1   7    97 -3.92144e-04
  1   7    99 -1.88424e-04
  1   7   102 -3.28586e-04
  1   7   105 -3.49744e-04
  1   7   108  4.42857e-04
  1   7   115  5.86790e-04
  1   7   123 -8.06145e-04
  1   7   124 -7.43598e-04
  1   7   130 -2.22416e-03
  1   7   132 -1.78430e-03
  1   7   139 -7.08154e-04
  1   7   141 -2.12897e-03
  1   7   146  8.50415e-04
  1   7   150 -1.99386e-04
  1   7   155  8.67780e-04
  1   7   158  1.61034e-05
  1   7   160  1.42106e-04
  1   7   164 -1.50697e-05
  1   7   168  5.30852e-05
  1   7   172 -9.09750e-05
  1   7   177 -7.64390e-05
  1   8    14  5.64831e-04
  1   8    22  2.73556e-04
  1   8    30 -1.72196e-04
  1   8    42 -1.04902e-03
  1   8    53 -3.08373e-04
  1   8    58 -5.40219e-04
  1   8    66 -6.31668e-05
  1   8    95  2.01524e-04
  1   8    97 -9.10099e-04
  1   8    99 -3.54158e-05
  1   8   102 -4.17054e-04
  1   8   105 -1.95068e-04
  1   8   108  6.74139e-04
  1   8   115  6.81926e-04
  1   8   123 -9.56165e-04
  1   8   124 -1.01869e-03
  1   8   130 -2.60817e-03
  1   8   132 -2.32913e-03
  1   8   139 -9.33080e-04
  1   8   141 -2.56513e-03
  1   8   146  9.72599e-04
  1   8   150 -2.52656e-04
  1   8   155  1.01194e-03
  1   8   160  1.56619e-04
  1   8   168  6.79747e-05
  1   8   172 -1.12839e-04
  1   8   177 -1.08121e-04
  1   9    14  5.45534e-04
  1   9    22  2.03182e-04
  1   9    30 -1.56416e-04
  1   9    42 -4.42927e-04
  1   9    53 -5.74870e-05
  1   9    58 -8.61759e-04
  1   9    66 -1.57471e-04
  1   9    95 -1.02846e-04
  1   9    97 -4.94407e-04
  1   9    99 -6.71961e-05
  1   9   102 -2.14499e-04
  1   9   105 -3.51809e-04
  1   9   108  4.40795e-04
  1   9   115  6.98805e-04
  1   9   123 -6.13196e-04
  1   9   124 -9.15985e-04
  1   9   130 -2.36692e-03
  1   9   132 -1.70626e-03
  1   9   139 -7.04631e-04
  1   9   141 -2.40629e-03
  1   9   146  1.14880e-03
  1   9   150  3.21491e-04
  1   9   155  7.06469e-04
  1   9   158  1.09624e-05
  1   9   160  6.07105e-05
  1   9   164 -1.34073e-05
  1   9   168  5.18411e-05
  1   9   172 -1.00828e-04
  1   9   177 -1.15736e-04
  1  10    14  9.87219e-04
  1  10    22  5.89437e-04
  1  10    30  5.49120e-04
  1  10    42  8.23479e-04
  1  10    53  3.18321e-04
  1  10    58 -1.08812e-03
  1  10    66 -7.42081e-05
  1  10    95 -8.54548e-04
  1  10    97 -4.94567e-04
  1  10    99 -4.05386e-04
  1  10   102  3.40862e-04
  1  10   105 -2.64327e-04
  1  10   115  8.69451e-04
  1  10   123 -5.21861e-04
  1  10   124 -5.14534e-04
  1  10   130 -2.15625e-03
  1  10   132 -6.61398e-04
  1  10   141 -2.36875e-03
  1  10   146  1.32805e-03
  1  10   150  1.92204e-03
  1  10   151  3.51869e-05
  1  10   155 -6.76929e-04
  1  10   158 -6.52967e-05
  1  10   160 -1.38100e-04
  1  10   164  7.74911e-05
  1  10   168  7.08515e-05
  1  10   172 -7.70721e-05
  1  10   177 -2.67617e-04
  1  11     7 -1.92707e-04
  1  11    12  3.40940e-05
  1  11    14 -2.65551e-04
  1  11    18  6.23378e-04
  1  11    19 -4.12696e-04
  1  11    22  4.53737e-04
  1  11    24  1.21819e-04
  1  11    29 -2.07078e-04
  1  11    30 -5.48388e-04
  1  11    36 -1.07869e-04
  1  11    40  1.24555e-03
  1  11    41  3.73122e-04
  1  11    42  6.01603e-04
  1  11    43  1.76598e-04
  1  11    51 -2.88043e-05
  1  11    52  2.20574e-04
  1  11    53  1.09545e-04
  1  11    58 -1.42402e-03
  1  11    59 -5.40713e-04
  1  11    63 -2.86464e-04
  1  11    66 -4.44435e-04
  1  11    67 -3.75145e-04
  1  11    71  1.27253e-04
  1  11    77 -2.98437e-04
  1  11    80  1.54652e-04
  1  11    85 -7.26280e-05
  1  11    89 -9.55139e-05
  1  11    92 -4.51361e-04
  1  11    95  1.55732e-05
  1  11    96 -5.90956e-04
  1  11    97  3.10151e-04
  1  11    98 -2.16669e-04
  1  11    99 -3.53944e-04
  1  11   103  1.26377e-04
  1  11   104  2.16649e-04
  1  11   105 -4.15397e-04
  1  11   108 -2.10475e-04
  1  11   109 -1.24415e-04
  1  11   114  1.49846e-05
  1  11   115  5.50577e-04
  1  11   122  2.63951e-04
  1  11   123 -3.16109e-04
  1  11   124 -1.65724e-04
  1  11   125  1.14948e-04
  1  11   130 -1.36763e-03
  1  11   131  1.00013e-04
  1  11   132 -3.21506e-05
  1  11   133  3.86538e-04
  1  11   138  5.04989e-05
  1  11   139 -9.17972e-05
  1  11   140  4.14781e-04
  1  11   141 -9.23530e-04
  1  11   146  6.59108e-04
  1  11   147 -8.41998e-05
  1  11   150  1.68286e-03
  1  11   151  2.53945e-04
  1  11   154 -1.25655e-04
  1  11   155 -6.99736e-04
  1  11   158 -6.79185e-05
  1  11   159  1.95308e-05
  1  11   160 -2.33297e-04
  1  11   161 -3.99399e-05
  1  11   164  1.32838e-05
  1  11   165 -3.14919e-05
  1  11   168  3.70263e-05
  1  11   169 -1.08150e-05
  1  11   173  3.27642e-05
  1  11   177 -2.11751e-04
  1  12     7  1.92686e-04
  1  12    12 -3.41450e-05
  1  12    14 -2.65529e-04
  1  12    18 -6.23412e-04
  1  12    19  4.12681e-04
  1  12    22  4.53629e-04
  1  12    24 -1.21791e-04
  1  12    29  2.07155e-04
  1  12    30 -5.48381e-04
  1  12    36  1.07856e-04
  1  12    40 -1.24555e-03
  1  12    41 -3.73159e-04
  1  12    42  6.01612e-04
  1  12    43 -1.76197e-04
  1  12    51  2.88260e-05
  1  12    52 -2.20508e-04
  1  12    53  1.09449e-04
  1  12    58 -1.42398e-03
  1  12    59  5.40755e-04
  1  12    63  2.86519e-04
  1  12    66 -4.44233e-04
  1  12    67  3.75447e-04
  1  12    71 -1.27226e-04
  1  12    77  2.98454e-04
  1  12    80 -1.54642e-04
  1  12    85  7.26283e-05
  1  12    89  9.54962e-05
  1  12    92  4.51289e-04
  1  12    95  1.56098e-05
  1  12    96  5.90891e-04
  1  12    97  3.10096e-04
  1  12    98  2.16540e-04
  1  12    99 -3.53931e-04
  1  12   103 -1.26394e-04
  1  12   104 -2.16906e-04
  1  12   105 -4.15269e-04
  1  12   108 -2.10439e-04
  1  12   109  1.24548e-04
  1  12   114 -1.58679e-05
  1  12   115  5.50578e-04
  1  12   122 -2.64066e-04
  1  12   123 -3.16047e-04
  1  12   124 -1.65741e-04
  1  12   125 -1.14908e-04
  1  12   130 -1.36761e-03
  1  12   131 -1.00127e-04
  1  12   132 -3.21598e-05
  1  12   133 -3.86627e-04
  1  12   138 -5.04242e-05
  1  12   139 -9.18304e-05
  1  12   140 -4.15175e-04
  1  12   141 -9.23421e-04
  1  12   146  6.59048e-04
  1  12   147  8.51320e-05
  1  12   150  1.69104e-03
  1  12   151 -1.92198e-04
  1  12   154  1.25592e-04
  1  12   155 -6.99726e-04
  1  12   158 -6.79429e-05
  1  12   159 -1.94353e-05
  1  12   160 -2.33093e-04
  1  12   161  4.13279e-05
  1  12   164  1.41251e-05
  1  12   165  3.12051e-05
  1  12   168  3.70469e-05
  1  12   169  1.08243e-05
  1  12   173 -3.27539e-05
  1  12   176 -1.16516e-05
  1  12   177 -2.11641e-04
  1  13    14  1.19598e-03
  1  13    22  2.03760e-04
  1  13    30  8.05536e-04
  1  13    42  1.52328e-03
  1  13    58 -1.21137e-03
  1  13    66 -2.93779e-04
  1  13    95 -9.07266e-04
  1  13    97 -5.98807e-04
  1  13    99 -5.19238e-04
  1  13   102  3.71182e-04
  1  13   105 -2.10244e-04
  1  13   108 -4.61679e-04
  1  13   115  5.26492e-04
  1  13   123  7.29343e-04
  1  13   124 -3.23362e-04
  1  13   130 -1.68650e-03
  1  13   132  8.68085e-04
  1  13   139  2.72473e-04
  1  13   141 -1.64135e-03
  1  13   146  1.02432e-03
  1  13   150  3.87756e-03
  1  13   151  7.09635e-05
  1  13   155 -4.66737e-04
  1  13   158  7.93578e-05
  1  13   160 -3.08663e-04
  1  13   164  2.29222e-04
  1  13   168  6.73724e-05
  1  13   172 -7.03128e-05
  1  13   177 -4.51086e-04
  1  14     7 -3.05181e-04
  1  14    12  1.80296e-04
  1  14    14  6.80255e-04
  1  14    18  4.21816e-05
  1  14    19  2.45675e-04
  1  14    22  1.29889e-05
  1  14    24  1.62353e-04
  1  14    29 -1.83684e-04
  1  14    30  2.74419e-04
  1  14    36 -1.66990e-04
  1  14    40 -4.78898e-04
  1  14    42  4.12723e-04
  1  14    43 -1.23701e-04
  1  14    51 -2.83927e-04
  1  14    52  6.69519e-05
  1  14    53 -1.80861e-04
  1  14    58 -1.12189e-03
  1  14    59  9.04217e-05
  1  14    63  1.13683e-04
  1  14    66 -3.62435e-04
  1  14    67  8.09458e-05
  1  14    71  1.00087e-04
  1  14    77 -4.93401e-05
  1  14    80  3.35036e-05
  1  14    85  5.56374e-05
  1  14    89 -1.19650e-05
  1  14    95  3.25094e-05
  1  14    96  2.47132e-04
  1  14    97 -8.88332e-04
  1  14    98  2.58573e-05
  1  14    99 -1.52632e-04
  1  14   102 -2.63491e-04
  1  14   103  2.41813e-05
  1  14   104 -6.98875e-05
  1  14   105 -8.66643e-05
  1  14   108 -1.31484e-04
  1  14   109 -2.93655e-05
  1  14   115  4.50990e-04
  1  14   122 -1.64903e-05
  1  14   123  6.44590e-04
  1  14   124 -3.55248e-04
  1  14   125 -1.79107e-04
  1  14   130 -1.88342e-03
  1  14   132  3.24733e-04
  1  14   133 -5.82543e-05
  1  14   138 -1.28812e-04
  1  14   139 -4.04378e-04
  1  14   140 -1.27574e-04
  1  14   141 -1.22516e-03
  1  14   146  6.48784e-04
  1  14   147  8.79653e-05
  1  14   150  3.61914e-03
  1  14   151  7.38175e-05
  1  14   154  9.88764e-05
  1  14   155  3.68421e-04
  1  14   158  6.83306e-05
  1  14   159  1.81822e-05
  1  14   160 -3.24483e-04
  1  14   161 -1.44721e-05
  1  14   164  2.19139e-04
  1  14   165 -1.97656e-05
  1  14   168  8.29607e-05
  1  14   172 -4.23662e-05
  1  14   176 -1.64976e-05
  1  14   177 -4.72042e-04
  1  15     7  3.05166e-04
  1  15    12 -1.80316e-04
  1  15    14  6.80254e-04
  1  15    18 -4.22306e-05
  1  15    19 -2.45673e-04
  1  15    22  1.29976e-05
  1  15    24 -1.62336e-04
  1  15    29  1.83787e-04
  1  15    30  2.74416e-04
  1  15    36  1.66982e-04
  1  15    40  4.78840e-04
  1  15    42  4.12667e-04
  1  15    43  1.23994e-04
  1  15    51  2.83943e-04
  1  15    52 -6.68055e-05
  1  15    53 -1.80883e-04
  1  15    58 -1.12189e-03
  1  15    59 -9.03632e-05
  1  15    63 -1.13677e-04
  1  15    66 -3.62477e-04
  1  15    67 -8.07014e-05
  1  15    71 -1.00052e-04
  1  15    77  4.93634e-05
  1  15    80 -3.35280e-05
  1  15    85 -5.56409e-05
  1  15    89  1.19630e-05
  1  15    95  3.25102e-05
  1  15    96 -2.47214e-04
  1  15    97 -8.88325e-04
  1  15    98 -2.60263e-05
  1  15    99 -1.52641e-04
  1  15   102 -2.63491e-04
  1  15   103 -2.42439e-05
  1  15   104  6.97921e-05
  1  15   105 -8.66993e-05
  1  15   108 -1.31472e-04
  1  15   109  2.94610e-05
  1  15   115  4.50984e-04
  1  15   122  1.64780e-05
  1  15   123  6.44575e-04
  1  15   124 -3.55257e-04
  1  15   125  1.79177e-04
  1  15   130 -1.88342e-03
  1  15   132  3.24732e-04
  1  15   133  5.81618e-05
  1  15   138  1.28832e-04
  1  15   139 -4.04371e-04
  1  15   140  1.27052e-04
  1  15   141 -1.22521e-03
  1  15   146  6.48907e-04
  1  15   147 -8.70407e-05
  1  15   150  3.61942e-03
  1  15   151  5.86995e-05
  1  15   154 -9.89727e-05
  1  15   155  3.68420e-04
  1  15   158  6.82987e-05
  1  15   159 -1.83051e-05
  1  15   160 -3.24402e-04
  1  15   161  1.63457e-05
  1  15   164  2.19593e-04
  1  15   165  1.39989e-05
  1  15   168  8.29633e-05
  1  15   172 -4.24738e-05
  1  15   176  1.14127e-05
  1  15   177 -4.72197e-04
  3   1    14 -3.15873e-03
  3   1    22 -2.23753e-03
  3   1    30 -3.34635e-03
  3   1    42 -6.83038e-04
  3   1    53 -3.10292e-03
  3   1    58 -1.10394e-03
  3   1    66 -1.09347e-03
  3   1    95  2.97211e-03
  3   1    97  9.86623e-04
  3   1    99 -4.03749e-04
  3   1   102 -8.39257e-04
  3   1   105 -9.21660e-05
  3   1   108 -9.57639e-04
  3   1   123  6.53972e-04
  3   1   124  3.65965e-04
  3   1   130  2.41370e-04
  3   1   132  6.01504e-04
  3   1   139 -1.01512e-03
  3   1   141  8.41339e-04
  3   1   146  1.31773e-04
  3   1   150  2.37051e-05
  3   1   155  6.76324e-04
  3   1   158  1.92019e-04
  3   1   160 -8.01783e-05
  3   1   164 -1.52218e-04
  3   1   168 -4.50574e-05
  3   1   172  1.12479e-04
  3   1   177  5.24194e-05
  3   2    12  3.82093e-05
  3   2    14 -3.14673e-03
  3   2    18  1.81862e-03
  3   2    19 -1.14087e-05
  3   2    22 -1.34286e-03
  3   2    24 -2.20994e-05
  3   2    29 -1.03529e-03
  3   2    30 -3.35594e-03
  3   2    40  1.93419e-03
  3   2    41  2.21850e-05
  3   2    42 -1.38164e-04
  3   2    43  7.19304e-04
  3   2    52  1.19626e-03
  3   2    53 -1.73469e-03
  3   2    58 -1.82920e-03
  3   2    59 -5.12505e-04
  3   2    63 -1.29817e-05
  3   2    66 -1.26397e-03
  3   2    67 -6.43990e-04
  3   2    92 -1.44904e-03
  3   2    95  2.31038e-03
  3   2    96 -6.10380e-04
  3   2    97  1.98974e-03
  3   2    98 -1.72597e-04
  3   2    99 -1.61414e-04
  3   2   102 -7.13383e-04
  3   2   103  3.99532e-04
  3   2   104  1.13736e-04
  3   2   105 -7.14814e-04
  3   2   108 -8.27324e-04
  3   2   109 -3.03337e-04
  3   2   114 -3.49598e-05
  3   2   115 -1.01910e-04
  3   2   122  3.62690e-04
  3   2   123  6.26515e-04
  3   2   124  2.57027e-04
  3   2   125  2.40979e-04
  3   2   130  3.00448e-04
  3   2   131 -2.45676e-05
  3   2   132  9.77413e-04
  3   2   133  2.61648e-04
  3   2   138 -4.05543e-04
  3   2   139 -6.15898e-04
  3   2   140  4.26869e-04
  3   2   141  1.23930e-03
  3   2   146 -4.47529e-05
  3   2   147  1.14302e-05
  3   2   150  1.80193e-04
  3   2   151  9.17699e-05
  3   2   154  3.00784e-04
  3   2   155  2.55876e-04
  3   2   158  1.12031e-04
  3   2   159  9.58532e-05
  3   2   160 -1.54008e-04
  3   2   164 -1.59207e-04
  3   2   165 -1.15758e-04
  3   2   168 -5.54090e-05
  3   2   169 -2.05329e-05
  3   2   172  9.94962e-05
  3   2   173  4.74723e-05
  3   2   177  4.12888e-05
  3   3    12 -3.82374e-05
  3   3    14 -3.14675e-03
  3   3    18 -1.81861e-03
  3   3    19  1.13860e-05
  3   3    22 -1.34289e-03
  3   3    24  2.20575e-05
  3   3    29  1.03531e-03
  3   3    30 -3.35596e-03
  3   3    40 -1.93419e-03
  3   3    41 -2.21349e-05
  3   3    42 -1.37866e-04
  3   3    43 -7.19278e-04
  3   3    52 -1.19571e-03
  3   3    53 -1.73502e-03
  3   3    58 -1.82920e-03
  3   3    59  5.12566e-04
  3   3    63  1.30099e-05
  3   3    66 -1.26364e-03
  3   3    67  6.44697e-04
  3   3    92  1.44882e-03
  3   3    95  2.31048e-03
  3   3    96  6.10321e-04
  3   3    97  1.98972e-03
  3   3    98  1.72410e-04
  3   3    99 -1.61414e-04
  3   3   102 -7.13323e-04
  3   3   103 -3.99656e-04
  3   3   104 -1.14128e-04
  3   3   105 -7.14767e-04
  3   3   108 -8.27217e-04
  3   3   109  3.03654e-04
  3   3   114  3.51031e-05
  3   3   115 -1.01858e-04
  3   3   122 -3.62655e-04
  3   3   123  6.26603e-04
  3   3   124  2.57054e-04
  3   3   125 -2.40845e-04
  3   3   130  3.00445e-04
  3   3   131  2.45463e-05
  3   3   132  9.77404e-04
  3   3   133 -2.61714e-04
  3   3   138  4.05593e-04
  3   3   139 -6.15948e-04
  3   3   140 -4.26488e-04
  3   3   141  1.23944e-03
  3   3   146 -4.47421e-05
  3   3   147 -1.15028e-05
  3   3   150  1.83418e-04
  3   3   151 -8.51630e-05
  3   3   154 -3.00707e-04
  3   3   155  2.55896e-04
  3   3   158  1.11878e-04
  3   3   159 -9.60916e-05
  3   3   160 -1.53986e-04
  3   3   164 -1.56069e-04
  3   3   165  1.19988e-04
  3   3   168 -5.53753e-05
  3   3   169  2.06800e-05
  3   3   172  9.89094e-05
  3   3   173 -4.86838e-05
  3   3   177  4.13539e-05
  3   4    14 -2.89801e-03
  3   4    18  2.09865e-03
  3   4    22  1.49381e-03
  3   4    29 -1.61315e-03
  3   4    30 -3.10591e-03
  3   4    40  1.62170e-03
  3   4    42  1.87657e-03
  3   4    43 -1.52409e-04
  3   4    52  7.90845e-04
  3   4    53 -4.04725e-05
  3   4    58 -2.87904e-03
  3   4    59 -1.55314e-03
  3   4    66 -1.84024e-03
  3   4    67 -8.66154e-04
  3   4    92 -1.37599e-03
  3   4    95  9.34230e-04
  3   4    96 -1.11849e-03
  3   4    97  3.49514e-03
  3   4    98 -8.99423e-04
  3   4    99 -6.77539e-04
  3   4   102  1.62803e-05
  3   4   103  4.80354e-04
  3   4   104  5.97041e-04
  3   4   105 -1.65813e-03
  3   4   108 -9.85564e-04
  3   4   109 -5.27954e-04
  3   4   114  1.79562e-04
  3   4   115 -1.12454e-04
  3   4   122  7.48187e-04
  3   4   123  4.18110e-04
  3   4   124  6.82948e-04
  3   4   125 -5.80531e-04
  3   4   130  3.14095e-04
  3   4   131  6.93754e-04
  3   4   132  1.83883e-03
  3   4   133  1.04673e-03
  3   4   138 -2.96288e-04
  3   4   139  5.05864e-04
  3   4   140  1.08327e-03
  3   4   141  1.14353e-03
  3   4   147  1.77403e-05
  3   4   150  3.16839e-04
  3   4   151  9.46944e-05
  3   4   154  7.86261e-05
  3   4   155 -1.14912e-04
  3   4   158  9.67350e-05
  3   4   159  1.06519e-04
  3   4   160 -7.26251e-05
  3   4   161 -1.52528e-04
  3   4   164 -9.87576e-05
  3   4   165 -1.29862e-04
  3   4   168 -3.82666e-05
  3   4   169 -5.53726e-05
  3   4   172  5.49075e-05
  3   4   173  9.65585e-05
  3   4   176  4.02698e-05
  3   4   177  6.21162e-05
  3   5    14 -2.89803e-03
  3   5    18 -2.09872e-03
  3   5    22  1.49373e-03
  3   5    29  1.61322e-03
  3   5    30 -3.10593e-03
  3   5    40 -1.62184e-03
  3   5    42  1.87644e-03
  3   5    43  1.53460e-04
  3   5    52 -7.90741e-04
  3   5    53 -4.06828e-05
  3   5    58 -2.87899e-03
  3   5    59  1.55327e-03
  3   5    66 -1.83979e-03
  3   5    67  8.67184e-04
  3   5    92  1.37589e-03
  3   5    95  9.34328e-04
  3   5    96  1.11847e-03
  3   5    97  3.49509e-03
  3   5    98  8.99363e-04
  3   5    99 -6.77465e-04
  3   5   102  1.63691e-05
  3   5   103 -4.80361e-04
  3   5   104 -5.97900e-04
  3   5   105 -1.65785e-03
  3   5   108 -9.85395e-04
  3   5   109  5.28324e-04
  3   5   114 -1.79398e-04
  3   5   115 -1.12727e-04
  3   5   122 -7.48210e-04
  3   5   123  4.18168e-04
  3   5   124  6.82901e-04
  3   5   125  5.80702e-04
  3   5   130  3.14139e-04
  3   5   131 -6.93797e-04
  3   5   132  1.83884e-03
  3   5   133 -1.04682e-03
  3   5   138  2.96416e-04
  3   5   139  5.05782e-04
  3   5   140 -1.08297e-03
  3   5   141  1.14389e-03
  3   5   147 -1.77566e-05
  3   5   150  3.20072e-04
  3   5   151 -8.30995e-05
  3   5   154 -7.85897e-05
  3   5   155 -1.14894e-04
  3   5   158  9.65678e-05
  3   5   159 -1.06723e-04
  3   5   160 -7.18182e-05
  3   5   161  1.53088e-04
  3   5   164 -9.52543e-05
  3   5   165  1.32495e-04
  3   5   168 -3.81792e-05
  3   5   169  5.54966e-05
  3   5   172  5.37267e-05
  3   5   173 -9.72241e-05
  3   5   176 -3.95219e-05
  3   5   177  6.25485e-05
  3   6    14 -2.74153e-03
  3   6    22  2.00598e-03
  3   6    30 -2.92165e-03
  3   6    42  2.31041e-03
  3   6    53 -5.23153e-04
  3   6    58 -2.65734e-03
  3   6    66 -1.92909e-03
  3   6    95  8.57572e-04
  3   6    97  3.22400e-03
  3   6    99 -1.16846e-03
  3   6   102  2.67903e-04
  3   6   105 -1.50992e-03
  3   6   108 -1.17769e-03
  3   6   115 -1.08666e-05
  3   6   123  3.24650e-04
  3   6   124  9.89268e-04
  3   6   130  2.53885e-04
  3   6   132  1.89719e-03
  3   6   139  7.02071e-04
  3   6   141  6.91796e-04
  3   6   146  1.86823e-04
  3   6   150  2.46285e-04
  3   6   155  5.14037e-05
  3   6   158  1.65264e-04
  3   6   160  3.58163e-05
  3   6   164 -6.59920e-05
  3   6   168 -2.14196e-05
  3   6   172  4.70865e-05
  3   6   177  8.46915e-05
  3   7    14  7.53268e-04
  3   7    22  1.19097e-04
  3   7    42 -1.63190e-03
  3   7    53 -5.22417e-04
  3   7    66  1.86944e-04
  3   7    95  5.05105e-04
  3   7    97 -1.82992e-03
  3   7    99  1.99487e-04
  3   7   102 -6.69372e-04
  3   7   105  1.21884e-04
  3   7   108  9.49357e-04
  3   7   115  5.83474e-04
  3   7   123 -1.11919e-03
  3   7   124 -1.20715e-03
  3   7   130 -2.78434e-03
  3   7   132 -3.00598e-03
  3   7   139 -1.30067e-03
  3   7   141 -2.75457e-03
  3   7   146  7.84179e-04
  3   7   150 -8.87880e-04
  3   7   151 -1.62329e-05
  3   7   155  1.55233e-03
  3   7   158  1.04039e-05
  3   7   160  2.40967e-04
  3   7   164 -1.09120e-05
  3   7   168  9.58421e-05
  3   7   172 -8.21134e-05
  3   7   177 -1.40156e-04
  3   8    14  6.96654e-04
  3   8    22  4.64510e-05
  3   8    30 -3.82391e-05
  3   8    42 -1.49159e-03
  3   8    53 -4.75697e-04
  3   8    58 -8.75555e-05
  3   8    66  1.69848e-04
  3   8    95  4.86571e-04
  3   8    97 -1.76298e-03
  3   8    99  2.33907e-04
  3   8   102 -6.50455e-04
  3   8   105  7.60019e-05
  3   8   108  8.94934e-04
  3   8   115  5.72342e-04
  3   8   123 -9.68676e-04
  3   8   124 -1.18075e-03
  3   8   130 -2.71921e-03
  3   8   132 -2.81605e-03
  3   8   139 -1.26579e-03
  3   8   141 -2.69300e-03
  3   8   146  8.31957e-04
  3   8   150 -7.32003e-04
  3   8   151 -1.34491e-05
  3   8   155  1.55093e-03
  3   8   158  1.59006e-05
  3   8   160  2.22257e-04
  3   8   164 -1.26760e-05
  3   8   168  9.34057e-05
  3   8   172 -7.64073e-05
  3   8   177 -1.49101e-04
  3   9     7 -2.90359e-04
  3   9    12  1.75083e-04
  3   9    14  1.14482e-03
  3   9    18  1.33648e-04
  3   9    19 -4.80739e-05
  3   9    22  6.45814e-04
  3   9    24  9.69340e-05
  3   9    29 -8.18609e-05
  3   9    30  6.30477e-04
  3   9    36  6.37329e-05
  3   9    40  5.41891e-04
  3   9    41  8.00102e-05
  3   9    42 -2.48149e-05
  3   9    43 -2.87076e-04
  3   9    51  6.22256e-05
  3   9    52  6.40036e-05
  3   9    58 -4.64266e-04
  3   9    59 -5.06845e-04
  3   9    63 -4.94390e-05
  3   9    66  2.18453e-04
  3   9    67 -2.52370e-04
  3   9    71  3.22606e-05
  3   9    77 -4.79287e-05
  3   9    80 -3.13136e-05
  3   9    85  2.34579e-05
  3   9    89 -3.62953e-05
  3   9    92 -8.06689e-04
  3   9    95 -9.80412e-04
  3   9    96 -1.24703e-03
  3   9    97 -9.40041e-04
  3   9    98 -4.30596e-04
  3   9    99 -3.38442e-04
  3   9   102  2.61993e-04
  3   9   103  2.46774e-04
  3   9   104  3.11748e-04
  3   9   105 -2.09111e-04
  3   9   108  4.47524e-04
  3   9   109 -3.34825e-04
  3   9   114  7.28944e-04
  3   9   115  9.25072e-04
  3   9   122  9.69851e-04
  3   9   123 -1.06805e-03
  3   9   124 -8.25612e-04
  3   9   125 -7.24564e-04
  3   9   130 -2.57272e-03
  3   9   131  1.79782e-03
  3   9   132 -1.90021e-03
  3   9   133  1.62473e-03
  3   9   138  4.96544e-04
  3   9   139 -2.33181e-04
  3   9   140  2.48775e-03
  3   9   141 -3.27598e-03
  3   9   146  1.59041e-03
  3   9   147 -1.28096e-03
  3   9   150  1.94507e-04
  3   9   151  5.72916e-05
  3   9   154 -3.78431e-04
  3   9   155  1.68790e-05
  3   9   158 -1.09438e-05
  3   9   159 -4.12447e-05
  3   9   160  1.84543e-04
  3   9   161 -1.54284e-04
  3   9   165  1.30981e-04
  3   9   168  7.00737e-05
  3   9   169 -3.63774e-05
  3   9   172 -1.28584e-04
  3   9   173  9.51596e-05
  3   9   176  1.16642e-04
  3   9   177 -1.15383e-04
  3  10     7  2.90310e-04
  3  10    12 -1.75128e-04
  3  10    14  1.14480e-03
  3  10    18 -1.33718e-04
  3  10    19  4.80764e-05
  3  10    22  6.45776e-04
  3  10    24 -9.69066e-05
  3  10    29  8.19839e-05
  3  10    30  6.30477e-04
  3  10    36 -6.37412e-05
  3  10    40 -5.41933e-04
  3  10    41 -8.00332e-05
  3  10    42 -2.49829e-05
  3  10    43  2.87137e-04
  3  10    51 -6.22474e-05
  3  10    52 -6.38867e-05
  3  10    58 -4.64248e-04
  3  10    59  5.06878e-04
  3  10    63  4.95024e-05
  3  10    66  2.18574e-04
  3  10    67  2.52309e-04
  3  10    71 -3.22453e-05
  3  10    77  4.79432e-05
  3  10    80  3.13177e-05
  3  10    85 -2.34591e-05
  3  10    89  3.63149e-05
  3  10    92  8.06660e-04
  3  10    95 -9.80371e-04
  3  10    96  1.24693e-03
  3  10    97 -9.40058e-04
  3  10    98  4.30456e-04
  3  10    99 -3.38416e-04
  3  10   102  2.62030e-04
  3  10   103 -2.46752e-04
  3  10   104 -3.11873e-04
  3  10   105 -2.08980e-04
  3  10   108  4.47624e-04
  3  10   109  3.34727e-04
  3  10   114 -7.30418e-04
  3  10   115  9.23966e-04
  3  10   122 -9.70080e-04
  3  10   123 -1.06796e-03
  3  10   124 -8.25673e-04
  3  10   125  7.24441e-04
  3  10   130 -2.57261e-03
  3  10   131 -1.79802e-03
  3  10   132 -1.90015e-03
  3  10   133 -1.62489e-03
  3  10   138 -4.96568e-04
  3  10   139 -2.33252e-04
  3  10   140 -2.48901e-03
  3  10   141 -3.27508e-03
  3  10   146  1.58855e-03
  3  10   147  1.28324e-03
  3  10   150  1.96483e-04
  3  10   151 -5.02225e-05
  3  10   154  3.78478e-04
  3  10   155  1.68749e-05
  3  10   158 -1.08797e-05
  3  10   159  4.12471e-05
  3  10   160  1.85360e-04
  3  10   161  1.53464e-04
  3  10   165 -1.30730e-04
  3  10   168  7.01350e-05
  3  10   169  3.63170e-05
  3  10   172 -1.29731e-04
  3  10   173 -9.35369e-05
  3  10   176 -1.17822e-04
  3  10   177 -1.14104e-04
  3  11    14  6.58314e-04
  3  11    22  3.22420e-04
  3  11    30 -5.58143e-05
  3  11    42 -1.28326e-03
  3  11    53 -3.65824e-04
  3  11    58 -3.33865e-04
  3  11    66  3.35612e-05
  3  11    95  2.31081e-04
  3  11    97 -1.15427e-03
  3  11    99 -2.80315e-05
  3  11   102 -4.58960e-04
  3  11   105 -4.93563e-05
  3  11   108  7.83188e-04
  3  11   115  6.80798e-04
  3  11   123 -1.09933e-03
  3  11   124 -1.04893e-03
  3  11   130 -2.68496e-03
  3  11   132 -2.56354e-03
  3  11   139 -1.00446e-03
  3  11   141 -2.63456e-03
  3  11   146  9.09245e-04
  3  11   150 -3.60235e-04
  3  11   155  1.06159e-03
  3  11   160  1.82287e-04
  3  11   168  7.68537e-05
  3  11   172 -1.07944e-04
  3  11   177 -1.06428e-04
  3  12    14  6.22268e-04
  3  12    22  2.80510e-04
  3  12    30 -9.56866e-05
  3  12    42 -1.11612e-03
  3  12    53 -2.89449e-04
  3  12    58 -4.62506e-04
  3  12    66 -1.44421e-05
  3  12    95  1.79103e-04
  3  12    97 -9.88918e-04
  3  12    99 -3.33361e-05
  3  12   102 -4.10842e-04
  3  12   105 -1.32218e-04
  3  12   108  7.06792e-04
  3  12   115  6.73578e-04
  3  12   123 -1.00440e-03
  3  12   124 -1.01594e-03
  3  12   130 -2.58568e-03
  3  12   132 -2.37451e-03
  3  12   139 -9.28250e-04
  3  12   141 -2.54826e-03
  3  12   146  9.45056e-04
  3  12   150 -2.83181e-04
  3  12   155  9.84681e-04
  3  12   158 -1.04135e-05
  3  12   160  1.61149e-04
  3  12   164 -1.17667e-05
  3  12   168  7.23479e-05
  3  12   172 -1.08458e-04
  3  12   177 -1.04969e-04
  3  13    14  1.23040e-03
  3  13    22  1.00124e-03
  3  13    30  1.34749e-03
  3  13    42  1.52187e-03
  3  13    53  8.50133e-04
  3  13    58 -9.16157e-04
  3  13    66  4.81929e-04
  3  13    95 -1.88485e-03
  3  13    97 -1.01848e-03
  3  13    99 -4.48346e-04
  3  13   102  7.13202e-04
  3  13   105 -5.77951e-05
  3  13   108 -4.00382e-05
  3  13   115  1.09562e-03
  3  13   123 -3.58716e-04
  3  13   124 -2.18998e-04
  3  13   130 -2.26846e-03
  3  13   132  7.12834e-05
  3  13   139  4.92605e-04
  3  13   141 -2.62150e-03
  3  13   146  1.74107e-03
  3  13   150  3.64268e-03
  3  13   151  6.66394e-05
  3  13   155 -1.74989e-03
  3  13   158 -1.43770e-04
  3  13   160 -2.77968e-04
  3  13   164  1.09483e-04
  3  13   168  7.55085e-05
  3  13   172 -5.62568e-05
  3  13   177 -4.12114e-04
  3  14    14  7.12669e-04
  3  14    22  4.84220e-04
  3  14    30  1.01613e-03
  3  14    42  1.11265e-03
  3  14    53  2.62154e-04
  3  14    58 -6.79842e-04
  3  14    66  4.77481e-04
  3  14    95 -1.30190e-03
  3  14    97 -1.44526e-03
  3  14    99 -1.52071e-04
  3  14   102  2.63660e-04
  3  14   105  1.08403e-04
  3  14   115  8.56473e-04
  3  14   123  8.26822e-04
  3  14   124 -1.61555e-04
  3  14   130 -2.21980e-03
  3  14   132  8.15083e-04
  3  14   139  1.21778e-04
  3  14   141 -2.19915e-03
  3  14   146  1.70246e-03
  3  14   150  4.95671e-03
  3  14   151  9.07522e-05
  3  14   155 -4.72042e-04
  3  14   158  3.32238e-05
  3  14   160 -2.72821e-04
  3  14   164  1.58212e-04
  3  14   168  7.84507e-05
  3  14   172 -3.72271e-05
  3  14   177 -5.04279e-04
  3  15     7 -1.20649e-04
  3  15    12  7.54610e-05
  3  15    14  8.14521e-04
  3  15    18  1.91435e-04
  3  15    19  1.56478e-04
  3  15    22  3.25107e-04
  3  15    24  5.62881e-05
  3  15    29 -4.32526e-04
  3  15    30  5.54726e-04
  3  15    36 -8.90867e-05
  3  15    40 -1.56160e-03
  3  15    41 -3.45398e-05
  3  15    42  2.42005e-04
  3  15    43 -5.70847e-04
  3  15    51 -1.31879e-04
  3  15    52  1.58799e-04
  3  15    53  2.72916e-04
  3  15    58 -8.19224e-04
  3  15    59  2.90725e-04
  3  15    63  7.27494e-05
  3  15    66  2.87997e-05
  3  15    67  2.23777e-04
  3  15    71  3.46210e-05
  3  15    85  1.81839e-05
  3  15    92  3.17287e-04
  3  15    95 -3.64777e-04
  3  15    96  1.54630e-03
  3  15    97 -1.28258e-03
  3  15    98  4.52507e-04
  3  15    99 -1.29537e-04
  3  15   102 -8.61524e-05
  3  15   103  2.25032e-05
  3  15   104 -5.10026e-04
  3  15   105  1.58392e-04
  3  15   108  1.70644e-04
  3  15   109 -1.02423e-04
  3  15   114 -4.18786e-04
  3  15   115  7.22945e-04
  3  15   122  4.53500e-05
  3  15   123 -1.62594e-04
  3  15   124 -5.01968e-04
  3  15   125 -4.70251e-04
  3  15   130 -2.23916e-03
  3  15   131 -9.38405e-04
  3  15   132 -5.38275e-04
  3  15   133 -2.98224e-04
  3  15   138 -6.53603e-04
  3  15   139 -4.22932e-04
  3  15   140 -1.51086e-03
  3  15   141 -1.84450e-03
  3  15   146  9.28274e-04
  3  15   147  9.22295e-04
  3  15   150  2.92641e-03
  3  15   151  1.77201e-03
  3  15   154  2.52398e-04
  3  15   155 -3.53702e-04
  3  15   158 -7.81439e-05
  3  15   159  9.02799e-05
  3  15   160 -3.23028e-04
  3  15   161 -2.06851e-04
  3  15   164  1.27023e-04
  3  15   165 -6.03874e-05
  3  15   168  9.21111e-05
  3  15   169  3.32831e-05
  3  15   172 -2.03225e-05
  3  15   173  1.48714e-05
  3  15   176 -2.86039e-04
  3  15   177 -4.14694e-04
  3  16     7  1.20640e-04
  3  16    12 -7.54964e-05
  3  16    14  8.14529e-04
  3  16    18 -1.91472e-04
  3  16    19 -1.56490e-04
  3  16    22  3.25140e-04
  3  16    24 -5.62508e-05
  3  16    29  4.32626e-04
  3  16    30  5.54724e-04
  3  16    36  8.90617e-05
  3  16    40  1.56155e-03
  3  16    41  3.45248e-05
  3  16    42  2.41749e-04
  3  16    43  5.71041e-04
  3  16    51  1.31842e-04
  3  16    52 -1.58773e-04
  3  16    53  2.72876e-04
  3  16    58 -8.19236e-04
  3  16    59 -2.90684e-04
  3  16    63 -7.26821e-05
  3  16    66  2.86812e-05
  3  16    67 -2.23739e-04
  3  16    71 -3.45852e-05
  3  16    85 -1.81982e-05
  3  16    92 -3.17336e-04
  3  16    95 -3.64790e-04
  3  16    96 -1.54638e-03
  3  16    97 -1.28256e-03
  3  16    98 -4.52673e-04
  3  16    99 -1.29585e-04
  3  16   102 -8.61357e-05
  3  16   103 -2.25447e-05
  3  16   104  5.10053e-04
  3  16   105  1.58153e-04
  3  16   108  1.70682e-04
  3  16   109  1.02419e-04
  3  16   114  4.17622e-04
  3  16   115  7.23572e-04
  3  16   122 -4.54597e-05
  3  16   123 -1.62628e-04
  3  16   124 -5.02001e-04
  3  16   125  4.70241e-04
  3  16   130 -2.23922e-03
  3  16   131  9.38199e-04
  3  16   132 -5.38307e-04
  3  16   133  2.98109e-04
  3  16   138  6.53600e-04
  3  16   139 -4.22904e-04
  3  16   140  1.51009e-03
  3  16   141 -1.84506e-03
  3  16   146  9.29609e-04
  3  16   147 -9.20942e-04
  3  16   150  2.98933e-03
  3  16   151 -1.66372e-03
  3  16   154 -2.52480e-04
  3  16   155 -3.53638e-04
  3  16   158 -7.82862e-05
  3  16   159 -9.01592e-05
  3  16   160 -3.21933e-04
  3  16   161  2.08720e-04
  3  16   164  1.28603e-04
  3  16   165  5.70667e-05
  3  16   168  9.20520e-05
  3  16   169 -3.33725e-05
  3  16   172 -2.05042e-05
  3  16   173 -1.45881e-05
  3  16   176  2.81570e-04
  3  16   177 -4.17796e-04
  3  17     7 -2.30927e-04
  3  17    12  1.56748e-04
  3  17    14  7.43682e-04
  3  17    18 -8.46627e-05
  3  17    19  2.03217e-04
  3  17    22  8.83045e-05
  3  17    24  5.97796e-05
  3  17    29  4.45106e-04
  3  17    30  3.87379e-04
  3  17    36 -1.58610e-04
  3  17    40  7.80927e-04
  3  17    41  3.11024e-05
  3  17    42  2.83111e-04
  3  17    43 -1.35526e-04
  3  17    51 -2.54512e-04
  3  17    52 -1.94978e-04
  3  17    58 -9.40924e-04
  3  17    59 -2.46514e-04
  3  17    63  5.74713e-05
  3  17    66 -1.87952e-04
  3  17    67 -2.15289e-04
  3  17    71  1.04518e-04
  3  17    77 -5.79848e-05
  3  17    85  1.92379e-05
  3  17    89 -2.21273e-05
  3  17    92  2.67753e-04
  3  17    95 -1.66178e-04
  3  17    96 -8.48244e-05
  3  17    97 -1.03529e-03
  3  17    98  8.72384e-05
  3  17    99 -1.76318e-04
  3  17   102 -1.91528e-04
  3  17   103 -1.56051e-04
  3  17   104  2.35013e-05
  3  17   105  1.01549e-05
  3  17   109 -7.33857e-05
  3  17   114 -3.07723e-04
  3  17   115  5.16685e-04
  3  17   122  1.41498e-04
  3  17   123  3.90120e-04
  3  17   124 -4.33883e-04
  3  17   125  4.55795e-04
  3  17   130 -1.96319e-03
  3  17   131 -4.94033e-04
  3  17   133  1.60491e-04
  3  17   138  1.50794e-04
  3  17   139 -4.18190e-04
  3  17   140 -4.96660e-04
  3  17   141 -1.39874e-03
  3  17   146  7.10433e-04
  3  17   147  3.52324e-04
  3  17   150  3.32231e-03
  3  17   151  1.13260e-03
  3  17   154 -4.15597e-04
  3  17   155  2.00866e-04
  3  17   158  2.59709e-05
  3  17   160 -3.27376e-04
  3  17   161 -8.65331e-05
  3  17   164  1.88877e-04
  3  17   165  1.49793e-05
  3  17   168  8.41391e-05
  3  17   169  3.45641e-05
  3  17   172 -3.90013e-05
  3  17   173 -1.18854e-05
  3  17   176 -1.38723e-04
  3  17   177 -4.53817e-04
  3  18     7  2.30916e-04
  3  18    12 -1.56768e-04
  3  18    14  7.43690e-04
  3  18    18  8.46229e-05
  3  18    19 -2.03231e-04
  3  18    22  8.83300e-05
  3  18    24 -5.97461e-05
  3  18    29 -4.45007e-04
  3  18    30  3.87381e-04
  3  18    36  1.58595e-04
  3  18    40 -7.80976e-04
  3  18    41 -3.11466e-05
  3  18    42  2.83011e-04
  3  18    43  1.35750e-04
  3  18    51  2.54507e-04
  3  18    52  1.95081e-04
  3  18    58 -9.40907e-04
  3  18    59  2.46563e-04
  3  18    63 -5.74351e-05
  3  18    66 -1.87838e-04
  3  18    67  2.15439e-04
  3  18    71 -1.04481e-04
  3  18    77  5.80015e-05
  3  18    85 -1.92454e-05
  3  18    89  2.21304e-05
  3  18    92 -2.67817e-04
  3  18    95 -1.66188e-04
  3  18    96  8.47281e-05
  3  18    97 -1.03528e-03
  3  18    98 -8.74097e-05
  3  18    99 -1.76318e-04
  3  18   102 -1.91561e-04
  3  18   103  1.56000e-04
  3  18   104 -2.35451e-05
  3  18   105  1.01622e-05
  3  18   109  7.34427e-05
  3  18   114  3.06889e-04
  3  18   115  5.17160e-04
  3  18   122 -1.41539e-04
  3  18   123  3.90178e-04
  3  18   124 -4.33829e-04
  3  18   125 -4.55754e-04
  3  18   130 -1.96323e-03
  3  18   131  4.93864e-04
  3  18   133 -1.60594e-04
  3  18   138 -1.50781e-04
  3  18   139 -4.18164e-04
  3  18   140  4.96079e-04
  3  18   141 -1.39891e-03
  3  18   146  7.10936e-04
  3  18   147 -3.51302e-04
  3  18   150  3.36159e-03
  3  18   151 -1.01025e-03
  3  18   154  4.15514e-04
  3  18   155  2.00887e-04
  3  18   158  2.59865e-05
  3  18   160 -3.26915e-04
  3  18   161  8.84282e-05
  3  18   164  1.88426e-04
  3  18   165 -1.99282e-05
  3  18   168  8.40814e-05
  3  18   169 -3.46365e-05
  3  18   172 -3.88559e-05
  3  18   173  1.23852e-05
  3  18   176  1.33832e-04
  3  18   177 -4.55303e-04
  5   1     7 -1.42281e-04
  5   1    12  5.54538e-04
  5   1    14 -6.17210e-03
  5   1    19  3.44785e-04
  5   1    22 -1.23081e-04
  5   1    24  1.62696e-04
  5   1    30 -6.63456e-03
  5   1    36 -2.08538e-04
  5   1    41 -2.17249e-04
  5   1    42  1.74092e-03
  5   1    51 -8.92407e-05
  5   1    53 -2.88006e-03
  5   1    58 -4.36590e-03
  5   1    63  1.63940e-04
  5   1    66 -3.10907e-03
  5   1    71 -2.57853e-04
  5   1    77  1.04258e-04
  5   1    80  7.08671e-05
  5   1    85  1.24110e-04
  5   1    89  3.91435e-05
  5   1    95  3.63089e-03
  5   1    97  4.94495e-03
  5   1    99 -1.21136e-03
  5   1   102 -6.55855e-04
  5   1   105 -1.97799e-03
  5   1   108 -1.96753e-03
  5   1   115 -3.39010e-05
  5   1   123  9.76524e-04
  5   1   124  1.04555e-03
  5   1   130  3.65196e-04
  5   1   132  2.40931e-03
  5   1   139 -2.95035e-04
  5   1   141  1.65637e-03
  5   1   146  2.44234e-04
  5   1   150  3.19448e-04
  5   1   155  5.17211e-04
  5   1   158  2.94322e-04
  5   1   160 -1.20210e-04
  5   1   164 -2.52614e-04
  5   1   168 -8.08861e-05
  5   1   172  1.46772e-04
  5   1   177  9.63386e-05
  5   2     7  1.52470e-04
  5   2    12 -5.76389e-04
  5   2    14 -6.19554e-03
  5   2    19 -3.43711e-04
  5   2    22 -1.18892e-04
  5   2    24 -1.62819e-04
  5   2    30 -6.64355e-03
  5   2    36  2.16496e-04
  5   2    41  2.10241e-04
  5   2    42  1.69420e-03
  5   2    51  8.75251e-05
  5   2    53 -2.89047e-03
  5   2    58 -4.38451e-03
  5   2    63 -1.61776e-04
  5   2    66 -3.12791e-03
  5   2    71  2.64199e-04
  5   2    77 -1.05875e-04
  5   2    80 -7.22853e-05
  5   2    85 -1.25861e-04
  5   2    89 -4.05121e-05
  5   2    95  3.65756e-03
  5   2    97  4.89081e-03
  5   2    99 -1.21179e-03
  5   2   102 -6.66278e-04
  5   2   105 -1.96913e-03
  5   2   108 -1.95646e-03
  5   2   115 -2.46510e-05
  5   2   123  9.27525e-04
  5   2   124  1.03089e-03
  5   2   130  3.00910e-04
  5   2   132  2.36883e-03
  5   2   139 -3.24312e-04
  5   2   141  1.63228e-03
  5   2   146  2.43491e-04
  5   2   150  3.16715e-04
  5   2   155  5.11612e-04
  5   2   158  2.89021e-04
  5   2   160 -1.20760e-04
  5   2   164 -2.45336e-04
  5   2   168 -7.90148e-05
  5   2   172  1.46192e-04
  5   2   177  9.60660e-05
  5   3    12  3.60510e-05
  5   3    14 -6.13384e-03
  5   3    19 -8.71095e-05
  5   3    22  3.17358e-04
  5   3    24 -7.85445e-05
  5   3    30 -6.57946e-03
  5   3    41  1.14875e-04
  5   3    42  2.04991e-03
  5   3    53 -1.61608e-03
  5   3    58 -4.96714e-03
  5   3    63 -6.83322e-05
  5   3    66 -3.16106e-03
  5   3    71  2.39282e-05
  5   3    77 -2.36429e-05
  5   3    85 -1.88572e-05
  5   3    89 -1.05804e-05
  5   3    95  3.05103e-03
  5   3    97  5.70820e-03
  5   3    99 -8.96268e-04
  5   3   102 -5.60822e-04
  5   3   105 -2.45738e-03
  5   3   108 -1.82353e-03
  5   3   115 -1.26854e-04
  5   3   123  8.80785e-04
  5   3   124  8.23192e-04
  5   3   130  4.13677e-04
  5   3   132  2.65869e-03
  5   3   139 -1.75839e-05
  5   3   141  2.09920e-03
  5   3   146  2.96617e-05
  5   3   150  4.78344e-04
  5   3   155 -4.65526e-05
  5   3   158  1.85750e-04
  5   3   160 -2.24576e-04
  5   3   164 -2.56140e-04
  5   3   168 -8.14345e-05
  5   3   172  1.50648e-04
  5   3   177  5.93109e-05
lambda
12344
  1   2   3   9  1.38314e-04
  1   2   3  10 -1.20774e-04
  1   2   3  11  1.21039e-04
  1   2   3  15 -1.52136e-04
  1   2   3  20  2.68277e-04
  1   2   3  21 -2.64598e-04
  1   2   3  25 -3.89430e-05
  1   2   3  27  2.89161e-04
  1   2   3  31  2.90094e-05
  1   2   3  37 -1.22673e-04
  1   2   3  38 -1.15142e-04
  1   2   3  45  8.35817e-05
  1   2   3  46 -5.07925e-04
  1   2   3  55  1.13900e-04
  1   2   3  57  2.60516e-05
  1   2   3  62  3.79538e-04
  1   2   3  69 -8.55901e-05
  1   2   3  70  8.55857e-05
  1   2   3  73  1.98425e-04
  1   2   3  78  1.11112e-04
  1   2   3  83 -8.96841e-05
  1   2   3  90  2.36052e-05
  1   2   3  93 -1.18413e-04
  1   2   3  94 -1.18387e-04
  1   2   3 117  1.51577e-05
  1   2   4   9  9.89271e-05
  1   2   4  10  5.98995e-05
  1   2   4  11  5.91420e-05
  1   2   4  15 -5.49071e-05
  1   2   4  20 -2.93947e-04
  1   2   4  21  2.96181e-04
  1   2   4  25 -2.20304e-04
  1   2   4  27 -1.09412e-05
  1   2   4  33  1.51374e-04
  1   2   4  34  1.51145e-04
  1   2   4  45  1.51468e-04
  1   2   4  46 -3.31438e-04
  1   2   4  48 -4.99397e-05
  1   2   4  56  2.56518e-05
  1   2   4  62 -8.49812e-05
  1   2   4  64 -2.36276e-04
  1   2   4  65 -2.30475e-04
  1   2   4  74 -5.30419e-05
  1   2   4  75  5.31343e-05
  1   2   4 100 -9.66163e-05
  1   2   4 106  4.64305e-05
  1   2   4 107 -4.64626e-05
  1   2   4 110 -1.81650e-05
  1   2   4 111  1.72374e-05
  1   2   4 112 -7.27894e-05
  1   2   4 113  7.34804e-05
  1   2   4 117  2.24065e-04
  1   2   4 118 -1.64869e-04
  1   2   4 119  1.64597e-04
  1   2   4 120  7.80006e-05
  1   2   4 121 -7.80434e-05
  1   2   4 126 -2.71099e-05
  1   2   4 128 -8.88707e-05
  1   2   4 129 -8.49076e-05
  1   2   4 134 -9.50020e-05
  1   2   4 137 -2.19099e-04
  1   2   4 142  2.33800e-05
  1   2   4 143  2.34506e-05
  1   2   4 145  2.92307e-04
  1   2   4 149 -2.91500e-04
  1   2   4 152  4.54546e-04
  1   2   4 171  1.00934e-05
  1   2   4 174  2.12800e-05
  1   2   4 175 -2.12334e-05
  1   2   5   8  1.87072e-05
  1   2   5   9  1.95570e-05
  1   2   5  10  3.35724e-05
  1   2   5  11 -3.40522e-05
  1   2   5  15  4.12704e-04
  1   2   5  16 -4.12045e-04
  1   2   5  25 -3.85829e-05
  1   2   5  26  4.07363e-05
  1   2   5  28 -2.09056e-04
  1   2   5  32  1.46384e-04
  1   2   5  33 -1.88767e-04
  1   2   5  34  1.88677e-04
  1   2   5  37  2.10188e-04
  1   2   5  45  4.45334e-04
  1   2   5  46 -2.05088e-04
  1   2   5  48 -1.12233e-04
  1   2   5  56 -7.58145e-05
  1   2   5  57 -7.59914e-05
  1   2   5  61  4.19550e-04
  1   2   5  62  4.23495e-04
  1   2   5  64 -2.77655e-04
  1   2   5  65  2.75976e-04
  1   2   5  69  1.88236e-04
  1   2   5  70 -1.88153e-04
  1   2   5  72  1.42757e-04
  1   2   5  73  1.42810e-04
  1   2   5  74  2.99609e-05
  1   2   5  75 -2.97448e-05
  1   2   5  79 -1.09458e-04
  1   2   5  83  7.91703e-05
  1   2   5  84 -7.92313e-05
  1   2   5  86  3.93598e-05
  1   2   5  91  6.43973e-05
  1   2   5 118 -1.67879e-04
  1   2   5 120  1.05639e-04
  1   2   5 121 -1.05545e-04
  1   2   5 128  1.70283e-05
  1   2   5 129 -1.58933e-05
  1   2   6   8  2.29112e-05
  1   2   6  11  8.72623e-05
  1   2   6  15  2.17526e-05
  1   2   6  16 -2.04479e-05
  1   2   6  21 -1.25015e-05
  1   2   6  25 -2.42718e-04
  1   2   6  26  2.42458e-04
  1   2   6  28 -1.11658e-05
  1   2   6  31 -3.03302e-04
  1   2   6  32  3.04856e-04
  1   2   6  33  5.49433e-05
  1   2   6  34 -5.66726e-05
  1   2   6  45 -1.20057e-03
  1   2   6  46  1.44068e-04
  1   2   6  55 -2.65380e-04
  1   2   6  61 -3.32468e-05
  1   2   6  62 -4.58150e-05
  1   2   6  93  2.15798e-04
  1   2   6  94  2.16251e-04
  1   2   6 100 -2.72710e-05
  1   2   6 101  2.69041e-05
  1   2   6 107 -8.10187e-05
  1   2   6 111 -2.42708e-05
  1   2   6 112 -2.96970e-05
  1   2   6 113  2.97512e-05
  1   2   6 116 -7.51720e-05
  1   2   6 117  7.54558e-05
  1   2   6 134  9.39470e-05
  1   2   6 135  9.44965e-05
  1   2   6 136  3.93041e-05
  1   2   6 137  3.96790e-05
  1   2   6 144  1.23982e-04
  1   2   6 145 -1.22480e-04
  1   2   6 148 -4.99598e-05
  1   2   6 149 -4.83610e-05
  1   2   6 152  1.96092e-04
  1   2   6 153  1.96329e-04
  1   2   6 156 -1.35857e-05
  1   2   6 157 -1.35638e-05
  1   2   6 162 -1.43000e-05
  1   2   6 163  1.42941e-05
  1   2   6 167  1.57035e-05
  1   2   6 171  1.26252e-05
  1   2   6 174  1.58753e-05
  1   2   6 175  1.59095e-05
  1   2   7  18  1.41714e-03
  1   2   7  29 -1.11789e-03
  1   2   7  40  9.62089e-04
  1   2   7  43 -1.22118e-05
  1   2   7  52  1.09489e-03
  1   2   7  59 -1.08346e-03
  1   2   7  67 -8.38932e-04
  1   2   7  92 -1.34880e-03
  1   2   7  96 -1.08223e-03
  1   2   7  98 -9.17803e-04
  1   2   7 103  7.28973e-04
  1   2   7 104  5.71119e-04
  1   2   7 109 -6.65960e-04
  1   2   7 114  5.27673e-04
  1   2   7 122  1.11772e-03
  1   2   7 125 -7.63172e-04
  1   2   7 131  9.93895e-04
  1   2   7 133  1.23500e-03
  1   2   7 138 -1.35216e-04
  1   2   7 140  1.42209e-03
  1   2   7 147 -4.59095e-04
  1   2   7 151 -6.36544e-05
  1   2   7 154 -1.04153e-04
  1   2   7 159  2.96674e-04
  1   2   7 161 -3.92340e-04
  1   2   7 165 -3.24025e-04
  1   2   7 169 -1.04171e-04
  1   2   7 173  4.46143e-04
  1   2   7 176  2.35567e-04
  1   2   8  14  5.86943e-04
  1   2   8  17  5.26690e-04
  1   2   8  20 -5.26020e-04
  1   2   8  22  4.30502e-05
  1   2   8  23  5.27236e-04
  1   2   8  30  5.75820e-04
  1   2   8  35 -5.29225e-04
  1   2   8  37  5.26209e-04
  1   2   8  39  5.26211e-04
  1   2   8  42 -5.42786e-04
  1   2   8  53  4.32825e-05
  1   2   8  58  1.85284e-05
  1   2   8  66 -5.11144e-04
  1   2   8  68 -5.27138e-04
  1   2   8  69 -5.26006e-04
  1   2   8  70  5.26019e-04
  1   2   8  95 -3.35414e-05
  1   2   8  97  4.90378e-04
  1   2   8 108  5.56997e-04
  1   2   8 113 -5.28350e-04
  1   2   8 115  1.11481e-05
  1   2   8 123 -2.56011e-05
  1   2   8 124 -2.47693e-05
  1   2   8 130 -5.78956e-04
  1   2   8 132 -6.64243e-05
  1   2   8 135  5.27117e-04
  1   2   8 137 -5.27928e-04
  1   2   8 141 -5.84923e-04
  1   2   8 144  5.13323e-04
  1   2   8 146 -5.17932e-04
  1   2   8 150  5.17796e-04
  1   2   8 155  1.58330e-05
  1   2   9   7  8.79061e-05
  1   2   9  12 -3.57655e-05
  1   2   9  19  1.61759e-04
  1   2   9  24 -1.11981e-05
  1   2   9  36 -8.83910e-05
  1   2   9  41 -1.56653e-04
  1   2   9  51 -9.08181e-05
  1   2   9  63  1.56799e-04
  1   2   9  71 -5.96198e-05
  1   2   9  77  7.37535e-05
  1   2   9  80  2.10419e-05
  1   2   9  89  5.12812e-05
  1   2  10  13  3.38230e-04
  1   2  10  17 -3.85891e-04
  1   2  10  23 -1.44821e-04
  1   2  10  35  3.18151e-04
  1   2  10  39 -2.10492e-04
  1   2  10  50 -2.75246e-04
  1   2  10  60  3.42625e-04
  1   2  10  64 -1.85749e-05
  1   2  10  68 -1.82600e-04
  1   2  10  69  2.00925e-05
  1   2  10  70  2.19064e-05
  1   2  10  76  2.18651e-04
  1   2  10  81  6.81789e-05
  1   2  10  82 -7.13530e-05
  1   2  10  83 -1.46459e-05
  1   2  10  84  1.33363e-05
  1   2  10  88  1.34136e-04
  1   2  10  89 -1.40755e-05
  1   2  10 113 -2.16108e-05
  1   2  10 135 -1.40786e-05
  1   2  10 137 -1.30505e-05
  1   2  10 150 -1.73253e-05
  1   2  11   8  1.50384e-04
  1   2  11  10 -2.10114e-04
  1   2  11  11  2.10522e-04
  1   2  11  15  3.10592e-04
  1   2  11  16  3.10994e-04
  1   2  11  20  8.63997e-04
  1   2  11  21  8.61708e-04
  1   2  11  25  3.38679e-04
  1   2  11  27 -1.75710e-05
  1   2  11  32  3.52046e-04
  1   2  11  37 -8.63340e-04
  1   2  11  38  8.64100e-04
  1   2  11  44 -7.53491e-05
  1   2  11  45 -7.45918e-05
  1   2  11  46  3.60575e-04
  1   2  11  48  6.86535e-05
  1   2  11  54  1.45393e-04
  1   2  11  55 -1.49856e-04
  1   2  11  56 -7.87892e-05
  1   2  11  57 -7.87774e-05
  1   2  11  61 -1.34170e-03
  1   2  11  62 -1.34289e-03
  1   2  11  64 -1.40536e-05
  1   2  11  70  1.09762e-05
  1   2  11  74  1.88866e-04
  1   2  11  75  1.84055e-04
  1   2  11  79 -3.04703e-04
  1   2  11  91 -2.90374e-05
  1   2  11  93 -1.00701e-04
  1   2  11  94 -1.00805e-04
  1   2  11 100  2.51524e-04
  1   2  11 106 -3.38207e-05
  1   2  11 107 -3.37983e-05
  1   2  11 110  3.39947e-05
  1   2  11 111 -3.39638e-05
  1   2  11 112  1.26276e-04
  1   2  11 113  1.21589e-04
  1   2  11 117 -5.11118e-04
  1   2  11 118  3.37706e-04
  1   2  11 119  3.35634e-04
  1   2  11 120 -1.00586e-04
  1   2  11 121  1.00490e-04
  1   2  11 126  5.48730e-05
  1   2  11 128 -1.38115e-04
  1   2  11 129  1.29688e-04
  1   2  11 134  1.34068e-04
  1   2  11 137  4.46175e-04
  1   2  11 142 -1.28332e-04
  1   2  11 143 -1.27760e-04
  1   2  11 144 -1.03835e-05
  1   2  11 145 -7.51730e-04
  1   2  11 149  5.65288e-04
  1   2  11 152 -9.27153e-04
  1   2  11 174 -4.39372e-05
  1   2  12   8 -7.50345e-05
  1   2  12  10  2.50573e-05
  1   2  12  11 -1.88348e-05
  1   2  12  15 -3.12954e-04
  1   2  12  16  3.07748e-04
  1   2  12  20  2.99820e-05
  1   2  12  21 -2.70022e-05
  1   2  12  25 -1.36551e-04
  1   2  12  27  5.34738e-04
  1   2  12  32 -3.66925e-04
  1   2  12  44 -9.62373e-04
  1   2  12  45 -9.62050e-04
  1   2  12  46 -1.11255e-03
  1   2  12  61  2.57753e-04
  1   2  12  62  2.58014e-04
  1   2  12  65  4.68920e-04
  1   2  12  69 -6.57005e-05
  1   2  12  73  3.48601e-04
  1   2  12  74 -2.21310e-05
  1   2  12  75 -4.73249e-05
  1   2  12  83 -1.59876e-04
  1   2  12  84  1.59674e-04
  1   2  12 117  2.85145e-05
  1   2  12 149 -1.63851e-05
  1   2  13   7  2.43450e-04
  1   2  13  12 -1.24705e-04
  1   2  13  19  4.89938e-04
  1   2  13  24 -4.39142e-04
  1   2  13  36 -4.67601e-04
  1   2  13  41 -3.37295e-04
  1   2  13  51 -1.86192e-04
  1   2  13  63  4.78775e-04
  1   2  13  71 -3.66956e-05
  1   2  13  77  3.40401e-04
  1   2  13  80  4.59042e-05
  1   2  13  85 -2.76691e-04
  1   2  13  89  1.62774e-04
  1   2  14  15  2.61220e-05
  1   2  14  37  2.94547e-05
  1   2  14  38 -3.16134e-05
  1   2  14  55 -1.27070e-05
  1   2  14  62  2.97886e-05
  1   2  14  69 -1.82228e-05
  1   2  14  70  1.82182e-05
  1   2  14  73  2.30474e-05
  1   2  14  78 -1.07931e-05
  1   2  14  93  2.39401e-05
  1   2  14  94  2.20156e-05
  1   2  14 111  4.02586e-05
  1   2  14 112  3.41434e-05
  1   2  14 116  3.11364e-05
  1   2  14 119 -5.01740e-05
  1   2  14 127  2.11594e-05
  1   2  14 128 -6.03318e-05
  1   2  14 129  6.02655e-05
  1   2  14 134 -1.10517e-05
  1   2  14 135 -1.27670e-05
  1   2  14 137 -1.49148e-05
  1   2  14 142 -7.99479e-05
  1   2  14 144 -1.15538e-04
  1   2  14 145  1.06518e-04
  1   2  14 148  4.43863e-05
  1   2  14 149 -3.06953e-05
  1   2  14 152 -3.58766e-05
  1   2  14 153 -3.46177e-05
  1   2  15  20  1.44064e-05
  1   2  15  21  1.34539e-05
  1   2  15  47 -1.66677e-05
  1   2  15  56  1.43958e-05
  1   2  15  57 -1.43821e-05
  1   2  15 106  1.40727e-05
  1   2  15 107 -1.41145e-05
  1   2  15 111  1.00381e-05
  1   2  15 142 -1.69132e-05
  1   2  15 148  2.12922e-05
  1   2  15 152  2.62554e-05
  1   2  15 153 -2.82534e-05
  1   2  15 156  1.47151e-05
  1   2  15 170 -1.37555e-05
  1   2  15 171 -1.37229e-05
  1   3   4  12  3.18053e-05
  1   3   4  18  2.56129e-04
  1   3   4  19  6.66554e-05
  1   3   4  29 -1.48079e-04
  1   3   4  41 -8.21268e-05
  1   3   4  43  8.42154e-05
  1   3   4  59 -9.94996e-05
  1   3   4  63  5.96367e-05
  1   3   4  85  1.29486e-05
  1   3   4  98 -4.06628e-05
  1   3   4 122  5.72136e-05
  1   3   4 125  2.14610e-05
  1   3   4 133  5.38655e-05
  1   3   4 140  7.26126e-05
  1   3   4 151  1.54857e-05
  1   3   4 154  3.50589e-05
  1   3   5   7  7.18953e-05
  1   3   5   8  6.56243e-05
  1   3   5   9  2.64411e-05
  1   3   5  12 -5.79619e-05
  1   3   5  13 -6.05046e-05
  1   3   5  14  1.92264e-04
  1   3   5  16  4.67703e-05
  1   3   5  19  6.20762e-05
  1   3   5  20 -3.82406e-05
  1   3   5  21 -1.31814e-05
  1   3   5  22 -1.87546e-04
  1   3   5  23  2.17297e-05
  1   3   5  26  1.94045e-05
  1   3   5  27 -8.45184e-05
  1   3   5  28 -8.40551e-05
  1   3   5  30  1.33432e-04
  1   3   5  31  8.36201e-05
  1   3   5  32 -1.66099e-04
  1   3   5  35 -1.38434e-05
  1   3   5  36 -5.87895e-05
  1   3   5  38  6.75790e-05
  1   3   5  39  2.86277e-05
  1   3   5  41 -1.71064e-04
  1   3   5  42  2.16299e-04
  1   3   5  47  1.87429e-05
  1   3   5  48 -7.88082e-05
  1   3   5  49 -1.91150e-05
  1   3   5  50  6.47111e-05
  1   3   5  52 -5.89865e-05
  1   3   5  53  6.36540e-05
  1   3   5  54 -2.24143e-05
  1   3   5  58  2.30379e-04
  1   3   5  61 -2.14741e-05
  1   3   5  62 -2.24341e-05
  1   3   5  63  5.91560e-05
  1   3   5  64  1.69321e-04
  1   3   5  65  2.28848e-04
  1   3   5  66  2.49225e-04
  1   3   5  67  5.84784e-05
  1   3   5  69  1.72699e-05
  1   3   5  70  1.62501e-05
  1   3   5  71 -5.93620e-05
  1   3   5  75 -2.82126e-05
  1   3   5  76  6.84851e-05
  1   3   5  81 -9.71332e-05
  1   3   5  82 -2.89223e-05
  1   3   5  84 -2.01694e-05
  1   3   5  87  3.93532e-05
  1   3   5  88 -4.86879e-05
  1   3   5  89  4.61338e-05
  1   3   5  90 -1.73654e-05
  1   3   5  91  1.82593e-05
  1   3   5  92  5.80927e-05
  1   3   5  93 -9.06846e-05
  1   3   5  94 -1.01412e-04
  1   3   5  95 -1.17416e-05
  1   3   5  96 -1.35639e-05
  1   3   5  97 -2.86926e-04
  1   3   5  99  7.88319e-05
  1   3   5 101  5.46678e-05
  1   3   5 102  6.48842e-05
  1   3   5 103 -5.86906e-05
  1   3   5 104 -5.87390e-05
  1   3   5 105 -1.52781e-04
  1   3   5 106 -2.32680e-05
  1   3   5 108  9.90681e-05
  1   3   5 109  5.81336e-05
  1   3   5 115  7.55985e-05
  1   3   5 116  6.28516e-05
  1   3   5 118 -1.03408e-04
  1   3   5 119  2.31863e-04
  1   3   5 124 -1.36896e-04
  1   3   5 125 -1.22930e-04
  1   3   5 126  1.09190e-05
  1   3   5 130  3.03003e-04
  1   3   5 131 -5.88292e-05
  1   3   5 132 -3.34950e-04
  1   3   5 133  1.78715e-05
  1   3   5 134  1.84109e-05
  1   3   5 135  1.03664e-05
  1   3   5 136  1.30867e-05
  1   3   5 139 -1.00519e-04
  1   3   5 140  3.66559e-05
  1   3   5 141  3.72840e-04
  1   3   5 143  1.43589e-04
  1   3   5 144  1.55958e-04
  1   3   5 146 -1.42506e-04
  1   3   5 147 -2.50261e-04
  1   3   5 150  6.02161e-05
  1   3   5 153 -2.05055e-05
  1   3   5 154  1.17294e-04
  1   3   5 155  1.56664e-04
  1   3   5 158  1.80685e-05
  1   3   5 160 -2.59813e-04
  1   3   5 164 -2.54970e-05
  1   3   5 165 -2.34946e-05
  1   3   5 168 -1.30357e-05
  1   3   5 169  5.62831e-05
  1   3   5 170  1.77946e-05
  1   3   5 171 -1.97291e-05
  1   3   5 172 -2.46262e-05
  1   3   5 174 -1.39776e-05
  1   3   5 175 -2.59622e-05
  1   3   5 176 -1.19347e-05
  1   3   5 177  2.74050e-05
  1   3   6   8  7.83531e-05
  1   3   6   9  1.61756e-04
  1   3   6  10 -8.62448e-05
  1   3   6  12 -2.03361e-04
  1   3   6  13 -2.70990e-05
  1   3   6  14  5.00578e-04
  1   3   6  16 -1.98842e-04
  1   3   6  17  1.90329e-05
  1   3   6  18 -2.88076e-04
  1   3   6  20 -7.87213e-05
  1   3   6  21 -2.27083e-05
  1   3   6  22 -5.02600e-04
  1   3   6  23  5.22631e-05
  1   3   6  26  3.20243e-04
  1   3   6  27 -1.01164e-04
  1   3   6  28 -9.20257e-05
  1   3   6  29  1.48071e-04
  1   3   6  30  5.28648e-04
  1   3   6  32 -4.14338e-05
  1   3   6  35 -1.47804e-05
  1   3   6  36  1.64251e-05
  1   3   6  37  1.55822e-05
  1   3   6  39  1.30510e-05
  1   3   6  40 -4.72038e-04
  1   3   6  42 -4.88381e-04
  1   3   6  47  1.08303e-05
  1   3   6  50 -4.61163e-05
  1   3   6  51  8.12995e-05
  1   3   6  53 -2.14715e-04
  1   3   6  58  4.56923e-04
  1   3   6  59  1.45999e-05
  1   3   6  60 -3.40570e-05
  1   3   6  61 -1.35264e-04
  1   3   6  62  1.10916e-04
  1   3   6  64 -1.34861e-05
  1   3   6  66  3.07916e-04
  1   3   6  67  1.88499e-04
  1   3   6  68  2.83937e-05
  1   3   6  69 -1.20857e-04
  1   3   6  70  1.06742e-04
  1   3   6  71  2.64964e-05
  1   3   6  73  1.84189e-05
  1   3   6  76 -2.92923e-05
  1   3   6  78  1.21693e-04
  1   3   6  80  8.57665e-05
  1   3   6  81 -7.25316e-05
  1   3   6  83  1.09787e-04
  1   3   6  84 -3.57603e-05
  1   3   6  85  2.44791e-05
  1   3   6  86  6.20544e-05
  1   3   6  87 -1.09718e-05
  1   3   6  88 -1.13694e-05
  1   3   6  90 -2.65004e-04
  1   3   6  91 -1.31031e-04
  1   3   6  92  3.04091e-05
  1   3   6  93  1.04339e-05
  1   3   6  96  3.48034e-05
  1   3   6  97 -8.52947e-04
  1   3   6  98  1.26044e-04
  1   3   6  99  8.73314e-05
  1   3   6 101 -1.96869e-04
  1   3   6 102 -1.08211e-04
  1   3   6 103 -1.14953e-04
  1   3   6 104 -1.04987e-04
  1   3   6 105  3.61927e-04
  1   3   6 106 -2.03692e-04
  1   3   6 107  5.51958e-05
  1   3   6 108  2.45438e-04
  1   3   6 109  1.01209e-04
  1   3   6 110  2.74251e-05
  1   3   6 111 -1.50079e-05
  1   3   6 113 -2.01129e-04
  1   3   6 114 -5.75265e-05
  1   3   6 115  8.22868e-05
  1   3   6 116  3.05471e-04
  1   3   6 117 -1.01877e-05
  1   3   6 118  2.78312e-05
  1   3   6 122 -2.78397e-04
  1   3   6 123 -1.91071e-04
  1   3   6 124 -3.10614e-04
  1   3   6 125 -5.79834e-05
  1   3   6 130 -3.20939e-04
  1   3   6 131 -2.38900e-05
  1   3   6 132 -6.33200e-04
  1   3   6 133 -2.81969e-05
  1   3   6 134 -1.64421e-05
  1   3   6 135 -7.80103e-05
  1   3   6 136 -8.04230e-05
  1   3   6 139 -3.18089e-04
  1   3   6 140 -5.14871e-04
  1   3   6 141 -3.62550e-04
  1   3   6 142  1.18113e-05
  1   3   6 143 -4.01044e-05
  1   3   6 144  1.56388e-04
  1   3   6 146  8.22866e-05
  1   3   6 147 -5.82763e-05
  1   3   6 148 -2.24705e-04
  1   3   6 150 -3.71201e-05
  1   3   6 153  1.69986e-04
  1   3   6 155  1.35029e-04
  1   3   6 156  1.93026e-05
  1   3   6 157 -2.09791e-05
  1   3   6 158  2.04511e-04
  1   3   6 160  6.95453e-05
  1   3   6 161  5.36425e-05
  1   3   6 163  1.05646e-05
  1   3   6 164 -1.44212e-04
  1   3   6 166 -6.20534e-05
  1   3   6 168  4.49789e-05
  1   3   6 170  2.13348e-04
  1   3   6 171 -1.18487e-04
  1   3   6 172 -2.65268e-05
  1   3   6 174  8.25389e-05
  1   3   6 175 -1.63221e-05
  1   3   6 177 -4.29301e-05
  1   3   7   9 -3.23517e-04
  1   3   7  15 -6.12302e-04
  1   3   7  20 -2.57631e-05
  1   3   7  21 -2.69265e-05
  1   3   7  27  5.04353e-04
  1   3   7  33 -2.28200e-05
  1   3   7  34 -2.20517e-05
  1   3   7  37  1.10487e-03
  1   3   7  38 -1.10729e-03
  1   3   7  45 -9.05817e-05
  1   3   7  46  5.73337e-05
  1   3   7  57  2.43550e-05
  1   3   7  62  1.29389e-03
  1   3   7  64  1.60020e-05
  1   3   7  69  1.65816e-05
  1   3   7  70  1.67698e-05
  1   3   7  73  2.76365e-05
  1   3   7  78 -9.79925e-05
  1   3   7  83 -1.55177e-05
  1   3   7  86  6.42364e-05
  1   3   7  87 -6.40407e-05
  1   3   7  90  1.33535e-05
  1   3   7  93  1.64411e-05
  1   3   7  94 -1.56199e-05
  1   3   7 117  1.17928e-05
  1   3   7 142 -1.23944e-05
  1   3   7 144 -1.79369e-05
  1   3   8   9 -2.88596e-04
  1   3   8  10  8.71599e-05
  1   3   8  11 -8.71281e-05
  1   3   8  15 -6.99948e-04
  1   3   8  20 -7.71580e-05
  1   3   8  21  8.22417e-05
  1   3   8  25  1.41731e-05
  1   3   8  27  6.03089e-04
  1   3   8  31 -5.94427e-05
  1   3   8  33  1.88927e-05
  1   3   8  34 -1.91018e-05
  1   3   8  37 -9.26006e-04
  1   3   8  38 -9.20090e-04
  1   3   8  45 -6.68531e-05
  1   3   8  46  7.30542e-05
  1   3   8  55 -5.28367e-05
  1   3   8  62  8.58724e-04
  1   3   8  64 -1.16336e-05
  1   3   8  69  5.40802e-05
  1   3   8  70 -5.39218e-05
  1   3   8  73 -8.64195e-05
  1   3   8  78 -1.73336e-04
  1   3   8  83  2.86151e-05
  1   3   8  86 -7.88682e-05
  1   3   8  87 -7.90820e-05
  1   3   8  90  3.21516e-05
  1   3   8  93  5.03812e-05
  1   3   8  94  4.90589e-05
  1   3   8 144  1.23864e-05
  1   3   9   9 -1.98516e-04
  1   3   9  10 -1.34648e-05
  1   3   9  11 -1.39221e-05
  1   3   9  15 -2.21341e-04
  1   3   9  20  1.43182e-05
  1   3   9  21  1.20519e-05
  1   3   9  25  1.74284e-04
  1   3   9  27 -1.73318e-05
  1   3   9  31 -1.10704e-04
  1   3   9  33  9.37801e-05
  1   3   9  34  9.28107e-05
  1   3   9  37  5.48752e-05
  1   3   9  38 -4.69336e-05
  1   3   9  45 -9.87867e-04
  1   3   9  46  6.69898e-04
  1   3   9  48  1.36505e-04
  1   3   9  56  9.08813e-05
  1   3   9  57 -1.05384e-05
  1   3   9  62 -4.30522e-04
  1   3   9  64 -1.61525e-04
  1   3   9  65 -1.47988e-04
  1   3   9  74 -5.42170e-05
  1   3   9  75 -5.42258e-05
  1   3   9  93  1.91966e-04
  1   3   9  94  1.39745e-04
  1   3   9 100  1.73908e-05
  1   3   9 110 -8.96534e-05
  1   3   9 111 -8.97061e-05
  1   3   9 112 -4.17272e-04
  1   3   9 113  4.98087e-04
  1   3   9 117 -1.82374e-04
  1   3   9 118  2.33668e-04
  1   3   9 119 -2.32960e-04
  1   3   9 120  5.69831e-04
  1   3   9 121 -5.70203e-04
  1   3   9 126 -6.30458e-05
  1   3   9 128 -2.21078e-04
  1   3   9 129  2.19986e-04
  1   3   9 134  8.58779e-05
  1   3   9 137  3.40632e-05
  1   3   9 142 -2.69051e-04
  1   3   9 143 -2.69288e-04
  1   3   9 145 -2.83444e-04
  1   3   9 149  2.21643e-04
  1   3   9 152 -2.35953e-04
  1   3   9 156  3.40689e-05
  1   3   9 157  3.41188e-05
  1   3   9 162 -2.73932e-05
  1   3   9 163 -2.72685e-05
  1   3   9 166 -1.55010e-05
  1   3   9 167  1.56794e-05
  1   3   9 170 -2.17240e-05
  1   3   9 171 -2.18525e-05
  1   3  10   9 -3.12079e-04
  1   3  10  10  3.56419e-05
  1   3  10  11 -3.56056e-05
  1   3  10  15 -6.72299e-05
  1   3  10  20  2.73334e-04
  1   3  10  21 -2.97197e-04
  1   3  10  25 -3.26104e-05
  1   3  10  31 -2.46757e-05
  1   3  10  33 -3.96458e-04
  1   3  10  34  3.96625e-04
  1   3  10  37 -6.00983e-05
  1   3  10  38 -5.36533e-05
  1   3  10  45  1.95969e-04
  1   3  10  46 -4.34677e-05
  1   3  10  48  4.15515e-05
  1   3  10  54 -1.85512e-04
  1   3  10  56  6.72463e-05
  1   3  10  62 -2.56212e-04
  1   3  10  64  1.63122e-04
  1   3  10  65 -1.53831e-04
  1   3  10  74 -1.75418e-05
  1   3  10  75  1.75706e-05
  1   3  10  93  3.46804e-04
  1   3  10  94 -2.69643e-04
  1   3  10 100  2.13664e-05
  1   3  10 106  1.66502e-04
  1   3  10 107  1.71226e-04
  1   3  10 110 -1.81657e-04
  1   3  10 111  1.81986e-04
  1   3  10 112 -2.13854e-04
  1   3  10 113 -2.02440e-04
  1   3  10 117 -3.54659e-04
  1   3  10 118  1.60740e-04
  1   3  10 119  1.60419e-04
  1   3  10 120 -2.39916e-04
  1   3  10 121 -2.40066e-04
  1   3  10 126 -1.10107e-04
  1   3  10 128  3.76740e-04
  1   3  10 129  3.76289e-04
  1   3  10 134 -5.30565e-05
  1   3  10 137  8.85256e-05
  1   3  10 142  3.71903e-04
  1   3  10 143 -3.73196e-04
  1   3  10 145 -4.26380e-04
  1   3  10 149  4.79585e-04
  1   3  10 152 -2.22015e-04
  1   3  10 156  2.30817e-05
  1   3  10 157 -2.30341e-05
  1   3  10 162 -3.12375e-05
  1   3  10 163  3.13306e-05
  1   3  10 166 -2.56788e-05
  1   3  10 167 -2.56221e-05
  1   3  10 170 -9.26092e-05
  1   3  10 171  9.26826e-05
  1   3  10 174 -1.39569e-05
  1   3  10 175  1.38161e-05
  1   3  11   8  4.68774e-05
  1   3  11   9  3.96532e-05
  1   3  11  13 -1.09325e-04
  1   3  11  14 -3.83564e-05
  1   3  11  16 -2.04938e-05
  1   3  11  17 -1.00168e-04
  1   3  11  21  1.18250e-05
  1   3  11  22  3.28594e-04
  1   3  11  23 -1.53092e-04
  1   3  11  30  3.71981e-05
  1   3  11  31  1.96610e-05
  1   3  11  32 -2.01196e-05
  1   3  11  35 -1.49310e-04
  1   3  11  36  7.72129e-05
  1   3  11  39  1.21132e-04
  1   3  11  41  4.17786e-04
  1   3  11  42  2.18117e-04
  1   3  11  44  3.26795e-05
  1   3  11  45  1.32510e-05
  1   3  11  47 -5.49653e-05
  1   3  11  48  3.25509e-05
  1   3  11  49  3.55142e-05
  1   3  11  50 -6.19302e-05
  1   3  11  51  1.13373e-05
  1   3  11  53  8.94088e-05
  1   3  11  54  5.28788e-05
  1   3  11  56 -9.56998e-05
  1   3  11  58 -7.48225e-05
  1   3  11  60  9.34294e-05
  1   3  11  61  5.52532e-05
  1   3  11  62  1.21309e-05
  1   3  11  64 -2.09755e-05
  1   3  11  65  2.70983e-05
  1   3  11  66 -5.13877e-05
  1   3  11  68 -9.45542e-05
  1   3  11  69  2.45056e-05
  1   3  11  70 -1.54969e-04
  1   3  11  72  1.09099e-04
  1   3  11  73 -1.00946e-04
  1   3  11  75 -5.75496e-05
  1   3  11  76 -3.87457e-04
  1   3  11  78  5.54681e-05
  1   3  11  79  5.68161e-05
  1   3  11  80 -3.29531e-05
  1   3  11  81 -2.19696e-05
  1   3  11  82  1.43505e-04
  1   3  11  83 -3.05379e-05
  1   3  11  84  3.17057e-05
  1   3  11  87  5.77236e-05
  1   3  11  88  2.07047e-04
  1   3  11  89 -3.09201e-04
  1   3  11  90 -1.35304e-05
  1   3  11  91  6.81361e-05
  1   3  11  95 -1.82121e-04
  1   3  11  97  1.72971e-04
  1   3  11  99  9.03659e-05
  1   3  11 102  3.00113e-05
  1   3  11 105 -3.09724e-05
  1   3  11 106 -1.60184e-05
  1   3  11 107 -3.75889e-04
  1   3  11 108 -5.00691e-05
  1   3  11 110  1.75857e-04
  1   3  11 111  1.16400e-05
  1   3  11 113 -5.47905e-04
  1   3  11 114 -1.60831e-04
  1   3  11 115  2.08380e-05
  1   3  11 119 -9.07724e-05
  1   3  11 120 -2.28608e-05
  1   3  11 123 -6.86897e-05
  1   3  11 124  1.12925e-04
  1   3  11 126 -4.83556e-05
  1   3  11 127 -1.41566e-05
  1   3  11 130  2.11220e-04
  1   3  11 132  1.23283e-04
  1   3  11 134 -8.26304e-05
  1   3  11 135 -2.46974e-05
  1   3  11 136 -1.95442e-04
  1   3  11 137  3.12559e-04
  1   3  11 138  9.32933e-05
  1   3  11 139  1.77605e-04
  1   3  11 141  2.56901e-05
  1   3  11 142 -4.71716e-05
  1   3  11 143 -4.96814e-05
  1   3  11 144 -2.69898e-04
  1   3  11 146  3.58143e-05
  1   3  11 147 -1.18290e-04
  1   3  11 148  5.20196e-05
  1   3  11 149  2.03161e-05
  1   3  11 150  3.38106e-05
  1   3  11 152 -1.46533e-05
  1   3  11 153  5.61625e-05
  1   3  11 154  1.34314e-04
  1   3  11 155  7.59359e-05
  1   3  11 156 -7.81767e-05
  1   3  11 157  2.95206e-04
  1   3  11 160  6.96953e-05
  1   3  11 161  1.48058e-05
  1   3  11 163  4.65182e-05
  1   3  11 164 -1.92823e-04
  1   3  11 165  1.08183e-05
  1   3  11 166 -1.90792e-04
  1   3  11 167 -2.74348e-04
  1   3  11 168  2.72733e-05
  1   3  11 169  1.62413e-05
  1   3  11 171  1.36170e-04
  1   3  11 172 -4.26937e-04
  1   3  11 175 -1.05647e-04
  1   3  11 176  4.61564e-05
  1   3  11 177 -4.66658e-05
  1   3  12   8 -7.43180e-05
  1   3  12   9  9.10478e-05
  1   3  12  11  1.58041e-05
  1   3  12  12  1.45159e-04
  1   3  12  13  3.22165e-04
  1   3  12  14  1.39600e-04
  1   3  12  16  1.37659e-04
  1   3  12  17 -5.05435e-04
  1   3  12  21 -1.15971e-04
  1   3  12  22  9.35130e-04
  1   3  12  23 -2.33088e-04
  1   3  12  29  1.07647e-04
  1   3  12  30  8.94427e-05
  1   3  12  31 -7.83325e-05
  1   3  12  32  8.29051e-05
  1   3  12  35 -2.73042e-05
  1   3  12  37 -8.12933e-05
  1   3  12  39 -3.45148e-05
  1   3  12  41 -2.01375e-04
  1   3  12  42  6.99481e-04
  1   3  12  44  8.85104e-05
  1   3  12  46 -1.01321e-05
  1   3  12  49 -1.85751e-05
  1   3  12  50  3.96033e-05
  1   3  12  53  2.29056e-05
  1   3  12  54 -9.13266e-05
  1   3  12  55 -2.18033e-05
  1   3  12  57 -3.17565e-04
  1   3  12  58 -3.71311e-04
  1   3  12  59  5.73671e-05
  1   3  12  60  2.22833e-04
  1   3  12  61  3.05628e-05
  1   3  12  63  1.20711e-04
  1   3  12  64 -1.18072e-05
  1   3  12  65  2.11165e-04
  1   3  12  66 -1.29926e-04
  1   3  12  68 -1.02543e-04
  1   3  12  71 -1.26592e-04
  1   3  12  72 -1.24305e-05
  1   3  12  73 -1.02382e-05
  1   3  12  74  1.53342e-05
  1   3  12  75  2.61307e-05
  1   3  12  76 -6.69848e-05
  1   3  12  78 -2.52405e-04
  1   3  12  79  2.51183e-04
  1   3  12  80  1.07507e-05
  1   3  12  82  7.02464e-05
  1   3  12  84 -7.55388e-05
  1   3  12  86 -2.52599e-04
  1   3  12  87  1.85957e-04
  1   3  12  88  3.76160e-05
  1   3  12  90  3.71382e-04
  1   3  12  91  3.67071e-04
  1   3  12  94 -1.23695e-05
  1   3  12  95 -4.59400e-04
  1   3  12  97  4.92058e-04
  1   3  12  99 -2.52830e-04
  1   3  12 102  2.56982e-04
  1   3  12 105 -3.29695e-04
  1   3  12 107  1.23421e-05
  1   3  12 108 -4.80345e-05
  1   3  12 110  1.16503e-05
  1   3  12 113  1.66642e-05
  1   3  12 115 -1.35599e-05
  1   3  12 119  2.68394e-05
  1   3  12 123 -6.96904e-05
  1   3  12 124  1.01881e-04
  1   3  12 130 -4.88044e-05
  1   3  12 132  2.95483e-04
  1   3  12 137 -1.18413e-05
  1   3  12 139  3.68764e-04
  1   3  12 141 -1.15943e-04
  1   3  12 145  1.47539e-05
  1   3  12 146  3.12216e-05
  1   3  12 150  7.81399e-05
  1   3  12 155 -1.69979e-04
  1   3  12 158  6.01078e-05
  1   3  12 160  3.78800e-05
  1   3  12 164 -2.83409e-05
  1   3  12 166  3.10880e-05
  1   3  12 167  1.32062e-04
  1   3  12 168  4.08322e-05
  1   3  12 174  1.10973e-05
  1   3  12 175  4.99644e-05
  1   3  12 177  2.28341e-05
  1   3  13   9  9.06855e-05
  1   3  13  10  2.67895e-05
  1   3  13  11  2.68842e-05
  1   3  13  15  6.33988e-05
  1   3  13  20  1.08768e-05
  1   3  13  21  1.09907e-05
  1   3  13  25 -6.41717e-05
  1   3  13  31  2.23768e-04
  1   3  13  45 -1.31828e-04
  1   3  13  46 -9.87825e-05
  1   3  13  48 -2.88186e-05
  1   3  13  56  1.76441e-04
  1   3  13  57 -1.79813e-05
  1   3  13  62  2.70051e-05
  1   3  13  64 -4.63348e-05
  1   3  13  65 -5.03125e-05
  1   3  13  74 -7.62926e-05
  1   3  13  75 -7.62876e-05
  1   3  13  93  1.62043e-05
  1   3  13  94 -2.17381e-05
  1   3  13 100 -8.06631e-05
  1   3  13 106  2.47057e-04
  1   3  13 107 -2.46397e-04
  1   3  13 110 -3.43879e-04
  1   3  13 111 -3.43761e-04
  1   3  13 112 -3.26217e-04
  1   3  13 113  3.24505e-04
  1   3  13 117 -6.99106e-04
  1   3  13 118  3.22213e-04
  1   3  13 119 -3.16596e-04
  1   3  13 120  4.45211e-04
  1   3  13 121 -4.45302e-04
  1   3  13 126 -2.90509e-04
  1   3  13 128 -4.80981e-04
  1   3  13 129  4.81055e-04
  1   3  13 134  5.78690e-05
  1   3  13 137  4.03510e-05
  1   3  13 142 -5.56094e-04
  1   3  13 143 -5.55644e-04
  1   3  13 145 -5.90292e-04
  1   3  13 149  8.36364e-04
  1   3  13 152 -6.25836e-04
  1   3  13 156  1.20107e-04
  1   3  13 157  1.20514e-04
  1   3  13 162 -6.03506e-05
  1   3  13 163 -6.04622e-05
  1   3  13 166 -6.26470e-05
  1   3  13 167  6.30111e-05
  1   3  13 170 -1.98717e-04
  1   3  13 171 -1.98864e-04
  1   3  13 174 -1.52499e-05
  1   3  13 175 -1.53030e-05
  1   3  14  17 -5.97447e-05
  1   3  14  22  1.69263e-05
  1   3  14  23 -1.44110e-04
  1   3  14  30  2.91463e-05
  1   3  14  39  1.70838e-05
  1   3  14  41  1.71859e-05
  1   3  14  44 -2.48916e-05
  1   3  14  50  1.26251e-04
  1   3  14  51  1.07454e-04
  1   3  14  53  1.51266e-05
  1   3  14  60 -1.28102e-04
  1   3  14  68  1.52116e-05
  1   3  14  72 -3.41118e-04
  1   3  14  76 -9.04953e-05
  1   3  14  77  7.20931e-04
  1   3  14  81 -8.88634e-05
  1   3  14 132 -2.09327e-05
  1   3  14 138 -9.45199e-04
  1   3  14 144 -2.87370e-05
  1   3  14 147 -2.39833e-05
  1   3  14 151 -9.49553e-05
  1   3  15  13  5.55194e-05
  1   3  15  17  5.23775e-05
  1   3  15  19  9.81955e-05
  1   3  15  22  1.18027e-05
  1   3  15  23  6.25336e-05
  1   3  15  30  1.19959e-05
  1   3  15  35  9.76548e-05
  1   3  15  36 -8.74420e-04
  1   3  15  39 -1.01058e-04
  1   3  15  44  2.65984e-05
  1   3  15  60 -2.46356e-04
  1   3  15  63 -8.11891e-04
  1   3  15  67 -9.25156e-04
  1   3  15  77 -1.09531e-05
  1   3  15  81 -4.35236e-05
  1   3  15  82  8.48737e-05
  1   3  15  95 -1.25191e-05
  1   3  15  96 -1.11229e-05
  1   3  15 140 -4.00433e-04
  1   3  15 141 -3.29798e-05
  1   3  15 143  1.27621e-05
  1   3  15 144  2.13877e-05
  1   3  15 148 -1.44751e-05
  1   3  15 152  2.82788e-04
  1   3  15 153  2.79701e-04
  1   4   5   8  8.33470e-05
  1   4   5   9  8.58434e-05
  1   4   5  12  2.18217e-04
  1   4   5  13  2.61969e-05
  1   4   5  14 -5.00570e-04
  1   4   5  16  1.97918e-04
  1   4   5  17  7.11542e-05
  1   4   5  18  3.37141e-05
  1   4   5  19  4.69472e-05
  1   4   5  20  7.81930e-05
  1   4   5  21  2.16990e-05
  1   4   5  22  5.02661e-04
  1   4   5  23 -5.21591e-05
  1   4   5  24  5.87117e-05
  1   4   5  26 -3.19580e-04
  1   4   5  27  9.87054e-05
  1   4   5  28  8.95030e-05
  1   4   5  30 -5.28716e-04
  1   4   5  31  1.71235e-05
  1   4   5  32 -3.07207e-05
  1   4   5  35  1.47418e-05
  1   4   5  37  1.54058e-05
  1   4   5  38  1.62878e-04
  1   4   5  39 -1.31989e-05
  1   4   5  40 -5.84960e-04
  1   4   5  41 -1.06214e-04
  1   4   5  42  1.43995e-04
  1   4   5  47  1.07835e-05
  1   4   5  49  2.12564e-05
  1   4   5  50  7.32327e-05
  1   4   5  51  8.08624e-05
  1   4   5  53  5.65467e-05
  1   4   5  54 -1.46620e-05
  1   4   5  58 -4.56952e-04
  1   4   5  59 -1.68169e-05
  1   4   5  60 -2.86743e-05
  1   4   5  61  1.36850e-04
  1   4   5  62 -1.07438e-04
  1   4   5  63  7.13241e-05
  1   4   5  64  1.26010e-05
  1   4   5  66 -3.07979e-04
  1   4   5  68  2.32387e-05
  1   4   5  69 -1.20804e-04
  1   4   5  70  1.07133e-04
  1   4   5  73 -1.84294e-05
  1   4   5  76  2.93041e-05
  1   4   5  77  1.75877e-05
  1   4   5  78  1.21862e-04
  1   4   5  80  3.40802e-05
  1   4   5  81  2.23149e-04
  1   4   5  82 -8.38067e-05
  1   4   5  83  1.08712e-04
  1   4   5  84 -3.62457e-05
  1   4   5  85 -5.69979e-05
  1   4   5  86  6.12271e-05
  1   4   5  87 -1.12286e-05
  1   4   5  88  1.87057e-05
  1   4   5  90  2.65056e-04
  1   4   5  91 -1.17812e-05
  1   4   5  92 -3.94155e-05
  1   4   5  93  2.30695e-05
  1   4   5  94  1.19452e-05
  1   4   5  96  5.20547e-04
  1   4   5  97  8.52957e-04
  1   4   5  99 -8.72977e-05
  1   4   5 100  1.30335e-04
  1   4   5 101 -1.96417e-04
  1   4   5 105 -2.31873e-05
  1   4   5 106 -2.01985e-04
  1   4   5 107  5.48637e-05
  1   4   5 108 -2.45379e-04
  1   4   5 111  1.48972e-05
  1   4   5 112  2.09836e-05
  1   4   5 113 -2.00398e-04
  1   4   5 114 -5.82956e-05
  1   4   5 115 -6.21061e-05
  1   4   5 116  2.94969e-04
  1   4   5 118 -2.75841e-05
  1   4   5 122  1.92901e-05
  1   4   5 123  1.91021e-04
  1   4   5 124  3.10608e-04
  1   4   5 125  5.85309e-05
  1   4   5 130  1.68689e-04
  1   4   5 131  3.56299e-05
  1   4   5 132  6.33215e-04
  1   4   5 133  4.00435e-05
  1   4   5 134 -1.66372e-05
  1   4   5 135 -7.77312e-05
  1   4   5 136 -8.00257e-05
  1   4   5 138  5.84802e-05
  1   4   5 139  3.18038e-04
  1   4   5 140  9.09404e-05
  1   4   5 141  3.24287e-04
  1   4   5 142  1.12212e-05
  1   4   5 143 -3.90614e-05
  1   4   5 144 -1.51030e-04
  1   4   5 146 -8.23752e-05
  1   4   5 147  1.02890e-05
  1   4   5 148  2.20709e-04
  1   4   5 150  4.94084e-05
  1   4   5 153 -1.70224e-04
  1   4   5 154 -5.77059e-05
  1   4   5 155 -1.35023e-04
  1   4   5 156  1.92896e-05
  1   4   5 157 -2.00585e-05
  1   4   5 158 -2.04527e-04
  1   4   5 159  5.85151e-05
  1   4   5 160  6.43661e-05
  1   4   5 163 -2.80678e-05
  1   4   5 164  1.44243e-04
  1   4   5 166 -6.16647e-05
  1   4   5 168 -4.50012e-05
  1   4   5 170 -1.29528e-05
  1   4   5 171  1.18809e-04
  1   4   5 172  2.66983e-05
  1   4   5 174 -6.98526e-05
  1   4   5 175  1.61968e-05
  1   4   5 177  4.25926e-05
  1   4   6   7  6.27928e-05
  1   4   6   9 -1.37422e-05
  1   4   6  10 -7.38972e-05
  1   4   6  12  5.85808e-05
  1   4   6  13 -6.04520e-05
  1   4   6  14  1.92345e-04
  1   4   6  16 -3.22444e-05
  1   4   6  17 -6.20182e-05
  1   4   6  18 -5.74946e-05
  1   4   6  20 -3.60215e-05
  1   4   6  21 -1.21063e-05
  1   4   6  22 -1.87542e-04
  1   4   6  23  2.20412e-05
  1   4   6  24 -6.11283e-05
  1   4   6  26  1.73334e-05
  1   4   6  27 -1.13564e-05
  1   4   6  28 -1.11266e-05
  1   4   6  29  5.74923e-05
  1   4   6  30  1.33500e-04
  1   4   6  32  1.64239e-04
  1   4   6  35 -1.40551e-05
  1   4   6  39  2.85999e-05
  1   4   6  41 -1.16957e-05
  1   4   6  42 -3.12651e-04
  1   4   6  47 -1.87880e-05
  1   4   6  48 -7.88328e-05
  1   4   6  49 -1.97650e-05
  1   4   6  50  8.97363e-05
  1   4   6  52 -5.79536e-05
  1   4   6  53 -1.77228e-04
  1   4   6  58  2.30431e-04
  1   4   6  60  2.40701e-05
  1   4   6  61  4.29137e-05
  1   4   6  62 -2.26272e-05
  1   4   6  64  1.71088e-04
  1   4   6  65 -2.30173e-04
  1   4   6  66  2.49237e-04
  1   4   6  68  1.55654e-05
  1   4   6  72 -1.12282e-05
  1   4   6  75 -2.81419e-05
  1   4   6  76  6.83043e-05
  1   4   6  77  5.78186e-05
  1   4   6  78 -1.35358e-05
  1   4   6  79  1.16746e-05
  1   4   6  81 -9.85906e-05
  1   4   6  82 -1.81792e-04
  1   4   6  84  1.45179e-05
  1   4   6  87  1.60576e-05
  1   4   6  88 -7.31349e-05
  1   4   6  89  4.66444e-05
  1   4   6  91  1.25913e-05
  1   4   6  92  5.70381e-05
  1   4   6  93 -3.45829e-05
  1   4   6  94  1.88884e-05
  1   4   6  95 -1.17580e-05
  1   4   6  96  5.86903e-05
  1   4   6  97 -2.86919e-04
  1   4   6  98  5.84345e-05
  1   4   6  99  7.87297e-05
  1   4   6 101 -5.15239e-05
  1   4   6 105  1.29666e-04
  1   4   6 107 -1.61362e-05
  1   4   6 108  9.90321e-05
  1   4   6 115 -9.04813e-05
  1   4   6 116 -4.48705e-05
  1   4   6 118 -1.03794e-04
  1   4   6 119 -2.33506e-04
  1   4   6 122 -5.83350e-05
  1   4   6 124 -1.36955e-04
  1   4   6 125  1.29392e-04
  1   4   6 126  1.09798e-05
  1   4   6 130 -1.57781e-04
  1   4   6 131 -5.83775e-05
  1   4   6 132 -3.34948e-04
  1   4   6 133  1.66644e-05
  1   4   6 134 -1.84106e-05
  1   4   6 135 -1.00693e-05
  1   4   6 136 -1.56948e-05
  1   4   6 138  6.61190e-05
  1   4   6 139 -1.00395e-04
  1   4   6 140 -5.84943e-05
  1   4   6 141 -2.85644e-04
  1   4   6 143  2.37489e-05
  1   4   6 144 -3.14092e-05
  1   4   6 146 -1.42616e-04
  1   4   6 148  2.75221e-05
  1   4   6 150  4.85162e-05
  1   4   6 155  1.56667e-04
  1   4   6 158  1.82419e-05
  1   4   6 159  1.62714e-05
  1   4   6 160  1.42914e-04
  1   4   6 161  5.73554e-05
  1   4   6 164 -2.57060e-05
  1   4   6 165 -1.92849e-05
  1   4   6 168 -1.30977e-05
  1   4   6 170  3.79760e-05
  1   4   6 171 -1.97685e-05
  1   4   6 172 -2.46571e-05
  1   4   6 173 -5.82108e-05
  1   4   6 174 -3.99117e-05
  1   4   6 175 -2.60014e-05
  1   4   6 176 -1.20344e-05
  1   4   6 177  2.69474e-05
  1   4   7   9 -1.76935e-04
  1   4   7  10  1.43586e-05
  1   4   7  11 -1.43560e-05
  1   4   7  15  2.34897e-05
  1   4   7  20  3.94725e-05
  1   4   7  21  3.94610e-05
  1   4   7  25  1.86132e-05
  1   4   7  27  1.44584e-05
  1   4   7  33  2.62038e-05
  1   4   7  34 -2.69981e-05
  1   4   7  37 -1.25108e-05
  1   4   7  38 -1.17324e-05
  1   4   7  45  2.17214e-04
  1   4   7  46  2.41810e-04
  1   4   7  48  1.53228e-05
  1   4   7  56 -2.47904e-05
  1   4   7  62 -1.29826e-04
  1   4   7  64  9.23836e-05
  1   4   7  65 -9.23873e-05
  1   4   7  74  1.62865e-05
  1   4   7  75  1.59991e-05
  1   4   7 100  3.60000e-05
  1   4   7 112  2.22902e-05
  1   4   7 113  2.29899e-05
  1   4   7 117 -5.24782e-05
  1   4   7 118  4.06466e-05
  1   4   7 119  4.11154e-05
  1   4   7 120  2.24136e-05
  1   4   7 121  2.23889e-05
  1   4   7 126  1.36670e-05
  1   4   7 128 -2.63623e-05
  1   4   7 129  2.49431e-05
  1   4   7 134  2.74701e-05
  1   4   7 137  6.09939e-05
  1   4   7 142 -1.36634e-05
  1   4   7 143  1.38632e-05
  1   4   7 145 -7.35682e-05
  1   4   7 149  9.88824e-05
  1   4   7 152 -1.24758e-04
  1   4   8   9 -2.57927e-05
  1   4   8  10 -2.85123e-05
  1   4   8  11 -2.83554e-05
  1   4   8  15  1.49562e-04
  1   4   8  20  8.45468e-05
  1   4   8  21 -8.72499e-05
  1   4   8  25  9.48259e-05
  1   4   8  31 -1.28172e-04
  1   4   8  33  6.18154e-05
  1   4   8  34  6.02396e-05
  1   4   8  37 -1.99322e-05
  1   4   8  38  1.74915e-05
  1   4   8  45 -1.73306e-04
  1   4   8  46 -9.90530e-05
  1   4   8  62  9.74074e-05
  1   4   8  64 -5.92423e-05
  1   4   8  65 -6.02599e-05
  1   4   8  74  1.83922e-05
  1   4   8  75 -1.83182e-05
  1   4   8 100  1.21166e-05
  1   4   8 106 -1.69083e-05
  1   4   8 107  1.62776e-05
  1   4   8 110  2.67369e-05
  1   4   8 111 -2.71990e-05
  1   4   8 112  2.59638e-05
  1   4   8 113 -2.52651e-05
  1   4   8 117 -6.19656e-05
  1   4   8 118  3.05784e-05
  1   4   8 119 -3.06230e-05
  1   4   8 120 -2.10057e-05
  1   4   8 121  2.08802e-05
  1   4   8 134  1.71393e-05
  1   4   8 137  5.53783e-05
  1   4   8 142 -1.26603e-05
  1   4   8 143 -1.33921e-05
  1   4   8 145 -6.56887e-05
  1   4   8 149  7.12685e-05
  1   4   8 152 -1.14625e-04
  1   4   9   9 -2.30192e-04
  1   4   9  10  2.82390e-05
  1   4   9  11 -2.85000e-05
  1   4   9  15  8.44084e-04
  1   4   9  20 -3.90766e-05
  1   4   9  21 -3.83621e-05
  1   4   9  25  2.40035e-05
  1   4   9  27 -6.03839e-04
  1   4   9  31  1.62838e-04
  1   4   9  33  2.55975e-05
  1   4   9  34 -2.55116e-05
  1   4   9  37  8.40166e-04
  1   4   9  38  8.39200e-04
  1   4   9  45  2.90613e-05
  1   4   9  46  2.26985e-04
  1   4   9  48 -1.09100e-05
  1   4   9  55 -1.53184e-04
  1   4   9  57  9.01828e-05
  1   4   9  62 -6.81597e-04
  1   4   9  69  1.27153e-04
  1   4   9  70 -1.26605e-04
  1   4   9  73 -1.18095e-04
  1   4   9  78  3.75044e-05
  1   4   9  83  2.17863e-05
  1   4   9  86  8.05562e-05
  1   4   9  87  8.07894e-05
  1   4   9  90  3.21265e-05
  1   4   9  91  3.20185e-05
  1   4   9  93 -3.01208e-04
  1   4   9  94 -2.93833e-04
  1   4   9 112 -1.51663e-04
  1   4   9 117 -1.44736e-04
  1   4   9 121 -1.27369e-05
  1   4   9 142  5.00373e-05
  1   4   9 143  2.32010e-05
  1   4   9 144 -6.40779e-05
  1   4   9 145  2.58446e-04
  1   4   9 149  3.18009e-05
  1   4  10   9  1.70005e-04
  1   4  10  10  7.17376e-05
  1   4  10  11  7.18914e-05
  1   4  10  15 -3.48516e-04
  1   4  10  20 -2.25913e-04
  1   4  10  21  1.39948e-04
  1   4  10  27  3.95516e-04
  1   4  10  33  1.29808e-04
  1   4  10  34  1.26061e-04
  1   4  10  37 -2.02268e-04
  1   4  10  38  2.02119e-04
  1   4  10  45 -4.97460e-05
  1   4  10  46  1.29784e-05
  1   4  10  54  1.04065e-04
  1   4  10  55 -7.42653e-05
  1   4  10  57 -6.71045e-05
  1   4  10  62 -8.32312e-04
  1   4  10  69  4.90201e-05
  1   4  10  70  4.85883e-05
  1   4  10  78  6.17647e-05
  1   4  10  83 -3.75018e-05
  1   4  10  86 -3.90262e-05
  1   4  10  87  3.89658e-05
  1   4  10  90  6.41946e-05
  1   4  10  91 -6.26087e-05
  1   4  10  93 -2.19775e-04
  1   4  10  94  2.31965e-04
  1   4  10 106 -1.24568e-04
  1   4  10 107 -8.36792e-05
  1   4  10 110  2.07478e-05
  1   4  10 111 -1.77976e-05
  1   4  10 112 -5.61068e-04
  1   4  10 117 -1.98402e-04
  1   4  10 119 -1.07645e-05
  1   4  10 120  1.95993e-05
  1   4  10 121 -3.83776e-05
  1   4  10 128  1.39374e-05
  1   4  10 129  2.40464e-05
  1   4  10 142 -2.25277e-05
  1   4  10 143  6.28527e-05
  1   4  10 144  7.34469e-05
  1   4  10 145  3.28297e-04
  1   4  10 149  2.92024e-05
  1   4  11   8 -9.45788e-05
  1   4  11   9  9.55037e-05
  1   4  11  13 -3.21496e-04
  1   4  11  14 -1.39570e-04
  1   4  11  16 -1.53541e-04
  1   4  11  17 -2.66966e-04
  1   4  11  18  1.07072e-05
  1   4  11  22 -9.35215e-04
  1   4  11  23  2.32919e-04
  1   4  11  30 -8.93710e-05
  1   4  11  31  7.34281e-05
  1   4  11  32  7.85288e-05
  1   4  11  35 -7.84664e-04
  1   4  11  37 -8.21219e-05
  1   4  11  39  3.44596e-05
  1   4  11  40 -2.72011e-04
  1   4  11  41 -3.16389e-04
  1   4  11  42 -6.99450e-04
  1   4  11  43 -6.49303e-05
  1   4  11  44 -5.32411e-05
  1   4  11  45  1.89943e-05
  1   4  11  49 -1.82937e-05
  1   4  11  50 -1.09182e-04
  1   4  11  53 -5.83416e-04
  1   4  11  54 -6.39451e-05
  1   4  11  57  2.20334e-04
  1   4  11  58  3.71345e-04
  1   4  11  60 -6.35940e-05
  1   4  11  61 -8.24326e-05
  1   4  11  63  2.03909e-04
  1   4  11  65  2.16173e-04
  1   4  11  66  1.56688e-04
  1   4  11  68  1.02554e-04
  1   4  11  70  1.32045e-05
  1   4  11  72 -1.03985e-05
  1   4  11  73  1.02454e-05
  1   4  11  75  2.61402e-05
  1   4  11  76  6.60689e-05
  1   4  11  77  2.32344e-04
  1   4  11  78  2.45276e-04
  1   4  11  79  2.59519e-04
  1   4  11  80 -6.15502e-05
  1   4  11  81  3.91915e-05
  1   4  11  82 -1.80965e-04
  1   4  11  84 -1.45335e-05
  1   4  11  86 -2.52425e-04
  1   4  11  87 -1.95407e-04
  1   4  11  88  1.79176e-05
  1   4  11  90 -3.08844e-05
  1   4  11  91  2.84208e-04
  1   4  11  93  1.27454e-05
  1   4  11  94 -1.53622e-05
  1   4  11  95  4.59431e-04
  1   4  11  97 -4.92068e-04
  1   4  11  99  2.52865e-04
  1   4  11 100 -1.07179e-05
  1   4  11 102 -2.56943e-04
  1   4  11 105  3.29494e-04
  1   4  11 107  1.20885e-05
  1   4  11 108  4.80333e-05
  1   4  11 110 -1.16004e-05
  1   4  11 115  1.33736e-05
  1   4  11 119 -2.68934e-05
  1   4  11 123  6.97484e-05
  1   4  11 124 -1.01872e-04
  1   4  11 130  4.88499e-05
  1   4  11 132 -2.95441e-04
  1   4  11 133 -2.62692e-04
  1   4  11 137  1.19657e-05
  1   4  11 139 -3.68789e-04
  1   4  11 141  1.16093e-04
  1   4  11 146 -3.13819e-05
  1   4  11 150 -7.79789e-05
  1   4  11 155  1.69966e-04
  1   4  11 158 -3.99747e-05
  1   4  11 160  1.24774e-05
  1   4  11 164 -3.30256e-05
  1   4  11 167 -4.59699e-05
  1   4  11 168 -5.33643e-05
  1   4  11 169  7.64683e-05
  1   4  11 171  3.68910e-05
  1   4  11 175  3.43513e-05
  1   4  11 177 -2.08455e-05
  1   4  12   8 -4.03479e-05
  1   4  12   9 -4.08568e-05
  1   4  12  11 -1.03894e-05
  1   4  12  12  1.04295e-05
  1   4  12  13 -1.09328e-04
  1   4  12  14 -3.84597e-05
  1   4  12  17  5.77510e-04
  1   4  12  21  1.23542e-04
  1   4  12  22  3.28603e-04
  1   4  12  23 -1.53136e-04
  1   4  12  24  5.46797e-05
  1   4  12  30  3.70841e-05
  1   4  12  31  2.76361e-05
  1   4  12  32  2.79176e-05
  1   4  12  35  1.32356e-04
  1   4  12  36 -1.53736e-05
  1   4  12  39  1.20913e-04
  1   4  12  41  6.61266e-05
  1   4  12  42  2.18043e-04
  1   4  12  47  5.51623e-05
  1   4  12  48  3.25145e-05
  1   4  12  49 -3.56353e-05
  1   4  12  50 -4.51118e-05
  1   4  12  51  2.83682e-05
  1   4  12  53 -8.78016e-05
  1   4  12  54 -4.49318e-05
  1   4  12  56 -9.56593e-05
  1   4  12  57  2.43179e-05
  1   4  12  58 -7.50085e-05
  1   4  12  60 -1.25083e-04
  1   4  12  61 -5.57239e-05
  1   4  12  64 -2.60699e-05
  1   4  12  65 -1.27790e-05
  1   4  12  66  1.42863e-04
  1   4  12  68 -9.48109e-05
  1   4  12  69  4.20580e-05
  1   4  12  70 -1.30922e-04
  1   4  12  72 -1.08735e-04
  1   4  12  73 -1.01061e-04
  1   4  12  74  1.05463e-05
  1   4  12  75  5.57238e-05
  1   4  12  76 -3.87437e-04
  1   4  12  78  7.20921e-05
  1   4  12  79 -7.32944e-05
  1   4  12  80 -2.40061e-05
  1   4  12  81  6.51956e-05
  1   4  12  82  2.35221e-04
  1   4  12  83  1.70509e-04
  1   4  12  84  1.58597e-04
  1   4  12  87  3.87519e-05
  1   4  12  88 -1.97744e-05
  1   4  12  89 -3.09618e-04
  1   4  12  92  1.42617e-05
  1   4  12  95 -1.82141e-04
  1   4  12  97  1.72972e-04
  1   4  12  99  9.04469e-05
  1   4  12 102  2.99706e-05
  1   4  12 104 -1.04482e-05
  1   4  12 105 -3.02395e-05
  1   4  12 106 -1.61858e-05
  1   4  12 107  3.73865e-04
  1   4  12 108 -5.00734e-05
  1   4  12 110  1.76302e-04
  1   4  12 111  1.16220e-05
  1   4  12 113  5.45054e-04
  1   4  12 114  1.63735e-05
  1   4  12 115  2.09344e-05
  1   4  12 119 -8.99094e-05
  1   4  12 120 -2.26391e-05
  1   4  12 123 -6.86850e-05
  1   4  12 124  1.12969e-04
  1   4  12 126 -5.30849e-05
  1   4  12 127 -1.41334e-05
  1   4  12 130  2.11205e-04
  1   4  12 132  1.23274e-04
  1   4  12 134 -8.26177e-05
  1   4  12 135 -2.45689e-05
  1   4  12 136 -1.99817e-04
  1   4  12 137  3.12772e-04
  1   4  12 138 -2.78435e-05
  1   4  12 139  1.77470e-04
  1   4  12 141  2.56390e-05
  1   4  12 142 -4.36620e-05
  1   4  12 143 -4.67734e-05
  1   4  12 144  2.54626e-04
  1   4  12 146  3.58991e-05
  1   4  12 147  2.67878e-05
  1   4  12 148 -5.09120e-05
  1   4  12 149  2.00623e-05
  1   4  12 150  3.38803e-05
  1   4  12 152 -1.37229e-05
  1   4  12 153  5.71410e-05
  1   4  12 154  3.02330e-05
  1   4  12 155  7.59208e-05
  1   4  12 156 -7.84371e-05
  1   4  12 157  8.12133e-05
  1   4  12 158 -1.29405e-05
  1   4  12 160 -4.50836e-05
  1   4  12 161  1.46263e-05
  1   4  12 163 -5.10643e-05
  1   4  12 164  1.02036e-04
  1   4  12 166 -1.85420e-04
  1   4  12 167 -2.80252e-04
  1   4  12 168  3.26307e-05
  1   4  12 169  4.12530e-05
  1   4  12 172 -4.26859e-04
  1   4  12 173 -1.25157e-05
  1   4  12 174  1.56319e-05
  1   4  12 175  1.05465e-04
  1   4  12 176 -2.58507e-05
  1   4  12 177 -4.00151e-05
  1   4  13   9  2.13072e-04
  1   4  13  10 -4.19849e-05
  1   4  13  11  4.18426e-05
  1   4  13  20 -2.05504e-05
  1   4  13  21 -2.08229e-05
  1   4  13  27  2.51369e-04
  1   4  13  31 -1.41065e-04
  1   4  13  37  3.33813e-05
  1   4  13  38  3.33613e-05
  1   4  13  45 -8.62813e-05
  1   4  13  46  4.07292e-05
  1   4  13  55  2.46670e-04
  1   4  13  56  1.62772e-05
  1   4  13  57  1.76048e-04
  1   4  13  62  1.56891e-04
  1   4  13  69  7.39481e-05
  1   4  13  70 -7.39636e-05
  1   4  13  73 -1.32327e-04
  1   4  13  78  1.37741e-04
  1   4  13  83  1.29335e-05
  1   4  13  90  1.78046e-05
  1   4  13  91  1.77581e-05
  1   4  13  93 -5.65601e-04
  1   4  13  94 -5.65996e-04
  1   4  13 107 -1.33491e-05
  1   4  13 110 -4.15069e-05
  1   4  13 111 -4.48025e-05
  1   4  13 112  2.07164e-05
  1   4  13 113  1.95320e-05
  1   4  13 117 -5.19201e-05
  1   4  13 118  2.65331e-05
  1   4  13 119  4.24113e-05
  1   4  13 120  1.84530e-05
  1   4  13 121  1.81807e-05
  1   4  13 126 -1.55673e-05
  1   4  13 128  1.28290e-05
  1   4  13 129 -1.33899e-05
  1   4  13 142  5.94078e-05
  1   4  13 143 -5.20294e-05
  1   4  13 144 -1.03421e-05
  1   4  13 145  8.21066e-05
  1   4  13 149  2.41075e-05
  1   4  13 152 -2.41341e-05
  1   4  13 156  1.30798e-05
  1   4  14  13  5.57381e-05
  1   4  14  17 -2.06938e-04
  1   4  14  19 -2.64867e-04
  1   4  14  22  1.17938e-05
  1   4  14  23  6.24919e-05
  1   4  14  30  1.19905e-05
  1   4  14  35  9.75144e-05
  1   4  14  39 -1.00907e-04
  1   4  14  44  5.57731e-05
  1   4  14  60 -2.46434e-04
  1   4  14  63 -2.65193e-04
  1   4  14  81 -1.66245e-04
  1   4  14  82 -8.52439e-05
  1   4  14  85  1.08541e-04
  1   4  14  88  8.99392e-05
  1   4  14  95 -1.25164e-05
  1   4  14  98  6.68355e-05
  1   4  14 104  9.59089e-04
  1   4  14 107  1.02712e-05
  1   4  14 114 -1.46406e-05
  1   4  14 131  1.70710e-05
  1   4  14 140  4.89628e-05
  1   4  14 141 -3.29737e-05
  1   4  14 143 -1.75496e-05
  1   4  14 144 -1.04738e-05
  1   4  15  17  1.56167e-04
  1   4  15  22 -1.69258e-05
  1   4  15  23  1.44174e-04
  1   4  15  29  8.85526e-04
  1   4  15  30 -2.91704e-05
  1   4  15  39 -1.70584e-05
  1   4  15  41  2.20889e-04
  1   4  15  50 -1.26522e-04
  1   4  15  51  1.10302e-04
  1   4  15  60  1.28071e-04
  1   4  15  68 -1.52034e-05
  1   4  15  71  3.05501e-05
  1   4  15  76  9.12597e-05
  1   4  15  81 -8.81624e-05
  1   4  15  92  1.28452e-04
  1   4  15 103 -7.84217e-04
  1   4  15 132  2.09278e-05
  1   4  15 153  2.33997e-05
  1   4  15 154 -1.13322e-05
  1   5   6  12 -8.57139e-05
  1   5   6  24 -1.06861e-04
  1   5   6  36 -1.10185e-04
  1   5   6  38  4.56347e-05
  1   5   6  43 -2.33243e-04
  1   5   6  59 -4.05689e-04
  1   5   6  67 -1.47920e-04
  1   5   6  71 -5.14183e-05
  1   5   6  77  6.69116e-05
  1   5   6  89  4.40955e-05
  1   5   6  96 -9.15402e-04
  1   5   6 103  1.56030e-04
  1   5   6 104  2.15829e-04
  1   5   6 109 -2.40741e-04
  1   5   6 110  1.11980e-05
  1   5   6 125 -4.80759e-04
  1   5   6 133  1.14611e-03
  1   5   6 138  4.01394e-04
  1   5   6 147 -8.17855e-04
  1   5   6 151  5.23137e-05
  1   5   6 159 -5.31305e-05
  1   5   6 173  3.46285e-05
  1   5   6 176  4.36047e-05
  1   5   7   8 -2.24207e-04
  1   5   7   9  2.24704e-04
  1   5   7  10 -2.46266e-05
  1   5   7  11 -2.45948e-05
  1   5   7  15 -7.82710e-05
  1   5   7  16 -7.91957e-05
  1   5   7  21  9.66078e-05
  1   5   7  28 -2.64891e-04
  1   5   7  32 -1.86282e-04
  1   5   7  33  1.05650e-04
  1   5   7  34  1.05023e-04
  1   5   7  37 -9.70530e-05
  1   5   7  45 -2.49099e-04
  1   5   7  46 -5.04842e-05
  1   5   7  48 -2.48347e-05
  1   5   7  61 -1.90594e-04
  1   5   7  62  1.86275e-04
  1   5   7  64 -1.44584e-04
  1   5   7  65 -1.39901e-04
  1   5   7  69 -2.23259e-05
  1   5   7  70 -2.24394e-05
  1   5   7  72  4.91416e-05
  1   5   7  73 -4.96967e-05
  1   5   7  79  2.66275e-05
  1   5   7  86 -2.13549e-05
  1   5   7  93  1.41746e-05
  1   5   7  94  1.32761e-05
  1   5   7 117 -2.12028e-05
  1   5   7 118 -4.89832e-05
  1   5   7 120 -3.42442e-05
  1   5   7 121 -3.44010e-05
  1   5   7 128 -2.20844e-05
  1   5   7 129 -2.12680e-05
  1   5   7 142 -2.33179e-05
  1   5   7 144 -2.29833e-05
  1   5   7 170 -1.05384e-05
  1   5   8   8  2.00967e-04
  1   5   8   9  1.99387e-04
  1   5   8  10 -1.22741e-05
  1   5   8  11  1.23748e-05
  1   5   8  15 -5.38196e-04
  1   5   8  16  5.44367e-04
  1   5   8  21 -4.70274e-05
  1   5   8  26 -1.21028e-05
  1   5   8  28  5.43807e-04
  1   5   8  32 -8.74332e-05
  1   5   8  33  2.25541e-04
  1   5   8  34 -2.24999e-04
  1   5   8  37 -6.27554e-04
  1   5   8  45 -1.67263e-05
  1   5   8  46  1.92252e-04
  1   5   8  48  2.56760e-05
  1   5   8  61 -6.24274e-04
  1   5   8  62 -6.10114e-04
  1   5   8  64 -1.52609e-04
  1   5   8  65  1.47821e-04
  1   5   8  69 -2.39295e-05
  1   5   8  70  2.38838e-05
  1   5   8  72 -5.41369e-05
  1   5   8  73 -5.30098e-05
  1   5   8  74  1.11179e-05
  1   5   8  75 -1.15394e-05
  1   5   8  79 -2.20235e-05
  1   5   8  86  1.10564e-05
  1   5   8  94 -1.25542e-05
  1   5   8 110  1.21022e-05
  1   5   8 118  4.42107e-05
  1   5   8 120 -4.10344e-05
  1   5   8 121  4.13753e-05
  1   5   8 128 -1.96847e-05
  1   5   8 129  1.91580e-05
  1   5   8 142  1.41595e-05
  1   5   8 145 -1.88744e-05
  1   5   8 152  1.17119e-05
  1   5   9   9 -1.31869e-05
  1   5   9  10 -1.35822e-05
  1   5   9  11 -1.31070e-05
  1   5   9  15 -8.52051e-05
  1   5   9  16 -8.72712e-05
  1   5   9  21 -4.17019e-05
  1   5   9  25  1.49296e-04
  1   5   9  26  1.48385e-04
  1   5   9  33  1.49061e-05
  1   5   9  34  1.45702e-05
  1   5   9  37  2.34603e-05
  1   5   9  45 -1.84196e-05
  1   5   9  46  1.87368e-04
  1   5   9  48 -1.46417e-05
  1   5   9  55  4.29040e-05
  1   5   9  61  7.18881e-05
  1   5   9  62 -7.26841e-05
  1   5   9  93  5.93221e-04
  1   5   9  94 -4.87195e-04
  1   5   9 101  1.76389e-05
  1   5   9 107  1.10028e-04
  1   5   9 110 -1.26948e-04
  1   5   9 111 -1.26284e-04
  1   5   9 112  1.54970e-04
  1   5   9 113 -1.60466e-04
  1   5   9 116 -3.32886e-04
  1   5   9 117  3.32020e-04
  1   5   9 120  2.34126e-05
  1   5   9 121  2.26222e-05
  1   5   9 128 -3.45205e-05
  1   5   9 129 -4.05829e-05
  1   5   9 134  6.35819e-05
  1   5   9 135  6.33255e-05
  1   5   9 136  1.69485e-04
  1   5   9 137 -1.68012e-04
  1   5   9 142  1.13071e-03
  1   5   9 144  9.26312e-04
  1   5   9 145  9.11636e-04
  1   5   9 148 -4.09219e-04
  1   5   9 149  4.06512e-04
  1   5   9 152 -3.47861e-04
  1   5   9 153  6.81373e-04
  1   5   9 156 -6.12284e-05
  1   5   9 157 -6.14886e-05
  1   5   9 162 -3.23467e-05
  1   5   9 163  3.24858e-05
  1   5   9 167  2.58914e-05
  1   5   9 170  7.94507e-05
  1   5   9 171 -7.89738e-05
  1   5   9 175 -1.24627e-05
  1   5  10   8  3.57578e-04
  1   5  10   9  3.53583e-04
  1   5  10  10 -2.13177e-04
  1   5  10  11  2.12894e-04
  1   5  10  15 -1.44043e-04
  1   5  10  16  1.42799e-04
  1   5  10  21  5.07892e-04
  1   5  10  25  1.40571e-04
  1   5  10  26 -1.39751e-04
  1   5  10  28 -3.23139e-05
  1   5  10  32 -4.19665e-04
  1   5  10  37 -3.16200e-05
  1   5  10  45 -5.29041e-04
  1   5  10  46 -3.36274e-04
  1   5  10  48  1.00411e-05
  1   5  10  55 -4.89638e-04
  1   5  10  56 -3.47591e-05
  1   5  10  57 -2.70735e-05
  1   5  10  61  8.06047e-05
  1   5  10  62  8.50632e-05
  1   5  10  75  1.74917e-05
  1   5  10  93  8.22113e-04
  1   5  10  94  7.47306e-04
  1   5  10 101 -8.85833e-05
  1   5  10 107 -6.15364e-04
  1   5  10 110 -6.15728e-04
  1   5  10 111  6.13733e-04
  1   5  10 112  6.18731e-04
  1   5  10 113  6.58720e-04
  1   5  10 116  7.90410e-04
  1   5  10 117  7.93131e-04
  1   5  10 126  2.33533e-05
  1   5  10 128  2.06446e-05
  1   5  10 129 -2.51868e-05
  1   5  10 136 -1.95820e-04
  1   5  10 137 -1.96010e-04
  1   5  10 142 -1.91647e-03
  1   5  10 144 -1.79722e-03
  1   5  10 145  1.77096e-03
  1   5  10 148  9.68825e-04
  1   5  10 149  9.63838e-04
  1   5  10 152 -3.68907e-04
  1   5  10 153 -3.71393e-04
  1   5  10 156 -9.11197e-05
  1   5  10 157  9.11609e-05
  1   5  10 162 -1.24850e-04
  1   5  10 163 -1.24981e-04
  1   5  10 167 -8.69705e-05
  1   5  10 170  2.54606e-04
  1   5  10 171  2.54611e-04
  1   5  10 175  2.04033e-05
  1   5  11   7 -3.57246e-05
  1   5  11   9 -1.37687e-04
  1   5  11  12  9.47758e-05
  1   5  11  13 -1.55295e-04
  1   5  11  14 -4.74379e-04
  1   5  11  17  1.38376e-04
  1   5  11  19 -1.84051e-04
  1   5  11  20 -1.90056e-04
  1   5  11  21 -1.65559e-05
  1   5  11  22  2.18940e-05
  1   5  11  23  1.13179e-04
  1   5  11  26  1.46468e-04
  1   5  11  27  2.54315e-04
  1   5  11  28 -2.72639e-04
  1   5  11  30 -4.50704e-04
  1   5  11  32  5.41812e-05
  1   5  11  35 -1.16732e-04
  1   5  11  39 -8.24905e-05
  1   5  11  42  5.29368e-05
  1   5  11  43  2.39436e-04
  1   5  11  44  1.24785e-04
  1   5  11  50  2.16843e-04
  1   5  11  51 -2.41958e-04
  1   5  11  53 -4.40869e-05
  1   5  11  54  2.72800e-04
  1   5  11  58 -1.46555e-04
  1   5  11  60  1.07819e-04
  1   5  11  62 -2.03875e-05
  1   5  11  64  1.75670e-04
  1   5  11  65 -2.86703e-04
  1   5  11  66 -2.04850e-04
  1   5  11  68 -6.75225e-05
  1   5  11  69  2.84542e-05
  1   5  11  70 -2.80384e-05
  1   5  11  72  2.33208e-04
  1   5  11  74  1.07031e-05
  1   5  11  76  4.14745e-05
  1   5  11  80 -2.44239e-04
  1   5  11  81  6.94750e-05
  1   5  11  82 -1.80935e-04
  1   5  11  83 -2.37117e-04
  1   5  11  84  1.66240e-04
  1   5  11  85  2.41381e-04
  1   5  11  88 -3.07021e-05
  1   5  11  90 -2.16185e-05
  1   5  11  93 -9.50986e-05
  1   5  11  94 -8.07979e-05
  1   5  11  95  3.41222e-04
  1   5  11  96 -1.09596e-04
  1   5  11  97  3.25847e-04
  1   5  11  99 -4.48459e-05
  1   5  11 100 -2.03001e-04
  1   5  11 101 -3.75770e-04
  1   5  11 102 -8.66169e-05
  1   5  11 105  2.21169e-05
  1   5  11 106 -2.08717e-04
  1   5  11 107 -1.46683e-05
  1   5  11 108 -1.18346e-05
  1   5  11 110  1.70725e-05
  1   5  11 111  1.71311e-05
  1   5  11 112 -1.12011e-05
  1   5  11 113 -1.18789e-04
  1   5  11 114 -6.42316e-05
  1   5  11 115 -2.35438e-04
  1   5  11 116 -2.44861e-04
  1   5  11 118 -1.85762e-05
  1   5  11 123  1.71405e-04
  1   5  11 124  1.71186e-04
  1   5  11 125 -2.33799e-04
  1   5  11 130 -5.03221e-05
  1   5  11 132  4.11824e-04
  1   5  11 133 -4.64961e-05
  1   5  11 134 -1.25018e-04
  1   5  11 135 -3.38171e-04
  1   5  11 136 -2.45980e-04
  1   5  11 137  4.29330e-05
  1   5  11 138 -1.24330e-04
  1   5  11 139  8.78853e-05
  1   5  11 141  5.79165e-05
  1   5  11 143  2.52652e-04
  1   5  11 144 -2.74138e-04
  1   5  11 146  8.23329e-05
  1   5  11 148  2.86422e-04
  1   5  11 150  2.17014e-04
  1   5  11 153 -3.04611e-04
  1   5  11 157 -3.30929e-05
  1   5  11 158  1.10024e-04
  1   5  11 159 -2.44001e-04
  1   5  11 160 -3.43073e-05
  1   5  11 164 -1.57361e-04
  1   5  11 166 -1.31516e-04
  1   5  11 167  4.85176e-04
  1   5  11 168  1.54849e-04
  1   5  11 170 -1.37290e-05
  1   5  11 171  2.82522e-04
  1   5  11 172  1.79755e-05
  1   5  11 173  1.69026e-05
  1   5  11 174 -1.41916e-04
  1   5  11 175  2.39238e-04
  1   5  11 177  6.81584e-05
  1   5  12   9  3.15176e-04
  1   5  12  13  2.00088e-05
  1   5  12  14  3.88667e-05
  1   5  12  17  1.32083e-04
  1   5  12  18 -1.41788e-05
  1   5  12  19  2.39058e-04
  1   5  12  20  3.61065e-05
  1   5  12  21 -1.90587e-05
  1   5  12  22  7.19325e-05
  1   5  12  23  2.86460e-04
  1   5  12  26 -2.46534e-05
  1   5  12  27  1.05379e-05
  1   5  12  28 -1.15955e-05
  1   5  12  29  2.38443e-04
  1   5  12  30  4.75437e-05
  1   5  12  32 -2.27866e-05
  1   5  12  35 -1.20734e-04
  1   5  12  36 -7.05321e-05
  1   5  12  38  2.54975e-04
  1   5  12  39 -1.90075e-04
  1   5  12  40 -3.11913e-05
  1   5  12  41 -2.65096e-04
  1   5  12  42 -2.22630e-04
  1   5  12  44  2.48481e-04
  1   5  12  48  9.81695e-05
  1   5  12  49  2.05963e-05
  1   5  12  50  8.80357e-05
  1   5  12  52 -2.39850e-04
  1   5  12  53 -2.39842e-04
  1   5  12  54  3.64437e-05
  1   5  12  56 -3.10000e-05
  1   5  12  57  2.94043e-04
  1   5  12  58 -1.27698e-04
  1   5  12  59  2.39647e-04
  1   5  12  60 -2.90180e-05
  1   5  12  62 -9.01953e-05
  1   5  12  66  2.28643e-04
  1   5  12  67  2.56447e-04
  1   5  12  68 -2.21985e-04
  1   5  12  69 -8.52049e-05
  1   5  12  70  3.74584e-05
  1   5  12  74 -2.47423e-05
  1   5  12  75 -2.17711e-05
  1   5  12  76 -1.74031e-04
  1   5  12  80  3.45416e-05
  1   5  12  81  2.15630e-05
  1   5  12  82  9.32671e-05
  1   5  12  83 -1.74814e-05
  1   5  12  84  2.43297e-05
  1   5  12  85 -2.39189e-05
  1   5  12  86  1.14287e-05
  1   5  12  88  2.67553e-04
  1   5  12  89 -2.00390e-05
  1   5  12  90 -1.07118e-04
  1   5  12  91 -4.69929e-05
  1   5  12  92  2.40120e-04
  1   5  12  94  1.16421e-05
  1   5  12  95  1.79739e-05
  1   5  12  96  1.95671e-05
  1   5  12  97  8.01036e-05
  1   5  12  98  2.51672e-04
  1   5  12  99 -4.59633e-05
  1   5  12 102  2.59044e-04
  1   5  12 103 -2.42516e-04
  1   5  12 104 -2.41748e-04
  1   5  12 105  2.20206e-04
  1   5  12 106 -2.06631e-05
  1   5  12 108 -2.85174e-05
  1   5  12 109  2.40294e-04
  1   5  12 112  1.05141e-05
  1   5  12 115 -7.10585e-05
  1   5  12 116  1.05426e-04
  1   5  12 118  8.26268e-05
  1   5  12 119  1.20275e-04
  1   5  12 123 -5.20885e-05
  1   5  12 124  7.30489e-05
  1   5  12 125 -4.31756e-05
  1   5  12 130  1.79078e-05
  1   5  12 131 -2.48201e-04
  1   5  12 132  9.10926e-05
  1   5  12 133 -1.25063e-05
  1   5  12 135  2.25841e-05
  1   5  12 139  6.00944e-05
  1   5  12 141 -2.04187e-04
  1   5  12 143  5.55898e-04
  1   5  12 144  5.40312e-04
  1   5  12 146 -2.21928e-05
  1   5  12 147  2.41161e-04
  1   5  12 148 -1.28280e-04
  1   5  12 150  1.18890e-04
  1   5  12 153  1.13140e-05
  1   5  12 155 -3.12743e-05
  1   5  12 158 -7.25343e-05
  1   5  12 160  3.22505e-05
  1   5  12 164  2.09053e-05
  1   5  12 165  2.96444e-05
  1   5  12 166  1.49681e-05
  1   5  12 167 -1.43702e-05
  1   5  12 168  2.69643e-05
  1   5  12 169  2.41769e-04
  1   5  12 172 -2.67704e-04
  1   5  12 174  2.00716e-05
  1   5  12 175  1.17735e-05
  1   5  12 176 -2.41007e-04
  1   5  12 177  7.94120e-05
  1   5  13   8 -1.32603e-05
  1   5  13   9  1.95813e-05
  1   5  13  10  2.55270e-05
  1   5  13  11  2.49281e-05
  1   5  13  15 -3.49108e-05
  1   5  13  16 -3.55953e-05
  1   5  13  25 -1.01564e-04
  1   5  13  26 -1.01937e-04
  1   5  13  28 -2.44461e-05
  1   5  13  32  1.78575e-05
  1   5  13  45  1.74501e-04
  1   5  13  46 -6.40412e-05
  1   5  13  55  6.97798e-04
  1   5  13  56  2.97598e-05
  1   5  13  57 -4.66919e-05
  1   5  13  61 -2.10824e-05
  1   5  13  64  1.06067e-05
  1   5  13  69  1.36487e-05
  1   5  13  70  1.34201e-05
  1   5  13  74  2.28010e-05
  1   5  13  93  6.69942e-04
  1   5  13  94 -7.13169e-04
  1   5  13 101 -2.69202e-04
  1   5  13 107  8.32181e-04
  1   5  13 110 -1.24146e-03
  1   5  13 111 -1.25780e-03
  1   5  13 112  4.64103e-04
  1   5  13 113 -4.62762e-04
  1   5  13 116 -1.13710e-03
  1   5  13 117  1.13579e-03
  1   5  13 118  1.04583e-04
  1   5  13 120  6.61499e-05
  1   5  13 121  6.52289e-05
  1   5  13 126 -6.33962e-05
  1   5  13 128 -5.75590e-05
  1   5  13 129 -6.14137e-05
  1   5  13 134  2.77029e-04
  1   5  13 135  2.79203e-04
  1   5  13 136  1.11372e-04
  1   5  13 137 -1.11163e-04
  1   5  13 142  2.71547e-03
  1   5  13 144  3.13442e-03
  1   5  13 145  3.09637e-03
  1   5  13 148 -1.28931e-03
  1   5  13 149  1.28471e-03
  1   5  13 152 -8.10701e-04
  1   5  13 153  8.11101e-04
  1   5  13 156 -4.44694e-04
  1   5  13 157 -4.44987e-04
  1   5  13 162 -2.33782e-04
  1   5  13 163  2.33832e-04
  1   5  13 167  2.29711e-04
  1   5  13 170  7.00903e-04
  1   5  13 171 -7.01370e-04
  1   5  13 175 -4.64540e-05
  1   5  14   8 -2.38694e-05
  1   5  14   9 -2.44177e-05
  1   5  14  12 -3.69778e-05
  1   5  14  13 -3.59811e-05
  1   5  14  14 -1.77864e-05
  1   5  14  16  1.01483e-05
  1   5  14  17  7.60948e-05
  1   5  14  18 -3.38116e-05
  1   5  14  22  2.84440e-05
  1   5  14  24 -2.93424e-05
  1   5  14  26  1.27337e-05
  1   5  14  27 -3.18811e-05
  1   5  14  28  3.19598e-05
  1   5  14  30  2.51800e-05
  1   5  14  31 -2.94359e-05
  1   5  14  32  2.89151e-05
  1   5  14  39 -1.36286e-05
  1   5  14  41 -2.88265e-05
  1   5  14  42  1.98232e-05
  1   5  14  46 -2.38857e-05
  1   5  14  47  2.43762e-05
  1   5  14  49  2.60463e-05
  1   5  14  50 -5.51376e-05
  1   5  14  51  2.27334e-05
  1   5  14  54  1.04233e-05
  1   5  14  58 -3.69738e-05
  1   5  14  60 -2.65245e-05
  1   5  14  61 -3.28292e-05
  1   5  14  66 -1.98948e-05
  1   5  14  67  1.71408e-05
  1   5  14  68  1.85984e-05
  1   5  14  71 -3.70606e-05
  1   5  14  72 -1.18333e-04
  1   5  14  76 -4.53423e-05
  1   5  14  77  2.95151e-05
  1   5  14  78  2.09608e-05
  1   5  14  79 -2.07663e-05
  1   5  14  81 -1.97814e-05
  1   5  14  82 -3.85301e-05
  1   5  14  84 -2.00641e-05
  1   5  14  86  2.10840e-05
  1   5  14  87 -2.10680e-05
  1   5  14  88  2.88443e-05
  1   5  14  90  2.09458e-05
  1   5  14  91 -2.08458e-05
  1   5  14  92  2.48308e-05
  1   5  14  95 -1.27796e-05
  1   5  14  97 -2.10239e-05
  1   5  14  98  5.29006e-04
  1   5  14 102  2.04074e-05
  1   5  14 104  1.33882e-04
  1   5  14 105  1.09316e-05
  1   5  14 106  2.12448e-05
  1   5  14 108 -1.69864e-05
  1   5  14 110  3.39777e-05
  1   5  14 113  3.47746e-05
  1   5  14 117 -2.40771e-05
  1   5  14 118 -2.58413e-05
  1   5  14 119  2.68304e-05
  1   5  14 121  1.99435e-05
  1   5  14 123 -1.48802e-05
  1   5  14 124  2.36641e-05
  1   5  14 126 -2.21773e-05
  1   5  14 127 -2.20261e-05
  1   5  14 131  4.44157e-05
  1   5  14 132 -1.77188e-05
  1   5  14 136  3.78600e-05
  1   5  14 138  1.13948e-04
  1   5  14 140  4.33873e-05
  1   5  14 141 -1.65293e-05
  1   5  14 146  3.22657e-05
  1   5  14 151 -8.62354e-05
  1   5  14 158  1.74007e-05
  1   5  14 160 -1.65305e-05
  1   5  14 164 -2.23830e-05
  1   5  14 166  2.44990e-05
  1   5  14 172 -3.36644e-05
  1   5  14 174  2.49646e-05
  1   5  15   7  1.43306e-05
  1   5  15   8 -1.29915e-05
  1   5  15   9 -1.39775e-05
  1   5  15  12 -1.71706e-05
  1   5  15  13 -2.90641e-05
  1   5  15  16 -3.33610e-05
  1   5  15  17 -1.68142e-05
  1   5  15  18 -1.59989e-05
  1   5  15  20 -6.57313e-05
  1   5  15  23  3.39656e-05
  1   5  15  26 -1.83295e-05
  1   5  15  27  3.87176e-05
  1   5  15  28  3.89187e-05
  1   5  15  29  1.63411e-04
  1   5  15  31  8.24866e-05
  1   5  15  32 -8.16549e-05
  1   5  15  35 -1.08530e-05
  1   5  15  38 -3.68453e-05
  1   5  15  39 -2.26526e-05
  1   5  15  40 -3.57029e-05
  1   5  15  46 -1.33703e-05
  1   5  15  47 -1.32816e-05
  1   5  15  48 -3.99517e-05
  1   5  15  49 -5.93764e-05
  1   5  15  50  3.89280e-05
  1   5  15  52 -3.08011e-05
  1   5  15  58 -1.74707e-05
  1   5  15  60 -1.11546e-04
  1   5  15  61  2.39208e-05
  1   5  15  64 -3.22875e-05
  1   5  15  68 -2.06142e-05
  1   5  15  71 -2.66004e-05
  1   5  15  72  3.13740e-05
  1   5  15  76 -5.84115e-05
  1   5  15  78 -3.28761e-05
  1   5  15  79 -3.22955e-05
  1   5  15  81  4.89513e-05
  1   5  15  82 -4.63066e-05
  1   5  15  84 -3.04273e-05
  1   5  15  86  3.27377e-05
  1   5  15  87  3.20957e-05
  1   5  15  88  4.57901e-05
  1   5  15  90 -2.83351e-05
  1   5  15  92  6.24662e-04
  1   5  15  93  1.76258e-05
  1   5  15  94  2.17835e-05
  1   5  15  95  1.20250e-05
  1   5  15  97  4.92916e-05
  1   5  15 102  1.40361e-05
  1   5  15 103 -1.21230e-04
  1   5  15 105  2.16910e-05
  1   5  15 106 -3.30690e-05
  1   5  15 109  2.53221e-05
  1   5  15 110 -2.32638e-05
  1   5  15 113  2.17415e-05
  1   5  15 115 -3.85142e-05
  1   5  15 117 -2.87231e-05
  1   5  15 118  8.01976e-05
  1   5  15 119 -6.56222e-05
  1   5  15 121  3.15005e-05
  1   5  15 123  1.30900e-05
  1   5  15 125  9.00552e-05
  1   5  15 126  3.40075e-05
  1   5  15 127  3.34202e-05
  1   5  15 130 -3.14619e-05
  1   5  15 131 -1.17039e-05
  1   5  15 132 -1.99543e-05
  1   5  15 133 -1.22595e-05
  1   5  15 136  2.17372e-05
  1   5  15 139  2.34286e-05
  1   5  15 141  2.74425e-05
  1   5  15 150 -3.79448e-05
  1   5  15 152 -7.91080e-05
  1   5  15 153  8.03070e-05
  1   5  15 155 -1.29834e-05
  1   5  15 159 -3.13339e-05
  1   5  15 160  2.31820e-05
  1   5  15 161  1.64922e-05
  1   5  15 164  3.72625e-05
  1   5  15 165 -3.58036e-05
  1   5  15 166 -3.36387e-05
  1   5  15 173 -2.19256e-05
  1   5  15 174 -3.29961e-05
  1   5  15 177 -3.66253e-05
  1   6   7  15  2.04198e-05
  1   6   7  16  1.91597e-05
  1   6   7  21  1.36095e-05
  1   6   7  25 -5.65014e-05
  1   6   7  26 -5.68023e-05
  1   6   7  45  5.26443e-05
  1   6   7  46 -6.77875e-05
  1   6   7  55  3.47477e-05
  1   6   7  93  3.98568e-05
  1   6   7  94 -4.33555e-05
  1   6   7 100 -2.15076e-05
  1   6   7 101 -2.15938e-05
  1   6   7 112 -1.93833e-05
  1   6   7 113 -1.81870e-05
  1   6   7 116  5.87845e-05
  1   6   7 117  6.24431e-05
  1   6   7 128 -1.04017e-05
  1   6   7 134  1.81875e-05
  1   6   7 135 -1.83141e-05
  1   6   7 136 -4.58634e-05
  1   6   7 137  4.65115e-05
  1   6   7 142 -2.43470e-05
  1   6   7 144 -8.36175e-05
  1   6   7 145 -8.71955e-05
  1   6   7 148  6.27710e-05
  1   6   7 149 -6.51226e-05
  1   6   7 152  1.24631e-04
  1   6   7 153 -1.23377e-04
  1   6   8   8  1.21925e-04
  1   6   8  11 -3.19898e-05
  1   6   8  15 -1.57677e-05
  1   6   8  16  1.93134e-05
  1   6   8  21  1.02909e-04
  1   6   8  25  6.64582e-05
  1   6   8  26 -6.61231e-05
  1   6   8  28  1.74810e-05
  1   6   8  31  1.83535e-04
  1   6   8  32 -1.84347e-04
  1   6   8  45 -3.16968e-05
  1   6   8  46 -8.90552e-05
  1   6   8  55  3.37666e-05
  1   6   8  61 -1.25081e-05
  1   6   8  93 -5.35730e-05
  1   6   8  94 -5.03824e-05
  1   6   8 100  2.06347e-05
  1   6   8 101 -2.09817e-05
  1   6   8 111 -1.36894e-05
  1   6   8 112  2.58548e-05
  1   6   8 113 -2.64808e-05
  1   6   8 116  7.01163e-05
  1   6   8 117 -7.07226e-05
  1   6   8 128  1.22181e-05
  1   6   8 129  1.35624e-05
  1   6   8 134 -1.85008e-05
  1   6   8 135 -1.78909e-05
  1   6   8 136 -5.45217e-05
  1   6   8 137 -5.42824e-05
  1   6   8 142  1.22848e-05
  1   6   8 144 -7.79436e-05
  1   6   8 145  8.33680e-05
  1   6   8 148  7.76511e-05
  1   6   8 149  8.01975e-05
  1   6   8 152 -1.50062e-04
  1   6   8 153 -1.47214e-04
  1   6   9   8 -5.21358e-04
  1   6   9  11 -9.29705e-05
  1   6   9  15 -1.02935e-04
  1   6   9  16 -1.03177e-04
  1   6   9  21  3.48614e-04
  1   6   9  25  2.25117e-05
  1   6   9  26  2.03475e-05
  1   6   9  28 -1.52837e-04
  1   6   9  31 -4.09602e-04
  1   6   9  32 -4.09014e-04
  1   6   9  33  3.63505e-05
  1   6   9  34  3.65226e-05
  1   6   9  37 -5.82357e-05
  1   6   9  38  5.75004e-05
  1   6   9  45 -4.65690e-04
  1   6   9  46 -1.25297e-04
  1   6   9  48 -5.89020e-05
  1   6   9  56 -7.51748e-05
  1   6   9  57  7.58969e-05
  1   6   9  61 -3.36464e-05
  1   6   9  62  4.14857e-05
  1   6   9  64 -1.18642e-04
  1   6   9  65 -1.11108e-04
  1   6   9  69  9.19279e-05
  1   6   9  70 -9.28155e-05
  1   6   9  72  2.29731e-04
  1   6   9  73 -2.30073e-04
  1   6   9  75  1.10509e-05
  1   6   9  79 -1.64256e-05
  1   6   9  83  3.91034e-05
  1   6   9  84 -4.12739e-05
  1   6   9  93 -3.08347e-05
  1   6   9  94  2.39051e-05
  1   6   9 107 -1.07125e-05
  1   6   9 111 -1.76285e-05
  1   6   9 113  1.76572e-05
  1   6   9 118 -2.53917e-04
  1   6   9 120  2.00929e-04
  1   6   9 121  2.02298e-04
  1   6   9 126  1.41190e-04
  1   6   9 128  5.45359e-04
  1   6   9 129 -5.37803e-04
  1   6   9 142 -3.81161e-05
  1   6   9 144 -5.40151e-05
  1   6   9 145 -2.99760e-05
  1   6   9 148  1.41600e-05
  1   6   9 149 -1.38448e-05
  1   6  10   8 -3.84163e-04
  1   6  10  11  9.02630e-05
  1   6  10  15  5.89675e-04
  1   6  10  16 -5.87544e-04
  1   6  10  21  2.73241e-04
  1   6  10  25 -1.98204e-05
  1   6  10  26  2.19337e-05
  1   6  10  28 -7.33451e-04
  1   6  10  31 -2.05585e-04
  1   6  10  32  2.00201e-04
  1   6  10  33 -1.61745e-04
  1   6  10  34  1.61821e-04
  1   6  10  37 -1.89515e-04
  1   6  10  38 -1.90333e-04
  1   6  10  45 -1.39067e-04
  1   6  10  46 -3.44500e-04
  1   6  10  48 -3.44666e-04
  1   6  10  54 -1.45885e-05
  1   6  10  55  3.30469e-05
  1   6  10  56 -3.19642e-04
  1   6  10  57 -3.20347e-04
  1   6  10  61  6.47492e-05
  1   6  10  62  6.84370e-05
  1   6  10  64 -6.79818e-05
  1   6  10  65  6.77594e-05
  1   6  10  69 -2.92554e-05
  1   6  10  70 -2.96115e-05
  1   6  10  72  4.72279e-05
  1   6  10  73  4.73502e-05
  1   6  10  74  1.54709e-04
  1   6  10  75 -1.53745e-04
  1   6  10  79  1.21758e-04
  1   6  10  83 -1.22249e-04
  1   6  10  84 -1.22018e-04
  1   6  10  86 -5.17168e-05
  1   6  10  91 -1.19154e-04
  1   6  10  93  1.68606e-05
  1   6  10 107  1.53220e-05
  1   6  10 111 -3.27096e-05
  1   6  10 112  1.53166e-05
  1   6  10 113  1.74934e-05
  1   6  10 116 -1.64825e-04
  1   6  10 117  1.64069e-04
  1   6  10 118 -6.81173e-04
  1   6  10 120 -4.43382e-04
  1   6  10 121  4.42898e-04
  1   6  10 126  3.26955e-04
  1   6  10 128 -1.18995e-03
  1   6  10 129 -1.18638e-03
  1   6  10 135 -1.29032e-05
  1   6  10 142  1.45614e-04
  1   6  10 144  4.52136e-05
  1   6  10 145 -2.53531e-05
  1   6  10 148 -8.36579e-05
  1   6  10 149 -8.29400e-05
  1   6  10 152  3.43917e-05
  1   6  10 153  3.70285e-05
  1   6  11   9 -4.49861e-05
  1   6  11  10 -7.45515e-05
  1   6  11  12  2.38389e-04
  1   6  11  13 -1.98924e-05
  1   6  11  14 -3.88843e-05
  1   6  11  17 -1.32155e-04
  1   6  11  18  2.44018e-04
  1   6  11  20 -6.22258e-05
  1   6  11  22 -7.19355e-05
  1   6  11  23 -2.86426e-04
  1   6  11  26  2.41098e-05
  1   6  11  27 -3.72736e-05
  1   6  11  28  3.73668e-05
  1   6  11  29 -2.46270e-04
  1   6  11  30 -4.75943e-05
  1   6  11  31  3.64271e-05
  1   6  11  32  2.28790e-05
  1   6  11  35 -4.52748e-05
  1   6  11  39  1.90022e-04
  1   6  11  40  2.42458e-04
  1   6  11  41  2.65174e-04
  1   6  11  42  2.30505e-05
  1   6  11  43 -6.18143e-05
  1   6  11  44  2.55271e-04
  1   6  11  48 -9.82004e-05
  1   6  11  49  2.20327e-05
  1   6  11  50 -8.79732e-05
  1   6  11  52  2.43351e-04
  1   6  11  53  2.39861e-04
  1   6  11  54 -2.20628e-05
  1   6  11  56  3.11412e-05
  1   6  11  57 -3.34953e-05
  1   6  11  58  1.27890e-04
  1   6  11  60  2.90148e-05
  1   6  11  62  9.23887e-05
  1   6  11  63 -2.42432e-04
  1   6  11  64 -1.56598e-05
  1   6  11  65  1.11361e-05
  1   6  11  66 -2.51621e-05
  1   6  11  68 -4.40460e-05
  1   6  11  69 -9.58803e-05
  1   6  11  70 -8.49576e-05
  1   6  11  74  2.45991e-05
  1   6  11  75 -2.18243e-05
  1   6  11  76  1.73971e-04
  1   6  11  81 -2.15396e-05
  1   6  11  82 -9.33015e-05
  1   6  11  83 -1.71890e-05
  1   6  11  84 -4.25363e-05
  1   6  11  86 -1.13008e-05
  1   6  11  88  2.67625e-04
  1   6  11  89  2.18530e-05
  1   6  11  90 -8.96778e-05
  1   6  11  91  4.61732e-05
  1   6  11  92 -2.43460e-04
  1   6  11  95 -1.79873e-05
  1   6  11  96 -2.40481e-04
  1   6  11  97 -8.00999e-05
  1   6  11  98 -2.44645e-04
  1   6  11  99  4.59966e-05
  1   6  11 102  1.50417e-05
  1   6  11 105 -7.35360e-05
  1   6  11 108  2.85318e-05
  1   6  11 115 -2.07142e-05
  1   6  11 118 -8.25948e-05
  1   6  11 119  1.21162e-04
  1   6  11 122  2.42055e-04
  1   6  11 123  5.20733e-05
  1   6  11 124 -7.30190e-05
  1   6  11 125  1.69179e-05
  1   6  11 130 -1.20596e-04
  1   6  11 131  2.39022e-04
  1   6  11 132 -9.10927e-05
  1   6  11 133  2.43975e-04
  1   6  11 135  1.83179e-05
  1   6  11 138  2.41332e-04
  1   6  11 139 -6.01419e-05
  1   6  11 140  2.39896e-04
  1   6  11 141 -2.79911e-04
  1   6  11 146  2.20723e-05
  1   6  11 147  1.71704e-05
  1   6  11 150 -1.85303e-04
  1   6  11 154 -2.42918e-04
  1   6  11 155  3.12824e-05
  1   6  11 158  5.57578e-05
  1   6  11 159  4.28222e-05
  1   6  11 160 -3.22142e-05
  1   6  11 161 -2.42563e-04
  1   6  11 165 -6.52925e-05
  1   6  11 166  1.27694e-05
  1   6  11 167 -1.65186e-05
  1   6  11 168 -2.68990e-05
  1   6  11 169 -2.42712e-04
  1   6  11 170 -1.09258e-05
  1   6  11 172  2.67723e-04
  1   6  11 173  2.44590e-04
  1   6  11 175  1.04806e-05
  1   6  11 177 -7.94324e-05
  1   6  12   9 -2.68992e-05
  1   6  12  10  2.49401e-04
  1   6  12  13 -1.55245e-04
  1   6  12  14 -4.74357e-04
  1   6  12  17  1.38302e-04
  1   6  12  18 -3.63360e-04
  1   6  12  20 -1.97774e-04
  1   6  12  21  5.47756e-05
  1   6  12  22  2.18856e-05
  1   6  12  23  1.13188e-04
  1   6  12  26  1.44197e-04
  1   6  12  27  2.53725e-04
  1   6  12  28 -2.70849e-04
  1   6  12  30 -4.50729e-04
  1   6  12  31  2.43310e-04
  1   6  12  32  5.44237e-05
  1   6  12  35  1.24458e-04
  1   6  12  36  2.40379e-04
  1   6  12  39 -8.24225e-05
  1   6  12  40 -3.24306e-04
  1   6  12  42 -9.85756e-05
  1   6  12  44 -8.62519e-05
  1   6  12  50  2.16755e-04
  1   6  12  51  2.42147e-04
  1   6  12  53 -4.40883e-05
  1   6  12  54  2.58698e-04
  1   6  12  58 -1.46277e-04
  1   6  12  59  2.64133e-04
  1   6  12  60  1.07806e-04
  1   6  12  62 -2.03502e-05
  1   6  12  63  1.13168e-04
  1   6  12  64  1.74307e-04
  1   6  12  65 -2.89556e-04
  1   6  12  66  2.54196e-05
  1   6  12  67  1.51808e-04
  1   6  12  68  4.93656e-05
  1   6  12  69 -2.21920e-05
  1   6  12  70  2.21678e-04
  1   6  12  72  2.32599e-04
  1   6  12  74  1.07617e-05
  1   6  12  76  4.10660e-05
  1   6  12  81  6.95116e-05
  1   6  12  82 -1.80972e-04
  1   6  12  83  1.90494e-04
  1   6  12  84  6.82882e-05
  1   6  12  85  2.96507e-05
  1   6  12  88  3.05230e-05
  1   6  12  90  1.51412e-05
  1   6  12  93 -2.20899e-05
  1   6  12  94  1.01156e-05
  1   6  12  95  3.41216e-04
  1   6  12  96  1.03380e-05
  1   6  12  97  3.25834e-04
  1   6  12  99 -4.48235e-05
  1   6  12 101 -3.75721e-04
  1   6  12 102  6.40186e-05
  1   6  12 103 -3.77356e-05
  1   6  12 104 -7.86347e-05
  1   6  12 105  2.44507e-05
  1   6  12 106  2.07706e-04
  1   6  12 107 -1.29342e-05
  1   6  12 108 -1.18084e-05
  1   6  12 109  2.89577e-05
  1   6  12 110  1.74175e-04
  1   6  12 111  1.71106e-05
  1   6  12 113 -1.18066e-04
  1   6  12 114  1.10197e-04
  1   6  12 115  2.49928e-05
  1   6  12 116  2.28652e-04
  1   6  12 118 -1.84692e-05
  1   6  12 122  4.68511e-05
  1   6  12 123  1.71381e-04
  1   6  12 124  1.71188e-04
  1   6  12 125 -2.54604e-04
  1   6  12 130  3.63962e-04
  1   6  12 131 -2.60769e-05
  1   6  12 132  4.11818e-04
  1   6  12 133 -1.61735e-05
  1   6  12 134  1.24736e-04
  1   6  12 135  3.37633e-04
  1   6  12 136  2.45918e-04
  1   6  12 137  4.29558e-05
  1   6  12 139  8.78866e-05
  1   6  12 140  3.03750e-04
  1   6  12 141  5.16390e-04
  1   6  12 143 -2.10202e-04
  1   6  12 144  2.52335e-04
  1   6  12 146  8.26302e-05
  1   6  12 147 -2.61593e-04
  1   6  12 148 -2.73350e-04
  1   6  12 150 -2.48359e-04
  1   6  12 153 -3.02007e-04
  1   6  12 154 -1.19271e-04
  1   6  12 157  1.37844e-05
  1   6  12 158  3.36124e-05
  1   6  12 160 -3.43028e-05
  1   6  12 164  3.03464e-04
  1   6  12 166  1.31634e-04
  1   6  12 167 -4.86431e-04
  1   6  12 168  1.54804e-04
  1   6  12 170  1.06350e-04
  1   6  12 171 -9.70898e-05
  1   6  12 172  1.79717e-05
  1   6  12 174 -1.07483e-04
  1   6  12 175 -2.38848e-04
  1   6  12 176  2.70017e-05
  1   6  12 177  6.81227e-05
  1   6  13   8  7.31977e-04
  1   6  13  11  1.83276e-04
  1   6  13  15 -9.71572e-05
  1   6  13  16 -9.70779e-05
  1   6  13  25 -1.76578e-05
  1   6  13  26 -1.67546e-05
  1   6  13  28  7.80979e-04
  1   6  13  31  9.11438e-04
  1   6  13  32  9.10818e-04
  1   6  13  33 -1.28367e-04
  1   6  13  34 -1.28269e-04
  1   6  13  37  1.38227e-04
  1   6  13  38 -1.38755e-04
  1   6  13  45  9.36158e-04
  1   6  13  46  1.33477e-04
  1   6  13  48 -2.50345e-05
  1   6  13  55 -2.36656e-05
  1   6  13  56 -7.02366e-04
  1   6  13  57  7.01427e-04
  1   6  13  61 -2.58077e-04
  1   6  13  62  2.65829e-04
  1   6  13  64  3.76507e-04
  1   6  13  65  3.76922e-04
  1   6  13  69  3.70117e-04
  1   6  13  70 -3.69661e-04
  1   6  13  72  5.30051e-04
  1   6  13  73 -5.30521e-04
  1   6  13  74  3.28351e-04
  1   6  13  75  3.28805e-04
  1   6  13  79 -5.17796e-04
  1   6  13  83  5.23728e-05
  1   6  13  84 -5.19968e-05
  1   6  13  86 -1.09687e-04
  1   6  13  91  1.10138e-04
  1   6  13  93 -7.10636e-05
  1   6  13  94  7.16827e-05
  1   6  13 107 -1.47017e-05
  1   6  13 110  1.16028e-05
  1   6  13 111 -2.29781e-04
  1   6  13 112  7.28105e-05
  1   6  13 113  7.09425e-05
  1   6  13 116 -1.90399e-04
  1   6  13 117 -1.89758e-04
  1   6  13 118 -4.88212e-04
  1   6  13 120  4.64819e-04
  1   6  13 121  4.64674e-04
  1   6  13 126  1.05881e-03
  1   6  13 128  1.15245e-03
  1   6  13 129 -1.15158e-03
  1   6  13 134 -2.94437e-05
  1   6  13 142  1.91216e-04
  1   6  13 145 -2.58648e-05
  1   6  13 148 -7.37630e-05
  1   6  13 149  7.22041e-05
  1   6  13 152 -6.21852e-05
  1   6  13 153  6.22726e-05
  1   6  13 156  3.57784e-05
  1   6  13 157 -3.62378e-05
  1   6  14   7  2.86212e-05
  1   6  14  10 -5.98207e-05
  1   6  14  12 -3.55672e-05
  1   6  14  13 -2.91390e-05
  1   6  14  16 -3.79236e-05
  1   6  14  17 -1.68052e-05
  1   6  14  19 -3.28512e-05
  1   6  14  20 -6.28330e-05
  1   6  14  23  3.39328e-05
  1   6  14  24 -2.73408e-04
  1   6  14  26  1.47563e-05
  1   6  14  27  3.80551e-05
  1   6  14  28 -3.80677e-05
  1   6  14  29 -1.09142e-05
  1   6  14  32 -7.83014e-05
  1   6  14  35 -1.08562e-05
  1   6  14  39 -2.26818e-05
  1   6  14  40  2.97884e-05
  1   6  14  44 -4.11531e-05
  1   6  14  46  1.37486e-05
  1   6  14  47 -1.36385e-05
  1   6  14  48 -1.13513e-05
  1   6  14  49  5.91802e-05
  1   6  14  50  8.36108e-05
  1   6  14  58 -1.73345e-05
  1   6  14  60  1.41249e-05
  1   6  14  61  2.61875e-05
  1   6  14  63 -3.33942e-05
  1   6  14  67  2.97884e-05
  1   6  14  71 -2.38222e-05
  1   6  14  72  3.16401e-05
  1   6  14  76 -5.85850e-05
  1   6  14  77  2.90845e-04
  1   6  14  78  3.55365e-05
  1   6  14  79  3.46686e-05
  1   6  14  80  3.70588e-05
  1   6  14  81  4.90338e-05
  1   6  14  82 -4.04741e-05
  1   6  14  84  3.31143e-05
  1   6  14  85 -3.31029e-05
  1   6  14  86 -3.54986e-05
  1   6  14  87 -3.49286e-05
  1   6  14  88 -4.63785e-05
  1   6  14  90 -3.15873e-05
  1   6  14  91  3.18796e-05
  1   6  14  95  1.20251e-05
  1   6  14  96  4.63220e-05
  1   6  14  97  4.92870e-05
  1   6  14 100 -2.30057e-05
  1   6  14 104 -3.90972e-05
  1   6  14 105  1.46294e-05
  1   6  14 106  3.30762e-05
  1   6  14 113  2.12322e-05
  1   6  14 114  1.21230e-05
  1   6  14 117  2.00170e-05
  1   6  14 118  8.34959e-05
  1   6  14 119 -6.69063e-05
  1   6  14 121 -3.48907e-05
  1   6  14 123  1.30816e-05
  1   6  14 126  3.68845e-05
  1   6  14 127  3.60386e-05
  1   6  14 130  2.52899e-05
  1   6  14 132 -1.99472e-05
  1   6  14 136  2.26197e-05
  1   6  14 138 -3.99388e-05
  1   6  14 139  2.34292e-05
  1   6  14 150  1.51081e-04
  1   6  14 151 -4.21407e-05
  1   6  14 154 -2.87397e-05
  1   6  14 158 -2.90061e-05
  1   6  14 161  1.29036e-04
  1   6  14 164  3.73038e-05
  1   6  14 165  3.74923e-05
  1   6  14 166  3.32757e-05
  1   6  14 169  1.76310e-05
  1   6  14 170  3.40468e-05
  1   6  14 177  3.64338e-05
  1   6  15  10  1.27466e-05
  1   6  15  12  3.62845e-05
  1   6  15  13  3.59582e-05
  1   6  15  14  2.31460e-05
  1   6  15  16 -5.49341e-05
  1   6  15  17 -7.60937e-05
  1   6  15  19 -4.84113e-04
  1   6  15  20  1.33942e-05
  1   6  15  22 -2.84529e-05
  1   6  15  26  1.36115e-05
  1   6  15  27 -4.34225e-05
  1   6  15  28 -4.34336e-05
  1   6  15  30 -2.51682e-05
  1   6  15  32 -2.36327e-05
  1   6  15  39  1.36275e-05
  1   6  15  41  3.37121e-05
  1   6  15  42 -1.98164e-05
  1   6  15  43 -2.51053e-05
  1   6  15  44  5.52181e-05
  1   6  15  46 -2.10793e-05
  1   6  15  47 -2.15951e-05
  1   6  15  48 -2.18572e-05
  1   6  15  49  2.57882e-05
  1   6  15  50  1.80488e-05
  1   6  15  51  2.44249e-05
  1   6  15  54 -1.01051e-05
  1   6  15  58  4.20307e-05
  1   6  15  60  3.69746e-05
  1   6  15  61  1.27084e-05
  1   6  15  63 -3.38417e-04
  1   6  15  64 -1.52269e-05
  1   6  15  66  1.98662e-05
  1   6  15  71  3.64494e-05
  1   6  15  72  1.94978e-05
  1   6  15  76  4.53131e-05
  1   6  15  77 -3.42902e-05
  1   6  15  78  1.69440e-05
  1   6  15  79 -1.67225e-05
  1   6  15  80  2.22112e-05
  1   6  15  81  1.97333e-05
  1   6  15  84 -1.82768e-05
  1   6  15  86  1.82469e-05
  1   6  15  87 -1.82447e-05
  1   6  15  88  2.87743e-05
  1   6  15  90 -1.82960e-05
  1   6  15  95  1.27767e-05
  1   6  15  97  2.10263e-05
  1   6  15 100  3.89878e-05
  1   6  15 102  2.03162e-05
  1   6  15 103  3.44155e-05
  1   6  15 106  2.33817e-05
  1   6  15 108  1.69712e-05
  1   6  15 109 -3.02634e-05
  1   6  15 113 -3.19467e-05
  1   6  15 114  4.27590e-05
  1   6  15 115  1.42432e-05
  1   6  15 117 -3.38250e-05
  1   6  15 118  3.05901e-05
  1   6  15 119 -3.00926e-05
  1   6  15 121  4.93433e-05
  1   6  15 122 -2.93981e-04
  1   6  15 123  1.48758e-05
  1   6  15 124 -2.36830e-05
  1   6  15 125 -3.43704e-05
  1   6  15 126  1.55746e-05
  1   6  15 127  1.53927e-05
  1   6  15 130  2.83724e-05
  1   6  15 131 -2.40831e-05
  1   6  15 132  1.77115e-05
  1   6  15 133  1.51034e-05
  1   6  15 136 -3.68896e-05
  1   6  15 140 -3.97510e-05
  1   6  15 141  3.98153e-05
  1   6  15 146 -3.23228e-05
  1   6  15 154 -3.92656e-04
  1   6  15 159 -1.90984e-05
  1   6  15 160 -3.55391e-05
  1   6  15 164  2.23144e-05
  1   6  15 166  2.49624e-05
  1   6  15 169 -3.40797e-05
  1   6  15 170  2.19958e-05
  1   6  15 172  3.36577e-05
  1   6  15 173  3.65318e-05
  1   7   8  18  1.60130e-04
  1   7   8  29 -4.41898e-04
  1   7   8  40 -8.23207e-04
  1   7   8  43 -7.43341e-04
  1   7   8  52  1.26818e-04
  1   7   8  59 -4.28332e-04
  1   7   8  67  4.14737e-05
  1   7   8  92 -7.54721e-04
  1   7   8  96 -9.69607e-04
  1   7   8  98 -4.71367e-04
  1   7   8 103  2.94789e-04
  1   7   8 104  1.94250e-04
  1   7   8 109 -4.54832e-04
  1   7   8 114  8.70449e-04
  1   7   8 122  1.16339e-03
  1   7   8 125 -1.38304e-03
  1   7   8 131  2.36437e-03
  1   7   8 133  1.84689e-03
  1   7   8 138  4.08189e-04
  1   7   8 140  2.70513e-03
  1   7   8 147 -1.22944e-03
  1   7   8 151 -3.82878e-05
  1   7   8 154 -4.80805e-04
  1   7   8 159 -5.69941e-05
  1   7   8 161 -2.06230e-04
  1   7   8 165  1.17360e-04
  1   7   8 169 -3.48460e-05
  1   7   8 173  6.95663e-05
  1   7   8 176  5.66106e-05
  1   7   9  13  1.55842e-04
  1   7   9  14 -9.98961e-05
  1   7   9  17 -1.80841e-04
  1   7   9  23  3.04098e-05
  1   7   9  28  5.58759e-05
  1   7   9  35  1.14143e-04
  1   7   9  37 -1.99487e-05
  1   7   9  39 -1.16955e-04
  1   7   9  41 -1.15442e-05
  1   7   9  42 -1.71713e-04
  1   7   9  49  2.98915e-04
  1   7   9  56  1.52435e-04
  1   7   9  57  1.70736e-04
  1   7   9  60  1.31199e-04
  1   7   9  64  1.35748e-04
  1   7   9  68 -2.79003e-04
  1   7   9  69 -4.51439e-04
  1   7   9  70 -2.88950e-04
  1   7   9  72  3.54109e-05
  1   7   9  73  2.51058e-05
  1   7   9  76 -4.77402e-05
  1   7   9  78  2.13993e-05
  1   7   9  80 -1.65057e-05
  1   7   9  81 -2.35853e-04
  1   7   9  82  2.01588e-05
  1   7   9  83  3.10681e-04
  1   7   9  84 -3.26069e-04
  1   7   9  85 -8.56821e-05
  1   7   9  86  1.11934e-04
  1   7   9  87  3.20233e-05
  1   7   9  88  3.51737e-05
  1   7   9  89  3.32730e-05
  1   7   9  90 -1.55968e-04
  1   7   9  91  1.38801e-04
  1   7   9  95 -1.00587e-05
  1   7   9 105 -9.10599e-05
  1   7   9 113  1.23490e-04
  1   7   9 124 -1.45160e-04
  1   7   9 126  1.80232e-05
  1   7   9 134 -2.49377e-04
  1   7   9 135 -2.22232e-04
  1   7   9 136  2.20042e-05
  1   7   9 142 -2.06797e-05
  1   7   9 143  2.15439e-05
  1   7   9 144 -1.15500e-04
  1   7   9 148  2.39687e-05
  1   7   9 150 -1.87823e-04
  1   7   9 152  1.30338e-05
  1   7   9 156  7.29268e-05
  1   7   9 157 -8.40625e-05
  1   7   9 160 -2.96427e-04
  1   7   9 162 -6.21527e-05
  1   7   9 163 -3.26344e-05
  1   7   9 164 -4.11480e-04
  1   7   9 169 -1.20214e-05
  1   7   9 172  9.42649e-05
  1   7   9 176 -2.26477e-05
  1   7  10   7  2.92970e-04
  1   7  10  12  2.48554e-05
  1   7  10  19  1.88608e-04
  1   7  10  21 -4.16991e-05
  1   7  10  24 -2.17428e-04
  1   7  10  26 -9.13110e-05
  1   7  10  41 -1.78035e-04
  1   7  10  56 -6.13887e-05
  1   7  10  63  1.44001e-04
  1   7  10  64  5.02686e-05
  1   7  10  68 -1.32362e-05
  1   7  10  71 -1.30780e-04
  1   7  10  77  2.09315e-04
  1   7  10  80 -4.27046e-05
  1   7  10  85  1.90121e-05
  1   7  10  89  7.69967e-05
  1   7  10 108  2.64163e-05
  1   7  10 110  9.08161e-05
  1   7  10 153 -9.05180e-05
  1   7  10 162 -6.15065e-05
  1   7  11   8 -3.80537e-04
  1   7  11   9  2.80747e-05
  1   7  11  10  8.34512e-05
  1   7  11  11  8.74624e-05
  1   7  11  15  9.42721e-05
  1   7  11  16 -9.44158e-05
  1   7  11  20 -1.16935e-04
  1   7  11  21  1.08277e-04
  1   7  11  25 -6.67500e-05
  1   7  11  27 -1.55563e-05
  1   7  11  32 -9.76470e-05
  1   7  11  33  1.70830e-04
  1   7  11  34  1.71781e-04
  1   7  11  37 -3.41765e-04
  1   7  11  38 -3.42407e-04
  1   7  11  44  2.29056e-04
  1   7  11  45 -2.28534e-04
  1   7  11  46 -4.11015e-05
  1   7  11  48 -2.04464e-04
  1   7  11  54  3.17639e-05
  1   7  11  55  9.24779e-05
  1   7  11  56 -2.29970e-04
  1   7  11  57  2.29881e-04
  1   7  11  61 -2.03507e-04
  1   7  11  62  2.02189e-04
  1   7  11  70 -1.08546e-05
  1   7  11  74  1.05600e-04
  1   7  11  75 -1.07918e-04
  1   7  11  86 -1.50840e-05
  1   7  11  91 -1.93997e-05
  1   7  11  93 -5.86139e-04
  1   7  11  94  5.92475e-04
  1   7  11 100 -4.31580e-05
  1   7  11 106 -2.65453e-04
  1   7  11 107  2.66561e-04
  1   7  11 110  4.28453e-04
  1   7  11 111  4.27920e-04
  1   7  11 112  5.54550e-04
  1   7  11 113 -5.56639e-04
  1   7  11 117  9.20649e-04
  1   7  11 118 -2.24108e-04
  1   7  11 119  2.18802e-04
  1   7  11 120  3.09688e-04
  1   7  11 121  3.07867e-04
  1   7  11 126  2.03831e-04
  1   7  11 128 -9.31246e-04
  1   7  11 129 -9.24087e-04
  1   7  11 137 -5.87935e-05
  1   7  11 142 -1.92992e-03
  1   7  11 143  1.88711e-03
  1   7  11 145  1.83091e-03
  1   7  11 149 -6.96923e-04
  1   7  11 152  5.93411e-05
  1   7  11 156 -5.94628e-05
  1   7  11 157  5.92303e-05
  1   7  11 162  8.53324e-05
  1   7  11 163  8.52847e-05
  1   7  11 166  6.11964e-05
  1   7  11 170  1.73809e-04
  1   7  11 174  1.05489e-05
  1   7  12   8  2.19701e-04
  1   7  12  10 -1.58544e-04
  1   7  12  11 -1.56185e-04
  1   7  12  15  1.16165e-04
  1   7  12  16  1.19436e-04
  1   7  12  20  1.31363e-04
  1   7  12  21  1.37252e-04
  1   7  12  27  4.03784e-05
  1   7  12  32 -3.23084e-04
  1   7  12  33 -1.49106e-05
  1   7  12  34 -1.42262e-05
  1   7  12  37 -2.42405e-05
  1   7  12  38  2.07489e-05
  1   7  12  44 -3.11109e-04
  1   7  12  45  3.09159e-04
  1   7  12  46 -1.39774e-04
  1   7  12  48  6.46971e-05
  1   7  12  55 -4.22675e-05
  1   7  12  56 -1.84030e-05
  1   7  12  61  2.36760e-04
  1   7  12  62 -2.46901e-04
  1   7  12  65  2.48370e-04
  1   7  12  69 -4.74325e-05
  1   7  12  73 -1.84873e-05
  1   7  12  74 -2.57023e-05
  1   7  12  75  2.29388e-05
  1   7  12  83 -8.29957e-05
  1   7  12  84 -8.25359e-05
  1   7  12  93 -8.55927e-05
  1   7  12  94  8.14830e-05
  1   7  12 106 -2.63342e-05
  1   7  12 107 -2.88998e-05
  1   7  12 110  5.14179e-05
  1   7  12 111  5.66152e-05
  1   7  12 112 -7.33551e-05
  1   7  12 113  1.78020e-05
  1   7  12 118 -1.44594e-05
  1   7  12 119  3.84236e-05
  1   7  12 120  2.22815e-05
  1   7  12 121 -2.69081e-05
  1   7  12 128 -1.85914e-05
  1   7  12 129  2.64222e-05
  1   7  12 142  1.43001e-05
  1   7  12 143  2.34959e-05
  1   7  12 144 -2.87831e-05
  1   7  12 145  1.00622e-04
  1   7  12 152  1.89221e-05
  1   7  13  10 -1.10511e-05
  1   7  13  13  4.41642e-04
  1   7  13  14  4.83001e-05
  1   7  13  17  7.70175e-05
  1   7  13  23 -1.90489e-04
  1   7  13  35  6.52880e-04
  1   7  13  39 -3.56387e-04
  1   7  13  42  3.88747e-04
  1   7  13  48  8.87216e-05
  1   7  13  49 -1.36897e-04
  1   7  13  50  4.51412e-04
  1   7  13  56  1.68653e-05
  1   7  13  57 -7.81057e-05
  1   7  13  60  1.24512e-04
  1   7  13  61  1.46675e-04
  1   7  13  64 -3.48282e-04
  1   7  13  65 -1.46272e-04
  1   7  13  68  3.67653e-04
  1   7  13  69  2.08324e-04
  1   7  13  70  1.63116e-04
  1   7  13  72 -1.72622e-05
  1   7  13  73 -1.16251e-05
  1   7  13  76  9.93692e-05
  1   7  13  81  1.92391e-04
  1   7  13  82  6.91939e-05
  1   7  13  83 -1.42528e-04
  1   7  13  84  1.51156e-04
  1   7  13  85  3.93958e-05
  1   7  13  86 -5.16790e-05
  1   7  13  87 -1.47927e-05
  1   7  13  88 -1.51346e-04
  1   7  13  89 -1.47401e-05
  1   7  13  90 -4.05830e-05
  1   7  13  91 -2.57187e-05
  1   7  13  93 -1.18571e-04
  1   7  13  94 -5.06085e-05
  1   7  13  95  2.21472e-04
  1   7  13  97 -1.99506e-04
  1   7  13 101  2.79245e-04
  1   7  13 105  8.10535e-05
  1   7  13 106 -5.49617e-05
  1   7  13 107  4.55834e-05
  1   7  13 110 -3.41535e-05
  1   7  13 111  1.25575e-05
  1   7  13 113 -2.21304e-04
  1   7  13 117  2.40862e-05
  1   7  13 118 -7.06645e-05
  1   7  13 119 -2.70825e-04
  1   7  13 124  6.90763e-05
  1   7  13 130  2.82794e-04
  1   7  13 134  1.52338e-04
  1   7  13 135  1.01671e-04
  1   7  13 136 -1.01956e-05
  1   7  13 143 -1.02348e-05
  1   7  13 144  5.44703e-05
  1   7  13 146  3.98086e-04
  1   7  13 148 -1.10570e-05
  1   7  13 150  9.50083e-05
  1   7  13 153  1.64467e-05
  1   7  13 155 -2.73110e-04
  1   7  13 156 -3.37809e-05
  1   7  13 157  3.89172e-05
  1   7  13 160  3.72020e-04
  1   7  13 162  2.85667e-05
  1   7  13 163  1.42914e-05
  1   7  13 164  1.89317e-04
  1   7  13 167 -1.00869e-05
  1   7  13 168  1.13622e-04
  1   7  13 170  5.59247e-05
  1   7  13 171 -6.28585e-05
  1   7  13 172 -2.09290e-04
  1   7  13 175 -1.52535e-04
  1   7  13 176  1.05565e-05
  1   7  14  10  8.82005e-05
  1   7  14  11  8.79736e-05
  1   7  14  15  2.45821e-04
  1   7  14  20  6.14431e-05
  1   7  14  21  6.13383e-05
  1   7  14  25 -2.71974e-05
  1   7  14  27 -4.31365e-04
  1   7  14  31  5.02134e-04
  1   7  14  33 -7.68273e-05
  1   7  14  34 -7.67908e-05
  1   7  14  37 -2.03874e-04
  1   7  14  38 -2.03835e-04
  1   7  14  44  5.50481e-04
  1   7  14  45 -5.51300e-04
  1   7  14  47 -3.74224e-05
  1   7  14  48 -2.59274e-05
  1   7  14  49 -2.59880e-05
  1   7  14  55 -4.74266e-04
  1   7  14  56 -5.87623e-05
  1   7  14  57  6.87317e-05
  1   7  14  62 -1.08514e-04
  1   7  14  64  1.86611e-04
  1   7  14  65 -1.86809e-04
  1   7  14  69 -2.31735e-04
  1   7  14  70 -2.31818e-04
  1   7  14  73  4.09500e-04
  1   7  14  74 -1.89617e-05
  1   7  14  75 -1.16783e-05
  1   7  14  78 -3.30266e-04
  1   7  14  83 -3.82338e-05
  1   7  14  87 -7.72598e-05
  1   7  14  90 -6.08206e-05
  1   7  14  93 -6.41373e-04
  1   7  14  94  5.86528e-04
  1   7  14 101  1.76719e-04
  1   7  14 106  1.08590e-04
  1   7  14 111  8.73834e-04
  1   7  14 112 -9.23472e-04
  1   7  14 113 -2.49696e-04
  1   7  14 116  9.24692e-04
  1   7  14 118  1.73448e-05
  1   7  14 119 -2.72957e-04
  1   7  14 120  3.34074e-04
  1   7  14 127  7.23618e-04
  1   7  14 128 -1.29005e-03
  1   7  14 129 -1.28982e-03
  1   7  14 134  1.95996e-04
  1   7  14 135 -1.96179e-04
  1   7  14 137  1.11037e-04
  1   7  14 142 -2.45073e-03
  1   7  14 144 -2.69791e-03
  1   7  14 145 -2.73286e-03
  1   7  14 148  9.32690e-04
  1   7  14 149  9.31453e-04
  1   7  14 152  4.80242e-04
  1   7  14 153 -4.50568e-04
  1   7  14 156 -2.64937e-05
  1   7  14 157 -2.87856e-05
  1   7  14 171  3.12720e-05
  1   7  15  10 -1.34290e-05
  1   7  15  11 -1.27497e-05
  1   7  15  15 -1.42825e-05
  1   7  15  20 -2.02676e-05
  1   7  15  21  1.95757e-05
  1   7  15  27 -1.15652e-05
  1   7  15  31 -2.64915e-05
  1   7  15  44 -3.04508e-05
  1   7  15  45  3.14392e-05
  1   7  15  56 -4.72000e-04
  1   7  15  57 -4.71179e-04
  1   7  15  74  2.17412e-04
  1   7  15  75  2.16687e-04
  1   7  15  93 -5.74098e-05
  1   7  15  94 -5.50089e-05
  1   7  15 106 -5.60158e-04
  1   7  15 107 -5.68906e-04
  1   7  15 110  1.03398e-05
  1   7  15 111  2.15259e-05
  1   7  15 112 -5.61696e-05
  1   7  15 113  4.68117e-05
  1   7  15 116 -9.37249e-05
  1   7  15 119  6.67334e-05
  1   7  15 120  4.38360e-05
  1   7  15 127 -3.93788e-05
  1   7  15 128 -3.26334e-05
  1   7  15 129  3.08904e-05
  1   7  15 142 -1.84522e-04
  1   7  15 144  1.80200e-05
  1   7  15 145  1.03572e-04
  1   7  15 148  3.16541e-04
  1   7  15 149 -2.68528e-04
  1   7  15 152 -2.14629e-04
  1   7  15 153 -2.82766e-04
  1   7  15 156 -3.06393e-04
  1   7  15 157  3.06355e-04
  1   7  15 162  1.62509e-04
  1   7  15 163 -1.62449e-04
  1   7  15 166  1.57628e-04
  1   7  15 167 -1.57948e-04
  1   7  15 170  4.79720e-04
  1   7  15 171 -4.79013e-04
  1   7  15 174  3.18449e-05
  1   7  15 175 -3.19809e-05
  1   8   9   7 -1.27841e-04
  1   8   9  12  3.32050e-05
  1   8   9  19 -3.56704e-04
  1   8   9  20  3.83278e-05
  1   8   9  24 -2.35352e-05
  1   8   9  28 -7.08305e-05
  1   8   9  36  3.23300e-04
  1   8   9  41  1.93930e-04
  1   8   9  51  3.32071e-04
  1   8   9  56 -7.14814e-05
  1   8   9  63 -2.33888e-04
  1   8   9  64  8.35857e-05
  1   8   9  69 -8.24722e-05
  1   8   9  70 -6.25225e-05
  1   8   9  71 -1.90933e-05
  1   8   9  77 -7.73539e-05
  1   8   9  80 -6.47830e-05
  1   8   9  85 -1.74053e-05
  1   8   9  89 -5.38473e-05
  1   8   9 105 -7.27140e-05
  1   8   9 110 -7.60821e-05
  1   8   9 119  1.21993e-05
  1   8   9 134 -7.88436e-05
  1   8   9 144 -1.12752e-05
  1   8   9 152  7.87450e-05
  1   8   9 156  8.45419e-05
  1   8   9 172 -9.49657e-05
  1   8  10  13 -1.67437e-04
  1   8  10  17 -1.38114e-04
  1   8  10  20  5.43174e-05
  1   8  10  21 -8.45883e-05
  1   8  10  23  3.49000e-05
  1   8  10  26 -6.98065e-05
  1   8  10  28  1.37176e-05
  1   8  10  35 -1.50750e-04
  1   8  10  37 -4.18386e-05
  1   8  10  39  1.60251e-04
  1   8  10  41 -3.33804e-05
  1   8  10  50  1.26514e-04
  1   8  10  56  8.91801e-05
  1   8  10  57  7.10973e-05
  1   8  10  64  2.43057e-04
  1   8  10  68 -5.22139e-05
  1   8  10  69 -3.65905e-04
  1   8  10  70 -3.78562e-04
  1   8  10  72  4.50727e-05
  1   8  10  73  4.77045e-05
  1   8  10  76  1.33413e-05
  1   8  10  78  2.76923e-05
  1   8  10  79 -4.25727e-05
  1   8  10  81  3.34749e-05
  1   8  10  82 -2.90537e-05
  1   8  10  83  2.39342e-04
  1   8  10  84 -2.17504e-04
  1   8  10  85  6.08484e-05
  1   8  10  86  9.92031e-05
  1   8  10  87  2.21511e-05
  1   8  10  89  1.87372e-04
  1   8  10  90 -8.60425e-05
  1   8  10  91 -3.00374e-05
  1   8  10 107  1.46391e-04
  1   8  10 108 -1.01554e-04
  1   8  10 110 -9.90113e-05
  1   8  10 113  3.94470e-04
  1   8  10 119 -6.37233e-05
  1   8  10 126  1.95924e-05
  1   8  10 134  2.51819e-05
  1   8  10 135  1.71992e-04
  1   8  10 136  1.09110e-04
  1   8  10 137  5.52317e-05
  1   8  10 142 -1.60567e-05
  1   8  10 143  1.80232e-05
  1   8  10 144 -9.37160e-05
  1   8  10 146 -1.68376e-04
  1   8  10 148  1.82707e-05
  1   8  10 150  1.87387e-04
  1   8  10 152 -5.77657e-05
  1   8  10 153  8.51253e-05
  1   8  10 156  1.77881e-05
  1   8  10 157 -5.25109e-05
  1   8  10 163 -2.05410e-05
  1   8  10 164 -1.44170e-04
  1   8  10 169 -1.98973e-05
  1   8  10 176 -1.60570e-05
  1   8  11   8 -3.39634e-04
  1   8  11   9  1.99515e-05
  1   8  11  10 -1.60080e-04
  1   8  11  11  1.60262e-04
  1   8  11  15 -8.16526e-05
  1   8  11  16 -8.20292e-05
  1   8  11  20 -2.39476e-04
  1   8  11  21 -2.49887e-04
  1   8  11  25 -2.57259e-05
  1   8  11  27  2.01965e-05
  1   8  11  32  1.12480e-04
  1   8  11  33 -5.93786e-04
  1   8  11  34  5.94398e-04
  1   8  11  37 -1.50280e-04
  1   8  11  38  1.60865e-04
  1   8  11  44 -6.08430e-05
  1   8  11  45 -5.90628e-05
  1   8  11  46 -6.30160e-05
  1   8  11  48 -1.65799e-04
  1   8  11  54  2.45309e-04
  1   8  11  55 -1.80799e-04
  1   8  11  56 -1.95386e-04
  1   8  11  57 -1.95245e-04
  1   8  11  61 -2.76588e-05
  1   8  11  62 -2.73842e-05
  1   8  11  74  8.58790e-05
  1   8  11  75  8.46348e-05
  1   8  11  79  5.93701e-05
  1   8  11  91 -7.43724e-05
  1   8  11  93 -9.76710e-04
  1   8  11  94 -9.78523e-04
  1   8  11 100 -3.98116e-05
  1   8  11 106 -2.91116e-04
  1   8  11 107 -2.91916e-04
  1   8  11 110  3.99722e-04
  1   8  11 111 -4.00325e-04
  1   8  11 112  5.28201e-04
  1   8  11 113  5.33097e-04
  1   8  11 117  9.11672e-04
  1   8  11 118 -2.10183e-04
  1   8  11 119 -1.83773e-04
  1   8  11 120 -5.96947e-04
  1   8  11 121  5.94832e-04
  1   8  11 126  2.08068e-04
  1   8  11 128  9.09720e-04
  1   8  11 129 -9.02515e-04
  1   8  11 134  2.95951e-05
  1   8  11 137 -9.27942e-05
  1   8  11 142  1.22069e-03
  1   8  11 143  1.19378e-03
  1   8  11 145  1.14731e-03
  1   8  11 149 -7.05779e-04
  1   8  11 152  7.29602e-05
  1   8  11 156 -5.48627e-05
  1   8  11 157 -5.54489e-05
  1   8  11 162  7.67579e-05
  1   8  11 163 -7.69786e-05
  1   8  11 166  5.66714e-05
  1   8  11 170  1.73692e-04
  1   8  11 174  1.54918e-05
  1   8  12   8  4.49794e-05
  1   8  12  10  1.76671e-05
  1   8  12  11 -1.28312e-05
  1   8  12  15  3.59137e-05
  1   8  12  16 -3.58447e-05
  1   8  12  20  2.16063e-05
  1   8  12  21 -5.78329e-05
  1   8  12  27 -1.78765e-04
  1   8  12  32 -9.68348e-05
  1   8  12  33  3.67466e-05
  1   8  12  34 -3.46092e-05
  1   8  12  37  4.37850e-05
  1   8  12  38  4.18299e-05
  1   8  12  44 -9.32430e-04
  1   8  12  45 -9.32202e-04
  1   8  12  46  1.65208e-04
  1   8  12  48  2.99725e-05
  1   8  12  54  1.31119e-05
  1   8  12  55 -2.72174e-05
  1   8  12  61 -9.33054e-05
  1   8  12  62 -9.74321e-05
  1   8  12  65  3.46991e-04
  1   8  12  69 -1.92115e-05
  1   8  12  73  1.59251e-05
  1   8  12  74 -1.34417e-05
  1   8  12  75 -2.50106e-05
  1   8  12  83  7.71606e-05
  1   8  12  84 -7.70641e-05
  1   8  12  93 -1.12901e-04
  1   8  12  94 -4.21714e-05
  1   8  12 106 -3.58956e-05
  1   8  12 107  1.36196e-05
  1   8  12 110 -4.83789e-05
  1   8  12 111  3.91374e-05
  1   8  12 112 -2.94784e-05
  1   8  12 113  2.08399e-05
  1   8  12 117 -1.05014e-04
  1   8  12 118 -7.33342e-05
  1   8  12 120  1.69140e-05
  1   8  12 126 -1.78060e-05
  1   8  12 128 -1.85810e-05
  1   8  12 129 -1.11483e-05
  1   8  12 142  8.43809e-05
  1   8  12 143 -7.90946e-05
  1   8  12 144  2.20566e-05
  1   8  12 145  7.53605e-05
  1   8  12 149  4.87126e-05
  1   8  13   7  4.72831e-05
  1   8  13  12 -3.49015e-05
  1   8  13  19  8.90527e-05
  1   8  13  20 -1.87935e-05
  1   8  13  36 -7.68786e-05
  1   8  13  41 -4.85160e-05
  1   8  13  51 -9.53536e-05
  1   8  13  61  1.50496e-04
  1   8  13  63  5.26858e-05
  1   8  13  64 -2.10999e-05
  1   8  13  65  1.69972e-04
  1   8  13  69  4.06678e-05
  1   8  13  71  2.35682e-05
  1   8  13  77  1.14395e-05
  1   8  13  80  1.52380e-05
  1   8  13  85  1.04136e-05
  1   8  13  91 -3.97675e-05
  1   8  13 110  3.77247e-05
  1   8  13 144  1.24310e-05
  1   8  13 152 -3.81482e-05
  1   8  13 156 -4.14564e-05
  1   8  13 175 -1.57446e-04
  1   8  14  10 -5.57119e-05
  1   8  14  11  5.54074e-05
  1   8  14  15 -2.36148e-04
  1   8  14  20 -4.11887e-05
  1   8  14  21  4.00914e-05
  1   8  14  25 -1.45485e-05
  1   8  14  27  3.57078e-04
  1   8  14  31  1.82657e-04
  1   8  14  33 -1.05727e-04
  1   8  14  34  1.05653e-04
  1   8  14  37 -2.55040e-04
  1   8  14  38  2.54814e-04
  1   8  14  44 -3.45859e-04
  1   8  14  45 -3.45253e-04
  1   8  14  47  1.29828e-05
  1   8  14  48 -2.96734e-05
  1   8  14  49  2.97021e-05
  1   8  14  55  4.86725e-04
  1   8  14  56  1.09783e-05
  1   8  14  62  5.33943e-05
  1   8  14  64  2.58471e-04
  1   8  14  65  2.58071e-04
  1   8  14  69  3.14734e-04
  1   8  14  70 -3.14159e-04
  1   8  14  73 -4.14204e-04
  1   8  14  78  3.96999e-04
  1   8  14  83  5.09782e-05
  1   8  14  87  5.68740e-05
  1   8  14  90  7.88020e-05
  1   8  14  93 -6.39289e-04
  1   8  14  94 -5.98079e-04
  1   8  14 101 -1.83010e-04
  1   8  14 106  8.50416e-05
  1   8  14 107 -2.29202e-05
  1   8  14 111 -8.73748e-04
  1   8  14 112 -9.15809e-04
  1   8  14 116 -8.17303e-04
  1   8  14 118  1.78397e-05
  1   8  14 119  8.87091e-04
  1   8  14 120 -3.44893e-04
  1   8  14 127 -7.62581e-04
  1   8  14 128  1.29056e-03
  1   8  14 129 -1.29042e-03
  1   8  14 134  2.00312e-04
  1   8  14 135  2.00457e-04
  1   8  14 137  1.21393e-04
  1   8  14 142  1.41569e-03
  1   8  14 144  1.54709e-03
  1   8  14 145 -1.57022e-03
  1   8  14 148 -8.74973e-04
  1   8  14 149  8.77669e-04
  1   8  14 152  4.58002e-04
  1   8  14 153  4.13882e-04
  1   8  14 156  2.53303e-05
  1   8  14 157 -2.15773e-05
  1   8  14 166 -1.53876e-05
  1   8  14 171 -3.10594e-05
  1   8  15  10 -6.14308e-05
  1   8  15  11  6.12880e-05
  1   8  15  15  7.04538e-05
  1   8  15  20 -7.33087e-05
  1   8  15  21 -7.32977e-05
  1   8  15  27  2.62500e-05
  1   8  15  31 -4.92771e-04
  1   8  15  33  1.05923e-05
  1   8  15  44 -4.60486e-04
  1   8  15  45 -4.59047e-04
  1   8  15  47  1.89088e-05
  1   8  15  55 -2.28030e-05
  1   8  15  56 -4.95507e-04
  1   8  15  57  4.95418e-04
  1   8  15  62  1.13631e-05
  1   8  15  69  1.55372e-05
  1   8  15  70  1.30332e-05
  1   8  15  74  2.19852e-04
  1   8  15  75 -2.18719e-04
  1   8  15  93 -1.74916e-04
  1   8  15  94  1.66521e-04
  1   8  15 106 -5.77886e-04
  1   8  15 107  5.82004e-04
  1   8  15 110  2.02288e-05
  1   8  15 111 -2.22275e-04
  1   8  15 112  5.06842e-05
  1   8  15 113 -3.07381e-05
  1   8  15 116 -2.21729e-04
  1   8  15 118  2.32327e-05
  1   8  15 120  5.27296e-05
  1   8  15 127 -4.19688e-05
  1   8  15 128 -4.19914e-05
  1   8  15 129 -4.84808e-05
  1   8  15 137 -1.25492e-05
  1   8  15 142  3.54490e-04
  1   8  15 144 -1.52139e-05
  1   8  15 145 -6.89813e-05
  1   8  15 148 -4.07138e-04
  1   8  15 149 -3.59530e-04
  1   8  15 152 -3.03414e-04
  1   8  15 153  3.63077e-04
  1   8  15 156 -3.14200e-04
  1   8  15 157 -3.15346e-04
  1   8  15 162  1.66766e-04
  1   8  15 163  1.67076e-04
  1   8  15 166  1.61896e-04
  1   8  15 167  1.63144e-04
  1   8  15 170  4.93918e-04
  1   8  15 171  4.93479e-04
  1   8  15 174  3.35195e-05
  1   8  15 175  3.35738e-05
  1   9  10  18 -4.30838e-05
  1   9  10  21 -1.24293e-05
  1   9  10  29  2.95755e-04
  1   9  10  40  9.20558e-04
  1   9  10  43  2.66231e-04
  1   9  10  52  9.13529e-05
  1   9  10  59 -1.34476e-04
  1   9  10  67 -1.38013e-04
  1   9  10  92 -7.15320e-04
  1   9  10  96 -1.22534e-03
  1   9  10  98 -2.19426e-04
  1   9  10 103  2.01646e-04
  1   9  10 104  1.79697e-04
  1   9  10 108 -1.84741e-05
  1   9  10 109 -1.04381e-04
  1   9  10 114  7.07973e-04
  1   9  10 122  6.58241e-04
  1   9  10 125 -2.56313e-04
  1   9  10 131  1.59214e-03
  1   9  10 133  1.18083e-03
  1   9  10 138  5.97026e-04
  1   9  10 140  2.36158e-03
  1   9  10 147 -1.37657e-03
  1   9  10 150  1.86911e-05
  1   9  10 151 -5.71934e-04
  1   9  10 154 -3.59489e-04
  1   9  10 159 -8.21719e-05
  1   9  10 161  3.42233e-05
  1   9  10 165  9.95810e-05
  1   9  10 169 -2.07989e-05
  1   9  10 173  1.80374e-05
  1   9  10 176  1.18487e-04
  1   9  11   9 -2.05478e-05
  1   9  11  10 -5.05499e-05
  1   9  11  11 -4.98138e-05
  1   9  11  15 -6.02936e-05
  1   9  11  16  6.26646e-05
  1   9  11  20 -1.07791e-04
  1   9  11  21  1.13193e-04
  1   9  11  27 -2.10621e-04
  1   9  11  32 -5.96789e-05
  1   9  11  44  8.60632e-05
  1   9  11  45 -8.72516e-05
  1   9  11  48 -1.11667e-05
  1   9  11  54 -4.68084e-05
  1   9  11  61  6.06674e-05
  1   9  11  62 -6.59905e-05
  1   9  11  65  2.08313e-05
  1   9  11  69  6.80661e-05
  1   9  11  70 -6.75633e-05
  1   9  11  73  2.53107e-05
  1   9  11  83  2.25507e-05
  1   9  11  93 -3.34629e-05
  1   9  11 110 -1.37938e-05
  1   9  11 111 -1.75616e-05
  1   9  11 117 -1.88073e-05
  1   9  11 119  1.50873e-05
  1   9  11 128 -1.30238e-05
  1   9  11 142 -3.29498e-05
  1   9  11 143 -4.22758e-05
  1   9  11 144  1.06431e-05
  1   9  11 145 -1.83192e-05
  1   9  11 149  1.20836e-05
  1   9  12   8  8.29303e-05
  1   9  12  10 -2.42966e-05
  1   9  12  11 -2.58076e-05
  1   9  12  15 -4.79879e-04
  1   9  12  16 -4.81312e-04
  1   9  12  21  1.05772e-05
  1   9  12  32 -2.34991e-05
  1   9  12  33 -6.32254e-05
  1   9  12  34 -6.33244e-05
  1   9  12  37  5.11255e-04
  1   9  12  38 -5.07821e-04
  1   9  12  44  1.12198e-04
  1   9  12  45 -1.12583e-04
  1   9  12  46 -2.43834e-04
  1   9  12  48 -1.35219e-04
  1   9  12  54  2.36974e-04
  1   9  12  55  2.44179e-04
  1   9  12  56 -6.56137e-05
  1   9  12  61  6.35944e-04
  1   9  12  62 -6.27402e-04
  1   9  12  74  3.47695e-05
  1   9  12  75  3.46550e-05
  1   9  12  79 -1.06331e-04
  1   9  12  90 -1.17435e-05
  1   9  12  91 -1.16627e-05
  1   9  12  93 -7.41530e-04
  1   9  12  94 -7.34077e-04
  1   9  12 106 -1.80153e-04
  1   9  12 107  1.79878e-04
  1   9  12 110  1.15524e-04
  1   9  12 111  1.15302e-04
  1   9  12 112  3.09391e-04
  1   9  12 113 -3.11949e-04
  1   9  12 117  5.28179e-04
  1   9  12 118 -2.68107e-05
  1   9  12 119 -2.34279e-05
  1   9  12 120 -4.18720e-04
  1   9  12 121  4.23554e-04
  1   9  12 126  1.29495e-04
  1   9  12 128  8.24694e-04
  1   9  12 129 -8.41255e-04
  1   9  12 134  9.07614e-05
  1   9  12 142  1.60954e-03
  1   9  12 143  1.72446e-03
  1   9  12 145  1.67468e-03
  1   9  12 149 -6.51298e-04
  1   9  12 152  1.49690e-04
  1   9  12 156 -1.19845e-05
  1   9  12 157 -1.17280e-05
  1   9  12 162  2.29440e-05
  1   9  12 163 -2.28328e-05
  1   9  12 166  1.61018e-05
  1   9  12 170  4.70149e-05
  1   9  12 171  4.69428e-05
  1   9  13  14 -2.26996e-04
  1   9  13  22 -8.49744e-05
  1   9  13  30 -3.04122e-04
  1   9  13  35  1.28104e-05
  1   9  13  39 -2.55976e-05
  1   9  13  42 -4.79994e-04
  1   9  13  53 -4.26692e-05
  1   9  13  58  6.09646e-05
  1   9  13  61 -1.52720e-05
  1   9  13  64 -2.19054e-05
  1   9  13  65  1.71571e-05
  1   9  13  66 -2.07695e-05
  1   9  13  68 -2.57944e-05
  1   9  13  88  1.06277e-05
  1   9  13  93  1.90430e-05
  1   9  13  95  2.37207e-04
  1   9  13  97  1.02595e-04
  1   9  13  99  7.11424e-05
  1   9  13 101 -2.71874e-05
  1   9  13 102 -1.67401e-04
  1   9  13 105 -5.73369e-05
  1   9  13 108  1.75472e-04
  1   9  13 115 -5.13562e-05
  1   9  13 119  2.58277e-05
  1   9  13 123 -1.69747e-04
  1   9  13 124 -2.04101e-04
  1   9  13 130 -1.05089e-04
  1   9  13 132 -4.45754e-04
  1   9  13 139 -2.14397e-04
  1   9  13 141  2.89908e-05
  1   9  13 146 -9.59354e-05
  1   9  13 150 -7.76329e-04
  1   9  13 151 -2.68980e-05
  1   9  13 155  3.13093e-04
  1   9  13 158 -1.05199e-05
  1   9  13 160  9.89249e-05
  1   9  13 164 -6.33104e-05
  1   9  13 175 -1.61397e-05
  1   9  13 177  8.94057e-05
  1   9  14  15  2.36525e-05
  1   9  14  20  3.54112e-05
  1   9  14  21  3.49743e-05
  1   9  14  27 -1.17976e-05
  1   9  14  47 -2.80883e-05
  1   9  14  56  3.16998e-04
  1   9  14  57 -3.17551e-04
  1   9  14  62 -1.03974e-05
  1   9  14  74 -1.44103e-04
  1   9  14  75 -1.44239e-04
  1   9  14  93 -5.47670e-05
  1   9  14  94  2.06076e-05
  1   9  14 106  3.61314e-04
  1   9  14 107 -3.67813e-04
  1   9  14 110  1.20326e-05
  1   9  14 111 -1.37319e-05
  1   9  14 112  4.75415e-05
  1   9  14 113 -1.43141e-05
  1   9  14 116  2.34933e-05
  1   9  14 119 -7.48366e-05
  1   9  14 120 -3.23132e-05
  1   9  14 127  3.01265e-05
  1   9  14 128  3.00660e-05
  1   9  14 129  3.64135e-05
  1   9  14 142  1.52624e-04
  1   9  14 144  2.64288e-05
  1   9  14 148 -2.35352e-04
  1   9  14 149 -1.96725e-04
  1   9  14 152 -2.28774e-04
  1   9  14 153  2.76333e-04
  1   9  14 156  1.96919e-04
  1   9  14 157  1.97941e-04
  1   9  14 162 -1.06005e-04
  1   9  14 163 -1.06139e-04
  1   9  14 166 -1.00897e-04
  1   9  14 167  1.01270e-04
  1   9  14 170 -3.07317e-04
  1   9  14 171 -3.07246e-04
  1   9  14 174 -2.07562e-05
  1   9  14 175 -2.08223e-05
  1   9  15  10  2.89567e-05
  1   9  15  11  2.88745e-05
  1   9  15  15  6.15981e-04
  1   9  15  20  1.78017e-04
  1   9  15  21 -1.77471e-04
  1   9  15  25 -2.96750e-05
  1   9  15  27  2.78046e-04
  1   9  15  31  1.35334e-04
  1   9  15  33 -1.48201e-05
  1   9  15  34 -1.48366e-05
  1   9  15  37 -4.62070e-04
  1   9  15  38 -4.62289e-04
  1   9  15  44 -1.81455e-05
  1   9  15  45  1.89226e-05
  1   9  15  47 -1.77762e-04
  1   9  15  49 -4.23435e-05
  1   9  15  55 -2.81650e-04
  1   9  15  56 -3.85083e-05
  1   9  15  57 -3.60525e-05
  1   9  15  62  2.32559e-04
  1   9  15  65 -7.95230e-05
  1   9  15  69 -1.77676e-04
  1   9  15  70  1.76939e-04
  1   9  15  73  2.98317e-04
  1   9  15  74 -1.32046e-05
  1   9  15  75 -1.17059e-05
  1   9  15  78 -1.86049e-04
  1   9  15  83 -4.29618e-05
  1   9  15  87 -4.68775e-05
  1   9  15  90 -2.67739e-05
  1   9  15  91 -2.65965e-05
  1   9  15  93  5.45649e-04
  1   9  15  94  5.14470e-04
  1   9  15 101  9.43228e-05
  1   9  15 106  7.26782e-05
  1   9  15 111  5.50002e-04
  1   9  15 112 -6.07447e-04
  1   9  15 116  7.09582e-04
  1   9  15 119 -5.83666e-04
  1   9  15 120  4.03673e-04
  1   9  15 127  4.75220e-04
  1   9  15 128 -1.13507e-03
  1   9  15 129  1.13287e-03
  1   9  15 134  1.38364e-04
  1   9  15 135 -1.38468e-04
  1   9  15 137  1.14777e-04
  1   9  15 142 -2.03060e-03
  1   9  15 144 -2.31749e-03
  1   9  15 145  2.32994e-03
  1   9  15 148  7.48340e-04
  1   9  15 149 -7.50493e-04
  1   9  15 152 -5.44210e-04
  1   9  15 153 -5.24226e-04
  1   9  15 156 -2.43358e-05
  1   9  15 157  1.23559e-05
  1   9  15 171 -1.89581e-05
  1  10  11  10  1.20639e-05
  1  10  11  11 -1.07938e-05
  1  10  11  15  3.37141e-05
  1  10  11  16  3.42421e-05
  1  10  11  20 -4.65449e-05
  1  10  11  21 -4.03832e-05
  1  10  11  27  1.53256e-04
  1  10  11  32 -5.10949e-05
  1  10  11  33 -1.39890e-05
  1  10  11  34  1.32344e-05
  1  10  11  44  3.10640e-05
  1  10  11  45  3.29063e-05
  1  10  11  46 -3.00797e-05
  1  10  11  61 -2.41683e-05
  1  10  11  62 -2.81134e-05
  1  10  11  65  2.04367e-05
  1  10  11  69  6.37355e-05
  1  10  11  70  6.37159e-05
  1  10  11  73  1.31241e-05
  1  10  11  93 -1.41926e-05
  1  10  11 106 -1.24307e-05
  1  10  11 110  1.43892e-05
  1  10  11 112 -3.22739e-05
  1  10  11 128  1.87167e-05
  1  10  11 142  7.83707e-05
  1  10  11 143 -1.07859e-05
  1  10  11 145 -2.56197e-05
  1  10  12   8 -6.27111e-04
  1  10  12  10  1.39103e-04
  1  10  12  11 -1.39550e-04
  1  10  12  15  1.21984e-04
  1  10  12  16 -1.23162e-04
  1  10  12  20 -4.37790e-04
  1  10  12  21  4.31801e-04
  1  10  12  25 -1.81155e-05
  1  10  12  27 -1.29699e-05
  1  10  12  32 -7.49755e-05
  1  10  12  33 -4.06192e-04
  1  10  12  34  4.05675e-04
  1  10  12  37 -3.12347e-04
  1  10  12  38 -3.08764e-04
  1  10  12  44  2.57195e-05
  1  10  12  45  2.59781e-05
  1  10  12  46 -1.48334e-05
  1  10  12  48 -1.67697e-04
  1  10  12  54  4.51854e-04
  1  10  12  55 -4.43476e-04
  1  10  12  56 -5.07007e-05
  1  10  12  61 -2.32007e-04
  1  10  12  62 -2.27517e-04
  1  10  12  79  1.61526e-04
  1  10  12  90  4.11333e-05
  1  10  12  91 -1.02032e-05
  1  10  12  93 -6.52905e-04
  1  10  12  94  6.41511e-04
  1  10  12 106 -2.74278e-04
  1  10  12 107 -2.74102e-04
  1  10  12 110  8.45781e-05
  1  10  12 111 -8.50939e-05
  1  10  12 112  3.39445e-04
  1  10  12 113  3.57536e-04
  1  10  12 117  4.80197e-04
  1  10  12 118 -1.63532e-05
  1  10  12 119  1.30395e-05
  1  10  12 120  4.13498e-04
  1  10  12 121  4.21573e-04
  1  10  12 126  1.57534e-04
  1  10  12 128 -7.23494e-04
  1  10  12 129 -7.48056e-04
  1  10  12 134  1.33099e-04
  1  10  12 137 -2.28473e-05
  1  10  12 142 -9.74761e-04
  1  10  12 143  1.09714e-03
  1  10  12 145  1.03832e-03
  1  10  12 149 -5.55940e-04
  1  10  12 152  1.05081e-04
  1  10  13  18  2.21822e-05
  1  10  13  21 -1.27120e-05
  1  10  13  29 -2.61907e-04
  1  10  13  40 -2.33998e-04
  1  10  13  43  5.60685e-04
  1  10  13  52  7.73165e-05
  1  10  13  59  2.05141e-04
  1  10  13  67  2.17374e-04
  1  10  13  92 -3.61208e-04
  1  10  13  96 -5.29668e-04
  1  10  13  98 -2.92411e-04
  1  10  13 103  4.52120e-05
  1  10  13 104  1.87736e-04
  1  10  13 108 -1.71374e-05
  1  10  13 109  2.46007e-04
  1  10  13 114  4.49027e-04
  1  10  13 122 -3.64178e-04
  1  10  13 125 -1.88801e-04
  1  10  13 131  7.83374e-04
  1  10  13 133 -3.63791e-04
  1  10  13 138  8.18672e-05
  1  10  13 140  9.40570e-04
  1  10  13 147 -6.94912e-04
  1  10  13 150 -1.96711e-04
  1  10  13 151 -2.36036e-03
  1  10  13 154  3.68973e-04
  1  10  13 159  1.37437e-04
  1  10  13 161  2.34018e-04
  1  10  13 165  1.09691e-04
  1  10  13 169  1.88341e-04
  1  10  13 173  1.12668e-05
  1  10  13 176  2.53198e-04
  1  10  14  10  3.22270e-05
  1  10  14  11 -3.23664e-05
  1  10  14  15 -2.71216e-05
  1  10  14  20  3.60314e-05
  1  10  14  21 -3.79617e-05
  1  10  14  31  1.58436e-04
  1  10  14  44  1.41093e-04
  1  10  14  45  1.42045e-04
  1  10  14  47 -3.07826e-05
  1  10  14  56  1.80779e-04
  1  10  14  57  1.80750e-04
  1  10  14  62 -1.55117e-05
  1  10  14  74 -8.68037e-05
  1  10  14  75  8.68489e-05
  1  10  14  93 -1.13299e-04
  1  10  14  94 -4.89722e-05
  1  10  14 106  2.04849e-04
  1  10  14 107  2.07789e-04
  1  10  14 111  7.92535e-05
  1  10  14 112 -2.55609e-05
  1  10  14 113  2.56670e-05
  1  10  14 116  2.29520e-04
  1  10  14 120 -1.24723e-05
  1  10  14 127  1.89476e-05
  1  10  14 142 -1.61772e-04
  1  10  14 145 -1.92474e-05
  1  10  14 148  1.74763e-04
  1  10  14 149 -1.52478e-04
  1  10  14 152 -2.60580e-04
  1  10  14 153 -2.68303e-04
  1  10  14 156  1.11794e-04
  1  10  14 157 -1.11352e-04
  1  10  14 162 -6.06324e-05
  1  10  14 163  6.05741e-05
  1  10  14 166 -5.82058e-05
  1  10  14 167 -5.86563e-05
  1  10  14 170 -1.77758e-04
  1  10  14 171  1.77662e-04
  1  10  14 174 -1.10672e-05
  1  10  14 175  1.11481e-05
  1  10  15  10 -2.45148e-05
  1  10  15  11  2.43618e-05
  1  10  15  15 -1.29170e-04
  1  10  15  20 -1.01354e-05
  1  10  15  21 -1.34874e-05
  1  10  15  27  9.76421e-05
  1  10  15  31  5.72227e-05
  1  10  15  33 -1.80784e-05
  1  10  15  34  1.79709e-05
  1  10  15  37 -1.21009e-04
  1  10  15  38  1.21151e-04
  1  10  15  44 -1.02649e-04
  1  10  15  45 -1.15024e-04
  1  10  15  47  1.60921e-05
  1  10  15  49  1.96455e-05
  1  10  15  55  1.62839e-04
  1  10  15  56  1.07530e-05
  1  10  15  62  1.14602e-05
  1  10  15  65  7.58756e-05
  1  10  15  69  1.05185e-04
  1  10  15  70  1.05036e-04
  1  10  15  73 -1.52314e-04
  1  10  15  78  1.24130e-04
  1  10  15  83  2.10266e-05
  1  10  15  87  2.52173e-05
  1  10  15  90  2.44657e-05
  1  10  15  91 -2.07015e-05
  1  10  15  93  5.96324e-04
  1  10  15  94 -4.92275e-04
  1  10  15 101 -6.20466e-05
  1  10  15 106  3.97455e-05
  1  10  15 111 -3.05130e-04
  1  10  15 112 -3.41980e-04
  1  10  15 116 -5.87007e-04
  1  10  15 119  3.17436e-04
  1  10  15 120 -6.26550e-04
  1  10  15 127 -2.79116e-04
  1  10  15 128  6.27440e-04
  1  10  15 129  6.26781e-04
  1  10  15 134  6.93532e-05
  1  10  15 135  6.95736e-05
  1  10  15 137  4.03170e-05
  1  10  15 142  7.79339e-04
  1  10  15 144  8.77874e-04
  1  10  15 145  8.88938e-04
  1  10  15 148 -5.71139e-04
  1  10  15 149 -5.76034e-04
  1  10  15 152 -5.19954e-04
  1  10  15 153  5.14672e-04
  1  10  15 157  1.12422e-05
  1  10  15 171  1.09599e-05
  1  11  12  18  4.41310e-04
  1  11  12  19  5.80627e-04
  1  11  12  24 -1.71932e-04
  1  11  12  40  8.79608e-04
  1  11  12  41 -1.23918e-05
  1  11  12  63  4.01787e-04
  1  11  12  71 -1.79700e-04
  1  11  12  77  4.20573e-04
  1  11  12  80 -2.16886e-04
  1  11  12  85  1.02417e-04
  1  11  12  89  1.36218e-04
  1  11  12 122  1.86609e-04
  1  11  12 125  8.09238e-05
  1  11  12 140  2.92744e-04
  1  11  12 151  1.57350e-04
  1  11  12 154 -8.88522e-05
  1  11  12 161 -2.85458e-05
  1  11  13   8  1.40457e-05
  1  11  13  10 -2.03420e-05
  1  11  13  11 -1.98457e-05
  1  11  13  20 -4.68423e-05
  1  11  13  21  4.79709e-05
  1  11  13  27  6.89588e-05
  1  11  13  32 -5.03088e-05
  1  11  13  44 -1.03364e-05
  1  11  13  65  2.15680e-05
  1  11  13  69  3.98821e-05
  1  11  13  70 -3.97948e-05
  1  11  13  73 -2.74275e-05
  1  11  13  83  1.12926e-05
  1  11  13  94  1.16058e-05
  1  11  13 110 -1.10015e-05
  1  11  13 128 -1.15741e-05
  1  11  13 129 -1.28656e-05
  1  11  13 145  2.96750e-05
  1  11  14   7  4.66216e-05
  1  11  14   8 -1.56997e-05
  1  11  14  13 -3.34387e-05
  1  11  14  14 -2.21864e-05
  1  11  14  16  1.85417e-05
  1  11  14  17  2.92981e-04
  1  11  14  18 -4.44574e-05
  1  11  14  19 -2.16475e-04
  1  11  14  22  4.70190e-05
  1  11  14  23  1.96623e-04
  1  11  14  24 -4.78538e-05
  1  11  14  30 -1.52056e-05
  1  11  14  31 -1.12905e-04
  1  11  14  32  1.13542e-04
  1  11  14  35 -8.50615e-05
  1  11  14  39  1.56398e-04
  1  11  14  40 -2.59717e-05
  1  11  14  41 -4.20788e-05
  1  11  14  42 -4.49456e-05
  1  11  14  43 -6.07096e-04
  1  11  14  46 -9.24028e-05
  1  11  14  47  9.16749e-05
  1  11  14  50  1.89266e-05
  1  11  14  53 -3.29022e-05
  1  11  14  54 -6.79968e-05
  1  11  14  58 -1.36127e-04
  1  11  14  59 -1.10244e-05
  1  11  14  60  1.16391e-04
  1  11  14  61 -4.95287e-05
  1  11  14  64 -1.93840e-05
  1  11  14  65 -8.82529e-05
  1  11  14  66 -1.73474e-05
  1  11  14  67 -1.94684e-04
  1  11  14  68  1.91616e-05
  1  11  14  69 -3.13901e-05
  1  11  14  70  2.78854e-05
  1  11  14  71 -4.52994e-05
  1  11  14  74  1.67450e-04
  1  11  14  75  1.92849e-05
  1  11  14  76 -3.15861e-04
  1  11  14  77  4.74863e-05
  1  11  14  78 -7.17386e-05
  1  11  14  79 -7.10219e-05
  1  11  14  80 -4.27240e-05
  1  11  14  81  1.61309e-04
  1  11  14  82 -1.20447e-05
  1  11  14  85  3.30998e-04
  1  11  14  86  6.86249e-05
  1  11  14  87 -6.95987e-05
  1  11  14  88  1.45623e-05
  1  11  14  89 -1.28253e-05
  1  11  14  90  5.69050e-05
  1  11  14  91 -5.64634e-05
  1  11  14  92  4.42282e-05
  1  11  14  95  9.23371e-05
  1  11  14  96  3.78829e-05
  1  11  14  97  8.71646e-05
  1  11  14  98 -2.49869e-04
  1  11  14  99  3.75144e-05
  1  11  14 100  5.65060e-05
  1  11  14 102 -2.34202e-05
  1  11  14 104 -9.59647e-05
  1  11  14 105  4.91974e-05
  1  11  14 107  2.47316e-05
  1  11  14 108  1.24593e-04
  1  11  14 112 -1.41921e-05
  1  11  14 114 -4.54661e-05
  1  11  14 116 -3.49942e-05
  1  11  14 117  3.71059e-05
  1  11  14 118 -5.21425e-05
  1  11  14 121  8.62291e-05
  1  11  14 122 -3.00322e-04
  1  11  14 123 -4.38355e-05
  1  11  14 124  1.16256e-05
  1  11  14 125 -7.32106e-04
  1  11  14 126 -3.16814e-05
  1  11  14 127 -3.10025e-05
  1  11  14 130  2.45962e-05
  1  11  14 131 -1.18142e-03
  1  11  14 132 -4.48792e-05
  1  11  14 133  6.28435e-05
  1  11  14 139  7.80247e-05
  1  11  14 140 -1.56844e-03
  1  11  14 141  7.95183e-05
  1  11  14 143 -4.27493e-04
  1  11  14 144  4.60858e-04
  1  11  14 146  4.83885e-05
  1  11  14 147  1.03222e-05
  1  11  14 148  1.12170e-04
  1  11  14 150  9.18171e-05
  1  11  14 151 -5.25252e-05
  1  11  14 153 -7.42072e-05
  1  11  14 155 -3.92836e-05
  1  11  14 158  2.79377e-05
  1  11  14 159 -4.55296e-05
  1  11  14 160  4.82132e-05
  1  11  14 164  4.18045e-05
  1  11  14 167  1.35854e-05
  1  11  14 168 -5.90775e-05
  1  11  14 171  5.83301e-05
  1  11  14 172 -5.43338e-05
  1  11  14 173 -4.57118e-05
  1  11  14 174 -1.90715e-05
  1  11  14 175 -2.02428e-05
  1  11  14 177  2.77655e-05
  1  11  15   8 -4.51908e-05
  1  11  15  14  4.08969e-05
  1  11  15  16  4.03535e-05
  1  11  15  17 -1.36998e-04
  1  11  15  18 -6.72515e-05
  1  11  15  19 -4.82625e-05
  1  11  15  22 -8.01425e-05
  1  11  15  23  1.79696e-04
  1  11  15  30  9.65484e-05
  1  11  15  31 -8.02024e-05
  1  11  15  32  7.69633e-05
  1  11  15  35  2.16178e-04
  1  11  15  39 -4.95211e-05
  1  11  15  40 -4.67191e-05
  1  11  15  42  2.39068e-05
  1  11  15  43 -1.34095e-05
  1  11  15  46 -3.88277e-05
  1  11  15  47 -3.91887e-05
  1  11  15  50  5.75234e-05
  1  11  15  52  7.10623e-05
  1  11  15  53  8.11176e-05
  1  11  15  54  9.32064e-05
  1  11  15  58 -8.25872e-05
  1  11  15  60 -3.34036e-04
  1  11  15  61  1.20774e-04
  1  11  15  68 -9.05512e-05
  1  11  15  69  1.00069e-05
  1  11  15  71  2.58960e-04
  1  11  15  74  4.29441e-05
  1  11  15  75  7.19734e-05
  1  11  15  76 -3.01708e-05
  1  11  15  77 -2.33552e-04
  1  11  15  78  4.06364e-05
  1  11  15  79 -4.21196e-05
  1  11  15  80 -2.57741e-05
  1  11  15  81  2.92746e-05
  1  11  15  82  4.40094e-05
  1  11  15  86  4.24978e-05
  1  11  15  87  4.94882e-05
  1  11  15  88  1.33198e-05
  1  11  15  90 -3.03639e-05
  1  11  15  92 -5.18058e-04
  1  11  15  93 -1.80141e-05
  1  11  15  95  2.90103e-05
  1  11  15  96 -4.53301e-05
  1  11  15  97  7.06914e-05
  1  11  15  99  2.37220e-05
  1  11  15 100 -7.10082e-05
  1  11  15 101  9.36959e-05
  1  11  15 102  8.47831e-05
  1  11  15 103  7.61424e-05
  1  11  15 105  4.46618e-05
  1  11  15 108  9.02995e-05
  1  11  15 109  2.28170e-04
  1  11  15 110  1.01647e-04
  1  11  15 112 -6.30126e-05
  1  11  15 113  1.50468e-05
  1  11  15 114  6.63475e-04
  1  11  15 115  2.08150e-05
  1  11  15 116 -4.09324e-05
  1  11  15 118 -4.21700e-05
  1  11  15 119  1.15612e-05
  1  11  15 121  4.07141e-05
  1  11  15 123 -1.93356e-05
  1  11  15 125 -2.92813e-05
  1  11  15 126  4.82917e-05
  1  11  15 127  4.96803e-05
  1  11  15 131 -4.02496e-05
  1  11  15 132  3.80256e-05
  1  11  15 133 -4.87441e-05
  1  11  15 135  5.10819e-05
  1  11  15 136  1.05255e-05
  1  11  15 137 -1.78107e-05
  1  11  15 138  4.68444e-05
  1  11  15 139 -2.63227e-05
  1  11  15 140 -3.93611e-05
  1  11  15 141  1.26301e-05
  1  11  15 143 -2.55384e-05
  1  11  15 144  3.09746e-05
  1  11  15 146 -3.16745e-05
  1  11  15 147 -1.87141e-05
  1  11  15 148 -1.89456e-05
  1  11  15 150  1.16809e-04
  1  11  15 151 -4.03963e-05
  1  11  15 153  1.45525e-04
  1  11  15 155  8.11774e-05
  1  11  15 158  6.37867e-05
  1  11  15 161  2.77633e-04
  1  11  15 165  6.13972e-05
  1  11  15 168  4.32748e-05
  1  11  15 175  1.84702e-05
  1  11  15 177 -4.90422e-05
  1  12  13   8  4.18893e-05
  1  12  13  10 -1.41814e-05
  1  12  13  11 -1.47881e-05
  1  12  13  15  5.49430e-05
  1  12  13  16  5.49146e-05
  1  12  13  27 -1.37687e-05
  1  12  13  32  1.43296e-05
  1  12  13  33 -2.29446e-05
  1  12  13  34 -2.30399e-05
  1  12  13  37 -7.30131e-05
  1  12  13  38  7.33412e-05
  1  12  13  44  1.45499e-05
  1  12  13  45 -1.36120e-05
  1  12  13  46  3.73327e-05
  1  12  13  48 -4.52722e-05
  1  12  13  54  8.93380e-05
  1  12  13  55  9.69398e-05
  1  12  13  56 -6.08560e-05
  1  12  13  61 -9.75878e-05
  1  12  13  62  9.92264e-05
  1  12  13  74  2.91152e-05
  1  12  13  75  3.03085e-05
  1  12  13  79 -6.24533e-05
  1  12  13  93 -4.87886e-05
  1  12  13  94 -4.93029e-05
  1  12  13 100  1.09847e-05
  1  12  13 106 -1.01972e-04
  1  12  13 107  1.02831e-04
  1  12  13 110  1.04458e-04
  1  12  13 111  1.04894e-04
  1  12  13 112  9.98973e-05
  1  12  13 113 -1.52880e-04
  1  12  13 117  1.21377e-04
  1  12  13 118 -8.32776e-05
  1  12  13 119 -8.22655e-05
  1  12  13 120 -5.11740e-05
  1  12  13 121  5.06292e-05
  1  12  13 126  1.01198e-04
  1  12  13 128  8.53404e-05
  1  12  13 129 -8.41757e-05
  1  12  13 134  1.40334e-05
  1  12  13 137 -1.01562e-05
  1  12  13 142  3.96751e-04
  1  12  13 143  3.86474e-04
  1  12  13 145  4.84898e-04
  1  12  13 149 -1.35556e-04
  1  12  13 152  1.80212e-04
  1  12  13 156 -2.82793e-05
  1  12  13 157 -2.85000e-05
  1  12  13 162  2.01652e-05
  1  12  13 163 -2.02487e-05
  1  12  13 166  1.75057e-05
  1  12  13 170  5.30109e-05
  1  12  13 171  5.30866e-05
  1  12  14   7 -1.52020e-05
  1  12  14   8  2.47241e-05
  1  12  14  12 -4.31492e-05
  1  12  14  14  9.13683e-05
  1  12  14  16  6.11241e-05
  1  12  14  17 -1.37177e-04
  1  12  14  18 -3.39779e-04
  1  12  14  19 -4.69111e-05
  1  12  14  21  7.00415e-05
  1  12  14  22 -8.00891e-05
  1  12  14  23  1.79691e-04
  1  12  14  24 -3.19220e-04
  1  12  14  29  3.80705e-04
  1  12  14  30  9.67152e-05
  1  12  14  31 -8.69390e-05
  1  12  14  32  8.34659e-05
  1  12  14  35 -1.20467e-04
  1  12  14  36 -2.31057e-04
  1  12  14  39 -4.95423e-05
  1  12  14  40 -2.72098e-05
  1  12  14  41  1.59607e-05
  1  12  14  42  5.53180e-05
  1  12  14  46 -3.92701e-05
  1  12  14  47  3.98063e-05
  1  12  14  50  4.55482e-05
  1  12  14  51  1.40409e-05
  1  12  14  52 -3.77195e-04
  1  12  14  53  8.10322e-05
  1  12  14  54  8.24898e-05
  1  12  14  57  1.42088e-05
  1  12  14  58 -6.75164e-05
  1  12  14  59  4.61255e-05
  1  12  14  60  1.12276e-05
  1  12  14  61  1.53125e-04
  1  12  14  64 -9.00241e-05
  1  12  14  66 -8.19381e-05
  1  12  14  68 -9.07196e-05
  1  12  14  69  1.25454e-05
  1  12  14  70 -5.01623e-05
  1  12  14  71 -6.13704e-05
  1  12  14  72 -4.10530e-05
  1  12  14  74 -2.14209e-05
  1  12  14  75 -4.23038e-05
  1  12  14  76 -2.99678e-05
  1  12  14  77  3.22308e-04
  1  12  14  78  4.06556e-05
  1  12  14  79  4.10544e-05
  1  12  14  80  1.68903e-05
  1  12  14  81  2.82798e-05
  1  12  14  82  4.00760e-05
  1  12  14  84 -7.20764e-05
  1  12  14  85 -4.75340e-05
  1  12  14  86 -4.21326e-05
  1  12  14  87  4.97307e-05
  1  12  14  88  1.39050e-05
  1  12  14  90 -1.80845e-05
  1  12  14  91  6.53411e-05
  1  12  14  92 -1.65739e-05
  1  12  14  93  1.47330e-05
  1  12  14  95  2.88962e-05
  1  12  14  96  4.83417e-05
  1  12  14  97  7.07132e-05
  1  12  14  99  2.36301e-05
  1  12  14 100 -7.21356e-05
  1  12  14 101  9.37801e-05
  1  12  14 102  8.47558e-05
  1  12  14 103 -3.25938e-04
  1  12  14 105  4.46334e-05
  1  12  14 108  9.04468e-05
  1  12  14 109  5.80270e-05
  1  12  14 110 -1.00657e-04
  1  12  14 112  1.70681e-05
  1  12  14 113  3.82819e-05
  1  12  14 115  2.17503e-05
  1  12  14 116 -3.20939e-05
  1  12  14 117 -5.20553e-05
  1  12  14 118 -6.21200e-05
  1  12  14 119 -1.36689e-05
  1  12  14 121 -3.99580e-05
  1  12  14 122  4.63565e-05
  1  12  14 123 -1.92054e-05
  1  12  14 125  4.46182e-05
  1  12  14 126  4.45925e-05
  1  12  14 127 -4.97670e-05
  1  12  14 132  3.80417e-05
  1  12  14 135 -5.10701e-05
  1  12  14 137 -1.36306e-05
  1  12  14 138 -4.57452e-05
  1  12  14 139 -2.63890e-05
  1  12  14 140 -5.17446e-05
  1  12  14 141  1.30728e-05
  1  12  14 143 -5.05213e-05
  1  12  14 144 -3.18651e-05
  1  12  14 146 -3.14799e-05
  1  12  14 147  4.96990e-05
  1  12  14 148  5.36912e-05
  1  12  14 150  4.42539e-05
  1  12  14 151  2.40831e-03
  1  12  14 153  3.29433e-05
  1  12  14 158  6.38571e-05
  1  12  14 165 -4.48785e-05
  1  12  14 167 -1.13144e-05
  1  12  14 168  4.32876e-05
  1  12  14 169  1.90584e-04
  1  12  14 176 -4.97166e-05
  1  12  14 177  4.83718e-05
  1  12  15   7 -4.48681e-05
  1  12  15   8 -9.00434e-05
  1  12  15  12  4.37050e-05
  1  12  15  13  3.34110e-05
  1  12  15  14 -7.83753e-05
  1  12  15  16 -1.72611e-04
  1  12  15  17 -2.92726e-04
  1  12  15  18  4.77888e-05
  1  12  15  19 -2.80911e-04
  1  12  15  21  3.32951e-05
  1  12  15  22 -4.67957e-05
  1  12  15  23 -1.96843e-04
  1  12  15  29  1.62386e-05
  1  12  15  30  1.49516e-05
  1  12  15  31  1.07733e-04
  1  12  15  32 -1.06903e-04
  1  12  15  35  1.20790e-05
  1  12  15  36 -4.89746e-05
  1  12  15  39 -1.56556e-04
  1  12  15  40 -1.10971e-04
  1  12  15  41  4.02683e-05
  1  12  15  42  6.16850e-05
  1  12  15  43  4.51714e-04
  1  12  15  46 -1.51111e-04
  1  12  15  47 -1.51413e-04
  1  12  15  50 -2.88733e-05
  1  12  15  53  3.31024e-05
  1  12  15  54  5.35955e-05
  1  12  15  57  1.47848e-05
  1  12  15  59 -7.66581e-05
  1  12  15  61  1.32520e-04
  1  12  15  63  1.16059e-05
  1  12  15  64 -3.70864e-05
  1  12  15  65  7.72338e-05
  1  12  15  66 -1.64840e-05
  1  12  15  67 -2.72543e-05
  1  12  15  68 -1.92823e-05
  1  12  15  70 -5.87430e-05
  1  12  15  71  4.58750e-05
  1  12  15  74 -1.41091e-04
  1  12  15  76  3.17214e-04
  1  12  15  77 -4.59695e-05
  1  12  15  78  1.60044e-04
  1  12  15  79 -1.58197e-04
  1  12  15  80  4.87789e-05
  1  12  15  81 -1.63588e-04
  1  12  15  82  2.18758e-05
  1  12  15  84 -4.35516e-05
  1  12  15  86  1.68766e-04
  1  12  15  87  1.70756e-04
  1  12  15  93 -1.09871e-05
  1  12  15  95 -9.24603e-05
  1  12  15  96  3.57902e-05
  1  12  15  97 -8.73979e-05
  1  12  15  98  3.13284e-04
  1  12  15  99 -3.81555e-05
  1  12  15 100 -3.71338e-05
  1  12  15 101  1.02269e-05
  1  12  15 102  2.32454e-05
  1  12  15 104  2.75948e-04
  1  12  15 105 -4.98335e-05
  1  12  15 107  2.41619e-05
  1  12  15 108 -1.24497e-04
  1  12  15 110  1.39056e-05
  1  12  15 112 -1.32363e-05
  1  12  15 113  2.09508e-04
  1  12  15 116 -2.64074e-04
  1  12  15 117 -2.82058e-04
  1  12  15 118  1.30118e-04
  1  12  15 121  2.60615e-04
  1  12  15 123  4.37116e-05
  1  12  15 124 -1.12302e-05
  1  12  15 126  1.90123e-04
  1  12  15 127 -1.90547e-04
  1  12  15 130 -2.49383e-05
  1  12  15 132  4.52772e-05
  1  12  15 135 -1.81274e-05
  1  12  15 139 -7.82428e-05
  1  12  15 140 -1.62291e-03
  1  12  15 141 -8.02406e-05
  1  12  15 143 -1.10325e-03
  1  12  15 144 -1.26016e-03
  1  12  15 146 -4.64881e-05
  1  12  15 147  9.70220e-04
  1  12  15 148  3.50900e-04
  1  12  15 150 -4.15043e-05
  1  12  15 151 -2.15324e-05
  1  12  15 152 -3.34683e-05
  1  12  15 155  1.33497e-04
  1  12  15 158 -2.82973e-05
  1  12  15 159  4.59741e-05
  1  12  15 160 -2.07274e-05
  1  12  15 161 -4.60342e-05
  1  12  15 164 -1.20346e-05
  1  12  15 167  1.35275e-05
  1  12  15 168  5.82993e-05
  1  12  15 169 -4.57709e-05
  1  12  15 172  5.43665e-05
  1  12  15 173  4.61323e-05
  1  12  15 174  1.86893e-05
  1  12  15 175  2.09480e-05
  1  12  15 176 -2.57967e-04
  1  12  15 177  2.81918e-05
  1  13  14  15  2.16478e-05
  1  13  14  20  2.48847e-05
  1  13  14  21  2.45672e-05
  1  13  14  25  1.77836e-05
  1  13  14  44 -1.07424e-05
  1  13  14  47 -2.49757e-05
  1  13  14  56 -2.89963e-05
  1  13  14  57  2.98070e-05
  1  13  14  62  1.75036e-05
  1  13  14  74  2.28065e-05
  1  13  14  75  2.28157e-05
  1  13  14  93  2.25335e-05
  1  13  14 106 -2.68189e-05
  1  13  14 107  2.64889e-05
  1  13  14 142 -1.34601e-05
  1  13  14 145  2.17359e-05
  1  13  14 148  1.20311e-05
  1  13  14 152 -4.23009e-05
  1  13  14 153  4.21259e-05
  1  13  14 170  2.40056e-05
  1  13  14 171  2.37611e-05
  1  13  15  10 -4.21131e-05
  1  13  15  11 -4.20749e-05
  1  13  15  15  6.28278e-04
  1  13  15  20  1.18497e-04
  1  13  15  21 -1.18455e-04
  1  13  15  25 -5.90382e-05
  1  13  15  27  7.63665e-04
  1  13  15  31 -2.25414e-04
  1  13  15  33  2.73156e-05
  1  13  15  34  2.72952e-05
  1  13  15  37 -5.25274e-04
  1  13  15  38 -5.26333e-04
  1  13  15  44 -5.26154e-04
  1  13  15  45  5.18720e-04
  1  13  15  47 -1.79976e-04
  1  13  15  49 -1.75093e-05
  1  13  15  55  4.17580e-05
  1  13  15  62  4.25958e-04
  1  13  15  65  7.55185e-05
  1  13  15  73  4.08033e-05
  1  13  15  78  4.01195e-05
  1  13  15  90  1.31087e-05
  1  13  15  91  1.31461e-05
  1  13  15  93 -9.93887e-05
  1  13  15  94 -1.01800e-04
  1  13  15 101 -2.46548e-05
  1  13  15 111 -4.90887e-05
  1  13  15 112  6.59675e-05
  1  13  15 119 -1.08876e-05
  1  13  15 120 -9.14057e-05
  1  13  15 127 -3.07004e-05
  1  13  15 128  3.15371e-05
  1  13  15 129 -3.27653e-05
  1  13  15 137  5.62935e-05
  1  13  15 142  2.25191e-04
  1  13  15 144  2.14072e-04
  1  13  15 145 -2.12728e-04
  1  13  15 148  1.16565e-05
  1  13  15 149 -1.07992e-05
  1  13  15 152 -7.34285e-05
  1  13  15 153 -7.44361e-05
  1  14  15  12  4.11629e-05
  1  14  15  18 -1.50058e-04
  1  14  15  19  5.57398e-05
  1  14  15  36 -3.84043e-05
  1  14  15  48 -1.24849e-05
  1  14  15  59 -3.25650e-04
  1  14  15  63  2.61349e-05
  1  14  15  71  2.32438e-05
  1  14  15  77 -1.16670e-05
  1  14  15 131  3.38982e-05
  1  14  15 133  2.09650e-04
  1  14  15 140  4.73561e-04
  1  14  15 147 -3.10409e-04
  1  14  15 151  1.53468e-05
  1  14  15 154 -3.54804e-04
  1  14  15 176  5.01641e-05
  3   1   2   9 -1.44100e-04
  3   1   2  10  1.05360e-04
  3   1   2  11 -9.63004e-05
  3   1   2  15  3.04488e-04
  3   1   2  20 -3.47682e-04
  3   1   2  25  4.27207e-05
  3   1   2  27 -5.22157e-04
  3   1   2  37 -3.30277e-04
  3   1   2  38  3.29956e-04
  3   1   2  45  7.10150e-05
  3   1   2  46  2.46181e-04
  3   1   2  54 -1.11310e-04
  3   1   2  55  1.14437e-04
  3   1   2  56  1.59798e-05
  3   1   2  57 -3.19671e-05
  3   1   2  62 -4.71486e-04
  3   1   2  69  8.28054e-05
  3   1   2  72 -2.01892e-04
  3   1   2  73 -2.01877e-04
  3   1   2  78 -1.35480e-04
  3   1   2  83  2.50607e-05
  3   1   2  84 -2.51134e-05
  3   1   2  87 -1.18932e-05
  3   1   2  90 -2.88978e-05
  3   1   2  94 -1.43686e-04
  3   1   2 117 -1.00477e-05
  3   1   2 153 -4.61465e-05
  3   1   3   9 -1.30185e-04
  3   1   3  10 -9.04994e-05
  3   1   3  11  1.00763e-04
  3   1   3  15  1.61715e-04
  3   1   3  20  2.51239e-04
  3   1   3  25  2.20955e-04
  3   1   3  27  7.95822e-05
  3   1   3  31 -1.20605e-04
  3   1   3  33  1.27404e-04
  3   1   3  37 -4.24714e-05
  3   1   3  38  4.53889e-05
  3   1   3  45  1.86992e-05
  3   1   3  46  3.95319e-04
  3   1   3  48  3.98000e-05
  3   1   3  56 -4.50227e-05
  3   1   3  62  2.12616e-04
  3   1   3  64  2.34486e-04
  3   1   3  65  2.32997e-04
  3   1   3  74  6.82433e-05
  3   1   3  75  7.58923e-05
  3   1   3 100  6.27809e-05
  3   1   3 101  6.28041e-05
  3   1   3 106 -4.11791e-05
  3   1   3 110  4.69687e-05
  3   1   3 111  4.69042e-05
  3   1   3 112  7.46184e-05
  3   1   3 113  7.46008e-05
  3   1   3 117 -2.30944e-04
  3   1   3 118  1.64137e-04
  3   1   3 120  6.88229e-05
  3   1   3 121  6.88763e-05
  3   1   3 126  2.89561e-05
  3   1   3 127  2.77430e-05
  3   1   3 128 -3.02877e-04
  3   1   3 129  3.00534e-04
  3   1   3 134  1.05798e-04
  3   1   3 137  2.10263e-04
  3   1   3 142 -2.61948e-05
  3   1   3 143 -2.62392e-05
  3   1   3 144 -3.05683e-04
  3   1   3 145 -3.05891e-04
  3   1   3 149  3.08381e-04
  3   1   3 152  4.59529e-05
  3   1   3 153  3.24963e-05
  3   1   3 174 -2.60975e-05
  3   1   4   9  1.79236e-04
  3   1   4  10 -6.84572e-05
  3   1   4  11  6.86841e-05
  3   1   4  15 -4.81666e-05
  3   1   4  25 -4.98876e-05
  3   1   4  26  4.18433e-05
  3   1   4  33 -1.31029e-04
  3   1   4  44 -1.94301e-05
  3   1   4  47 -1.32853e-04
  3   1   4  54  1.49686e-04
  3   1   4  55  1.48271e-04
  3   1   4  56 -3.24465e-05
  3   1   4  57 -3.26284e-05
  3   1   4  62  4.97467e-05
  3   1   4  64  2.47689e-04
  3   1   4  65  2.46657e-04
  3   1   4  69 -7.19534e-05
  3   1   4  70  8.22394e-05
  3   1   4  72 -2.06277e-04
  3   1   4  74  1.10930e-04
  3   1   4  75  1.10308e-04
  3   1   4  79 -1.43521e-04
  3   1   4  83  6.46383e-05
  3   1   4  84  6.47253e-05
  3   1   4  86 -1.47048e-05
  3   1   4  87  1.49115e-05
  3   1   4  90 -2.11512e-05
  3   1   4  91  2.12370e-05
  3   1   4  93 -1.04883e-04
  3   1   4 100  1.11271e-04
  3   1   4 106 -4.46990e-05
  3   1   4 110  2.02406e-05
  3   1   4 111  2.03472e-05
  3   1   4 112  7.78972e-05
  3   1   4 113  7.79150e-05
  3   1   4 116 -4.36699e-05
  3   1   4 117 -1.73878e-04
  3   1   4 118  1.98835e-04
  3   1   4 120  7.31876e-05
  3   1   4 121  7.31734e-05
  3   1   4 126  3.55811e-05
  3   1   4 127  3.56390e-05
  3   1   4 128 -2.69286e-05
  3   1   4 129  2.26521e-05
  3   1   4 134  9.67502e-05
  3   1   4 137  2.37971e-04
  3   1   4 142 -1.42105e-05
  3   1   4 143 -1.42107e-05
  3   1   4 148 -1.36471e-05
  3   1   4 149  3.11945e-04
  3   1   4 152 -2.08624e-04
  3   1   4 174 -2.48043e-05
  3   1   5   9 -8.63488e-05
  3   1   5  10  1.20259e-04
  3   1   5  11 -1.20108e-04
  3   1   5  15  2.69094e-04
  3   1   5  20 -4.46648e-04
  3   1   5  25 -2.29028e-04
  3   1   5  26  2.30700e-04
  3   1   5  27 -4.38768e-04
  3   1   5  33  1.64226e-05
  3   1   5  37 -6.06831e-04
  3   1   5  38  6.07743e-04
  3   1   5  47  6.22407e-04
  3   1   5  48 -4.49611e-05
  3   1   5  49  4.51123e-05
  3   1   5  62 -7.41351e-04
  3   1   5  69  4.27586e-05
  3   1   5 116 -2.37454e-04
  3   1   5 117 -1.66803e-04
  3   1   5 144  3.81809e-04
  3   1   5 145 -3.81753e-04
  3   1   5 148 -3.18540e-04
  3   1   5 149  5.56099e-05
  3   1   6  18 -2.65200e-03
  3   1   6  29  1.82091e-03
  3   1   6  40 -2.63554e-03
  3   1   6  43 -9.72950e-04
  3   1   6  52 -2.45579e-03
  3   1   6  59  1.51177e-03
  3   1   6  67  2.05923e-03
  3   1   6  92  1.94739e-03
  3   1   6  96  2.69329e-03
  3   1   6  98  1.62012e-03
  3   1   6 103 -1.37058e-03
  3   1   6 104 -1.15831e-03
  3   1   6 109  1.02585e-03
  3   1   6 114 -3.09896e-04
  3   1   6 122 -1.74462e-03
  3   1   6 125  7.14891e-04
  3   1   6 131 -1.06988e-03
  3   1   6 133 -1.94935e-03
  3   1   6 138  9.24164e-04
  3   1   6 140 -1.83070e-03
  3   1   6 147 -1.03769e-04
  3   1   6 151  1.28315e-04
  3   1   6 154 -3.91928e-04
  3   1   6 159 -8.36013e-04
  3   1   6 161  5.57234e-04
  3   1   6 165  1.03479e-03
  3   1   6 169  2.18751e-04
  3   1   6 173 -9.79115e-04
  3   1   6 176 -4.65068e-04
  3   1   7  13 -5.87487e-05
  3   1   7  17  8.97376e-05
  3   1   7  23 -3.17893e-05
  3   1   7  35 -3.72444e-05
  3   1   7  39  6.28369e-05
  3   1   7  50  5.08530e-05
  3   1   7  60 -5.46071e-05
  3   1   7  68  4.87487e-05
  3   1   7  76 -2.33274e-05
  3   1   7  81 -1.41728e-05
  3   1   7  82  4.85974e-05
  3   1   7  88 -3.03671e-05
  3   1   8   7 -1.51370e-05
  3   1   8  18 -2.15886e-05
  3   1   8  19 -2.08082e-05
  3   1   8  24  1.60686e-05
  3   1   8  29  1.41945e-05
  3   1   8  36  1.88062e-05
  3   1   8  41  1.84009e-05
  3   1   8  51  1.56977e-05
  3   1   8  52 -1.99348e-05
  3   1   8  59  1.14604e-05
  3   1   8  63 -2.41659e-05
  3   1   8  67  1.66437e-05
  3   1   8  77 -1.04563e-05
  3   1   8  92  1.58520e-05
  3   1   8  98  1.26945e-05
  3   1   8 103 -1.12165e-05
  3   1   9   8 -3.47198e-04
  3   1   9  10  1.05035e-04
  3   1   9  11  1.05580e-04
  3   1   9  15 -4.21790e-04
  3   1   9  16  4.21175e-04
  3   1   9  20 -2.46458e-05
  3   1   9  21  2.46919e-05
  3   1   9  25 -3.78916e-05
  3   1   9  26 -4.66332e-05
  3   1   9  28 -9.35705e-05
  3   1   9  31 -3.13409e-04
  3   1   9  34 -3.36878e-05
  3   1   9  37 -2.57048e-04
  3   1   9  40 -1.90712e-05
  3   1   9  45 -4.03142e-04
  3   1   9  47 -1.10187e-04
  3   1   9  54 -1.76032e-05
  3   1   9  55 -1.23342e-05
  3   1   9  56  1.84110e-04
  3   1   9  57  1.84862e-04
  3   1   9  61 -5.29388e-04
  3   1   9  64  3.96583e-04
  3   1   9  69  3.68321e-04
  3   1   9  70  3.67899e-04
  3   1   9  72 -1.84623e-04
  3   1   9  79  3.21427e-04
  3   1   9  83  1.53452e-04
  3   1   9  84  1.53352e-04
  3   1   9  86 -1.21889e-04
  3   1   9  87 -1.22402e-04
  3   1   9  91 -2.30896e-04
  3   1   9  94  1.77936e-05
  3   1   9 118  2.26018e-04
  3   1   9 120 -1.18679e-05
  3   1   9 126 -3.23184e-05
  3   1   9 127 -3.23257e-05
  3   1  10   8  7.83858e-05
  3   1  10  10  1.90253e-04
  3   1  10  11  1.89847e-04
  3   1  10  15 -9.27591e-05
  3   1  10  16 -9.22215e-05
  3   1  10  20 -1.30739e-04
  3   1  10  21  1.30794e-04
  3   1  10  25 -4.29668e-04
  3   1  10  26  4.28723e-04
  3   1  10  31  4.06664e-04
  3   1  10  34 -1.02291e-03
  3   1  10  37  1.48341e-05
  3   1  10  45 -7.86088e-04
  3   1  10  47  5.09768e-05
  3   1  10  48 -1.98502e-04
  3   1  10  49  1.98350e-04
  3   1  10  55 -5.19831e-04
  3   1  10  56  2.52407e-05
  3   1  10  57  1.72295e-05
  3   1  10  61 -4.29505e-05
  3   1  10  62  4.28084e-05
  3   1  10  64 -1.04603e-05
  3   1  10  75 -9.84946e-05
  3   1  10  94  3.38076e-04
  3   1  10 101  1.31555e-05
  3   1  10 106  1.60942e-04
  3   1  10 107 -1.61151e-04
  3   1  10 111 -8.30147e-05
  3   1  10 116  3.48715e-05
  3   1  10 120  1.19780e-04
  3   1  10 121 -1.19904e-04
  3   1  10 128 -3.65961e-05
  3   1  10 129 -3.56522e-05
  3   1  10 135  1.65913e-04
  3   1  10 136 -5.77044e-05
  3   1  10 142 -3.88575e-05
  3   1  10 143  3.86332e-05
  3   1  10 144  2.64108e-05
  3   1  10 145  2.62473e-05
  3   1  10 148  1.11601e-04
  3   1  10 149 -1.13575e-04
  3   1  10 152  5.59362e-05
  3   1  10 153  5.58334e-05
  3   1  10 157 -2.76190e-05
  3   1  10 163  3.24687e-05
  3   1  10 167  3.66539e-05
  3   1  10 174  2.89859e-05
  3   1  10 175  2.89139e-05
  3   1  11  18 -3.60404e-04
  3   1  11  29  2.36686e-04
  3   1  11  40 -3.92427e-04
  3   1  11  43 -1.03746e-04
  3   1  11  52 -2.38196e-04
  3   1  11  59  2.20393e-04
  3   1  11  67  2.07141e-04
  3   1  11  92  2.79593e-04
  3   1  11  96  2.54458e-04
  3   1  11  98  1.53956e-04
  3   1  11 103 -1.36258e-04
  3   1  11 104 -1.10328e-04
  3   1  11 109  1.02707e-04
  3   1  11 114 -2.00963e-05
  3   1  11 122 -1.61835e-04
  3   1  11 125  6.38890e-05
  3   1  11 131 -1.07110e-04
  3   1  11 133 -1.75898e-04
  3   1  11 138  9.88637e-05
  3   1  11 140 -1.51634e-04
  3   1  11 154 -4.61630e-05
  3   1  11 159 -7.94786e-05
  3   1  11 161  6.26903e-05
  3   1  11 165  1.11145e-04
  3   1  11 169  2.48238e-05
  3   1  11 173 -1.01608e-04
  3   1  11 176 -4.65099e-05
  3   1  13  13  6.17714e-04
  3   1  13  17 -8.42123e-04
  3   1  13  23 -7.87825e-05
  3   1  13  35  5.12109e-04
  3   1  13  39 -4.63008e-04
  3   1  13  50 -5.78520e-04
  3   1  13  60  6.24525e-04
  3   1  13  68 -3.75151e-04
  3   1  13  76  3.36903e-04
  3   1  13  81  1.49087e-04
  3   1  13  82 -2.78272e-04
  3   1  13  88  2.92663e-04
  3   1  14   7  4.05853e-04
  3   1  14  12 -1.20625e-04
  3   1  14  19  6.47301e-04
  3   1  14  24 -2.31335e-04
  3   1  14  36 -4.38492e-04
  3   1  14  41 -6.08018e-04
  3   1  14  51 -3.44880e-04
  3   1  14  63  6.71083e-04
  3   1  14  71 -1.43283e-04
  3   1  14  77  3.05873e-04
  3   1  14  80  7.32280e-05
  3   1  14  85 -1.36953e-04
  3   1  14  89  2.43030e-04
  3   1  15  15 -1.10683e-05
  3   1  15  34  1.03146e-05
  3   1  15  37 -2.00092e-05
  3   1  15  38 -1.98905e-05
  3   1  15  44  6.08075e-05
  3   1  15  47 -1.11296e-05
  3   1  15  62  2.01521e-05
  3   1  16  47  1.30676e-05
  3   1  16  62 -1.54694e-05
  3   1  17  20 -1.34815e-05
  3   1  17  21  1.34271e-05
  3   1  17  25  4.88466e-05
  3   1  17  31 -1.38348e-05
  3   1  17  33 -1.21008e-04
  3   1  17  37 -4.24623e-05
  3   1  17  48  2.38469e-05
  3   1  17  54  5.69954e-05
  3   1  17  55 -5.63958e-05
  3   1  17  56  1.99728e-05
  3   1  17  57  1.89237e-05
  3   1  17  62  1.06645e-05
  3   1  17 134  1.90856e-05
  3   1  17 135 -1.91007e-05
  3   1  18  10 -2.10888e-05
  3   1  18  11 -2.01061e-05
  3   1  18  15 -6.51501e-05
  3   1  18  31 -6.16881e-05
  3   1  18  33 -1.19517e-05
  3   1  18  44 -7.21733e-05
  3   1  18  47 -1.52459e-05
  3   1  18  62  6.93915e-05
  3   1  18  65  4.79835e-05
  3   1  18  69 -3.54401e-05
  3   1  18  72  2.60401e-05
  3   1  18  73  2.60230e-05
  3   1  18  78 -4.15685e-05
  3   1  18  87  1.40682e-05
  3   1  18  90 -2.69256e-05
  3   1  18  91 -2.69510e-05
  3   1  18  94 -4.31960e-05
  3   1  18 106  1.77988e-05
  3   1  18 107  1.77705e-05
  3   1  18 118 -3.00277e-05
  3   1  18 119 -3.05755e-05
  3   1  18 120 -1.71161e-05
  3   1  18 121 -1.71161e-05
  3   1  18 144 -1.11349e-05
  3   1  18 145  1.11797e-05
  3   1  18 152  1.16196e-05
  3   1  18 153 -1.16315e-05
  3   2   3  19 -7.39384e-05
  3   2   3  24 -1.67715e-04
  3   2   3  36 -3.47379e-05
  3   2   3  40 -2.32895e-04
  3   2   3  41  1.67855e-04
  3   2   3  59  5.83655e-05
  3   2   3  63 -9.92463e-05
  3   2   3  71 -6.84811e-05
  3   2   3  96  6.93092e-05
  3   2   3 104 -1.16327e-05
  3   2   3 109  3.71383e-05
  3   2   3 122 -4.33839e-05
  3   2   3 125 -3.13805e-05
  3   2   3 133 -2.97295e-05
  3   2   3 159 -1.29720e-05
  3   2   4   7  2.25643e-05
  3   2   4  11 -6.53031e-05
  3   2   4  12  2.16869e-05
  3   2   4  13 -5.32602e-05
  3   2   4  14  5.79467e-05
  3   2   4  17 -4.79795e-05
  3   2   4  18 -2.11450e-05
  3   2   4  22 -7.33658e-05
  3   2   4  23 -1.66606e-05
  3   2   4  28  1.02835e-04
  3   2   4  29  2.46181e-05
  3   2   4  31  4.23106e-05
  3   2   4  35  1.08855e-04
  3   2   4  37 -7.24637e-05
  3   2   4  38  4.68900e-05
  3   2   4  39  5.06176e-05
  3   2   4  40  1.60013e-05
  3   2   4  41 -4.31851e-05
  3   2   4  42 -4.50128e-05
  3   2   4  43  2.03939e-04
  3   2   4  44  1.23328e-05
  3   2   4  45  1.30611e-05
  3   2   4  49  2.02072e-05
  3   2   4  50  4.03103e-05
  3   2   4  51  2.26408e-05
  3   2   4  52 -2.17197e-05
  3   2   4  53 -3.02413e-04
  3   2   4  56  3.47529e-05
  3   2   4  58 -2.13089e-05
  3   2   4  59  2.17565e-05
  3   2   4  60 -7.01692e-05
  3   2   4  61 -3.97768e-05
  3   2   4  62 -1.43131e-05
  3   2   4  63 -1.91214e-05
  3   2   4  64  1.84318e-04
  3   2   4  66  1.85303e-04
  3   2   4  67  2.22776e-05
  3   2   4  68 -1.90810e-05
  3   2   4  74 -1.04616e-05
  3   2   4  75 -1.12849e-05
  3   2   4  76  1.85048e-05
  3   2   4  80 -2.13440e-05
  3   2   4  81  3.20846e-05
  3   2   4  82 -3.01364e-05
  3   2   4  89  1.76231e-05
  3   2   4  91  1.00671e-05
  3   2   4  92  2.10126e-05
  3   2   4  93  1.13142e-05
  3   2   4  94 -1.97387e-05
  3   2   4  95  6.41260e-05
  3   2   4  96  2.19090e-05
  3   2   4  97 -3.06385e-05
  3   2   4  98  2.26282e-05
  3   2   4  99  6.69741e-05
  3   2   4 100  1.36269e-05
  3   2   4 101 -7.39173e-05
  3   2   4 102  2.45183e-05
  3   2   4 103 -2.16054e-05
  3   2   4 104 -1.79813e-05
  3   2   4 105  1.27494e-04
  3   2   4 106  1.15077e-05
  3   2   4 107  1.27510e-05
  3   2   4 108  3.90014e-05
  3   2   4 109  1.95695e-05
  3   2   4 110 -2.21504e-05
  3   2   4 111  9.82844e-05
  3   2   4 112  1.97039e-05
  3   2   4 113 -2.37653e-04
  3   2   4 115 -2.56073e-05
  3   2   4 116 -1.32682e-05
  3   2   4 118 -2.15478e-05
  3   2   4 119 -1.02493e-04
  3   2   4 120 -1.49489e-05
  3   2   4 122 -2.30215e-05
  3   2   4 123  5.23739e-05
  3   2   4 124  3.26953e-05
  3   2   4 125 -1.53199e-04
  3   2   4 126  1.41478e-05
  3   2   4 127  1.34062e-05
  3   2   4 130 -2.05632e-05
  3   2   4 132 -5.15430e-05
  3   2   4 133 -2.15777e-05
  3   2   4 134  6.93605e-05
  3   2   4 135 -9.30146e-05
  3   2   4 136  6.88501e-05
  3   2   4 137  6.73160e-05
  3   2   4 138  2.12286e-05
  3   2   4 139  9.89924e-05
  3   2   4 140 -2.43920e-05
  3   2   4 141  2.55072e-05
  3   2   4 142 -1.82654e-05
  3   2   4 143  2.40071e-05
  3   2   4 146 -4.71062e-05
  3   2   4 149 -2.56262e-05
  3   2   4 152 -2.62245e-05
  3   2   4 154 -2.22381e-05
  3   2   4 156 -1.63457e-04
  3   2   4 158  1.22415e-05
  3   2   4 160 -3.03574e-05
  3   2   4 161  1.74919e-05
  3   2   4 163 -3.14560e-05
  3   2   4 164  1.22578e-04
  3   2   4 165  1.88182e-05
  3   2   4 167 -9.02710e-05
  3   2   4 168 -4.19120e-05
  3   2   4 169  1.51586e-05
  3   2   4 171  1.30330e-05
  3   2   4 172 -1.51599e-05
  3   2   4 173  1.09941e-05
  3   2   4 175 -1.14780e-04
  3   2   4 176 -1.01468e-05
  3   2   4 177  4.85538e-05
  3   2   5  11  2.24606e-05
  3   2   5  13  1.37229e-05
  3   2   5  14  5.53223e-05
  3   2   5  17 -1.46809e-04
  3   2   5  18  2.07368e-04
  3   2   5  19  2.24063e-05
  3   2   5  22  1.49708e-03
  3   2   5  23  1.98446e-05
  3   2   5  26 -6.42151e-05
  3   2   5  29 -9.37801e-05
  3   2   5  30  6.07101e-05
  3   2   5  36  4.15034e-05
  3   2   5  39  1.38181e-04
  3   2   5  40  1.68809e-04
  3   2   5  42  1.13673e-03
  3   2   5  43  2.24237e-05
  3   2   5  44 -6.52652e-05
  3   2   5  45 -7.57138e-05
  3   2   5  46  1.67133e-05
  3   2   5  47 -1.81775e-05
  3   2   5  49  1.62939e-04
  3   2   5  52  5.25807e-05
  3   2   5  53  7.47489e-04
  3   2   5  55  3.01264e-05
  3   2   5  58 -6.17103e-04
  3   2   5  59 -6.15995e-05
  3   2   5  60 -9.72668e-05
  3   2   5  61 -1.58507e-05
  3   2   5  66 -2.40443e-04
  3   2   5  67 -3.23609e-05
  3   2   5  68  9.81905e-05
  3   2   5  70 -2.63617e-05
  3   2   5  71 -7.40525e-05
  3   2   5  72 -7.30090e-05
  3   2   5  73 -1.89229e-04
  3   2   5  77  1.01451e-05
  3   2   5  78 -1.87986e-04
  3   2   5  79 -1.42458e-04
  3   2   5  82 -1.14478e-05
  3   2   5  83  1.10548e-05
  3   2   5  84 -9.74078e-05
  3   2   5  85  1.86213e-05
  3   2   5  86  1.21803e-04
  3   2   5  87 -4.09428e-05
  3   2   5  89 -1.48734e-04
  3   2   5  90 -7.54759e-05
  3   2   5  91  1.75139e-04
  3   2   5  92 -1.09703e-04
  3   2   5  93 -6.41993e-05
  3   2   5  94 -9.82802e-05
  3   2   5  95 -6.97419e-04
  3   2   5  96 -4.17349e-05
  3   2   5  97  8.88736e-04
  3   2   5  98 -1.75721e-05
  3   2   5  99 -3.10004e-04
  3   2   5 102  4.17590e-04
  3   2   5 103  1.12978e-05
  3   2   5 105 -5.36038e-04
  3   2   5 108 -1.60674e-04
  3   2   5 109 -1.05938e-05
  3   2   5 114  2.06041e-05
  3   2   5 115 -3.97535e-05
  3   2   5 116 -1.29667e-04
  3   2   5 122  1.96789e-05
  3   2   5 123 -5.35667e-05
  3   2   5 124  2.37593e-04
  3   2   5 130  6.73888e-05
  3   2   5 132  5.29263e-04
  3   2   5 133  2.58742e-05
  3   2   5 139  5.86180e-04
  3   2   5 140  3.40774e-05
  3   2   5 141  6.05885e-05
  3   2   5 144 -1.74235e-04
  3   2   5 148 -1.62134e-04
  3   2   5 150  1.01007e-04
  3   2   5 153 -8.31005e-05
  3   2   5 155  3.19825e-05
  3   2   5 160  7.70999e-05
  3   2   5 164  3.94622e-05
  3   2   5 172 -4.25491e-05
  3   2   5 177  5.35304e-05
  3   2   6   9 -1.30779e-04
  3   2   6  10 -8.98016e-05
  3   2   6  11 -9.02685e-05
  3   2   6  15  1.88506e-04
  3   2   6  20 -1.90835e-04
  3   2   6  21  6.63656e-05
  3   2   6  25 -1.45222e-05
  3   2   6  27  1.67075e-05
  3   2   6  31 -3.77052e-05
  3   2   6  33 -8.40783e-05
  3   2   6  37  2.94828e-04
  3   2   6  38  2.94647e-04
  3   2   6  45 -2.33527e-05
  3   2   6  46 -5.24868e-05
  3   2   6  54  3.91808e-04
  3   2   6  55  4.29911e-04
  3   2   6  56  1.38924e-05
  3   2   6  57  2.53934e-05
  3   2   6  62  2.35526e-05
  3   2   6  69 -5.46226e-05
  3   2   6  72 -1.41172e-04
  3   2   6  73  1.41229e-04
  3   2   6  78  1.03900e-04
  3   2   6  83 -7.26496e-05
  3   2   6  84 -7.26960e-05
  3   2   6  90  1.90392e-05
  3   2   6  94 -3.70019e-04
  3   2   6 117  3.94190e-05
  3   2   6 142 -1.05946e-05
  3   2   6 145 -1.45124e-05
  3   2   6 149 -1.14429e-05
  3   2   6 152  2.11723e-05
  3   2   6 153 -3.31335e-04
  3   2   7  10 -2.20184e-05
  3   2   7  11  2.84903e-05
  3   2   7  15  5.45360e-05
  3   2   7  20 -9.67062e-05
  3   2   7  25  2.10934e-04
  3   2   7  31 -3.29491e-04
  3   2   7  33  1.10463e-04
  3   2   7  37 -2.77747e-05
  3   2   7  38  2.86218e-05
  3   2   7  45 -9.88477e-04
  3   2   7  46 -1.33471e-04
  3   2   7  48  1.57133e-04
  3   2   7  54  2.42643e-05
  3   2   7  55 -2.63987e-05
  3   2   7  56  9.11603e-05
  3   2   7  62  6.21373e-05
  3   2   7  64  3.05484e-04
  3   2   7  74 -9.00475e-05
  3   2   7  75 -9.24474e-05
  3   2   7  94  2.12443e-05
  3   2   7 100  1.90504e-05
  3   2   7 101  1.90644e-05
  3   2   7 106 -1.16090e-04
  3   2   7 110 -7.61240e-05
  3   2   7 111  7.59588e-05
  3   2   7 112  2.41468e-05
  3   2   7 113 -2.46977e-05
  3   2   7 118  1.94638e-04
  3   2   7 120  1.34209e-04
  3   2   7 121  1.34246e-04
  3   2   7 126 -3.25138e-05
  3   2   7 127  3.12936e-05
  3   2   7 128 -4.01521e-05
  3   2   7 129 -4.00270e-05
  3   2   7 134  1.24254e-04
  3   2   7 135 -1.24333e-04
  3   2   7 137 -5.09854e-05
  3   2   7 142  6.80033e-05
  3   2   7 143  6.76881e-05
  3   2   7 144  1.34521e-05
  3   2   7 149 -6.48086e-05
  3   2   7 152 -8.52186e-05
  3   2   7 153  3.79174e-05
  3   2   7 166 -3.33634e-05
  3   2   7 167 -3.43776e-05
  3   2   7 174  1.21015e-05
  3   2   7 175  1.19123e-05
  3   2   8   9 -3.66343e-05
  3   2   8  10  2.58616e-05
  3   2   8  11  2.03601e-05
  3   2   8  15  2.68637e-05
  3   2   8  20 -2.13839e-04
  3   2   8  25  1.86954e-04
  3   2   8  27 -2.81439e-05
  3   2   8  31 -9.02462e-05
  3   2   8  33  1.22444e-04
  3   2   8  37  6.29140e-05
  3   2   8  38  6.82261e-05
  3   2   8  40  2.05968e-04
  3   2   8  45 -4.87006e-04
  3   2   8  46  9.61525e-05
  3   2   8  48  1.76055e-04
  3   2   8  54 -1.78654e-05
  3   2   8  55 -1.94100e-05
  3   2   8  56  9.84828e-05
  3   2   8  62 -8.00333e-05
  3   2   8  64  2.63172e-04
  3   2   8  74 -1.14105e-04
  3   2   8  75  1.16502e-04
  3   2   8  96 -2.10961e-04
  3   2   8 106 -1.11681e-04
  3   2   8 110 -7.11237e-05
  3   2   8 111 -7.10952e-05
  3   2   8 113  1.24188e-05
  3   2   8 117  8.59192e-05
  3   2   8 118  1.41132e-04
  3   2   8 120 -1.24722e-04
  3   2   8 121  1.24597e-04
  3   2   8 126 -3.35597e-05
  3   2   8 127 -3.34515e-05
  3   2   8 133  2.11796e-04
  3   2   8 134  1.01416e-04
  3   2   8 135  1.00915e-04
  3   2   8 137 -9.86752e-05
  3   2   8 142 -1.51482e-04
  3   2   8 143  1.43833e-04
  3   2   8 144  1.65935e-04
  3   2   8 145  1.63878e-04
  3   2   8 149 -1.81161e-04
  3   2   8 152  6.52116e-05
  3   2   8 153  7.59659e-05
  3   2   8 166 -3.74134e-05
  3   2   8 167  4.04400e-05
  3   2   8 174  1.16318e-05
  3   2   8 175 -1.12046e-05
  3   2   9   7  2.13781e-04
  3   2   9   8 -1.77587e-04
  3   2   9   9  1.91829e-04
  3   2   9  12 -4.52173e-04
  3   2   9  13 -1.15798e-04
  3   2   9  14  4.83643e-04
  3   2   9  16  2.87596e-04
  3   2   9  17  3.25845e-04
  3   2   9  18 -2.03801e-04
  3   2   9  21 -5.53220e-04
  3   2   9  23 -3.68127e-04
  3   2   9  26  3.59195e-04
  3   2   9  27  3.42947e-04
  3   2   9  28 -3.38263e-04
  3   2   9  30  3.75727e-04
  3   2   9  33 -3.62841e-04
  3   2   9  34  3.60491e-04
  3   2   9  35 -1.59820e-04
  3   2   9  38  3.38027e-04
  3   2   9  39  3.78159e-04
  3   2   9  42 -2.95009e-04
  3   2   9  43 -3.99929e-04
  3   2   9  46 -3.58247e-04
  3   2   9  47 -3.23997e-04
  3   2   9  49 -3.75759e-04
  3   2   9  50  1.47641e-04
  3   2   9  52 -2.07713e-04
  3   2   9  53  1.36138e-04
  3   2   9  55 -2.73563e-04
  3   2   9  56 -2.64193e-04
  3   2   9  58 -1.65722e-04
  3   2   9  60 -2.94332e-04
  3   2   9  61  1.83000e-04
  3   2   9  62 -1.93710e-04
  3   2   9  64 -1.20454e-04
  3   2   9  65 -2.52137e-04
  3   2   9  66  3.80528e-04
  3   2   9  68 -1.19491e-04
  3   2   9  69  1.14865e-05
  3   2   9  70  3.85733e-04
  3   2   9  73  3.90984e-04
  3   2   9  74  4.20925e-04
  3   2   9  75  1.50911e-04
  3   2   9  76  4.99069e-04
  3   2   9  78 -3.94587e-04
  3   2   9  79 -3.98850e-04
  3   2   9  81 -1.39976e-04
  3   2   9  82  1.21385e-05
  3   2   9  86 -3.94072e-04
  3   2   9  88  1.54082e-04
  3   2   9  89  3.11473e-05
  3   2   9  90 -3.93445e-04
  3   2   9  91  3.86891e-04
  3   2   9  92  2.06402e-04
  3   2   9  93  4.39983e-05
  3   2   9  94 -1.91445e-05
  3   2   9  95 -1.59775e-04
  3   2   9  97 -1.72338e-04
  3   2   9  99  2.00531e-04
  3   2   9 100  1.73850e-04
  3   2   9 102 -1.07147e-04
  3   2   9 103 -2.10376e-04
  3   2   9 105  5.15740e-05
  3   2   9 107 -3.84812e-04
  3   2   9 108 -2.05926e-05
  3   2   9 110  3.80196e-04
  3   2   9 112  1.83342e-04
  3   2   9 115 -2.18478e-05
  3   2   9 116  3.45862e-04
  3   2   9 117 -3.69315e-04
  3   2   9 118 -5.02909e-05
  3   2   9 119 -2.20304e-05
  3   2   9 123 -6.19412e-04
  3   2   9 124 -2.79660e-04
  3   2   9 125 -4.13606e-04
  3   2   9 127 -9.16569e-05
  3   2   9 130  4.97295e-04
  3   2   9 132 -4.40214e-04
  3   2   9 134  3.90942e-04
  3   2   9 136  3.82829e-04
  3   2   9 139  2.17606e-04
  3   2   9 141 -1.43872e-04
  3   2   9 146 -3.82281e-04
  3   2   9 148  3.85055e-04
  3   2   9 150  2.96173e-04
  3   2   9 151 -2.11874e-04
  3   2   9 154  4.32463e-04
  3   2   9 155 -8.69059e-05
  3   2   9 156  3.93760e-04
  3   2   9 157  3.89076e-04
  3   2   9 158  3.23777e-04
  3   2   9 160  4.19769e-04
  3   2   9 165  4.01203e-04
  3   2   9 168  3.72073e-04
  3   2   9 171 -1.00050e-05
  3   2   9 172 -2.70724e-04
  3   2   9 174  2.78709e-05
  3   2   9 175 -1.30252e-05
  3   2   9 177  1.99002e-04
  3   2  10   9 -2.69919e-05
  3   2  10  10 -1.54171e-05
  3   2  10  11  1.33544e-05
  3   2  10  12  2.14163e-04
  3   2  10  13  2.29689e-04
  3   2  10  14  1.95966e-04
  3   2  10  16 -6.77139e-05
  3   2  10  17  3.65543e-04
  3   2  10  20 -1.23664e-05
  3   2  10  21  5.04047e-04
  3   2  10  22 -8.53277e-05
  3   2  10  23  2.09241e-04
  3   2  10  26 -9.38396e-05
  3   2  10  27 -1.92399e-04
  3   2  10  28  1.83345e-04
  3   2  10  29  4.04239e-04
  3   2  10  30  1.57499e-04
  3   2  10  33  1.09068e-04
  3   2  10  34 -1.06742e-04
  3   2  10  35  3.93626e-04
  3   2  10  36  4.29790e-04
  3   2  10  38  2.30007e-04
  3   2  10  39  1.37922e-04
  3   2  10  42 -1.27487e-04
  3   2  10  43  2.11510e-04
  3   2  10  46 -4.20509e-05
  3   2  10  47  5.44454e-05
  3   2  10  48  2.85176e-05
  3   2  10  49  6.85689e-05
  3   2  10  50  1.87956e-04
  3   2  10  52 -4.03727e-04
  3   2  10  53  2.70640e-04
  3   2  10  54 -4.26319e-05
  3   2  10  55  3.34009e-04
  3   2  10  57  1.15079e-05
  3   2  10  58 -6.10768e-04
  3   2  10  60  5.70483e-05
  3   2  10  61 -3.09161e-04
  3   2  10  63  2.12657e-04
  3   2  10  64 -1.35337e-05
  3   2  10  66  2.01251e-04
  3   2  10  68  6.47155e-04
  3   2  10  69 -1.01477e-04
  3   2  10  70 -1.98498e-04
  3   2  10  71 -3.83532e-04
  3   2  10  73 -2.00094e-04
  3   2  10  74  1.91903e-04
  3   2  10  75  1.58911e-04
  3   2  10  76  1.52906e-04
  3   2  10  78  1.99990e-04
  3   2  10  79  2.27519e-04
  3   2  10  80  4.02874e-04
  3   2  10  81  4.21015e-04
  3   2  10  82 -2.18602e-04
  3   2  10  83  2.77668e-05
  3   2  10  84  2.37075e-05
  3   2  10  85 -2.14257e-04
  3   2  10  86  2.04194e-04
  3   2  10  88 -1.35949e-04
  3   2  10  89  2.10675e-04
  3   2  10  90  1.68723e-04
  3   2  10  91 -2.42587e-04
  3   2  10  92  1.17830e-05
  3   2  10  93 -1.09854e-05
  3   2  10  95  2.26984e-04
  3   2  10  97  2.17205e-05
  3   2  10  99  7.92206e-05
  3   2  10 100  2.27392e-04
  3   2  10 101 -1.43743e-05
  3   2  10 102  2.40557e-04
  3   2  10 105 -4.66250e-05
  3   2  10 106  1.50488e-05
  3   2  10 107  1.17153e-04
  3   2  10 108  6.68646e-05
  3   2  10 110  2.25413e-04
  3   2  10 111 -1.06871e-05
  3   2  10 112 -2.31856e-04
  3   2  10 113  6.13162e-05
  3   2  10 114  2.13010e-04
  3   2  10 115  1.25138e-04
  3   2  10 116 -1.68966e-05
  3   2  10 117 -9.12845e-05
  3   2  10 118 -2.46244e-05
  3   2  10 123  1.01203e-04
  3   2  10 124  5.91626e-04
  3   2  10 127 -3.60121e-05
  3   2  10 130  7.86430e-05
  3   2  10 131 -2.16701e-04
  3   2  10 132 -1.61835e-04
  3   2  10 134 -1.80941e-04
  3   2  10 135  2.69831e-05
  3   2  10 136 -1.81862e-04
  3   2  10 137 -1.66875e-04
  3   2  10 139  3.04862e-04
  3   2  10 141  3.82306e-04
  3   2  10 144  1.42113e-05
  3   2  10 146  2.33963e-04
  3   2  10 147 -2.13329e-04
  3   2  10 148 -1.84871e-04
  3   2  10 150  6.86001e-05
  3   2  10 155  5.32527e-04
  3   2  10 156  2.65998e-04
  3   2  10 157 -1.83328e-04
  3   2  10 158  2.70620e-04
  3   2  10 160  1.78251e-04
  3   2  10 162 -2.53796e-04
  3   2  10 164 -2.06583e-04
  3   2  10 165 -2.12094e-04
  3   2  10 166  3.39532e-04
  3   2  10 168 -1.43478e-04
  3   2  10 169  3.92508e-04
  3   2  10 170 -2.00593e-05
  3   2  10 171 -1.72418e-05
  3   2  10 172 -3.80063e-04
  3   2  10 174 -5.05942e-05
  3   2  10 175  4.31222e-05
  3   2  10 177 -9.52269e-05
  3   2  11   9 -1.53280e-04
  3   2  11  10 -2.06299e-04
  3   2  11  11 -2.03050e-04
  3   2  11  15  1.70209e-05
  3   2  11  20  7.03376e-05
  3   2  11  25 -3.39639e-05
  3   2  11  27  2.26335e-04
  3   2  11  31 -3.10061e-04
  3   2  11  33 -1.74137e-05
  3   2  11  37  2.77297e-04
  3   2  11  38  2.78138e-04
  3   2  11  45 -3.51328e-05
  3   2  11  46 -2.81598e-04
  3   2  11  54  2.48654e-04
  3   2  11  55  2.47477e-04
  3   2  11  56 -4.41779e-05
  3   2  11  57 -7.92647e-05
  3   2  11  62  2.15853e-05
  3   2  11  69 -1.65656e-04
  3   2  11  72 -1.47584e-04
  3   2  11  73  1.47337e-04
  3   2  11  78 -2.17525e-04
  3   2  11  83 -6.56868e-05
  3   2  11  84 -6.58769e-05
  3   2  11  87  1.38116e-04
  3   2  11  90 -1.35646e-04
  3   2  11  94 -1.62340e-04
  3   2  11 152  1.07936e-05
  3   2  11 153 -1.27156e-04
  3   2  12   9 -1.89334e-04
  3   2  12  10 -1.56182e-04
  3   2  12  11  1.38273e-04
  3   2  12  15  1.04155e-04
  3   2  12  20  3.46950e-05
  3   2  12  25 -4.64822e-05
  3   2  12  27  1.73544e-04
  3   2  12  31 -2.02561e-05
  3   2  12  33 -3.69593e-05
  3   2  12  37 -3.45340e-04
  3   2  12  38  3.45516e-04
  3   2  12  45 -4.89609e-04
  3   2  12  46 -1.51171e-04
  3   2  12  54 -2.60073e-04
  3   2  12  55  2.60059e-04
  3   2  12  56  3.78930e-05
  3   2  12  57 -8.27026e-05
  3   2  12  62 -7.36371e-05
  3   2  12  69 -1.66218e-04
  3   2  12  72  1.34450e-04
  3   2  12  73  1.34710e-04
  3   2  12  78 -2.32266e-04
  3   2  12  83 -6.44829e-05
  3   2  12  84  6.44244e-05
  3   2  12  87  1.42059e-04
  3   2  12  90 -1.43508e-04
  3   2  12  94 -1.70261e-04
  3   2  12 153 -8.29006e-05
  3   2  13   9  2.33873e-05
  3   2  13  11  1.07893e-05
  3   2  13  20 -1.80359e-05
  3   2  13  25 -1.66766e-05
  3   2  13  33 -1.96367e-05
  3   2  13  45  2.41492e-05
  3   2  13  46 -2.34184e-05
  3   2  13  48 -3.70354e-05
  3   2  13  54  2.07067e-05
  3   2  13  55 -1.91890e-05
  3   2  13  56 -3.76650e-05
  3   2  13  74  1.17648e-05
  3   2  13  75  1.02813e-05
  3   2  13  94  2.03926e-05
  3   2  13 106 -4.88171e-05
  3   2  13 110  7.90316e-05
  3   2  13 111 -7.90006e-05
  3   2  13 112  9.98668e-05
  3   2  13 113 -1.02121e-04
  3   2  13 117  1.58302e-04
  3   2  13 118 -4.31605e-05
  3   2  13 120  1.49417e-04
  3   2  13 121  1.49441e-04
  3   2  13 126  3.81880e-05
  3   2  13 127 -3.77264e-05
  3   2  13 128 -1.67673e-04
  3   2  13 129 -1.67704e-04
  3   2  13 137  1.16318e-05
  3   2  13 142  3.73232e-04
  3   2  13 143  3.72464e-04
  3   2  13 144 -4.16537e-04
  3   2  13 145  4.15273e-04
  3   2  13 149 -1.90270e-04
  3   2  13 152  6.28932e-05
  3   2  13 156 -1.02749e-05
  3   2  13 162  1.55806e-05
  3   2  13 163 -1.56207e-05
  3   2  13 166  1.16530e-05
  3   2  13 167  1.17255e-05
  3   2  13 170  3.13481e-05
  3   2  13 171  3.14649e-05
  3   2  14   9 -1.43141e-05
  3   2  14  10 -1.35343e-05
  3   2  14  11 -1.02617e-05
  3   2  14  15 -1.51957e-05
  3   2  14  20 -1.57726e-05
  3   2  14  25  7.31666e-05
  3   2  14  27 -1.44657e-05
  3   2  14  31 -7.31190e-05
  3   2  14  33 -2.68138e-05
  3   2  14  45  1.40407e-05
  3   2  14  48  3.57160e-05
  3   2  14  56 -1.16644e-05
  3   2  14  62 -3.89876e-05
  3   2  14  64  1.08829e-04
  3   2  14 100  1.95755e-05
  3   2  14 101 -2.01816e-05
  3   2  14 106 -7.81052e-05
  3   2  14 110  4.30899e-05
  3   2  14 111  4.32531e-05
  3   2  14 112  9.80765e-05
  3   2  14 113  9.95445e-05
  3   2  14 117  1.79238e-04
  3   2  14 118 -3.99948e-05
  3   2  14 120 -1.61399e-04
  3   2  14 121  1.62234e-04
  3   2  14 126  6.29602e-05
  3   2  14 127  6.31580e-05
  3   2  14 128  1.24234e-04
  3   2  14 129 -1.24211e-04
  3   2  14 134  1.36698e-05
  3   2  14 135  1.36632e-05
  3   2  14 142 -4.16529e-04
  3   2  14 143  4.16117e-04
  3   2  14 144  4.53233e-04
  3   2  14 145  4.52492e-04
  3   2  14 149 -2.18248e-04
  3   2  14 152  1.37428e-04
  3   2  14 153  1.65549e-05
  3   2  14 156 -2.14184e-05
  3   2  14 166  1.22992e-05
  3   2  14 167 -1.24147e-05
  3   2  14 170  4.74471e-05
  3   2  14 171 -4.76218e-05
  3   2  15   7 -3.00471e-05
  3   2  15  13 -1.54825e-05
  3   2  15  14 -1.44313e-05
  3   2  15  17  5.23912e-05
  3   2  15  18 -5.38618e-05
  3   2  15  19 -3.01215e-05
  3   2  15  21  2.00794e-05
  3   2  15  23 -4.65200e-05
  3   2  15  29  4.60686e-05
  3   2  15  31  3.34216e-05
  3   2  15  33  3.53739e-05
  3   2  15  34 -3.57569e-05
  3   2  15  39  2.13850e-05
  3   2  15  42 -6.07895e-05
  3   2  15  44  1.66325e-05
  3   2  15  45  1.72088e-05
  3   2  15  49  3.85485e-05
  3   2  15  50 -1.90616e-04
  3   2  15  51 -1.37559e-04
  3   2  15  52 -3.43714e-05
  3   2  15  53 -3.90684e-05
  3   2  15  55 -2.02636e-05
  3   2  15  58  3.46650e-05
  3   2  15  60  4.85843e-05
  3   2  15  64  3.22115e-05
  3   2  15  65  3.23263e-05
  3   2  15  67 -1.91430e-05
  3   2  15  68 -1.50495e-04
  3   2  15  70  1.00287e-05
  3   2  15  71  3.10079e-05
  3   2  15  76 -3.07417e-05
  3   2  15  81 -2.54787e-05
  3   2  15  85  1.20575e-04
  3   2  15  88  1.37462e-05
  3   2  15  89  3.39866e-05
  3   2  15  92 -1.37428e-05
  3   2  15  97 -2.31786e-05
  3   2  15 103 -2.02430e-05
  3   2  15 108 -1.09617e-05
  3   2  15 110 -3.14139e-05
  3   2  15 115  2.12992e-05
  3   2  15 116 -2.52706e-05
  3   2  15 117 -2.67304e-05
  3   2  15 119 -4.89836e-05
  3   2  15 123  1.73038e-05
  3   2  15 126 -3.33652e-05
  3   2  15 132  2.06994e-05
  3   2  15 138  2.03642e-05
  3   2  15 139 -1.70009e-05
  3   2  15 140 -2.52580e-05
  3   2  15 148 -2.75550e-05
  3   2  15 151  3.14214e-05
  3   2  15 153 -1.92107e-05
  3   2  15 155  2.45530e-05
  3   2  15 158 -1.02371e-05
  3   2  15 159 -1.36708e-05
  3   2  15 160  1.98685e-05
  3   2  15 165  1.45318e-05
  3   2  15 168 -1.69742e-05
  3   2  15 177 -1.46139e-05
  3   2  16   7 -1.33224e-05
  3   2  16  13 -3.25438e-05
  3   2  16  14 -1.50384e-05
  3   2  16  19 -6.34899e-04
  3   2  16  23  1.28007e-04
  3   2  16  30 -2.64773e-05
  3   2  16  31 -1.94372e-05
  3   2  16  33  1.11378e-05
  3   2  16  34  1.08269e-05
  3   2  16  35 -4.46172e-04
  3   2  16  39  1.84567e-04
  3   2  16  42  2.87158e-05
  3   2  16  44 -2.02346e-05
  3   2  16  45  2.05828e-05
  3   2  16  46 -1.89213e-05
  3   2  16  47 -2.00826e-05
  3   2  16  50  2.57215e-04
  3   2  16  51  2.25202e-05
  3   2  16  52 -1.69712e-05
  3   2  16  60  3.06616e-04
  3   2  16  63  6.13901e-04
  3   2  16  64 -1.21383e-05
  3   2  16  65 -1.10554e-05
  3   2  16  68 -2.35278e-04
  3   2  16  70  3.18060e-05
  3   2  16  76  2.61413e-05
  3   2  16  79 -3.35983e-05
  3   2  16  80 -3.38887e-04
  3   2  16  81 -1.74342e-04
  3   2  16  82  1.26695e-04
  3   2  16  85 -3.21322e-05
  3   2  16  88 -1.51403e-04
  3   2  16  89  3.10138e-05
  3   2  16  91 -3.61403e-05
  3   2  16  96  3.63721e-05
  3   2  16  97  2.78419e-05
  3   2  16  99 -2.16811e-05
  3   2  16 103 -2.43276e-05
  3   2  16 104 -2.03531e-05
  3   2  16 105  1.24851e-05
  3   2  16 108 -1.95965e-05
  3   2  16 116  2.08870e-05
  3   2  16 117 -2.06342e-05
  3   2  16 118 -1.52033e-05
  3   2  16 119  1.18653e-05
  3   2  16 123  1.71707e-05
  3   2  16 124 -2.24798e-05
  3   2  16 125 -1.12185e-05
  3   2  16 126  1.16174e-05
  3   2  16 130 -2.62679e-05
  3   2  16 133  2.94083e-05
  3   2  16 135 -3.12036e-05
  3   2  16 138  2.57089e-05
  3   2  16 140  4.05880e-05
  3   2  16 141 -1.81512e-05
  3   2  16 146  3.38394e-05
  3   2  16 148  3.39016e-05
  3   2  16 151 -3.13455e-05
  3   2  16 153  1.20274e-05
  3   2  16 154 -2.74502e-05
  3   2  16 158 -3.55496e-05
  3   2  16 159 -2.88267e-05
  3   2  16 165  2.88167e-05
  3   2  16 168 -3.52149e-05
  3   2  17   7  4.33828e-04
  3   2  17   9 -2.44115e-05
  3   2  17  12 -2.88615e-05
  3   2  17  13  3.09126e-05
  3   2  17  14  2.71111e-05
  3   2  17  17 -2.69680e-04
  3   2  17  19 -8.30264e-04
  3   2  17  21  1.86759e-05
  3   2  17  22  1.63529e-05
  3   2  17  23  1.09073e-04
  3   2  17  24 -4.74242e-04
  3   2  17  30  1.21607e-05
  3   2  17  35 -3.70685e-05
  3   2  17  36 -3.91905e-05
  3   2  17  39  5.57151e-05
  3   2  17  40  1.69536e-05
  3   2  17  44 -2.60706e-05
  3   2  17  45  2.62252e-05
  3   2  17  46 -1.49257e-05
  3   2  17  47  1.58792e-05
  3   2  17  50 -2.20812e-04
  3   2  17  56 -1.67114e-05
  3   2  17  59 -2.48885e-05
  3   2  17  60 -3.04711e-04
  3   2  17  63  7.45988e-04
  3   2  17  66  3.25089e-05
  3   2  17  67 -2.72839e-05
  3   2  17  68 -1.68878e-05
  3   2  17  71 -8.45008e-05
  3   2  17  76  2.60361e-04
  3   2  17  77  4.95680e-04
  3   2  17  81 -1.46881e-04
  3   2  17  82  1.06722e-05
  3   2  17  84  3.11583e-05
  3   2  17  88 -2.32400e-05
  3   2  17  89  2.42749e-05
  3   2  17  91 -3.24193e-05
  3   2  17  96 -2.05026e-05
  3   2  17  99 -1.84773e-05
  3   2  17 102  1.19722e-05
  3   2  17 104  2.32185e-05
  3   2  17 105 -1.86260e-05
  3   2  17 108 -1.10896e-05
  3   2  17 109 -2.91778e-05
  3   2  17 114 -3.07617e-05
  3   2  17 122  2.67027e-05
  3   2  17 123  1.43408e-05
  3   2  17 124  2.62017e-05
  3   2  17 125  2.92096e-05
  3   2  17 130  1.64623e-05
  3   2  17 133  2.77775e-05
  3   2  17 139  2.10670e-05
  3   2  17 141  1.00318e-05
  3   2  17 150 -2.37659e-05
  3   2  17 158  2.67738e-05
  3   2  17 159  2.71131e-05
  3   2  17 161 -2.88975e-05
  3   2  17 163  2.20298e-05
  3   2  17 168  3.60339e-05
  3   2  17 172  1.25569e-05
  3   2  17 177  1.11580e-05
  3   2  18   7 -1.93131e-05
  3   2  18  11  2.15232e-05
  3   2  18  13  1.23645e-05
  3   2  18  14  1.04032e-05
  3   2  18  17  6.59851e-05
  3   2  18  18 -1.73327e-05
  3   2  18  22 -1.76024e-05
  3   2  18  23  5.10195e-04
  3   2  18  29  1.86898e-05
  3   2  18  35  3.67808e-04
  3   2  18  36 -4.40542e-04
  3   2  18  38  2.19215e-05
  3   2  18  39 -2.61831e-04
  3   2  18  42  4.42530e-05
  3   2  18  43  2.02923e-05
  3   2  18  50 -4.24709e-04
  3   2  18  58  1.51207e-05
  3   2  18  60 -7.32320e-05
  3   2  18  63  3.67526e-05
  3   2  18  64 -2.79550e-05
  3   2  18  65  2.89458e-05
  3   2  18  76  3.80545e-04
  3   2  18  80 -2.26394e-05
  3   2  18  81 -2.41109e-05
  3   2  18  82 -2.09528e-05
  3   2  18  88 -4.62988e-05
  3   2  18 102 -1.84471e-05
  3   2  18 107  3.02356e-05
  3   2  18 112 -2.50692e-05
  3   2  18 115 -1.35627e-05
  3   2  18 116 -1.95069e-05
  3   2  18 117  1.97987e-05
  3   2  18 119 -5.22207e-05
  3   2  18 123  1.81770e-05
  3   2  18 126  2.72736e-05
  3   2  18 132 -3.08127e-05
  3   2  18 139 -1.24148e-05
  3   2  18 148 -2.42130e-05
  3   2  18 154 -2.37479e-05
  3   2  18 158  1.08862e-05
  3   2  18 160  1.02501e-05
  3   2  18 164 -2.51650e-05
  3   2  18 165 -2.62176e-05
  3   2  18 172 -1.31611e-05
  3   3   4  11  2.25794e-05
  3   3   4  13 -5.90707e-05
  3   3   4  14  5.53568e-05
  3   3   4  17 -1.46608e-04
  3   3   4  18  2.75954e-04
  3   3   4  22  1.49708e-03
  3   3   4  23 -2.00617e-05
  3   3   4  26 -6.22440e-05
  3   3   4  28 -1.01916e-05
  3   3   4  29 -1.14718e-04
  3   3   4  30  6.07722e-05
  3   3   4  31  2.46402e-05
  3   3   4  40  2.22976e-04
  3   3   4  42  1.13681e-03
  3   3   4  44  4.83797e-05
  3   3   4  45 -5.02527e-05
  3   3   4  49  1.61034e-04
  3   3   4  52  6.18236e-05
  3   3   4  53  7.47187e-04
  3   3   4  58 -6.17061e-04
  3   3   4  59  1.00676e-03
  3   3   4  60 -1.26123e-04
  3   3   4  61  1.18580e-05
  3   3   4  63  9.41125e-05
  3   3   4  66 -9.32831e-05
  3   3   4  67 -3.77858e-05
  3   3   4  68  7.50501e-05
  3   3   4  69 -6.63278e-05
  3   3   4  70 -6.65815e-05
  3   3   4  72  1.23641e-04
  3   3   4  73  1.89260e-04
  3   3   4  78 -1.88248e-04
  3   3   4  79  3.48416e-05
  3   3   4  83 -9.79483e-05
  3   3   4  84 -9.76912e-05
  3   3   4  85  1.10247e-05
  3   3   4  86  1.22850e-04
  3   3   4  87  4.09310e-05
  3   3   4  88 -2.35470e-05
  3   3   4  89  4.88885e-05
  3   3   4  91  1.74609e-04
  3   3   4  92 -1.32942e-04
  3   3   4  93  6.30458e-05
  3   3   4  94 -9.81412e-05
  3   3   4  95 -6.97429e-04
  3   3   4  96  8.26111e-04
  3   3   4  97  8.88651e-04
  3   3   4  98 -1.89285e-05
  3   3   4  99 -3.09885e-04
  3   3   4 101  1.91093e-05
  3   3   4 102  4.17652e-04
  3   3   4 103  1.25582e-05
  3   3   4 104 -3.25943e-04
  3   3   4 105 -5.35581e-04
  3   3   4 108 -1.60487e-04
  3   3   4 109  3.86888e-04
  3   3   4 115 -1.65946e-05
  3   3   4 116  1.29551e-04
  3   3   4 122 -5.35480e-04
  3   3   4 123 -5.35500e-05
  3   3   4 124  2.37592e-04
  3   3   4 125  2.24023e-05
  3   3   4 130  6.74883e-05
  3   3   4 132  5.29263e-04
  3   3   4 133 -6.19263e-04
  3   3   4 139  5.86029e-04
  3   3   4 140  3.73791e-05
  3   3   4 141 -2.77460e-05
  3   3   4 144  1.74404e-04
  3   3   4 145  5.04732e-05
  3   3   4 148 -1.61975e-04
  3   3   4 150  9.51281e-05
  3   3   4 153  8.15266e-05
  3   3   4 155 -2.06896e-04
  3   3   4 160  7.72039e-05
  3   3   4 161  5.54777e-05
  3   3   4 164  3.90162e-05
  3   3   4 172 -4.88282e-05
  3   3   4 177  5.80443e-05
  3   3   5   7 -2.01014e-05
  3   3   5  11  6.52702e-05
  3   3   5  12  1.83378e-05
  3   3   5  13 -1.52578e-04
  3   3   5  14 -5.79850e-05
  3   3   5  17  4.81917e-05
  3   3   5  18  1.93828e-05
  3   3   5  19 -6.41612e-05
  3   3   5  20  1.09597e-05
  3   3   5  22  7.33632e-05
  3   3   5  23 -1.68688e-05
  3   3   5  28  1.01898e-04
  3   3   5  29 -2.01654e-05
  3   3   5  31 -6.00294e-05
  3   3   5  35 -1.09279e-04
  3   3   5  36 -2.26097e-05
  3   3   5  37 -3.50740e-05
  3   3   5  39  5.07867e-05
  3   3   5  40 -1.32342e-05
  3   3   5  41  4.45597e-05
  3   3   5  42  4.49917e-05
  3   3   5  44  1.00327e-05
  3   3   5  45 -1.55068e-05
  3   3   5  49 -1.70072e-05
  3   3   5  50 -4.02211e-05
  3   3   5  51 -2.10937e-05
  3   3   5  52  2.21880e-05
  3   3   5  53  3.02347e-04
  3   3   5  55  2.50710e-05
  3   3   5  56 -4.35085e-05
  3   3   5  58  2.13326e-05
  3   3   5  60  5.59075e-05
  3   3   5  61 -4.00677e-05
  3   3   5  62  1.27730e-05
  3   3   5  64 -7.25819e-05
  3   3   5  66  1.32563e-04
  3   3   5  67 -1.67824e-05
  3   3   5  69  3.82363e-05
  3   3   5  71  2.21112e-05
  3   3   5  76 -1.87318e-05
  3   3   5  77 -2.16758e-05
  3   3   5  80  1.75722e-05
  3   3   5  81 -3.17088e-05
  3   3   5  82  3.23571e-05
  3   3   5  88 -1.01887e-05
  3   3   5  90  1.61106e-05
  3   3   5  92 -1.93809e-05
  3   3   5  95 -6.41722e-05
  3   3   5  97  3.06029e-05
  3   3   5  98 -2.12909e-05
  3   3   5  99 -6.69808e-05
  3   3   5 100 -2.63328e-05
  3   3   5 102 -2.45451e-05
  3   3   5 103  1.83989e-05
  3   3   5 105 -1.27556e-04
  3   3   5 106 -1.12807e-05
  3   3   5 107  1.25552e-05
  3   3   5 108 -3.91310e-05
  3   3   5 110  2.23266e-05
  3   3   5 111 -9.88000e-05
  3   3   5 112 -2.42481e-05
  3   3   5 113 -2.37700e-04
  3   3   5 114 -7.34064e-05
  3   3   5 116 -1.41472e-05
  3   3   5 117  1.18468e-05
  3   3   5 119 -1.02714e-04
  3   3   5 120  1.49435e-05
  3   3   5 123 -5.23605e-05
  3   3   5 124 -3.26997e-05
  3   3   5 126 -1.41862e-05
  3   3   5 127 -1.38761e-05
  3   3   5 130  2.04806e-05
  3   3   5 132  5.15476e-05
  3   3   5 134 -6.94008e-05
  3   3   5 135  9.29904e-05
  3   3   5 136 -6.87636e-05
  3   3   5 137 -6.72881e-05
  3   3   5 138 -1.70972e-05
  3   3   5 139 -9.89123e-05
  3   3   5 140  2.28059e-05
  3   3   5 141 -4.61261e-05
  3   3   5 142 -1.82849e-05
  3   3   5 143 -2.42163e-05
  3   3   5 146  4.71540e-05
  3   3   5 148  1.91710e-05
  3   3   5 149  2.52791e-05
  3   3   5 152  2.62035e-05
  3   3   5 154  2.07761e-05
  3   3   5 155  3.07463e-05
  3   3   5 156  1.63557e-04
  3   3   5 158 -1.21425e-05
  3   3   5 160  3.01250e-05
  3   3   5 163 -3.12755e-05
  3   3   5 164 -1.22476e-04
  3   3   5 165 -1.66340e-05
  3   3   5 168  4.18639e-05
  3   3   5 169 -1.27853e-05
  3   3   5 171 -1.30738e-05
  3   3   5 172  1.46805e-05
  3   3   5 173 -1.08995e-05
  3   3   5 174  2.47615e-05
  3   3   5 175  1.10089e-04
  3   3   5 177 -5.07886e-05
  3   3   6   9  2.05778e-05
  3   3   6  10 -2.34429e-05
  3   3   6  11 -1.26341e-05
  3   3   6  15 -2.09796e-05
  3   3   6  20 -1.38908e-04
  3   3   6  21  4.73197e-05
  3   3   6  25  1.57635e-04
  3   3   6  27 -2.85126e-05
  3   3   6  28  1.74077e-05
  3   3   6  31 -4.93265e-05
  3   3   6  33 -5.10691e-04
  3   3   6  37  2.99364e-05
  3   3   6  45  2.20995e-04
  3   3   6  46  1.31761e-05
  3   3   6  48  2.82253e-05
  3   3   6  54  7.78680e-05
  3   3   6  56 -2.06477e-05
  3   3   6  62 -4.74676e-05
  3   3   6  64  1.67967e-04
  3   3   6  65 -1.67293e-04
  3   3   6  74  7.78663e-05
  3   3   6  75 -7.66456e-05
  3   3   6  93  1.28404e-05
  3   3   6  94  2.66290e-05
  3   3   6 100  1.06239e-04
  3   3   6 101 -1.06173e-04
  3   3   6 106 -2.93623e-05
  3   3   6 110  1.57208e-05
  3   3   6 111 -1.57471e-05
  3   3   6 112  5.50280e-05
  3   3   6 113 -5.49112e-05
  3   3   6 117  4.67386e-05
  3   3   6 118  1.35550e-04
  3   3   6 120 -4.98842e-05
  3   3   6 121  4.98805e-05
  3   3   6 126  2.49184e-05
  3   3   6 127 -2.47473e-05
  3   3   6 128 -1.07152e-04
  3   3   6 129 -1.08408e-04
  3   3   6 134  6.50980e-05
  3   3   6 137  1.66299e-04
  3   3   6 142 -3.47141e-04
  3   3   6 143  3.46858e-04
  3   3   6 144  7.00174e-05
  3   3   6 145 -7.12821e-05
  3   3   6 152 -3.34850e-04
  3   3   6 153 -5.46037e-05
  3   3   6 174 -1.74629e-05
  3   3   7  10 -1.42983e-05
  3   3   7  11  1.87942e-05
  3   3   7  15 -3.50886e-04
  3   3   7  20 -1.23201e-04
  3   3   7  25 -2.96491e-05
  3   3   7  27  8.44355e-05
  3   3   7  31 -3.86922e-05
  3   3   7  33  1.99554e-05
  3   3   7  37  4.02229e-04
  3   3   7  38 -4.03218e-04
  3   3   7  45 -1.82392e-04
  3   3   7  46  6.52934e-05
  3   3   7  54  3.18440e-04
  3   3   7  55  3.18637e-04
  3   3   7  56  4.62474e-05
  3   3   7  57 -1.02349e-04
  3   3   7  62  4.99110e-04
  3   3   7  69 -1.70336e-04
  3   3   7  70  1.70432e-04
  3   3   7  73  5.58941e-05
  3   3   7  78 -8.37222e-05
  3   3   7  79 -8.37349e-05
  3   3   7  83 -9.02191e-05
  3   3   7  84  8.99900e-05
  3   3   7  87 -6.78601e-05
  3   3   7  90 -5.63629e-05
  3   3   7  94 -2.63092e-04
  3   3   7 127  1.03236e-05
  3   3   7 128  1.05941e-05
  3   3   7 129 -1.06169e-05
  3   3   7 142  1.13940e-05
  3   3   7 143  1.20506e-05
  3   3   7 152 -2.13841e-05
  3   3   7 153 -8.29954e-05
  3   3   8   9  1.04437e-04
  3   3   8  15  1.91189e-04
  3   3   8  20  1.53088e-04
  3   3   8  25  1.46584e-05
  3   3   8  27  9.27033e-05
  3   3   8  31  2.21047e-04
  3   3   8  33  9.48559e-05
  3   3   8  37  2.09527e-04
  3   3   8  38  2.09905e-04
  3   3   8  40  4.96643e-04
  3   3   8  45 -1.84461e-04
  3   3   8  46 -5.04568e-05
  3   3   8  48 -1.43688e-05
  3   3   8  54  2.76915e-04
  3   3   8  55 -2.65691e-04
  3   3   8  56  7.03610e-05
  3   3   8  57  1.21581e-04
  3   3   8  62 -3.31792e-04
  3   3   8  64 -2.20252e-05
  3   3   8  65  1.53269e-05
  3   3   8  69  1.47847e-04
  3   3   8  70  1.47779e-04
  3   3   8  73 -5.12581e-05
  3   3   8  75 -1.82550e-05
  3   3   8  78  7.95918e-05
  3   3   8  79 -7.95670e-05
  3   3   8  83  8.29893e-05
  3   3   8  84  8.30447e-05
  3   3   8  87  6.35366e-05
  3   3   8  90  5.64595e-05
  3   3   8  94  2.47766e-04
  3   3   8  96 -5.10092e-04
  3   3   8 117  3.75918e-05
  3   3   8 133  5.02126e-04
  3   3   8 140  5.29197e-04
  3   3   8 142 -3.66553e-05
  3   3   8 143  3.89789e-05
  3   3   8 144 -5.15903e-05
  3   3   8 145  5.80676e-05
  3   3   8 149 -3.09809e-05
  3   3   8 152  4.92800e-05
  3   3   8 153 -6.22622e-05
  3   3   9   9  3.76313e-05
  3   3   9  10 -1.54657e-05
  3   3   9  11  1.34576e-05
  3   3   9  13  2.29714e-04
  3   3   9  14  1.95969e-04
  3   3   9  16  6.68421e-05
  3   3   9  17  3.65541e-04
  3   3   9  20 -1.25680e-05
  3   3   9  21 -5.08623e-04
  3   3   9  22 -8.53334e-05
  3   3   9  23 -7.32329e-05
  3   3   9  26 -9.66419e-05
  3   3   9  27 -1.93004e-04
  3   3   9  28  1.85012e-04
  3   3   9  29  3.75246e-04
  3   3   9  30  1.57502e-04
  3   3   9  33  1.09208e-04
  3   3   9  34 -1.07083e-04
  3   3   9  35  3.93608e-04
  3   3   9  38 -2.43211e-04
  3   3   9  39 -3.05340e-04
  3   3   9  42 -1.27500e-04
  3   3   9  46  1.39083e-05
  3   3   9  47  2.55220e-05
  3   3   9  48  2.85570e-05
  3   3   9  49  6.84361e-05
  3   3   9  50  1.87964e-04
  3   3   9  51 -3.93556e-04
  3   3   9  53  2.70638e-04
  3   3   9  54  5.70039e-05
  3   3   9  55  3.33113e-04
  3   3   9  57  1.15281e-05
  3   3   9  58 -6.10758e-04
  3   3   9  60 -3.09747e-04
  3   3   9  61 -3.13332e-04
  3   3   9  62  3.49519e-04
  3   3   9  64 -1.34943e-05
  3   3   9  65 -3.42562e-04
  3   3   9  66  2.01271e-04
  3   3   9  67  4.27975e-04
  3   3   9  68  6.47157e-04
  3   3   9  69 -1.00810e-04
  3   3   9  70  9.62724e-05
  3   3   9  72 -2.24920e-04
  3   3   9  73 -2.00047e-04
  3   3   9  74  4.79432e-04
  3   3   9  75 -1.02306e-04
  3   3   9  76  1.52908e-04
  3   3   9  78  1.99870e-04
  3   3   9  80 -3.82685e-04
  3   3   9  81  4.20973e-04
  3   3   9  82 -6.61370e-04
  3   3   9  83  2.78283e-05
  3   3   9  84  2.37486e-05
  3   3   9  85 -2.10013e-04
  3   3   9  86  2.04314e-04
  3   3   9  88 -4.55825e-04
  3   3   9  89 -1.15258e-04
  3   3   9  90  1.68715e-04
  3   3   9  91 -2.42880e-04
  3   3   9  92 -1.29973e-05
  3   3   9  93  1.07879e-05
  3   3   9  95  2.26989e-04
  3   3   9  97  2.17156e-05
  3   3   9  98  4.27217e-04
  3   3   9  99  7.92160e-05
  3   3   9 100  2.27474e-04
  3   3   9 101 -1.43714e-05
  3   3   9 102  2.40547e-04
  3   3   9 105 -4.66001e-05
  3   3   9 106 -1.50385e-05
  3   3   9 107 -1.17394e-04
  3   3   9 108  6.68749e-05
  3   3   9 110 -2.25254e-04
  3   3   9 111  1.06727e-05
  3   3   9 112  2.31720e-04
  3   3   9 113 -6.12031e-05
  3   3   9 115  1.25124e-04
  3   3   9 116  1.36506e-05
  3   3   9 117  8.64118e-05
  3   3   9 118 -2.41636e-05
  3   3   9 123  1.01207e-04
  3   3   9 124  5.91618e-04
  3   3   9 125  2.11548e-04
  3   3   9 127  3.60908e-05
  3   3   9 130  7.86490e-05
  3   3   9 132 -1.61833e-04
  3   3   9 134 -1.80748e-04
  3   3   9 135 -2.30638e-04
  3   3   9 136 -1.81850e-04
  3   3   9 137 -1.25179e-05
  3   3   9 138 -2.14505e-04
  3   3   9 139  3.04856e-04
  3   3   9 141  3.82308e-04
  3   3   9 144 -1.29709e-05
  3   3   9 146  2.33965e-04
  3   3   9 148 -1.82330e-04
  3   3   9 150  6.91375e-05
  3   3   9 151 -4.24868e-04
  3   3   9 155  5.32534e-04
  3   3   9 156 -2.66101e-04
  3   3   9 157 -1.83453e-04
  3   3   9 158  2.70627e-04
  3   3   9 160  2.53004e-04
  3   3   9 164  2.06624e-04
  3   3   9 166  1.85631e-05
  3   3   9 168 -1.43472e-04
  3   3   9 169  3.92076e-04
  3   3   9 170  1.99900e-05
  3   3   9 171 -1.72881e-05
  3   3   9 172 -3.80147e-04
  3   3   9 174  5.08062e-05
  3   3   9 175  4.63888e-05
  3   3   9 176 -3.91657e-04
  3   3   9 177 -9.51581e-05
  3   3  10   7 -2.11999e-04
  3   3  10   8 -1.65908e-04
  3   3  10   9  1.79277e-04
  3   3  10  13  1.15792e-04
  3   3  10  14 -4.83641e-04
  3   3  10  16  3.33009e-04
  3   3  10  17 -3.25847e-04
  3   3  10  18  2.24035e-04
  3   3  10  21 -5.53606e-04
  3   3  10  23  1.60144e-04
  3   3  10  26 -3.56007e-04
  3   3  10  27 -3.50161e-04
  3   3  10  28  3.48570e-04
  3   3  10  30 -3.75732e-04
  3   3  10  33  3.67508e-04
  3   3  10  34 -3.65683e-04
  3   3  10  35  1.59813e-04
  3   3  10  36 -2.13835e-04
  3   3  10  38  4.10774e-04
  3   3  10  39  1.11371e-04
  3   3  10  42  2.95010e-04
  3   3  10  46 -3.31183e-04
  3   3  10  47  2.97512e-04
  3   3  10  49  3.76849e-04
  3   3  10  50 -1.47625e-04
  3   3  10  51  2.13109e-04
  3   3  10  53 -1.36136e-04
  3   3  10  54  1.24667e-04
  3   3  10  55  2.74221e-04
  3   3  10  56  2.64082e-04
  3   3  10  58  1.65715e-04
  3   3  10  60  1.33163e-04
  3   3  10  61 -2.68539e-04
  3   3  10  63  3.69083e-04
  3   3  10  64  1.23091e-04
  3   3  10  65 -1.96828e-04
  3   3  10  66 -3.80528e-04
  3   3  10  67 -2.16368e-04
  3   3  10  68  1.19470e-04
  3   3  10  69 -1.14939e-05
  3   3  10  70  1.04573e-05
  3   3  10  71  2.10727e-04
  3   3  10  72 -3.95326e-04
  3   3  10  73 -3.92226e-04
  3   3  10  74 -7.66684e-04
  3   3  10  75 -5.03344e-04
  3   3  10  76 -4.99036e-04
  3   3  10  78  3.93177e-04
  3   3  10  81  1.39985e-04
  3   3  10  82  1.06461e-04
  3   3  10  86  3.90961e-04
  3   3  10  88 -2.20564e-04
  3   3  10  89  3.80040e-04
  3   3  10  90  3.91277e-04
  3   3  10  91 -3.85426e-04
  3   3  10  92 -2.20374e-04
  3   3  10  93  4.42298e-05
  3   3  10  94  1.91990e-05
  3   3  10  95  1.59775e-04
  3   3  10  97  1.72336e-04
  3   3  10  98 -2.15649e-04
  3   3  10  99 -2.00536e-04
  3   3  10 100 -1.73258e-04
  3   3  10 102  1.07138e-04
  3   3  10 103  2.14954e-04
  3   3  10 105 -5.15561e-05
  3   3  10 107 -3.82054e-04
  3   3  10 108  2.05956e-05
  3   3  10 110  3.78647e-04
  3   3  10 112  1.83131e-04
  3   3  10 114  3.65105e-04
  3   3  10 115  2.18327e-05
  3   3  10 116  3.44913e-04
  3   3  10 117 -3.67935e-04
  3   3  10 118  4.98487e-05
  3   3  10 119 -2.18746e-05
  3   3  10 123  6.19413e-04
  3   3  10 124  2.79661e-04
  3   3  10 127 -9.14806e-05
  3   3  10 130 -4.97274e-04
  3   3  10 131 -3.22825e-04
  3   3  10 132  4.40233e-04
  3   3  10 134 -3.89752e-04
  3   3  10 135 -3.88983e-04
  3   3  10 136 -3.82174e-04
  3   3  10 137 -3.90737e-04
  3   3  10 138 -3.46621e-04
  3   3  10 139 -2.17598e-04
  3   3  10 140  2.21520e-04
  3   3  10 141  1.43851e-04
  3   3  10 146  3.82222e-04
  3   3  10 147 -3.45773e-04
  3   3  10 148 -3.89974e-04
  3   3  10 150 -2.96794e-04
  3   3  10 154  3.51611e-04
  3   3  10 155  8.69379e-05
  3   3  10 156  3.92467e-04
  3   3  10 157 -3.88027e-04
  3   3  10 158 -3.23768e-04
  3   3  10 160 -1.05654e-04
  3   3  10 162 -3.90861e-04
  3   3  10 166  3.79689e-04
  3   3  10 168 -3.72063e-04
  3   3  10 171  1.01608e-05
  3   3  10 172  2.70714e-04
  3   3  10 174  2.78235e-05
  3   3  10 175 -3.38246e-04
  3   3  10 176  2.13357e-04
  3   3  10 177 -1.99012e-04
  3   3  11   9  3.15672e-05
  3   3  11  10 -4.81951e-05
  3   3  11  11 -2.80326e-05
  3   3  11  15  1.22765e-05
  3   3  11  20  4.98641e-05
  3   3  11  25  2.68647e-04
  3   3  11  27  1.30485e-05
  3   3  11  31 -1.70870e-04
  3   3  11  33 -4.72169e-04
  3   3  11  37 -1.97298e-05
  3   3  11  38 -3.39416e-05
  3   3  11  45 -1.64586e-04
  3   3  11  46  2.91906e-04
  3   3  11  48  6.39434e-05
  3   3  11  56  6.41760e-05
  3   3  11  62 -4.81695e-05
  3   3  11  64  1.63004e-04
  3   3  11  65 -1.62965e-04
  3   3  11  74 -1.37239e-05
  3   3  11  75  1.36247e-05
  3   3  11 101 -1.07960e-05
  3   3  11 106 -7.22717e-05
  3   3  11 112  1.09734e-05
  3   3  11 113 -1.34034e-05
  3   3  11 117 -4.99177e-05
  3   3  11 118  1.15205e-04
  3   3  11 120 -5.07940e-05
  3   3  11 121  5.11915e-05
  3   3  11 126 -1.21692e-05
  3   3  11 127  1.18357e-05
  3   3  11 134  7.28057e-05
  3   3  11 137  4.20788e-05
  3   3  11 142  2.73510e-05
  3   3  11 143 -2.70390e-05
  3   3  11 144  1.08368e-04
  3   3  11 145 -1.11833e-04
  3   3  11 149  4.59489e-05
  3   3  11 152 -1.26279e-04
  3   3  11 153 -2.86569e-05
  3   3  11 156  1.08493e-05
  3   3  11 162 -1.54944e-05
  3   3  11 163 -1.55625e-05
  3   3  11 170  1.05514e-05
  3   3  11 171 -1.07548e-05
  3   3  12   9 -6.53867e-05
  3   3  12  10  1.46986e-04
  3   3  12  11 -1.54323e-04
  3   3  12  15 -1.46833e-04
  3   3  12  20 -3.40733e-05
  3   3  12  25 -2.69044e-04
  3   3  12  31  3.04638e-04
  3   3  12  33  5.03843e-04
  3   3  12  37  3.15382e-05
  3   3  12  38 -4.32861e-05
  3   3  12  45  3.35871e-05
  3   3  12  46 -3.41306e-04
  3   3  12  48 -6.19251e-05
  3   3  12  56 -7.31356e-05
  3   3  12  62 -1.91822e-04
  3   3  12  64 -1.49403e-04
  3   3  12  65 -1.47521e-04
  3   3  12  74  1.45846e-05
  3   3  12  75  1.30041e-05
  3   3  12  94 -1.32502e-05
  3   3  12 106  7.82480e-05
  3   3  12 112 -1.21598e-05
  3   3  12 113 -1.06289e-05
  3   3  12 117  3.06273e-05
  3   3  12 118 -1.07959e-04
  3   3  12 120 -4.66230e-05
  3   3  12 121 -4.69898e-05
  3   3  12 126  1.00927e-05
  3   3  12 128 -2.16030e-05
  3   3  12 129  2.17725e-05
  3   3  12 134 -7.26264e-05
  3   3  12 137 -2.59280e-05
  3   3  12 144  7.90294e-05
  3   3  12 145  7.51198e-05
  3   3  12 149 -1.78017e-05
  3   3  12 152  8.49537e-05
  3   3  12 153 -1.28530e-05
  3   3  12 162  1.56978e-05
  3   3  12 163 -1.55644e-05
  3   3  12 170 -1.18216e-05
  3   3  12 171 -1.18522e-05
  3   3  13   9 -4.28404e-05
  3   3  13  10 -2.09761e-05
  3   3  13  11  2.03870e-05
  3   3  13  15  3.00330e-05
  3   3  13  20 -2.57534e-05
  3   3  13  31  1.13589e-05
  3   3  13  37  1.55027e-05
  3   3  13  38 -1.57527e-05
  3   3  13  45  5.06009e-05
  3   3  13  54  4.68800e-05
  3   3  13  55  4.27308e-05
  3   3  13  56 -2.07394e-05
  3   3  13  57  4.38551e-05
  3   3  13  62 -1.16478e-05
  3   3  13  69  2.03257e-05
  3   3  13  70 -2.00958e-05
  3   3  13  83  3.16969e-05
  3   3  13  84 -3.14282e-05
  3   3  13  94 -1.70354e-04
  3   3  13 112  1.77649e-05
  3   3  13 113  1.09406e-05
  3   3  13 117  1.10424e-05
  3   3  13 118 -1.13627e-05
  3   3  13 128  1.84063e-05
  3   3  13 129 -1.83085e-05
  3   3  13 142  2.25706e-05
  3   3  13 143  2.46325e-05
  3   3  13 144  3.29704e-05
  3   3  13 145  3.41211e-05
  3   3  13 153  6.23833e-05
  3   3  14   9 -3.70753e-05
  3   3  14  10  3.28229e-05
  3   3  14  11  3.59924e-05
  3   3  14  15  4.19678e-05
  3   3  14  20  1.20906e-05
  3   3  14  25  1.35645e-05
  3   3  14  27 -7.72370e-05
  3   3  14  31  1.44288e-04
  3   3  14  33  1.75202e-05
  3   3  14  37  2.21610e-05
  3   3  14  38  2.19948e-05
  3   3  14  45  1.00798e-04
  3   3  14  54  1.30352e-04
  3   3  14  55 -1.28291e-04
  3   3  14  56 -1.03996e-05
  3   3  14  57 -1.61344e-05
  3   3  14  62 -5.38110e-05
  3   3  14  69  4.14215e-05
  3   3  14  70  4.16268e-05
  3   3  14  83  1.93514e-05
  3   3  14  84  1.96542e-05
  3   3  14  90  2.20271e-05
  3   3  14  94  2.32310e-04
  3   3  14 110  1.79608e-05
  3   3  14 111 -1.75834e-05
  3   3  14 117  2.89783e-05
  3   3  14 118 -2.01610e-05
  3   3  14 126  1.05398e-05
  3   3  14 142 -3.52970e-05
  3   3  14 143  3.66509e-05
  3   3  14 144 -2.06350e-05
  3   3  14 145  2.15160e-05
  3   3  14 149 -1.60465e-05
  3   3  14 152  1.47156e-05
  3   3  14 153 -1.36718e-04
  3   3  15  12 -2.36305e-05
  3   3  15  13  4.85331e-04
  3   3  15  14  1.55099e-05
  3   3  15  19  1.69240e-04
  3   3  15  22 -4.86440e-05
  3   3  15  23 -1.28023e-04
  3   3  15  31  1.16890e-05
  3   3  15  33  1.18453e-05
  3   3  15  34 -1.15510e-05
  3   3  15  35  4.46323e-04
  3   3  15  39 -1.84616e-04
  3   3  15  40 -3.96726e-05
  3   3  15  43 -1.32967e-05
  3   3  15  46 -1.77480e-05
  3   3  15  47  1.89459e-05
  3   3  15  50  2.75247e-05
  3   3  15  55 -1.20854e-05
  3   3  15  60 -1.41271e-05
  3   3  15  64  1.11017e-05
  3   3  15  66  3.10470e-05
  3   3  15  68  2.36179e-05
  3   3  15  72  3.30817e-05
  3   3  15  76 -8.66112e-05
  3   3  15  79 -3.33434e-05
  3   3  15  80 -1.86295e-04
  3   3  15  81  1.75404e-04
  3   3  15  82 -1.24248e-04
  3   3  15  88  1.50392e-04
  3   3  15  89 -2.56157e-05
  3   3  15  97 -2.78367e-05
  3   3  15 101  3.79725e-05
  3   3  15 102  2.77419e-05
  3   3  15 105  2.64875e-05
  3   3  15 108  1.95980e-05
  3   3  15 110 -1.04719e-05
  3   3  15 114 -3.04661e-05
  3   3  15 116  1.45406e-05
  3   3  15 117 -1.43078e-05
  3   3  15 123  1.22713e-05
  3   3  15 124  2.24754e-05
  3   3  15 126 -1.08189e-05
  3   3  15 130  2.05099e-05
  3   3  15 131 -2.81933e-05
  3   3  15 135  3.11532e-05
  3   3  15 141  1.81421e-05
  3   3  15 146 -3.38212e-05
  3   3  15 147  3.33053e-05
  3   3  15 148 -1.18826e-05
  3   3  15 150 -2.81548e-05
  3   3  15 151  3.22536e-05
  3   3  15 153 -2.83740e-05
  3   3  15 158  3.55626e-05
  3   3  15 159  3.16096e-05
  3   3  15 168  1.66601e-05
  3   3  15 169  1.16799e-05
  3   3  15 171 -3.49284e-05
  3   3  15 175 -2.76364e-05
  3   3  15 176  1.22815e-05
  3   3  16  12  5.63613e-05
  3   3  16  13  7.80679e-05
  3   3  16  17  5.24525e-05
  3   3  16  18  2.68915e-05
  3   3  16  19 -3.12171e-05
  3   3  16  21 -2.19017e-05
  3   3  16  22 -2.33105e-05
  3   3  16  23 -4.65023e-05
  3   3  16  29 -2.99091e-05
  3   3  16  31  2.73050e-05
  3   3  16  33 -3.69122e-05
  3   3  16  34 -3.73134e-05
  3   3  16  39  2.13694e-05
  3   3  16  44 -1.86031e-05
  3   3  16  45 -1.90138e-05
  3   3  16  49  3.81836e-05
  3   3  16  50  1.06177e-05
  3   3  16  53 -3.90535e-05
  3   3  16  58  3.46642e-05
  3   3  16  60 -2.88097e-04
  3   3  16  63  2.64688e-05
  3   3  16  64  2.86424e-05
  3   3  16  66  1.52339e-05
  3   3  16  67  4.07119e-05
  3   3  16  72  1.30376e-05
  3   3  16  76 -2.15413e-04
  3   3  16  80 -1.16695e-05
  3   3  16  81 -2.54443e-05
  3   3  16  88  1.35200e-05
  3   3  16  89 -1.28519e-05
  3   3  16  91 -1.25148e-05
  3   3  16  92  5.14733e-05
  3   3  16  96 -4.40345e-05
  3   3  16  97 -2.31764e-05
  3   3  16  98  3.73719e-05
  3   3  16  99 -1.52494e-05
  3   3  16 102 -2.39991e-05
  3   3  16 104  3.49980e-05
  3   3  16 108 -1.09558e-05
  3   3  16 110  3.07733e-05
  3   3  16 115  2.13134e-05
  3   3  16 116  2.21313e-05
  3   3  16 117  2.41162e-05
  3   3  16 118  4.02722e-05
  3   3  16 119  4.74570e-05
  3   3  16 125  2.57655e-05
  3   3  16 126 -3.36706e-05
  3   3  16 132 -1.45375e-05
  3   3  16 133 -4.00605e-05
  3   3  16 139 -1.69988e-05
  3   3  16 148 -2.39105e-05
  3   3  16 151 -1.60689e-05
  3   3  16 153 -2.33911e-05
  3   3  16 155  2.45606e-05
  3   3  16 158 -1.02370e-05
  3   3  16 160  1.98506e-05
  3   3  16 169  3.07038e-05
  3   3  16 175  1.38860e-05
  3   3  16 176  3.00426e-05
  3   3  16 177 -1.46810e-05
  3   3  17  11 -2.14586e-05
  3   3  17  13 -1.96856e-04
  3   3  17  14 -1.03927e-05
  3   3  17  17 -4.54160e-04
  3   3  17  18 -4.31724e-05
  3   3  17  19  1.14282e-05
  3   3  17  22  1.76031e-05
  3   3  17  23  5.10156e-04
  3   3  17  24 -1.77392e-05
  3   3  17  35  4.74704e-05
  3   3  17  36 -4.24432e-04
  3   3  17  38  2.15536e-05
  3   3  17  39 -7.37990e-05
  3   3  17  40 -3.87835e-05
  3   3  17  42  5.97494e-05
  3   3  17  43  3.73890e-05
  3   3  17  50 -3.04738e-05
  3   3  17  51 -3.36028e-04
  3   3  17  55 -2.11155e-05
  3   3  17  58 -1.51323e-05
  3   3  17  59  1.75958e-05
  3   3  17  60 -4.89326e-04
  3   3  17  63 -1.87611e-05
  3   3  17  64  2.63403e-05
  3   3  17  71 -4.15926e-05
  3   3  17  76 -2.36245e-05
  3   3  17  77  4.01469e-05
  3   3  17  80 -3.44610e-05
  3   3  17  81  2.40936e-05
  3   3  17  82  2.01054e-05
  3   3  17  88  5.38412e-05
  3   3  17  96  2.07097e-05
  3   3  17 102  1.84533e-05
  3   3  17 104 -1.55235e-05
  3   3  17 105 -1.98928e-05
  3   3  17 107  3.05317e-05
  3   3  17 112  2.49175e-05
  3   3  17 115  1.35655e-05
  3   3  17 116 -2.43739e-05
  3   3  17 117 -2.48019e-05
  3   3  17 118 -5.30244e-05
  3   3  17 119 -5.56586e-05
  3   3  17 121  3.16370e-05
  3   3  17 122 -1.62368e-05
  3   3  17 123  2.82934e-05
  3   3  17 126  2.71279e-05
  3   3  17 130 -1.18630e-05
  3   3  17 132  3.08290e-05
  3   3  17 133 -1.97937e-05
  3   3  17 139  1.24113e-05
  3   3  17 140 -2.26803e-05
  3   3  17 148  3.14023e-05
  3   3  17 154 -3.45930e-05
  3   3  17 158 -1.08803e-05
  3   3  17 160  1.78798e-05
  3   3  17 164 -2.53420e-05
  3   3  17 165 -2.85883e-05
  3   3  17 168 -1.73377e-05
  3   3  17 172 -2.26450e-05
  3   3  18   9  2.48516e-05
  3   3  18  12 -2.59059e-05
  3   3  18  13  2.53540e-04
  3   3  18  14  2.70907e-05
  3   3  18  17  1.85866e-04
  3   3  18  21 -1.97825e-05
  3   3  18  22  1.63298e-05
  3   3  18  23 -1.08973e-04
  3   3  18  30  1.21001e-05
  3   3  18  35  2.95531e-05
  3   3  18  36 -1.57047e-05
  3   3  18  39 -8.15394e-05
  3   3  18  42 -3.97227e-05
  3   3  18  44 -1.26334e-05
  3   3  18  45  1.21868e-05
  3   3  18  51 -1.43427e-05
  3   3  18  52 -1.83689e-05
  3   3  18  55 -1.41971e-05
  3   3  18  56 -1.68968e-05
  3   3  18  60 -4.27572e-05
  3   3  18  63 -7.52715e-04
  3   3  18  66  2.13561e-05
  3   3  18  67 -3.15861e-05
  3   3  18  68  2.58908e-05
  3   3  18  70  2.87887e-05
  3   3  18  72 -2.82329e-05
  3   3  18  76  3.97042e-05
  3   3  18  79  2.90481e-05
  3   3  18  80 -1.13964e-05
  3   3  18  81 -1.46446e-04
  3   3  18  82 -1.50203e-05
  3   3  18  85  4.48591e-05
  3   3  18  88 -2.28236e-05
  3   3  18  89 -5.23014e-05
  3   3  18  91  3.19557e-05
  3   3  18  92 -2.74481e-05
  3   3  18  98 -1.01496e-05
  3   3  18  99 -1.84821e-05
  3   3  18 102  1.19769e-05
  3   3  18 103 -1.42635e-05
  3   3  18 105 -2.50379e-05
  3   3  18 108 -1.11064e-05
  3   3  18 124  2.59569e-05
  3   3  18 130  1.42777e-05
  3   3  18 135 -2.72509e-05
  3   3  18 139  2.10745e-05
  3   3  18 140 -1.92172e-05
  3   3  18 141  1.26600e-05
  3   3  18 158  2.67355e-05
  3   3  18 168  3.84278e-05
  3   3  18 175 -2.57907e-05
  3   3  18 177  1.42297e-05
  3   4   5  24 -9.29997e-05
  3   4   5  40 -2.76027e-05
  3   4   5  41 -4.04003e-05
  3   4   5 131 -1.27320e-05
  3   4   6   9 -9.07137e-05
  3   4   6  10  1.79025e-05
  3   4   6  11  1.74169e-05
  3   4   6  15  5.81645e-05
  3   4   6  20  3.36529e-04
  3   4   6  25  3.44156e-05
  3   4   6  26  3.19967e-05
  3   4   6  33  4.22896e-04
  3   4   6  44  3.49225e-05
  3   4   6  47 -1.20750e-04
  3   4   6  54 -3.15609e-04
  3   4   6  55  3.28692e-04
  3   4   6  56  1.02600e-05
  3   4   6  57 -1.02238e-05
  3   4   6  62  1.15842e-05
  3   4   6  64 -6.83760e-05
  3   4   6  65  6.81864e-05
  3   4   6  69  3.61705e-05
  3   4   6  70  3.68517e-05
  3   4   6  72 -1.00461e-05
  3   4   6  74 -2.64987e-05
  3   4   6  75  2.63473e-05
  3   4   6  79  3.94344e-05
  3   4   6  83  1.83709e-05
  3   4   6  84 -1.84033e-05
  3   4   6  93  3.03613e-04
  3   4   6 100 -3.19235e-05
  3   4   6 106  9.91101e-05
  3   4   6 110 -1.29116e-05
  3   4   6 111  1.26721e-05
  3   4   6 112 -2.24331e-05
  3   4   6 113  2.21967e-05
  3   4   6 116 -1.68197e-05
  3   4   6 117 -7.96109e-05
  3   4   6 118 -9.82986e-05
  3   4   6 120  2.12687e-05
  3   4   6 121 -2.13204e-05
  3   4   6 128  5.08180e-04
  3   4   6 129  5.09850e-04
  3   4   6 134 -9.46680e-05
  3   4   6 137 -6.11437e-05
  3   4   6 142  3.06473e-04
  3   4   6 143 -3.07306e-04
  3   4   6 149  1.13767e-04
  3   4   6 152  1.36424e-04
  3   4   7   9 -2.06404e-04
  3   4   7  10 -4.32281e-05
  3   4   7  11  4.34135e-05
  3   4   7  15  7.24280e-04
  3   4   7  20  2.08274e-05
  3   4   7  27 -2.86213e-04
  3   4   7  37 -1.19593e-03
  3   4   7  38  1.19699e-03
  3   4   7  44  1.57048e-04
  3   4   7  47  1.62828e-04
  3   4   7  48  7.49828e-05
  3   4   7  49  8.23924e-05
  3   4   7  62 -1.13269e-03
  3   4   7  64  3.24232e-05
  3   4   7  93 -1.81865e-05
  3   4   7 128  2.70636e-05
  3   4   7 129 -2.69788e-05
  3   4   7 142  3.79472e-05
  3   4   7 143  3.70577e-05
  3   4   7 144  4.91488e-05
  3   4   7 148  2.08577e-05
  3   4   7 149 -1.91702e-05
  3   4   8   9  1.34777e-04
  3   4   8  10  3.54656e-05
  3   4   8  11  3.54052e-05
  3   4   8  15 -8.12420e-04
  3   4   8  20  2.52889e-05
  3   4   8  27  4.26665e-04
  3   4   8  37 -1.24508e-03
  3   4   8  38 -1.24630e-03
  3   4   8  40  2.27595e-04
  3   4   8  44  3.24583e-04
  3   4   8  47 -5.21255e-04
  3   4   8  48  7.55612e-05
  3   4   8  49 -7.56671e-05
  3   4   8  54 -3.56841e-05
  3   4   8  55  4.04229e-05
  3   4   8  62  1.22915e-03
  3   4   8  64  2.07274e-05
  3   4   8  74 -1.00848e-05
  3   4   8  75  1.11516e-05
  3   4   8  93  3.34805e-05
  3   4   8 116 -1.23604e-05
  3   4   8 118 -1.44762e-05
  3   4   8 122 -1.43286e-04
  3   4   8 128  5.60781e-05
  3   4   8 129  5.66386e-05
  3   4   8 137 -1.02425e-05
  3   4   8 140  1.38296e-04
  3   4   8 142  2.39915e-05
  3   4   8 143 -2.18081e-05
  3   4   8 148 -2.96137e-05
  3   4   8 152  3.71305e-05
  3   4   9   8  6.09249e-05
  3   4   9   9 -8.20691e-05
  3   4   9  13 -1.59567e-04
  3   4   9  14 -1.21979e-04
  3   4   9  16 -1.05347e-04
  3   4   9  17 -7.01416e-05
  3   4   9  21  3.87212e-05
  3   4   9  22 -2.43076e-04
  3   4   9  23  1.65663e-04
  3   4   9  27 -1.81475e-04
  3   4   9  28 -1.80429e-04
  3   4   9  29  1.62331e-04
  3   4   9  30 -1.38003e-04
  3   4   9  33  1.32886e-04
  3   4   9  34  1.32333e-04
  3   4   9  35  1.90890e-04
  3   4   9  38 -1.58877e-04
  3   4   9  39  1.17910e-04
  3   4   9  42 -1.62055e-04
  3   4   9  44  1.52780e-04
  3   4   9  45 -1.52900e-04
  3   4   9  50  7.86588e-05
  3   4   9  51 -9.35659e-05
  3   4   9  53 -1.71154e-04
  3   4   9  55  6.30767e-05
  3   4   9  58 -1.52803e-04
  3   4   9  59  1.33994e-04
  3   4   9  60  1.21562e-04
  3   4   9  61  2.24092e-04
  3   4   9  62  2.27071e-04
  3   4   9  63 -1.64839e-04
  3   4   9  65 -8.94769e-05
  3   4   9  66  4.20781e-05
  3   4   9  67  1.10621e-04
  3   4   9  68  9.61537e-05
  3   4   9  69  9.04199e-05
  3   4   9  70  1.67598e-04
  3   4   9  74  2.40461e-04
  3   4   9  75 -1.38730e-05
  3   4   9  76 -8.43376e-05
  3   4   9  80 -7.40670e-05
  3   4   9  81  1.12906e-04
  3   4   9  82 -2.23886e-04
  3   4   9  88  2.70920e-04
  3   4   9  89  1.02943e-04
  3   4   9  90 -1.05853e-04
  3   4   9  93  2.01445e-04
  3   4   9  94  1.33454e-04
  3   4   9  95  2.69692e-04
  3   4   9  97 -1.88613e-04
  3   4   9  98  1.00414e-04
  3   4   9  99  3.35806e-05
  3   4   9 100 -4.89183e-05
  3   4   9 101  2.19024e-04
  3   4   9 102  1.69476e-04
  3   4   9 104 -1.31436e-04
  3   4   9 105 -1.63812e-05
  3   4   9 107 -1.41912e-04
  3   4   9 108  1.43964e-04
  3   4   9 109  1.26762e-04
  3   4   9 110 -1.60545e-04
  3   4   9 112 -4.81248e-05
  3   4   9 113 -1.74533e-05
  3   4   9 115  6.32362e-05
  3   4   9 117  1.31714e-04
  3   4   9 123  2.37840e-04
  3   4   9 124  1.71893e-04
  3   4   9 130  1.75346e-04
  3   4   9 132  1.43940e-04
  3   4   9 134 -1.56963e-04
  3   4   9 135 -1.69943e-04
  3   4   9 136 -1.63979e-04
  3   4   9 138 -1.64029e-04
  3   4   9 139 -1.40161e-04
  3   4   9 145  6.34591e-05
  3   4   9 146  3.67292e-05
  3   4   9 150 -3.35493e-05
  3   4   9 151 -6.99158e-05
  3   4   9 153  1.75861e-04
  3   4   9 155  3.90231e-04
  3   4   9 156 -1.79203e-04
  3   4   9 157 -1.54675e-04
  3   4   9 158  1.56385e-05
  3   4   9 160  9.63432e-05
  3   4   9 161  7.73735e-05
  3   4   9 164  1.63180e-04
  3   4   9 167  1.35656e-04
  3   4   9 168  9.75382e-05
  3   4   9 169  6.95800e-05
  3   4   9 172 -1.00817e-04
  3   4   9 174  1.25323e-05
  3   4   9 175 -9.88967e-05
  3   4   9 176 -1.11674e-04
  3   4   9 177  1.07598e-05
  3   4  10   7 -1.54981e-04
  3   4  10   8  4.69914e-05
  3   4  10   9  2.46972e-04
  3   4  10  13 -1.02669e-04
  3   4  10  14 -9.24722e-05
  3   4  10  16 -1.47897e-04
  3   4  10  17 -1.12857e-04
  3   4  10  18  1.50682e-04
  3   4  10  21 -1.89857e-04
  3   4  10  23  2.09438e-04
  3   4  10  27 -1.78570e-04
  3   4  10  28 -1.79288e-04
  3   4  10  30 -1.81177e-04
  3   4  10  31  4.77115e-04
  3   4  10  33  5.91843e-04
  3   4  10  34  5.93477e-04
  3   4  10  35  1.01309e-04
  3   4  10  36 -1.66453e-04
  3   4  10  38  2.10407e-04
  3   4  10  39  1.36723e-04
  3   4  10  42  8.17750e-05
  3   4  10  44  1.50813e-04
  3   4  10  45 -1.50640e-04
  3   4  10  50 -1.45130e-04
  3   4  10  51  1.65411e-04
  3   4  10  53 -1.66158e-04
  3   4  10  54 -4.45465e-04
  3   4  10  55 -9.33935e-05
  3   4  10  58  6.14769e-05
  3   4  10  59 -1.58530e-04
  3   4  10  60 -2.02773e-04
  3   4  10  61  1.87230e-04
  3   4  10  64  2.82623e-05
  3   4  10  65 -1.60726e-04
  3   4  10  66 -4.08939e-05
  3   4  10  67 -1.61792e-04
  3   4  10  68 -1.55766e-04
  3   4  10  69  3.72623e-05
  3   4  10  70 -2.60609e-05
  3   4  10  71  1.55603e-04
  3   4  10  74 -2.56167e-04
  3   4  10  75 -3.86134e-04
  3   4  10  76 -1.55231e-04
  3   4  10  81 -1.39237e-04
  3   4  10  82 -2.06180e-04
  3   4  10  85  1.21022e-04
  3   4  10  88 -1.12591e-04
  3   4  10  90  1.48520e-04
  3   4  10  92 -1.54322e-04
  3   4  10  93  9.12410e-05
  3   4  10  94  1.03253e-04
  3   4  10  96 -1.61152e-04
  3   4  10  98 -1.62632e-04
  3   4  10  99 -1.67912e-05
  3   4  10 100 -2.68054e-04
  3   4  10 101  8.57000e-05
  3   4  10 102  2.22389e-04
  3   4  10 103  1.61386e-04
  3   4  10 104  1.61676e-04
  3   4  10 105 -4.54673e-05
  3   4  10 107 -1.08776e-04
  3   4  10 108 -3.18249e-05
  3   4  10 109 -1.61899e-04
  3   4  10 110  1.03380e-04
  3   4  10 112  4.42090e-05
  3   4  10 114  1.64345e-04
  3   4  10 115  6.54522e-05
  3   4  10 122  1.60694e-04
  3   4  10 123  1.37437e-04
  3   4  10 124  8.92694e-05
  3   4  10 125 -1.63199e-04
  3   4  10 130 -8.96897e-05
  3   4  10 131  1.68336e-04
  3   4  10 132  9.92591e-05
  3   4  10 133  1.62594e-04
  3   4  10 134 -1.04931e-04
  3   4  10 135 -1.04734e-04
  3   4  10 136 -1.05718e-04
  3   4  10 137 -1.03530e-04
  3   4  10 138 -7.74933e-05
  3   4  10 139  4.00249e-05
  3   4  10 140  1.68916e-04
  3   4  10 141  1.07413e-04
  3   4  10 145 -1.87205e-04
  3   4  10 146 -1.25165e-05
  3   4  10 147 -5.92203e-05
  3   4  10 149 -1.08030e-05
  3   4  10 150 -1.34672e-04
  3   4  10 153  9.92115e-05
  3   4  10 154  1.09018e-04
  3   4  10 155  8.09587e-05
  3   4  10 156  1.06403e-04
  3   4  10 157 -1.04574e-04
  3   4  10 158 -4.02787e-05
  3   4  10 160 -6.17861e-05
  3   4  10 161 -1.66469e-04
  3   4  10 162 -1.09164e-04
  3   4  10 166  9.69854e-05
  3   4  10 167  1.05007e-04
  3   4  10 168 -4.92645e-05
  3   4  10 172  4.39188e-05
  3   4  10 174  1.04045e-05
  3   4  10 175 -9.41011e-05
  3   4  10 176  1.64254e-04
  3   4  10 177  6.31295e-05
  3   4  11   9 -8.53634e-05
  3   4  11  10  3.74134e-05
  3   4  11  11  3.62955e-05
  3   4  11  15 -1.80633e-04
  3   4  11  20 -6.90400e-05
  3   4  11  25 -5.38136e-05
  3   4  11  26 -5.05941e-05
  3   4  11  27 -2.57530e-05
  3   4  11  33  1.51004e-04
  3   4  11  37 -1.06994e-05
  3   4  11  44 -8.31167e-05
  3   4  11  47 -7.48219e-05
  3   4  11  54  1.22106e-04
  3   4  11  55 -1.20328e-04
  3   4  11  56  8.26297e-05
  3   4  11  57 -8.22872e-05
  3   4  11  62 -3.13323e-04
  3   4  11  64 -2.83747e-04
  3   4  11  65  2.61971e-04
  3   4  11  69  1.09719e-04
  3   4  11  70  1.23794e-04
  3   4  11  72 -2.47729e-05
  3   4  11  74 -7.84161e-05
  3   4  11  75  7.86320e-05
  3   4  11  83  1.73173e-05
  3   4  11  84 -1.74940e-05
  3   4  11  86  1.48988e-04
  3   4  11  87  1.48438e-04
  3   4  11  90 -3.19375e-05
  3   4  11  91 -3.17497e-05
  3   4  11  93 -6.52798e-05
  3   4  11 100  1.08679e-05
  3   4  11 110 -7.63184e-05
  3   4  11 111  7.38627e-05
  3   4  11 112 -3.76884e-05
  3   4  11 113  4.13756e-05
  3   4  11 116  1.22366e-05
  3   4  11 117 -2.45537e-05
  3   4  11 118  1.06893e-04
  3   4  11 120 -6.48925e-05
  3   4  11 121  6.51637e-05
  3   4  11 126 -1.35241e-05
  3   4  11 127  1.49966e-05
  3   4  11 128  1.31776e-04
  3   4  11 129  1.31682e-04
  3   4  11 134  4.20577e-05
  3   4  11 137 -6.97415e-05
  3   4  11 142  9.00218e-05
  3   4  11 143 -9.07106e-05
  3   4  11 144 -4.15839e-05
  3   4  11 148  1.44300e-05
  3   4  11 149 -2.04197e-05
  3   4  11 156  1.55733e-05
  3   4  11 162 -2.10397e-05
  3   4  11 163  2.09511e-05
  3   4  11 166 -1.00531e-05
  3   4  11 174  1.37945e-05
  3   4  12   9 -4.47191e-05
  3   4  12  10 -2.45224e-05
  3   4  12  11  2.55242e-05
  3   4  12  15 -1.42384e-04
  3   4  12  25  3.21191e-05
  3   4  12  26 -2.71635e-05
  3   4  12  27 -1.34969e-05
  3   4  12  33 -4.86377e-05
  3   4  12  37  1.95266e-05
  3   4  12  38 -1.79327e-05
  3   4  12  44  3.54850e-04
  3   4  12  47 -1.05360e-04
  3   4  12  48 -2.18538e-05
  3   4  12  49 -2.01334e-05
  3   4  12  54 -2.31167e-04
  3   4  12  55 -2.33584e-04
  3   4  12  56 -7.53779e-05
  3   4  12  57 -7.55758e-05
  3   4  12  62 -2.76073e-04
  3   4  12  64  2.66033e-04
  3   4  12  65  2.42927e-04
  3   4  12  69  9.49604e-05
  3   4  12  70 -1.06376e-04
  3   4  12  72  1.68207e-05
  3   4  12  74  7.26130e-05
  3   4  12  75  7.19182e-05
  3   4  12  83  1.83644e-05
  3   4  12  84  1.84824e-05
  3   4  12  86 -1.57259e-04
  3   4  12  87  1.57132e-04
  3   4  12  90 -3.22831e-05
  3   4  12  91  3.20982e-05
  3   4  12  93  2.26287e-04
  3   4  12 100 -1.95152e-05
  3   4  12 106  7.03429e-05
  3   4  12 110  5.75861e-05
  3   4  12 111  5.83839e-05
  3   4  12 116 -3.24738e-05
  3   4  12 117 -6.66281e-05
  3   4  12 118 -1.33774e-04
  3   4  12 120 -1.46019e-04
  3   4  12 121 -1.45925e-04
  3   4  12 134 -8.97296e-05
  3   4  12 137  4.79932e-05
  3   4  12 142 -1.35119e-04
  3   4  12 143 -1.35365e-04
  3   4  12 144  3.99243e-05
  3   4  12 148 -2.43324e-05
  3   4  12 149  1.24617e-04
  3   4  12 152  2.47438e-05
  3   4  12 156 -1.50912e-05
  3   4  12 162  1.94286e-05
  3   4  12 163  1.95499e-05
  3   4  12 170 -1.41593e-05
  3   4  12 171 -1.40235e-05
  3   4  12 174 -1.45356e-05
  3   4  13   9 -2.90144e-05
  3   4  13  15  4.28874e-05
  3   4  13  20 -3.23914e-05
  3   4  13  25 -1.22467e-05
  3   4  13  26  1.26026e-05
  3   4  13  27 -4.68355e-05
  3   4  13  37 -2.27399e-05
  3   4  13  38  2.28374e-05
  3   4  13  44  1.55157e-05
  3   4  13  47  2.47545e-05
  3   4  13  62 -3.35858e-05
  3   4  13 116 -2.72791e-05
  3   4  13 128  1.26375e-05
  3   4  13 129 -1.25691e-05
  3   4  13 142  3.02148e-05
  3   4  13 143  3.21663e-05
  3   4  13 144  4.86005e-05
  3   4  13 148 -2.23271e-05
  3   4  13 149 -1.20851e-05
  3   4  13 152  1.06454e-05
  3   4  14   9  2.75550e-05
  3   4  14  10  3.05238e-05
  3   4  14  11  2.93998e-05
  3   4  14  15 -5.69577e-05
  3   4  14  25  1.56371e-05
  3   4  14  26  1.55416e-05
  3   4  14  27  7.51503e-05
  3   4  14  37 -1.26793e-04
  3   4  14  38 -1.26957e-04
  3   4  14  44  3.44403e-05
  3   4  14  47 -5.69329e-05
  3   4  14  48  1.36140e-05
  3   4  14  49 -1.36267e-05
  3   4  14  62  9.55204e-05
  3   4  14  75  1.87822e-05
  3   4  14 116 -1.81629e-05
  3   4  14 118 -3.67481e-05
  3   4  14 128  3.72371e-05
  3   4  14 129  3.73741e-05
  3   4  14 142 -1.13991e-05
  3   4  14 143  1.30469e-05
  3   4  14 144  2.84000e-05
  3   4  14 148 -3.71672e-05
  3   4  14 149 -2.35854e-05
  3   4  14 152  4.29375e-05
  3   4  15  12  4.15768e-04
  3   4  15  13  3.96439e-04
  3   4  15  14 -1.80976e-04
  3   4  15  17 -2.45525e-04
  3   4  15  19 -4.20308e-04
  3   4  15  21 -1.89014e-04
  3   4  15  22  1.40242e-04
  3   4  15  23  3.96787e-04
  3   4  15  30 -1.00614e-04
  3   4  15  33  3.81044e-04
  3   4  15  34  3.82236e-04
  3   4  15  35 -2.07631e-04
  3   4  15  39 -7.49421e-05
  3   4  15  40  3.57013e-04
  3   4  15  43 -4.11577e-04
  3   4  15  50  4.17055e-04
  3   4  15  53 -1.36445e-04
  3   4  15  54  1.56348e-05
  3   4  15  55  4.19398e-04
  3   4  15  58  2.92805e-04
  3   4  15  59 -5.05907e-04
  3   4  15  60 -4.63914e-05
  3   4  15  63 -4.38886e-05
  3   4  15  64  3.24535e-04
  3   4  15  66  3.50938e-04
  3   4  15  68  2.22600e-04
  3   4  15  69  2.29249e-04
  3   4  15  70 -1.27207e-04
  3   4  15  71  5.28660e-04
  3   4  15  73 -3.37523e-04
  3   4  15  74  2.14985e-04
  3   4  15  75 -1.55879e-04
  3   4  15  76 -8.73180e-05
  3   4  15  78  3.42784e-04
  3   4  15  79  3.31479e-04
  3   4  15  80 -2.86503e-04
  3   4  15  81 -4.13770e-04
  3   4  15  82  4.75152e-04
  3   4  15  85 -4.14665e-04
  3   4  15  86  3.40745e-04
  3   4  15  88  2.71190e-04
  3   4  15  89  5.75246e-05
  3   4  15  91 -3.38407e-04
  3   4  15  93  3.17747e-04
  3   4  15  94  3.25100e-04
  3   4  15  95 -2.99726e-04
  3   4  15  96 -4.90934e-04
  3   4  15  97 -2.47943e-05
  3   4  15  98 -4.98415e-04
  3   4  15  99  2.75316e-04
  3   4  15 100  3.09136e-05
  3   4  15 102 -8.02958e-05
  3   4  15 104 -2.87677e-04
  3   4  15 105  1.85527e-04
  3   4  15 106 -1.42076e-05
  3   4  15 108 -1.68884e-04
  3   4  15 109 -4.14764e-04
  3   4  15 110 -3.68013e-04
  3   4  15 112  4.72808e-05
  3   4  15 113  3.77749e-05
  3   4  15 114  2.35342e-04
  3   4  15 115  9.12233e-05
  3   4  15 116 -1.44001e-05
  3   4  15 117 -3.86918e-05
  3   4  15 118  1.47439e-05
  3   4  15 119  3.26080e-04
  3   4  15 122  4.13812e-04
  3   4  15 123  3.20639e-04
  3   4  15 124 -2.29088e-04
  3   4  15 125 -4.16405e-04
  3   4  15 126 -3.45508e-04
  3   4  15 130 -1.34972e-04
  3   4  15 131 -4.93295e-05
  3   4  15 132 -5.15201e-04
  3   4  15 133  3.76081e-04
  3   4  15 135  4.07883e-04
  3   4  15 139  4.21985e-04
  3   4  15 140  1.84391e-05
  3   4  15 141 -3.84574e-05
  3   4  15 144  1.14629e-05
  3   4  15 145 -3.55457e-04
  3   4  15 146  9.81662e-05
  3   4  15 147  4.03757e-04
  3   4  15 149 -1.94316e-05
  3   4  15 150 -4.15183e-04
  3   4  15 151  3.87822e-04
  3   4  15 155  1.00892e-04
  3   4  15 159  4.14695e-04
  3   4  15 160  1.17367e-04
  3   4  15 161 -4.12641e-04
  3   4  15 164  1.27294e-05
  3   4  15 167  4.95914e-04
  3   4  15 168  2.84783e-04
  3   4  15 169 -5.05262e-04
  3   4  15 170  1.31040e-05
  3   4  15 171 -3.04174e-04
  3   4  15 172 -6.67658e-05
  3   4  15 174 -3.81943e-05
  3   4  15 175 -5.97899e-04
  3   4  15 176  2.71828e-04
  3   4  15 177  1.81941e-05
  3   4  16  12  4.45410e-04
  3   4  16  13 -3.92354e-05
  3   4  16  14  2.79328e-04
  3   4  16  17 -2.18183e-04
  3   4  16  18  5.07317e-04
  3   4  16  19  1.94753e-03
  3   4  16  20  1.00549e-05
  3   4  16  21 -2.24971e-04
  3   4  16  22  4.02023e-04
  3   4  16  23 -5.53909e-04
  3   4  16  26 -7.81097e-04
  3   4  16  29  2.99461e-04
  3   4  16  30  4.18218e-04
  3   4  16  33 -5.05744e-04
  3   4  16  34  5.07656e-04
  3   4  16  35  4.51979e-04
  3   4  16  39  6.44419e-04
  3   4  16  42  1.70082e-04
  3   4  16  50  1.13906e-04
  3   4  16  53 -1.60902e-04
  3   4  16  54  3.34403e-05
  3   4  16  55 -1.37715e-05
  3   4  16  58  8.86289e-05
  3   4  16  59  4.13678e-04
  3   4  16  60 -3.71243e-04
  3   4  16  64  4.64294e-04
  3   4  16  65 -1.78446e-04
  3   4  16  66 -1.30428e-04
  3   4  16  67  4.13864e-04
  3   4  16  68  3.42642e-04
  3   4  16  69  3.04950e-04
  3   4  16  70 -1.61224e-04
  3   4  16  73 -4.25693e-04
  3   4  16  74  2.56756e-04
  3   4  16  75 -3.33304e-04
  3   4  16  76  1.95585e-04
  3   4  16  78  4.23025e-04
  3   4  16  80 -1.71216e-05
  3   4  16  81 -1.10113e-04
  3   4  16  85  5.33893e-04
  3   4  16  86  4.19788e-04
  3   4  16  88 -4.35444e-04
  3   4  16  89 -5.63964e-05
  3   4  16  90  2.86939e-05
  3   4  16  92  4.21706e-04
  3   4  16  93 -3.09580e-04
  3   4  16  94  5.04161e-04
  3   4  16  95 -2.88170e-04
  3   4  16  97  2.67285e-04
  3   4  16  98  4.21925e-04
  3   4  16  99  4.11437e-04
  3   4  16 100  2.53153e-05
  3   4  16 101 -3.02796e-04
  3   4  16 102 -3.99070e-04
  3   4  16 105 -4.36551e-04
  3   4  16 108 -5.78599e-04
  3   4  16 109  3.61353e-04
  3   4  16 110  3.91266e-04
  3   4  16 112  5.61691e-05
  3   4  16 115 -3.35993e-04
  3   4  16 117  8.18104e-05
  3   4  16 118  6.35685e-04
  3   4  16 119  3.45580e-04
  3   4  16 122 -3.60692e-04
  3   4  16 123 -4.69040e-04
  3   4  16 124 -2.42351e-05
  3   4  16 126 -4.23814e-04
  3   4  16 130  1.46527e-04
  3   4  16 132  3.42761e-04
  3   4  16 139  1.61358e-04
  3   4  16 141  1.86590e-04
  3   4  16 145  3.09285e-04
  3   4  16 146 -4.40099e-05
  3   4  16 149  2.35088e-05
  3   4  16 150  1.25025e-05
  3   4  16 151  5.46888e-04
  3   4  16 155  8.29416e-05
  3   4  16 158  3.67521e-04
  3   4  16 159 -3.55121e-04
  3   4  16 160  2.14250e-05
  3   4  16 161 -5.09464e-04
  3   4  16 164  3.43450e-04
  3   4  16 167  3.34360e-04
  3   4  16 168 -7.73776e-05
  3   4  16 169  4.15564e-04
  3   4  16 172 -3.33239e-04
  3   4  16 174  2.34049e-05
  3   4  16 175  3.04397e-04
  3   4  16 176  4.18813e-04
  3   4  16 177 -2.20285e-04
  3   4  17   9 -1.77037e-04
  3   4  17  13 -7.24365e-05
  3   4  17  14 -2.50361e-05
  3   4  17  17 -2.62417e-04
  3   4  17  18 -2.10270e-04
  3   4  17  19 -5.29921e-04
  3   4  17  21  1.24150e-04
  3   4  17  22 -2.04459e-04
  3   4  17  23  1.03570e-04
  3   4  17  24 -2.10904e-04
  3   4  17  26 -3.42173e-04
  3   4  17  30 -1.50432e-05
  3   4  17  31 -1.48556e-04
  3   4  17  35  2.98615e-04
  3   4  17  38  2.15758e-04
  3   4  17  39 -3.02567e-05
  3   4  17  40  8.98758e-05
  3   4  17  42  2.18297e-04
  3   4  17  43  2.49441e-04
  3   4  17  49 -2.77841e-04
  3   4  17  50 -1.46696e-04
  3   4  17  51 -1.47465e-04
  3   4  17  53  4.75398e-05
  3   4  17  55 -6.65921e-05
  3   4  17  58 -5.59501e-05
  3   4  17  60  2.08046e-04
  3   4  17  64  2.34036e-04
  3   4  17  65  8.48161e-05
  3   4  17  66  3.92442e-05
  3   4  17  68  1.83682e-04
  3   4  17  69 -1.59101e-04
  3   4  17  70  1.83928e-04
  3   4  17  71 -2.30976e-04
  3   4  17  73  2.14149e-04
  3   4  17  74 -1.33088e-04
  3   4  17  75 -1.50513e-04
  3   4  17  76 -1.99632e-04
  3   4  17  77  2.04608e-04
  3   4  17  78 -2.13854e-04
  3   4  17  79 -2.04823e-04
  3   4  17  80 -1.29563e-04
  3   4  17  81  3.21877e-05
  3   4  17  82  3.51185e-05
  3   4  17  84 -2.01953e-04
  3   4  17  85 -1.95090e-04
  3   4  17  86  2.12266e-04
  3   4  17  88 -2.42211e-04
  3   4  17  89  2.10592e-04
  3   4  17  90 -1.73281e-05
  3   4  17  93  1.60786e-04
  3   4  17  94 -2.52491e-04
  3   4  17  95  1.60720e-04
  3   4  17  97 -1.59162e-04
  3   4  17  99  5.87512e-05
  3   4  17 101 -1.54287e-04
  3   4  17 102  2.02616e-04
  3   4  17 105 -1.52937e-04
  3   4  17 107  2.42875e-04
  3   4  17 108  3.37381e-05
  3   4  17 112  3.72213e-04
  3   4  17 113 -1.32675e-05
  3   4  17 114 -1.90437e-04
  3   4  17 115  2.18799e-04
  3   4  17 117 -3.37361e-05
  3   4  17 118 -3.23615e-04
  3   4  17 119 -1.74488e-04
  3   4  17 121  2.14264e-04
  3   4  17 123 -7.80530e-05
  3   4  17 124 -2.44385e-05
  3   4  17 126  2.15403e-04
  3   4  17 130  6.07277e-05
  3   4  17 132  1.86524e-04
  3   4  17 135 -1.68315e-04
  3   4  17 139 -1.18806e-04
  3   4  17 140 -1.48355e-04
  3   4  17 141 -9.16067e-05
  3   4  17 145 -1.05445e-04
  3   4  17 146 -1.63488e-04
  3   4  17 149  1.27276e-05
  3   4  17 150 -1.51140e-04
  3   4  17 153 -1.90938e-04
  3   4  17 154 -2.09279e-04
  3   4  17 155 -4.68872e-05
  3   4  17 158 -6.77346e-05
  3   4  17 159  1.29036e-04
  3   4  17 160 -1.55284e-04
  3   4  17 163 -1.74150e-04
  3   4  17 164 -2.11607e-04
  3   4  17 165 -2.13622e-04
  3   4  17 167  1.68403e-04
  3   4  17 168  3.49609e-05
  3   4  17 172 -4.81678e-05
  3   4  17 174 -1.19900e-05
  3   4  17 175  1.51244e-04
  3   4  17 177 -2.24422e-04
  3   4  18   9  1.96786e-04
  3   4  18  12  2.10241e-04
  3   4  18  13  2.02145e-04
  3   4  18  14 -1.90607e-04
  3   4  18  17  1.82253e-04
  3   4  18  21 -7.53525e-05
  3   4  18  22 -1.32180e-04
  3   4  18  23  2.91255e-04
  3   4  18  26  1.96162e-04
  3   4  18  30 -2.27056e-04
  3   4  18  31  1.31656e-04
  3   4  18  35 -2.00029e-04
  3   4  18  36 -2.06467e-04
  3   4  18  38  1.73828e-04
  3   4  18  39 -3.84016e-04
  3   4  18  42  1.35023e-04
  3   4  18  49 -1.53729e-04
  3   4  18  50  1.85691e-04
  3   4  18  51 -2.06981e-04
  3   4  18  52  1.63209e-04
  3   4  18  53 -9.71446e-05
  3   4  18  55 -1.90761e-04
  3   4  18  58  1.37486e-04
  3   4  18  59 -2.12435e-04
  3   4  18  60 -6.16953e-04
  3   4  18  64 -1.76510e-04
  3   4  18  66 -2.23382e-04
  3   4  18  67 -2.12565e-04
  3   4  18  68 -2.02262e-05
  3   4  18  69  1.22625e-04
  3   4  18  70  1.34209e-04
  3   4  18  73 -2.03293e-04
  3   4  18  74  1.05962e-04
  3   4  18  75  8.58944e-05
  3   4  18  76  9.80438e-05
  3   4  18  78  1.86210e-04
  3   4  18  79 -1.81340e-04
  3   4  18  80 -1.40550e-05
  3   4  18  81  1.25426e-04
  3   4  18  82 -2.21535e-04
  3   4  18  86 -1.85266e-04
  3   4  18  88  4.80271e-05
  3   4  18  89 -2.32921e-04
  3   4  18  92  3.07122e-04
  3   4  18  93 -1.90068e-04
  3   4  18  94  2.02734e-04
  3   4  18  95 -1.15027e-04
  3   4  18  96 -1.79355e-04
  3   4  18  97 -7.22461e-05
  3   4  18  98 -2.78162e-04
  3   4  18  99  2.28495e-05
  3   4  18 100  1.66197e-05
  3   4  18 101  1.28435e-04
  3   4  18 102  5.94897e-05
  3   4  18 103  1.96907e-04
  3   4  18 104  2.00772e-04
  3   4  18 105 -4.37756e-05
  3   4  18 107 -1.90561e-04
  3   4  18 108 -7.66030e-05
  3   4  18 109 -2.10188e-04
  3   4  18 112 -1.01118e-04
  3   4  18 115 -4.78728e-05
  3   4  18 117  4.76835e-05
  3   4  18 119  1.75787e-04
  3   4  18 122  2.12250e-04
  3   4  18 123 -2.57028e-04
  3   4  18 124 -2.93812e-04
  3   4  18 125 -5.78795e-05
  3   4  18 126  1.81487e-04
  3   4  18 130  5.93700e-05
  3   4  18 132  1.32549e-04
  3   4  18 133  2.06007e-04
  3   4  18 135 -2.05581e-04
  3   4  18 138  2.49333e-04
  3   4  18 139  1.84709e-04
  3   4  18 140 -3.10558e-04
  3   4  18 141 -8.11471e-05
  3   4  18 145  1.67720e-04
  3   4  18 146 -1.90302e-04
  3   4  18 153  1.64278e-04
  3   4  18 155 -2.06367e-05
  3   4  18 158 -1.72426e-04
  3   4  18 160  6.66559e-05
  3   4  18 161 -2.17758e-04
  3   4  18 167 -2.50422e-04
  3   4  18 168  1.65194e-04
  3   4  18 169 -2.60474e-04
  3   4  18 172  1.61018e-04
  3   4  18 174 -2.00416e-05
  3   4  18 175 -3.02339e-04
  3   4  18 176  2.92517e-04
  3   5   6   9  6.64952e-05
  3   5   6  10 -1.88619e-05
  3   5   6  11 -1.88633e-05
  3   5   6  15 -2.21046e-04
  3   5   6  20  9.54790e-05
  3   5   6  21 -3.38574e-05
  3   5   6  25  1.08165e-04
  3   5   6  26  1.10541e-04
  3   5   6  27  4.30089e-04
  3   5   6  33 -1.03241e-05
  3   5   6  37 -3.15040e-04
  3   5   6  38 -3.12490e-04
  3   5   6  44 -1.40999e-05
  3   5   6  47 -1.04945e-04
  3   5   6  48 -5.73488e-05
  3   5   6  49 -5.72235e-05
  3   5   6  54 -2.71676e-05
  3   5   6  62  2.42451e-04
  3   5   6  69  1.21473e-05
  3   5   6  93 -1.69987e-05
  3   5   6 116  1.10225e-04
  3   5   6 117 -7.78308e-05
  3   5   6 144 -6.72599e-05
  3   5   6 145 -6.65421e-05
  3   5   6 148  1.07582e-04
  3   5   7   8 -1.19104e-04
  3   5   7   9 -4.94308e-05
  3   5   7  10 -1.96217e-05
  3   5   7  11  2.06040e-05
  3   5   7  15  1.28078e-04
  3   5   7  33  8.12257e-05
  3   5   7  37 -3.03157e-05
  3   5   7  38  2.44971e-05
  3   5   7  44  3.21944e-05
  3   5   7  47 -2.49909e-04
  3   5   7  48  1.85580e-05
  3   5   7  49 -1.76566e-05
  3   5   7  54 -1.32214e-05
  3   5   7  56 -1.00709e-05
  3   5   7  62  8.07732e-05
  3   5   7  64 -8.37246e-05
  3   5   7  70  2.00512e-05
  3   5   7  72 -1.81212e-05
  3   5   7  74  4.28659e-05
  3   5   7  75  4.07392e-05
  3   5   7  79  6.71289e-05
  3   5   7  84  6.81713e-05
  3   5   7  86 -1.72564e-04
  3   5   7  87 -1.72577e-04
  3   5   7  91  1.05258e-05
  3   5   7  93  1.34470e-05
  3   5   7 100 -1.40732e-05
  3   5   7 101 -1.37003e-05
  3   5   7 110  4.21425e-05
  3   5   7 111 -4.18754e-05
  3   5   7 112  1.52106e-05
  3   5   7 113  1.62316e-05
  3   5   7 118 -4.36760e-05
  3   5   7 120 -2.51506e-05
  3   5   7 121 -2.51843e-05
  3   5   7 126  1.09934e-05
  3   5   7 127 -1.15905e-05
  3   5   7 128  2.14844e-05
  3   5   7 129 -2.14722e-05
  3   5   7 134 -1.25539e-05
  3   5   7 135  1.25638e-05
  3   5   7 137  4.81926e-05
  3   5   7 142 -3.16955e-05
  3   5   7 143  3.16172e-05
  3   5   7 144 -3.22712e-05
  3   5   7 145  3.63655e-05
  3   5   7 148  1.28311e-05
  3   5   7 162 -1.32650e-05
  3   5   7 163  1.37689e-05
  3   5   8   8 -1.22379e-04
  3   5   8   9  1.47234e-04
  3   5   8  15 -2.01166e-05
  3   5   8  20  1.44189e-05
  3   5   8  25  1.42128e-05
  3   5   8  26  1.41967e-05
  3   5   8  33  1.03074e-04
  3   5   8  37  1.29242e-05
  3   5   8  38  1.75599e-05
  3   5   8  40  1.77271e-04
  3   5   8  44  2.43595e-04
  3   5   8  47  4.02228e-04
  3   5   8  54 -4.06622e-05
  3   5   8  62 -2.52927e-05
  3   5   8  64 -9.98862e-05
  3   5   8  70  1.72244e-05
  3   5   8  72 -1.49198e-05
  3   5   8  74  2.59293e-05
  3   5   8  75 -2.55044e-05
  3   5   8  79  7.25384e-05
  3   5   8  84  6.41376e-05
  3   5   8  86 -1.72557e-04
  3   5   8  87  1.72569e-04
  3   5   8  93  6.18394e-05
  3   5   8  96 -1.70355e-04
  3   5   8 100 -1.60483e-05
  3   5   8 101  1.63742e-05
  3   5   8 106  1.48766e-05
  3   5   8 110  2.31494e-05
  3   5   8 111  2.34851e-05
  3   5   8 112 -2.39360e-05
  3   5   8 113  2.72516e-05
  3   5   8 117 -1.26290e-05
  3   5   8 118 -3.95841e-05
  3   5   8 120  8.02268e-05
  3   5   8 121 -7.98366e-05
  3   5   8 133  1.70628e-04
  3   5   8 134 -2.04952e-05
  3   5   8 135 -2.06875e-05
  3   5   8 137  3.45732e-05
  3   5   8 142 -7.14848e-05
  3   5   8 143 -6.16814e-05
  3   5   8 144  1.19862e-05
  3   5   8 145  1.42361e-05
  3   5   8 149  7.54698e-05
  3   5   8 152  2.92573e-05
  3   5   8 162 -1.67307e-05
  3   5   8 163 -1.66613e-05
  3   5   9   7  1.64254e-04
  3   5   9   8 -4.87523e-05
  3   5   9   9  2.53295e-04
  3   5   9  12 -1.15982e-04
  3   5   9  13 -3.72936e-05
  3   5   9  14  9.24723e-05
  3   5   9  16  6.08880e-04
  3   5   9  17  1.12864e-04
  3   5   9  18 -1.75617e-04
  3   5   9  19  1.65792e-04
  3   5   9  21 -1.88736e-04
  3   5   9  23  1.83838e-04
  3   5   9  27  6.27731e-04
  3   5   9  28 -6.25953e-04
  3   5   9  30  1.81182e-04
  3   5   9  31 -1.35428e-04
  3   5   9  33 -1.27013e-04
  3   5   9  34  1.28485e-04
  3   5   9  35 -1.01324e-04
  3   5   9  36 -1.64364e-04
  3   5   9  38  7.07822e-04
  3   5   9  39  1.36720e-04
  3   5   9  42 -8.17725e-05
  3   5   9  44 -1.14372e-04
  3   5   9  45  1.03585e-04
  3   5   9  50  1.45135e-04
  3   5   9  52 -1.70087e-04
  3   5   9  53  1.66151e-04
  3   5   9  54  1.60083e-05
  3   5   9  55 -1.68997e-04
  3   5   9  58 -6.14781e-05
  3   5   9  60  2.02782e-04
  3   5   9  61  6.81932e-04
  3   5   9  62 -6.80551e-04
  3   5   9  64 -3.04434e-05
  3   5   9  65  6.25010e-05
  3   5   9  66  9.56156e-05
  3   5   9  68 -1.14073e-04
  3   5   9  69  1.45028e-04
  3   5   9  70  2.55022e-05
  3   5   9  71 -1.62832e-04
  3   5   9  74  1.66779e-04
  3   5   9  75  6.40866e-05
  3   5   9  76  1.55206e-04
  3   5   9  77  1.66926e-04
  3   5   9  81  1.39229e-04
  3   5   9  82  1.92751e-04
  3   5   9  83 -1.61914e-04
  3   5   9  85 -7.51810e-05
  3   5   9  88  1.12543e-04
  3   5   9  92  1.70886e-04
  3   5   9  93 -9.39700e-05
  3   5   9  94 -1.03178e-04
  3   5   9  99  1.67938e-05
  3   5   9 100  3.62735e-05
  3   5   9 102 -2.22397e-04
  3   5   9 103 -1.67239e-04
  3   5   9 105  4.54678e-05
  3   5   9 107  1.08314e-04
  3   5   9 108  3.18262e-05
  3   5   9 110  1.03391e-04
  3   5   9 112  4.44326e-05
  3   5   9 114 -1.66087e-04
  3   5   9 115 -2.14904e-04
  3   5   9 123 -1.37436e-04
  3   5   9 124 -8.92669e-05
  3   5   9 125  1.65421e-04
  3   5   9 130  8.96934e-05
  3   5   9 132 -9.93626e-05
  3   5   9 134  1.05313e-04
  3   5   9 136  1.03878e-04
  3   5   9 139 -4.00277e-05
  3   5   9 141  1.39044e-04
  3   5   9 146  1.25106e-05
  3   5   9 149  2.07145e-04
  3   5   9 150  1.15635e-04
  3   5   9 151 -1.69341e-04
  3   5   9 153  9.23273e-05
  3   5   9 154  6.54995e-05
  3   5   9 155 -1.27914e-05
  3   5   9 156  1.05534e-04
  3   5   9 157  1.03551e-04
  3   5   9 158  4.02729e-05
  3   5   9 160  1.49843e-04
  3   5   9 165  9.08010e-05
  3   5   9 168  4.92646e-05
  3   5   9 172 -4.38958e-05
  3   5   9 174  1.06366e-05
  3   5   9 177 -6.31763e-05
  3   5  10   8  6.22549e-05
  3   5  10   9  9.27279e-05
  3   5  10  12  1.60978e-04
  3   5  10  13  3.47807e-05
  3   5  10  14 -1.21985e-04
  3   5  10  16 -1.06527e-04
  3   5  10  17 -7.01308e-05
  3   5  10  19  8.94749e-05
  3   5  10  21 -4.00717e-05
  3   5  10  22 -2.43081e-04
  3   5  10  23  3.74573e-04
  3   5  10  27 -1.83801e-04
  3   5  10  28  1.82169e-04
  3   5  10  29  4.96732e-05
  3   5  10  30 -1.38013e-04
  3   5  10  31  2.63654e-04
  3   5  10  33  1.47853e-04
  3   5  10  34 -1.48843e-04
  3   5  10  35  1.90874e-04
  3   5  10  38  1.53786e-04
  3   5  10  39 -1.17910e-04
  3   5  10  42 -1.62064e-04
  3   5  10  44  5.08514e-05
  3   5  10  45 -4.41136e-05
  3   5  10  50  7.86953e-05
  3   5  10  52 -6.30461e-05
  3   5  10  53 -1.71153e-04
  3   5  10  54 -3.21928e-05
  3   5  10  55 -8.51734e-05
  3   5  10  58 -1.52802e-04
  3   5  10  60  1.21578e-04
  3   5  10  61 -2.51238e-04
  3   5  10  63  1.53813e-04
  3   5  10  66  6.19443e-05
  3   5  10  68 -7.55311e-05
  3   5  10  69  2.74837e-04
  3   5  10  70  1.68144e-04
  3   5  10  74  1.72794e-04
  3   5  10  75  6.53200e-05
  3   5  10  76 -8.42775e-05
  3   5  10  77  8.02226e-05
  3   5  10  80  1.13215e-04
  3   5  10  81  1.12927e-04
  3   5  10  82 -2.34085e-04
  3   5  10  83 -1.03720e-04
  3   5  10  88  2.70758e-04
  3   5  10  89 -7.50701e-05
  3   5  10  93  2.02378e-04
  3   5  10  94  1.33816e-04
  3   5  10  95  2.69695e-04
  3   5  10  97 -1.88618e-04
  3   5  10  99  3.35760e-05
  3   5  10 100 -4.87112e-05
  3   5  10 102  1.69476e-04
  3   5  10 105 -1.63858e-05
  3   5  10 107 -1.42028e-04
  3   5  10 108  1.43964e-04
  3   5  10 110  1.60447e-04
  3   5  10 112  4.84596e-05
  3   5  10 113 -1.73943e-05
  3   5  10 115 -1.08999e-04
  3   5  10 117 -1.31700e-04
  3   5  10 123  2.37843e-04
  3   5  10 124  1.71891e-04
  3   5  10 130  1.75346e-04
  3   5  10 131 -7.13244e-05
  3   5  10 132  1.43950e-04
  3   5  10 134 -1.57395e-04
  3   5  10 136 -1.64682e-04
  3   5  10 137 -1.48684e-04
  3   5  10 139 -1.40161e-04
  3   5  10 141  3.64890e-05
  3   5  10 146  3.67261e-05
  3   5  10 147 -1.68486e-04
  3   5  10 150 -3.50947e-05
  3   5  10 153 -1.80417e-04
  3   5  10 155  8.24325e-05
  3   5  10 156  1.79206e-04
  3   5  10 157 -1.54805e-04
  3   5  10 158  1.56477e-05
  3   5  10 160  1.60812e-05
  3   5  10 162 -1.82513e-04
  3   5  10 164 -1.63124e-04
  3   5  10 165 -1.65355e-04
  3   5  10 166  1.97368e-04
  3   5  10 168  9.75398e-05
  3   5  10 169  1.01853e-04
  3   5  10 172 -1.00653e-04
  3   5  10 174 -1.27421e-05
  3   5  10 177  1.08121e-05
  3   5  11   8 -7.54455e-05
  3   5  11   9  9.63160e-05
  3   5  11  10  3.14867e-05
  3   5  11  11  3.21788e-05
  3   5  11  15  1.93717e-04
  3   5  11  20 -2.62517e-05
  3   5  11  25 -5.67769e-05
  3   5  11  26 -5.78258e-05
  3   5  11  27 -7.69783e-05
  3   5  11  33  2.30375e-05
  3   5  11  37 -3.15664e-04
  3   5  11  38 -3.08861e-04
  3   5  11  44  9.54319e-05
  3   5  11  47  3.04767e-05
  3   5  11  48 -1.89641e-04
  3   5  11  49 -1.90986e-04
  3   5  11  56 -1.19666e-05
  3   5  11  57 -1.20683e-05
  3   5  11  62  3.03429e-04
  3   5  11  69 -5.20320e-05
  3   5  11  86 -1.00405e-05
  3   5  11  93 -2.28277e-05
  3   5  11 110  2.75967e-05
  3   5  11 111  3.33284e-05
  3   5  11 112  1.05511e-05
  3   5  11 113 -1.29899e-05
  3   5  11 117  1.56833e-05
  3   5  11 120 -2.23045e-05
  3   5  11 121  2.27819e-05
  3   5  11 128 -2.48675e-05
  3   5  11 129 -2.50664e-05
  3   5  11 142  4.00663e-05
  3   5  11 143  3.94412e-05
  3   5  11 144 -8.47615e-05
  3   5  11 145 -8.59433e-05
  3   5  11 148 -2.74822e-05
  3   5  11 149 -3.59184e-05
  3   5  12   8  5.61605e-05
  3   5  12   9  1.41986e-04
  3   5  12  10  4.11830e-05
  3   5  12  11 -4.03742e-05
  3   5  12  15  1.88960e-04
  3   5  12  20 -1.49598e-04
  3   5  12  25  1.35833e-04
  3   5  12  26 -1.36989e-04
  3   5  12  27 -9.17376e-05
  3   5  12  33 -8.46554e-05
  3   5  12  37  3.38199e-04
  3   5  12  38 -3.30415e-04
  3   5  12  44  2.48922e-04
  3   5  12  47 -1.91863e-05
  3   5  12  48  1.62834e-04
  3   5  12  49 -1.64681e-04
  3   5  12  54  1.53161e-05
  3   5  12  56 -1.24257e-05
  3   5  12  57  1.28281e-05
  3   5  12  62  3.11398e-04
  3   5  12  69 -5.83328e-05
  3   5  12  70 -1.12468e-05
  3   5  12  93 -3.47536e-05
  3   5  12 106 -1.15534e-05
  3   5  12 110  1.63902e-05
  3   5  12 111 -1.28770e-05
  3   5  12 112  1.21071e-05
  3   5  12 113  1.55607e-05
  3   5  12 116 -6.27674e-05
  3   5  12 117 -2.96394e-05
  3   5  12 120  2.50078e-05
  3   5  12 121  2.54187e-05
  3   5  12 128  2.41176e-05
  3   5  12 129 -2.41387e-05
  3   5  12 142 -3.36832e-05
  3   5  12 143  3.39121e-05
  3   5  12 144  9.66613e-05
  3   5  12 145 -9.78983e-05
  3   5  12 148 -1.22462e-04
  3   5  13   9  1.35212e-05
  3   5  13  15 -1.52849e-05
  3   5  13  20  1.13802e-05
  3   5  13  27  1.03431e-05
  3   5  13  44  1.73103e-05
  3   5  13  62  1.07964e-05
  3   5  13  64 -1.11290e-05
  3   5  13  93 -2.62550e-05
  3   5  13 110  1.07176e-05
  3   5  13 111 -1.05489e-05
  3   5  13 112  1.53425e-05
  3   5  13 113  1.68653e-05
  3   5  13 116  1.98546e-05
  3   5  13 117  3.29391e-05
  3   5  13 120  1.90577e-05
  3   5  13 121  1.91038e-05
  3   5  13 128  3.42788e-05
  3   5  13 129 -3.41427e-05
  3   5  13 142 -4.92332e-05
  3   5  13 143  4.86107e-05
  3   5  13 144 -3.93992e-05
  3   5  13 145  3.84504e-05
  3   5  13 148  2.09152e-05
  3   5  13 149 -3.98308e-05
  3   5  14   8 -3.10541e-05
  3   5  14   9  3.46824e-05
  3   5  14  10 -1.17449e-05
  3   5  14  11 -1.15743e-05
  3   5  14  15  2.25920e-05
  3   5  14  20  2.35421e-05
  3   5  14  33  1.07531e-05
  3   5  14  44  6.00710e-05
  3   5  14  62  4.69822e-05
  3   5  14  64 -1.06309e-05
  3   5  14  72 -1.29747e-05
  3   5  14  79  2.57771e-05
  3   5  14  84  1.20369e-05
  3   5  14  86 -3.88963e-05
  3   5  14  87  3.89601e-05
  3   5  14  91 -1.76017e-05
  3   5  14 110  1.28815e-05
  3   5  14 111  1.25065e-05
  3   5  14 116 -2.98638e-05
  3   5  14 118  1.10892e-05
  3   5  14 121 -1.46651e-05
  3   5  14 126  1.19411e-05
  3   5  14 127  1.18770e-05
  3   5  14 128 -3.59203e-05
  3   5  14 129 -3.58553e-05
  3   5  14 144  4.57821e-05
  3   5  14 145  3.68766e-05
  3   5  14 148 -3.16459e-05
  3   5  14 152 -3.06515e-05
  3   5  15   7 -4.17847e-04
  3   5  15  13 -3.93328e-05
  3   5  15  14 -3.25415e-04
  3   5  15  17 -2.18260e-04
  3   5  15  18 -3.41971e-04
  3   5  15  20 -1.01115e-05
  3   5  15  21  2.24177e-04
  3   5  15  22 -1.57666e-04
  3   5  15  23  5.53917e-04
  3   5  15  26 -7.83495e-04
  3   5  15  29  3.82657e-04
  3   5  15  30 -3.50875e-04
  3   5  15  33  5.02134e-04
  3   5  15  34 -5.03510e-04
  3   5  15  35  4.51924e-04
  3   5  15  36  4.26161e-04
  3   5  15  39 -2.31007e-05
  3   5  15  40  4.16565e-04
  3   5  15  42 -4.55491e-04
  3   5  15  43  1.98677e-04
  3   5  15  44 -6.16589e-05
  3   5  15  50 -3.11456e-04
  3   5  15  51  5.85254e-04
  3   5  15  52 -3.55910e-04
  3   5  15  53 -1.60927e-04
  3   5  15  54  3.39095e-05
  3   5  15  58  8.86655e-05
  3   5  15  60 -3.71229e-04
  3   5  15  64  4.62895e-04
  3   5  15  65 -4.19978e-04
  3   5  15  66  1.30478e-04
  3   5  15  67 -4.15909e-04
  3   5  15  68 -3.42629e-04
  3   5  15  69  3.13645e-04
  3   5  15  70 -1.61102e-04
  3   5  15  73  4.23708e-04
  3   5  15  75  3.44135e-04
  3   5  15  76 -4.28726e-04
  3   5  15  77 -4.12173e-04
  3   5  15  78  4.22015e-04
  3   5  15  79  4.07205e-04
  3   5  15  80 -1.19989e-05
  3   5  15  81 -1.10205e-04
  3   5  15  83 -4.18654e-04
  3   5  15  86  4.19700e-04
  3   5  15  88  4.19939e-04
  3   5  15  89  4.11962e-04
  3   5  15  90  4.49017e-04
  3   5  15  91 -3.85857e-04
  3   5  15  92 -4.08479e-04
  3   5  15  93  3.10454e-04
  3   5  15  94  5.06586e-04
  3   5  15  95 -2.88202e-04
  3   5  15  97  2.67281e-04
  3   5  15  99 -3.60770e-04
  3   5  15 100  3.76802e-05
  3   5  15 101 -3.02309e-04
  3   5  15 102  1.95513e-04
  3   5  15 103 -3.60007e-04
  3   5  15 105  3.00282e-04
  3   5  15 108 -5.78632e-04
  3   5  15 110 -3.90320e-04
  3   5  15 112  5.64634e-05
  3   5  15 115  4.24909e-04
  3   5  15 117 -8.10105e-05
  3   5  15 118 -2.51403e-05
  3   5  15 119  3.46884e-04
  3   5  15 123  2.12006e-04
  3   5  15 124 -2.42724e-05
  3   5  15 126 -4.23661e-04
  3   5  15 130 -1.32914e-04
  3   5  15 131 -3.99262e-04
  3   5  15 132 -4.19037e-04
  3   5  15 138  2.91725e-04
  3   5  15 139  1.61396e-04
  3   5  15 140 -3.98128e-04
  3   5  15 141  3.57427e-04
  3   5  15 146 -4.40432e-05
  3   5  15 147 -1.26043e-04
  3   5  15 149 -2.13538e-05
  3   5  15 150 -7.26977e-05
  3   5  15 151  4.80523e-04
  3   5  15 154  5.06068e-04
  3   5  15 155 -8.71238e-05
  3   5  15 158  3.67541e-04
  3   5  15 159 -3.23916e-04
  3   5  15 160  2.13548e-05
  3   5  15 164  3.43648e-04
  3   5  15 165  3.45936e-04
  3   5  15 168 -1.42893e-04
  3   5  15 171  3.21665e-04
  3   5  15 172 -3.33271e-04
  3   5  15 174  2.33185e-05
  3   5  15 175 -1.04089e-05
  3   5  15 177 -2.20184e-04
  3   5  16   7 -2.19528e-04
  3   5  16  13 -3.96415e-04
  3   5  16  14 -1.61880e-04
  3   5  16  17  2.45604e-04
  3   5  16  21 -1.98872e-04
  3   5  16  22  2.49655e-04
  3   5  16  23  3.96729e-04
  3   5  16  30 -6.06276e-05
  3   5  16  33  4.08238e-04
  3   5  16  34  4.09583e-04
  3   5  16  35  2.07559e-04
  3   5  16  36  4.11438e-04
  3   5  16  39  4.14804e-04
  3   5  16  42 -2.76658e-04
  3   5  16  44 -2.74052e-04
  3   5  16  50  5.12692e-04
  3   5  16  51  4.09300e-04
  3   5  16  52 -4.13211e-04
  3   5  16  53  1.36430e-04
  3   5  16  54 -1.65024e-05
  3   5  16  55  4.27532e-04
  3   5  16  58 -2.92815e-04
  3   5  16  60  4.62749e-05
  3   5  16  63 -1.68141e-03
  3   5  16  64 -3.35562e-04
  3   5  16  65  3.08951e-04
  3   5  16  66  3.50899e-04
  3   5  16  68  2.22648e-04
  3   5  16  69 -2.26166e-04
  3   5  16  70  1.27564e-04
  3   5  16  71  4.59750e-04
  3   5  16  73 -3.59085e-04
  3   5  16  75 -1.57872e-04
  3   5  16  76  9.05261e-05
  3   5  16  77 -7.81988e-05
  3   5  16  78 -3.51103e-04
  3   5  16  80  1.40376e-03
  3   5  16  81  4.13464e-04
  3   5  16  82 -4.74912e-04
  3   5  16  83  3.39283e-04
  3   5  16  86 -3.48914e-04
  3   5  16  88  2.38360e-05
  3   5  16  89  3.35417e-04
  3   5  16  90 -3.49376e-04
  3   5  16  93  3.31046e-04
  3   5  16  94 -3.40810e-04
  3   5  16  95  2.99696e-04
  3   5  16  96  3.69797e-04
  3   5  16  97  2.48011e-05
  3   5  16  99 -5.44592e-04
  3   5  16 100 -3.01834e-05
  3   5  16 102 -1.84511e-04
  3   5  16 103 -4.14215e-04
  3   5  16 104 -3.75613e-04
  3   5  16 105  7.18012e-05
  3   5  16 106  1.42086e-05
  3   5  16 108  1.68872e-04
  3   5  16 110 -3.68484e-04
  3   5  16 112 -4.65615e-05
  3   5  16 113  3.78701e-05
  3   5  16 114 -5.15827e-04
  3   5  16 115 -1.35894e-04
  3   5  16 116  1.42711e-05
  3   5  16 117 -5.72143e-05
  3   5  16 118 -2.84057e-04
  3   5  16 119 -3.34382e-04
  3   5  16 123  3.41232e-05
  3   5  16 124  2.29091e-04
  3   5  16 125  4.13906e-04
  3   5  16 126  3.51083e-04
  3   5  16 130 -1.45272e-04
  3   5  16 132  3.12085e-04
  3   5  16 133  2.68212e-04
  3   5  16 135 -4.07929e-04
  3   5  16 138  4.20205e-04
  3   5  16 139 -4.22011e-04
  3   5  16 140  3.11216e-04
  3   5  16 141 -1.55588e-04
  3   5  16 146 -9.81370e-05
  3   5  16 149 -2.99587e-05
  3   5  16 150  1.59881e-05
  3   5  16 151 -4.50803e-04
  3   5  16 154 -4.13961e-04
  3   5  16 155  7.39777e-05
  3   5  16 159 -4.16760e-04
  3   5  16 160 -1.17332e-04
  3   5  16 164 -1.26428e-05
  3   5  16 165  4.16173e-04
  3   5  16 168 -4.68931e-04
  3   5  16 170 -1.32782e-05
  3   5  16 171 -1.78659e-05
  3   5  16 172  6.67508e-05
  3   5  16 174  3.88785e-05
  3   5  16 175  1.85119e-05
  3   5  16 177 -1.82053e-05
  3   5  17   7  2.23192e-04
  3   5  17   9 -1.92400e-04
  3   5  17  12 -2.12323e-04
  3   5  17  13  2.02168e-04
  3   5  17  14 -1.90591e-04
  3   5  17  17  6.09990e-04
  3   5  17  21  7.95311e-05
  3   5  17  22 -1.32200e-04
  3   5  17  23  2.91318e-04
  3   5  17  24  1.51376e-04
  3   5  17  26  1.90997e-04
  3   5  17  29  1.47728e-04
  3   5  17  30 -2.27027e-04
  3   5  17  31  2.55554e-04
  3   5  17  35  8.72213e-05
  3   5  17  38 -1.20501e-04
  3   5  17  39 -3.84069e-04
  3   5  17  40  2.10444e-04
  3   5  17  42 -1.54368e-05
  3   5  17  43 -2.00537e-04
  3   5  17  44  1.20686e-04
  3   5  17  49  1.55779e-04
  3   5  17  50  6.15630e-05
  3   5  17  52 -1.83189e-04
  3   5  17  53 -9.71248e-05
  3   5  17  55  1.81014e-04
  3   5  17  58  1.37465e-04
  3   5  17  59 -2.11831e-04
  3   5  17  60 -6.16897e-04
  3   5  17  63  5.43648e-04
  3   5  17  64 -1.50383e-04
  3   5  17  65 -1.41030e-04
  3   5  17  66 -2.23368e-04
  3   5  17  67 -2.11582e-04
  3   5  17  68 -2.01502e-05
  3   5  17  69  9.74720e-05
  3   5  17  70 -1.20974e-04
  3   5  17  73  1.50703e-04
  3   5  17  75 -8.54602e-05
  3   5  17  76 -1.83166e-04
  3   5  17  78  1.66557e-04
  3   5  17  79  1.61587e-04
  3   5  17  81  1.25969e-04
  3   5  17  82  3.12136e-05
  3   5  17  83 -1.64418e-04
  3   5  17  84  1.62993e-04
  3   5  17  86 -1.65557e-04
  3   5  17  88  5.82946e-05
  3   5  17  90  1.72924e-04
  3   5  17  93 -1.46282e-04
  3   5  17  94  1.52559e-04
  3   5  17  95 -1.14985e-04
  3   5  17  96 -2.37350e-04
  3   5  17  97 -7.22149e-05
  3   5  17  99  2.28305e-05
  3   5  17 100  1.47846e-05
  3   5  17 102  5.95214e-05
  3   5  17 103 -1.48354e-04
  3   5  17 104  2.19159e-04
  3   5  17 105  1.09775e-04
  3   5  17 107 -1.87703e-04
  3   5  17 108 -7.65694e-05
  3   5  17 109 -2.11315e-04
  3   5  17 112 -9.16212e-05
  3   5  17 115 -6.27127e-05
  3   5  17 118  1.34940e-04
  3   5  17 119  1.52968e-04
  3   5  17 121 -1.58009e-04
  3   5  17 122  2.11395e-04
  3   5  17 123 -8.14618e-05
  3   5  17 124 -1.27937e-04
  3   5  17 125  2.80702e-04
  3   5  17 126 -1.69492e-04
  3   5  17 130 -5.88105e-05
  3   5  17 132  1.32561e-04
  3   5  17 133  2.15646e-04
  3   5  17 138  2.83536e-04
  3   5  17 139  1.84684e-04
  3   5  17 141  8.09991e-05
  3   5  17 146 -1.90253e-04
  3   5  17 149 -2.83009e-05
  3   5  17 150 -2.09151e-04
  3   5  17 153 -1.54195e-04
  3   5  17 155  4.38971e-05
  3   5  17 158 -1.72393e-04
  3   5  17 159  2.08485e-04
  3   5  17 160 -2.31716e-04
  3   5  17 161 -2.04526e-04
  3   5  17 163  2.22380e-04
  3   5  17 168  2.24692e-04
  3   5  17 169 -1.52842e-04
  3   5  17 174 -1.90361e-05
  3   5  17 176 -3.41733e-05
  3   5  17 177  1.56524e-04
  3   5  18   7 -2.05766e-04
  3   5  18   9 -1.87916e-04
  3   5  18  13  7.23644e-05
  3   5  18  14  2.50137e-05
  3   5  18  17  9.15061e-05
  3   5  18  18 -2.11486e-04
  3   5  18  19 -2.16391e-04
  3   5  18  21  1.26757e-04
  3   5  18  22  2.04482e-04
  3   5  18  23 -1.03617e-04
  3   5  18  26  3.46018e-04
  3   5  18  29  2.18037e-04
  3   5  18  30  1.50173e-05
  3   5  18  31  1.21120e-04
  3   5  18  35 -2.87204e-04
  3   5  18  38  2.14049e-04
  3   5  18  39  3.01978e-05
  3   5  18  42  1.15504e-04
  3   5  18  44  7.73651e-05
  3   5  18  49 -2.78399e-04
  3   5  18  50 -3.36250e-05
  3   5  18  53 -4.75802e-05
  3   5  18  55 -3.57023e-05
  3   5  18  58  5.59669e-05
  3   5  18  60 -2.08078e-04
  3   5  18  63  2.26312e-04
  3   5  18  64 -2.38181e-04
  3   5  18  65 -2.14906e-04
  3   5  18  66 -3.92564e-05
  3   5  18  68 -1.83691e-04
  3   5  18  69  1.57556e-04
  3   5  18  70  1.84275e-04
  3   5  18  71  2.08609e-04
  3   5  18  73  2.17923e-04
  3   5  18  75 -1.74880e-04
  3   5  18  76 -6.00149e-04
  3   5  18  77 -2.15655e-04
  3   5  18  78  2.15293e-04
  3   5  18  79 -2.05928e-04
  3   5  18  80 -2.02234e-04
  3   5  18  81 -3.22418e-05
  3   5  18  82  1.45583e-04
  3   5  18  83 -2.14687e-04
  3   5  18  85 -9.77935e-05
  3   5  18  86 -2.13854e-04
  3   5  18  88 -5.25834e-05
  3   5  18  90  2.33086e-04
  3   5  18  93 -1.54465e-04
  3   5  18  94  2.62103e-04
  3   5  18  95 -1.60737e-04
  3   5  18  97  1.59172e-04
  3   5  18  99 -5.87794e-05
  3   5  18 100  1.81993e-05
  3   5  18 102 -2.02650e-04
  3   5  18 105 -1.97976e-04
  3   5  18 107 -2.42165e-04
  3   5  18 108 -3.37781e-05
  3   5  18 112 -3.75123e-04
  3   5  18 113  1.41779e-05
  3   5  18 114 -2.29581e-04
  3   5  18 115  1.77420e-04
  3   5  18 117  4.25534e-05
  3   5  18 118  1.46506e-05
  3   5  18 119  1.71653e-04
  3   5  18 123 -3.98738e-05
  3   5  18 124 -4.71762e-05
  3   5  18 126  2.15652e-04
  3   5  18 130  6.65720e-05
  3   5  18 132 -1.86466e-04
  3   5  18 139  1.18802e-04
  3   5  18 141 -9.16732e-05
  3   5  18 146  1.63990e-04
  3   5  18 149  1.21724e-05
  3   5  18 150  2.25195e-04
  3   5  18 153 -1.84008e-04
  3   5  18 154 -2.15413e-04
  3   5  18 155 -7.19936e-05
  3   5  18 158  6.76774e-05
  3   5  18 164 -2.11571e-04
  3   5  18 165 -2.08856e-04
  3   5  18 168 -6.63181e-05
  3   5  18 172 -1.99097e-04
  3   5  18 174  1.24244e-05
  3   5  18 177 -1.08769e-04
  3   6   7  12  1.40192e-05
  3   6   7  19  1.16906e-05
  3   6   7  29 -1.05562e-04
  3   6   7  36 -1.70683e-05
  3   6   7  39 -2.16434e-04
  3   6   7  40 -2.20135e-04
  3   6   7  41 -1.61448e-05
  3   6   7  43  3.52610e-05
  3   6   7  52  5.90327e-05
  3   6   7  53 -2.60982e-04
  3   6   7  54  1.03247e-04
  3   6   7  58 -4.54618e-05
  3   6   7  59  1.44356e-04
  3   6   7  67  7.84247e-05
  3   6   7  74  2.70006e-04
  3   6   7  75  1.34183e-04
  3   6   7  82 -1.75821e-04
  3   6   7  92  4.99203e-05
  3   6   7  95  4.48106e-05
  3   6   7  96  2.22949e-04
  3   6   7  97  1.97278e-04
  3   6   7  98  8.98461e-05
  3   6   7 102 -1.94658e-04
  3   6   7 104 -9.00219e-05
  3   6   7 105  9.58590e-05
  3   6   7 108  1.51027e-04
  3   6   7 109  4.87478e-05
  3   6   7 114 -8.35241e-05
  3   6   7 122 -1.47735e-04
  3   6   7 124  1.57452e-04
  3   6   7 125  3.04080e-05
  3   6   7 131 -1.86652e-04
  3   6   7 133 -2.11249e-04
  3   6   7 138 -1.50292e-04
  3   6   7 139  1.83466e-05
  3   6   7 140 -2.25500e-04
  3   6   7 141  3.50559e-05
  3   6   7 146  3.28661e-05
  3   6   7 147  1.56549e-04
  3   6   7 151 -1.09210e-04
  3   6   7 154  1.62017e-04
  3   6   7 158  7.74698e-05
  3   6   7 159  2.18850e-05
  3   6   7 161  2.21034e-05
  3   6   7 165 -2.92365e-05
  3   6   7 176 -1.25893e-05
  3   6   7 177  6.87628e-05
  3   6   8  13 -1.74712e-04
  3   6   8  14  9.48802e-05
  3   6   8  17 -1.66417e-04
  3   6   8  21  1.71222e-05
  3   6   8  22 -1.84081e-04
  3   6   8  23 -4.99049e-04
  3   6   8  30  2.69751e-05
  3   6   8  35 -2.54519e-04
  3   6   8  39  2.61869e-04
  3   6   8  42 -1.80568e-04
  3   6   8  48 -3.24802e-05
  3   6   8  49  2.37308e-05
  3   6   8  50 -1.36374e-04
  3   6   8  53 -7.65085e-05
  3   6   8  54  2.81644e-04
  3   6   8  55 -2.53295e-05
  3   6   8  56 -2.08508e-05
  3   6   8  58  2.40635e-04
  3   6   8  60 -2.25009e-04
  3   6   8  64  1.14356e-04
  3   6   8  65  2.39929e-04
  3   6   8  66 -1.27248e-04
  3   6   8  68 -1.29373e-04
  3   6   8  69 -3.33282e-05
  3   6   8  70 -3.25938e-05
  3   6   8  74 -2.89635e-04
  3   6   8  75 -8.85526e-05
  3   6   8  76  1.13723e-04
  3   6   8  81 -2.35159e-05
  3   6   8  82 -4.23144e-04
  3   6   8  83  2.93924e-05
  3   6   8  84 -3.04513e-05
  3   6   8  85 -1.20009e-05
  3   6   8  86  1.56373e-05
  3   6   8  88  2.42396e-04
  3   6   8  90  1.95288e-05
  3   6   8  93  4.34417e-05
  3   6   8  94  1.85836e-05
  3   6   8  95 -1.88092e-04
  3   6   8  97  1.37474e-04
  3   6   8  99  1.42242e-05
  3   6   8 100 -4.42238e-05
  3   6   8 101  1.38402e-05
  3   6   8 102 -1.52298e-04
  3   6   8 105  9.33407e-05
  3   6   8 106  2.01786e-05
  3   6   8 107 -1.67514e-05
  3   6   8 110  1.25221e-05
  3   6   8 112 -6.69261e-05
  3   6   8 113  5.79398e-05
  3   6   8 115  4.98353e-04
  3   6   8 118  2.58648e-05
  3   6   8 119 -3.99205e-05
  3   6   8 123  7.19543e-05
  3   6   8 124 -2.74406e-04
  3   6   8 130 -1.32280e-04
  3   6   8 132 -3.30024e-04
  3   6   8 134 -4.92181e-05
  3   6   8 135 -3.08158e-05
  3   6   8 139  1.29265e-04
  3   6   8 141  1.76583e-04
  3   6   8 144 -1.60641e-05
  3   6   8 146 -9.51607e-05
  3   6   8 155 -1.56076e-04
  3   6   8 158 -1.47804e-04
  3   6   8 160 -1.07801e-04
  3   6   8 164 -3.75665e-05
  3   6   8 168 -2.50928e-04
  3   6   8 170 -2.05713e-05
  3   6   8 171  2.30417e-05
  3   6   8 172  7.55105e-05
  3   6   8 174  5.76425e-05
  3   6   8 175 -2.71887e-05
  3   6   8 177  2.65012e-04
  3   6   9   8  2.88811e-04
  3   6   9  10  8.39986e-05
  3   6   9  11 -8.37886e-05
  3   6   9  15  1.02363e-03
  3   6   9  16  1.02033e-03
  3   6   9  20  1.27021e-04
  3   6   9  21  1.27071e-04
  3   6   9  25  4.91229e-05
  3   6   9  26 -4.74326e-05
  3   6   9  31 -2.09690e-04
  3   6   9  34 -2.70668e-05
  3   6   9  37 -1.58634e-03
  3   6   9  45 -2.53969e-04
  3   6   9  47 -4.92955e-05
  3   6   9  48  2.22428e-05
  3   6   9  49  2.41980e-05
  3   6   9  54 -3.86786e-05
  3   6   9  56  4.51763e-05
  3   6   9  57 -4.48847e-05
  3   6   9  61 -1.78752e-03
  3   6   9  64  1.85895e-04
  3   6   9  69 -1.31055e-05
  3   6   9  70  1.14298e-05
  3   6   9  74 -1.27616e-05
  3   6   9  75 -4.24045e-05
  3   6   9  79 -8.67576e-05
  3   6   9  83  5.01985e-05
  3   6   9  84 -5.02562e-05
  3   6   9  86  1.86971e-04
  3   6   9  87 -1.87245e-04
  3   6   9  91  2.38505e-05
  3   6   9  96  4.00976e-04
  3   6   9 116  1.15297e-04
  3   6   9 118  1.18021e-04
  3   6   9 120  1.92376e-05
  3   6   9 121  1.76443e-05
  3   6   9 122  4.38405e-04
  3   6   9 126 -1.72363e-05
  3   6   9 127  1.71910e-05
  3   6   9 128  1.54565e-05
  3   6   9 129 -1.56994e-05
  3   6   9 133 -4.02310e-04
  3   6   9 135 -1.28938e-05
  3   6   9 136 -2.45283e-05
  3   6   9 137 -2.84698e-05
  3   6   9 140 -3.82508e-04
  3   6   9 142 -7.95579e-05
  3   6   9 143  7.70370e-05
  3   6   9 144 -1.61273e-04
  3   6   9 145  1.05795e-04
  3   6   9 147 -4.30959e-04
  3   6   9 148  8.05281e-05
  3   6   9 149 -7.49810e-05
  3   6   9 152 -8.53475e-05
  3   6   9 153 -7.15986e-05
  3   6  10   8 -7.29978e-05
  3   6  10  10  4.86132e-05
  3   6  10  11 -4.89315e-05
  3   6  10  15  2.37366e-04
  3   6  10  16 -2.36460e-04
  3   6  10  20 -2.53269e-05
  3   6  10  21 -2.22759e-05
  3   6  10  25 -7.09952e-05
  3   6  10  26 -7.16125e-05
  3   6  10  28 -7.69440e-05
  3   6  10  31 -7.16952e-05
  3   6  10  34  3.26269e-04
  3   6  10  37  1.13072e-04
  3   6  10  45  3.47362e-05
  3   6  10  46 -1.25975e-05
  3   6  10  47 -3.31625e-04
  3   6  10  48 -1.30132e-04
  3   6  10  49 -1.29795e-04
  3   6  10  55  1.44665e-04
  3   6  10  60  1.32192e-05
  3   6  10  61 -1.17555e-05
  3   6  10  62 -1.34923e-05
  3   6  10  64 -1.85522e-05
  3   6  10  65  2.38693e-05
  3   6  10  69  1.26677e-05
  3   6  10  70 -1.15391e-05
  3   6  10  72  1.24342e-05
  3   6  10  75  6.28429e-05
  3   6  10  88  1.05671e-05
  3   6  10  94 -1.49650e-04
  3   6  10 101 -2.63543e-05
  3   6  10 106  4.79430e-05
  3   6  10 107  4.82462e-05
  3   6  10 111  5.74872e-05
  3   6  10 118 -4.91221e-05
  3   6  10 120 -9.81387e-05
  3   6  10 121 -9.83874e-05
  3   6  10 128 -1.71924e-05
  3   6  10 129  1.69231e-05
  3   6  10 135 -7.01163e-05
  3   6  10 136  4.26191e-05
  3   6  10 142  7.50310e-05
  3   6  10 143  7.39910e-05
  3   6  10 148 -5.01647e-05
  3   6  10 149 -5.08894e-05
  3   6  10 152  7.42725e-05
  3   6  10 153 -7.44882e-05
  3   6  10 167 -2.02369e-05
  3   6  11  14  5.46854e-04
  3   6  11  17 -3.01778e-05
  3   6  11  20 -1.53054e-05
  3   6  11  21 -3.04511e-05
  3   6  11  22 -7.40906e-04
  3   6  11  23  3.86440e-05
  3   6  11  30  1.10986e-04
  3   6  11  35 -1.28881e-05
  3   6  11  39 -4.74320e-04
  3   6  11  42 -1.44074e-04
  3   6  11  50  1.26691e-05
  3   6  11  53 -3.51070e-04
  3   6  11  54 -1.12225e-04
  3   6  11  55  1.01697e-04
  3   6  11  58 -5.67218e-05
  3   6  11  60  6.90058e-05
  3   6  11  64  1.36712e-05
  3   6  11  66  7.81019e-04
  3   6  11  68  1.98856e-05
  3   6  11  69  1.27718e-05
  3   6  11  70  1.04875e-05
  3   6  11  74 -3.02118e-05
  3   6  11  75  4.09053e-04
  3   6  11  76  4.73512e-05
  3   6  11  82 -2.62275e-04
  3   6  11  88  7.71838e-05
  3   6  11  93 -1.62844e-05
  3   6  11  95  1.25223e-04
  3   6  11  97 -6.36946e-04
  3   6  11  99  4.47789e-05
  3   6  11 100 -6.84123e-05
  3   6  11 102 -2.66473e-04
  3   6  11 105  5.05677e-04
  3   6  11 108  5.11034e-04
  3   6  11 112 -1.00924e-04
  3   6  11 115  1.22033e-04
  3   6  11 119  2.25567e-05
  3   6  11 123  3.12945e-05
  3   6  11 124 -3.15206e-04
  3   6  11 130 -8.67060e-04
  3   6  11 132 -6.60506e-04
  3   6  11 134  1.13018e-05
  3   6  11 139 -2.73580e-04
  3   6  11 141 -4.32930e-05
  3   6  11 146  3.93455e-04
  3   6  11 150 -4.18827e-04
  3   6  11 155  2.71791e-04
  3   6  11 158  2.11457e-04
  3   6  11 164  2.17284e-05
  3   6  11 168  1.15147e-04
  3   6  11 172 -1.63618e-05
  3   6  11 174 -4.24958e-05
  3   6  11 175 -1.63145e-05
  3   6  11 177  3.08328e-04
  3   6  12  14  3.90410e-04
  3   6  12  18 -9.13139e-05
  3   6  12  19 -1.13528e-05
  3   6  12  29  1.33260e-04
  3   6  12  39  5.14648e-05
  3   6  12  40  7.79710e-05
  3   6  12  43  2.10919e-04
  3   6  12  51  1.27796e-05
  3   6  12  52 -2.70087e-05
  3   6  12  53 -6.47339e-05
  3   6  12  54 -3.77828e-04
  3   6  12  58  2.32549e-04
  3   6  12  59  2.12262e-04
  3   6  12  67  4.12144e-05
  3   6  12  74 -3.64034e-05
  3   6  12  75  2.09303e-04
  3   6  12  82 -1.80965e-04
  3   6  12  92  2.21960e-04
  3   6  12  95 -1.83557e-04
  3   6  12  96  3.44382e-04
  3   6  12  97 -2.25584e-04
  3   6  12  98  1.76149e-04
  3   6  12 102  1.31799e-04
  3   6  12 103 -8.60052e-05
  3   6  12 104 -1.05593e-04
  3   6  12 105  3.42307e-04
  3   6  12 108  2.71126e-04
  3   6  12 109  1.42530e-04
  3   6  12 114 -2.32128e-04
  3   6  12 122 -3.26054e-04
  3   6  12 124 -3.33279e-04
  3   6  12 125  3.52793e-04
  3   6  12 131 -5.29857e-04
  3   6  12 133 -4.88933e-04
  3   6  12 138 -1.31965e-04
  3   6  12 139  2.94878e-04
  3   6  12 141  6.68816e-04
  3   6  12 146 -4.02105e-04
  3   6  12 147  3.07310e-04
  3   6  12 151 -1.82600e-05
  3   6  12 154  1.50993e-04
  3   6  12 158  3.23301e-04
  3   6  12 159  1.39283e-05
  3   6  12 161  6.11959e-05
  3   6  12 165 -3.25820e-05
  3   6  12 169  1.08657e-05
  3   6  12 173 -2.28975e-05
  3   6  12 176 -1.80418e-05
  3   6  12 177  3.78521e-04
  3   6  13   7  1.85537e-04
  3   6  13  19 -2.83864e-04
  3   6  13  24 -1.69304e-04
  3   6  13  36  1.08214e-04
  3   6  13  41 -2.00599e-04
  3   6  13  51 -2.28156e-04
  3   6  13  63  3.30671e-04
  3   6  13  71 -8.43795e-05
  3   6  13  77  2.65919e-04
  3   6  13  80 -1.64706e-04
  3   6  13  85  5.94315e-05
  3   6  13  89  1.32215e-04
  3   6  13  92 -1.23343e-05
  3   6  13  95  1.14912e-04
  3   6  13  96 -2.11134e-05
  3   6  13 131  2.78665e-05
  3   6  13 140 -5.97414e-04
  3   6  13 147 -1.42471e-05
  3   6  13 150  3.90401e-04
  3   6  13 151 -5.70052e-05
  3   6  14  13  3.81226e-05
  3   6  14  14  2.39175e-05
  3   6  14  17 -4.08590e-04
  3   6  14  22 -4.57288e-05
  3   6  14  23 -5.70116e-04
  3   6  14  35  5.46684e-05
  3   6  14  39 -7.34598e-05
  3   6  14  42 -4.99738e-05
  3   6  14  48 -1.54870e-05
  3   6  14  49  1.16036e-05
  3   6  14  50 -2.95824e-04
  3   6  14  53 -2.00601e-05
  3   6  14  54  7.35326e-05
  3   6  14  58  5.89041e-05
  3   6  14  60  2.85143e-04
  3   6  14  64  3.58033e-05
  3   6  14  65  6.28667e-05
  3   6  14  66 -4.05616e-05
  3   6  14  69 -1.77074e-05
  3   6  14  70 -1.39160e-05
  3   6  14  74 -7.67511e-05
  3   6  14  75 -2.25260e-05
  3   6  14  76  3.88930e-04
  3   6  14  81 -2.39431e-04
  3   6  14  82 -2.27788e-05
  3   6  14  83  1.20124e-05
  3   6  14  84 -1.27641e-05
  3   6  14  88  1.96856e-04
  3   6  14  90  1.40126e-05
  3   6  14  95 -7.01419e-05
  3   6  14  97  6.47535e-05
  3   6  14 100 -1.14979e-05
  3   6  14 102 -3.77090e-05
  3   6  14 105  1.11164e-05
  3   6  14 106  1.01624e-05
  3   6  14 112 -1.80787e-05
  3   6  14 113  2.92222e-05
  3   6  14 115  1.31110e-04
  3   6  14 117  1.35856e-05
  3   6  14 118  1.23306e-05
  3   6  14 119 -1.04341e-05
  3   6  14 124 -7.13805e-05
  3   6  14 130 -2.87886e-05
  3   6  14 132 -8.72202e-05
  3   6  14 134 -1.96692e-05
  3   6  14 139  3.96069e-05
  3   6  14 141  4.95304e-05
  3   6  14 146 -3.83753e-05
  3   6  14 150 -2.14299e-05
  3   6  14 155 -4.36226e-05
  3   6  14 158 -3.94601e-05
  3   6  14 160 -3.42301e-05
  3   6  14 164 -1.57197e-05
  3   6  14 168 -7.49896e-05
  3   6  14 171  1.16384e-05
  3   6  14 172  3.68896e-05
  3   6  14 174  1.51190e-05
  3   6  14 177  7.03020e-05
  3   6  15   9  6.31792e-05
  3   6  15  10  3.43244e-05
  3   6  15  11  3.42072e-05
  3   6  15  15  2.08190e-05
  3   6  15  20 -5.01091e-05
  3   6  15  21  4.99376e-05
  3   6  15  27  6.17636e-05
  3   6  15  34 -1.37295e-05
  3   6  15  37 -8.33933e-05
  3   6  15  38  8.33633e-05
  3   6  15  47 -2.34555e-05
  3   6  15  48  3.55909e-05
  3   6  15  49 -3.56519e-05
  3   6  15  54 -2.87280e-05
  3   6  15  62 -6.64666e-05
  3   6  15  69  1.44021e-05
  3   6  15  70 -1.38809e-05
  3   6  15  72 -2.29759e-05
  3   6  15  73 -2.30209e-05
  3   6  15  78  2.12672e-05
  3   6  15  90  1.48819e-05
  3   6  15  94  9.29502e-05
  3   6  15 106  2.22164e-05
  3   6  15 111  5.33680e-05
  3   6  15 112  3.26778e-05
  3   6  15 113 -1.36588e-05
  3   6  15 116  7.28854e-05
  3   6  15 118 -1.35780e-05
  3   6  15 119 -1.73859e-05
  3   6  15 120  8.82094e-05
  3   6  15 121  8.81668e-05
  3   6  15 127  1.47514e-05
  3   6  15 128 -1.42384e-04
  3   6  15 129  1.42563e-04
  3   6  15 142 -2.22558e-04
  3   6  15 143 -2.23637e-04
  3   6  15 144 -2.26401e-04
  3   6  15 145  2.27966e-04
  3   6  15 148  1.24453e-04
  3   6  15 149  1.27251e-04
  3   6  16   9 -3.38944e-05
  3   6  16  10  1.97948e-05
  3   6  16  11 -2.03144e-05
  3   6  16  15  1.84631e-05
  3   6  16  20 -2.56147e-05
  3   6  16  21 -2.19087e-05
  3   6  16  27 -2.60457e-05
  3   6  16  34  3.27622e-05
  3   6  16  44 -2.48488e-05
  3   6  16  48 -1.52401e-05
  3   6  16  49  1.59609e-05
  3   6  16  54 -3.34813e-05
  3   6  16  55  3.65390e-05
  3   6  16  56  2.61596e-05
  3   6  16  57 -2.61343e-05
  3   6  16  74 -1.54374e-05
  3   6  16  75  1.67401e-05
  3   6  16  94 -2.57661e-05
  3   6  16 106  4.00805e-05
  3   6  16 111 -1.05638e-05
  3   6  16 112 -5.77743e-05
  3   6  16 113  5.85547e-05
  3   6  16 116  1.37133e-05
  3   6  16 119  2.67215e-05
  3   6  16 121 -1.02643e-05
  3   6  16 128  6.61985e-05
  3   6  16 129 -6.65597e-05
  3   6  16 134 -1.72903e-05
  3   6  16 142  5.26651e-05
  3   6  16 143  5.05646e-05
  3   6  16 144  3.87896e-05
  3   6  16 145 -8.19141e-05
  3   6  16 148 -2.99751e-05
  3   6  16 149  2.77180e-05
  3   6  16 152 -1.05191e-05
  3   6  16 170 -1.72045e-05
  3   6  16 171 -1.72053e-05
  3   6  17  10 -1.58611e-05
  3   6  17  11  1.63692e-05
  3   6  17  15 -2.26482e-05
  3   6  17  25  1.29221e-05
  3   6  17  27  2.16718e-05
  3   6  17  31 -7.91344e-05
  3   6  17  33 -6.49523e-05
  3   6  17  37 -2.73980e-05
  3   6  17  44 -1.01560e-04
  3   6  17  47  5.65421e-05
  3   6  17  54  9.22999e-05
  3   6  17  55  9.54738e-05
  3   6  17  56 -7.00241e-05
  3   6  17  57  6.92452e-05
  3   6  17  74  2.33332e-05
  3   6  17  75  2.44897e-05
  3   6  17  94  3.01081e-05
  3   6  17 100  1.96122e-05
  3   6  17 101 -2.00539e-05
  3   6  17 110  1.34493e-04
  3   6  17 111 -1.34655e-04
  3   6  17 119  2.75830e-05
  3   6  17 127 -1.14637e-05
  3   6  17 137 -2.23846e-05
  3   6  17 142  2.82304e-05
  3   6  17 143 -3.10844e-05
  3   6  17 144  1.86164e-05
  3   6  17 145  6.00707e-05
  3   6  17 148 -2.19595e-05
  3   6  17 149 -2.24721e-05
  3   6  17 152 -4.10484e-05
  3   6  17 153  4.80270e-05
  3   6  17 156 -3.76152e-05
  3   6  17 162  2.48073e-05
  3   6  17 166  2.28670e-05
  3   6  17 167 -2.30151e-05
  3   6  17 170  7.32255e-05
  3   6  17 171 -7.33206e-05
  3   6  18  10  1.24702e-05
  3   6  18  11 -1.19947e-05
  3   6  18  15 -2.59251e-05
  3   6  18  20  4.95122e-05
  3   6  18  21  4.93644e-05
  3   6  18  31 -2.43920e-05
  3   6  18  33  1.52422e-05
  3   6  18  47 -3.31229e-05
  3   6  18  55 -1.64504e-05
  3   6  18  57 -1.31135e-05
  3   6  18  62 -3.58463e-05
  3   6  18  65 -7.22624e-05
  3   6  18  69 -2.92467e-05
  3   6  18  72 -3.68225e-05
  3   6  18  73  3.67162e-05
  3   6  18  78 -5.65067e-05
  3   6  18  83 -1.46222e-05
  3   6  18  84 -1.46582e-05
  3   6  18  87  3.18745e-05
  3   6  18  94  2.69042e-04
  3   6  18 106  1.01723e-04
  3   6  18 107 -1.01280e-04
  3   6  18 110  1.38107e-05
  3   6  18 111  1.09632e-05
  3   6  18 113  1.49894e-04
  3   6  18 116  2.91891e-04
  3   6  18 118  1.08505e-04
  3   6  18 119 -1.00389e-04
  3   6  18 120  2.11702e-04
  3   6  18 121 -2.11541e-04
  3   6  18 127  1.02061e-04
  3   6  18 128 -2.82191e-04
  3   6  18 129 -2.81692e-04
  3   6  18 142 -6.49796e-04
  3   6  18 143  6.48843e-04
  3   6  18 144 -7.19373e-04
  3   6  18 145 -7.10569e-04
  3   6  18 148  3.63004e-04
  3   6  18 149 -3.64331e-04
  3   6  18 152 -2.15540e-04
  3   6  18 153 -2.14297e-04
  3   7   8  18  8.71963e-05
  3   7   8  29 -9.90092e-04
  3   7   8  43  3.08408e-04
  3   7   8  52  5.22329e-04
  3   7   8  59  1.46561e-03
  3   7   8  67  7.15433e-04
  3   7   8  92  4.27366e-04
  3   7   8  98  8.27022e-04
  3   7   8 103  3.00027e-05
  3   7   8 104 -8.26709e-04
  3   7   8 109  4.32693e-04
  3   7   8 114 -7.55401e-04
  3   7   8 125  2.49470e-04
  3   7   8 138 -1.54555e-03
  3   7   8 150  1.55466e-05
  3   7   8 151 -9.99826e-04
  3   7   8 154  1.72431e-03
  3   7   8 159  1.86780e-04
  3   7   8 161  1.86752e-04
  3   7   8 165 -2.47715e-04
  3   7   8 169  2.40764e-05
  3   7   8 176 -1.11539e-04
  3   7   9   8 -7.36101e-05
  3   7   9  10  2.61675e-05
  3   7   9  11  2.58591e-05
  3   7   9  15  2.91078e-05
  3   7   9  16 -4.17324e-05
  3   7   9  20  1.05986e-04
  3   7   9  21 -1.03777e-04
  3   7   9  25  1.32066e-04
  3   7   9  26  1.32554e-04
  3   7   9  28 -2.79260e-05
  3   7   9  31  2.15480e-04
  3   7   9  34 -8.69028e-05
  3   7   9  37 -1.30031e-05
  3   7   9  40 -2.69611e-03
  3   7   9  45  3.74092e-04
  3   7   9  47  2.87231e-05
  3   7   9  48  1.28470e-05
  3   7   9  49 -1.27237e-05
  3   7   9  54 -2.11406e-04
  3   7   9  55 -2.08781e-04
  3   7   9  61  1.28208e-05
  3   7   9  75  6.64325e-05
  3   7   9  94  2.53109e-04
  3   7   9 101 -1.42348e-05
  3   7   9 106 -5.43053e-05
  3   7   9 107 -5.42965e-05
  3   7   9 113  1.25101e-04
  3   7   9 116 -5.04211e-05
  3   7   9 120  4.22787e-05
  3   7   9 121 -4.22627e-05
  3   7   9 128 -2.70199e-04
  3   7   9 129 -2.73671e-04
  3   7   9 131 -1.58979e-03
  3   7   9 135  1.04802e-04
  3   7   9 136  1.83055e-04
  3   7   9 137 -1.82924e-04
  3   7   9 142 -3.42709e-04
  3   7   9 143 -3.73837e-04
  3   7   9 144 -1.52641e-04
  3   7   9 145 -1.52071e-04
  3   7   9 148 -9.54444e-05
  3   7   9 149 -9.85902e-05
  3   7   9 152 -3.62020e-04
  3   7   9 153  3.59254e-04
  3   7  10   8 -2.62750e-04
  3   7  10  15 -4.16651e-04
  3   7  10  16 -4.29762e-04
  3   7  10  20  1.19154e-05
  3   7  10  25  1.12248e-05
  3   7  10  26 -1.08595e-05
  3   7  10  28 -5.42095e-04
  3   7  10  31  1.87897e-04
  3   7  10  37  3.96762e-04
  3   7  10  45 -2.52555e-04
  3   7  10  47  1.27945e-04
  3   7  10  55  1.00228e-05
  3   7  10  61  3.30957e-04
  3   7  10  62 -3.27447e-04
  3   7  10  64 -1.63205e-04
  3   7  10  69 -6.53404e-05
  3   7  10  70 -6.56327e-05
  3   7  10  72  4.61979e-05
  3   7  10  79 -1.80693e-05
  3   7  10  94  1.47079e-05
  3   7  10 116  1.96432e-05
  3   7  10 118 -1.11372e-04
  3   7  10 128 -1.74071e-05
  3   7  10 129 -1.58404e-05
  3   7  10 142 -3.30675e-05
  3   7  10 144 -1.82351e-05
  3   7  10 145 -1.45146e-05
  3   7  10 148  1.03585e-05
  3   7  10 149 -1.30074e-05
  3   7  10 152 -1.31182e-05
  3   7  11   7  7.98068e-04
  3   7  11  12 -6.28676e-04
  3   7  11  19 -2.83886e-04
  3   7  11  24 -3.10648e-04
  3   7  11  28 -8.15223e-05
  3   7  11  36  2.16708e-04
  3   7  11  41 -1.34041e-04
  3   7  11  42 -8.34657e-05
  3   7  11  51  3.13260e-04
  3   7  11  56  8.60292e-05
  3   7  11  63 -7.04915e-05
  3   7  11  64 -7.93493e-05
  3   7  11  71 -9.42305e-05
  3   7  11  77  9.16322e-05
  3   7  11  80 -1.39205e-05
  3   7  11  85 -1.00598e-04
  3   7  11  89  5.97898e-05
  3   7  11  91  9.15887e-05
  3   7  11 134  9.10435e-05
  3   7  11 144 -1.67955e-05
  3   7  11 150 -7.47273e-05
  3   7  11 162  8.58594e-05
  3   7  11 163 -5.03762e-05
  3   7  12  13  1.33400e-04
  3   7  12  14  1.15166e-05
  3   7  12  17  2.38173e-04
  3   7  12  20  1.23992e-04
  3   7  12  23 -1.43744e-05
  3   7  12  28 -1.35245e-05
  3   7  12  35  1.76051e-05
  3   7  12  37  7.99011e-05
  3   7  12  39 -2.89871e-04
  3   7  12  41  6.30101e-05
  3   7  12  42 -1.88525e-05
  3   7  12  50  1.47989e-04
  3   7  12  56  9.74140e-05
  3   7  12  64 -1.14548e-04
  3   7  12  70  2.16339e-04
  3   7  12  72 -8.34699e-05
  3   7  12  73 -9.01979e-05
  3   7  12  76  1.01601e-05
  3   7  12  78 -5.23616e-05
  3   7  12  79  8.04825e-05
  3   7  12  81 -5.60426e-05
  3   7  12  82  2.23078e-05
  3   7  12  83 -2.91915e-04
  3   7  12  84  2.57519e-04
  3   7  12  85 -1.14832e-04
  3   7  12  86 -1.87220e-04
  3   7  12  87 -4.18010e-05
  3   7  12  89 -3.53557e-04
  3   7  12  90  1.62666e-04
  3   7  12  91 -1.58009e-04
  3   7  12  95  3.84739e-05
  3   7  12 113 -2.10231e-04
  3   7  12 119 -1.42981e-04
  3   7  12 120  1.86285e-05
  3   7  12 126 -3.70245e-05
  3   7  12 127 -1.25004e-05
  3   7  12 132 -1.25357e-05
  3   7  12 134 -4.75856e-05
  3   7  12 135 -1.34320e-04
  3   7  12 136 -2.05828e-04
  3   7  12 137 -1.97513e-04
  3   7  12 140  3.89153e-05
  3   7  12 142  3.09010e-05
  3   7  12 143 -3.46977e-05
  3   7  12 144  1.78905e-04
  3   7  12 148 -3.40370e-05
  3   7  12 149  1.59200e-05
  3   7  12 150 -1.21788e-04
  3   7  12 152  2.30005e-04
  3   7  12 155  8.09254e-05
  3   7  12 156  4.75207e-05
  3   7  12 157 -4.48413e-05
  3   7  12 161  1.26591e-05
  3   7  12 163 -5.12635e-05
  3   7  12 164  2.68968e-04
  3   7  12 169  3.76370e-05
  3   7  12 173 -1.42271e-05
  3   7  12 176  2.97350e-05
  3   7  13  14  1.88343e-05
  3   7  13  17 -4.87953e-05
  3   7  13  22  1.17906e-04
  3   7  13  23  7.37130e-05
  3   7  13  30  3.22230e-05
  3   7  13  35 -1.08833e-05
  3   7  13  42  2.46750e-05
  3   7  13  50  1.21212e-05
  3   7  13  53  5.35733e-05
  3   7  13  58 -2.87068e-05
  3   7  13  60  1.43865e-04
  3   7  13  66 -2.86858e-05
  3   7  13  68  2.74010e-05
  3   7  13  95 -3.98659e-05
  3   7  13  97  1.02326e-04
  3   7  13  99 -6.51365e-05
  3   7  13 102  5.26774e-05
  3   7  13 105 -5.34919e-05
  3   7  13 108 -1.69630e-05
  3   7  13 115  1.88070e-05
  3   7  13 123 -1.28875e-04
  3   7  13 124  4.57462e-05
  3   7  13 130  1.26382e-05
  3   7  13 139  7.08227e-05
  3   7  13 146 -2.01739e-05
  3   7  13 150 -2.26063e-04
  3   7  13 152  1.15652e-05
  3   7  13 155 -7.24579e-05
  3   7  13 158 -1.61920e-05
  3   7  13 172 -1.16335e-05
  3   7  14  11 -7.94600e-05
  3   7  14  18 -2.57284e-05
  3   7  14  29 -3.28488e-04
  3   7  14  40 -3.76427e-04
  3   7  14  43  1.30585e-04
  3   7  14  52  2.20138e-04
  3   7  14  59  1.87175e-04
  3   7  14  67  1.61210e-04
  3   7  14  92  2.82050e-04
  3   7  14  96  4.47317e-04
  3   7  14  98  1.33714e-04
  3   7  14 103 -2.15275e-05
  3   7  14 104 -1.85952e-04
  3   7  14 109  5.80602e-05
  3   7  14 114 -2.73142e-04
  3   7  14 122 -1.89941e-04
  3   7  14 125  4.47507e-04
  3   7  14 131 -3.10279e-04
  3   7  14 133 -4.67396e-04
  3   7  14 138 -3.46143e-04
  3   7  14 140 -8.32362e-04
  3   7  14 147  4.22336e-04
  3   7  14 150  3.29630e-05
  3   7  14 151 -6.58817e-04
  3   7  14 154  1.11450e-04
  3   7  14 159  1.06729e-04
  3   7  14 161  2.01943e-04
  3   7  14 165 -2.01673e-04
  3   7  14 176  4.30509e-05
  3   7  15   9 -2.96565e-05
  3   7  15  10  1.84398e-04
  3   7  15  11 -1.82985e-04
  3   7  15  15 -1.55897e-05
  3   7  15  20 -2.73656e-04
  3   7  15  21 -2.74631e-04
  3   7  15  25  1.49281e-05
  3   7  15  37 -1.30591e-05
  3   7  15  44 -8.91572e-05
  3   7  15  47 -1.61641e-05
  3   7  15  48  1.60240e-05
  3   7  15  49  1.53912e-05
  3   7  15  54 -4.71392e-04
  3   7  15  56  6.17287e-04
  3   7  15  57  6.17258e-04
  3   7  15  62 -1.64665e-05
  3   7  15  74 -3.01771e-04
  3   7  15  75  3.01090e-04
  3   7  15  94 -9.38319e-05
  3   7  15 106  8.20024e-04
  3   7  15 110 -1.47369e-05
  3   7  15 111  1.25945e-04
  3   7  15 112 -6.48307e-04
  3   7  15 113  4.57687e-04
  3   7  15 116  2.11899e-04
  3   7  15 118 -3.17738e-05
  3   7  15 120 -6.53067e-05
  3   7  15 121  6.17296e-05
  3   7  15 127  3.42877e-05
  3   7  15 128  5.72037e-05
  3   7  15 129  6.38177e-05
  3   7  15 134  5.90857e-05
  3   7  15 135  5.94475e-05
  3   7  15 137  1.76275e-04
  3   7  15 142 -1.62428e-04
  3   7  15 143  1.43137e-04
  3   7  15 145  5.31082e-05
  3   7  15 148  8.66859e-05
  3   7  15 149 -8.14201e-05
  3   7  15 152 -4.43736e-04
  3   7  15 156  2.42265e-04
  3   7  15 162 -2.39953e-04
  3   7  15 163 -2.40297e-04
  3   7  15 166 -1.85560e-04
  3   7  15 167 -1.86029e-04
  3   7  15 170 -5.58774e-04
  3   7  15 174 -4.48447e-05
  3   7  15 175  4.45685e-05
  3   7  16   9  3.31976e-04
  3   7  16  10  4.22263e-04
  3   7  16  11  4.21577e-04
  3   7  16  15 -1.89881e-04
  3   7  16  20  7.56165e-05
  3   7  16  21 -7.41260e-05
  3   7  16  27  1.27857e-04
  3   7  16  34  1.02689e-04
  3   7  16  37  3.09044e-04
  3   7  16  38  3.09226e-04
  3   7  16  44  8.65882e-05
  3   7  16  47 -5.28402e-05
  3   7  16  48 -4.16823e-04
  3   7  16  49 -4.17386e-04
  3   7  16  56 -3.64216e-05
  3   7  16  57 -3.82295e-05
  3   7  16  62 -1.42210e-04
  3   7  16  65 -1.96452e-04
  3   7  16  69 -1.19474e-04
  3   7  16  70 -1.19266e-04
  3   7  16  72  1.93996e-05
  3   7  16  73  1.96825e-05
  3   7  16  78 -9.26360e-05
  3   7  16  79 -9.26305e-05
  3   7  16  83 -1.66353e-04
  3   7  16  84  1.66149e-04
  3   7  16  87 -4.41222e-05
  3   7  16  90  9.10231e-05
  3   7  16  91  9.09537e-05
  3   7  16  93 -1.61525e-05
  3   7  16  94  9.97481e-04
  3   7  16 106  2.57399e-05
  3   7  16 111  9.30614e-04
  3   7  16 112  5.95350e-05
  3   7  16 113 -5.41322e-05
  3   7  16 116  1.32694e-03
  3   7  16 118 -1.70561e-04
  3   7  16 119 -5.39157e-04
  3   7  16 120  3.75715e-04
  3   7  16 121 -3.75631e-04
  3   7  16 127  7.03847e-04
  3   7  16 128 -2.11613e-03
  3   7  16 129 -2.10326e-03
  3   7  16 142 -3.26510e-03
  3   7  16 143  3.24598e-03
  3   7  16 144 -3.51012e-03
  3   7  16 145 -3.50619e-03
  3   7  16 148  1.79232e-03
  3   7  16 149  1.78960e-03
  3   7  16 152 -1.69315e-05
  3   7  16 156 -2.59372e-05
  3   7  17  10 -1.47219e-04
  3   7  17  11 -1.46367e-04
  3   7  17  15 -2.19371e-04
  3   7  17  20 -3.11959e-05
  3   7  17  21  2.96160e-05
  3   7  17  27 -1.03277e-03
  3   7  17  31  8.09262e-04
  3   7  17  33  2.33564e-05
  3   7  17  44  6.97239e-04
  3   7  17  47 -2.05668e-05
  3   7  17  48 -2.85841e-05
  3   7  17  54 -8.53224e-05
  3   7  17  55  8.40892e-05
  3   7  17  56 -3.66169e-05
  3   7  17  57 -1.07586e-04
  3   7  17  62 -3.03772e-04
  3   7  17  65 -2.11833e-04
  3   7  17  69 -1.22100e-04
  3   7  17  72 -6.38283e-04
  3   7  17  73  6.37631e-04
  3   7  17  78 -4.44619e-04
  3   7  17  83  4.70709e-05
  3   7  17  87 -8.20672e-05
  3   7  17  90 -1.58063e-04
  3   7  17  91  1.57578e-04
  3   7  17  93 -1.45238e-05
  3   7  17  94  2.69511e-04
  3   7  17 106 -4.13112e-04
  3   7  17 107 -4.13481e-04
  3   7  17 110  1.15392e-04
  3   7  17 111  1.28364e-04
  3   7  17 112 -6.78275e-05
  3   7  17 113  5.07044e-04
  3   7  17 116  7.35230e-04
  3   7  17 118  7.50505e-05
  3   7  17 119 -7.56487e-04
  3   7  17 120  1.50231e-04
  3   7  17 127  6.75763e-04
  3   7  17 128 -8.36211e-04
  3   7  17 129 -8.36801e-04
  3   7  17 142 -1.18956e-03
  3   7  17 143 -1.19579e-03
  3   7  17 144 -1.48072e-03
  3   7  17 145  1.52473e-03
  3   7  17 148  8.17105e-04
  3   7  17 149 -8.18697e-04
  3   7  17 152 -5.78953e-04
  3   7  17 153 -5.60921e-04
  3   7  17 156 -2.98900e-05
  3   7  18  15 -3.89791e-05
  3   7  18  20  9.78414e-05
  3   7  18  21 -9.83018e-05
  3   7  18  25  4.83731e-05
  3   7  18  31 -2.25723e-04
  3   7  18  33 -1.96431e-04
  3   7  18  37  2.60379e-04
  3   7  18  44  4.38895e-04
  3   7  18  48  1.81684e-04
  3   7  18  54  4.74210e-04
  3   7  18  55 -1.17960e-05
  3   7  18  56 -2.99369e-04
  3   7  18  57 -2.80757e-04
  3   7  18  62 -1.18429e-05
  3   7  18  74  9.37430e-05
  3   7  18  75  9.37659e-05
  3   7  18  78 -1.16664e-05
  3   7  18  94  7.59020e-05
  3   7  18 100  2.47764e-04
  3   7  18 101 -2.47361e-04
  3   7  18 107 -1.60506e-05
  3   7  18 110  5.95575e-04
  3   7  18 111 -5.93084e-04
  3   7  18 112 -1.70743e-04
  3   7  18 113  2.13663e-05
  3   7  18 116 -1.13332e-04
  3   7  18 118  1.64053e-04
  3   7  18 119  1.00059e-04
  3   7  18 120  3.71424e-05
  3   7  18 121  3.61516e-05
  3   7  18 127 -4.07425e-05
  3   7  18 128 -3.67206e-05
  3   7  18 129  3.81916e-05
  3   7  18 134 -2.92620e-04
  3   7  18 135  2.92838e-04
  3   7  18 137 -1.26243e-04
  3   7  18 142  6.34766e-05
  3   7  18 143  8.29348e-05
  3   7  18 144 -2.18200e-05
  3   7  18 145 -2.35630e-05
  3   7  18 148 -3.50884e-05
  3   7  18 149 -4.05934e-05
  3   7  18 156 -3.35463e-04
  3   7  18 162  1.03565e-04
  3   7  18 163 -1.03428e-04
  3   7  18 166  1.25596e-04
  3   7  18 167 -1.26042e-04
  3   7  18 170  3.95897e-04
  3   7  18 171 -3.96174e-04
  3   7  18 174  4.01769e-05
  3   7  18 175 -4.03049e-05
  3   8   9   8 -4.25829e-05
  3   8   9  15 -7.05275e-05
  3   8   9  16 -2.64685e-05
  3   8   9  25 -6.35430e-05
  3   8   9  26  6.34542e-05
  3   8   9  31  3.85479e-05
  3   8   9  45  1.51547e-05
  3   8   9  47  1.83485e-04
  3   8   9  54  7.63290e-05
  3   8   9  55 -7.54654e-05
  3   8   9  61 -1.35450e-05
  3   8   9  75  5.98941e-05
  3   8   9  94  1.17317e-05
  3   8   9 101  1.19468e-05
  3   8   9 111  1.01500e-05
  3   8   9 113  2.19246e-05
  3   8   9 116 -1.84105e-04
  3   8   9 128 -2.68463e-05
  3   8   9 129  2.80101e-05
  3   8   9 135  3.34104e-05
  3   8   9 136  7.69990e-05
  3   8   9 137  7.69389e-05
  3   8   9 142  2.80305e-04
  3   8   9 143 -3.77655e-04
  3   8   9 144  6.20854e-04
  3   8   9 145 -7.94200e-04
  3   8   9 148 -2.28726e-04
  3   8   9 149  2.46198e-04
  3   8   9 152  3.15632e-04
  3   8   9 153  3.11689e-04
  3   8  10   8  2.34025e-04
  3   8  10  10 -7.96839e-05
  3   8  10  11  8.02657e-05
  3   8  10  15 -4.12746e-04
  3   8  10  16  4.47429e-04
  3   8  10  20 -1.56571e-04
  3   8  10  21 -1.59457e-04
  3   8  10  28  4.91053e-04
  3   8  10  31 -2.31216e-04
  3   8  10  37 -4.10944e-04
  3   8  10  45  4.02024e-04
  3   8  10  47  4.06066e-05
  3   8  10  56 -2.18693e-05
  3   8  10  57  2.27876e-05
  3   8  10  61 -3.32351e-04
  3   8  10  62 -3.17659e-04
  3   8  10  64  8.19394e-05
  3   8  10  69 -5.29614e-05
  3   8  10  70  5.40452e-05
  3   8  10  72 -5.11149e-05
  3   8  10  94  1.07684e-05
  3   8  10 116  1.32120e-05
  3   8  10 118  1.07411e-04
  3   8  10 122 -8.13453e-04
  3   8  10 126  1.04716e-05
  3   8  10 127 -1.02634e-05
  3   8  10 128 -1.24239e-05
  3   8  10 129  1.22874e-05
  3   8  10 140  9.69976e-04
  3   8  10 142  2.60084e-05
  3   8  10 143 -6.14672e-05
  3   8  10 144  5.86036e-05
  3   8  10 145  9.67001e-05
  3   8  10 149  2.27347e-05
  3   8  11  13 -2.30020e-05
  3   8  11  14 -9.17640e-05
  3   8  11  17 -8.09274e-05
  3   8  11  23 -3.04446e-05
  3   8  11  28  4.51990e-05
  3   8  11  35  2.63257e-05
  3   8  11  37 -1.63419e-05
  3   8  11  39  6.16872e-05
  3   8  11  42 -6.73456e-05
  3   8  11  49  1.33095e-04
  3   8  11  50 -1.49197e-04
  3   8  11  56  6.46319e-05
  3   8  11  57  2.92252e-05
  3   8  11  60  3.25377e-05
  3   8  11  64  6.28250e-05
  3   8  11  66 -1.28523e-05
  3   8  11  68  4.42149e-05
  3   8  11  69 -1.85921e-04
  3   8  11  70 -1.86199e-04
  3   8  11  72  3.08369e-05
  3   8  11  73  2.08295e-05
  3   8  11  76 -6.30865e-05
  3   8  11  78  1.77610e-05
  3   8  11  80 -1.39334e-05
  3   8  11  81 -1.87571e-04
  3   8  11  82  2.01414e-05
  3   8  11  83  1.67590e-04
  3   8  11  84 -1.73817e-04
  3   8  11  85 -7.05342e-05
  3   8  11  86  9.25606e-05
  3   8  11  87  2.64875e-05
  3   8  11  89  2.75440e-05
  3   8  11  90 -1.28550e-04
  3   8  11  91  2.23704e-05
  3   8  11  95  1.10698e-05
  3   8  11 113  1.01510e-04
  3   8  11 124 -1.19516e-04
  3   8  11 126  1.48525e-05
  3   8  11 134 -2.03789e-04
  3   8  11 135 -1.81494e-04
  3   8  11 136  1.81093e-05
  3   8  11 142 -1.77745e-05
  3   8  11 143  1.84466e-05
  3   8  11 144 -9.46552e-05
  3   8  11 148 -1.52593e-05
  3   8  11 156  3.04394e-05
  3   8  11 157 -3.48944e-05
  3   8  11 160 -1.20922e-04
  3   8  11 162 -5.71388e-05
  3   8  11 163  6.25304e-05
  3   8  11 164 -2.18805e-04
  3   8  11 176 -1.88269e-05
  3   8  12   7  8.20276e-05
  3   8  12  12 -7.08012e-05
  3   8  12  19  4.09048e-04
  3   8  12  24  3.46585e-05
  3   8  12  36 -3.28201e-04
  3   8  12  41 -1.57733e-04
  3   8  12  51 -4.42901e-04
  3   8  12  63  2.30641e-04
  3   8  12  64 -8.91525e-05
  3   8  12  71  6.16857e-05
  3   8  12  77  3.15606e-05
  3   8  12  80  7.51496e-05
  3   8  12  89  4.19778e-05
  3   8  12 144 -2.26649e-05
  3   8  12 148 -5.12626e-05
  3   8  12 150 -9.00040e-05
  3   8  12 152  1.08150e-05
  3   8  12 156  1.04754e-04
  3   8  13  18 -1.37997e-05
  3   8  13  29  2.34790e-05
  3   8  13  43 -6.01062e-05
  3   8  13  52  1.64149e-05
  3   8  13  59 -1.59116e-04
  3   8  13  98 -6.42086e-05
  3   8  13 103  3.62264e-05
  3   8  13 104  6.05867e-05
  3   8  13 109 -5.82070e-05
  3   8  13 114  8.99067e-05
  3   8  13 125 -1.37413e-04
  3   8  13 138  4.34028e-05
  3   8  13 151  8.71246e-04
  3   8  13 159  1.10910e-05
  3   8  13 161 -2.06962e-05
  3   8  13 176  2.82510e-05
  3   8  14  11  1.41827e-05
  3   8  14  14 -4.23146e-05
  3   8  14  22 -1.25075e-04
  3   8  14  23 -1.97205e-05
  3   8  14  30  1.17494e-04
  3   8  14  39  3.82901e-05
  3   8  14  42  2.83271e-04
  3   8  14  48 -1.17964e-05
  3   8  14  53  4.53330e-05
  3   8  14  54  1.91569e-05
  3   8  14  55  1.47965e-05
  3   8  14  58  5.04004e-05
  3   8  14  66  2.01516e-04
  3   8  14  68 -1.01209e-05
  3   8  14  74  3.14916e-05
  3   8  14  75 -1.40723e-05
  3   8  14  88 -1.37969e-05
  3   8  14  93  1.54220e-05
  3   8  14  95 -1.88176e-04
  3   8  14  97 -2.82073e-04
  3   8  14  99  1.37899e-04
  3   8  14 102 -1.04054e-05
  3   8  14 105  1.67676e-04
  3   8  14 106 -1.02497e-05
  3   8  14 108 -2.95781e-05
  3   8  14 112  1.58119e-05
  3   8  14 117  1.90105e-05
  3   8  14 118  1.26236e-05
  3   8  14 123  5.20341e-04
  3   8  14 124  1.30122e-05
  3   8  14 132  5.16481e-04
  3   8  14 139  4.77389e-05
  3   8  14 141  6.74036e-05
  3   8  14 146  1.16670e-04
  3   8  14 150  1.07995e-03
  3   8  14 151  1.86407e-05
  3   8  14 155 -7.22138e-05
  3   8  14 158  3.60099e-05
  3   8  14 160 -5.70072e-05
  3   8  14 170 -1.15242e-05
  3   8  14 171 -1.23900e-05
  3   8  14 172  2.29816e-05
  3   8  14 177 -7.58356e-05
  3   8  15   9  2.87244e-04
  3   8  15  10 -1.82855e-04
  3   8  15  11 -1.83929e-04
  3   8  15  15 -1.97540e-04
  3   8  15  20 -2.19169e-05
  3   8  15  21  2.23952e-05
  3   8  15  25 -5.52077e-05
  3   8  15  27  3.24551e-05
  3   8  15  34  1.37394e-05
  3   8  15  37  6.08685e-05
  3   8  15  38 -6.20527e-05
  3   8  15  44 -3.85494e-04
  3   8  15  47  1.22352e-04
  3   8  15  48  4.57303e-05
  3   8  15  49 -4.41254e-05
  3   8  15  54  3.99557e-04
  3   8  15  56 -5.44832e-04
  3   8  15  57  5.44137e-04
  3   8  15  62  5.04834e-05
  3   8  15  74  1.99036e-04
  3   8  15  75  1.97652e-04
  3   8  15  94  5.24022e-05
  3   8  15  96 -2.77260e-05
  3   8  15 100 -2.16432e-05
  3   8  15 106 -7.35428e-04
  3   8  15 110  1.30601e-05
  3   8  15 111 -1.32617e-04
  3   8  15 112  6.09974e-04
  3   8  15 113  4.07730e-04
  3   8  15 116 -1.07898e-04
  3   8  15 118 -5.79561e-05
  3   8  15 119 -2.39135e-05
  3   8  15 120  4.92721e-05
  3   8  15 121  5.18053e-05
  3   8  15 127 -3.24783e-05
  3   8  15 128 -3.62842e-05
  3   8  15 129  2.99519e-05
  3   8  15 131 -1.51641e-04
  3   8  15 133 -2.41075e-04
  3   8  15 134 -5.69134e-05
  3   8  15 135  6.39594e-05
  3   8  15 137 -1.94240e-04
  3   8  15 140 -2.31299e-04
  3   8  15 142  1.24696e-04
  3   8  15 143  1.42397e-04
  3   8  15 144 -9.40454e-05
  3   8  15 145  3.54259e-05
  3   8  15 147 -1.50024e-04
  3   8  15 148 -2.09259e-05
  3   8  15 149 -2.81690e-05
  3   8  15 152  7.24007e-04
  3   8  15 156 -2.14394e-04
  3   8  15 162  2.10774e-04
  3   8  15 163 -2.07644e-04
  3   8  15 166  1.62966e-04
  3   8  15 167 -1.63493e-04
  3   8  15 170  4.90431e-04
  3   8  15 174  4.36986e-05
  3   8  15 175  3.86273e-05
  3   8  16   9  2.06975e-04
  3   8  16  10  2.99387e-04
  3   8  16  11 -2.98600e-04
  3   8  16  15 -1.10900e-04
  3   8  16  20  3.24672e-04
  3   8  16  21  3.25121e-04
  3   8  16  25 -2.68864e-05
  3   8  16  27  2.54749e-05
  3   8  16  34  8.91287e-05
  3   8  16  37 -3.82646e-05
  3   8  16  38  3.87263e-05
  3   8  16  40  2.27360e-04
  3   8  16  44 -9.46067e-05
  3   8  16  47 -1.50015e-04
  3   8  16  48  3.72741e-04
  3   8  16  49 -3.73184e-04
  3   8  16  56 -4.73519e-05
  3   8  16  57  4.86374e-05
  3   8  16  65 -1.22379e-04
  3   8  16  69 -1.06613e-04
  3   8  16  70  1.06532e-04
  3   8  16  72 -8.58695e-05
  3   8  16  73  8.60356e-05
  3   8  16  78 -4.77771e-05
  3   8  16  79  4.77045e-05
  3   8  16  83 -1.51534e-04
  3   8  16  84 -1.51493e-04
  3   8  16  87 -5.95655e-05
  3   8  16  90  9.37145e-05
  3   8  16  91 -9.36968e-05
  3   8  16  93  2.38768e-05
  3   8  16  94  8.78040e-04
  3   8  16 106  1.43164e-05
  3   8  16 111  8.18631e-04
  3   8  16 112 -1.13912e-04
  3   8  16 113  7.42872e-05
  3   8  16 116  1.37864e-03
  3   8  16 118  1.46685e-05
  3   8  16 119 -4.90204e-04
  3   8  16 120  3.70815e-04
  3   8  16 121  3.70710e-04
  3   8  16 127  5.20947e-04
  3   8  16 128 -1.72448e-03
  3   8  16 129  1.71286e-03
  3   8  16 131 -1.52730e-05
  3   8  16 140  2.08253e-04
  3   8  16 142 -2.70718e-03
  3   8  16 143 -2.69105e-03
  3   8  16 144 -2.90166e-03
  3   8  16 145  2.88771e-03
  3   8  16 147 -1.30616e-05
  3   8  16 148  1.86880e-03
  3   8  16 149 -1.86583e-03
  3   8  16 152  7.89638e-05
  3   8  16 156 -1.28257e-05
  3   8  17  10 -6.84456e-05
  3   8  17  11  4.53154e-05
  3   8  17  15 -3.10292e-04
  3   8  17  20 -1.26168e-04
  3   8  17  21 -1.50547e-04
  3   8  17  27 -2.84425e-04
  3   8  17  37 -1.07793e-05
  3   8  17  44  7.33943e-05
  3   8  17  47  1.98134e-05
  3   8  17  54  7.12590e-05
  3   8  17  55  7.25831e-05
  3   8  17  56 -1.00387e-05
  3   8  17  57 -7.47704e-05
  3   8  17  62 -1.60859e-04
  3   8  17  65 -2.52040e-04
  3   8  17  69 -3.36509e-04
  3   8  17  72  5.09133e-04
  3   8  17  73  5.08586e-04
  3   8  17  78 -4.80385e-04
  3   8  17  83  2.40260e-05
  3   8  17  87 -3.27919e-05
  3   8  17  90 -1.62266e-04
  3   8  17  91 -1.61863e-04
  3   8  17  94  2.60137e-04
  3   8  17 106  3.47150e-04
  3   8  17 107 -3.47981e-04
  3   8  17 110  1.91204e-05
  3   8  17 112 -3.09748e-05
  3   8  17 113  4.26515e-04
  3   8  17 116  7.55012e-04
  3   8  17 119 -8.66287e-04
  3   8  17 120  1.79519e-04
  3   8  17 122 -2.20248e-04
  3   8  17 127  2.28958e-04
  3   8  17 128 -7.22908e-04
  3   8  17 129  7.22696e-04
  3   8  17 142 -1.16131e-03
  3   8  17 143  1.16464e-03
  3   8  17 144 -1.62235e-03
  3   8  17 145 -1.65864e-03
  3   8  17 148  1.10469e-03
  3   8  17 149  1.10633e-03
  3   8  17 152  8.94059e-04
  3   8  17 153 -9.04640e-04
  3   8  17 156 -2.86809e-05
  3   8  18  10 -7.70943e-05
  3   8  18  11  7.80347e-05
  3   8  18  15 -1.22442e-05
  3   8  18  20 -3.04278e-05
  3   8  18  21 -2.87364e-05
  3   8  18  25 -5.11396e-05
  3   8  18  27 -3.67355e-05
  3   8  18  31  6.49639e-04
  3   8  18  33  1.44015e-04
  3   8  18  37 -3.52666e-04
  3   8  18  40  5.18255e-05
  3   8  18  44  6.20654e-04
  3   8  18  47  4.69962e-05
  3   8  18  48 -1.56651e-04
  3   8  18  54 -4.28434e-04
  3   8  18  56  2.93056e-04
  3   8  18  57 -2.84241e-04
  3   8  18  62 -2.48800e-05
  3   8  18  69 -1.86322e-05
  3   8  18  74 -1.34078e-04
  3   8  18  75  1.33718e-04
  3   8  18  94 -1.85147e-05
  3   8  18  96 -5.83081e-05
  3   8  18 100 -2.43507e-04
  3   8  18 101 -2.43441e-04
  3   8  18 106 -1.22421e-05
  3   8  18 110 -5.38936e-04
  3   8  18 111 -5.39116e-04
  3   8  18 113 -5.08808e-05
  3   8  18 116  1.45085e-04
  3   8  18 118  1.17319e-04
  3   8  18 119 -1.18363e-04
  3   8  18 120 -3.07655e-05
  3   8  18 121  2.94980e-05
  3   8  18 127  3.79782e-05
  3   8  18 128  2.55752e-05
  3   8  18 129  2.97670e-05
  3   8  18 133  6.59503e-05
  3   8  18 134  2.66813e-04
  3   8  18 135  2.61871e-04
  3   8  18 137  9.47832e-05
  3   8  18 142 -8.10417e-05
  3   8  18 143  6.81269e-05
  3   8  18 144  1.66318e-05
  3   8  18 145  5.48260e-05
  3   8  18 148  3.55434e-05
  3   8  18 149 -3.14427e-05
  3   8  18 152 -8.09080e-05
  3   8  18 153 -6.38722e-05
  3   8  18 156  3.08770e-04
  3   8  18 162 -9.46772e-05
  3   8  18 163 -9.86888e-05
  3   8  18 166 -1.15129e-04
  3   8  18 167 -1.15639e-04
  3   8  18 170 -3.61383e-04
  3   8  18 171 -3.61493e-04
  3   8  18 174 -3.16469e-05
  3   8  18 175 -3.72453e-05
  3   9  10  12  1.91402e-04
  3   9  10  19 -5.47998e-05
  3   9  10  24  1.05820e-04
  3   9  10  41  1.00586e-04
  3   9  10  43  2.28411e-04
  3   9  10  51  7.20753e-05
  3   9  10  52 -5.18397e-05
  3   9  10  54 -2.12503e-05
  3   9  10  59  4.53893e-04
  3   9  10  62 -2.77851e-05
  3   9  10  67  2.51781e-04
  3   9  10  77 -5.40338e-05
  3   9  10  98  4.01645e-04
  3   9  10 104 -2.61918e-04
  3   9  10 109  2.86742e-04
  3   9  10 138 -4.46875e-04
  3   9  10 159  5.51784e-05
  3   9  10 161  1.15299e-04
  3   9  10 165 -1.22909e-04
  3   9  10 173 -5.02137e-05
  3   9  10 176 -5.48726e-05
  3   9  11   8  2.75179e-04
  3   9  11  10 -4.24459e-05
  3   9  11  11  4.03070e-05
  3   9  11  15  5.20437e-04
  3   9  11  16  5.29614e-04
  3   9  11  20 -1.72100e-04
  3   9  11  21 -1.71956e-04
  3   9  11  25  5.47757e-05
  3   9  11  26 -5.26508e-05
  3   9  11  28  5.40868e-04
  3   9  11  31 -2.56755e-04
  3   9  11  37 -3.50137e-04
  3   9  11  45  3.98225e-04
  3   9  11  47  5.93266e-05
  3   9  11  54 -3.52451e-05
  3   9  11  55  3.42209e-05
  3   9  11  61 -2.82929e-04
  3   9  11  64  8.31990e-05
  3   9  11  69 -3.00208e-05
  3   9  11  70  2.97462e-05
  3   9  11  72 -6.85506e-05
  3   9  11  75 -2.76156e-05
  3   9  11  79 -2.90246e-05
  3   9  11  83 -1.43399e-05
  3   9  11  84  1.44392e-05
  3   9  11  91  1.13529e-05
  3   9  11 112  1.02467e-05
  3   9  11 116  1.54195e-04
  3   9  11 117  1.13929e-05
  3   9  11 118  6.91383e-05
  3   9  11 137 -2.19150e-05
  3   9  11 142 -2.34673e-05
  3   9  11 144 -4.87583e-05
  3   9  11 145 -5.74698e-05
  3   9  11 148  4.64860e-05
  3   9  11 149 -2.99819e-05
  3   9  11 152  6.49302e-05
  3   9  11 153  5.42702e-05
  3   9  12   8 -3.56351e-04
  3   9  12  10 -4.20824e-05
  3   9  12  11 -4.41938e-05
  3   9  12  15  7.73923e-04
  3   9  12  16 -7.84709e-04
  3   9  12  20 -5.36733e-05
  3   9  12  21  4.20512e-05
  3   9  12  25  3.49011e-05
  3   9  12  26  3.35547e-05
  3   9  12  28 -8.21025e-04
  3   9  12  31  1.10540e-04
  3   9  12  37  5.45809e-04
  3   9  12  45 -2.84852e-04
  3   9  12  47  3.08985e-04
  3   9  12  54  5.59645e-05
  3   9  12  55  5.22061e-05
  3   9  12  56  3.13097e-05
  3   9  12  57  3.27096e-05
  3   9  12  61  4.31785e-04
  3   9  12  64 -1.30739e-04
  3   9  12  69 -4.37063e-05
  3   9  12  70 -4.34575e-05
  3   9  12  72  1.05387e-04
  3   9  12  75  4.32014e-05
  3   9  12  79  4.33868e-05
  3   9  12  83 -1.44839e-05
  3   9  12  84 -1.45740e-05
  3   9  12  91 -1.31776e-05
  3   9  12  93 -1.30772e-05
  3   9  12  94  2.84780e-05
  3   9  12 112  1.22159e-05
  3   9  12 116 -4.22713e-05
  3   9  12 118 -6.69918e-05
  3   9  12 126 -1.93864e-05
  3   9  12 127 -1.94324e-05
  3   9  12 137 -2.42553e-05
  3   9  12 140 -2.64304e-04
  3   9  12 143  1.29814e-05
  3   9  12 144  1.10209e-05
  3   9  12 145 -1.03566e-04
  3   9  12 148 -2.05725e-05
  3   9  12 149 -1.17046e-05
  3   9  12 152  4.66842e-05
  3   9  12 153 -4.47721e-05
  3   9  13   8 -1.28014e-04
  3   9  13  10 -2.00456e-04
  3   9  13  11 -2.00174e-04
  3   9  13  15  3.75014e-05
  3   9  13  16 -3.53792e-05
  3   9  13  20  2.10847e-04
  3   9  13  21 -2.10952e-04
  3   9  13  25  3.22169e-05
  3   9  13  26  3.25360e-05
  3   9  13  31 -5.12229e-05
  3   9  13  34  6.65381e-04
  3   9  13  45 -3.53248e-04
  3   9  13  47  3.47913e-05
  3   9  13  48 -2.59010e-04
  3   9  13  49  2.59225e-04
  3   9  13  54  6.60414e-04
  3   9  13  55  6.64354e-04
  3   9  13  56  4.55060e-05
  3   9  13  57  3.28962e-05
  3   9  13  74 -7.95767e-05
  3   9  13  75 -8.24964e-05
  3   9  13  94 -1.40369e-03
  3   9  13 101  2.37147e-05
  3   9  13 106  3.72381e-04
  3   9  13 107  3.73113e-04
  3   9  13 111 -5.57937e-04
  3   9  13 113 -7.93845e-04
  3   9  13 116 -1.21772e-03
  3   9  13 118 -3.29430e-05
  3   9  13 120 -9.25231e-04
  3   9  13 121  9.26540e-04
  3   9  13 126 -1.05156e-05
  3   9  13 128  1.54733e-03
  3   9  13 129  1.54384e-03
  3   9  13 131 -2.72613e-04
  3   9  13 136 -1.10932e-04
  3   9  13 137  1.10858e-04
  3   9  13 142  2.85920e-03
  3   9  13 143  2.75859e-03
  3   9  13 144  2.76681e-03
  3   9  13 145  2.67263e-03
  3   9  13 148 -1.08068e-03
  3   9  13 149 -1.07319e-03
  3   9  13 157 -9.59887e-05
  3   9  13 162  1.20502e-04
  3   9  13 163  1.20632e-04
  3   9  13 166 -6.98325e-05
  3   9  13 167  6.99891e-05
  3   9  13 170 -2.35478e-04
  3   9  13 171 -2.35717e-04
  3   9  14   8 -3.22819e-05
  3   9  14  15  4.92477e-05
  3   9  14  16  4.15043e-05
  3   9  14  25  4.47295e-05
  3   9  14  26 -4.52231e-05
  3   9  14  31  6.41834e-05
  3   9  14  34 -6.47972e-05
  3   9  14  37  1.22434e-05
  3   9  14  45 -1.78645e-05
  3   9  14  47 -2.23898e-04
  3   9  14  48 -4.34726e-05
  3   9  14  49 -4.34897e-05
  3   9  14  54  3.82579e-04
  3   9  14  55 -3.76537e-04
  3   9  14  57  1.57220e-05
  3   9  14  61 -2.35986e-05
  3   9  14  75  1.55144e-04
  3   9  14  94  1.02834e-03
  3   9  14  96 -3.95928e-05
  3   9  14 101  1.74693e-04
  3   9  14 106  5.68949e-04
  3   9  14 107 -5.82368e-04
  3   9  14 111  6.55580e-04
  3   9  14 113  6.13407e-04
  3   9  14 116  1.13477e-03
  3   9  14 118 -9.64870e-05
  3   9  14 120  6.49389e-04
  3   9  14 121  6.52807e-04
  3   9  14 122 -1.66823e-05
  3   9  14 126  4.50362e-05
  3   9  14 127 -4.65198e-05
  3   9  14 128 -9.22850e-04
  3   9  14 129  9.20160e-04
  3   9  14 133  2.31843e-04
  3   9  14 135 -2.31779e-04
  3   9  14 136 -1.92423e-04
  3   9  14 137 -1.92315e-04
  3   9  14 140  3.25384e-04
  3   9  14 142 -2.91043e-03
  3   9  14 143  2.84457e-03
  3   9  14 144 -2.95053e-03
  3   9  14 145  2.90521e-03
  3   9  14 147  7.85530e-05
  3   9  14 148  1.06470e-03
  3   9  14 149 -1.06017e-03
  3   9  14 152 -8.09460e-04
  3   9  14 153 -7.56418e-04
  3   9  14 157  3.03904e-04
  3   9  14 162  1.69353e-04
  3   9  14 163 -1.69283e-04
  3   9  14 166 -1.58457e-04
  3   9  14 167 -1.59527e-04
  3   9  14 170 -4.89727e-04
  3   9  14 171  4.90203e-04
  3   9  14 174  2.78032e-05
  3   9  14 175  2.92115e-05
  3   9  15   8 -1.05570e-04
  3   9  15   9  1.07859e-04
  3   9  15  12  2.61520e-04
  3   9  15  13  8.88009e-05
  3   9  15  14  1.88225e-04
  3   9  15  16  1.66689e-04
  3   9  15  17 -1.78219e-04
  3   9  15  19  2.27987e-04
  3   9  15  22 -1.60364e-04
  3   9  15  23 -5.74386e-05
  3   9  15  26  7.59546e-05
  3   9  15  27  1.67278e-04
  3   9  15  28 -1.67250e-04
  3   9  15  29 -2.31103e-04
  3   9  15  30  1.63072e-04
  3   9  15  31  3.30121e-04
  3   9  15  35 -8.63613e-05
  3   9  15  38  1.76691e-04
  3   9  15  42  1.72670e-04
  3   9  15  43 -2.33308e-04
  3   9  15  44 -4.30432e-05
  3   9  15  45  3.42320e-05
  3   9  15  50  7.35802e-05
  3   9  15  51  2.29718e-04
  3   9  15  53  9.30265e-05
  3   9  15  55 -1.17342e-04
  3   9  15  58 -1.53098e-04
  3   9  15  60 -3.27677e-05
  3   9  15  61 -1.15352e-04
  3   9  15  62 -1.11074e-04
  3   9  15  64  1.47407e-04
  3   9  15  65  1.14316e-04
  3   9  15  66  8.56800e-05
  3   9  15  67 -1.52614e-04
  3   9  15  68  1.04541e-04
  3   9  15  71  1.43615e-04
  3   9  15  73  1.62749e-04
  3   9  15  74 -1.60265e-04
  3   9  15  76 -7.26452e-05
  3   9  15  78 -1.68885e-04
  3   9  15  79  1.66645e-04
  3   9  15  80  1.19570e-05
  3   9  15  81 -1.61532e-04
  3   9  15  85  1.90189e-04
  3   9  15  86  1.65793e-04
  3   9  15  88 -2.41281e-05
  3   9  15  89 -1.55872e-04
  3   9  15  90 -1.67573e-04
  3   9  15  91 -1.72091e-04
  3   9  15  93 -3.40060e-05
  3   9  15  94 -1.73618e-05
  3   9  15  97 -6.51760e-05
  3   9  15  99  1.53416e-04
  3   9  15 100  1.38278e-04
  3   9  15 101  1.21980e-04
  3   9  15 102 -4.07088e-05
  3   9  15 105  9.93920e-05
  3   9  15 107 -1.55918e-04
  3   9  15 108 -6.57338e-05
  3   9  15 110 -1.26930e-05
  3   9  15 112  7.50907e-05
  3   9  15 115 -6.13653e-05
  3   9  15 118  1.91610e-05
  3   9  15 119  1.54809e-04
  3   9  15 123  1.16417e-04
  3   9  15 124  7.04305e-05
  3   9  15 125 -2.29009e-04
  3   9  15 126 -1.66043e-04
  3   9  15 130  3.85055e-05
  3   9  15 132 -2.73560e-04
  3   9  15 134  1.61322e-04
  3   9  15 136 -1.58427e-04
  3   9  15 138  1.17635e-04
  3   9  15 139  5.35894e-05
  3   9  15 141 -1.00631e-04
  3   9  15 144  2.07382e-05
  3   9  15 146 -2.04587e-04
  3   9  15 150 -1.32109e-04
  3   9  15 151 -2.46314e-05
  3   9  15 153 -4.36873e-04
  3   9  15 155 -4.22854e-05
  3   9  15 156  1.66270e-04
  3   9  15 157 -1.63965e-04
  3   9  15 158  1.96769e-04
  3   9  15 159  1.69639e-04
  3   9  15 160 -2.76163e-04
  3   9  15 164 -1.75377e-04
  3   9  15 168  9.30541e-05
  3   9  15 171 -1.63352e-04
  3   9  15 172  2.00558e-04
  3   9  15 174  2.47402e-05
  3   9  15 175  1.09028e-05
  3   9  15 177  1.30694e-05
  3   9  16   8 -6.43275e-04
  3   9  16   9  6.37082e-04
  3   9  16  12  2.28887e-04
  3   9  16  13  2.25747e-04
  3   9  16  14 -5.80964e-05
  3   9  16  16 -4.72071e-04
  3   9  16  17 -1.52859e-04
  3   9  16  18 -2.29453e-04
  3   9  16  19 -1.53171e-04
  3   9  16  20 -1.16384e-05
  3   9  16  21 -2.80482e-05
  3   9  16  22  2.61095e-04
  3   9  16  23 -2.52468e-04
  3   9  16  26 -4.11425e-04
  3   9  16  27  1.42246e-04
  3   9  16  28  1.44789e-04
  3   9  16  30  1.43186e-04
  3   9  16  31  4.32957e-05
  3   9  16  35 -1.13503e-04
  3   9  16  37  1.81410e-05
  3   9  16  38  2.49319e-04
  3   9  16  39  8.73086e-05
  3   9  16  42  8.62050e-05
  3   9  16  44 -2.04803e-04
  3   9  16  45 -2.03939e-04
  3   9  16  50  1.30870e-04
  3   9  16  51 -1.59057e-04
  3   9  16  53 -1.12799e-04
  3   9  16  60 -1.29902e-04
  3   9  16  61  1.50999e-05
  3   9  16  63  1.37650e-04
  3   9  16  64  2.87899e-04
  3   9  16  65  2.39190e-04
  3   9  16  66 -1.04191e-04
  3   9  16  68  1.63771e-04
  3   9  16  69 -5.22685e-05
  3   9  16  70 -4.55186e-05
  3   9  16  73  2.53452e-04
  3   9  16  74 -2.67326e-04
  3   9  16  75  1.62354e-05
  3   9  16  76  2.49359e-04
  3   9  16  78 -2.47035e-04
  3   9  16  80 -2.31399e-04
  3   9  16  81 -1.65410e-04
  3   9  16  82 -2.78371e-04
  3   9  16  83  3.04293e-05
  3   9  16  84  2.75277e-05
  3   9  16  85  2.31930e-04
  3   9  16  86  2.41951e-04
  3   9  16  88  8.49020e-05
  3   9  16  89 -2.26532e-04
  3   9  16  90 -2.92308e-04
  3   9  16  92  2.27627e-04
  3   9  16  93 -1.23819e-05
  3   9  16  95 -3.77495e-04
  3   9  16  97 -3.26330e-05
  3   9  16  99  2.41928e-04
  3   9  16 100  2.57321e-04
  3   9  16 102 -2.51517e-04
  3   9  16 104  2.29216e-04
  3   9  16 105 -2.01859e-04
  3   9  16 106 -1.76188e-05
  3   9  16 107  3.13979e-04
  3   9  16 108  1.46148e-04
  3   9  16 112  4.38809e-04
  3   9  16 113 -6.85880e-05
  3   9  16 115  1.51091e-05
  3   9  16 118  5.34041e-04
  3   9  16 119  1.38376e-04
  3   9  16 124  2.17167e-04
  3   9  16 126 -2.50662e-04
  3   9  16 132 -2.45325e-04
  3   9  16 134  2.50452e-04
  3   9  16 135 -2.14236e-04
  3   9  16 136  2.37237e-04
  3   9  16 138  2.27283e-04
  3   9  16 139  3.30950e-05
  3   9  16 141  1.82884e-04
  3   9  16 145  2.50842e-05
  3   9  16 146  1.29431e-04
  3   9  16 150  2.60026e-04
  3   9  16 151 -1.47561e-05
  3   9  16 153 -1.47005e-04
  3   9  16 155  2.80071e-04
  3   9  16 156  1.81464e-04
  3   9  16 157 -2.70955e-04
  3   9  16 158  3.00791e-04
  3   9  16 159  2.31019e-04
  3   9  16 160  1.35357e-04
  3   9  16 164  3.75286e-05
  3   9  16 168  2.72665e-04
  3   9  16 170  1.86662e-05
  3   9  16 171  2.19201e-05
  3   9  16 172  1.51145e-05
  3   9  16 174  4.97826e-05
  3   9  16 175 -2.71459e-05
  3   9  16 177 -2.50368e-04
  3   9  17   8  4.81391e-04
  3   9  17  11  3.90265e-05
  3   9  17  13  7.76033e-05
  3   9  17  14 -1.87957e-04
  3   9  17  16 -1.56400e-04
  3   9  17  17 -4.87434e-04
  3   9  17  18  6.21600e-05
  3   9  17  19  4.40615e-05
  3   9  17  21  1.90168e-05
  3   9  17  22 -3.18506e-04
  3   9  17  23 -2.38386e-05
  3   9  17  24  5.79214e-05
  3   9  17  26  1.07990e-04
  3   9  17  27  8.30838e-05
  3   9  17  28 -8.57901e-05
  3   9  17  29  6.64630e-05
  3   9  17  30  1.61472e-04
  3   9  17  33 -1.20661e-04
  3   9  17  34 -1.21973e-04
  3   9  17  35 -1.71103e-05
  3   9  17  39 -3.73984e-04
  3   9  17  42  6.85245e-05
  3   9  17  43  4.26987e-04
  3   9  17  44  5.62046e-05
  3   9  17  45  5.63353e-05
  3   9  17  48 -5.58259e-05
  3   9  17  49  2.48149e-05
  3   9  17  50 -7.60707e-05
  3   9  17  53 -8.30607e-05
  3   9  17  54 -4.06514e-05
  3   9  17  55 -1.66444e-04
  3   9  17  58  1.83404e-04
  3   9  17  59  2.22867e-04
  3   9  17  60 -4.31075e-05
  3   9  17  61 -2.53132e-04
  3   9  17  62 -2.58347e-04
  3   9  17  63  1.76858e-05
  3   9  17  64 -1.61620e-05
  3   9  17  65  4.07568e-05
  3   9  17  66 -2.66834e-05
  3   9  17  67  1.52537e-04
  3   9  17  68 -6.64482e-04
  3   9  17  69  9.20280e-05
  3   9  17  70 -5.60624e-05
  3   9  17  71  6.03396e-05
  3   9  17  73  3.75392e-05
  3   9  17  74 -6.97974e-05
  3   9  17  75  2.18239e-05
  3   9  17  76  1.11246e-04
  3   9  17  77 -6.06192e-05
  3   9  17  78 -4.08733e-05
  3   9  17  79  5.99346e-05
  3   9  17  81 -1.40665e-04
  3   9  17  82  6.78068e-04
  3   9  17  83 -2.27001e-05
  3   9  17  84  6.02088e-05
  3   9  17  85  5.83732e-05
  3   9  17  86 -4.57997e-05
  3   9  17  88  1.85558e-04
  3   9  17  89  3.64549e-05
  3   9  17  91  1.47837e-05
  3   9  17  95  1.75597e-04
  3   9  17  97 -4.00234e-04
  3   9  17  98 -4.60165e-05
  3   9  17  99  4.10235e-04
  3   9  17 100  3.58499e-05
  3   9  17 102  2.23277e-04
  3   9  17 104  1.31555e-04
  3   9  17 105  8.55951e-05
  3   9  17 107 -1.05452e-05
  3   9  17 108  4.39758e-04
  3   9  17 109  1.75355e-04
  3   9  17 110 -8.58810e-05
  3   9  17 112  1.46607e-05
  3   9  17 113 -1.02766e-05
  3   9  17 114  8.32693e-05
  3   9  17 115 -8.50633e-05
  3   9  17 118 -4.36992e-04
  3   9  17 119 -1.20476e-04
  3   9  17 121 -2.18644e-05
  3   9  17 123  2.96264e-04
  3   9  17 124  2.78899e-05
  3   9  17 126 -4.43840e-05
  3   9  17 130 -3.52730e-05
  3   9  17 132  3.08696e-04
  3   9  17 135 -3.43117e-05
  3   9  17 136  5.34618e-05
  3   9  17 137  2.36308e-05
  3   9  17 138  1.07280e-04
  3   9  17 139 -1.61417e-04
  3   9  17 141 -5.96598e-05
  3   9  17 145 -3.32421e-05
  3   9  17 146 -6.12435e-05
  3   9  17 150  4.61712e-05
  3   9  17 151 -2.11860e-04
  3   9  17 154  1.68167e-04
  3   9  17 155 -3.31109e-05
  3   9  17 156  1.14211e-04
  3   9  17 157 -3.92727e-05
  3   9  17 158 -2.10414e-05
  3   9  17 159  5.45627e-05
  3   9  17 160 -5.34334e-05
  3   9  17 161  9.52734e-05
  3   9  17 163  2.94325e-05
  3   9  17 164  2.38279e-05
  3   9  17 166 -2.30404e-05
  3   9  17 168 -1.49982e-04
  3   9  17 169 -6.27986e-05
  3   9  17 170 -1.20961e-05
  3   9  17 171  1.64745e-05
  3   9  17 172  4.30638e-05
  3   9  17 173 -1.85009e-05
  3   9  17 174 -2.11093e-05
  3   9  17 175 -3.06277e-05
  3   9  17 176 -6.35136e-05
  3   9  18  11 -3.87860e-04
  3   9  18  12  5.30942e-05
  3   9  18  13  2.79462e-05
  3   9  18  14  3.67515e-04
  3   9  18  22  2.01764e-04
  3   9  18  23  5.08618e-04
  3   9  18  26 -2.80449e-05
  3   9  18  27  4.01856e-05
  3   9  18  28 -4.07435e-05
  3   9  18  29  9.91307e-05
  3   9  18  30  5.84178e-05
  3   9  18  33 -1.05488e-05
  3   9  18  34  1.12038e-05
  3   9  18  35  1.56786e-05
  3   9  18  36 -6.51232e-05
  3   9  18  39  1.82646e-04
  3   9  18  42 -6.53174e-04
  3   9  18  44 -4.96438e-05
  3   9  18  45  5.02686e-05
  3   9  18  50  5.08830e-04
  3   9  18  52 -6.25590e-05
  3   9  18  53 -2.81224e-05
  3   9  18  54  1.80442e-05
  3   9  18  55 -3.19248e-05
  3   9  18  56 -2.79880e-05
  3   9  18  57 -1.05498e-05
  3   9  18  58 -1.03755e-04
  3   9  18  60  3.04649e-04
  3   9  18  61 -1.82667e-05
  3   9  18  62 -1.67029e-05
  3   9  18  63  5.82896e-05
  3   9  18  64 -1.80903e-05
  3   9  18  66  4.13844e-04
  3   9  18  68  1.55753e-04
  3   9  18  70  2.45237e-05
  3   9  18  73  8.92808e-05
  3   9  18  75 -1.20280e-05
  3   9  18  78 -6.70751e-05
  3   9  18  79 -6.48124e-05
  3   9  18  80 -5.70235e-05
  3   9  18  81  3.80928e-05
  3   9  18  82 -3.04673e-04
  3   9  18  83 -1.77178e-05
  3   9  18  84  2.09414e-05
  3   9  18  86 -6.17410e-05
  3   9  18  88 -7.41679e-05
  3   9  18  90 -2.31892e-05
  3   9  18  92  1.17520e-04
  3   9  18  93  2.49423e-05
  3   9  18  94  1.22575e-05
  3   9  18  95 -1.25164e-05
  3   9  18  97 -2.57578e-05
  3   9  18  99 -1.28675e-04
  3   9  18 100 -3.21270e-05
  3   9  18 102  2.55456e-05
  3   9  18 103  4.57236e-05
  3   9  18 105 -1.94152e-04
  3   9  18 106 -1.12102e-05
  3   9  18 107  2.36817e-05
  3   9  18 108  6.46909e-05
  3   9  18 112 -1.03983e-04
  3   9  18 113 -6.90986e-05
  3   9  18 115 -1.42506e-05
  3   9  18 117  1.12317e-05
  3   9  18 118 -1.54113e-05
  3   9  18 123  1.30988e-04
  3   9  18 124  2.83107e-04
  3   9  18 125  3.85040e-04
  3   9  18 126  1.07317e-05
  3   9  18 130  4.14640e-05
  3   9  18 132  7.45196e-05
  3   9  18 136  2.30017e-05
  3   9  18 139  4.06003e-04
  3   9  18 141  2.15042e-05
  3   9  18 144  1.11417e-05
  3   9  18 146 -2.25582e-05
  3   9  18 150  1.76175e-04
  3   9  18 151 -3.34030e-05
  3   9  18 155  8.01357e-05
  3   9  18 158 -4.38265e-05
  3   9  18 160  3.55692e-05
  3   9  18 164 -6.67544e-05
  3   9  18 168  3.56280e-05
  3   9  18 170 -2.27690e-05
  3   9  18 171  2.08748e-05
  3   9  18 172 -1.95539e-04
  3   9  18 174  2.30114e-05
  3   9  18 177 -1.66199e-05
  3  10  11   8  6.02396e-05
  3  10  11  10  3.59823e-05
  3  10  11  11 -3.48730e-05
  3  10  11  15  2.32806e-05
  3  10  11  16 -3.34056e-05
  3  10  11  25 -7.86205e-05
  3  10  11  26 -7.92395e-05
  3  10  11  28  8.91014e-05
  3  10  11  31 -1.12504e-04
  3  10  11  34  3.11194e-05
  3  10  11  37  3.75899e-05
  3  10  11  45 -1.46755e-05
  3  10  11  47 -3.06939e-04
  3  10  11  48 -2.99330e-05
  3  10  11  49 -3.03051e-05
  3  10  11  55  2.32624e-05
  3  10  11  61 -3.32827e-05
  3  10  11  62 -3.84522e-05
  3  10  11  65  4.62601e-05
  3  10  11  75 -1.63672e-05
  3  10  11  94 -2.55854e-05
  3  10  11 101 -2.56632e-05
  3  10  11 113 -1.36098e-05
  3  10  11 116  1.23808e-04
  3  10  11 118 -5.01076e-05
  3  10  11 119 -1.24898e-05
  3  10  11 120 -1.81105e-05
  3  10  11 121 -1.82443e-05
  3  10  11 128 -5.86023e-05
  3  10  11 129  5.75741e-05
  3  10  11 135 -1.64925e-05
  3  10  11 136 -7.93561e-05
  3  10  11 142  6.63642e-05
  3  10  11 143  6.85122e-05
  3  10  11 144 -4.78973e-05
  3  10  11 145  5.20094e-05
  3  10  11 148  1.39516e-04
  3  10  11 149  1.40952e-04
  3  10  11 152  2.05681e-04
  3  10  11 153 -2.03981e-04
  3  10  12   8  9.60704e-05
  3  10  12  10 -2.97297e-05
  3  10  12  11 -2.95994e-05
  3  10  12  15  2.12665e-04
  3  10  12  16  2.21095e-04
  3  10  12  20 -2.19737e-04
  3  10  12  21  2.19449e-04
  3  10  12  25  1.16102e-04
  3  10  12  26 -1.15743e-04
  3  10  12  28  6.15130e-05
  3  10  12  31 -2.51824e-04
  3  10  12  34  4.33855e-05
  3  10  12  37  2.22750e-05
  3  10  12  45 -3.85964e-04
  3  10  12  47 -6.76559e-05
  3  10  12  48  2.70156e-05
  3  10  12  49 -2.71513e-05
  3  10  12  55  5.99634e-05
  3  10  12  61  1.33565e-04
  3  10  12  62 -1.41058e-04
  3  10  12  64 -1.90791e-05
  3  10  12  65 -7.33756e-05
  3  10  12  75 -3.60664e-05
  3  10  12  94 -1.25378e-04
  3  10  12 101 -3.56250e-05
  3  10  12 106 -2.31555e-05
  3  10  12 107  2.30381e-05
  3  10  12 111 -5.59378e-05
  3  10  12 113 -8.17350e-05
  3  10  12 116  1.01058e-04
  3  10  12 118 -9.75728e-05
  3  10  12 120 -1.12764e-04
  3  10  12 121  1.12568e-04
  3  10  12 128 -1.06662e-05
  3  10  12 135 -2.84981e-05
  3  10  12 136 -1.15322e-04
  3  10  12 142 -9.32193e-05
  3  10  12 143  9.60609e-05
  3  10  12 144 -2.35475e-04
  3  10  12 145 -2.43082e-04
  3  10  12 148  1.19101e-04
  3  10  12 149 -1.21422e-04
  3  10  12 152 -2.88309e-04
  3  10  12 153 -2.87992e-04
  3  10  12 170  2.22243e-05
  3  10  12 171 -2.20820e-05
  3  10  13   8 -3.58769e-04
  3  10  13  10  1.15218e-04
  3  10  13  11  1.14701e-04
  3  10  13  15 -1.77897e-04
  3  10  13  16 -1.76069e-04
  3  10  13  20 -6.74358e-05
  3  10  13  21  6.84234e-05
  3  10  13  28  1.70297e-04
  3  10  13  31 -6.02992e-05
  3  10  13  34  1.48352e-05
  3  10  13  37 -1.72884e-04
  3  10  13  45  3.94362e-04
  3  10  13  47  1.05495e-04
  3  10  13  55 -3.86678e-05
  3  10  13  56 -2.74390e-04
  3  10  13  57 -2.76389e-04
  3  10  13  61 -1.63678e-05
  3  10  13  62  1.64979e-05
  3  10  13  64  5.48459e-05
  3  10  13  72 -5.06050e-05
  3  10  13  79  4.19889e-05
  3  10  13  83 -9.59499e-05
  3  10  13  84 -9.56629e-05
  3  10  13  86 -1.90675e-05
  3  10  13  87  1.91944e-05
  3  10  13  91 -7.31423e-05
  3  10  13  94  1.93109e-05
  3  10  13 111 -2.32255e-05
  3  10  13 113  3.48279e-05
  3  10  13 116 -4.76250e-05
  3  10  13 118 -2.39979e-05
  3  10  13 120 -1.26386e-04
  3  10  13 121  1.10690e-04
  3  10  13 126  3.07640e-04
  3  10  13 127  3.08281e-04
  3  10  13 128  4.10477e-05
  3  10  13 129  4.07963e-05
  3  10  13 142  3.43100e-05
  3  10  13 143 -1.30961e-04
  3  10  13 144 -6.67059e-05
  3  10  13 145  2.97330e-05
  3  10  13 148 -2.64327e-05
  3  10  13 149  3.39556e-05
  3  10  14   8  7.41927e-05
  3  10  14  15  7.39470e-05
  3  10  14  16 -6.90338e-05
  3  10  14  20  2.78527e-04
  3  10  14  21  2.78832e-04
  3  10  14  28  1.93992e-04
  3  10  14  31 -3.22980e-04
  3  10  14  34 -1.26553e-05
  3  10  14  37  4.39059e-05
  3  10  14  45  4.01870e-04
  3  10  14  47 -7.34328e-05
  3  10  14  55 -1.42169e-05
  3  10  14  56 -4.90021e-04
  3  10  14  57  4.91897e-04
  3  10  14  61  6.29334e-05
  3  10  14  62  6.21292e-05
  3  10  14  64  1.58315e-04
  3  10  14  69  3.21945e-04
  3  10  14  70 -3.21399e-04
  3  10  14  72  4.19565e-04
  3  10  14  75  3.52507e-05
  3  10  14  79 -3.52438e-04
  3  10  14  83  4.40836e-05
  3  10  14  84 -4.38137e-05
  3  10  14  86 -6.20441e-05
  3  10  14  87 -6.20676e-05
  3  10  14  91  6.62811e-05
  3  10  14  94  7.01682e-05
  3  10  14 106 -1.62071e-05
  3  10  14 107 -1.71625e-05
  3  10  14 111 -1.47275e-04
  3  10  14 113  5.23304e-05
  3  10  14 116 -2.35460e-04
  3  10  14 118 -3.65538e-04
  3  10  14 120  2.29181e-04
  3  10  14 121  2.11968e-04
  3  10  14 126  7.45402e-04
  3  10  14 127 -7.46567e-04
  3  10  14 128 -1.16444e-04
  3  10  14 129  1.15638e-04
  3  10  14 142  1.48935e-04
  3  10  14 143  9.42839e-05
  3  10  14 144  3.71858e-05
  3  10  14 145  3.60992e-05
  3  10  14 148 -7.40963e-05
  3  10  14 149 -6.88898e-05
  3  10  14 152 -1.07872e-04
  3  10  14 153  9.94975e-05
  3  10  14 157 -2.73180e-05
  3  10  15   7 -2.31223e-04
  3  10  15   8 -6.04138e-04
  3  10  15   9 -5.98599e-04
  3  10  15  12  2.32173e-04
  3  10  15  13  1.74512e-04
  3  10  15  16  4.36806e-04
  3  10  15  17 -1.52868e-04
  3  10  15  18 -1.91251e-04
  3  10  15  19 -1.98281e-04
  3  10  15  20  1.15379e-05
  3  10  15  21 -2.43543e-05
  3  10  15  22 -3.65654e-04
  3  10  15  23  1.75825e-04
  3  10  15  26 -4.16492e-04
  3  10  15  27  1.55909e-04
  3  10  15  28 -1.55438e-04
  3  10  15  30 -1.13726e-04
  3  10  15  31  4.27567e-05
  3  10  15  35 -1.13494e-04
  3  10  15  36  2.34730e-04
  3  10  15  37  1.88496e-05
  3  10  15  38 -2.55571e-04
  3  10  15  39 -8.18554e-05
  3  10  15  40  2.29945e-04
  3  10  15  42 -2.50024e-04
  3  10  15  43  1.35580e-04
  3  10  15  44 -1.28536e-04
  3  10  15  45  1.26580e-04
  3  10  15  51 -1.73283e-04
  3  10  15  53 -1.12801e-04
  3  10  15  54  2.33397e-04
  3  10  15  55 -1.89156e-04
  3  10  15  60 -1.29913e-04
  3  10  15  61 -1.80496e-05
  3  10  15  63 -2.16981e-04
  3  10  15  64  2.86411e-04
  3  10  15  65 -2.39804e-04
  3  10  15  66  1.01974e-04
  3  10  15  67 -2.25282e-04
  3  10  15  68  2.33790e-04
  3  10  15  69 -5.04902e-05
  3  10  15  70 -4.61044e-05
  3  10  15  73  2.53506e-04
  3  10  15  74 -2.72647e-04
  3  10  15  75 -1.81916e-04
  3  10  15  76 -2.18483e-04
  3  10  15  78 -2.47761e-04
  3  10  15  79  2.13865e-04
  3  10  15  80 -2.27551e-04
  3  10  15  81 -1.65479e-04
  3  10  15  82  2.01837e-04
  3  10  15  83  3.06305e-05
  3  10  15  84 -2.77103e-05
  3  10  15  86  2.41715e-04
  3  10  15  88  7.27610e-05
  3  10  15  89  5.74636e-05
  3  10  15  90 -2.93054e-04
  3  10  15  91 -1.84274e-04
  3  10  15  92 -2.32076e-04
  3  10  15  93  1.23245e-05
  3  10  15  95 -3.77493e-04
  3  10  15  96  1.31838e-05
  3  10  15  97 -3.26141e-05
  3  10  15  99 -1.46344e-05
  3  10  15 100  4.22673e-04
  3  10  15 101  3.40169e-05
  3  10  15 102  8.20987e-05
  3  10  15 103 -2.40727e-04
  3  10  15 105  4.21348e-04
  3  10  15 106  1.75929e-05
  3  10  15 107 -3.13929e-04
  3  10  15 108  1.46154e-04
  3  10  15 112 -4.39747e-04
  3  10  15 113  6.93151e-05
  3  10  15 115  1.50993e-05
  3  10  15 118 -3.35410e-05
  3  10  15 119  1.46842e-04
  3  10  15 123  4.81196e-04
  3  10  15 124  2.17163e-04
  3  10  15 126 -2.50112e-04
  3  10  15 130  2.05439e-05
  3  10  15 132  8.76501e-05
  3  10  15 134  2.50754e-04
  3  10  15 136 -2.37895e-04
  3  10  15 137  2.83914e-04
  3  10  15 138  2.33512e-04
  3  10  15 139  3.30780e-05
  3  10  15 140 -2.19344e-04
  3  10  15 141  1.82882e-04
  3  10  15 146  1.29400e-04
  3  10  15 150  3.95816e-05
  3  10  15 151  8.76034e-04
  3  10  15 153 -1.08085e-04
  3  10  15 154 -2.26170e-04
  3  10  15 155  2.80073e-04
  3  10  15 156 -1.81574e-04
  3  10  15 157 -2.71208e-04
  3  10  15 158  3.00802e-04
  3  10  15 159  2.31844e-04
  3  10  15 160  4.12258e-05
  3  10  15 162  1.82171e-04
  3  10  15 164 -3.74884e-05
  3  10  15 166 -9.83340e-05
  3  10  15 168  2.15502e-05
  3  10  15 169  2.28708e-04
  3  10  15 170 -1.15362e-05
  3  10  15 171 -9.22429e-05
  3  10  15 172  1.51374e-05
  3  10  15 174 -4.99456e-05
  3  10  15 175 -2.72155e-05
  3  10  15 177 -2.50209e-04
  3  10  16   7  1.46842e-04
  3  10  16   8  1.50604e-04
  3  10  16   9  1.51310e-04
  3  10  16  12 -8.72309e-05
  3  10  16  13 -1.97198e-04
  3  10  16  14 -1.92215e-04
  3  10  16  16  2.24107e-04
  3  10  16  17  1.78210e-04
  3  10  16  19 -2.35401e-04
  3  10  16  22  1.87122e-05
  3  10  16  26 -7.01663e-05
  3  10  16  27 -1.86854e-04
  3  10  16  28 -1.86621e-04
  3  10  16  29  2.31144e-04
  3  10  16  30 -2.10824e-04
  3  10  16  31 -3.10829e-04
  3  10  16  35  8.63832e-05
  3  10  16  36  2.28587e-04
  3  10  16  38  1.31434e-04
  3  10  16  39 -2.92884e-04
  3  10  16  42  1.49893e-04
  3  10  16  50  2.55640e-04
  3  10  16  51 -2.32097e-04
  3  10  16  53 -9.30304e-05
  3  10  16  54 -1.34510e-04
  3  10  16  58  1.53102e-04
  3  10  16  60  3.27155e-05
  3  10  16  61 -1.01059e-04
  3  10  16  64 -1.57533e-04
  3  10  16  65  1.23577e-04
  3  10  16  66  1.43650e-04
  3  10  16  68 -2.31624e-05
  3  10  16  71 -2.03828e-04
  3  10  16  73 -1.94360e-04
  3  10  16  74  1.70939e-04
  3  10  16  75  8.35074e-05
  3  10  16  76 -7.55467e-05
  3  10  16  78  1.79324e-04
  3  10  16  80 -1.24891e-05
  3  10  16  81  1.61528e-04
  3  10  16  82 -9.68726e-05
  3  10  16  86 -1.79474e-04
  3  10  16  88 -1.94843e-05
  3  10  16  89 -3.56554e-05
  3  10  16  90  1.77160e-04
  3  10  16  93 -3.51660e-05
  3  10  16  94  1.65104e-05
  3  10  16  96  2.25167e-04
  3  10  16  97  6.51858e-05
  3  10  16  99 -2.78035e-04
  3  10  16 100 -7.43901e-05
  3  10  16 102  1.99920e-04
  3  10  16 103 -2.31519e-04
  3  10  16 104 -1.80177e-04
  3  10  16 105 -2.34454e-05
  3  10  16 107 -1.67248e-04
  3  10  16 108  6.57213e-05
  3  10  16 112  8.77406e-05
  3  10  16 114  2.37279e-04
  3  10  16 115  6.13742e-05
  3  10  16 118 -1.79629e-04
  3  10  16 119 -2.64327e-04
  3  10  16 122  1.05337e-05
  3  10  16 123  1.49905e-04
  3  10  16 124 -7.04234e-05
  3  10  16 125  2.29446e-04
  3  10  16 126  1.78487e-04
  3  10  16 130 -1.21922e-04
  3  10  16 131 -3.90702e-04
  3  10  16 132  1.25017e-04
  3  10  16 133  1.43628e-04
  3  10  16 134 -1.71441e-04
  3  10  16 135  1.70598e-04
  3  10  16 136 -1.57944e-04
  3  10  16 137 -1.52683e-04
  3  10  16 138 -1.88682e-04
  3  10  16 139 -5.35825e-05
  3  10  16 140  3.19291e-04
  3  10  16 141  1.00645e-04
  3  10  16 146  2.04561e-04
  3  10  16 147 -3.74555e-04
  3  10  16 150  9.67886e-05
  3  10  16 151 -2.07772e-04
  3  10  16 153  1.57177e-04
  3  10  16 154  2.81197e-04
  3  10  16 155  4.23037e-05
  3  10  16 156  1.69767e-04
  3  10  16 157  1.67321e-04
  3  10  16 158 -1.96793e-04
  3  10  16 159 -1.74246e-04
  3  10  16 160 -1.91534e-04
  3  10  16 162 -1.76406e-04
  3  10  16 164 -1.75207e-04
  3  10  16 166  1.65861e-04
  3  10  16 168 -2.28081e-04
  3  10  16 169 -1.79903e-04
  3  10  16 172 -2.00558e-04
  3  10  16 174  2.52743e-05
  3  10  16 175 -1.09665e-05
  3  10  16 177 -1.30676e-05
  3  10  17   7 -6.49698e-05
  3  10  17   8 -7.72389e-05
  3  10  17   9  1.33047e-05
  3  10  17  11 -3.84598e-04
  3  10  17  13 -2.16483e-04
  3  10  17  14  3.67513e-04
  3  10  17  16 -2.04683e-04
  3  10  17  17  6.71890e-05
  3  10  17  19 -5.34276e-05
  3  10  17  22  2.01747e-04
  3  10  17  23 -7.25218e-05
  3  10  17  24  6.08712e-05
  3  10  17  26 -3.37560e-05
  3  10  17  27  1.72835e-04
  3  10  17  28 -1.72846e-04
  3  10  17  30  5.84083e-05
  3  10  17  33 -1.67403e-05
  3  10  17  34 -1.72910e-05
  3  10  17  35  1.24018e-05
  3  10  17  39 -1.82663e-04
  3  10  17  40 -5.88973e-05
  3  10  17  42  5.11635e-05
  3  10  17  43  6.84785e-05
  3  10  17  44 -1.38599e-04
  3  10  17  45 -1.39833e-04
  3  10  17  50 -3.73702e-05
  3  10  17  53 -2.81272e-05
  3  10  17  54 -9.45067e-05
  3  10  17  55  3.00245e-05
  3  10  17  56 -2.36364e-05
  3  10  17  57 -1.04443e-05
  3  10  17  58 -1.03748e-04
  3  10  17  59  5.71748e-05
  3  10  17  60  3.04622e-04
  3  10  17  61  2.59870e-05
  3  10  17  64 -1.25793e-05
  3  10  17  66  1.55920e-04
  3  10  17  67  5.84513e-05
  3  10  17  68 -1.61848e-05
  3  10  17  70  4.27134e-05
  3  10  17  73 -2.94614e-05
  3  10  17  75  7.07017e-05
  3  10  17  76 -3.90417e-05
  3  10  17  77 -7.92219e-05
  3  10  17  78 -1.21641e-05
  3  10  17  80  6.46518e-05
  3  10  17  81  3.81088e-05
  3  10  17  82 -3.04788e-04
  3  10  17  84  2.18667e-05
  3  10  17  86 -2.00176e-05
  3  10  17  88 -4.01058e-05
  3  10  17  89 -7.31147e-05
  3  10  17  90  1.54310e-05
  3  10  17  92  2.84268e-04
  3  10  17  93  2.72485e-05
  3  10  17  94 -1.13472e-05
  3  10  17  95 -1.25026e-05
  3  10  17  96  4.97480e-05
  3  10  17  97 -2.57346e-05
  3  10  17  98  2.84926e-04
  3  10  17  99 -1.28692e-04
  3  10  17 100 -7.44243e-05
  3  10  17 102  2.55819e-05
  3  10  17 103  6.54191e-05
  3  10  17 104 -5.66273e-05
  3  10  17 105 -3.18363e-04
  3  10  17 106  1.12198e-05
  3  10  17 107  2.92211e-05
  3  10  17 108  6.46928e-05
  3  10  17 109  5.64852e-05
  3  10  17 110  1.18085e-05
  3  10  17 112  7.90496e-05
  3  10  17 113 -6.37623e-05
  3  10  17 115 -1.39505e-05
  3  10  17 118 -2.62807e-04
  3  10  17 119 -2.05242e-04
  3  10  17 121  1.80805e-04
  3  10  17 122 -4.90744e-05
  3  10  17 123  1.22669e-04
  3  10  17 124  3.56499e-04
  3  10  17 125  1.86338e-04
  3  10  17 130 -5.80140e-05
  3  10  17 131  1.57528e-04
  3  10  17 132  7.45163e-05
  3  10  17 133 -3.53210e-05
  3  10  17 136  1.85165e-05
  3  10  17 137 -1.67148e-05
  3  10  17 138 -5.86944e-05
  3  10  17 139  4.05999e-04
  3  10  17 146 -2.19836e-05
  3  10  17 147  1.79931e-04
  3  10  17 150 -5.32310e-05
  3  10  17 151 -1.66637e-05
  3  10  17 155  8.01317e-05
  3  10  17 158 -4.38771e-05
  3  10  17 160  3.55651e-05
  3  10  17 161  6.56269e-05
  3  10  17 163  1.23702e-05
  3  10  17 164 -6.67122e-05
  3  10  17 165 -5.83124e-05
  3  10  17 166 -1.00151e-05
  3  10  17 168  8.26239e-05
  3  10  17 172 -2.03411e-04
  3  10  17 174 -2.03627e-05
  3  10  17 175 -1.65948e-05
  3  10  17 176  1.74442e-04
  3  10  17 177 -2.10464e-05
  3  10  18   7  6.52210e-05
  3  10  18   8  4.20323e-04
  3  10  18  11 -3.79086e-05
  3  10  18  12 -6.44696e-05
  3  10  18  13 -2.53573e-04
  3  10  18  14  1.87927e-04
  3  10  18  16 -1.50907e-04
  3  10  18  17  5.52402e-04
  3  10  18  18  5.38962e-05
  3  10  18  21 -1.87689e-05
  3  10  18  22  3.18525e-04
  3  10  18  23 -8.04788e-05
  3  10  18  26 -1.07505e-04
  3  10  18  27 -8.55773e-05
  3  10  18  28  8.71395e-05
  3  10  18  30 -1.61487e-04
  3  10  18  33  1.22418e-04
  3  10  18  34 -1.23538e-04
  3  10  18  35 -6.37980e-05
  3  10  18  39 -3.74009e-04
  3  10  18  44 -1.41488e-04
  3  10  18  45  1.42012e-04
  3  10  18  48  5.59452e-05
  3  10  18  49  2.50240e-05
  3  10  18  50  1.97530e-05
  3  10  18  52 -5.98065e-05
  3  10  18  53  8.30222e-05
  3  10  18  54 -4.40760e-04
  3  10  18  55 -4.27335e-04
  3  10  18  56 -1.39404e-05
  3  10  18  58 -1.83392e-04
  3  10  18  60  4.31452e-05
  3  10  18  61  2.67890e-04
  3  10  18  64  2.70556e-05
  3  10  18  65  5.22898e-05
  3  10  18  66 -2.68688e-04
  3  10  18  68  6.63166e-05
  3  10  18  69 -9.09812e-05
  3  10  18  70 -6.95875e-05
  3  10  18  71 -6.06261e-05
  3  10  18  73 -4.61976e-05
  3  10  18  74  5.18075e-05
  3  10  18  75  1.20227e-04
  3  10  18  76 -2.63855e-04
  3  10  18  78  5.17353e-05
  3  10  18  79  7.09938e-05
  3  10  18  81  1.41236e-04
  3  10  18  82 -6.78239e-04
  3  10  18  83  2.23798e-05
  3  10  18  84  1.85136e-05
  3  10  18  85 -6.11480e-05
  3  10  18  86  5.58133e-05
  3  10  18  88  1.37153e-04
  3  10  18  89  5.60221e-05
  3  10  18  91  1.57389e-05
  3  10  18  93 -2.43148e-05
  3  10  18  94  1.46692e-05
  3  10  18  95 -1.75651e-04
  3  10  18  97  4.00180e-04
  3  10  18  99 -4.10290e-04
  3  10  18 100  7.23614e-05
  3  10  18 102 -2.23269e-04
  3  10  18 105 -2.71914e-04
  3  10  18 108 -4.39748e-04
  3  10  18 110 -8.51103e-05
  3  10  18 112  2.64616e-05
  3  10  18 113  2.20133e-05
  3  10  18 114  4.62978e-05
  3  10  18 115  8.50349e-05
  3  10  18 118  3.69792e-05
  3  10  18 119  8.16822e-05
  3  10  18 123  2.43732e-04
  3  10  18 124  1.63687e-04
  3  10  18 126 -4.48184e-05
  3  10  18 130 -3.81136e-04
  3  10  18 131 -4.85567e-05
  3  10  18 132 -3.08664e-04
  3  10  18 135  3.43385e-05
  3  10  18 136  6.19471e-05
  3  10  18 139  1.61407e-04
  3  10  18 141  2.01484e-04
  3  10  18 146  6.11792e-05
  3  10  18 147 -4.67179e-05
  3  10  18 148 -2.04676e-05
  3  10  18 150 -1.81328e-04
  3  10  18 151 -2.02291e-05
  3  10  18 153 -1.92305e-05
  3  10  18 154  2.50033e-05
  3  10  18 155  3.31286e-05
  3  10  18 156  1.22032e-04
  3  10  18 157 -4.15150e-05
  3  10  18 158  2.10039e-05
  3  10  18 160  5.34915e-05
  3  10  18 162 -1.12173e-04
  3  10  18 164 -2.39254e-05
  3  10  18 166  1.37016e-04
  3  10  18 168  2.40878e-04
  3  10  18 169 -5.95556e-05
  3  10  18 170 -1.08978e-05
  3  10  18 171  1.72382e-05
  3  10  18 172  1.53648e-05
  3  10  18 174 -1.68257e-05
  3  10  18 175 -2.54536e-05
  3  10  18 177 -6.66487e-05
  3  11  12  18  1.64614e-04
  3  11  12  29 -4.65284e-04
  3  11  12  40 -8.16288e-04
  3  11  12  43 -8.70785e-04
  3  11  12  52  9.28142e-05
  3  11  12  59 -5.71598e-04
  3  11  12  92 -7.94999e-04
  3  11  12  96 -1.17161e-03
  3  11  12  98 -5.79837e-04
  3  11  12 103  3.15809e-04
  3  11  12 104  2.85352e-04
  3  11  12 109 -5.21884e-04
  3  11  12 114  9.62213e-04
  3  11  12 122  1.29954e-03
  3  11  12 125 -1.54788e-03
  3  11  12 131  2.60361e-03
  3  11  12 133  2.09464e-03
  3  11  12 138  4.93996e-04
  3  11  12 147 -1.33338e-03
  3  11  12 154 -5.65046e-04
  3  11  12 159 -6.29426e-05
  3  11  12 161 -2.31694e-04
  3  11  12 165  1.44057e-04
  3  11  12 169 -4.25662e-05
  3  11  12 173  9.00894e-05
  3  11  12 176  7.24118e-05
  3  11  13  12  1.28896e-05
  3  11  13  19 -1.43244e-05
  3  11  13  24  1.16322e-05
  3  11  13  36 -1.11941e-05
  3  11  13  51  1.27478e-05
  3  11  13  63  1.58012e-05
  3  11  13  71 -1.59552e-05
  3  11  13  80  1.07997e-05
  3  11  13  85  1.16654e-05
  3  11  13  89  1.61650e-05
  3  11  13 140  2.91510e-03
  3  11  14  11 -5.75389e-05
  3  11  14  13  1.37951e-04
  3  11  14  14  3.32984e-05
  3  11  14  17  7.51444e-05
  3  11  14  23  7.00093e-05
  3  11  14  28 -1.12539e-05
  3  11  14  35  4.19707e-05
  3  11  14  42  4.54061e-05
  3  11  14  48  4.48154e-05
  3  11  14  49 -6.45271e-05
  3  11  14  50  2.35552e-04
  3  11  14  53 -1.48845e-05
  3  11  14  56  1.05278e-05
  3  11  14  57 -3.79557e-05
  3  11  14  58 -1.39419e-05
  3  11  14  60  8.28297e-05
  3  11  14  64 -4.71689e-05
  3  11  14  68 -1.77272e-05
  3  11  14  69  9.78364e-05
  3  11  14  70  7.65114e-05
  3  11  14  76  3.76711e-05
  3  11  14  81  6.33790e-05
  3  11  14  82  2.25265e-05
  3  11  14  83 -6.57374e-05
  3  11  14  84  6.99130e-05
  3  11  14  85  1.89095e-05
  3  11  14  86 -2.28694e-05
  3  11  14  88 -5.22495e-05
  3  11  14  90 -2.03828e-05
  3  11  14  93  8.18633e-05
  3  11  14  94 -2.38625e-05
  3  11  14  95  1.17927e-04
  3  11  14  97 -9.80503e-05
  3  11  14 105  2.22175e-05
  3  11  14 106 -2.65087e-05
  3  11  14 107  2.19279e-05
  3  11  14 108  1.22155e-05
  3  11  14 110 -1.45526e-05
  3  11  14 113 -1.06263e-04
  3  11  14 117 -9.41224e-05
  3  11  14 118 -3.68065e-05
  3  11  14 123 -1.38026e-05
  3  11  14 124  5.28852e-05
  3  11  14 130 -2.27377e-05
  3  11  14 134  9.44451e-05
  3  11  14 135  4.92896e-05
  3  11  14 144  2.64994e-05
  3  11  14 146  7.69175e-05
  3  11  14 150  1.84770e-05
  3  11  14 155  2.05000e-05
  3  11  14 156 -1.56399e-05
  3  11  14 157  1.84668e-05
  3  11  14 160  5.45207e-05
  3  11  14 162  1.30860e-05
  3  11  14 164  8.72909e-05
  3  11  14 168  4.24162e-05
  3  11  14 170  2.69350e-05
  3  11  14 171 -2.98466e-05
  3  11  14 172 -9.78863e-05
  3  11  15   9 -4.18535e-04
  3  11  15  10 -2.03164e-04
  3  11  15  11 -2.02206e-04
  3  11  15  15  2.57030e-05
  3  11  15  20  1.53587e-04
  3  11  15  21 -1.53590e-04
  3  11  15  25  1.16829e-05
  3  11  15  27 -2.13639e-04
  3  11  15  34 -9.51230e-05
  3  11  15  37  3.41389e-04
  3  11  15  38 -3.40844e-04
  3  11  15  44 -3.11481e-05
  3  11  15  47  4.28780e-05
  3  11  15  48 -2.37278e-04
  3  11  15  49  2.37205e-04
  3  11  15  56  1.97263e-05
  3  11  15  57 -1.97936e-05
  3  11  15  62  9.40029e-05
  3  11  15  69 -1.14592e-04
  3  11  15  70  1.14655e-04
  3  11  15  72  1.45555e-04
  3  11  15  73  1.44630e-04
  3  11  15  78 -1.63034e-04
  3  11  15  83  7.86990e-05
  3  11  15  84 -7.89393e-05
  3  11  15  87  2.38921e-05
  3  11  15  90 -1.03908e-04
  3  11  15  94 -7.29248e-04
  3  11  15 111 -3.41563e-04
  3  11  15 112 -1.16513e-04
  3  11  15 113  1.98330e-05
  3  11  15 116 -7.27233e-04
  3  11  15 118  2.12317e-04
  3  11  15 119  1.45905e-04
  3  11  15 120 -8.08579e-04
  3  11  15 121 -8.08362e-04
  3  11  15 127 -9.15310e-05
  3  11  15 128  7.32190e-04
  3  11  15 129 -7.38107e-04
  3  11  15 142  1.33457e-03
  3  11  15 143  1.34425e-03
  3  11  15 144  1.34363e-03
  3  11  15 145 -1.36515e-03
  3  11  15 148 -6.61828e-04
  3  11  15 149 -6.61552e-04
  3  11  15 152  2.35157e-05
  3  11  16   9  1.49904e-04
  3  11  16  10 -1.23074e-04
  3  11  16  11  1.23606e-04
  3  11  16  27 -1.46774e-05
  3  11  16  34  1.21271e-05
  3  11  16  37 -1.36830e-05
  3  11  16  38  1.71511e-05
  3  11  16  44  1.35199e-04
  3  11  16  47  4.74882e-05
  3  11  16  48  2.75644e-05
  3  11  16  49 -2.46132e-05
  3  11  16  54  7.64229e-05
  3  11  16  55 -7.62741e-05
  3  11  16  56 -1.68825e-04
  3  11  16  57  1.68572e-04
  3  11  16  74  1.01952e-04
  3  11  16  75 -1.02672e-04
  3  11  16  93  1.02929e-05
  3  11  16 100 -8.45468e-05
  3  11  16 101 -8.40949e-05
  3  11  16 106 -2.37123e-04
  3  11  16 111 -2.09189e-05
  3  11  16 112  4.00717e-04
  3  11  16 113 -4.68337e-04
  3  11  16 116 -9.38990e-05
  3  11  16 118  1.22372e-05
  3  11  16 119 -5.68952e-05
  3  11  16 120  1.55473e-05
  3  11  16 121  1.75087e-05
  3  11  16 134  7.74240e-05
  3  11  16 137 -4.01830e-05
  3  11  16 142  5.92855e-05
  3  11  16 143  4.57194e-05
  3  11  16 144  4.36659e-05
  3  11  16 148 -2.98462e-05
  3  11  16 149  2.57411e-05
  3  11  16 152  2.54044e-05
  3  11  16 162  6.74850e-05
  3  11  16 163 -6.74659e-05
  3  11  16 166  4.02509e-05
  3  11  16 167  4.03726e-05
  3  11  16 170  1.14011e-04
  3  11  16 171  1.14188e-04
  3  11  17  10  2.06423e-04
  3  11  17  11 -2.13381e-04
  3  11  17  15  3.55713e-05
  3  11  17  20  3.29208e-05
  3  11  17  21  3.46930e-05
  3  11  17  31  4.83520e-04
  3  11  17  33  1.75866e-05
  3  11  17  37 -1.60543e-05
  3  11  17  44  5.12114e-04
  3  11  17  47 -1.48032e-05
  3  11  17  48  2.20001e-04
  3  11  17  54 -5.94966e-04
  3  11  17  55 -5.84442e-04
  3  11  17  56  6.80201e-04
  3  11  17  57 -6.64877e-04
  3  11  17  62 -1.58159e-05
  3  11  17  69 -1.58616e-05
  3  11  17  74 -3.15396e-04
  3  11  17  75 -3.15066e-04
  3  11  17  93 -1.32510e-05
  3  11  17  94 -6.50824e-05
  3  11  17 100 -1.41202e-04
  3  11  17 101  1.40127e-04
  3  11  17 106 -3.05881e-05
  3  11  17 107  3.75201e-05
  3  11  17 110 -1.26517e-03
  3  11  17 111  1.26691e-03
  3  11  17 113 -7.93616e-05
  3  11  17 116  3.04282e-04
  3  11  17 118  8.14350e-05
  3  11  17 119  2.07322e-05
  3  11  17 120 -6.60747e-05
  3  11  17 127  4.98410e-05
  3  11  17 128  5.82700e-05
  3  11  17 129 -4.71708e-05
  3  11  17 134  1.59904e-04
  3  11  17 135  1.59766e-04
  3  11  17 137  1.56583e-04
  3  11  17 142 -1.55487e-04
  3  11  17 143  1.77946e-04
  3  11  17 144  2.81812e-05
  3  11  17 148  7.53170e-05
  3  11  17 149  6.96809e-05
  3  11  17 152  1.41747e-04
  3  11  17 153 -1.16407e-04
  3  11  17 156  3.48989e-04
  3  11  17 162 -2.38933e-04
  3  11  17 166 -2.10959e-04
  3  11  17 167  2.11831e-04
  3  11  17 170 -6.37327e-04
  3  11  17 171  6.37578e-04
  3  11  17 174 -4.20096e-05
  3  11  17 175  4.19769e-05
  3  11  18  10 -1.70543e-04
  3  11  18  11  1.64500e-04
  3  11  18  15  2.18358e-04
  3  11  18  20 -1.95146e-04
  3  11  18  21 -1.96421e-04
  3  11  18  27  2.59077e-04
  3  11  18  31  5.62081e-05
  3  11  18  44 -1.89223e-05
  3  11  18  54 -6.13471e-05
  3  11  18  55  1.10259e-04
  3  11  18  56  4.31095e-05
  3  11  18  57  1.51925e-04
  3  11  18  62  1.25027e-04
  3  11  18  65  2.92739e-04
  3  11  18  69  3.28970e-04
  3  11  18  72  3.08739e-04
  3  11  18  73 -3.09128e-04
  3  11  18  75 -1.06023e-05
  3  11  18  78  3.64570e-04
  3  11  18  83  1.22099e-04
  3  11  18  84  1.21517e-04
  3  11  18  87  4.96874e-05
  3  11  18  90  2.52466e-05
  3  11  18  91 -2.52599e-05
  3  11  18  93 -1.88067e-05
  3  11  18  94 -1.20986e-03
  3  11  18 106 -8.26211e-04
  3  11  18 107  8.25704e-04
  3  11  18 110 -5.96187e-05
  3  11  18 111 -2.85823e-05
  3  11  18 112  3.97142e-05
  3  11  18 113 -1.03456e-03
  3  11  18 116 -1.54730e-03
  3  11  18 118 -8.11183e-04
  3  11  18 119  1.05773e-03
  3  11  18 120 -8.75630e-04
  3  11  18 121  8.73381e-04
  3  11  18 127 -9.02642e-04
  3  11  18 128  2.35812e-03
  3  11  18 129  2.35142e-03
  3  11  18 142  3.19164e-03
  3  11  18 143 -3.17357e-03
  3  11  18 144  3.32592e-03
  3  11  18 145  3.33650e-03
  3  11  18 148 -1.44125e-03
  3  11  18 149  1.43699e-03
  3  11  18 152  5.55547e-04
  3  11  18 153  5.67616e-04
  3  11  18 156  3.16820e-05
  3  11  18 162 -1.05707e-05
  3  11  18 166 -1.02069e-05
  3  12  13  13 -7.40080e-05
  3  12  13  17 -2.60551e-05
  3  12  13  23  6.57932e-05
  3  12  13  35  7.36738e-05
  3  12  13  50  8.25000e-05
  3  12  13  60  4.76873e-05
  3  12  13  68 -8.64715e-05
  3  12  13  76  3.30251e-05
  3  12  13  81  1.22953e-05
  3  12  14   7  4.11448e-05
  3  12  14  11  2.75087e-05
  3  12  14  12  1.46183e-05
  3  12  14  19 -3.72828e-05
  3  12  14  24  1.73939e-05
  3  12  14  36 -1.19526e-05
  3  12  14  41 -2.86327e-05
  3  12  14  51  6.84171e-05
  3  12  14  63  3.49317e-05
  3  12  14  64  1.18764e-05
  3  12  14  71 -5.25771e-05
  3  12  14  76 -1.22154e-05
  3  12  14  77  2.90505e-05
  3  12  14  80  2.57165e-05
  3  12  14  85  1.15074e-05
  3  12  14  89  3.01595e-05
  3  12  14 156 -1.35717e-05
  3  12  15   9  3.38831e-04
  3  12  15  10  1.56005e-04
  3  12  15  11 -1.56737e-04
  3  12  15  15 -7.35792e-05
  3  12  15  20 -5.03109e-05
  3  12  15  21 -4.77015e-05
  3  12  15  27  3.05687e-04
  3  12  15  34  8.46833e-05
  3  12  15  37  1.84320e-04
  3  12  15  38  1.84686e-04
  3  12  15  44 -6.92456e-05
  3  12  15  47 -4.81241e-05
  3  12  15  48 -1.95989e-04
  3  12  15  49 -1.95820e-04
  3  12  15  62  1.40388e-05
  3  12  15  65 -1.31240e-05
  3  12  15  72  1.37336e-04
  3  12  15  73 -1.36722e-04
  3  12  15  78  7.95746e-05
  3  12  15  83 -7.58906e-05
  3  12  15  84 -7.59751e-05
  3  12  15  87  1.32098e-05
  3  12  15  90  6.69697e-05
  3  12  15  94  5.48767e-04
  3  12  15 111  2.66077e-04
  3  12  15 112 -1.18876e-04
  3  12  15 113  1.39872e-05
  3  12  15 116  5.79302e-04
  3  12  15 118  1.80879e-04
  3  12  15 119 -2.44267e-04
  3  12  15 120  6.20280e-04
  3  12  15 121 -6.20178e-04
  3  12  15 127  6.74214e-05
  3  12  15 128 -5.75872e-04
  3  12  15 129 -5.82094e-04
  3  12  15 142 -1.03356e-03
  3  12  15 143  1.04678e-03
  3  12  15 144 -1.05356e-03
  3  12  15 145 -1.07865e-03
  3  12  15 148  5.64126e-04
  3  12  15 149 -5.65198e-04
  3  12  15 152  2.49558e-05
  3  12  16   9  4.36130e-05
  3  12  16  10 -7.12239e-05
  3  12  16  11 -6.99218e-05
  3  12  16  15  1.49845e-05
  3  12  16  20 -1.49610e-04
  3  12  16  21  1.50565e-04
  3  12  16  25 -3.67784e-05
  3  12  16  27 -1.47120e-05
  3  12  16  37  2.01141e-05
  3  12  16  38  1.76799e-05
  3  12  16  44  6.30753e-05
  3  12  16  47  3.03533e-05
  3  12  16  54  4.80285e-05
  3  12  16  55  4.75162e-05
  3  12  16  56 -1.34740e-04
  3  12  16  57 -1.34201e-04
  3  12  16  74  7.31414e-05
  3  12  16  75  7.37855e-05
  3  12  16  94  3.31031e-05
  3  12  16 100 -6.92743e-05
  3  12  16 101  6.89991e-05
  3  12  16 106 -1.82906e-04
  3  12  16 111 -3.96201e-05
  3  12  16 112  3.07297e-04
  3  12  16 113  3.05708e-04
  3  12  16 118 -2.17363e-05
  3  12  16 119 -2.33061e-05
  3  12  16 120  1.38824e-05
  3  12  16 121 -1.43441e-05
  3  12  16 134  6.03685e-05
  3  12  16 137 -4.56699e-05
  3  12  16 142  4.20914e-05
  3  12  16 143 -5.67094e-05
  3  12  16 144 -3.89848e-05
  3  12  16 145  1.49709e-05
  3  12  16 149 -1.36617e-05
  3  12  16 152  3.02135e-05
  3  12  16 162  5.27647e-05
  3  12  16 163  5.28564e-05
  3  12  16 166  3.10338e-05
  3  12  16 167 -3.10132e-05
  3  12  16 170  8.77031e-05
  3  12  16 171 -8.77762e-05
  3  12  17  10  2.14874e-05
  3  12  17  11  1.66819e-05
  3  12  17  15  3.38745e-05
  3  12  17  20  1.74905e-04
  3  12  17  21 -1.75994e-04
  3  12  17  31  1.00354e-04
  3  12  17  33  1.07584e-05
  3  12  17  37 -6.66405e-05
  3  12  17  44 -1.79784e-04
  3  12  17  47 -1.34173e-05
  3  12  17  48  1.83841e-04
  3  12  17  54 -5.10443e-04
  3  12  17  55  5.01041e-04
  3  12  17  56  5.78962e-04
  3  12  17  57  5.43439e-04
  3  12  17  62 -1.24864e-05
  3  12  17  74 -2.74259e-04
  3  12  17  75  2.73907e-04
  3  12  17  93 -1.00828e-05
  3  12  17  94 -8.17712e-05
  3  12  17 100 -1.13491e-04
  3  12  17 101 -1.12998e-04
  3  12  17 110 -1.06368e-03
  3  12  17 111 -1.05892e-03
  3  12  17 113 -4.87675e-05
  3  12  17 116  1.13103e-04
  3  12  17 118 -5.30523e-05
  3  12  17 119 -3.29699e-05
  3  12  17 120 -5.54931e-05
  3  12  17 127  4.39430e-05
  3  12  17 128  4.30867e-05
  3  12  17 129  5.19986e-05
  3  12  17 134  1.44903e-04
  3  12  17 135 -1.45142e-04
  3  12  17 137  1.53054e-04
  3  12  17 142 -1.80027e-04
  3  12  17 143 -1.45720e-04
  3  12  17 145 -4.01999e-05
  3  12  17 148  7.52812e-05
  3  12  17 149 -6.73541e-05
  3  12  17 152  1.28632e-05
  3  12  17 156  3.00709e-04
  3  12  17 162 -2.04891e-04
  3  12  17 166 -1.81286e-04
  3  12  17 167 -1.81768e-04
  3  12  17 170 -5.46153e-04
  3  12  17 171 -5.46438e-04
  3  12  17 174 -3.65088e-05
  3  12  17 175 -3.65371e-05
  3  12  18  10  2.26983e-04
  3  12  18  11  2.27019e-04
  3  12  18  15 -3.76758e-04
  3  12  18  20  9.55945e-05
  3  12  18  21 -9.39595e-05
  3  12  18  27 -1.58018e-04
  3  12  18  31  3.36522e-04
  3  12  18  44  2.98169e-04
  3  12  18  47 -1.28130e-04
  3  12  18  48  3.22329e-05
  3  12  18  54 -6.67694e-05
  3  12  18  55 -9.36719e-05
  3  12  18  56 -4.58736e-05
  3  12  18  57 -2.04715e-04
  3  12  18  62 -9.86690e-05
  3  12  18  65 -1.99882e-04
  3  12  18  69 -1.72495e-04
  3  12  18  72  3.35058e-04
  3  12  18  73  3.35479e-04
  3  12  18  74 -1.49537e-05
  3  12  18  75 -1.40631e-05
  3  12  18  78 -2.28851e-04
  3  12  18  83 -9.30663e-05
  3  12  18  84  9.28010e-05
  3  12  18  87 -9.17805e-05
  3  12  18  93 -1.38829e-05
  3  12  18  94  1.03140e-03
  3  12  18 106 -7.10106e-04
  3  12  18 107 -7.09818e-04
  3  12  18 110  1.91781e-04
  3  12  18 111 -2.16701e-04
  3  12  18 112  3.35721e-05
  3  12  18 113  1.09008e-03
  3  12  18 116  1.32221e-03
  3  12  18 118 -7.59008e-04
  3  12  18 119 -4.40689e-04
  3  12  18 120  7.73675e-04
  3  12  18 121  7.74292e-04
  3  12  18 127  7.89898e-04
  3  12  18 128 -2.00753e-03
  3  12  18 129  2.00238e-03
  3  12  18 142 -2.57029e-03
  3  12  18 143 -2.55041e-03
  3  12  18 144 -2.70346e-03
  3  12  18 145  2.70593e-03
  3  12  18 148  1.27221e-03
  3  12  18 149  1.26875e-03
  3  12  18 152  5.54581e-04
  3  12  18 153 -5.63858e-04
  3  12  18 156 -2.14272e-05
  3  13  14  18  1.89102e-04
  3  13  14  29 -7.12756e-04
  3  13  14  40 -8.75712e-05
  3  13  14  43  7.49005e-04
  3  13  14  52  4.43321e-04
  3  13  14  59  1.57885e-04
  3  13  14  67 -3.99062e-04
  3  13  14  92 -1.39641e-03
  3  13  14  96 -1.34031e-03
  3  13  14  98 -7.19360e-04
  3  13  14 103  3.23371e-04
  3  13  14 104  3.49819e-04
  3  13  14 109 -5.61182e-05
  3  13  14 114  1.00561e-03
  3  13  14 122 -3.28667e-04
  3  13  14 125 -1.64960e-05
  3  13  14 131  2.03654e-03
  3  13  14 133 -2.56692e-04
  3  13  14 138  1.08280e-04
  3  13  14 147 -1.64843e-03
  3  13  14 150  3.92671e-05
  3  13  14 151 -4.07615e-03
  3  13  14 154  7.77545e-04
  3  13  14 159 -6.64439e-05
  3  13  14 161  2.63328e-04
  3  13  14 165  4.29294e-05
  3  13  14 169 -7.45372e-05
  3  13  14 176  3.77854e-04
  3  13  15   9 -1.06011e-04
  3  13  15  10 -4.92718e-05
  3  13  15  11  4.88775e-05
  3  13  15  15  4.17447e-05
  3  13  15  20 -3.27708e-04
  3  13  15  21 -3.28008e-04
  3  13  15  25  1.52594e-04
  3  13  15  34  1.23829e-05
  3  13  15  44 -1.59888e-04
  3  13  15  47 -2.12109e-04
  3  13  15  54  8.38548e-05
  3  13  15  56 -2.78187e-05
  3  13  15  57 -2.76683e-05
  3  13  15  62  5.86093e-05
  3  13  15  74  2.70870e-05
  3  13  15  75 -2.97527e-05
  3  13  15  94 -1.72331e-05
  3  13  15 100  5.55834e-05
  3  13  15 106 -4.28638e-05
  3  13  15 111 -1.75786e-05
  3  13  15 112  1.40852e-04
  3  13  15 113 -1.39662e-04
  3  13  15 116 -2.03320e-05
  3  13  15 128  2.02475e-05
  3  13  15 129  2.02766e-05
  3  13  15 134  2.21341e-05
  3  13  15 135  2.22331e-05
  3  13  15 137  1.34389e-04
  3  13  15 142  4.89438e-05
  3  13  15 143 -4.85727e-05
  3  13  15 144  3.91685e-05
  3  13  15 145  1.59054e-05
  3  13  15 148 -1.50560e-05
  3  13  15 149  1.60379e-05
  3  13  15 152 -5.13619e-04
  3  13  15 156 -1.75135e-05
  3  13  15 162  2.06085e-05
  3  13  15 163  2.05063e-05
  3  13  15 170  4.18193e-05
  3  13  16   9  6.40770e-04
  3  13  16  10 -1.10715e-04
  3  13  16  11 -1.11078e-04
  3  13  16  15 -4.91116e-04
  3  13  16  20  1.12907e-04
  3  13  16  21 -1.11344e-04
  3  13  16  25  5.64952e-05
  3  13  16  27  4.78647e-04
  3  13  16  34  8.27787e-05
  3  13  16  37 -2.78187e-04
  3  13  16  38 -2.78277e-04
  3  13  16  44 -3.88233e-04
  3  13  16  47 -4.44244e-04
  3  13  16  48 -3.29527e-05
  3  13  16  49 -3.29579e-05
  3  13  16  54 -1.30144e-05
  3  13  16  62  3.98771e-04
  3  13  16  65  1.82898e-04
  3  13  16  69 -4.95887e-05
  3  13  16  70 -4.95724e-05
  3  13  16  72  1.46606e-04
  3  13  16  73  1.47324e-04
  3  13  16  78  6.81486e-05
  3  13  16  79  6.79929e-05
  3  13  16  83 -2.02916e-05
  3  13  16  84  2.03403e-05
  3  13  16  90  2.68125e-05
  3  13  16  91  2.68701e-05
  3  13  16  94 -2.13207e-04
  3  13  16 111 -1.08175e-04
  3  13  16 116  3.86255e-05
  3  13  16 120 -1.28345e-04
  3  13  16 121  1.28124e-04
  3  13  16 127 -2.54796e-05
  3  13  16 128  9.75537e-05
  3  13  16 129  9.90237e-05
  3  13  16 142 -3.45753e-04
  3  13  16 143  3.41275e-04
  3  13  16 144 -7.42317e-04
  3  13  16 145 -7.21187e-04
  3  13  16 148  4.77973e-04
  3  13  16 149  4.76322e-04
  3  13  16 152 -1.59635e-05
  3  13  17  10  8.85233e-05
  3  13  17  11  9.01125e-05
  3  13  17  15  6.14337e-04
  3  13  17  20 -1.16813e-04
  3  13  17  21  1.16091e-04
  3  13  17  25  1.63595e-05
  3  13  17  27 -3.31405e-04
  3  13  17  31  2.59039e-04
  3  13  17  33  1.20431e-05
  3  13  17  44  4.41839e-04
  3  13  17  47  3.51718e-04
  3  13  17  54 -2.16396e-05
  3  13  17  55  3.07895e-05
  3  13  17  57 -1.53086e-05
  3  13  17  62 -2.42237e-04
  3  13  17  65 -1.14490e-04
  3  13  17  69  3.50005e-04
  3  13  17  72  1.14639e-04
  3  13  17  73 -1.14416e-04
  3  13  17  78  2.07661e-05
  3  13  17  83  2.12887e-05
  3  13  17  87 -2.11757e-05
  3  13  17  94  4.80429e-05
  3  13  17 100 -1.21800e-05
  3  13  17 113  6.63534e-05
  3  13  17 116 -2.05795e-04
  3  13  17 119 -1.50706e-04
  3  13  17 120  1.57775e-04
  3  13  17 127  3.82919e-05
  3  13  17 128  7.35399e-05
  3  13  17 129  7.08730e-05
  3  13  17 142 -1.24996e-04
  3  13  17 143 -1.26508e-04
  3  13  17 144 -2.47056e-04
  3  13  17 145  2.47276e-04
  3  13  17 148  2.15957e-04
  3  13  17 149 -2.16420e-04
  3  13  17 152 -6.15217e-05
  3  13  17 153 -1.39591e-04
  3  13  18  15  4.95332e-05
  3  13  18  20  2.25504e-04
  3  13  18  21 -2.25907e-04
  3  13  18  25  1.52546e-04
  3  13  18  27 -1.11406e-05
  3  13  18  31 -1.43983e-04
  3  13  18  33 -9.62891e-05
  3  13  18  37 -1.63446e-04
  3  13  18  44  2.83987e-04
  3  13  18  47 -3.75313e-05
  3  13  18  48  2.83075e-05
  3  13  18  54  7.31702e-05
  3  13  18  56 -2.88023e-05
  3  13  18  57 -3.11150e-05
  3  13  18  62  4.33563e-05
  3  13  18  74  4.85865e-05
  3  13  18  75  4.86718e-05
  3  13  18 100  4.56505e-05
  3  13  18 101 -5.16662e-05
  3  13  18 116  1.38992e-05
  3  13  18 118 -1.62181e-05
  3  13  18 134  3.24761e-05
  3  13  18 135 -3.23656e-05
  3  13  18 137  2.04844e-04
  3  13  18 142 -1.16433e-05
  3  13  18 143 -1.19273e-05
  3  13  18 145  2.72974e-05
  3  13  18 152 -1.11185e-05
  3  13  18 153  1.53189e-05
  3  13  18 174 -1.74649e-05
  3  13  18 175  1.55321e-05
  3  14  15   9 -2.18270e-05
  3  14  15  10 -1.84733e-05
  3  14  15  11 -1.81831e-05
  3  14  15  15  1.44204e-05
  3  14  15  25  5.44640e-05
  3  14  15  44 -1.12257e-04
  3  14  15  47 -4.25425e-05
  3  14  15  54  2.44218e-05
  3  14  15  56 -1.60099e-05
  3  14  15  57  1.59114e-05
  3  14  15  62 -1.51347e-05
  3  14  15  74  1.74810e-04
  3  14  15  75  1.66599e-04
  3  14  15 106 -2.72607e-05
  3  14  15 112  4.34826e-05
  3  14  15 113  4.11025e-05
  3  14  15 116  2.03811e-05
  3  14  15 118 -3.12976e-05
  3  14  15 128 -1.36614e-05
  3  14  15 137  5.42344e-05
  3  14  15 142 -1.39669e-05
  3  14  15 143 -1.35166e-05
  3  14  15 144 -1.73461e-05
  3  14  15 145  1.75351e-05
  3  14  15 152 -6.11095e-04
  3  14  15 156 -1.40218e-05
  3  14  15 162  1.24822e-05
  3  14  15 163 -1.26720e-05
  3  14  15 170  2.39811e-05
  3  14  16   9 -5.94399e-05
  3  14  16  10  2.01969e-05
  3  14  16  11 -2.23250e-05
  3  14  16  15  9.25740e-05
  3  14  16  20  3.54810e-05
  3  14  16  21  3.65569e-05
  3  14  16  25  4.39961e-05
  3  14  16  27 -1.78610e-04
  3  14  16  37 -1.86852e-04
  3  14  16  38  1.87087e-04
  3  14  16  44  7.48254e-05
  3  14  16  47  4.59710e-05
  3  14  16  48  1.14749e-05
  3  14  16  49 -1.15489e-05
  3  14  16  62 -1.28543e-04
  3  14  16  65 -2.92296e-05
  3  14  16  69  4.84982e-05
  3  14  16  70 -4.83366e-05
  3  14  16  72  2.14648e-05
  3  14  16  73 -2.17797e-05
  3  14  16  75 -1.11694e-05
  3  14  16  78 -1.83518e-05
  3  14  16  79  1.82935e-05
  3  14  16  94  7.09225e-05
  3  14  16 111  5.69466e-05
  3  14  16 116 -1.62077e-04
  3  14  16 119  2.83965e-04
  3  14  16 120 -9.65095e-05
  3  14  16 121 -9.64034e-05
  3  14  16 127  2.08123e-05
  3  14  16 128 -4.58541e-04
  3  14  16 129  4.42119e-04
  3  14  16 144  5.66972e-04
  3  14  16 145 -5.28860e-04
  3  14  16 148 -4.21198e-04
  3  14  16 149  4.16429e-04
  3  14  17  10  7.83102e-05
  3  14  17  11 -7.66217e-05
  3  14  17  15  3.03766e-04
  3  14  17  20 -2.15593e-04
  3  14  17  21 -1.03264e-04
  3  14  17  25  1.22350e-05
  3  14  17  27 -2.41141e-04
  3  14  17  31 -9.13773e-05
  3  14  17  44  7.01098e-05
  3  14  17  47  2.14606e-04
  3  14  17  54  1.84265e-05
  3  14  17  56 -1.03563e-05
  3  14  17  57 -1.09571e-05
  3  14  17  62  1.02352e-04
  3  14  17  65 -1.66864e-04
  3  14  17  69  1.06480e-05
  3  14  17  72 -8.71521e-05
  3  14  17  73 -8.69132e-05
  3  14  17  75 -3.01940e-05
  3  14  17  78 -4.87926e-05
  3  14  17  83  2.90827e-05
  3  14  17  87 -2.16474e-05
  3  14  17  90 -1.36429e-05
  3  14  17  91 -1.36836e-05
  3  14  17  94  1.62636e-04
  3  14  17 106  5.01410e-05
  3  14  17 107 -6.28625e-05
  3  14  17 110  1.54881e-05
  3  14  17 111 -1.43344e-05
  3  14  17 113  9.90801e-05
  3  14  17 116  3.97733e-05
  3  14  17 119  4.41913e-05
  3  14  17 120 -1.90022e-04
  3  14  17 127  3.22213e-05
  3  14  17 128 -1.02197e-04
  3  14  17 129  1.04779e-04
  3  14  17 142 -2.64520e-04
  3  14  17 143  2.67046e-04
  3  14  17 144  2.36371e-04
  3  14  17 145  2.41421e-04
  3  14  17 148 -2.79961e-04
  3  14  17 149 -2.81306e-04
  3  14  17 152 -2.87237e-04
  3  14  17 153  2.78671e-04
  3  14  18  10  1.00947e-04
  3  14  18  11 -1.00599e-04
  3  14  18  15 -1.04187e-04
  3  14  18  20  1.21095e-05
  3  14  18  25 -6.79034e-05
  3  14  18  27 -3.18158e-05
  3  14  18  31  4.33506e-04
  3  14  18  33  6.64223e-05
  3  14  18  37  7.25156e-05
  3  14  18  44  2.29359e-04
  3  14  18  47  3.91577e-04
  3  14  18  48 -5.71538e-05
  3  14  18  54 -1.03287e-04
  3  14  18  56  5.06893e-05
  3  14  18  57 -4.45486e-05
  3  14  18  62 -5.74617e-05
  3  14  18  74  9.49322e-05
  3  14  18  75 -8.35617e-05
  3  14  18  94 -2.71933e-05
  3  14  18 100 -4.33773e-05
  3  14  18 101 -4.44552e-05
  3  14  18 110 -1.42854e-04
  3  14  18 111 -1.42771e-04
  3  14  18 116  1.31618e-05
  3  14  18 117  1.29407e-05
  3  14  18 118  8.42739e-05
  3  14  18 119  3.30074e-05
  3  14  18 129  1.02911e-05
  3  14  18 134 -2.67598e-05
  3  14  18 135 -2.67126e-05
  3  14  18 137 -2.30702e-05
  3  14  18 145  1.75434e-05
  3  14  18 152  3.43271e-05
  3  14  18 153  5.38079e-05
  3  14  18 166 -2.42625e-05
  3  14  18 167 -2.48171e-05
  3  14  18 170 -5.40399e-05
  3  14  18 171 -5.44313e-05
  3  15  16   7 -1.77265e-04
  3  15  16  12  1.12819e-04
  3  15  16  19  2.26379e-04
  3  15  16  24  6.87123e-05
  3  15  16  36 -1.32729e-04
  3  15  16  41 -3.60203e-05
  3  15  16  51 -2.07787e-04
  3  15  16  52 -6.94340e-05
  3  15  16  59 -1.77677e-04
  3  15  16  85  2.46116e-05
  3  15  16  98 -2.94662e-04
  3  15  16 103 -1.46350e-05
  3  15  16 109  6.08853e-05
  3  15  16 122 -2.60281e-05
  3  15  16 138  4.03591e-04
  3  15  16 140  9.31261e-04
  3  15  16 151 -1.03276e-03
  3  15  16 154 -1.58085e-04
  3  15  16 159 -6.40378e-05
  3  15  16 161  1.31477e-04
  3  15  16 165  4.15592e-05
  3  15  16 169 -1.25242e-05
  3  15  16 173 -2.45581e-05
  3  15  16 176  1.48071e-04
  3  15  17   9 -7.27747e-05
  3  15  17  10  3.00090e-05
  3  15  17  11 -8.40045e-05
  3  15  17  12  1.73863e-05
  3  15  17  13  2.98887e-05
  3  15  17  14 -2.83794e-05
  3  15  17  17 -1.31421e-05
  3  15  17  18  2.74188e-05
  3  15  17  21  2.34800e-05
  3  15  17  23 -4.42114e-05
  3  15  17  24  1.74401e-05
  3  15  17  29  1.18212e-05
  3  15  17  30 -2.67691e-05
  3  15  17  31  2.09103e-05
  3  15  17  36 -1.81873e-05
  3  15  17  38 -1.16840e-05
  3  15  17  39 -1.59119e-05
  3  15  17  50  1.82962e-05
  3  15  17  51 -1.84646e-05
  3  15  17  53  6.23641e-05
  3  15  17  54  2.25608e-05
  3  15  17  55 -2.13262e-05
  3  15  17  56 -1.82334e-05
  3  15  17  58 -6.44040e-05
  3  15  17  59 -3.06427e-05
  3  15  17  60 -1.66171e-05
  3  15  17  63  2.16043e-05
  3  15  17  64  1.11659e-04
  3  15  17  65 -2.71434e-05
  3  15  17  68  7.54320e-05
  3  15  17  69  2.30932e-04
  3  15  17  70  2.03606e-05
  3  15  17  72 -3.00115e-05
  3  15  17  73 -2.77303e-05
  3  15  17  76 -1.38164e-05
  3  15  17  77 -1.50197e-05
  3  15  17  78 -1.83563e-05
  3  15  17  79  1.57676e-05
  3  15  17  81  2.53472e-05
  3  15  17  82 -3.81635e-05
  3  15  17  83 -1.62503e-04
  3  15  17  84  2.95960e-05
  3  15  17  86  7.73748e-05
  3  15  17  87 -1.96928e-05
  3  15  17  88 -1.58968e-05
  3  15  17  89 -1.90321e-05
  3  15  17  91 -1.96411e-04
  3  15  17  92  1.28012e-05
  3  15  17  95 -3.25645e-05
  3  15  17  96  8.74101e-04
  3  15  17  97  1.93990e-04
  3  15  17  98  1.56189e-05
  3  15  17  99  8.72246e-05
  3  15  17 104 -2.84695e-04
  3  15  17 105 -5.48768e-05
  3  15  17 107  3.55570e-05
  3  15  17 108  1.41925e-05
  3  15  17 109 -1.50227e-05
  3  15  17 110 -1.10768e-05
  3  15  17 112 -1.29976e-05
  3  15  17 114 -1.44011e-05
  3  15  17 115 -2.25826e-05
  3  15  17 118  2.15662e-05
  3  15  17 119 -7.81134e-05
  3  15  17 121 -1.65459e-05
  3  15  17 122  1.80812e-05
  3  15  17 123 -4.74376e-04
  3  15  17 125  7.07181e-05
  3  15  17 126 -1.38754e-05
  3  15  17 130  1.13834e-05
  3  15  17 131 -1.55640e-05
  3  15  17 132 -1.26540e-04
  3  15  17 133  1.68485e-05
  3  15  17 136  5.04979e-05
  3  15  17 137 -1.45604e-05
  3  15  17 138 -1.53760e-05
  3  15  17 140 -1.39282e-05
  3  15  17 142  1.38629e-05
  3  15  17 143  1.49835e-05
  3  15  17 144  7.79396e-05
  3  15  17 146 -8.83852e-05
  3  15  17 147  1.47985e-05
  3  15  17 148 -1.53093e-05
  3  15  17 150 -2.41027e-05
  3  15  17 151  1.23175e-05
  3  15  17 153 -2.81061e-05
  3  15  17 154  1.00975e-04
  3  15  17 155 -5.22477e-04
  3  15  17 158 -6.09217e-05
  3  15  17 160  7.88168e-05
  3  15  17 161 -1.32002e-05
  3  15  17 163 -2.41943e-04
  3  15  17 165 -2.28297e-05
  3  15  17 168  2.74900e-05
  3  15  17 169  1.71703e-05
  3  15  17 172 -7.99961e-05
  3  15  17 173  6.72001e-05
  3  15  17 176 -1.15604e-05
  3  15  17 177  1.73552e-05
  3  15  18   9  1.35280e-05
  3  15  18  11 -2.42557e-05
  3  15  18  13  1.52909e-05
  3  15  18  14 -4.50096e-05
  3  15  18  17  4.89755e-05
  3  15  18  19 -2.35572e-04
  3  15  18  23 -3.66656e-05
  3  15  18  30 -3.45637e-05
  3  15  18  31 -4.25017e-05
  3  15  18  33 -1.11273e-04
  3  15  18  34  1.04077e-04
  3  15  18  36  1.59116e-04
  3  15  18  37 -5.97254e-05
  3  15  18  38  1.53533e-04
  3  15  18  39 -3.47450e-05
  3  15  18  40 -2.16736e-05
  3  15  18  41  1.76432e-05
  3  15  18  43 -3.40358e-04
  3  15  18  49  3.51999e-05
  3  15  18  51  2.12529e-04
  3  15  18  52  1.75877e-05
  3  15  18  53 -1.57293e-04
  3  15  18  58  1.84322e-04
  3  15  18  60  3.18691e-05
  3  15  18  63 -1.11179e-04
  3  15  18  66 -2.08340e-05
  3  15  18  67  2.07508e-05
  3  15  18  68 -4.64586e-05
  3  15  18  71 -7.29844e-05
  3  15  18  76  1.77538e-05
  3  15  18  80 -1.69429e-05
  3  15  18  85 -2.80643e-05
  3  15  18  89  1.51940e-05
  3  15  18  92  5.03748e-04
  3  15  18  94 -1.52000e-05
  3  15  18  95  2.15506e-04
  3  15  18  96 -7.21349e-05
  3  15  18  97 -2.94289e-04
  3  15  18  98  1.87690e-05
  3  15  18  99  1.24678e-04
  3  15  18 101  1.65414e-05
  3  15  18 103  2.00691e-05
  3  15  18 105 -2.06613e-05
  3  15  18 107  2.39663e-04
  3  15  18 108  3.26564e-05
  3  15  18 110 -3.69906e-05
  3  15  18 112 -7.19786e-05
  3  15  18 113 -2.63380e-04
  3  15  18 114 -5.02935e-04
  3  15  18 123 -1.39181e-04
  3  15  18 124 -1.01931e-05
  3  15  18 131 -1.10945e-03
  3  15  18 138 -1.47960e-05
  3  15  18 139 -2.30913e-04
  3  15  18 140 -1.24341e-03
  3  15  18 147  7.77844e-04
  3  15  18 151  1.85428e-03
  3  15  18 152 -2.34322e-05
  3  15  18 153 -1.07755e-04
  3  15  18 155  3.92904e-04
  3  15  18 158  3.17506e-05
  3  15  18 159  7.90833e-05
  3  15  18 160  2.59533e-05
  3  15  18 164  1.93150e-04
  3  15  18 171 -1.33570e-05
  3  15  18 172  1.28928e-05
  3  15  18 177 -3.37664e-05
  3  16  17   9  1.47902e-05
  3  16  17  11 -2.68955e-05
  3  16  17  12 -1.50993e-04
  3  16  17  13 -1.52788e-05
  3  16  17  14  4.60085e-05
  3  16  17  17 -4.48298e-05
  3  16  17  22  3.18325e-04
  3  16  17  23 -3.66192e-05
  3  16  17  24 -9.51374e-05
  3  16  17  29 -1.63349e-05
  3  16  17  30  5.88799e-05
  3  16  17  33 -1.09480e-04
  3  16  17  34  1.01939e-04
  3  16  17  35  1.22373e-05
  3  16  17  36  1.61694e-04
  3  16  17  37  5.89554e-05
  3  16  17  38  1.53163e-04
  3  16  17  40 -1.71713e-05
  3  16  17  41 -1.75106e-05
  3  16  17  43 -4.14788e-04
  3  16  17  49  3.67193e-05
[truncated: 223,695 more chars]
