# Supplementary material for: Simulation of Ultrafast Excited-State Dynamics in Fe(II) Complexes: Assessment of Electronic Structure Descriptions
Source: J Chem Theory Comput. 2025 Jan 3;21(2):560–74. doi: 10.1021/acs.jctc.4c01331 (PMC11780750; doi:10.1021/acs.jctc.4c01331)
Supplement: Supplementary file 2 — ct4c01331_si_002.zip [file ct4c01331_si_002.zip › for_SI/Fe-terpy/Fe-terpy-PBE0-TZVP-opt.xyz]

59
Coordinates from ORCA-job Fe-terpy-PBE0-TZVP-opt
  Fe  -0.00000360910257     -0.00000290600764     -0.00000043205475
  H   -4.02399893705585      4.02401155123462      1.39591675765246
  H   3.57110031606811      3.57109931105801      1.02445293319362
  H   4.02399951905072      4.02400577794541     -1.39590959515461
  H   -2.75159233475410      2.75159794379003      3.10248820808114
  C   -3.28799909147707      3.28800751625037      1.09504274219852
  C   3.04005834063905      3.04005850904949      0.24466433341719
  H   -3.57109958461078      3.57111226526059     -1.02444585619918
  C   -2.57711488067678      2.57711926251067      2.04855696849456
  C   3.28799849394573      3.28800259823494     -1.09503653715997
  C   -3.04005905974706      3.04006750756256     -0.24465876112214
  H   -1.51452841011429      1.51454115141490      4.48047597691136
  H   1.87151808948632      1.87151398576601      1.62074029240466
  C   2.09022203311409      2.09021993619127      0.58275897763192
  C   -0.85086139883878      0.85086975312271      3.94194924242284
  H   0.00000972260140      0.00000854533847      5.71684930100519
  C   -1.64073236795069      1.64073291220741      1.63727754439195
  C   2.57711087916947      2.57711834479247     -2.04855179394449
  H   2.75158779124714      2.75159949054577     -3.10248266890721
  C   -2.09022582044988      2.09022673605788     -0.58275611366875
  C   0.00000634194760      0.00000507141513      4.63334758254788
  C   -0.82844677938962      0.82844624032934      2.55333281323805
  N   -1.40029881630279      1.40029659802349      0.32552668618714
  H   -1.87152214999309      1.87152306443241     -1.62073795660834
  N   1.40029390449820      1.40029301609696     -0.32552496948896
  C   1.64072782276963      1.64073188992541     -1.63727516198671
  C   0.85087022531338     -0.85086338319212      3.94194886722417
  N   -0.00000269815811     -0.00000243467881      1.90317649444338
  H   1.51454071579234     -1.51453231614073      4.48047423611968
  H   1.51453912112164      1.51453293940282     -4.48047306236971
  C   0.82844510361773     -0.82844804517857      2.55333246135999
  C   0.82844500756202      0.82844418026919     -2.55333218368364
  C   0.85086894741087      0.85086279439541     -3.94194867194078
  N   -0.00000160548838     -0.00000361188623     -1.90317754287700
  C   1.64073124405386     -1.64073322368612      1.63727666681547
  N   1.40029418371902     -1.40029888135908      0.32552620075477
  H   2.75159833073375     -2.75159134165582      3.10248613191165
  C   0.00000290254531     -0.00000231744591     -4.63334838131504
  C   2.57711859424550     -2.57711495952448      2.04855494522429
  H   0.00000562200612     -0.00000262670259     -5.71685006087067
  C   -0.82844632084749     -0.82845158455191     -2.55333516571349
  N   -1.40030098209379     -1.40029852387028     -0.32552829964369
  H   -1.87152853361675     -1.87152135085950      1.62073587834157
  C   2.09022317656331     -2.09022613786609     -0.58275697311120
  C   -0.85086441019672     -0.85086902809360     -3.94195180393630
  C   -2.09023076231696     -2.09022652788404      0.58275406619580
  H   1.87151905220133     -1.87152195450612     -1.62073852853772
  C   -1.64073423778446     -1.64073465830402     -1.63727928566561
  C   3.28800613640001     -3.28799955374240      1.09504009369640
  C   3.04006378698730     -3.04006005351633     -0.24466112108038
  H   -1.51453280606293     -1.51453840422009     -4.48047919404169
  H   4.02401048389556     -4.02399918801807      1.39591387405293
  C   -3.04006691611085     -3.04006399921954      0.24465679404706
  H   3.57110698480673     -3.57110068038521     -1.02444921099080
  C   -2.57711681464551     -2.57712088816779     -2.04855810664228
  H   -3.57111048092895     -3.57110539353355      1.02444401274829
  H   -2.75159190981447     -2.75159964134691     -3.10248972845738
  C   -3.28800523421462     -3.28800620803995     -1.09504468873755
  H   -4.02400592076985     -4.02400906904027     -1.39591922680388
