# Supplementary material for: Simulation of Ultrafast Excited-State Dynamics in Fe(II) Complexes: Assessment of Electronic Structure Descriptions
Source: J Chem Theory Comput. 2025 Jan 3;21(2):560–74. doi: 10.1021/acs.jctc.4c01331 (PMC11780750; doi:10.1021/acs.jctc.4c01331)
Supplement: Supplementary file 2 — ct4c01331_si_002.zip [file ct4c01331_si_002.zip › for_SI/Fe-terpy/Fe-terpy-RPBE-LVC.dat]

13 0 18 0 3
epsilon
34
  1   1  0.0000000000 1GS
  1   2  0.0699530000 1MLCT
  1   3  0.0699530000 1MLCT
  1   4  0.0710280000 1MLCT
  1   5  0.0742630000 1MLCT
  1   6  0.0743500000 1MLCT
  1   7  0.0774710000 1MLCT
  1   8  0.0774710000 1MLCT
  1   9  0.0776040000 1MLCT
  1  10  0.0818150000 1MLCT
  1  11  0.0818150000 1MLCT
  1  12  0.0866190000 1MLCT
  1  13  0.0904450000 1MC
  3   1  0.0597230000 3MLCT
  3   2  0.0632890000 3MLCT
  3   3  0.0632890000 3MLCT
  3   4  0.0636160000 3MLCT
  3   5  0.0654690000 3MLCT
  3   6  0.0657930000 3MC
  3   7  0.0692580000 3MLCT
  3   8  0.0706250000 3MLCT
  3   9  0.0719120000 3MLCT
  3  10  0.0724110000 3MC
  3  11  0.0724110000 3MC
  3  12  0.0755990000 3MLCT
  3  13  0.0755990000 3MLCT
  3  14  0.0767840000 3MLCT
  3  15  0.0767840000 3MLCT
  3  16  0.0869710000 3MC
  3  17  0.0873400000 3MC
  3  18  0.0873400000 3MC
  5   1  0.0945892834 5MC
  5   2  0.1030212834 5MC
  5   3  0.1036112834 5MC
kappa
1580
  1   1    16  2.18002e-05
  1   1    22  2.09306e-05
  1   1    53 -3.02268e-05
  1   1    95 -1.67365e-05
  1   1   107  1.47786e-05
  1   1   108  1.35880e-05
  1   1   139 -1.35568e-05
  1   2    12 -2.89838e-04
  1   2    16 -4.48197e-05
  1   2    18  1.87425e-04
  1   2    19 -1.32481e-04
  1   2    22 -1.69005e-04
  1   2    24  5.22857e-05
  1   2    29 -1.27697e-04
  1   2    30 -6.76530e-04
  1   2    36  2.70819e-04
  1   2    40  6.36762e-04
  1   2    41 -1.14338e-05
  1   2    42 -5.40659e-04
  1   2    43  3.88147e-04
  1   2    51  1.67496e-04
  1   2    52  1.05922e-04
  1   2    53  6.78360e-04
  1   2    58  1.13177e-03
  1   2    59  4.40729e-04
  1   2    65  8.57395e-05
  1   2    66 -3.03844e-04
  1   2    67 -5.84067e-04
  1   2    71 -1.18771e-04
  1   2    77 -6.94328e-05
  1   2    80  7.18569e-05
  1   2    89  4.97816e-05
  1   2    92  2.97990e-04
  1   2    95  1.12556e-05
  1   2    96  1.87394e-04
  1   2    97 -4.29287e-04
  1   2    98  6.02657e-05
  1   2    99 -4.69694e-04
  1   2   103  6.63438e-05
  1   2   106  1.79684e-04
  1   2   107  5.26255e-04
  1   2   108 -1.74314e-04
  1   2   109  2.18655e-04
  1   2   114  5.27899e-04
  1   2   115  6.41432e-04
  1   2   120 -8.52001e-04
  1   2   121  6.23943e-04
  1   2   124 -2.87194e-04
  1   2   125 -3.67815e-04
  1   2   130 -1.41122e-03
  1   2   131 -1.27821e-03
  1   2   132 -1.28648e-04
  1   2   133 -4.79712e-04
  1   2   136  4.04558e-04
  1   2   139 -4.97362e-04
  1   2   140 -1.25039e-03
  1   2   141 -1.66875e-03
  1   2   146  1.30742e-03
  1   2   147  8.89304e-04
  1   2   151 -1.17976e-04
  1   2   152 -5.11595e-04
  1   2   155 -7.98537e-04
  1   2   156 -4.43839e-05
  1   2   157 -1.28706e-04
  1   2   160 -6.44295e-05
  1   2   161 -5.92069e-05
  1   2   164  9.24705e-05
  1   2   165  1.03166e-04
  1   2   168  2.68830e-05
  1   2   169  3.15052e-05
  1   2   172  3.28311e-05
  1   2   173  4.69303e-05
  1   2   176 -4.70397e-05
  1   2   177 -2.88539e-05
  1   3    12  2.89831e-04
  1   3    16 -4.48255e-05
  1   3    18 -1.87420e-04
  1   3    19  1.32493e-04
  1   3    22 -1.69009e-04
  1   3    24 -5.22798e-05
  1   3    29  1.27692e-04
  1   3    30 -6.76542e-04
  1   3    36 -2.70841e-04
  1   3    40 -6.36762e-04
  1   3    41  1.14127e-05
  1   3    42 -5.40663e-04
  1   3    43 -3.88138e-04
  1   3    51 -1.67544e-04
  1   3    52 -1.05929e-04
  1   3    53  6.78360e-04
  1   3    58  1.13178e-03
  1   3    59 -4.40708e-04
  1   3    65 -8.57489e-05
  1   3    66  3.03858e-04
  1   3    67 -5.84082e-04
  1   3    71  1.18765e-04
  1   3    77  6.94312e-05
  1   3    80 -7.18286e-05
  1   3    89 -4.97996e-05
  1   3    92 -2.97952e-04
  1   3    95  1.12538e-05
  1   3    96 -1.87418e-04
  1   3    97 -4.29295e-04
  1   3    98 -6.02504e-05
  1   3    99 -4.69702e-04
  1   3   103 -6.63508e-05
  1   3   106 -1.79713e-04
  1   3   107  5.26248e-04
  1   3   108 -1.74312e-04
  1   3   109 -2.18629e-04
  1   3   114 -5.27919e-04
  1   3   115  6.41417e-04
  1   3   120  8.52028e-04
  1   3   121  6.23941e-04
  1   3   124 -2.87191e-04
  1   3   125  3.67752e-04
  1   3   130 -1.41118e-03
  1   3   131  1.27824e-03
  1   3   132 -1.28652e-04
  1   3   133  4.79679e-04
  1   3   136 -4.04615e-04
  1   3   139 -4.97350e-04
  1   3   140  1.25043e-03
  1   3   141 -1.66875e-03
  1   3   146  1.30733e-03
  1   3   147 -8.89574e-04
  1   3   151 -1.17975e-04
  1   3   152  5.11532e-04
  1   3   155 -7.98536e-04
  1   3   156  4.37445e-05
  1   3   157 -1.28909e-04
  1   3   160  6.40306e-05
  1   3   161 -5.95726e-05
  1   3   164  9.22609e-05
  1   3   165 -1.03359e-04
  1   3   168  2.66315e-05
  1   3   169 -3.18326e-05
  1   3   172  3.27326e-05
  1   3   173 -4.69570e-05
  1   3   176 -4.70480e-05
  1   3   177  2.86855e-05
  1   4    16 -9.15513e-05
  1   4    22 -2.76862e-05
  1   4    30 -7.93478e-04
  1   4    42 -4.66184e-04
  1   4    53 -2.85313e-04
  1   4    58  1.46478e-03
  1   4    67 -6.55912e-04
  1   4    95 -1.60379e-04
  1   4    97 -9.86588e-04
  1   4    99 -1.03746e-04
  1   4   102  1.71343e-04
  1   4   107  8.10496e-04
  1   4   108  2.93780e-05
  1   4   115  5.16387e-04
  1   4   121  8.17175e-04
  1   4   124 -2.26018e-04
  1   4   130 -1.24437e-03
  1   4   132 -7.71341e-05
  1   4   139 -3.46668e-04
  1   4   141 -1.09146e-03
  1   4   146  9.59062e-04
  1   4   151 -9.69932e-05
  1   4   155 -4.89073e-04
  1   4   157 -1.02110e-05
  1   4   164  8.79784e-05
  1   4   168  3.70208e-05
  1   4   172  3.95568e-05
  1   4   176 -6.67296e-05
  1   5    16  1.31275e-04
  1   5    22 -3.34170e-04
  1   5    30 -2.82115e-04
  1   5    42 -1.25075e-03
  1   5    53  7.56441e-04
  1   5    58  1.25634e-03
  1   5    67 -7.15569e-04
  1   5    95  1.32908e-04
  1   5    97 -1.98573e-04
  1   5    99 -6.21612e-04
  1   5   102 -3.21140e-05
  1   5   107  3.79850e-04
  1   5   108 -8.24671e-04
  1   5   115  4.09638e-04
  1   5   121 -4.10892e-04
  1   5   124 -1.29208e-03
  1   5   130 -9.46944e-04
  1   5   132  1.50675e-03
  1   5   139 -3.05226e-04
  1   5   141 -8.97065e-04
  1   5   146  1.27777e-03
  1   5   151 -2.86854e-03
  1   5   155 -1.48743e-03
  1   5   157 -1.49490e-04
  1   5   161  3.40607e-04
  1   5   164  2.94379e-05
  1   5   168  3.43389e-05
  1   5   172  2.60939e-04
  1   5   176 -1.39067e-04
  1   6    16 -1.82619e-04
  1   6    22 -1.15967e-05
  1   6    30 -8.53352e-04
  1   6    42 -6.37659e-04
  1   6    53 -3.23330e-04
  1   6    58  1.53490e-03
  1   6    67 -7.18997e-04
  1   6    95 -2.27055e-04
  1   6    97 -1.14312e-03
  1   6    99 -1.40077e-04
  1   6   102  1.33439e-04
  1   6   107  8.67230e-04
  1   6   108 -7.21803e-05
  1   6   115  4.91628e-04
  1   6   121  6.67941e-04
  1   6   124 -3.15039e-04
  1   6   130 -1.06033e-03
  1   6   132  1.02306e-04
  1   6   139 -2.69338e-04
  1   6   141 -9.89855e-04
  1   6   146  9.74107e-04
  1   6   151 -1.30395e-04
  1   6   155 -4.30611e-04
  1   6   164  9.00790e-05
  1   6   168  4.41814e-05
  1   6   172  3.31268e-05
  1   6   176 -5.07630e-05
  1   7    12 -2.76649e-04
  1   7    16  1.08210e-05
  1   7    18  1.25721e-04
  1   7    19 -2.81163e-05
  1   7    22 -1.56803e-04
  1   7    24  7.70577e-05
  1   7    29  1.90848e-04
  1   7    30 -3.72095e-04
  1   7    36  1.57550e-04
  1   7    40  6.06639e-04
  1   7    41 -1.80839e-05
  1   7    42 -1.27139e-03
  1   7    43  2.44790e-04
  1   7    52 -2.23354e-04
  1   7    53 -1.26312e-04
  1   7    58  1.59809e-03
  1   7    59  3.89839e-05
  1   7    65  2.23027e-05
  1   7    66 -2.09678e-04
  1   7    67 -7.97117e-04
  1   7    71 -1.36627e-04
  1   7    77 -5.84651e-05
  1   7    80  4.26193e-05
  1   7    85 -2.42454e-05
  1   7    89  3.30279e-05
  1   7    92  5.68857e-05
  1   7    95 -1.73792e-05
  1   7    96  3.19770e-04
  1   7    97 -6.55400e-04
  1   7    98 -3.32954e-04
  1   7    99 -2.54322e-04
  1   7   102  8.73226e-05
  1   7   103  4.51183e-05
  1   7   106 -1.07515e-04
  1   7   107  6.12925e-04
  1   7   108 -6.84224e-04
  1   7   109 -9.13582e-05
  1   7   114  2.68481e-04
  1   7   115  3.05604e-04
  1   7   120  1.68287e-05
  1   7   121 -4.10767e-04
  1   7   124 -1.36017e-03
  1   7   125 -1.33046e-04
  1   7   130 -8.21784e-04
  1   7   131 -7.56942e-04
  1   7   132  1.80889e-03
  1   7   133  3.30596e-04
  1   7   136  2.06437e-04
  1   7   139 -1.63515e-04
  1   7   140 -6.18675e-04
  1   7   141 -3.58127e-04
  1   7   146  1.04219e-03
  1   7   147  5.64292e-04
  1   7   150  1.42795e-03
  1   7   151 -3.33955e-03
  1   7   152 -7.08898e-04
  1   7   155 -1.37375e-03
  1   7   156 -3.48666e-05
  1   7   157 -4.78914e-05
  1   7   160  1.22425e-04
  1   7   161  4.46605e-04
  1   7   164  1.55074e-05
  1   7   165  3.01589e-05
  1   7   168  3.61751e-05
  1   7   169  1.28078e-05
  1   7   172  3.06537e-04
  1   7   173  1.39178e-04
  1   7   176 -1.59612e-04
  1   7   177 -6.48296e-05
  1   8    12  2.76644e-04
  1   8    16  1.08095e-05
  1   8    18 -1.25718e-04
  1   8    19  2.81462e-05
  1   8    22 -1.56812e-04
  1   8    24 -7.70669e-05
  1   8    29 -1.90848e-04
  1   8    30 -3.72098e-04
  1   8    36 -1.57565e-04
  1   8    40 -6.06640e-04
  1   8    41  1.80397e-05
  1   8    42 -1.27139e-03
  1   8    43 -2.44781e-04
  1   8    52  2.23352e-04
  1   8    53 -1.26308e-04
  1   8    58  1.59809e-03
  1   8    59 -3.89656e-05
  1   8    65 -2.22900e-05
  1   8    66  2.09678e-04
  1   8    67 -7.97117e-04
  1   8    71  1.36638e-04
  1   8    77  5.84697e-05
  1   8    80 -4.25951e-05
  1   8    85  2.42429e-05
  1   8    89 -3.30425e-05
  1   8    92 -5.68447e-05
  1   8    95 -1.73788e-05
  1   8    96 -3.19786e-04
  1   8    97 -6.55400e-04
  1   8    98  3.32960e-04
  1   8    99 -2.54321e-04
  1   8   102  8.73215e-05
  1   8   103 -4.51192e-05
  1   8   106  1.07489e-04
  1   8   107  6.12928e-04
  1   8   108 -6.84224e-04
  1   8   109  9.13867e-05
  1   8   114 -2.68489e-04
  1   8   115  3.05593e-04
  1   8   120 -1.67871e-05
  1   8   121 -4.10770e-04
  1   8   124 -1.36017e-03
  1   8   125  1.32976e-04
  1   8   130 -8.21752e-04
  1   8   131  7.56947e-04
  1   8   132  1.80890e-03
  1   8   133 -3.30605e-04
  1   8   136 -2.06498e-04
  1   8   139 -1.63515e-04
  1   8   140  6.18710e-04
  1   8   141 -3.58121e-04
  1   8   146  1.04214e-03
  1   8   147 -5.64533e-04
  1   8   150 -1.42776e-03
  1   8   151 -3.33962e-03
  1   8   152  7.08842e-04
  1   8   155 -1.37375e-03
  1   8   156  3.45949e-05
  1   8   157 -4.80526e-05
  1   8   160 -1.19965e-04
  1   8   161  4.47291e-04
  1   8   164  1.54435e-05
  1   8   165 -3.02039e-05
  1   8   168  3.60666e-05
  1   8   169 -1.32174e-05
  1   8   172  3.06238e-04
  1   8   173 -1.39801e-04
  1   8   176 -1.59627e-04
  1   8   177  6.46379e-05
  1   9    16 -9.33610e-05
  1   9    22 -2.53340e-04
  1   9    30 -4.83472e-04
  1   9    42 -1.11771e-03
  1   9    53  6.91325e-04
  1   9    58  1.21920e-03
  1   9    67 -7.69955e-04
  1   9    95  2.04827e-04
  1   9    97 -3.26312e-04
  1   9    99 -5.82171e-04
  1   9   102 -1.69172e-05
  1   9   107  3.69727e-04
  1   9   108 -7.42377e-04
  1   9   115  4.29856e-04
  1   9   121 -1.36956e-04
  1   9   124 -1.10925e-03
  1   9   130 -9.85448e-04
  1   9   132  1.32943e-03
  1   9   139 -3.01094e-04
  1   9   141 -8.70911e-04
  1   9   146  1.26440e-03
  1   9   151 -2.53058e-03
  1   9   155 -1.13109e-03
  1   9   157 -9.93066e-05
  1   9   161  2.88688e-04
  1   9   164  4.72854e-05
  1   9   168  2.50719e-05
  1   9   172  2.26252e-04
  1   9   176 -1.03961e-04
  1  10    12 -6.89521e-05
  1  10    16 -1.99505e-04
  1  10    18  2.87185e-04
  1  10    19 -4.00975e-05
  1  10    22 -1.15526e-04
  1  10    24  3.68104e-05
  1  10    29 -2.64897e-04
  1  10    30 -5.51702e-04
  1  10    36  4.14530e-05
  1  10    40  4.63487e-04
  1  10    41  1.44302e-05
  1  10    42 -1.30589e-03
  1  10    43 -9.17745e-04
  1  10    52  1.53498e-04
  1  10    53 -4.93641e-05
  1  10    58  1.54265e-03
  1  10    59  8.14249e-04
  1  10    65  2.33065e-05
  1  10    66 -4.07989e-04
  1  10    67 -8.06482e-04
  1  10    71 -3.60761e-05
  1  10    77 -3.75746e-05
  1  10    89  1.36847e-05
  1  10    92  2.05263e-04
  1  10    95  2.49510e-05
  1  10    96  2.86291e-05
  1  10    97 -8.33085e-04
  1  10    98  1.81137e-04
  1  10    99 -2.65538e-04
  1  10   102  7.27458e-05
  1  10   106  3.22419e-04
  1  10   107  6.57850e-04
  1  10   108 -6.94567e-04
  1  10   109 -4.64592e-04
  1  10   114  1.81916e-04
  1  10   115  2.95252e-04
  1  10   120  4.53917e-04
  1  10   121 -3.23971e-04
  1  10   124 -1.32020e-03
  1  10   125  1.07977e-03
  1  10   130 -7.85004e-04
  1  10   131 -4.68158e-04
  1  10   132  1.80696e-03
  1  10   133  1.12870e-03
  1  10   136  2.75109e-04
  1  10   139 -1.28431e-04
  1  10   140 -5.31959e-04
  1  10   141 -3.31741e-04
  1  10   146  1.03984e-03
  1  10   147  8.69518e-04
  1  10   150  2.08965e-03
  1  10   151 -3.09562e-03
  1  10   152 -9.90175e-04
  1  10   155 -1.15146e-03
  1  10   156 -3.83682e-05
  1  10   157 -3.23413e-05
  1  10   160  2.77149e-04
  1  10   161  3.77043e-04
  1  10   164  3.41913e-05
  1  10   165  6.25684e-05
  1  10   168  2.55372e-05
  1  10   169  3.79042e-05
  1  10   172  2.81714e-04
  1  10   173  2.36593e-04
  1  10   176 -1.18679e-04
  1  10   177 -3.54463e-05
  1  11    12  6.89551e-05
  1  11    16 -1.99508e-04
  1  11    18 -2.87184e-04
  1  11    19  4.01118e-05
  1  11    22 -1.15536e-04
  1  11    24 -3.68033e-05
  1  11    29  2.64902e-04
  1  11    30 -5.51712e-04
  1  11    36 -4.14694e-05
  1  11    40 -4.63491e-04
  1  11    41 -1.44673e-05
  1  11    42 -1.30590e-03
  1  11    43  9.17762e-04
  1  11    52 -1.53504e-04
  1  11    53 -4.93614e-05
  1  11    58  1.54266e-03
  1  11    59 -8.14239e-04
  1  11    65 -2.33055e-05
  1  11    66  4.07986e-04
  1  11    67 -8.06475e-04
  1  11    71  3.60794e-05
  1  11    77  3.75720e-05
  1  11    89 -1.36993e-05
  1  11    92 -2.05227e-04
  1  11    95  2.49504e-05
  1  11    96 -2.86580e-05
  1  11    97 -8.33078e-04
  1  11    98 -1.81135e-04
  1  11    99 -2.65534e-04
  1  11   102  7.27549e-05
  1  11   106 -3.22454e-04
  1  11   107  6.57847e-04
  1  11   108 -6.94565e-04
  1  11   109  4.64618e-04
  1  11   114 -1.81931e-04
  1  11   115  2.95249e-04
  1  11   120 -4.53870e-04
  1  11   121 -3.23966e-04
  1  11   124 -1.32020e-03
  1  11   125 -1.07985e-03
  1  11   130 -7.84987e-04
  1  11   131  4.68169e-04
  1  11   132  1.80698e-03
  1  11   133 -1.12870e-03
  1  11   136 -2.75174e-04
  1  11   139 -1.28443e-04
  1  11   140  5.32008e-04
  1  11   141 -3.31739e-04
  1  11   146  1.03976e-03
  1  11   147 -8.69771e-04
  1  11   150 -2.08948e-03
  1  11   151 -3.09569e-03
  1  11   152  9.90131e-04
  1  11   155 -1.15147e-03
  1  11   156  3.81680e-05
  1  11   157 -3.25233e-05
  1  11   160 -2.75078e-04
  1  11   161  3.78600e-04
  1  11   164  3.40697e-05
  1  11   165 -6.26513e-05
  1  11   168  2.52271e-05
  1  11   169 -3.82286e-05
  1  11   172  2.81202e-04
  1  11   173 -2.37165e-04
  1  11   176 -1.18687e-04
  1  11   177  3.52653e-05
  1  12    16 -2.17094e-05
  1  12    22 -3.93475e-04
  1  12    30 -6.18703e-04
  1  12    42 -1.06989e-03
  1  12    53 -4.28227e-04
  1  12    58  1.56354e-03
  1  12    67 -5.97228e-04
  1  12    95 -6.49634e-04
  1  12    97 -1.31570e-03
  1  12    99 -2.62972e-04
  1  12   102  3.67415e-05
  1  12   107  8.73473e-04
  1  12   108 -4.05772e-04
  1  12   115  3.37464e-04
  1  12   121  4.74077e-04
  1  12   124 -8.93730e-04
  1  12   130 -6.14803e-04
  1  12   132  8.25568e-04
  1  12   139 -2.04115e-05
  1  12   141 -5.28473e-04
  1  12   146  8.95206e-04
  1  12   151 -9.39672e-04
  1  12   155 -1.78000e-04
  1  12   157  3.83467e-05
  1  12   161  1.09579e-04
  1  12   164  7.38488e-05
  1  12   168  1.03496e-04
  1  12   172  3.48118e-05
  1  12   176 -5.96497e-05
  1  13    16 -2.64743e-03
  1  13    22 -2.03227e-03
  1  13    30 -2.89537e-03
  1  13    42  6.95113e-04
  1  13    53  2.67264e-03
  1  13    58  9.84415e-04
  1  13    67 -1.05962e-03
  1  13    95  2.30770e-03
  1  13    97 -1.19269e-03
  1  13    99 -4.41807e-04
  1  13   102  6.09196e-04
  1  13   107  1.84454e-04
  1  13   108 -8.04873e-04
  1  13   115  6.60616e-05
  1  13   121 -6.22209e-04
  1  13   124 -4.59092e-04
  1  13   130  1.50957e-04
  1  13   132  3.12958e-04
  1  13   139 -8.18806e-04
  1  13   141  6.31569e-04
  1  13   146  2.74513e-04
  1  13   151  1.30341e-04
  1  13   155 -1.75055e-04
  1  13   157 -4.22412e-05
  1  13   161  1.94678e-05
  1  13   164  1.40452e-04
  1  13   168  7.25877e-05
  1  13   172  6.09849e-05
  1  13   176  3.53559e-04
  3   1    16  1.27067e-05
  3   1    22  5.55502e-05
  3   1    30 -7.25547e-04
  3   1    42 -7.32905e-05
  3   1    58  1.22201e-03
  3   1    67 -5.30758e-04
  3   1    95  1.70153e-04
  3   1    97 -5.22760e-04
  3   1    99 -1.42221e-04
  3   1   102  2.62435e-04
  3   1   107  6.06569e-04
  3   1   108  2.16679e-04
  3   1   115  5.26451e-04
  3   1   121  1.05321e-03
  3   1   124  7.68366e-05
  3   1   130 -1.59613e-03
  3   1   132 -5.25571e-04
  3   1   139 -5.30387e-04
  3   1   141 -1.26921e-03
  3   1   146  8.27540e-04
  3   1   151  1.01576e-04
  3   1   155 -6.36098e-04
  3   1   157 -3.13962e-05
  3   1   161 -4.17899e-05
  3   1   164  8.10962e-05
  3   1   168  1.18749e-05
  3   1   172  5.66621e-05
  3   1   176 -8.72345e-05
  3   2     7 -5.98723e-05
  3   2    12 -6.72550e-05
  3   2    16  5.14525e-05
  3   2    18  8.96412e-05
  3   2    19 -5.44142e-05
  3   2    22 -7.93322e-05
  3   2    24  4.03732e-05
  3   2    29 -3.63431e-05
  3   2    30 -5.56064e-04
  3   2    36  9.70363e-05
  3   2    40  4.06915e-04
  3   2    41  1.62270e-05
  3   2    42 -4.35869e-04
  3   2    43  3.79667e-04
  3   2    51  6.25263e-05
  3   2    52  1.65328e-04
  3   2    53  6.45320e-04
  3   2    58  1.04605e-03
  3   2    59  2.72546e-04
  3   2    65  3.99487e-05
  3   2    66 -1.84053e-04
  3   2    67 -4.94711e-04
  3   2    71 -4.91766e-05
  3   2    77 -3.78665e-05
  3   2    80  2.63236e-05
  3   2    89  2.53290e-05
  3   2    92  5.33467e-04
  3   2    95 -4.39846e-05
  3   2    96  5.17796e-04
  3   2    97 -2.98052e-04
  3   2    98 -1.87153e-05
  3   2    99 -5.06241e-04
  3   2   102  1.65042e-05
  3   2   103  1.40244e-04
  3   2   106  6.34836e-05
  3   2   107  4.39167e-04
  3   2   108 -1.04956e-04
  3   2   109  3.16854e-04
  3   2   114  6.60165e-04
  3   2   115  6.79874e-04
  3   2   120 -1.18057e-03
  3   2   121  7.58677e-04
  3   2   125 -6.96287e-04
  3   2   130 -1.50127e-03
  3   2   131 -1.57932e-03
  3   2   132 -3.22517e-04
  3   2   133 -8.19117e-04
  3   2   136  4.41166e-04
  3   2   139 -4.88137e-04
  3   2   140 -1.64492e-03
  3   2   141 -1.73979e-03
  3   2   146  1.27790e-03
  3   2   147  1.03984e-03
  3   2   150 -1.15865e-04
  3   2   151 -5.20990e-05
  3   2   152 -3.04507e-04
  3   2   155 -5.68287e-04
  3   2   156 -2.52347e-05
  3   2   157 -1.05456e-04
  3   2   160 -1.08464e-04
  3   2   161 -7.34273e-05
  3   2   164  9.80064e-05
  3   2   165  1.34541e-04
  3   2   168  2.00780e-05
  3   2   169  4.85364e-05
  3   2   172  3.19732e-05
  3   2   173  7.61120e-05
  3   2   176 -5.76215e-05
  3   2   177 -9.57218e-05
  3   3     7  5.98915e-05
  3   3    12  6.72474e-05
  3   3    16  5.14427e-05
  3   3    18 -8.96388e-05
  3   3    19  5.44230e-05
  3   3    22 -7.93403e-05
  3   3    24 -4.03637e-05
  3   3    29  3.63452e-05
  3   3    30 -5.56068e-04
  3   3    36 -9.70599e-05
  3   3    40 -4.06913e-04
  3   3    41 -1.62491e-05
  3   3    42 -4.35873e-04
  3   3    43 -3.79656e-04
  3   3    51 -6.25694e-05
  3   3    52 -1.65334e-04
  3   3    53  6.45323e-04
  3   3    58  1.04605e-03
  3   3    59 -2.72530e-04
  3   3    65 -3.99570e-05
  3   3    66  1.84069e-04
  3   3    67 -4.94723e-04
  3   3    71  4.91728e-05
  3   3    77  3.78637e-05
  3   3    80 -2.62971e-05
  3   3    89 -2.53466e-05
  3   3    92 -5.33426e-04
  3   3    95 -4.39900e-05
  3   3    96 -5.17814e-04
  3   3    97 -2.98052e-04
  3   3    98  1.87264e-05
  3   3    99 -5.06252e-04
  3   3   102  1.64940e-05
  3   3   103 -1.40250e-04
  3   3   106 -6.35072e-05
  3   3   107  4.39155e-04
  3   3   108 -1.04953e-04
  3   3   109 -3.16828e-04
  3   3   114 -6.60187e-04
  3   3   115  6.79853e-04
  3   3   120  1.18060e-03
  3   3   121  7.58678e-04
  3   3   125  6.96220e-04
  3   3   130 -1.50121e-03
  3   3   131  1.57936e-03
  3   3   132 -3.22530e-04
  3   3   133  8.19080e-04
  3   3   136 -4.41223e-04
  3   3   139 -4.88124e-04
  3   3   140  1.64496e-03
  3   3   141 -1.73979e-03
  3   3   146  1.27779e-03
  3   3   147 -1.04010e-03
  3   3   150  1.15898e-04
  3   3   151 -5.20911e-05
  3   3   152  3.04450e-04
  3   3   155 -5.68286e-04
  3   3   156  2.47016e-05
  3   3   157 -1.05572e-04
  3   3   160  1.07984e-04
  3   3   161 -7.40428e-05
  3   3   164  9.77349e-05
  3   3   165 -1.34743e-04
  3   3   168  1.96915e-05
  3   3   169 -4.88067e-05
  3   3   172  3.18112e-05
  3   3   173 -7.61359e-05
  3   3   176 -5.76470e-05
  3   3   177  9.55530e-05
  3   4    16 -1.97239e-05
  3   4    22 -1.16675e-05
  3   4    30 -7.67112e-04
  3   4    42 -1.29142e-04
  3   4    53 -8.72991e-05
  3   4    58  1.27318e-03
  3   4    67 -5.63616e-04
  3   4    95  1.34087e-04
  3   4    97 -6.34143e-04
  3   4    99 -7.93418e-05
  3   4   102  2.59134e-04
  3   4   107  6.79184e-04
  3   4   108  1.92481e-04
  3   4   115  4.90372e-04
  3   4   121  1.00182e-03
  3   4   124 -3.86386e-05
  3   4   130 -1.47750e-03
  3   4   132 -4.45382e-04
  3   4   139 -4.98915e-04
  3   4   141 -1.18083e-03
  3   4   146  8.14567e-04
  3   4   151  1.97438e-04
  3   4   155 -6.37949e-04
  3   4   157 -3.16249e-05
  3   4   161 -4.33507e-05
  3   4   164  8.44813e-05
  3   4   168  1.86767e-05
  3   4   172  4.80362e-05
  3   4   176 -7.60299e-05
  3   5    16 -5.52050e-05
  3   5    22  3.96298e-05
  3   5    30 -7.71814e-04
  3   5    42 -2.21450e-04
  3   5    53 -1.46642e-04
  3   5    58  1.33375e-03
  3   5    67 -5.96659e-04
  3   5    97 -7.78734e-04
  3   5    99 -1.13924e-04
  3   5   102  2.26759e-04
  3   5   107  6.93769e-04
  3   5   108  1.49966e-04
  3   5   115  5.17153e-04
  3   5   121  9.47861e-04
  3   5   124 -6.59593e-05
  3   5   130 -1.43574e-03
  3   5   132 -3.20555e-04
  3   5   139 -4.44286e-04
  3   5   141 -1.17470e-03
  3   5   146  8.84848e-04
  3   5   155 -5.76302e-04
  3   5   157 -2.26215e-05
  3   5   161 -2.87561e-05
  3   5   164  8.71461e-05
  3   5   168  2.91563e-05
  3   5   172  3.72881e-05
  3   5   176 -7.50140e-05
  3   6    16 -2.92610e-03
  3   6    22 -2.34957e-03
  3   6    30 -3.21852e-03
  3   6    42  7.63044e-04
  3   6    53  2.96149e-03
  3   6    58  1.05860e-03
  3   6    67 -1.21498e-03
  3   6    95  2.68416e-03
  3   6    97 -1.38770e-03
  3   6    99 -4.63514e-04
  3   6   102  6.93649e-04
  3   6   107  2.03847e-04
  3   6   108 -9.18590e-04
  3   6   115  1.83001e-05
  3   6   121 -7.48763e-04
  3   6   124 -6.12326e-04
  3   6   130  2.45216e-04
  3   6   132  3.54926e-04
  3   6   139 -9.60420e-04
  3   6   141  8.17448e-04
  3   6   146  2.20492e-04
  3   6   151  2.25569e-04
  3   6   155 -3.83006e-04
  3   6   157 -7.77777e-05
  3   6   161  2.08266e-05
  3   6   164  1.32638e-04
  3   6   168  7.61944e-05
  3   6   172  5.39882e-05
  3   6   176  3.26542e-04
  3   7    16  1.72627e-04
  3   7    22  5.22952e-05
  3   7    30 -7.78522e-05
  3   7    42 -1.37239e-03
  3   7    53  4.97560e-04
  3   7    58  1.22944e-03
  3   7    67 -4.87358e-04
  3   7    95 -2.34160e-04
  3   7    97 -3.74681e-05
  3   7    99 -6.98900e-04
  3   7   102 -2.17289e-04
  3   7   107  2.49819e-04
  3   7   108 -7.00193e-04
  3   7   115  7.52568e-04
  3   7   121 -1.24213e-04
  3   7   124 -5.04994e-04
  3   7   130 -1.20143e-03
  3   7   132  1.14324e-03
  3   7   139 -1.83210e-04
  3   7   141 -1.46480e-03
  3   7   146  1.70147e-03
  3   7   151 -2.87466e-03
  3   7   155 -5.97633e-04
  3   7   157 -2.44423e-05
  3   7   161  3.23855e-04
  3   7   164  5.55142e-05
  3   7   172  2.55704e-04
  3   7   176 -1.12227e-04
  3   8    16 -4.83482e-05
  3   8    22 -2.59531e-05
  3   8    30 -7.39087e-04
  3   8    42 -4.10000e-04
  3   8    53 -2.75926e-04
  3   8    58  1.40528e-03
  3   8    67 -6.10591e-04
  3   8    95 -1.47553e-04
  3   8    97 -9.06467e-04
  3   8    99 -9.84992e-05
  3   8   102  1.70615e-04
  3   8   107  7.60111e-04
  3   8   108  5.48288e-05
  3   8   115  5.06061e-04
  3   8   121  8.26447e-04
  3   8   124 -1.94792e-04
  3   8   130 -1.24290e-03
  3   8   132 -1.18974e-04
  3   8   139 -3.44819e-04
  3   8   141 -1.08943e-03
  3   8   146  9.37886e-04
  3   8   151 -8.40023e-05
  3   8   155 -4.72688e-04
  3   8   164  8.88760e-05
  3   8   168  4.10610e-05
  3   8   172  3.18567e-05
  3   8   176 -6.77821e-05
  3   9    16  2.61929e-04
  3   9    22 -2.18022e-04
  3   9    42 -1.35957e-03
  3   9    53  6.99645e-04
  3   9    58  1.19867e-03
  3   9    67 -5.70182e-04
  3   9    95 -9.75230e-05
  3   9    97  4.41175e-05
  3   9    99 -6.07998e-04
  3   9   102 -1.36861e-04
  3   9   107  3.05509e-04
  3   9   108 -8.21723e-04
  3   9   115  5.21381e-04
  3   9   121 -5.23355e-04
  3   9   124 -1.20157e-03
  3   9   130 -1.07125e-03
  3   9   132  1.61123e-03
  3   9   139 -2.71602e-04
  3   9   141 -1.15555e-03
  3   9   146  1.50012e-03
  3   9   151 -3.32498e-03
  3   9   155 -1.52095e-03
  3   9   157 -1.60152e-04
  3   9   161  3.94575e-04
  3   9   164  2.38853e-05
  3   9   168  1.63907e-05
  3   9   172  3.12675e-04
  3   9   176 -1.52226e-04
  3  10     7  1.10404e-04
  3  10    12 -5.50735e-04
  3  10    16 -2.79845e-03
  3  10    18 -2.20525e-04
  3  10    19  1.08503e-05
  3  10    22 -1.95350e-03
  3  10    24  9.11715e-05
  3  10    29  6.44645e-05
  3  10    30 -3.11624e-03
  3  10    36  1.07977e-04
  3  10    40 -2.53919e-04
  3  10    41 -1.62647e-04
  3  10    42  4.70249e-04
  3  10    43 -3.27068e-04
  3  10    51  4.55223e-05
  3  10    52  2.14115e-04
  3  10    53  1.65163e-03
  3  10    58  1.50849e-03
  3  10    59  3.02226e-05
  3  10    65 -6.02109e-05
  3  10    66  8.07176e-05
  3  10    67 -1.24914e-03
  3  10    71 -1.79897e-04
  3  10    77 -3.61349e-05
  3  10    80  4.37738e-05
  3  10    85  4.34849e-05
  3  10    89  1.94068e-05
  3  10    92  1.87561e-04
  3  10    95  2.07482e-03
  3  10    96  3.34799e-05
  3  10    97 -2.05658e-03
  3  10    98  7.09281e-05
  3  10    99 -5.51521e-05
  3  10   102  7.13009e-04
  3  10   103  3.33672e-05
  3  10   106  4.09372e-05
  3  10   107  6.03224e-04
  3  10   108 -7.37286e-04
  3  10   109 -1.28796e-05
  3  10   114 -3.42955e-05
  3  10   115 -8.22840e-05
  3  10   120  1.23703e-05
  3  10   121 -6.14302e-04
  3  10   124 -6.77786e-04
  3  10   125  1.74057e-04
  3  10   130  4.45810e-04
  3  10   131  1.09176e-04
  3  10   132  7.01025e-04
  3  10   133  5.98174e-05
  3  10   136 -6.85334e-05
  3  10   139 -6.04347e-04
  3  10   140  2.49071e-05
  3  10   141  1.25394e-03
  3  10   146  1.29707e-05
  3  10   147 -2.41600e-05
  3  10   151 -1.36205e-04
  3  10   152  6.48725e-05
  3  10   157  5.08606e-05
  3  10   160  2.02082e-05
  3  10   161  1.09831e-04
  3  10   164  1.16842e-04
  3  10   165 -1.28095e-05
  3  10   168  9.80345e-05
  3  10   172  6.36989e-05
  3  10   176  2.88579e-04
  3  11     7 -1.10420e-04
  3  11    12  5.50746e-04
  3  11    16 -2.79845e-03
  3  11    18  2.20524e-04
  3  11    19 -1.08192e-05
  3  11    22 -1.95350e-03
  3  11    24 -9.11781e-05
  3  11    29 -6.44602e-05
  3  11    30 -3.11624e-03
  3  11    36 -1.08006e-04
  3  11    40  2.53928e-04
  3  11    41  1.62631e-04
  3  11    42  4.70241e-04
  3  11    43  3.27076e-04
  3  11    51 -4.55692e-05
  3  11    52 -2.14124e-04
  3  11    53  1.65162e-03
  3  11    58  1.50850e-03
  3  11    59 -3.02061e-05
  3  11    65  6.01962e-05
  3  11    66 -8.07247e-05
  3  11    67 -1.24915e-03
  3  11    71  1.79905e-04
  3  11    77  3.61337e-05
  3  11    80 -4.37468e-05
  3  11    85 -4.34797e-05
  3  11    89 -1.94214e-05
  3  11    92 -1.87526e-04
  3  11    95  2.07482e-03
  3  11    96 -3.35107e-05
  3  11    97 -2.05658e-03
  3  11    98 -7.09466e-05
  3  11    99 -5.51525e-05
  3  11   102  7.13011e-04
  3  11   103 -3.33549e-05
  3  11   106 -4.09732e-05
  3  11   107  6.03221e-04
  3  11   108 -7.37290e-04
  3  11   109  1.29028e-05
  3  11   114  3.42915e-05
  3  11   115 -8.22840e-05
  3  11   120 -1.23271e-05
  3  11   121 -6.14304e-04
  3  11   124 -6.77783e-04
  3  11   125 -1.74119e-04
  3  11   130  4.45809e-04
  3  11   131 -1.09217e-04
  3  11   132  7.01027e-04
  3  11   133 -5.98523e-05
  3  11   136  6.84811e-05
  3  11   139 -6.04347e-04
  3  11   140 -2.48546e-05
  3  11   141  1.25394e-03
  3  11   146  1.29715e-05
  3  11   147  2.40144e-05
  3  11   151 -1.36206e-04
  3  11   152 -6.49279e-05
  3  11   157  5.08997e-05
  3  11   160 -1.96673e-05
  3  11   161  1.09943e-04
  3  11   164  1.16868e-04
  3  11   165  1.25652e-05
  3  11   168  9.80586e-05
  3  11   172  6.37166e-05
  3  11   176  2.88577e-04
  3  12    12 -1.57774e-05
  3  12    16  6.93134e-05
  3  12    18  4.04125e-04
  3  12    22 -2.05055e-04
  3  12    29 -3.98197e-04
  3  12    30 -3.12932e-04
  3  12    36  1.38426e-05
  3  12    40  1.53056e-04
  3  12    42 -1.13609e-03
  3  12    43 -1.03369e-03
  3  12    52  3.96515e-05
  3  12    53 -8.30546e-05
  3  12    58  1.49332e-03
  3  12    59  7.50276e-04
  3  12    66 -3.91069e-04
  3  12    67 -7.09115e-04
  3  12    92  1.20021e-04
  3  12    95  5.56627e-05
  3  12    96  4.52127e-04
  3  12    97 -4.73678e-04
  3  12    98  4.53857e-05
  3  12    99 -2.40461e-04
  3  12   102  9.33577e-05
  3  12   103  2.63125e-05
  3  12   106  1.23817e-04
  3  12   107  5.10120e-04
  3  12   108 -6.29416e-04
  3  12   109 -5.32817e-04
  3  12   114  3.11000e-04
  3  12   115  3.28819e-04
  3  12   120  4.18588e-04
  3  12   121 -3.18446e-04
  3  12   124 -1.23369e-03
  3  12   125  1.00714e-03
  3  12   130 -8.67615e-04
  3  12   131 -6.14874e-04
  3  12   132  1.62862e-03
  3  12   133  9.74393e-04
  3  12   136  4.21332e-04
  3  12   139 -1.99691e-04
  3  12   140 -8.03542e-04
  3  12   141 -4.14025e-04
  3  12   146  1.03950e-03
  3  12   147  1.10668e-03
  3  12   150  2.42748e-03
  3  12   151 -3.26502e-03
  3  12   152 -9.92019e-04
  3  12   155 -1.27794e-03
  3  12   156 -1.33888e-05
  3  12   157 -3.37893e-05
  3  12   160  3.73611e-04
  3  12   161  4.63139e-04
  3  12   164  1.53453e-05
  3  12   165  9.04122e-05
  3  12   168  2.90207e-05
  3  12   169  5.97371e-05
  3  12   172  3.17247e-04
  3  12   173  3.20519e-04
  3  12   176 -1.51617e-04
  3  12   177 -6.25572e-05
  3  13    12  1.57750e-05
  3  13    16  6.93154e-05
  3  13    18 -4.04118e-04
  3  13    22 -2.05066e-04
  3  13    29  3.98196e-04
  3  13    30 -3.12932e-04
  3  13    36 -1.38601e-05
  3  13    40 -1.53053e-04
  3  13    42 -1.13610e-03
  3  13    43  1.03370e-03
  3  13    52 -3.96563e-05
  3  13    53 -8.30550e-05
  3  13    58  1.49332e-03
  3  13    59 -7.50258e-04
  3  13    66  3.91068e-04
  3  13    67 -7.09111e-04
  3  13    92 -1.19982e-04
  3  13    95  5.56564e-05
  3  13    96 -4.52139e-04
  3  13    97 -4.73674e-04
  3  13    98 -4.53813e-05
  3  13    99 -2.40459e-04
  3  13   102  9.33606e-05
  3  13   103 -2.63148e-05
  3  13   106 -1.23840e-04
  3  13   107  5.10118e-04
  3  13   108 -6.29417e-04
  3  13   109  5.32844e-04
  3  13   114 -3.11006e-04
  3  13   115  3.28808e-04
  3  13   120 -4.18546e-04
  3  13   121 -3.18448e-04
  3  13   124 -1.23369e-03
  3  13   125 -1.00721e-03
  3  13   130 -8.67588e-04
  3  13   131  6.14873e-04
  3  13   132  1.62864e-03
  3  13   133 -9.74400e-04
  3  13   136 -4.21389e-04
  3  13   139 -1.99693e-04
  3  13   140  8.03573e-04
  3  13   141 -4.14019e-04
  3  13   146  1.03939e-03
  3  13   147 -1.10691e-03
  3  13   150 -2.42729e-03
  3  13   151 -3.26513e-03
  3  13   152  9.91953e-04
  3  13   155 -1.27794e-03
  3  13   156  1.31812e-05
  3  13   157 -3.38598e-05
  3  13   160 -3.71050e-04
  3  13   161  4.65243e-04
  3  13   164  1.51668e-05
  3  13   165 -9.04552e-05
  3  13   168  2.85354e-05
  3  13   169 -6.00876e-05
  3  13   172  3.16555e-04
  3  13   173 -3.21164e-04
  3  13   176 -1.51633e-04
  3  13   177  6.23658e-05
  3  14     7 -2.33476e-05
  3  14    12 -9.13490e-05
  3  14    16 -2.65015e-05
  3  14    18  1.34276e-04
  3  14    19 -5.06410e-05
  3  14    22 -9.29922e-05
  3  14    24  6.35230e-05
  3  14    29  4.36719e-04
  3  14    30 -3.74705e-04
  3  14    36  5.15421e-05
  3  14    40  9.61332e-04
  3  14    41  2.58900e-05
  3  14    42 -1.19159e-03
  3  14    43  3.23542e-04
  3  14    52 -2.39553e-04
  3  14    53 -1.19306e-04
  3  14    58  1.51147e-03
  3  14    59  7.91209e-05
  3  14    65  3.45454e-05
  3  14    66 -3.24447e-04
  3  14    67 -7.20303e-04
  3  14    71 -5.29816e-05
  3  14    77 -5.71326e-05
  3  14    85 -1.26534e-05
  3  14    89  2.20901e-05
  3  14    92  1.98940e-04
  3  14    95 -1.40614e-05
  3  14    96  4.91232e-04
  3  14    97 -5.88838e-04
  3  14    98 -4.98320e-04
  3  14    99 -2.93264e-04
  3  14   102  4.61642e-05
  3  14   103  1.20779e-04
  3  14   106 -1.64840e-04
  3  14   107  5.24827e-04
  3  14   108 -6.30691e-04
  3  14   109 -1.47972e-04
  3  14   114  4.76895e-04
  3  14   115  4.17577e-04
  3  14   120  4.61513e-05
  3  14   121 -2.16025e-04
  3  14   124 -1.05115e-03
  3  14   125 -2.57689e-04
  3  14   130 -8.80852e-04
  3  14   131 -1.21720e-03
  3  14   132  1.55652e-03
  3  14   133  5.20050e-04
  3  14   136  2.94557e-04
  3  14   139 -1.55730e-04
  3  14   140 -1.11292e-03
  3  14   141 -5.19188e-04
  3  14   146  1.16904e-03
  3  14   147  1.00456e-03
  3  14   150  2.40817e-03
  3  14   151 -3.14418e-03
  3  14   152 -1.06520e-03
  3  14   155 -9.65660e-04
  3  14   156 -3.93807e-05
  3  14   160  2.12238e-04
  3  14   161  4.36091e-04
  3  14   164  3.48919e-05
  3  14   165  6.78660e-05
  3  14   168  2.58635e-05
  3  14   169  1.52282e-05
  3  14   172  2.95416e-04
  3  14   173  2.82351e-04
  3  14   176 -1.28931e-04
  3  14   177 -1.68664e-04
  3  15     7  2.33829e-05
  3  15    12  9.13608e-05
  3  15    16 -2.65102e-05
  3  15    18 -1.34282e-04
  3  15    19  5.06398e-05
  3  15    22 -9.30068e-05
  3  15    24 -6.34972e-05
  3  15    29 -4.36718e-04
  3  15    30 -3.74707e-04
  3  15    36 -5.15604e-05
  3  15    40 -9.61343e-04
  3  15    41 -2.59191e-05
  3  15    42 -1.19160e-03
  3  15    43 -3.23528e-04
  3  15    52  2.39551e-04
  3  15    53 -1.19302e-04
  3  15    58  1.51147e-03
  3  15    59 -7.91072e-05
  3  15    65 -3.45505e-05
  3  15    66  3.24455e-04
  3  15    67 -7.20304e-04
  3  15    71  5.29784e-05
  3  15    77  5.71253e-05
  3  15    85  1.26494e-05
  3  15    89 -2.21075e-05
  3  15    92 -1.98901e-04
  3  15    95 -1.40658e-05
  3  15    96 -4.91254e-04
  3  15    97 -5.88837e-04
  3  15    98  4.98327e-04
  3  15    99 -2.93259e-04
  3  15   102  4.61627e-05
  3  15   103 -1.20785e-04
  3  15   106  1.64818e-04
  3  15   107  5.24832e-04
  3  15   108 -6.30690e-04
  3  15   109  1.48005e-04
  3  15   114 -4.76912e-04
  3  15   115  4.17559e-04
  3  15   120 -4.61128e-05
  3  15   121 -2.16032e-04
  3  15   124 -1.05115e-03
  3  15   125  2.57619e-04
  3  15   130 -8.80799e-04
  3  15   131  1.21722e-03
  3  15   132  1.55653e-03
  3  15   133 -5.20073e-04
  3  15   136 -2.94622e-04
  3  15   139 -1.55729e-04
  3  15   140  1.11297e-03
  3  15   141 -5.19183e-04
  3  15   146  1.16894e-03
  3  15   147 -1.00482e-03
  3  15   150 -2.40803e-03
  3  15   151 -3.14428e-03
  3  15   152  1.06515e-03
  3  15   155 -9.65662e-04
  3  15   156  3.93580e-05
  3  15   160 -2.09840e-04
  3  15   161  4.37285e-04
  3  15   164  3.47513e-05
  3  15   165 -6.79473e-05
  3  15   168  2.57324e-05
  3  15   169 -1.55543e-05
  3  15   172  2.94805e-04
  3  15   173 -2.82957e-04
  3  15   176 -1.28977e-04
  3  15   177  1.68483e-04
  3  16    16 -2.66439e-03
  3  16    22  1.77971e-03
  3  16    30 -2.88530e-03
  3  16    42 -1.99708e-03
  3  16    53  5.64434e-04
  3  16    58  2.23994e-03
  3  16    67 -2.13535e-03
  3  16    95  3.24549e-04
  3  16    97 -3.29639e-03
  3  16    99 -1.24351e-03
  3  16   102  7.14463e-05
  3  16   107  1.36739e-03
  3  16   108 -1.05822e-03
  3  16   115 -2.94481e-05
  3  16   121 -1.35230e-03
  3  16   124 -2.65920e-04
  3  16   130  5.57045e-04
  3  16   132  1.62027e-03
  3  16   139  3.24103e-04
  3  16   141  3.56532e-04
  3  16   146  2.89404e-04
  3  16   151  2.92857e-04
  3  16   155 -3.46439e-04
  3  16   157 -1.55149e-04
  3  16   161 -7.84323e-05
  3  16   164  7.95984e-05
  3  16   168  4.91989e-05
  3  16   172 -5.89184e-05
  3  16   176  2.29713e-04
  3  17     7  6.99839e-05
  3  17    12 -3.51593e-04
  3  17    16 -2.70526e-03
  3  17    18  6.76820e-04
  3  17    19  5.19801e-05
  3  17    22  1.89237e-03
  3  17    29 -6.24501e-04
  3  17    30 -2.95761e-03
  3  17    36  1.14484e-04
  3  17    40  4.92852e-04
  3  17    41 -1.06843e-04
  3  17    42 -2.17181e-03
  3  17    43 -2.20606e-04
  3  17    51  4.16269e-05
  3  17    52 -3.65161e-05
  3  17    53 -5.50800e-04
  3  17    58  2.68150e-03
  3  17    59  7.87965e-04
  3  17    65 -4.48336e-05
  3  17    66 -3.97134e-04
  3  17    67 -2.20021e-03
  3  17    71 -1.28006e-04
  3  17    77  1.44712e-05
  3  17    80  7.54748e-05
  3  17    85  2.84503e-05
  3  17    92 -4.07513e-04
  3  17    95 -4.99075e-05
  3  17    96 -7.37452e-04
  3  17    97 -4.00540e-03
  3  17    98  4.71466e-04
  3  17    99 -7.96526e-04
  3  17   102  1.48147e-04
  3  17   103 -1.74625e-04
  3  17   106  3.49138e-04
  3  17   107  1.73443e-03
  3  17   108 -9.25299e-04
  3  17   109 -2.88783e-04
  3  17   114 -1.41740e-04
  3  17   115 -1.63379e-04
  3  17   120  4.99372e-04
  3  17   121 -1.26410e-03
  3  17   124 -4.07124e-04
  3  17   125  6.17050e-04
  3  17   130  8.33126e-04
  3  17   131  5.62847e-04
  3  17   132  1.93992e-03
  3  17   133  5.31602e-04
  3  17   139  5.84558e-04
  3  17   140  5.27876e-04
  3  17   141  9.29704e-04
  3  17   146  2.85409e-05
  3  17   152  1.28718e-04
  3  17   156  1.75504e-05
  3  17   157 -2.82814e-05
  3  17   160  7.92627e-05
  3  17   161  1.43972e-05
  3  17   164  6.74106e-05
  3  17   165  2.16261e-05
  3  17   168  7.48235e-05
  3  17   169  3.13135e-05
  3  17   172 -4.41612e-05
  3  17   176  2.07541e-04
  3  17   177  1.12506e-04
  3  18     7 -6.99809e-05
  3  18    12  3.51603e-04
  3  18    16 -2.70525e-03
  3  18    18 -6.76836e-04
  3  18    19 -5.19596e-05
  3  18    22  1.89237e-03
  3  18    29  6.24505e-04
  3  18    30 -2.95761e-03
  3  18    36 -1.14508e-04
  3  18    40 -4.92864e-04
  3  18    41  1.06808e-04
  3  18    42 -2.17182e-03
  3  18    43  2.20608e-04
  3  18    51 -4.16724e-05
  3  18    52  3.65192e-05
  3  18    53 -5.50806e-04
  3  18    58  2.68151e-03
  3  18    59 -7.87952e-04
  3  18    65  4.48187e-05
  3  18    66  3.97116e-04
  3  18    67 -2.20022e-03
  3  18    71  1.28019e-04
  3  18    77 -1.44730e-05
  3  18    80 -7.54490e-05
  3  18    85 -2.84551e-05
  3  18    92  4.07564e-04
  3  18    95 -4.99059e-05
  3  18    96  7.37423e-04
  3  18    97 -4.00540e-03
  3  18    98 -4.71495e-04
  3  18    99 -7.96527e-04
  3  18   102  1.48153e-04
  3  18   103  1.74640e-04
  3  18   106 -3.49210e-04
  3  18   107  1.73441e-03
  3  18   108 -9.25298e-04
  3  18   109  2.88812e-04
  3  18   114  1.41738e-04
  3  18   115 -1.63372e-04
  3  18   120 -4.99330e-04
  3  18   121 -1.26409e-03
  3  18   124 -4.07121e-04
  3  18   125 -6.17111e-04
  3  18   130  8.33094e-04
  3  18   131 -5.62912e-04
  3  18   132  1.93993e-03
  3  18   133 -5.31617e-04
  3  18   139  5.84547e-04
  3  18   140 -5.27833e-04
  3  18   141  9.29700e-04
  3  18   146  2.85418e-05
  3  18   152 -1.28772e-04
  3  18   156 -1.77463e-05
  3  18   157 -2.82026e-05
  3  18   160 -7.92550e-05
  3  18   161  1.48450e-05
  3  18   164  6.73724e-05
  3  18   165 -2.17784e-05
  3  18   168  7.45700e-05
  3  18   169 -3.20437e-05
  3  18   172 -4.41698e-05
  3  18   176  2.07575e-04
  3  18   177 -1.12602e-04
  5   1     7 -2.21217e-04
  5   1    12  7.13173e-04
  5   1    16 -6.04628e-03
  5   1    19  4.17103e-04
  5   1    22 -5.68392e-04
  5   1    24  1.58238e-04
  5   1    30 -6.68664e-03
  5   1    36 -2.69239e-04
  5   1    41 -2.62247e-04
  5   1    42 -1.79957e-03
  5   1    51 -9.23700e-05
  5   1    53  2.50303e-03
  5   1    58  4.25119e-03
  5   1    65 -2.42495e-04
  5   1    67 -3.75135e-03
  5   1    71  3.42487e-04
  5   1    77  1.88743e-04
  5   1    80 -2.95403e-05
  5   1    85 -1.17514e-04
  5   1    89 -8.21854e-05
  5   1    95  2.73341e-03
  5   1    97 -6.00857e-03
  5   1    99 -1.32368e-03
  5   1   102  8.41737e-04
  5   1   107  2.18584e-03
  5   1   108 -2.03814e-03
  5   1   115 -8.00101e-05
  5   1   121 -2.02506e-03
  5   1   124 -1.13355e-03
  5   1   130  1.02959e-03
  5   1   132  2.44153e-03
  5   1   139 -4.21303e-04
  5   1   141  1.65384e-03
  5   1   146  3.99018e-04
  5   1   151  2.00860e-04
  5   1   155 -4.57263e-04
  5   1   157 -1.23410e-04
  5   1   161  4.43908e-05
  5   1   164  2.12928e-04
  5   1   168  1.57790e-04
  5   1   172  4.14096e-05
  5   1   176  5.08205e-04
  5   2     7  2.91934e-04
  5   2    12  2.97778e-04
  5   2    16 -3.02144e-03
  5   2    19  1.67493e-04
  5   2    22 -2.28516e-03
  5   2    24  7.42433e-05
  5   2    30 -3.90686e-03
  5   2    36 -4.09778e-04
  5   2    41 -2.54887e-04
  5   2    42  4.52085e-04
  5   2    51 -5.51511e-05
  5   2    53  2.62686e-03
  5   2    58  2.39150e-03
  5   2    65 -1.29557e-04
  5   2    67 -1.72859e-03
  5   2    71  3.80030e-04
  5   2    77  9.92267e-05
  5   2    80 -1.87667e-04
  5   2    89 -9.29997e-05
  5   2    95  2.38715e-03
  5   2    97 -2.21157e-03
  5   2    99 -4.23073e-04
  5   2   102  8.74107e-04
  5   2   107  8.69472e-04
  5   2   108 -7.15990e-04
  5   2   115  5.54443e-04
  5   2   121  2.94760e-04
  5   2   124 -5.11184e-04
  5   2   130 -1.16173e-03
  5   2   132  2.71158e-05
  5   2   139 -1.27521e-03
  5   2   141 -3.52519e-04
  5   2   146  1.07422e-03
  5   2   151  1.98854e-05
  5   2   155 -5.88624e-04
  5   2   157 -7.21976e-05
  5   2   161  1.30966e-05
  5   2   164  2.00355e-04
  5   2   168  1.03928e-04
  5   2   172  1.03420e-04
  5   2   176  2.01218e-04
  5   3     7 -6.39749e-05
  5   3    16 -3.25893e-03
  5   3    19  1.76629e-04
  5   3    22 -2.09576e-03
  5   3    24  1.98382e-04
  5   3    30 -4.11894e-03
  5   3    36  2.91933e-04
  5   3    41 -3.60331e-04
  5   3    42  1.46977e-04
  5   3    51  3.15517e-04
  5   3    53  2.42665e-03
  5   3    58  2.64092e-03
  5   3    65 -8.58963e-05
  5   3    67 -1.91002e-03
  5   3    71  1.37986e-04
  5   3    77  9.97165e-05
  5   3    80  1.49668e-04
  5   3    85 -1.01989e-04
  5   3    95  2.28168e-03
  5   3    97 -2.65106e-03
  5   3    99 -4.62691e-04
  5   3   102  8.49120e-04
  5   3   107  1.04434e-03
  5   3   108 -8.40299e-04
  5   3   115  5.00542e-04
  5   3   121  9.53663e-05
  5   3   124 -5.82890e-04
  5   3   130 -9.24012e-04
  5   3   132  3.30615e-04
  5   3   139 -1.12998e-03
  5   3   141 -1.38205e-04
  5   3   146  1.02628e-03
  5   3   151 -7.36139e-05
  5   3   155 -4.76028e-04
  5   3   157 -5.48669e-05
  5   3   161  3.59036e-05
  5   3   164  2.00696e-04
  5   3   168  1.12496e-04
  5   3   172  1.04663e-04
  5   3   176  2.22368e-04
lambda
10545
  1   2   3  12  4.16755e-04
  1   2   3  18  1.22848e-04
  1   2   3  29 -8.37868e-05
  1   2   3  40  4.19498e-04
  1   2   3  41  1.60725e-05
  1   2   3  43 -1.50861e-05
  1   2   3  52  7.02471e-05
  1   2   3  59  2.90639e-04
  1   2   3  80 -1.02404e-04
  1   2   3  89 -7.19302e-05
  1   2   3  90  1.34910e-05
  1   2   3  92  1.96210e-04
  1   2   3 109 -1.10660e-05
  1   2   3 131 -8.42246e-04
  1   2   3 136  2.66443e-04
  1   2   3 152 -3.36795e-04
  1   2   3 160 -4.25540e-05
  1   2   3 169  2.12695e-05
  1   2   3 173  3.08681e-05
  1   2   3 177 -1.78355e-05
  1   2   4   8  1.00708e-05
  1   2   4   9 -1.03441e-05
  1   2   4  11  1.10121e-05
  1   2   4  14  8.12096e-05
  1   2   4  21  1.70547e-04
  1   2   4  27 -2.08065e-04
  1   2   4  31 -2.08762e-05
  1   2   4  32  2.13263e-05
  1   2   4  33  3.66383e-04
  1   2   4  34  3.78694e-04
  1   2   4  38 -3.40662e-04
  1   2   4  46 -1.05653e-04
  1   2   4  48  5.60352e-05
  1   2   4  49 -5.76603e-05
  1   2   4  54 -1.70765e-04
  1   2   4  55 -1.67673e-04
  1   2   4  56  1.94930e-05
  1   2   4  61  1.29285e-04
  1   2   4  62 -1.22101e-04
  1   2   4  69 -2.73980e-05
  1   2   4  72  3.23648e-05
  1   2   4  73  3.19781e-05
  1   2   4  79 -2.08133e-05
  1   2   4  83  1.27524e-05
  1   2   4  84 -1.30403e-05
  1   2   4  94  2.90588e-05
  1   2   4 104  4.36355e-05
  1   2   4 105 -4.36612e-05
  1   2   4 116 -3.22860e-05
  1   2   4 117  3.43041e-05
  1   2   4 118 -2.39520e-05
  1   2   4 119  2.50053e-05
  1   2   4 122 -2.67131e-05
  1   2   4 129  3.36764e-04
  1   2   4 134 -3.80584e-05
  1   2   4 142 -1.38498e-04
  1   2   4 144  7.57324e-05
  1   2   5   8 -3.70499e-05
  1   2   5   9 -3.67859e-05
  1   2   5  14  7.37594e-05
  1   2   5  21 -4.74362e-05
  1   2   5  25 -3.54529e-05
  1   2   5  26 -3.54066e-05
  1   2   5  27 -1.05464e-05
  1   2   5  33 -3.61378e-05
  1   2   5  34  3.60648e-05
  1   2   5  38 -2.81033e-05
  1   2   5  45  5.60096e-05
  1   2   5  46 -5.92057e-05
  1   2   5  48 -2.73424e-05
  1   2   5  49 -2.73244e-05
  1   2   5  54 -1.41429e-04
  1   2   5  55  1.41054e-04
  1   2   5  56  5.13107e-05
  1   2   5  61  2.39369e-05
  1   2   5  62  2.36939e-05
  1   2   5  69 -2.20573e-05
  1   2   5  72  1.21579e-04
  1   2   5  73 -1.21149e-04
  1   2   5  74 -4.29104e-05
  1   2   5  75  4.29126e-05
  1   2   5  79 -1.63705e-05
  1   2   5  94  5.87699e-04
  1   2   5 100  5.54186e-05
  1   2   5 104 -1.35768e-04
  1   2   5 105 -1.36662e-04
  1   2   5 110 -1.62186e-04
  1   2   5 111 -1.62007e-04
  1   2   5 113  2.92905e-04
  1   2   5 117 -2.51231e-05
  1   2   5 118  1.25917e-05
  1   2   5 119  1.27443e-05
  1   2   5 122 -1.51808e-05
  1   2   5 126  3.62717e-04
  1   2   5 129  4.05469e-05
  1   2   5 134 -2.70254e-05
  1   2   5 137  2.81412e-05
  1   2   5 142  1.27693e-05
  1   2   5 144 -4.41405e-05
  1   2   5 148 -4.53901e-05
  1   2   5 153 -5.09746e-04
  1   2   5 158  4.02271e-05
  1   2   5 162  5.44256e-05
  1   2   5 163 -5.43537e-05
  1   2   5 166 -9.70989e-05
  1   2   5 167 -9.70117e-05
  1   2   5 170  4.76251e-05
  1   2   5 175  1.55105e-05
  1   2   6   8 -9.27558e-05
  1   2   6   9 -9.27503e-05
  1   2   6  11  5.21530e-05
  1   2   6  14  2.51565e-04
  1   2   6  21  1.45865e-04
  1   2   6  27 -2.88469e-04
  1   2   6  31  7.97187e-05
  1   2   6  32  8.01275e-05
  1   2   6  33 -3.10939e-04
  1   2   6  34  3.14482e-04
  1   2   6  38 -1.90616e-04
  1   2   6  48 -2.05265e-04
  1   2   6  49 -2.03271e-04
  1   2   6  54 -1.39674e-04
  1   2   6  55  1.38560e-04
  1   2   6  56  8.12118e-05
  1   2   6  69 -1.07263e-04
  1   2   6  72  1.05360e-04
  1   2   6  73 -1.05131e-04
  1   2   6  79 -8.06282e-05
  1   2   6  83 -3.73118e-05
  1   2   6  84 -3.75210e-05
  1   2   6  87 -2.90792e-05
  1   2   6  94  4.15989e-05
  1   2   6 104  1.85288e-05
  1   2   6 105  1.69497e-05
  1   2   6 117 -7.94580e-04
  1   2   6 118  6.70207e-05
  1   2   6 119  6.71919e-05
  1   2   6 122 -6.44193e-04
  1   2   6 129  4.43436e-04
  1   2   6 134 -1.17569e-04
  1   2   6 142  2.07637e-03
  1   2   6 144  1.87390e-03
  1   2   6 153 -1.34686e-05
  1   2   7  10 -3.68702e-04
  1   2   7  13  6.82983e-05
  1   2   7  16 -1.74058e-04
  1   2   7  17 -1.98626e-04
  1   2   7  20  1.88525e-05
  1   2   7  21 -1.72528e-05
  1   2   7  22  1.02152e-04
  1   2   7  23 -2.10367e-04
  1   2   7  24 -2.12138e-04
  1   2   7  29  1.18516e-04
  1   2   7  30 -2.01083e-04
  1   2   7  35 -1.06542e-04
  1   2   7  37  1.11393e-04
  1   2   7  38  1.11520e-04
  1   2   7  39  1.37487e-04
  1   2   7  41  2.14576e-04
  1   2   7  42 -1.27874e-04
  1   2   7  50  7.08397e-05
  1   2   7  58 -1.85197e-04
  1   2   7  64  5.75806e-05
  1   2   7  65 -2.08951e-04
  1   2   7  66  2.01455e-04
  1   2   7  67  3.28864e-05
  1   2   7  68  7.20887e-05
  1   2   7  69  2.23534e-05
  1   2   7  76  1.04118e-05
  1   2   7  80 -2.09792e-04
  1   2   7  81 -1.33510e-05
  1   2   7  82  1.60243e-04
  1   2   7  85  2.09649e-04
  1   2   7  86  2.10821e-04
  1   2   7  88  1.00934e-04
  1   2   7  89 -2.11637e-04
  1   2   7  90  2.00503e-04
  1   2   7  95  1.98288e-04
  1   2   7  96 -2.03695e-04
  1   2   7  97  1.02854e-04
  1   2   7  98 -1.40937e-04
  1   2   7  99 -1.93131e-04
  1   2   7 102  1.06549e-04
  1   2   7 103 -2.10299e-04
  1   2   7 106 -1.30873e-04
  1   2   7 107 -1.48601e-04
  1   2   7 108  6.24857e-05
  1   2   7 112 -2.60468e-04
  1   2   7 113 -2.62151e-04
  1   2   7 115  1.22934e-04
  1   2   7 117  1.96912e-04
  1   2   7 122 -5.06349e-04
  1   2   7 123  5.01374e-04
  1   2   7 124 -3.29768e-05
  1   2   7 126 -2.31879e-04
  1   2   7 127  2.31950e-04
  1   2   7 130  1.28143e-04
  1   2   7 131  1.52893e-05
  1   2   7 132 -6.61938e-05
  1   2   7 133  2.01228e-05
  1   2   7 136 -2.03785e-04
  1   2   7 138  2.73335e-04
  1   2   7 139  1.77657e-04
  1   2   7 140  1.67891e-05
  1   2   7 141 -1.13472e-04
  1   2   7 142  6.63562e-04
  1   2   7 143 -6.33722e-04
  1   2   7 144 -5.69899e-04
  1   2   7 145 -5.46183e-04
  1   2   7 146 -3.35172e-04
  1   2   7 147 -1.13471e-05
  1   2   7 150  3.26808e-04
  1   2   7 151 -3.50225e-05
  1   2   7 153  4.64202e-05
  1   2   7 155 -8.02099e-05
  1   2   7 156  2.09935e-04
  1   2   7 157 -1.47759e-04
  1   2   7 160 -1.49345e-04
  1   2   7 164  3.69074e-05
  1   2   7 165 -2.09445e-04
  1   2   7 167 -1.96067e-04
  1   2   7 168  4.71786e-05
  1   2   7 172  1.09947e-04
  1   2   7 173 -2.05383e-04
  1   2   7 176 -2.15643e-04
  1   2   8  10  3.35154e-04
  1   2   8  13  1.02774e-05
  1   2   8  16 -6.59149e-05
  1   2   8  17 -9.58126e-05
  1   2   8  20  6.52774e-05
  1   2   8  22  8.45570e-05
  1   2   8  23 -8.60161e-05
  1   2   8  30 -6.34211e-05
  1   2   8  35 -4.40101e-05
  1   2   8  36 -1.35736e-04
  1   2   8  38 -1.83767e-04
  1   2   8  39 -1.54653e-05
  1   2   8  42 -1.04742e-04
  1   2   8  45  6.07624e-05
  1   2   8  50 -1.40890e-04
  1   2   8  53 -3.06181e-05
  1   2   8  58 -5.34876e-05
  1   2   8  60  9.28692e-05
  1   2   8  65 -1.36951e-04
  1   2   8  68 -7.66918e-05
  1   2   8  71  1.58505e-04
  1   2   8  76  1.38860e-04
  1   2   8  81  1.62954e-04
  1   2   8  82  9.68862e-05
  1   2   8  88  5.02955e-05
  1   2   8  90  1.41421e-04
  1   2   8  92 -1.81667e-04
  1   2   8  93 -7.90640e-05
  1   2   8  94  8.08410e-05
  1   2   8  95 -6.15130e-05
  1   2   8  97  1.87725e-04
  1   2   8  99 -1.53635e-04
  1   2   8 102  2.88930e-05
  1   2   8 103 -1.56192e-04
  1   2   8 106  2.09055e-04
  1   2   8 108  8.58299e-05
  1   2   8 112  6.25996e-05
  1   2   8 113  7.48163e-05
  1   2   8 115  5.82159e-05
  1   2   8 117 -1.33633e-04
  1   2   8 120  2.17698e-04
  1   2   8 121 -5.72946e-05
  1   2   8 122 -2.20602e-04
  1   2   8 123 -2.25498e-04
  1   2   8 124  1.14475e-05
  1   2   8 125  2.06365e-04
  1   2   8 126 -1.49136e-04
  1   2   8 127 -1.49545e-04
  1   2   8 130 -4.87275e-05
  1   2   8 132  1.25453e-04
  1   2   8 138 -2.53913e-04
  1   2   8 139  1.16753e-04
  1   2   8 141 -1.14710e-04
  1   2   8 142  2.87185e-03
  1   2   8 144  2.39905e-03
  1   2   8 146 -2.73841e-05
  1   2   8 151  2.39334e-04
  1   2   8 153 -3.38252e-05
  1   2   8 155 -1.32718e-04
  1   2   8 156  1.36779e-04
  1   2   8 157 -1.33657e-04
  1   2   8 161 -2.13051e-04
  1   2   8 164 -9.32154e-05
  1   2   8 165 -1.45593e-04
  1   2   8 167 -1.51597e-04
  1   2   8 172  6.11844e-05
  1   2   8 176 -1.02749e-04
  1   2   9   8  2.85830e-04
  1   2   9   9 -2.85052e-04
  1   2   9  11  7.46658e-05
  1   2   9  12  1.00871e-05
  1   2   9  14  3.75715e-05
  1   2   9  21  1.57415e-05
  1   2   9  25  3.77144e-05
  1   2   9  26 -3.75598e-05
  1   2   9  27 -1.70471e-04
  1   2   9  29  2.10559e-04
  1   2   9  31  5.96740e-05
  1   2   9  32 -5.97692e-05
  1   2   9  33 -2.32446e-04
  1   2   9  34 -2.33107e-04
  1   2   9  38 -5.70508e-05
  1   2   9  45 -2.07916e-04
  1   2   9  46 -3.21901e-05
  1   2   9  48  6.30538e-05
  1   2   9  49 -6.35436e-05
  1   2   9  54  1.10583e-04
  1   2   9  55  1.10800e-04
  1   2   9  56  1.87066e-05
  1   2   9  58  1.94980e-05
  1   2   9  61 -1.62633e-04
  1   2   9  62  1.63195e-04
  1   2   9  63  1.14615e-05
  1   2   9  64 -1.10795e-05
  1   2   9  72  3.56224e-05
  1   2   9  73  3.52256e-05
  1   2   9  74 -1.72393e-05
  1   2   9  75 -1.73595e-05
  1   2   9  83 -3.28756e-05
  1   2   9  84  3.31710e-05
  1   2   9  87 -1.16632e-05
  1   2   9  91 -1.02483e-05
  1   2   9  94  7.61123e-04
  1   2   9  97  6.54186e-05
  1   2   9  99 -9.07792e-05
  1   2   9 104  8.07801e-05
  1   2   9 105 -8.24084e-05
  1   2   9 110 -2.51298e-04
  1   2   9 111  2.51289e-04
  1   2   9 113  2.48874e-04
  1   2   9 114 -1.53928e-04
  1   2   9 116 -1.04605e-03
  1   2   9 117  1.05942e-03
  1   2   9 118 -1.56664e-05
  1   2   9 119  1.53338e-05
  1   2   9 121 -1.90993e-05
  1   2   9 122 -8.05828e-04
  1   2   9 126  3.08215e-04
  1   2   9 131  7.10072e-05
  1   2   9 132 -8.38612e-05
  1   2   9 134  2.63653e-05
  1   2   9 137  1.61807e-04
  1   2   9 140 -1.01975e-05
  1   2   9 142  9.71031e-05
  1   2   9 144  2.14856e-04
  1   2   9 147 -1.12494e-04
  1   2   9 148  9.63161e-05
  1   2   9 150  2.47153e-05
  1   2   9 151 -1.63110e-05
  1   2   9 153  5.04129e-05
  1   2   9 154  2.06610e-05
  1   2   9 158  5.38248e-05
  1   2   9 162  8.77870e-05
  1   2   9 163  8.81626e-05
  1   2   9 166 -1.50511e-04
  1   2   9 167  1.50769e-04
  1   2   9 170  5.98563e-05
  1   2   9 175  2.87522e-05
  1   2  10   7  1.28767e-04
  1   2  10  12 -8.19964e-05
  1   2  10  13  1.03147e-04
  1   2  10  16  5.44417e-05
  1   2  10  17  3.95130e-05
  1   2  10  22  1.50658e-05
  1   2  10  23  3.17531e-05
  1   2  10  30  1.51586e-04
  1   2  10  35 -5.79862e-05
  1   2  10  36  2.07556e-05
  1   2  10  39  1.72815e-04
  1   2  10  40  3.06075e-05
  1   2  10  42 -1.54058e-04
  1   2  10  43  2.36374e-05
  1   2  10  50 -2.56213e-05
  1   2  10  53 -2.02387e-04
  1   2  10  57  1.24752e-04
  1   2  10  58  1.53928e-04
  1   2  10  60 -2.17559e-05
  1   2  10  67 -4.27056e-05
  1   2  10  68  1.27758e-04
  1   2  10  71 -1.10234e-04
  1   2  10  73  7.44967e-05
  1   2  10  76 -1.43817e-04
  1   2  10  77 -6.59719e-05
  1   2  10  80 -2.68234e-04
  1   2  10  81 -2.14609e-04
  1   2  10  82 -5.12426e-05
  1   2  10  85 -9.40972e-05
  1   2  10  88 -6.31486e-05
  1   2  10  89  9.74953e-05
  1   2  10  90 -1.19749e-04
  1   2  10  92  1.74531e-04
  1   2  10  93  7.78732e-04
  1   2  10  94 -7.76762e-04
  1   2  10  95  3.54105e-05
  1   2  10  97 -4.23696e-05
  1   2  10  99 -1.63685e-04
  1   2  10 101  5.46433e-05
  1   2  10 102  5.17938e-05
  1   2  10 107 -1.60199e-04
  1   2  10 108 -1.45234e-04
  1   2  10 109 -1.06002e-05
  1   2  10 115 -2.06862e-05
  1   2  10 120 -2.64552e-04
  1   2  10 121 -1.16732e-04
  1   2  10 124  1.82157e-05
  1   2  10 125  1.97792e-05
  1   2  10 130  3.48236e-04
  1   2  10 131  1.25637e-04
  1   2  10 132  2.71472e-04
  1   2  10 133  2.49178e-04
  1   2  10 134 -8.47172e-05
  1   2  10 135 -3.42699e-04
  1   2  10 139  5.50413e-05
  1   2  10 140  1.19462e-05
  1   2  10 141  2.00073e-04
  1   2  10 146  1.45616e-05
  1   2  10 147  1.29247e-04
  1   2  10 150 -1.99953e-05
  1   2  10 151 -5.70039e-04
  1   2  10 153  2.06578e-05
  1   2  10 154  1.28415e-05
  1   2  10 155  1.85462e-04
  1   2  10 157  3.95398e-05
  1   2  10 161  2.62290e-04
  1   2  10 167  1.19808e-04
  1   2  10 172  4.56165e-05
  1   2  10 176 -7.85993e-05
  1   2  11   7 -2.73263e-04
  1   2  11  12 -2.59309e-04
  1   2  11  13 -1.32892e-04
  1   2  11  16  8.65558e-05
  1   2  11  17  9.40363e-05
  1   2  11  18  2.76761e-04
  1   2  11  22 -8.96983e-05
  1   2  11  23  1.89220e-04
  1   2  11  29 -2.69939e-04
  1   2  11  35  1.21514e-04
  1   2  11  39 -1.09569e-04
  1   2  11  40  1.45323e-05
  1   2  11  42  1.70137e-04
  1   2  11  48 -1.57877e-05
  1   2  11  50 -1.87072e-04
  1   2  11  52  2.67779e-04
  1   2  11  57 -1.39362e-04
  1   2  11  58  1.23623e-04
  1   2  11  59  2.78709e-04
  1   2  11  60  3.93420e-05
  1   2  11  66 -2.76926e-04
  1   2  11  68 -2.20359e-04
  1   2  11  69 -1.00257e-05
  1   2  11  70  2.14214e-05
  1   2  11  73  1.42592e-04
  1   2  11  76 -1.96967e-04
  1   2  11  77 -2.69789e-04
  1   2  11  81 -3.99870e-05
  1   2  11  82 -1.01849e-04
  1   2  11  86 -2.71477e-04
  1   2  11  88 -6.01891e-05
  1   2  11  90 -2.68865e-04
  1   2  11  92  2.72736e-04
  1   2  11  93 -1.65309e-04
  1   2  11  94  1.63597e-04
  1   2  11  95  6.97321e-05
  1   2  11  96  2.74395e-04
  1   2  11  97  2.38470e-04
  1   2  11  99 -1.36100e-04
  1   2  11 101  1.30291e-04
  1   2  11 102 -2.29063e-05
  1   2  11 107 -9.08801e-05
  1   2  11 108 -1.13650e-04
  1   2  11 115 -1.14180e-04
  1   2  11 121  4.81053e-05
  1   2  11 124 -1.47921e-05
  1   2  11 131 -2.82908e-04
  1   2  11 132  7.36388e-05
  1   2  11 134  4.59126e-05
  1   2  11 135 -5.92203e-05
  1   2  11 136  1.06581e-05
  1   2  11 139  2.23891e-05
  1   2  11 140 -2.89113e-05
  1   2  11 141  1.14132e-04
  1   2  11 146  1.82184e-04
  1   2  11 147  2.29628e-05
  1   2  11 150  3.12193e-04
  1   2  11 151  2.76295e-04
  1   2  11 152 -2.83044e-04
  1   2  11 153  2.85990e-04
  1   2  11 154  1.73117e-05
  1   2  11 155  1.55083e-04
  1   2  11 156 -2.70647e-04
  1   2  11 157 -2.92941e-04
  1   2  11 160  3.09302e-05
  1   2  11 161  9.33416e-05
  1   2  11 164  2.77036e-04
  1   2  11 165  2.71439e-04
  1   2  11 167  2.83116e-04
  1   2  11 172  2.90090e-05
  1   2  11 176  5.47889e-05
  1   2  12   8  1.81240e-04
  1   2  12   9  1.79630e-04
  1   2  12  11 -1.95736e-04
  1   2  12  14  3.90638e-04
  1   2  12  21 -2.47209e-04
  1   2  12  27 -3.20750e-04
  1   2  12  33  3.76343e-04
  1   2  12  34 -3.75479e-04
  1   2  12  38 -3.59008e-05
  1   2  12  45 -8.96003e-05
  1   2  12  46 -5.29575e-04
  1   2  12  48 -1.67621e-04
  1   2  12  49 -1.73209e-04
  1   2  12  54 -6.37221e-04
  1   2  12  55  6.36653e-04
  1   2  12  56 -1.99630e-04
  1   2  12  61  5.32671e-05
  1   2  12  62  5.38458e-05
  1   2  12  69 -3.26050e-05
  1   2  12  72  2.02940e-04
  1   2  12  73 -2.02705e-04
  1   2  12  74  9.08341e-05
  1   2  12  75 -9.07107e-05
  1   2  12  79 -1.53898e-05
  1   2  12  94  6.56966e-04
  1   2  12 100 -6.90239e-05
  1   2  12 104 -4.46711e-04
  1   2  12 105 -4.48609e-04
  1   2  12 110  2.27421e-04
  1   2  12 111  2.27326e-04
  1   2  12 113 -1.49015e-04
  1   2  12 116 -2.20093e-05
  1   2  12 117 -2.17113e-05
  1   2  12 118  3.60013e-05
  1   2  12 119  3.63337e-05
  1   2  12 122  2.40153e-04
  1   2  12 126 -1.20911e-04
  1   2  12 129  9.34703e-05
  1   2  12 134 -2.07389e-04
  1   2  12 142 -2.19957e-04
  1   2  12 144 -3.40601e-04
  1   2  12 148  1.97944e-04
  1   2  12 153  7.56449e-04
  1   2  12 154  1.16701e-05
  1   2  12 158 -1.82127e-04
  1   2  12 162 -1.02580e-04
  1   2  12 163  1.02590e-04
  1   2  12 166  1.96247e-04
  1   2  12 167  1.96192e-04
  1   2  12 170 -1.12631e-04
  1   2  13   8 -2.70492e-05
  1   2  13   9  2.79673e-05
  1   2  13  11  2.84104e-04
  1   2  13  14  7.92473e-04
  1   2  13  21  4.00464e-05
  1   2  13  25  3.84360e-04
  1   2  13  26 -3.84690e-04
  1   2  13  27 -5.58568e-04
  1   2  13  31 -9.23391e-04
  1   2  13  32  9.24283e-04
  1   2  13  33 -5.06020e-04
  1   2  13  34 -5.06897e-04
  1   2  13  38 -9.41068e-04
  1   2  13  45  1.67574e-03
  1   2  13  46 -3.48775e-05
  1   2  13  48  4.47071e-04
  1   2  13  49 -4.47722e-04
  1   2  13  54  2.79921e-04
  1   2  13  55  2.79636e-04
  1   2  13  56 -2.80566e-04
  1   2  13  61  8.00538e-04
  1   2  13  62 -7.98163e-04
  1   2  13  63  5.22686e-04
  1   2  13  64 -5.20796e-04
  1   2  13  69 -5.88814e-04
  1   2  13  72  3.84678e-04
  1   2  13  73  3.84394e-04
  1   2  13  74  5.34337e-05
  1   2  13  75  5.21830e-05
  1   2  13  79 -5.29519e-04
  1   2  13  83  1.23602e-04
  1   2  13  84 -1.23716e-04
  1   2  13  87  8.10438e-05
  1   2  13  91 -2.23248e-04
  1   2  13  94  4.18839e-05
  1   2  13 110 -1.54697e-05
  1   2  13 111  1.52372e-05
  1   2  13 113 -1.76072e-05
  1   2  13 116  1.46433e-05
  1   2  13 117 -1.44108e-05
  1   2  13 118  2.11449e-04
  1   2  13 119 -2.11694e-04
  1   2  13 126 -5.86880e-05
  1   2  13 129  3.43131e-04
  1   2  13 134  3.53604e-05
  1   2  13 142  2.36194e-05
  1   2  13 153 -5.21545e-05
  1   3   4   8  4.58948e-05
  1   3   4   9 -4.59450e-05
  1   3   4  14  1.75421e-05
  1   3   4  21 -2.77201e-05
  1   3   4  33  1.12054e-05
  1   3   4  46 -1.32908e-05
  1   3   4  94  2.90920e-04
  1   3   4 113  2.21024e-05
  1   3   4 116 -6.27695e-05
  1   3   4 117  5.84932e-05
  1   3   4 126  3.03963e-05
  1   3   4 129 -2.13171e-05
  1   3   4 142 -1.00353e-04
  1   3   4 144  6.46017e-05
  1   3   4 148  1.23010e-05
  1   3   4 153  2.89019e-05
  1   3   5   8  6.76171e-05
  1   3   5   9  6.78717e-05
  1   3   5  14  1.07794e-04
  1   3   5  21  5.36375e-05
  1   3   5  25  1.12287e-05
  1   3   5  26  1.13830e-05
  1   3   5  27  4.31333e-05
  1   3   5  31  8.92786e-05
  1   3   5  32 -8.88864e-05
  1   3   5  38 -1.38256e-04
  1   3   5  45 -8.10595e-05
  1   3   5  46 -5.30148e-05
  1   3   5  48  5.88915e-05
  1   3   5  49 -5.91062e-05
  1   3   5  54 -7.38193e-05
  1   3   5  55  7.44909e-05
  1   3   5  56 -9.25413e-05
  1   3   5  61  4.21101e-05
  1   3   5  62 -4.25432e-05
  1   3   5  63 -1.41752e-05
  1   3   5  64  1.43959e-05
  1   3   5  69 -1.18690e-04
  1   3   5  72  1.16105e-04
  1   3   5  73 -1.16570e-04
  1   3   5  79 -1.19671e-04
  1   3   5  87 -3.17750e-05
  1   3   5  90 -2.10742e-05
  1   3   5  91 -2.09810e-05
  1   3   5  94  1.46610e-05
  1   3   5 104  2.30731e-05
  1   3   5 105  2.31445e-05
  1   3   5 110 -1.20825e-05
  1   3   5 111  1.24588e-05
  1   3   5 113 -7.64791e-05
  1   3   5 117 -1.35380e-04
  1   3   5 118  3.95000e-05
  1   3   5 119  3.92160e-05
  1   3   5 122 -1.07975e-04
  1   3   5 126 -7.21651e-05
  1   3   5 129  3.12778e-04
  1   3   5 134 -4.13404e-05
  1   3   5 137 -1.16553e-05
  1   3   5 142  4.51493e-04
  1   3   5 144  1.67353e-04
  1   3   5 153  9.38747e-05
  1   3   6   8 -3.24780e-05
  1   3   6   9 -3.23506e-05
  1   3   6  11  3.94352e-05
  1   3   6  14 -1.27593e-04
  1   3   6  21  2.75189e-04
  1   3   6  25  4.06363e-05
  1   3   6  26  4.06206e-05
  1   3   6  27  9.91769e-05
  1   3   6  33  8.66665e-05
  1   3   6  34  8.89528e-05
  1   3   6  45  5.30237e-05
  1   3   6  46  1.21799e-04
  1   3   6  48 -5.59037e-05
  1   3   6  49  5.28182e-05
  1   3   6  54  2.34555e-04
  1   3   6  55 -2.35401e-04
  1   3   6  56  4.20373e-05
  1   3   6  69  1.34047e-05
  1   3   6  72 -9.85311e-05
  1   3   6  73  9.87978e-05
  1   3   6  74 -1.19733e-05
  1   3   6  75 -1.19499e-05
  1   3   6  94 -3.14773e-04
  1   3   6 100 -1.37242e-05
  1   3   6 104  1.59293e-04
  1   3   6 105  1.59167e-04
  1   3   6 113 -2.97520e-05
  1   3   6 117  1.13661e-04
  1   3   6 118 -2.07361e-05
  1   3   6 119 -2.10409e-05
  1   3   6 126 -7.84689e-05
  1   3   6 134  7.50713e-05
  1   3   6 137 -1.52327e-05
  1   3   6 142 -8.70048e-05
  1   3   6 144  4.63200e-05
  1   3   6 148 -4.73946e-05
  1   3   6 158  2.20378e-05
  1   3   7  10 -3.26212e-04
  1   3   7  13  1.02760e-05
  1   3   7  16 -6.59152e-05
  1   3   7  17 -9.58139e-05
  1   3   7  19  1.53007e-04
  1   3   7  20 -1.41134e-04
  1   3   7  21  1.41831e-04
  1   3   7  22  8.45582e-05
  1   3   7  23 -8.60010e-05
  1   3   7  29 -2.10369e-04
  1   3   7  30 -6.34214e-05
  1   3   7  35 -4.40119e-05
  1   3   7  36 -1.57224e-04
  1   3   7  37  1.81456e-04
  1   3   7  38 -1.79081e-04
  1   3   7  39 -1.54653e-05
  1   3   7  41  1.12457e-04
  1   3   7  42 -1.04743e-04
  1   3   7  43 -1.53138e-04
  1   3   7  50  1.45593e-04
  1   3   7  51 -1.34515e-04
  1   3   7  53 -1.63286e-05
  1   3   7  58 -5.66504e-05
  1   3   7  60  9.28691e-05
  1   3   7  64 -1.43912e-04
  1   3   7  68 -7.66861e-05
  1   3   7  71  1.32362e-04
  1   3   7  76  1.38877e-04
  1   3   7  77  1.46442e-04
  1   3   7  80 -1.49386e-04
  1   3   7  81  1.62934e-04
  1   3   7  82  9.68871e-05
  1   3   7  86 -9.45883e-05
  1   3   7  88  5.02949e-05
  1   3   7  89 -1.42370e-04
  1   3   7  90  2.57519e-05
  1   3   7  93 -1.13416e-04
  1   3   7  94  1.13188e-04
  1   3   7  95 -6.15107e-05
  1   3   7  97 -7.93184e-05
  1   3   7  99 -1.11581e-04
  1   3   7 102  2.88913e-05
  1   3   7 108  8.58306e-05
  1   3   7 109  2.02903e-04
  1   3   7 114  2.28053e-04
  1   3   7 115  5.82170e-05
  1   3   7 117 -5.63370e-05
  1   3   7 120 -2.04187e-04
  1   3   7 121 -2.33196e-05
  1   3   7 122  1.98567e-04
  1   3   7 123 -2.06485e-04
  1   3   7 124  1.14481e-05
  1   3   7 125  8.10406e-05
  1   3   7 126  7.57795e-05
  1   3   7 127  7.71132e-05
  1   3   7 130 -4.87130e-05
  1   3   7 132 -6.65673e-05
  1   3   7 136 -1.56958e-04
  1   3   7 138 -2.32966e-04
  1   3   7 139  1.16753e-04
  1   3   7 141 -9.73292e-05
  1   3   7 142 -2.07307e-05
  1   3   7 143  3.97162e-05
  1   3   7 144  2.09090e-04
  1   3   7 145 -2.34215e-04
  1   3   7 146 -2.74191e-05
  1   3   7 147 -7.54679e-05
  1   3   7 150 -1.74872e-04
  1   3   7 151  8.68664e-05
  1   3   7 152 -1.33177e-05
  1   3   7 153 -3.22741e-05
  1   3   7 155 -1.32713e-04
  1   3   7 160  2.05174e-04
  1   3   7 161  3.19237e-05
  1   3   7 164 -2.97916e-05
  1   3   7 167  1.41503e-04
  1   3   7 172  6.11837e-05
  1   3   7 173 -1.51810e-04
  1   3   7 176  1.62035e-04
  1   3   8  10 -3.61829e-04
  1   3   8  13 -6.82893e-05
  1   3   8  16  1.74059e-04
  1   3   8  17  1.98626e-04
  1   3   8  19 -2.10801e-04
  1   3   8  20 -1.94935e-05
  1   3   8  22 -1.02153e-04
  1   3   8  23  2.10338e-04
  1   3   8  24  2.07867e-04
  1   3   8  30  2.01084e-04
  1   3   8  35  1.06539e-04
  1   3   8  38 -1.21304e-04
  1   3   8  39 -1.37479e-04
  1   3   8  42  1.27876e-04
  1   3   8  45  3.67867e-04
  1   3   8  50 -1.70752e-04
  1   3   8  51  2.10400e-04
  1   3   8  58  2.04550e-04
  1   3   8  67 -3.28845e-05
  1   3   8  68 -7.20729e-05
  1   3   8  69 -2.23162e-05
  1   3   8  76 -1.04868e-05
  1   3   8  77 -2.08790e-04
  1   3   8  81  1.33265e-05
  1   3   8  82 -1.60244e-04
  1   3   8  85 -2.11579e-04
  1   3   8  88 -1.00953e-04
  1   3   8  92  2.14272e-04
  1   3   8  93 -2.38562e-04
  1   3   8  94  2.37015e-04
  1   3   8  95 -1.98285e-04
  1   3   8  97  1.67756e-04
  1   3   8  99  1.02740e-04
  1   3   8 102 -1.06542e-04
  1   3   8 107  1.48601e-04
  1   3   8 108 -6.24826e-05
  1   3   8 109  1.32405e-04
  1   3   8 112  1.98444e-04
  1   3   8 113  1.98383e-04
  1   3   8 115 -1.22931e-04
  1   3   8 117 -1.15407e-04
  1   3   8 121 -1.66433e-05
  1   3   8 122 -9.24510e-05
  1   3   8 123 -9.73419e-05
  1   3   8 124  3.29773e-05
  1   3   8 126 -1.74252e-04
  1   3   8 127  1.75726e-04
  1   3   8 130 -1.28133e-04
  1   3   8 132  1.48120e-04
  1   3   8 138 -3.02512e-04
  1   3   8 139 -1.77660e-04
  1   3   8 141  1.10620e-04
  1   3   8 142  2.90822e-04
  1   3   8 144  8.83737e-05
  1   3   8 146  3.35125e-04
  1   3   8 151  4.75482e-05
  1   3   8 153 -3.56829e-05
  1   3   8 155  8.02109e-05
  1   3   8 157  2.38178e-04
  1   3   8 161 -1.43676e-04
  1   3   8 167 -1.96040e-04
  1   3   8 168 -4.71957e-05
  1   3   8 172 -1.09983e-04
  1   3   8 176  2.17361e-04
  1   3   9   8 -2.53367e-04
  1   3   9   9  2.55155e-04
  1   3   9  11  1.51056e-04
  1   3   9  14 -2.90686e-04
  1   3   9  21 -3.00397e-04
  1   3   9  25 -1.77953e-05
  1   3   9  26  1.78845e-05
  1   3   9  27  2.93958e-04
  1   3   9  29  1.68006e-04
  1   3   9  31 -1.73721e-04
  1   3   9  32 -1.72938e-04
  1   3   9  33  1.10713e-05
  1   3   9  34 -1.10507e-05
  1   3   9  43 -2.02650e-04
  1   3   9  45 -2.40203e-04
  1   3   9  46  1.93186e-04
  1   3   9  48  2.82613e-04
  1   3   9  49  2.76754e-04
  1   3   9  53  1.47599e-05
  1   3   9  54  1.79534e-04
  1   3   9  55  1.80253e-04
  1   3   9  56  1.29756e-04
  1   3   9  61 -1.58332e-04
  1   3   9  62 -1.59554e-04
  1   3   9  63 -2.02652e-05
  1   3   9  64 -2.06030e-05
  1   3   9  66  2.21269e-04
  1   3   9  69  5.12964e-05
  1   3   9  72 -5.52583e-05
  1   3   9  73 -5.53071e-05
  1   3   9  83  5.00983e-05
  1   3   9  84  4.98724e-05
  1   3   9  87  3.32896e-05
  1   3   9  90  2.20669e-05
  1   3   9  91 -2.19150e-05
  1   3   9  94  1.68831e-04
  1   3   9  96 -2.14807e-04
  1   3   9  97 -1.08527e-04
  1   3   9  98 -1.41474e-04
  1   3   9  99  4.19239e-05
  1   3   9 100 -2.93321e-05
  1   3   9 104 -2.94324e-04
  1   3   9 105  2.94840e-04
  1   3   9 110  4.88868e-05
  1   3   9 111  4.82608e-05
  1   3   9 113  1.84044e-04
  1   3   9 116 -1.84921e-04
  1   3   9 117  1.90973e-04
  1   3   9 118  1.67960e-04
  1   3   9 119 -1.67489e-04
  1   3   9 121  3.39859e-05
  1   3   9 122 -9.55183e-05
  1   3   9 126  2.10274e-04
  1   3   9 129 -5.56111e-04
  1   3   9 131 -2.28390e-04
  1   3   9 132  1.93886e-04
  1   3   9 133 -8.52253e-05
  1   3   9 134  1.59390e-04
  1   3   9 137 -6.45414e-05
  1   3   9 140  2.27328e-04
  1   3   9 141  1.76266e-05
  1   3   9 142  2.04245e-04
  1   3   9 144  1.62717e-04
  1   3   9 147 -1.77724e-05
  1   3   9 148 -7.21318e-05
  1   3   9 150 -3.23898e-05
  1   3   9 151  1.55276e-04
  1   3   9 153  3.81115e-04
  1   3   9 158  2.09327e-05
  1   3   9 162  1.89921e-05
  1   3   9 163  1.70207e-05
  1   3   9 166 -1.64591e-05
  1   3   9 167 -1.52127e-05
  1   3  10   7 -2.67051e-04
  1   3  10  12  2.83093e-04
  1   3  10  13  1.32893e-04
  1   3  10  16 -8.65553e-05
  1   3  10  17 -9.40388e-05
  1   3  10  19  2.68767e-04
  1   3  10  22  8.96910e-05
  1   3  10  23 -1.89210e-04
  1   3  10  24 -2.71237e-04
  1   3  10  35 -1.21517e-04
  1   3  10  39  1.09573e-04
  1   3  10  40 -2.52151e-04
  1   3  10  42 -1.70141e-04
  1   3  10  43  4.78314e-04
  1   3  10  48 -1.57978e-05
  1   3  10  50  4.53336e-05
  1   3  10  51 -2.70452e-04
  1   3  10  57 -1.35318e-04
  1   3  10  58 -1.23628e-04
  1   3  10  59  1.76426e-05
  1   3  10  60 -3.93422e-05
  1   3  10  65 -2.67982e-04
  1   3  10  66  2.62065e-04
  1   3  10  68  2.20364e-04
  1   3  10  70  2.15218e-05
  1   3  10  73 -1.35970e-04
  1   3  10  76  1.96983e-04
  1   3  10  80 -1.29138e-04
  1   3  10  81  3.99808e-05
  1   3  10  82  1.01850e-04
  1   3  10  88  2.40277e-04
  1   3  10  89 -2.70736e-04
  1   3  10  92 -2.67861e-04
  1   3  10  93  1.46084e-04
  1   3  10  94 -1.46522e-04
  1   3  10  95 -6.97323e-05
  1   3  10  96 -2.65580e-04
  1   3  10  97  5.67949e-05
  1   3  10  98 -2.73996e-04
  1   3  10  99  1.36098e-04
  1   3  10 101 -1.31603e-04
  1   3  10 102  2.29169e-05
  1   3  10 103  1.12122e-04
  1   3  10 106 -2.69307e-04
  1   3  10 107  9.08797e-05
  1   3  10 108  1.13652e-04
  1   3  10 109 -2.85356e-04
  1   3  10 114 -2.63393e-04
  1   3  10 115  1.14182e-04
  1   3  10 121 -4.81063e-05
  1   3  10 124  1.47937e-05
  1   3  10 125  2.89304e-04
  1   3  10 131  2.50869e-04
  1   3  10 132 -7.35829e-05
  1   3  10 133  1.64594e-05
  1   3  10 134 -5.02360e-05
  1   3  10 135  5.51930e-05
  1   3  10 139 -2.23854e-05
  1   3  10 140  2.52917e-04
  1   3  10 141 -1.14129e-04
  1   3  10 146 -1.82159e-04
  1   3  10 147  1.99678e-05
  1   3  10 150 -7.04503e-05
  1   3  10 151 -2.76332e-04
  1   3  10 152 -1.34805e-05
  1   3  10 153 -2.30511e-04
  1   3  10 155 -1.55089e-04
  1   3  10 156  2.69823e-04
  1   3  10 157  2.92952e-04
  1   3  10 161  1.15279e-04
  1   3  10 164 -2.77020e-04
  1   3  10 165 -2.69039e-04
  1   3  10 167  2.83040e-04
  1   3  10 172 -2.90377e-05
  1   3  10 176 -5.47806e-05
  1   3  11   7 -1.02369e-04
  1   3  11  12 -1.41625e-04
  1   3  11  13  1.03145e-04
  1   3  11  16  5.44444e-05
  1   3  11  17  3.95125e-05
  1   3  11  18  9.46548e-05
  1   3  11  19 -2.54151e-04
  1   3  11  22  1.50635e-05
  1   3  11  23  3.17475e-05
  1   3  11  24  1.66492e-04
  1   3  11  29 -9.48914e-05
  1   3  11  30  1.51584e-04
  1   3  11  35 -5.79851e-05
  1   3  11  36  2.30275e-04
  1   3  11  39  1.72811e-04
  1   3  11  42 -1.54060e-04
  1   3  11  43  2.75962e-04
  1   3  11  50  2.36107e-05
  1   3  11  51  1.68975e-04
  1   3  11  52  4.84294e-05
  1   3  11  53 -2.02383e-04
  1   3  11  57 -1.20341e-04
  1   3  11  58  1.53925e-04
  1   3  11  59 -1.46097e-04
  1   3  11  60 -2.17571e-05
  1   3  11  65  2.05850e-04
  1   3  11  67 -4.27065e-05
  1   3  11  68  1.27752e-04
  1   3  11  71 -1.26649e-04
  1   3  11  73  7.85404e-05
  1   3  11  76 -1.43877e-04
  1   3  11  81 -2.14592e-04
  1   3  11  82 -5.12417e-05
  1   3  11  85 -1.45934e-04
  1   3  11  86  1.17384e-04
  1   3  11  88  3.40314e-05
  1   3  11  92  4.97508e-05
  1   3  11  93  7.71720e-04
  1   3  11  94 -7.65845e-04
  1   3  11  95  3.54027e-05
  1   3  11  97  7.19622e-05
  1   3  11  98  1.08892e-04
  1   3  11  99 -1.63681e-04
  1   3  11 101  5.38494e-05
  1   3  11 102  5.18017e-05
  1   3  11 103  2.69891e-04
  1   3  11 106  1.27483e-04
  1   3  11 107 -1.60197e-04
  1   3  11 108 -1.45231e-04
  1   3  11 109 -2.76671e-04
  1   3  11 114 -4.86607e-05
  1   3  11 115 -2.06874e-05
  1   3  11 120  2.75125e-04
  1   3  11 121 -1.16732e-04
  1   3  11 124  1.82183e-05
  1   3  11 125  2.76390e-04
  1   3  11 130  3.48238e-04
  1   3  11 131 -3.13890e-04
  1   3  11 132  2.71478e-04
  1   3  11 133 -2.83815e-04
  1   3  11 134 -8.45148e-05
  1   3  11 135 -3.42057e-04
  1   3  11 139  5.50423e-05
  1   3  11 140 -2.02636e-04
  1   3  11 141  2.00084e-04
  1   3  11 146  1.46020e-05
  1   3  11 147  5.31475e-05
  1   3  11 150  2.99284e-04
  1   3  11 151 -5.70067e-04
  1   3  11 152 -2.54899e-04
  1   3  11 153  8.07619e-05
  1   3  11 154  8.05780e-05
  1   3  11 155  1.85458e-04
  1   3  11 157  3.95371e-05
  1   3  11 160 -2.74858e-04
  1   3  11 161  1.44961e-04
  1   3  11 167 -1.15631e-04
  1   3  11 172  4.56272e-05
  1   3  11 176 -7.85877e-05
  1   3  12   8 -4.45750e-04
  1   3  12   9 -4.46624e-04
  1   3  12  11  2.41608e-04
  1   3  12  14  4.04480e-04
  1   3  12  21  1.97795e-04
  1   3  12  27 -3.10715e-04
  1   3  12  31 -3.41288e-04
  1   3  12  32  3.41014e-04
  1   3  12  33  4.34601e-04
  1   3  12  34  4.32912e-04
  1   3  12  38 -1.67334e-04
  1   3  12  45  2.10671e-04
  1   3  12  46 -6.34630e-04
  1   3  12  48  7.33636e-04
  1   3  12  49 -7.32473e-04
  1   3  12  54 -4.91927e-04
  1   3  12  55  4.92602e-04
  1   3  12  56  3.76805e-04
  1   3  12  61  5.51616e-04
  1   3  12  62 -5.53480e-04
  1   3  12  63 -1.61550e-05
  1   3  12  64  1.63443e-05
  1   3  12  69 -2.35509e-04
  1   3  12  72  2.17534e-04
  1   3  12  73 -2.17635e-04
  1   3  12  74  1.17730e-05
  1   3  12  75  1.25421e-05
  1   3  12  79 -1.53500e-04
  1   3  12  83  1.49387e-04
  1   3  12  84 -1.49257e-04
  1   3  12  87 -1.89037e-05
  1   3  12  90  3.05035e-05
  1   3  12  91  3.05790e-05
  1   3  12  94  1.19868e-04
  1   3  12 104  5.17180e-05
  1   3  12 105  5.15171e-05
  1   3  12 110  2.93915e-05
  1   3  12 111 -2.97780e-05
  1   3  12 113  1.46029e-04
  1   3  12 116  1.07989e-04
  1   3  12 117  1.07673e-04
  1   3  12 118  3.32360e-04
  1   3  12 119  3.31995e-04
  1   3  12 122 -5.47682e-05
  1   3  12 126  2.64948e-05
  1   3  12 129  1.31806e-03
  1   3  12 134 -4.85006e-04
  1   3  12 142 -1.56730e-04
  1   3  12 144  3.38643e-05
  1   3  12 148 -1.12655e-05
  1   3  12 153 -1.59356e-04
  1   3  12 154 -1.66274e-05
  1   3  12 158  2.57363e-05
  1   3  12 166  1.03342e-05
  1   3  12 167 -1.07883e-05
  1   3  13   8 -2.06788e-04
  1   3  13   9  2.06819e-04
  1   3  13  11 -2.40729e-04
  1   3  13  14  2.43214e-04
  1   3  13  21  2.41473e-05
  1   3  13  25  6.68944e-05
  1   3  13  26 -6.52604e-05
  1   3  13  27 -6.20538e-05
  1   3  13  33 -3.74400e-05
  1   3  13  34  3.64388e-05
  1   3  13  38 -6.57241e-05
  1   3  13  45 -2.72273e-04
  1   3  13  46 -1.01074e-05
  1   3  13  48 -6.22001e-05
  1   3  13  49 -5.90638e-05
  1   3  13  56  1.90181e-05
  1   3  13  63 -5.13950e-05
  1   3  13  64 -5.27361e-05
  1   3  13  69 -5.63899e-05
  1   3  13  72  1.12129e-04
  1   3  13  73  1.12244e-04
  1   3  13  74  1.33000e-04
  1   3  13  75 -1.33443e-04
  1   3  13  79 -4.24136e-05
  1   3  13  90  4.53254e-05
  1   3  13  91 -4.53507e-05
  1   3  13  94 -1.10189e-04
  1   3  13 104 -2.42314e-05
  1   3  13 105  2.41691e-05
  1   3  13 110 -9.01265e-05
  1   3  13 111 -9.01909e-05
  1   3  13 113  4.44811e-05
  1   3  13 116 -1.16198e-04
  1   3  13 117  1.15671e-04
  1   3  13 118  1.33843e-05
  1   3  13 119 -1.32528e-05
  1   3  13 122  6.92332e-05
  1   3  13 126  1.01946e-04
  1   3  13 129  2.19137e-05
  1   3  13 142 -3.52953e-04
  1   3  13 144  2.25131e-04
  1   3  13 148 -2.92090e-05
  1   3  13 153  1.65104e-05
  1   3  13 158 -1.75417e-05
  1   3  13 162  1.88663e-05
  1   3  13 163  1.88544e-05
  1   3  13 166 -1.56461e-05
  1   3  13 167 -1.56436e-05
  1   3  13 170 -1.45366e-05
  1   3  13 175 -5.54634e-05
  1   4   5   7  1.00005e-05
  1   4   5  12  2.93562e-05
  1   4   5  13 -5.64242e-05
  1   4   5  17 -4.21138e-05
  1   4   5  18 -2.05740e-05
  1   4   5  19  7.06721e-05
  1   4   5  36 -9.26463e-05
  1   4   5  39  5.56708e-05
  1   4   5  40 -3.22189e-05
  1   4   5  41 -3.32045e-05
  1   4   5  42 -6.54944e-05
  1   4   5  43  2.08418e-05
  1   4   5  51 -7.10484e-05
  1   4   5  59 -2.99198e-05
  1   4   5  64  3.01227e-05
  1   4   5  65 -6.34304e-05
  1   4   5  66  2.59394e-05
  1   4   5  71  1.51265e-05
  1   4   5  77  2.68601e-05
  1   4   5  80 -1.90151e-05
  1   4   5  89 -2.06007e-05
  1   4   5  96 -1.19485e-05
  1   4   5  98  1.33759e-05
  1   4   5 109  2.16462e-05
  1   4   5 114 -1.54353e-05
  1   4   5 115 -2.75189e-05
  1   4   5 116 -1.72795e-04
  1   4   5 119  2.54255e-05
  1   4   5 125 -3.02094e-05
  1   4   5 131  4.12104e-05
  1   4   5 132 -5.76025e-05
  1   4   5 133 -3.35288e-05
  1   4   5 136 -2.30650e-05
  1   4   5 140  3.79875e-05
  1   4   5 141 -1.65360e-05
  1   4   5 147 -4.44382e-05
  1   4   5 150 -8.89299e-05
  1   4   5 152  4.78121e-05
  1   4   5 153  1.82790e-05
  1   4   5 157 -2.81169e-05
  1   4   5 160 -1.68239e-05
  1   4   5 173 -1.85837e-05
  1   4   6  12 -2.06583e-05
  1   4   6  17  3.18389e-05
  1   4   6  18 -8.35884e-05
  1   4   6  29 -3.21713e-04
  1   4   6  36  1.09880e-05
  1   4   6  40 -1.32018e-03
  1   4   6  42 -2.95836e-05
  1   4   6  43 -1.20050e-03
  1   4   6  50  8.03093e-05
  1   4   6  52 -2.87590e-05
  1   4   6  59 -2.46646e-04
  1   4   6  64 -1.31301e-05
  1   4   6  66  3.38953e-04
  1   4   6  68 -1.48447e-05
  1   4   6  92 -5.00654e-04
  1   4   6  96 -2.11308e-04
  1   4   6  98  2.35960e-04
  1   4   6 103 -1.29410e-04
  1   4   6 106 -7.38485e-05
  1   4   6 109 -4.57105e-04
  1   4   6 114 -7.80584e-04
  1   4   6 115  4.74541e-05
  1   4   6 116 -8.52177e-05
  1   4   6 120  1.26964e-03
  1   4   6 125  1.25933e-03
  1   4   6 131  1.90790e-03
  1   4   6 132  3.38974e-05
  1   4   6 133  7.90551e-04
  1   4   6 136 -3.59196e-04
  1   4   6 140  1.73113e-03
  1   4   6 141  4.63401e-05
  1   4   6 147 -1.08587e-03
  1   4   6 150 -1.12181e-04
  1   4   6 152  4.72402e-04
  1   4   6 153  7.54180e-05
  1   4   6 154 -6.33330e-05
  1   4   6 156  4.48220e-05
  1   4   6 160  1.44023e-04
  1   4   6 165 -1.17045e-04
  1   4   6 169 -3.08397e-05
  1   4   6 173 -3.41384e-05
  1   4   6 177  8.78405e-05
  1   4   7   8 -4.45554e-04
  1   4   7   9 -4.40581e-04
  1   4   7  10  1.86428e-05
  1   4   7  11  1.88060e-05
  1   4   7  14  1.00633e-04
  1   4   7  20 -4.97590e-04
  1   4   7  25 -1.94521e-05
  1   4   7  26  1.94515e-05
  1   4   7  27 -5.24934e-04
  1   4   7  31  1.25784e-04
  1   4   7  32  1.25915e-04
  1   4   7  33  1.17111e-04
  1   4   7  34 -1.18777e-04
  1   4   7  45  1.01984e-04
  1   4   7  46 -3.85863e-04
  1   4   7  48  2.72737e-04
  1   4   7  49 -2.66464e-04
  1   4   7  53 -9.92589e-05
  1   4   7  54  2.30687e-05
  1   4   7  55 -2.45622e-05
  1   4   7  56  2.43187e-04
  1   4   7  58  1.38156e-04
  1   4   7  61 -5.33286e-05
  1   4   7  62 -5.60651e-05
  1   4   7  63 -2.67852e-05
  1   4   7  72  3.70955e-05
  1   4   7  73 -3.69519e-05
  1   4   7  74 -5.35904e-05
  1   4   7  75 -5.36981e-05
  1   4   7  93 -6.17064e-05
  1   4   7  97 -1.23147e-04
  1   4   7  99 -1.26148e-04
  1   4   7 104  2.41300e-04
  1   4   7 105  2.42434e-04
  1   4   7 110 -2.58301e-04
  1   4   7 111  2.58285e-04
  1   4   7 112  1.17623e-04
  1   4   7 116 -1.48669e-04
  1   4   7 121  1.58087e-04
  1   4   7 123 -7.04988e-05
  1   4   7 127  2.21116e-04
  1   4   7 129  2.76837e-04
  1   4   7 132  1.52325e-04
  1   4   7 134 -3.65120e-04
  1   4   7 137 -2.16039e-04
  1   4   7 138  2.20826e-04
  1   4   7 141 -1.48573e-04
  1   4   7 143  3.71096e-05
  1   4   7 145  4.60555e-05
  1   4   7 148 -6.99335e-05
  1   4   7 151  1.62873e-04
  1   4   7 153 -4.05197e-05
  1   4   7 154 -6.51920e-05
  1   4   7 158  5.61314e-05
  1   4   7 162  7.86622e-05
  1   4   7 163  7.85983e-05
  1   4   7 166 -1.42938e-04
  1   4   7 170  7.33378e-05
  1   4   7 175  2.27844e-05
  1   4   8   8 -2.48667e-05
  1   4   8   9  2.52587e-05
  1   4   8  10 -6.34540e-05
  1   4   8  11 -6.32486e-05
  1   4   8  14  8.87659e-05
  1   4   8  20 -5.96311e-05
  1   4   8  21  6.13362e-05
  1   4   8  27  3.21859e-05
  1   4   8  31  8.20618e-05
  1   4   8  32 -8.22971e-05
  1   4   8  33 -1.03890e-04
  1   4   8  34 -1.03984e-04
  1   4   8  46 -2.57658e-05
  1   4   8  48 -7.74572e-05
  1   4   8  49 -7.88989e-05
  1   4   8  52 -2.63153e-04
  1   4   8  54 -1.13108e-04
  1   4   8  55  1.12658e-04
  1   4   8  56 -1.96292e-04
  1   4   8  61 -3.84484e-05
  1   4   8  62  3.82121e-05
  1   4   8  63 -2.10217e-05
  1   4   8  64  2.00452e-05
  1   4   8  69 -1.04946e-04
  1   4   8  72  1.16756e-04
  1   4   8  73 -1.16026e-04
  1   4   8  74 -1.35213e-05
  1   4   8  75  1.34387e-05
  1   4   8  79 -9.70384e-05
  1   4   8  83 -2.42772e-05
  1   4   8  84 -2.42420e-05
  1   4   8  87 -2.89137e-05
  1   4   8  93 -7.19302e-04
  1   4   8  96  2.66434e-04
  1   4   8 100  5.34393e-05
  1   4   8 104 -1.62278e-04
  1   4   8 105 -1.62702e-04
  1   4   8 110 -1.54304e-05
  1   4   8 111  1.54896e-05
  1   4   8 112 -4.29140e-04
  1   4   8 116 -1.07972e-03
  1   4   8 118 -6.92031e-05
  1   4   8 119  6.94265e-05
  1   4   8 123  9.25026e-04
  1   4   8 127 -4.84849e-04
  1   4   8 129  3.10053e-04
  1   4   8 131 -2.78218e-04
  1   4   8 133  2.62997e-04
  1   4   8 134 -4.84069e-05
  1   4   8 136  2.61849e-04
  1   4   8 137  5.92421e-05
  1   4   8 138 -5.89407e-05
  1   4   8 148 -1.02228e-04
  1   4   8 152 -2.73911e-04
  1   4   8 153 -7.54892e-04
  1   4   8 166 -1.15102e-05
  1   4   9  13  7.10171e-05
  1   4   9  16  1.26374e-04
  1   4   9  17  1.03952e-04
  1   4   9  22 -1.42046e-05
  1   4   9  23  1.36627e-04
  1   4   9  30  1.00855e-04
  1   4   9  35  1.17299e-04
  1   4   9  39  2.35355e-05
  1   4   9  42  1.41132e-04
  1   4   9  50 -2.71002e-05
  1   4   9  53  4.52455e-05
  1   4   9  58 -1.33866e-04
  1   4   9  61  1.46641e-05
  1   4   9  62  1.12436e-05
  1   4   9  63  9.47531e-05
  1   4   9  64  2.99718e-04
  1   4   9  67 -3.02232e-05
  1   4   9  68  1.95811e-04
  1   4   9  69 -7.22294e-05
  1   4   9  70  2.44391e-05
  1   4   9  81 -3.54999e-04
  1   4   9  82 -1.54832e-05
  1   4   9  90 -1.52764e-05
  1   4   9  91  1.35619e-05
  1   4   9  95  1.06857e-05
  1   4   9  97  1.38434e-04
  1   4   9  99 -1.35530e-04
  1   4   9 100  1.42455e-05
  1   4   9 107 -1.01577e-05
  1   4   9 108  4.51239e-04
  1   4   9 113  1.03498e-04
  1   4   9 115 -2.11223e-05
  1   4   9 119  7.45109e-05
  1   4   9 121 -3.49935e-05
  1   4   9 124 -2.12083e-05
  1   4   9 130 -1.86710e-04
  1   4   9 132 -3.52718e-04
  1   4   9 139 -9.76605e-05
  1   4   9 141  1.05193e-04
  1   4   9 151  3.12512e-04
  1   4   9 153 -2.46628e-04
  1   4   9 155 -1.57327e-04
  1   4   9 157  3.92546e-04
  1   4   9 161  2.63676e-04
  1   4   9 168 -9.58539e-05
  1   4   9 172 -1.60986e-04
  1   4  10   8  2.78550e-04
  1   4  10   9 -2.78486e-04
  1   4  10  11 -1.40256e-04
  1   4  10  14 -8.37902e-05
  1   4  10  21 -1.27143e-05
  1   4  10  25  3.58375e-05
  1   4  10  26  3.60769e-05
  1   4  10  27 -7.65744e-05
  1   4  10  31  1.02385e-04
  1   4  10  32  1.02243e-04
  1   4  10  33 -3.97582e-04
  1   4  10  34 -3.97911e-04
  1   4  10  38  5.90109e-04
  1   4  10  45  1.51779e-04
  1   4  10  46  7.45838e-05
  1   4  10  48 -4.57224e-05
  1   4  10  49 -4.52773e-05
  1   4  10  54  1.26882e-04
  1   4  10  55 -1.26740e-04
  1   4  10  56 -1.15503e-04
  1   4  10  57  1.15919e-04
  1   4  10  61 -1.34577e-04
  1   4  10  62 -1.34986e-04
  1   4  10  63 -2.64032e-05
  1   4  10  64 -2.68557e-05
  1   4  10  69  1.37567e-04
  1   4  10  72 -2.05595e-04
  1   4  10  79  1.61880e-04
  1   4  10  83 -6.23779e-05
  1   4  10  84 -6.22542e-05
  1   4  10  87  2.76147e-05
  1   4  10  90 -9.15350e-05
  1   4  10  91  9.14071e-05
  1   4  10  93  8.63232e-05
  1   4  10 100  3.73100e-05
  1   4  10 101 -2.97717e-05
  1   4  10 104 -6.01427e-05
  1   4  10 105  6.02023e-05
  1   4  10 110 -5.10206e-05
  1   4  10 111  4.88111e-05
  1   4  10 113 -9.74920e-05
  1   4  10 116  1.48974e-04
  1   4  10 117 -1.47488e-04
  1   4  10 118 -9.77323e-05
  1   4  10 119  9.75125e-05
  1   4  10 122  1.03213e-05
  1   4  10 126 -1.28700e-04
  1   4  10 129 -2.09736e-04
  1   4  10 137 -1.49552e-05
  1   4  10 142  4.40486e-04
  1   4  10 144  1.07885e-05
  1   4  10 153 -2.58220e-05
  1   4  10 154  9.88714e-05
  1   4  11   8  1.32643e-04
  1   4  11   9 -1.32539e-04
  1   4  11  11  4.64546e-05
  1   4  11  21 -2.09377e-05
  1   4  11  25  2.29275e-05
  1   4  11  26 -2.27406e-05
  1   4  11  27 -6.03970e-05
  1   4  11  33  1.36409e-04
  1   4  11  34 -1.35113e-04
  1   4  11  38 -1.03418e-04
  1   4  11  45 -3.40877e-05
  1   4  11  46  1.63828e-05
  1   4  11  49 -1.09947e-05
  1   4  11  56 -1.25670e-04
  1   4  11  57 -1.25729e-04
  1   4  11  61  1.23436e-05
  1   4  11  62  1.18407e-05
  1   4  11  63  1.69884e-05
  1   4  11  64 -1.35939e-05
  1   4  11  69  1.38854e-05
  1   4  11  72 -9.85020e-05
  1   4  11  79  1.18845e-05
  1   4  11  90 -1.10076e-05
  1   4  11  91  1.13430e-05
  1   4  11  93 -1.11723e-04
  1   4  11 100  4.45190e-05
  1   4  11 101  4.94421e-05
  1   4  11 110 -1.29237e-04
  1   4  11 111  1.29353e-04
  1   4  11 113  9.96101e-05
  1   4  11 116  1.44941e-04
  1   4  11 117  1.43780e-04
  1   4  11 122 -3.74925e-04
  1   4  11 126  6.05274e-05
  1   4  11 129  4.37059e-05
  1   4  11 137  5.38934e-05
  1   4  11 142 -7.03910e-04
  1   4  11 144  7.52005e-04
  1   4  11 148  1.49965e-05
  1   4  11 153 -1.47770e-05
  1   4  11 154 -1.64600e-04
  1   4  11 162  1.94623e-05
  1   4  11 163  1.93624e-05
  1   4  11 166 -4.25886e-05
  1   4  11 170  3.01565e-05
  1   4  11 175  1.47204e-05
  1   4  12   7  2.05348e-04
  1   4  12  12 -9.43097e-05
  1   4  12  17 -3.11618e-04
  1   4  12  19  2.46172e-04
  1   4  12  24 -5.71631e-05
  1   4  12  36 -3.03507e-04
  1   4  12  40 -1.17306e-05
  1   4  12  41 -1.83131e-04
  1   4  12  42 -4.04685e-04
  1   4  12  51 -2.64663e-04
  1   4  12  59 -1.32331e-05
  1   4  12  64  4.58284e-04
  1   4  12  65 -2.17262e-04
  1   4  12  77  1.15548e-04
  1   4  12  80 -4.93360e-05
  1   4  12  85  2.00549e-05
  1   4  12  89 -6.24091e-05
  1   4  12  96  1.14209e-05
  1   4  12 115 -3.29398e-04
  1   4  12 119  3.52122e-04
  1   4  12 125 -2.11257e-05
  1   4  12 132  3.57961e-04
  1   4  12 133 -2.07049e-05
  1   4  12 141 -2.99104e-04
  1   4  12 150 -2.29366e-05
  1   4  12 152  1.91941e-05
  1   4  12 153  2.53648e-04
  1   4  12 157 -4.22210e-04
  1   5   6  13 -7.04058e-05
  1   5   6  17  1.33178e-04
  1   5   6  23  1.99405e-04
  1   5   6  35  6.83397e-05
  1   5   6  39 -1.19521e-04
  1   5   6  50  3.34652e-05
  1   5   6  60  8.80739e-05
  1   5   6  68  3.87099e-05
  1   5   6  76 -1.27493e-04
  1   5   6  81 -1.22490e-04
  1   5   6  82  4.56201e-05
  1   5   6  88  2.90089e-05
  1   5   7   8  4.80991e-05
  1   5   7   9 -4.74763e-05
  1   5   7  10 -1.70845e-05
  1   5   7  11  1.72155e-05
  1   5   7  14  1.98793e-04
  1   5   7  20  4.43907e-05
  1   5   7  25 -3.36023e-05
  1   5   7  26 -3.36014e-05
  1   5   7  27 -3.01072e-04
  1   5   7  31 -5.93053e-05
  1   5   7  32  5.90903e-05
  1   5   7  33  2.81652e-04
  1   5   7  34  2.79248e-04
  1   5   7  37 -5.44519e-05
  1   5   7  45 -8.15701e-05
  1   5   7  46 -1.19780e-04
  1   5   7  48 -1.56058e-04
  1   5   7  49 -1.55399e-04
  1   5   7  54 -8.35172e-05
  1   5   7  55 -8.45225e-05
  1   5   7  56  8.82590e-05
  1   5   7  61  2.63355e-04
  1   5   7  62 -2.65600e-04
  1   5   7  63 -2.52022e-05
  1   5   7  69 -9.77529e-05
  1   5   7  72  1.06311e-04
  1   5   7  73  1.06586e-04
  1   5   7  79 -8.10899e-05
  1   5   7  83  4.15656e-05
  1   5   7  84 -4.13044e-05
  1   5   7  86  1.93949e-05
  1   5   7  87 -1.92616e-05
  1   5   7  93 -4.02283e-04
  1   5   7 104 -4.93379e-05
  1   5   7 105  4.94305e-05
  1   5   7 112 -3.52225e-05
  1   5   7 118  7.98802e-05
  1   5   7 119  7.97206e-05
  1   5   7 127 -7.51745e-05
  1   5   7 129  4.58037e-04
  1   5   7 134 -1.11662e-04
  1   5   7 143  2.75589e-05
  1   5   7 145  8.70868e-05
  1   5   7 154 -1.66049e-05
  1   5   8   8 -6.91276e-05
  1   5   8   9 -7.00246e-05
  1   5   8  10  4.93000e-05
  1   5   8  11 -4.92321e-05
  1   5   8  14  1.90962e-04
  1   5   8  20 -2.96388e-04
  1   5   8  21 -2.92130e-04
  1   5   8  25 -3.52187e-05
  1   5   8  26 -3.50929e-05
  1   5   8  27 -1.67369e-04
  1   5   8  29 -3.87788e-05
  1   5   8  33  1.63177e-04
  1   5   8  34 -1.57943e-04
  1   5   8  40  8.53041e-04
  1   5   8  43 -5.33402e-04
  1   5   8  46 -1.95538e-04
  1   5   8  48  1.04801e-04
  1   5   8  49 -1.05086e-04
  1   5   8  54 -2.67615e-04
  1   5   8  55 -2.66675e-04
  1   5   8  56 -3.35791e-05
  1   5   8  66 -6.79913e-04
  1   5   8  69 -1.90563e-05
  1   5   8  72  8.16967e-05
  1   5   8  73  8.01633e-05
  1   5   8  79 -1.16657e-05
  1   5   8  93 -3.65196e-05
  1   5   8  98 -3.65499e-04
  1   5   8 100  1.93294e-05
  1   5   8 104  1.56147e-04
  1   5   8 105 -1.56578e-04
  1   5   8 110 -2.24430e-05
  1   5   8 111 -2.23810e-05
  1   5   8 112 -3.89756e-05
  1   5   8 114  3.75857e-04
  1   5   8 118  1.94826e-05
  1   5   8 119  1.98400e-05
  1   5   8 123  4.36237e-04
  1   5   8 127 -5.67412e-05
  1   5   8 129  7.61178e-05
  1   5   8 134 -7.54513e-05
  1   5   8 137 -1.73010e-05
  1   5   8 138 -1.73665e-05
  1   5   8 140  9.91650e-04
  1   5   8 147  1.17099e-03
  1   5   8 148  2.44288e-05
  1   5   8 150  2.65007e-03
  1   5   8 153 -3.33838e-05
  1   5   8 158 -1.42094e-05
  1   5   9  16  5.46500e-05
  1   5   9  18 -5.96415e-04
  1   5   9  23 -1.49107e-05
  1   5   9  30  1.19471e-05
  1   5   9  59 -7.55188e-04
  1   5   9  60 -2.94985e-05
  1   5   9  92 -1.68670e-04
  1   5   9 103 -1.01292e-04
  1   5   9 106 -2.58529e-05
  1   5   9 109  5.65915e-04
  1   5   9 116  1.35433e-04
  1   5   9 120 -1.48276e-04
  1   5   9 125 -8.90622e-04
  1   5   9 139 -1.04935e-05
  1   5   9 155 -5.49249e-05
  1   5   9 156  8.39649e-05
  1   5   9 160 -4.35994e-04
  1   5   9 165 -1.48062e-04
  1   5   9 169 -8.57860e-05
  1   5   9 172 -5.51573e-05
  1   5   9 173 -5.52219e-04
  1   5   9 177  1.34288e-04
  1   5  10   8  8.27911e-05
  1   5  10   9  8.27880e-05
  1   5  10  11  2.74773e-05
  1   5  10  14 -2.09693e-04
  1   5  10  21 -3.88459e-04
  1   5  10  25  5.51804e-05
  1   5  10  26 -5.52222e-05
  1   5  10  27  1.43716e-04
  1   5  10  33 -2.96075e-04
  1   5  10  34  2.95426e-04
  1   5  10  38  7.76069e-05
  1   5  10  45  6.07323e-05
  1   5  10  46  1.54608e-04
  1   5  10  48 -9.90226e-05
  1   5  10  49  9.86322e-05
  1   5  10  54  3.25153e-04
  1   5  10  55  3.25846e-04
  1   5  10  56 -4.67401e-05
  1   5  10  57 -4.72135e-05
  1   5  10  69  2.33763e-05
  1   5  10  72 -1.06477e-04
  1   5  10  74  1.87001e-05
  1   5  10  75  1.87749e-05
  1   5  10  79  1.45666e-05
  1   5  10  93  1.10691e-04
  1   5  10 100  2.47019e-05
  1   5  10 101  2.50893e-05
  1   5  10 104 -2.73467e-04
  1   5  10 105 -2.74457e-04
  1   5  10 110  1.11402e-04
  1   5  10 111  1.11444e-04
  1   5  10 113 -1.44771e-04
  1   5  10 117 -1.91256e-04
  1   5  10 118 -2.92920e-05
  1   5  10 119 -3.00277e-05
  1   5  10 122 -1.78070e-05
  1   5  10 126 -2.02833e-04
  1   5  10 129 -7.91231e-05
  1   5  10 135 -1.92020e-04
  1   5  10 137 -4.23641e-05
  1   5  10 142  1.63464e-04
  1   5  10 154  1.09231e-04
  1   5  10 162 -4.21726e-05
  1   5  10 163 -4.21561e-05
  1   5  10 166  7.18746e-05
  1   5  10 170 -3.53827e-05
  1   5  10 175 -2.03638e-05
  1   5  11   8  1.18687e-04
  1   5  11   9  1.18618e-04
  1   5  11  11 -1.43719e-05
  1   5  11  14 -3.37195e-04
  1   5  11  21  1.43451e-04
  1   5  11  27  4.51582e-04
  1   5  11  31 -3.74699e-05
  1   5  11  32 -3.75239e-05
  1   5  11  33 -3.53459e-04
  1   5  11  34 -3.54740e-04
  1   5  11  38  4.38791e-04
  1   5  11  45 -1.18189e-04
  1   5  11  46  2.48123e-04
  1   5  11  48 -2.81122e-04
  1   5  11  49  2.82064e-04
  1   5  11  54  2.24496e-04
  1   5  11  55  2.23409e-04
  1   5  11  61 -2.86579e-04
  1   5  11  62  2.85373e-04
  1   5  11  63  2.43331e-05
  1   5  11  64  2.41416e-05
  1   5  11  69  1.62193e-04
  1   5  11  72 -1.67846e-04
  1   5  11  79  1.31559e-04
  1   5  11  83  6.94263e-05
  1   5  11  84  6.95734e-05
  1   5  11  86 -2.99903e-05
  1   5  11  87  3.00594e-05
  1   5  11  90 -1.17152e-05
  1   5  11  91 -1.17111e-05
  1   5  11  93  5.98242e-04
  1   5  11 100  2.88118e-05
  1   5  11 101 -2.91340e-05
  1   5  11 104  1.09561e-04
  1   5  11 105 -1.06472e-04
  1   5  11 113  2.50077e-05
  1   5  11 117  1.99269e-04
  1   5  11 118  1.59517e-04
  1   5  11 119 -1.59591e-04
  1   5  11 122 -2.07570e-04
  1   5  11 126 -5.46123e-05
  1   5  11 129 -3.95697e-04
  1   5  11 135  2.95255e-05
  1   5  11 137  1.12051e-05
  1   5  11 142 -1.85074e-04
  1   5  11 144 -1.09531e-04
  1   5  11 153 -1.87768e-05
  1   5  11 154 -6.75425e-05
  1   5  12  13 -1.67851e-04
  1   5  12  16  4.21450e-05
  1   5  12  17  1.77089e-04
  1   5  12  22 -8.78380e-05
  1   5  12  23  1.68756e-04
  1   5  12  30  2.71439e-05
  1   5  12  35  2.61791e-04
  1   5  12  39 -1.77912e-04
  1   5  12  42  2.71992e-05
  1   5  12  53  2.59814e-04
  1   5  12  58 -8.89453e-05
  1   5  12  60  1.48474e-04
  1   5  12  67 -2.94351e-05
  1   5  12  68 -7.35546e-05
  1   5  12  88 -9.49634e-05
  1   5  12  95  1.79828e-04
  1   5  12  97  1.48404e-04
  1   5  12  99 -7.59471e-05
  1   5  12 102  4.34264e-05
  1   5  12 107 -7.36539e-05
  1   5  12 108 -9.97988e-05
  1   5  12 115 -2.68448e-04
  1   5  12 116  8.00582e-04
  1   5  12 121 -1.63034e-04
  1   5  12 124 -2.66216e-04
  1   5  12 130  1.00581e-04
  1   5  12 132  2.50494e-04
  1   5  12 139 -5.48444e-05
  1   5  12 141  3.84220e-04
  1   5  12 146  1.72653e-04
  1   5  12 151 -3.43228e-04
  1   5  12 154  3.58752e-05
  1   5  12 155 -3.22165e-04
  1   5  12 157 -9.23984e-05
  1   5  12 161  1.36673e-04
  1   5  12 164 -5.43530e-05
  1   5  12 168 -1.20466e-05
  1   5  12 172  1.27481e-04
  1   5  12 176 -4.84205e-05
  1   5  13   7  3.47393e-04
  1   5  13  12 -1.08989e-04
  1   5  13  19  5.55895e-04
  1   5  13  24 -3.74019e-04
  1   5  13  36 -6.44165e-04
  1   5  13  41 -5.83788e-04
  1   5  13  51  1.46413e-05
  1   5  13  65 -5.29876e-04
  1   5  13  71  1.26300e-04
  1   5  13  77  4.19206e-04
  1   5  13  80 -6.46840e-05
  1   5  13  85  3.32686e-04
  1   5  13  89 -1.83239e-04
  1   6   7   8 -2.59264e-05
  1   6   7   9  2.57037e-05
  1   6   7  10 -2.83639e-05
  1   6   7  11  2.82860e-05
  1   6   7  14  3.52471e-05
  1   6   7  20 -4.12657e-05
  1   6   7  27  2.42316e-05
  1   6   7  34  1.03788e-05
  1   6   7  37 -3.13730e-05
  1   6   7  45 -3.72269e-05
  1   6   7  46 -1.78613e-05
  1   6   7  54 -6.09382e-05
  1   6   7  55 -6.13114e-05
  1   6   7  56  1.48311e-04
  1   6   7  61 -2.47816e-05
  1   6   7  62  2.56642e-05
  1   6   7  72  2.93461e-05
  1   6   7  73  3.01195e-05
  1   6   7  74 -2.53644e-05
  1   6   7  75  2.54459e-05
  1   6   7  93 -2.78122e-05
  1   6   7 100  2.47656e-05
  1   6   7 104  7.97063e-05
  1   6   7 105 -7.95376e-05
  1   6   7 110 -1.20780e-04
  1   6   7 111 -1.20891e-04
  1   6   7 112 -9.60605e-05
  1   6   7 123  1.21537e-04
  1   6   7 127 -8.99429e-05
  1   6   7 137 -2.22665e-05
  1   6   7 138 -2.23449e-05
  1   6   7 143 -5.17730e-04
  1   6   7 145 -3.85013e-05
  1   6   7 148 -3.03622e-05
  1   6   7 153 -4.17823e-04
  1   6   7 154  1.48078e-05
  1   6   7 158  2.63288e-05
  1   6   7 162  3.72680e-05
  1   6   7 163 -3.73386e-05
  1   6   7 166 -6.77653e-05
  1   6   7 170  3.46767e-05
  1   6   7 175  1.10004e-05
  1   6   8  10 -1.28736e-05
  1   6   8  11  1.29302e-05
  1   6   8  12  3.60601e-04
  1   6   8  14 -4.29622e-05
  1   6   8  20  1.39151e-05
  1   6   8  21  1.32595e-05
  1   6   8  29 -1.26598e-05
  1   6   8  31  3.69057e-05
  1   6   8  32  3.70866e-05
  1   6   8  33 -4.70811e-05
  1   6   8  34  4.75320e-05
  1   6   8  40 -5.23789e-05
  1   6   8  43 -4.61676e-05
  1   6   8  48 -3.25094e-05
  1   6   8  49  3.35155e-05
  1   6   8  54  3.30801e-05
  1   6   8  55  3.27768e-05
  1   6   8  56  8.79492e-05
  1   6   8  61  1.48768e-05
  1   6   8  62  1.46960e-05
  1   6   8  66  1.33231e-05
  1   6   8  69  5.37860e-05
  1   6   8  72 -5.74055e-05
  1   6   8  73 -5.71834e-05
  1   6   8  79  4.91436e-05
  1   6   8  83 -1.27495e-05
  1   6   8  84  1.28206e-05
  1   6   8  87  1.47166e-05
  1   6   8  93  3.55997e-04
  1   6   8 104  2.30147e-05
  1   6   8 105 -2.27795e-05
  1   6   8 110  2.43428e-05
  1   6   8 111  2.43744e-05
  1   6   8 112  1.87001e-04
  1   6   8 114 -3.06300e-05
  1   6   8 118 -3.48389e-05
  1   6   8 119 -3.49945e-05
  1   6   8 123 -1.55438e-05
  1   6   8 127  2.22212e-04
  1   6   8 129 -1.69031e-04
  1   6   8 134  2.31163e-05
  1   6   8 137  1.47591e-05
  1   6   8 138  1.48103e-05
  1   6   8 140 -6.68519e-05
  1   6   8 147 -4.29819e-05
  1   6   8 153  2.12174e-04
  1   6   9  19 -1.54491e-04
  1   6   9  23  4.79127e-05
  1   6   9  24  1.45052e-04
  1   6   9  30  4.61833e-05
  1   6   9  36  1.93286e-04
  1   6   9  41 -1.47629e-05
  1   6   9  50 -1.52765e-05
  1   6   9  51  9.28428e-05
  1   6   9  63 -5.18302e-05
  1   6   9  65  7.40985e-05
  1   6   9  68  4.00324e-05
  1   6   9  71 -1.33976e-04
  1   6   9  77 -1.33978e-04
  1   6   9  85 -1.63222e-05
  1   6   9  89  5.08825e-05
  1   6   9  92  1.95406e-05
  1   6   9 109  1.78712e-05
  1   6   9 113 -5.14962e-05
  1   6   9 116 -2.33364e-04
  1   6   9 120 -4.81584e-05
  1   6   9 125 -4.75911e-05
  1   6   9 139 -4.50949e-05
  1   6   9 154 -1.04790e-05
  1   6   9 155 -1.00791e-05
  1   6   9 157  6.19378e-05
  1   6   9 172  1.24379e-05
  1   6  10   8  2.16226e-04
  1   6  10   9  2.16118e-04
  1   6  10  11 -1.02366e-05
  1   6  10  14 -7.37470e-05
  1   6  10  21  8.15422e-05
  1   6  10  27  3.44319e-04
  1   6  10  31  1.90285e-04
  1   6  10  32 -1.89984e-04
  1   6  10  33  2.25185e-05
  1   6  10  34 -2.27622e-05
  1   6  10  38 -4.86614e-05
  1   6  10  45 -2.93274e-04
  1   6  10  46  4.30579e-05
  1   6  10  48 -2.33149e-04
  1   6  10  49  2.32715e-04
  1   6  10  54  3.31002e-05
  1   6  10  55  3.31065e-05
  1   6  10  56  9.04565e-05
  1   6  10  57  8.83682e-05
  1   6  10  61 -6.05790e-05
  1   6  10  62  6.08256e-05
  1   6  10  63 -6.12965e-05
  1   6  10  64  6.16048e-05
  1   6  10  69  5.53913e-05
  1   6  10  72  1.79229e-05
  1   6  10  79 -2.17716e-05
  1   6  10  83 -1.14386e-04
  1   6  10  84  1.14104e-04
  1   6  10  87  4.81261e-05
  1   6  10  90 -1.29860e-05
  1   6  10  91 -1.29707e-05
  1   6  10  93  2.56299e-04
  1   6  10 100  2.51690e-05
  1   6  10 101  2.57271e-05
  1   6  10 104  5.54709e-05
  1   6  10 105  5.42457e-05
  1   6  10 113 -5.79334e-05
  1   6  10 117  4.44015e-04
  1   6  10 118 -8.73268e-05
  1   6  10 119 -8.72452e-05
  1   6  10 122  4.11995e-05
  1   6  10 126 -9.64799e-05
  1   6  10 129 -2.63293e-04
  1   6  10 135  1.69253e-05
  1   6  10 137  1.36297e-05
  1   6  10 142 -4.42469e-04
  1   6  10 144 -1.59560e-04
  1   6  10 154  7.29647e-05
  1   6  11   8 -1.56592e-04
  1   6  11   9 -1.56662e-04
  1   6  11  11 -1.71901e-05
  1   6  11  14  5.99280e-05
  1   6  11  21  1.75167e-04
  1   6  11  25  9.45839e-05
  1   6  11  26  9.46932e-05
  1   6  11  27 -1.22436e-04
  1   6  11  33 -6.17029e-05
  1   6  11  34 -6.14762e-05
  1   6  11  38  1.50506e-05
  1   6  11  45 -1.55384e-04
  1   6  11  46 -1.97466e-05
  1   6  11  48  8.39521e-05
  1   6  11  49 -7.87220e-05
  1   6  11  54 -5.83022e-05
  1   6  11  55 -5.83507e-05
  1   6  11  56  6.52215e-05
  1   6  11  57 -6.52912e-05
  1   6  11  61  1.00974e-05
  1   6  11  62 -1.02816e-05
  1   6  11  63 -1.01854e-05
  1   6  11  74  1.97544e-05
  1   6  11  75 -1.96865e-05
  1   6  11  83  1.15557e-05
  1   6  11  84  1.15866e-05
  1   6  11  93  1.01339e-05
  1   6  11 100 -2.36722e-05
  1   6  11 101  2.30720e-05
  1   6  11 104  1.38491e-04
  1   6  11 105 -1.39122e-04
  1   6  11 110 -1.14935e-04
  1   6  11 111 -1.14905e-04
  1   6  11 113  1.04335e-04
  1   6  11 117  9.21411e-05
  1   6  11 118 -1.50861e-05
  1   6  11 119  1.52065e-05
  1   6  11 122 -2.65863e-05
  1   6  11 126  1.10697e-04
  1   6  11 129  4.39461e-05
  1   6  11 135  8.62797e-05
  1   6  11 137  3.53777e-05
  1   6  11 142  5.23416e-05
  1   6  11 144  5.41768e-05
  1   6  11 148  3.10141e-05
  1   6  11 153 -5.06160e-05
  1   6  11 154 -5.70291e-05
  1   6  11 158 -1.38556e-05
  1   6  11 162  1.21695e-05
  1   6  11 163 -1.20787e-05
  1   6  11 166 -2.65776e-05
  1   6  11 170  1.71485e-05
  1   6  11 175  1.31728e-05
  1   6  12  13  1.66441e-04
  1   6  12  16  3.98338e-05
  1   6  12  17  1.23848e-04
  1   6  12  21  1.05447e-05
  1   6  12  22 -9.26576e-05
  1   6  12  23 -7.04494e-05
  1   6  12  30 -2.20537e-05
  1   6  12  35  1.55699e-04
  1   6  12  39 -3.23555e-04
  1   6  12  42  2.00624e-05
  1   6  12  50 -1.66815e-04
  1   6  12  53  2.73723e-04
  1   6  12  58  8.90630e-05
  1   6  12  60  5.59720e-05
  1   6  12  61  2.47368e-05
  1   6  12  62  1.94307e-05
  1   6  12  68  2.24922e-04
  1   6  12  69 -1.95965e-04
  1   6  12  70  6.18821e-05
  1   6  12  76  1.65074e-04
  1   6  12  81  4.61736e-05
  1   6  12  82  5.49318e-05
  1   6  12  88 -2.06642e-04
  1   6  12  90 -1.76897e-05
  1   6  12  91  1.60214e-05
  1   6  12  95  1.76459e-04
  1   6  12  97 -1.80738e-04
  1   6  12  99 -8.10539e-05
  1   6  12 102  3.73659e-04
  1   6  12 107 -7.65862e-05
  1   6  12 108 -1.03200e-04
  1   6  12 116  1.12689e-04
  1   6  12 121 -1.67556e-04
  1   6  12 124  2.80300e-04
  1   6  12 132  2.55795e-04
  1   6  12 146 -1.80695e-04
  1   6  12 147 -1.51660e-05
  1   6  12 151  3.88522e-04
  1   6  12 154 -2.40676e-04
  1   6  12 155  3.48679e-04
  1   6  12 157  7.18545e-05
  1   6  12 158 -1.54111e-05
  1   6  12 159  2.48172e-05
  1   6  12 161 -5.11341e-05
  1   6  12 162 -2.40069e-05
  1   6  12 168 -8.88442e-04
  1   6  12 170 -1.30500e-05
  1   6  12 172 -3.32110e-05
  1   6  13  18 -4.61497e-04
  1   6  13  29  2.90462e-04
  1   6  13  40 -4.27868e-04
  1   6  13  43 -2.28976e-04
  1   6  13  52  2.14834e-04
  1   6  13  59 -2.71577e-04
  1   6  13  66  2.28204e-04
  1   6  13  92  3.37659e-04
  1   6  13  96  3.21760e-04
  1   6  13  98 -1.14716e-04
  1   6  13 103  1.02955e-04
  1   6  13 106 -9.56706e-05
  1   6  13 109  9.90348e-05
  1   6  13 114  2.75968e-05
  1   6  13 120 -1.83988e-04
  1   6  13 125 -7.37462e-05
  1   6  13 131 -1.20107e-04
  1   6  13 133 -1.46561e-04
  1   6  13 136 -6.77044e-05
  1   6  13 140 -1.87849e-04
  1   6  13 147 -1.01729e-05
  1   6  13 160 -1.11302e-05
  1   6  13 165 -2.33286e-05
  1   6  13 169 -1.38510e-05
  1   6  13 177 -6.25788e-05
  1   7   8  18 -1.76601e-04
  1   7   8  19 -2.03490e-05
  1   7   8  21 -3.42892e-05
  1   7   8  37 -1.87451e-05
  1   7   8  45  2.70818e-05
  1   7   8  59 -5.40862e-05
  1   7   8  64 -3.25566e-05
  1   7   8  65  1.62722e-05
  1   7   8  77 -4.17867e-05
  1   7   8  86  2.99584e-05
  1   7   8 103 -6.34963e-05
  1   7   8 106  1.51414e-04
  1   7   8 109  1.27830e-04
  1   7   8 143 -2.94442e-04
  1   7   8 145 -2.03921e-04
  1   7   8 156  4.88383e-05
  1   7   8 165 -4.23381e-05
  1   7   8 169 -1.95433e-05
  1   7   8 177  9.03716e-05
  1   7   9   8 -1.29806e-04
  1   7   9   9 -1.63100e-04
  1   7   9  10  2.24696e-05
  1   7   9  11  2.20454e-05
  1   7   9  12 -1.93519e-04
  1   7   9  14  1.45928e-04
  1   7   9  20 -1.75198e-04
  1   7   9  27 -2.77802e-04
  1   7   9  29  2.47511e-04
  1   7   9  31  1.07218e-04
  1   7   9  32  1.15883e-04
  1   7   9  33 -2.08992e-04
  1   7   9  34  2.16216e-04
  1   7   9  37  2.20130e-05
  1   7   9  40  5.86243e-04
  1   7   9  43  2.97929e-04
  1   7   9  45 -1.41387e-04
  1   7   9  46 -8.40734e-05
  1   7   9  48  1.04523e-04
  1   7   9  49 -1.10376e-04
  1   7   9  52  2.62557e-04
  1   7   9  54 -8.46755e-05
  1   7   9  55  7.59324e-05
  1   7   9  56  6.87161e-05
  1   7   9  61  1.34816e-04
  1   7   9  62  1.16841e-04
  1   7   9  63 -2.20995e-05
  1   7   9  72 -3.20132e-05
  1   7   9  73  2.66707e-05
  1   7   9  83 -2.38583e-05
  1   7   9  84 -2.77579e-05
  1   7   9  90 -2.20442e-05
  1   7   9  91  2.37112e-05
  1   7   9  93 -3.75116e-05
  1   7   9 104 -6.59897e-05
  1   7   9 105 -6.84664e-05
  1   7   9 112  7.21315e-05
  1   7   9 116  2.64906e-05
  1   7   9 123 -1.28934e-04
  1   7   9 127  5.52822e-05
  1   7   9 129  2.45675e-04
  1   7   9 134 -7.89903e-05
  1   7   9 137  7.09274e-05
  1   7   9 138 -7.29649e-05
  1   7   9 140 -5.92926e-04
  1   7   9 143  2.86383e-04
  1   7   9 145  2.79273e-04
  1   7   9 152  7.13928e-04
  1   7   9 153  1.20605e-04
  1   7  10   7 -9.58923e-05
  1   7  10  13 -7.31587e-05
  1   7  10  16 -6.95134e-05
  1   7  10  17 -1.07336e-04
  1   7  10  22 -8.96822e-05
  1   7  10  23 -1.35477e-04
  1   7  10  30 -1.17952e-04
  1   7  10  35 -1.84955e-04
  1   7  10  37  1.32009e-05
  1   7  10  38  1.32146e-05
  1   7  10  39  8.57628e-05
  1   7  10  41 -1.36653e-04
  1   7  10  42  7.60054e-05
  1   7  10  43  3.01783e-05
  1   7  10  50  2.95094e-05
  1   7  10  53  2.33193e-05
  1   7  10  57 -1.10081e-05
  1   7  10  58 -6.63085e-05
  1   7  10  67  7.55231e-05
  1   7  10  68 -1.12811e-04
  1   7  10  69  2.94754e-05
  1   7  10  73  2.21828e-05
  1   7  10  76 -2.88165e-05
  1   7  10  81  1.14343e-04
  1   7  10  82  4.34866e-05
  1   7  10  88 -2.33009e-05
  1   7  10  95  4.75200e-05
  1   7  10  97 -1.04331e-05
  1   7  10  98 -1.26172e-04
  1   7  10  99 -1.09278e-05
  1   7  10 101 -1.27358e-04
  1   7  10 103 -2.11361e-05
  1   7  10 106  6.38810e-05
  1   7  10 107 -2.68457e-05
  1   7  10 108 -6.05744e-05
  1   7  10 112  5.83738e-05
  1   7  10 113  5.35381e-05
  1   7  10 117 -3.97274e-05
  1   7  10 121  3.73406e-05
  1   7  10 122  1.04378e-04
  1   7  10 123  1.05650e-04
  1   7  10 124  3.14451e-05
  1   7  10 125  5.18159e-05
  1   7  10 126  3.01675e-05
  1   7  10 127 -3.01123e-05
  1   7  10 130 -7.06669e-05
  1   7  10 132  1.84777e-05
  1   7  10 133 -2.21493e-05
  1   7  10 134  4.43646e-05
  1   7  10 135 -4.42067e-05
  1   7  10 139  2.96201e-05
  1   7  10 140  4.07785e-05
  1   7  10 142 -2.81953e-04
  1   7  10 143 -2.90697e-04
  1   7  10 144  2.28438e-04
  1   7  10 145 -2.34511e-04
  1   7  10 152  6.97717e-05
  1   7  10 153  5.32459e-05
  1   7  10 154 -6.72836e-05
  1   7  10 155  6.05638e-05
  1   7  10 157 -1.96364e-04
  1   7  10 161  1.14958e-05
  1   7  10 168  6.34554e-05
  1   7  10 172  7.61082e-05
  1   7  10 176  1.44119e-05
  1   7  11  10  1.16604e-05
  1   7  11  12 -3.96464e-04
  1   7  11  13  3.49750e-05
  1   7  11  16  8.34772e-05
  1   7  11  17 -2.60888e-05
  1   7  11  18 -2.10418e-04
  1   7  11  20  2.19281e-04
  1   7  11  21  2.19052e-04
  1   7  11  23 -3.22942e-05
  1   7  11  24  3.56130e-05
  1   7  11  30  6.56825e-05
  1   7  11  37 -2.05035e-05
  1   7  11  38 -2.05351e-05
  1   7  11  40 -5.04257e-05
  1   7  11  42 -8.49658e-05
  1   7  11  53 -2.88477e-05
  1   7  11  58  1.05596e-05
  1   7  11  59 -3.44277e-04
  1   7  11  60 -2.78739e-05
  1   7  11  64  2.65373e-05
  1   7  11  65 -7.58738e-05
  1   7  11  66  1.92486e-05
  1   7  11  67  3.89513e-05
  1   7  11  73  4.55049e-05
  1   7  11  76 -1.17502e-05
  1   7  11  77 -1.13365e-05
  1   7  11  81 -1.45852e-05
  1   7  11  85  4.43038e-05
  1   7  11  89  1.09253e-05
  1   7  11  90 -1.81691e-05
  1   7  11  92 -9.92755e-05
  1   7  11  95 -9.66373e-05
  1   7  11  97  5.60153e-05
  1   7  11  99 -2.76767e-05
  1   7  11 101  8.84744e-05
  1   7  11 107  7.97952e-05
  1   7  11 108 -2.43104e-05
  1   7  11 109  1.51572e-05
  1   7  11 112  1.55919e-05
  1   7  11 113  2.52138e-05
  1   7  11 114 -1.00423e-05
  1   7  11 115 -3.88473e-05
  1   7  11 117  1.04926e-04
  1   7  11 120 -1.11633e-05
  1   7  11 121 -4.67547e-05
  1   7  11 122  2.01464e-05
  1   7  11 123 -3.90229e-05
  1   7  11 124 -9.49922e-05
  1   7  11 126  4.25266e-05
  1   7  11 127 -4.26862e-05
  1   7  11 130 -1.95561e-05
  1   7  11 131  5.36637e-04
  1   7  11 132  5.54785e-05
  1   7  11 133 -5.65651e-04
  1   7  11 134  1.36163e-05
  1   7  11 135 -1.37230e-05
  1   7  11 136 -2.11243e-04
  1   7  11 139  5.13263e-05
  1   7  11 140  5.15422e-05
  1   7  11 141  1.45204e-05
  1   7  11 142  9.07104e-05
  1   7  11 143 -7.08455e-05
  1   7  11 145  1.42190e-05
  1   7  11 146 -5.31331e-05
  1   7  11 147 -8.25625e-05
  1   7  11 150 -3.08188e-04
  1   7  11 151 -1.91006e-05
  1   7  11 152  6.46169e-04
  1   7  11 155 -1.32892e-04
  1   7  11 157 -1.96735e-05
  1   7  11 172  1.07230e-05
  1   7  11 173 -1.72427e-04
  1   7  11 176  1.19080e-05
  1   7  12   8  9.61252e-05
  1   7  12   9 -9.65088e-05
  1   7  12  10 -2.15385e-05
  1   7  12  11  2.15737e-05
  1   7  12  14  6.08194e-05
  1   7  12  20  4.29934e-05
  1   7  12  25 -6.29261e-05
  1   7  12  26 -6.29774e-05
  1   7  12  27  1.08372e-04
  1   7  12  31  2.00113e-04
  1   7  12  32 -2.00449e-04
  1   7  12  33 -9.48733e-05
  1   7  12  34 -9.49597e-05
  1   7  12  37 -1.82404e-05
  1   7  12  46 -3.26554e-05
  1   7  12  48  7.28957e-05
  1   7  12  49  7.28745e-05
  1   7  12  54 -3.89127e-05
  1   7  12  55 -3.86780e-05
  1   7  12  56 -1.07949e-04
  1   7  12  61  5.39440e-05
  1   7  12  62 -5.37459e-05
  1   7  12  63 -1.01133e-05
  1   7  12  69  4.69015e-05
  1   7  12  72 -8.48119e-05
  1   7  12  73 -8.47552e-05
  1   7  12  74  1.38450e-05
  1   7  12  75 -1.39241e-05
  1   7  12  79  8.41546e-05
  1   7  12  83  7.43252e-05
  1   7  12  84 -7.45596e-05
  1   7  12  86 -2.45311e-05
  1   7  12  87  2.45914e-05
  1   7  12  90  6.21311e-05
  1   7  12  91  6.30689e-05
  1   7  12  93 -1.29430e-05
  1   7  12 104 -3.13750e-05
  1   7  12 105  3.15222e-05
  1   7  12 111  1.02062e-05
  1   7  12 112 -1.16068e-04
  1   7  12 116 -3.10123e-04
  1   7  12 118  1.01770e-04
  1   7  12 119  1.01679e-04
  1   7  12 123  1.95919e-04
  1   7  12 127 -1.07032e-04
  1   7  12 129 -2.38932e-04
  1   7  12 134 -2.63751e-05
  1   7  12 137  1.14261e-05
  1   7  12 138  1.14804e-05
  1   7  12 143  3.90923e-04
  1   7  12 145 -2.78238e-04
  1   7  12 153 -4.98549e-05
  1   7  12 154  1.84988e-04
  1   7  12 158  1.19069e-05
  1   7  13  45  3.20754e-05
  1   7  13  61 -1.20142e-05
  1   7  13  62 -1.21613e-05
  1   8   9   8 -1.32409e-05
  1   8   9   9  1.04668e-05
  1   8   9  20 -1.71064e-05
  1   8   9  21 -2.01974e-05
  1   8   9  25  1.52285e-05
  1   8   9  26 -1.52955e-05
  1   8   9  34 -4.74698e-05
  1   8   9  48 -2.71494e-05
  1   8   9  49 -2.12046e-05
  1   8   9  53 -3.98870e-05
  1   8   9  54 -1.54044e-05
  1   8   9  55  1.30771e-05
  1   8   9  56  1.11774e-05
  1   8   9  61 -2.13615e-05
  1   8   9  62 -1.02657e-05
  1   8   9  93  4.88833e-05
  1   8   9  97 -1.15838e-05
  1   8   9 104  1.29711e-05
  1   8   9 105  1.01405e-05
  1   8   9 116  4.02191e-05
  1   8   9 118  1.05608e-05
  1   8   9 119 -1.12331e-05
  1   8   9 123  1.16899e-05
  1   8   9 129 -5.59815e-05
  1   8   9 132 -2.12054e-05
  1   8   9 137  2.45768e-05
  1   8   9 138 -2.41811e-05
  1   8   9 148 -1.27128e-04
  1   8   9 151  1.03468e-04
  1   8   9 158  1.74849e-05
  1   8   9 162  1.37310e-05
  1   8   9 163 -1.37077e-05
  1   8   9 166 -1.75679e-05
  1   8  10  10 -1.09493e-05
  1   8  10  13  3.49868e-05
  1   8  10  16  8.34785e-05
  1   8  10  17 -2.60892e-05
  1   8  10  18 -1.10442e-05
  1   8  10  20  1.98163e-05
  1   8  10  23 -3.22875e-05
  1   8  10  30  6.56818e-05
  1   8  10  38 -1.50658e-05
  1   8  10  42 -8.49687e-05
  1   8  10  45 -4.93573e-05
  1   8  10  53 -8.58663e-05
  1   8  10  58  1.91162e-05
  1   8  10  59 -4.03599e-05
  1   8  10  60 -2.78590e-05
  1   8  10  65  6.57418e-05
  1   8  10  67  3.89496e-05
  1   8  10  73  1.40662e-05
  1   8  10  76 -1.17425e-05
  1   8  10  77  2.07434e-05
  1   8  10  81 -1.45889e-05
  1   8  10  85 -4.79505e-05
  1   8  10  88 -1.69374e-05
  1   8  10  89 -1.86348e-05
  1   8  10  95 -9.66322e-05
  1   8  10  97  5.52816e-05
  1   8  10  99 -2.56075e-05
  1   8  10 101 -1.08860e-04
  1   8  10 107  7.97891e-05
  1   8  10 108 -2.43140e-05
  1   8  10 109  1.73802e-05
  1   8  10 113  1.34974e-05
  1   8  10 115 -3.88487e-05
  1   8  10 117 -1.65860e-05
  1   8  10 120 -1.18618e-05
  1   8  10 121 -8.70244e-05
  1   8  10 122 -2.96519e-05
  1   8  10 123  4.82993e-05
  1   8  10 124 -9.49965e-05
  1   8  10 130 -1.95770e-05
  1   8  10 132  1.11188e-04
  1   8  10 139  5.13294e-05
  1   8  10 141  1.88505e-05
  1   8  10 142 -8.45016e-04
  1   8  10 144 -5.53939e-04
  1   8  10 146 -5.31311e-05
  1   8  10 151 -2.35667e-05
  1   8  10 153  1.79142e-05
  1   8  10 154 -4.69713e-05
  1   8  10 155 -1.32879e-04
  1   8  10 156 -2.76059e-05
  1   8  10 157  1.30416e-05
  1   8  10 165  4.19768e-05
  1   8  10 172  1.07352e-05
  1   8  10 176 -4.02954e-05
  1   8  11   7  9.86879e-05
  1   8  11  13  7.31808e-05
  1   8  11  16  6.95223e-05
  1   8  11  17  1.07338e-04
  1   8  11  20  2.37018e-05
  1   8  11  22  8.96802e-05
  1   8  11  23  1.35465e-04
  1   8  11  30  1.17954e-04
  1   8  11  35  1.84949e-04
  1   8  11  38 -9.68472e-05
  1   8  11  39 -8.57663e-05
  1   8  11  42 -7.60001e-05
  1   8  11  45 -2.07323e-04
  1   8  11  50 -2.95069e-05
  1   8  11  53 -6.76932e-05
  1   8  11  58  4.66958e-05
  1   8  11  67 -7.55154e-05
  1   8  11  68  1.12840e-04
  1   8  11  69 -2.77814e-05
  1   8  11  73 -1.30912e-05
  1   8  11  76  2.88646e-05
  1   8  11  81 -1.14350e-04
  1   8  11  82 -4.34899e-05
  1   8  11  88  4.37493e-05
  1   8  11  90 -1.09486e-05
  1   8  11  95 -4.75243e-05
  1   8  11  97  4.72441e-05
  1   8  11 101 -9.50633e-05
  1   8  11 103 -1.51642e-05
  1   8  11 106  6.85308e-05
  1   8  11 107  2.68537e-05
  1   8  11 108  6.05840e-05
  1   8  11 117  2.65085e-05
  1   8  11 122  3.52714e-05
  1   8  11 123  3.57264e-05
  1   8  11 124 -3.14441e-05
  1   8  11 125  3.09304e-04
  1   8  11 126  2.05451e-05
  1   8  11 127  2.05443e-05
  1   8  11 130  7.06632e-05
  1   8  11 132  4.59876e-05
  1   8  11 134 -3.71324e-05
  1   8  11 135  3.72081e-05
  1   8  11 139 -2.96274e-05
  1   8  11 142 -3.05982e-04
  1   8  11 144  3.88007e-05
  1   8  11 151  2.54325e-05
  1   8  11 154 -2.30759e-05
  1   8  11 155 -6.05710e-05
  1   8  11 157 -1.73140e-05
  1   8  11 161 -1.14810e-05
  1   8  11 168 -6.34835e-05
  1   8  11 172 -7.61484e-05
  1   8  11 176  1.58896e-05
  1   8  12   8 -3.02283e-04
  1   8  12   9 -3.00913e-04
  1   8  12  10  3.58662e-05
  1   8  12  11 -3.56416e-05
  1   8  12  14  1.47855e-04
  1   8  12  20 -3.07692e-04
  1   8  12  21 -3.09241e-04
  1   8  12  25 -8.38027e-05
  1   8  12  26 -8.38133e-05
  1   8  12  27 -8.99711e-05
  1   8  12  29  1.59379e-04
  1   8  12  33  1.07302e-05
  1   8  12  34 -1.03305e-05
  1   8  12  40  3.05740e-04
  1   8  12  43 -1.92381e-04
  1   8  12  46 -1.62898e-04
  1   8  12  48  2.32754e-05
  1   8  12  49 -2.34114e-05
  1   8  12  54 -1.36104e-04
  1   8  12  55 -1.36251e-04
  1   8  12  56 -2.27574e-04
  1   8  12  66 -1.07414e-04
  1   8  12  72 -5.14887e-05
  1   8  12  73 -5.18971e-05
  1   8  12  74  5.53089e-05
  1   8  12  75  5.53671e-05
  1   8  12  90  1.25657e-05
  1   8  12  91  1.24655e-05
  1   8  12  93 -5.00874e-05
  1   8  12  98  9.01916e-05
  1   8  12 100 -6.61532e-05
  1   8  12 104  8.77250e-05
  1   8  12 105 -8.76155e-05
  1   8  12 110  1.03367e-04
  1   8  12 111  1.03215e-04
  1   8  12 112  8.81085e-05
  1   8  12 114  5.50026e-04
  1   8  12 116  7.78146e-05
  1   8  12 118  2.11294e-05
  1   8  12 119  2.05642e-05
  1   8  12 123 -3.34853e-05
  1   8  12 127  2.45159e-05
  1   8  12 134 -6.93059e-05
  1   8  12 140  5.64948e-04
  1   8  12 147  4.76297e-04
  1   8  12 148 -2.36907e-04
  1   8  12 150 -4.39662e-04
  1   8  12 153 -1.03860e-04
  1   8  12 154  2.51028e-05
  1   8  12 158 -6.97829e-05
  1   8  12 162 -4.87304e-05
  1   8  12 163 -4.88898e-05
  1   8  12 166  9.05721e-05
  1   8  12 170 -4.58557e-05
  1   8  13  33  4.98289e-05
  1   8  13  34  4.98083e-05
  1   8  13  72  1.18809e-05
  1   8  13  73 -1.19630e-05
  1   8  13 116 -2.10165e-05
  1   8  13 118 -1.22017e-05
  1   8  13 119  1.22036e-05
  1   8  13 134 -1.87660e-05
  1   9  10   8 -9.70109e-05
  1   9  10   9  9.88952e-05
  1   9  10  11  7.62791e-05
  1   9  10  12  4.65199e-04
  1   9  10  14  3.82987e-05
  1   9  10  21 -8.31387e-05
  1   9  10  25  9.45737e-05
  1   9  10  26  9.35716e-05
  1   9  10  27  1.70691e-05
  1   9  10  31  4.04384e-05
  1   9  10  32  4.19326e-05
  1   9  10  33 -1.33489e-04
  1   9  10  34 -1.33079e-04
  1   9  10  38 -1.23885e-04
  1   9  10  40 -7.28302e-04
  1   9  10  45  5.97179e-05
  1   9  10  46  1.91736e-04
  1   9  10  48 -1.62949e-05
  1   9  10  49 -1.17396e-05
  1   9  10  53 -4.07867e-05
  1   9  10  54 -2.13541e-05
  1   9  10  55  2.18881e-05
  1   9  10  58 -1.93404e-05
  1   9  10  61 -5.03142e-05
  1   9  10  62 -5.18631e-05
  1   9  10  63 -2.36364e-05
  1   9  10  64 -2.49402e-05
  1   9  10  66 -2.31075e-05
  1   9  10  69  1.54252e-05
  1   9  10  72 -1.40511e-05
  1   9  10  74  1.50082e-05
  1   9  10  75 -1.50820e-05
  1   9  10  93 -7.74402e-05
  1   9  10  97  3.66071e-05
  1   9  10 100  9.39110e-05
  1   9  10 101 -8.60109e-05
  1   9  10 105 -1.09583e-05
  1   9  10 110  7.72067e-05
  1   9  10 111 -7.74645e-05
  1   9  10 113 -1.88081e-04
  1   9  10 114  2.55950e-04
  1   9  10 116  2.23806e-04
  1   9  10 117 -2.24081e-04
  1   9  10 121  4.53898e-05
  1   9  10 122  1.42214e-04
  1   9  10 126 -1.63855e-04
  1   9  10 131  8.52651e-05
  1   9  10 132 -6.24574e-05
  1   9  10 133 -8.28894e-04
  1   9  10 135 -1.54724e-04
  1   9  10 136 -1.27811e-05
  1   9  10 137  3.98585e-05
  1   9  10 140 -7.47529e-05
  1   9  10 141 -1.28071e-05
  1   9  10 142  4.06629e-05
  1   9  10 147 -1.26898e-04
  1   9  10 148  1.49782e-04
  1   9  10 150 -9.67214e-04
  1   9  10 151 -2.63795e-05
  1   9  10 152  1.74020e-04
  1   9  10 158  1.52328e-04
  1   9  10 162  9.50937e-05
  1   9  10 163 -9.51024e-05
  1   9  10 166 -1.07952e-04
  1   9  10 170 -1.89389e-05
  1   9  10 175 -2.34189e-05
  1   9  11   8  1.29130e-04
  1   9  11   9 -1.28364e-04
  1   9  11  11  1.61394e-04
  1   9  11  14  2.99341e-04
  1   9  11  21 -3.48772e-04
  1   9  11  25 -1.48297e-04
  1   9  11  26  1.48945e-04
  1   9  11  27 -2.67742e-04
  1   9  11  33 -3.52754e-04
  1   9  11  34  3.54842e-04
  1   9  11  38 -1.71929e-04
  1   9  11  40 -2.53861e-05
  1   9  11  43  2.79384e-05
  1   9  11  45  4.56902e-05
  1   9  11  46 -2.00703e-04
  1   9  11  48 -2.46279e-04
  1   9  11  49 -2.46088e-04
  1   9  11  52  7.87587e-05
  1   9  11  53  5.43690e-05
  1   9  11  54 -3.76386e-04
  1   9  11  55  3.75749e-04
  1   9  11  56  7.77847e-05
  1   9  11  57  7.61825e-05
  1   9  11  61  1.99231e-04
  1   9  11  62  1.98508e-04
  1   9  11  63 -1.95517e-04
  1   9  11  64  1.93708e-04
  1   9  11  69 -1.29378e-04
  1   9  11  72 -5.83876e-05
  1   9  11  79 -9.14648e-05
  1   9  11  83  2.50237e-04
  1   9  11  84 -2.51315e-04
  1   9  11  86  6.96642e-05
  1   9  11  87  6.99596e-05
  1   9  11  90 -1.92029e-04
  1   9  11  91  1.92708e-04
  1   9  11  93 -5.68011e-04
  1   9  11 100 -4.78679e-05
  1   9  11 101 -6.21967e-05
  1   9  11 104 -2.60581e-04
  1   9  11 105 -2.59937e-04
  1   9  11 110 -2.94488e-05
  1   9  11 111  2.89808e-05
  1   9  11 116 -6.83789e-05
  1   9  11 117 -6.64660e-05
  1   9  11 118  1.70884e-04
  1   9  11 119  1.71264e-04
  1   9  11 121  4.02434e-05
  1   9  11 122 -1.74187e-05
  1   9  11 126 -1.65737e-04
  1   9  11 129  2.83081e-04
  1   9  11 131 -3.18557e-05
  1   9  11 132  5.50002e-05
  1   9  11 135 -6.63413e-05
  1   9  11 137 -2.57089e-05
  1   9  11 140  2.25104e-05
  1   9  11 142 -6.00149e-04
  1   9  11 144 -4.24197e-04
  1   9  11 148  1.20035e-05
  1   9  11 150 -1.30541e-05
  1   9  11 153  2.20189e-05
  1   9  11 154  4.18698e-05
  1   9  12  16  7.96897e-05
  1   9  12  18  2.52355e-05
  1   9  12  23 -9.05933e-05
  1   9  12  30 -8.90486e-05
  1   9  12  59 -6.59953e-04
  1   9  12  63  1.84298e-05
  1   9  12  64 -1.05321e-05
  1   9  12  92 -5.14944e-04
  1   9  12 103 -1.31424e-04
  1   9  12 106 -1.26055e-05
  1   9  12 109 -1.34016e-05
  1   9  12 120  4.23510e-04
  1   9  12 125  3.16883e-04
  1   9  12 139  8.09324e-05
  1   9  12 153  3.17423e-05
  1   9  12 154  4.24636e-05
  1   9  12 155 -8.51630e-05
  1   9  12 157  1.35045e-05
  1   9  12 160 -5.85057e-05
  1   9  12 165 -1.13813e-04
  1   9  12 169 -5.50946e-05
  1   9  12 172  9.50276e-05
  1   9  12 173 -5.10725e-05
  1   9  12 177  5.28680e-05
  1   9  13  13  4.67100e-04
  1   9  13  17 -6.36039e-04
  1   9  13  23 -1.67307e-04
  1   9  13  35 -6.55048e-04
  1   9  13  39  2.01012e-04
  1   9  13  50  1.10835e-04
  1   9  13  60 -4.40457e-04
  1   9  13  68  2.05886e-04
  1   9  13  76  3.78319e-04
  1   9  13  81 -1.15799e-04
  1   9  13  82 -7.28806e-05
  1   9  13  88 -1.39258e-04
  1  10  11  12  3.08714e-04
  1  10  11  19  1.80333e-04
  1  10  11  24 -1.65219e-04
  1  10  11  41 -6.57930e-05
  1  10  11  43 -2.07830e-04
  1  10  11  65 -1.05274e-04
  1  10  11  77  1.68654e-04
  1  10  11  92  4.67517e-05
  1  10  11  98  4.12836e-05
  1  10  11 106  7.31338e-05
  1  10  11 109 -1.05254e-04
  1  10  11 114  4.13572e-05
  1  10  11 125  2.44560e-04
  1  10  11 131 -1.06953e-04
  1  10  11 136  6.23269e-05
  1  10  11 140 -1.21214e-04
  1  10  11 173  5.37268e-05
  1  10  12   8 -3.92533e-05
  1  10  12   9 -3.92636e-05
  1  10  12  11  3.91709e-05
  1  10  12  14  3.08334e-05
  1  10  12  21  4.36484e-05
  1  10  12  25 -9.55323e-05
  1  10  12  26  9.54029e-05
  1  10  12  27 -2.98412e-05
  1  10  12  33  1.60970e-04
  1  10  12  34 -1.59921e-04
  1  10  12  38  1.50705e-05
  1  10  12  45 -3.89125e-05
  1  10  12  48  1.66202e-05
  1  10  12  49 -1.76801e-05
  1  10  12  54 -3.17229e-05
  1  10  12  55 -3.22602e-05
  1  10  12  56  1.59831e-04
  1  10  12  57  1.62092e-04
  1  10  12  72  1.56690e-05
  1  10  12  74 -2.66239e-05
  1  10  12  75 -2.65994e-05
  1  10  12  93 -1.76175e-05
  1  10  12 104  1.10148e-04
  1  10  12 105  1.10625e-04
  1  10  12 110 -7.34556e-05
  1  10  12 111 -7.33153e-05
  1  10  12 113 -3.34789e-04
  1  10  12 116 -4.71021e-04
  1  10  12 117 -4.69388e-04
  1  10  12 122  9.28695e-04
  1  10  12 126 -3.28007e-04
  1  10  12 129  1.33057e-05
  1  10  12 135  3.81709e-05
  1  10  12 137  6.76610e-05
  1  10  12 142  1.45677e-03
  1  10  12 144 -1.41571e-03
  1  10  12 148  6.89322e-05
  1  10  12 154  5.23811e-04
  1  10  12 158  2.06925e-05
  1  10  12 162  3.09412e-05
  1  10  12 163  3.08921e-05
  1  10  12 166 -8.14272e-05
  1  10  12 170  4.08486e-05
  1  10  12 175  2.42668e-05
  1  10  13   8  2.22044e-05
  1  10  13   9 -2.21914e-05
  1  10  13  11  6.56836e-05
  1  10  13  14  1.69215e-04
  1  10  13  21 -1.33608e-04
  1  10  13  25  2.41579e-05
  1  10  13  26  2.43027e-05
  1  10  13  27 -2.37579e-04
  1  10  13  31  1.05541e-04
  1  10  13  32  1.05667e-04
  1  10  13  33  9.15715e-05
  1  10  13  34  9.16721e-05
  1  10  13  38 -2.07789e-04
  1  10  13  45  2.21533e-04
  1  10  13  46 -1.06664e-04
  1  10  13  48 -1.11074e-04
  1  10  13  49 -1.11335e-04
  1  10  13  54 -7.43257e-05
  1  10  13  55  7.42652e-05
  1  10  13  61  1.79619e-04
  1  10  13  62  1.78916e-04
  1  10  13  63  4.35315e-05
  1  10  13  64  4.33603e-05
  1  10  13  69 -1.11065e-04
  1  10  13  72  7.80540e-05
  1  10  13  79 -7.00535e-05
  1  10  13  83 -5.95509e-05
  1  10  13  84 -5.96657e-05
  1  10  13  90  2.11579e-05
  1  10  13  91 -2.12014e-05
  1  10  13  93 -1.16467e-04
  1  10  13 104 -5.90487e-05
  1  10  13 105  5.90498e-05
  1  10  13 113 -1.14361e-05
  1  10  13 116  3.44244e-05
  1  10  13 117 -3.41976e-05
  1  10  13 118 -1.46656e-05
  1  10  13 119  1.46657e-05
  1  10  13 126 -2.86888e-05
  1  10  13 129  1.93301e-04
  1  10  13 142  6.07899e-05
  1  11  12   8 -5.94200e-05
  1  11  12   9 -5.92870e-05
  1  11  12  11 -2.99166e-05
  1  11  12  14  4.06786e-05
  1  11  12  27 -1.06867e-04
  1  11  12  31  8.19700e-05
  1  11  12  32  8.17623e-05
  1  11  12  33  2.67920e-04
  1  11  12  34  2.68026e-04
  1  11  12  38  6.48009e-05
  1  11  12  45 -9.65753e-05
  1  11  12  46 -1.72415e-05
  1  11  12  48  1.07176e-04
  1  11  12  49 -1.05752e-04
  1  11  12  54 -3.29947e-05
  1  11  12  55 -3.30369e-05
  1  11  12  61 -3.10535e-05
  1  11  12  62  3.12995e-05
  1  11  12  69 -4.75559e-05
  1  11  12  72  2.59870e-05
  1  11  12  79 -2.93422e-05
  1  11  12  83 -4.34524e-05
  1  11  12  84 -4.32426e-05
  1  11  12  86  1.26430e-05
  1  11  12  87 -1.25949e-05
  1  11  12  90  1.02146e-05
  1  11  12  91  1.03362e-05
  1  11  12  93  3.17306e-04
  1  11  12 104 -3.95708e-05
  1  11  12 105  3.99130e-05
  1  11  12 110 -1.57907e-05
  1  11  12 111 -1.60260e-05
  1  11  12 113 -1.14631e-04
  1  11  12 116  1.40780e-04
  1  11  12 117 -1.48182e-04
  1  11  12 118 -7.45863e-05
  1  11  12 119  7.45031e-05
  1  11  12 122  1.28831e-05
  1  11  12 126 -1.19303e-05
  1  11  12 129  3.38493e-04
  1  11  12 137 -1.59720e-05
  1  11  12 142  3.18473e-04
  1  11  12 153  3.33449e-05
  1  11  12 154 -4.65946e-05
  1  11  13  11 -1.57069e-05
  1  11  13  14  3.48790e-05
  1  11  13  21  2.04569e-05
  1  11  13  25  1.45382e-05
  1  11  13  26 -1.44709e-05
  1  11  13  27 -2.27877e-05
  1  11  13  33 -1.53108e-05
  1  11  13  34  1.51397e-05
  1  11  13  45 -2.48965e-05
  1  11  13  46 -4.19645e-05
  1  11  13  54  1.04824e-05
  1  11  13  55 -1.05192e-05
  1  11  13  69 -1.49371e-05
  1  11  13  72  3.85038e-05
  1  11  13  74  1.38894e-05
  1  11  13  75  1.39337e-05
  1  11  13  93  1.53553e-05
  1  11  13 110 -1.13919e-05
  1  11  13 111  1.14183e-05
  1  11  13 113  1.57480e-05
  1  11  13 116  5.78840e-05
  1  11  13 117  5.79378e-05
  1  11  13 122  3.03208e-05
  1  11  13 126  2.84334e-05
  1  11  13 135  4.60536e-05
  1  11  13 137  1.04250e-05
  1  11  13 142 -1.82640e-04
  1  11  13 144  9.21160e-05
  1  11  13 148  1.61577e-05
  1  12  13   7 -7.49934e-05
  1  12  13  12  1.30402e-05
  1  12  13  19 -7.84397e-05
  1  12  13  24  1.99260e-04
  1  12  13  36  1.62818e-04
  1  12  13  41 -2.68364e-05
  1  12  13  51  3.38675e-05
  1  12  13  65  1.01525e-04
  1  12  13  71  5.38269e-05
  1  12  13  77 -4.11348e-05
  1  12  13  80  1.43224e-05
  1  12  13  85 -1.38122e-04
  1  12  13  89  3.05830e-05
  3   1   2   8 -1.18777e-05
  3   1   2  14 -5.97679e-05
  3   1   2  15  5.80982e-05
  3   1   2  20  7.40354e-05
  3   1   2  25  1.99513e-05
  3   1   2  26  2.09020e-05
  3   1   2  28  4.22146e-04
  3   1   2  34  3.81648e-05
  3   1   2  37 -7.87704e-05
  3   1   2  38  7.68392e-05
  3   1   2  45  5.60030e-05
  3   1   2  46  2.75011e-05
  3   1   2  47  2.73134e-05
  3   1   2  48 -1.11201e-04
  3   1   2  49  1.10984e-04
  3   1   2  54 -1.05694e-05
  3   1   2  56 -3.19161e-05
  3   1   2  57 -3.20944e-05
  3   1   2  61 -1.60235e-05
  3   1   2  62  2.55428e-05
  3   1   2  79  1.31902e-05
  3   1   2  93  2.14688e-04
  3   1   2  94 -2.13462e-04
  3   1   2 105  5.04017e-05
  3   1   2 110  2.09455e-04
  3   1   2 112  1.92939e-04
  3   1   2 113 -1.92493e-04
  3   1   2 116  9.98763e-05
  3   1   2 117 -9.82371e-05
  3   1   2 119 -1.42048e-05
  3   1   2 122  3.43276e-04
  3   1   2 126 -4.66368e-05
  3   1   2 127  4.67500e-05
  3   1   2 135  6.51019e-05
  3   1   2 137 -1.34472e-05
  3   1   2 138  1.58394e-05
  3   1   2 142  3.84974e-04
  3   1   2 144 -6.34762e-04
  3   1   2 148  1.84334e-04
  3   1   2 153  2.82155e-05
  3   1   2 154 -2.29823e-05
  3   1   2 158  1.48448e-05
  3   1   2 159 -1.45835e-05
  3   1   3   8  8.03001e-05
  3   1   3   9 -8.06679e-05
  3   1   3  11 -3.44042e-05
  3   1   3  14 -3.10997e-04
  3   1   3  15 -3.06372e-04
  3   1   3  20 -3.80312e-05
  3   1   3  25 -4.45781e-05
  3   1   3  26  4.46959e-05
  3   1   3  28  1.81908e-04
  3   1   3  32  3.10797e-05
  3   1   3  37 -4.31259e-04
  3   1   3  38  4.40717e-04
  3   1   3  45 -2.95479e-04
  3   1   3  46  1.70554e-05
  3   1   3  47 -1.62755e-05
  3   1   3  54 -8.41787e-05
  3   1   3  56  1.63078e-05
  3   1   3  57 -1.60726e-05
  3   1   3  61 -3.25811e-04
  3   1   3  62 -3.13186e-04
  3   1   3  63 -2.30530e-05
  3   1   3  69 -6.15819e-05
  3   1   3  70  6.04264e-05
  3   1   3  72 -7.94240e-05
  3   1   3  79 -4.68484e-05
  3   1   3  83 -2.95453e-05
  3   1   3  84 -2.97860e-05
  3   1   3  86  1.41474e-05
  3   1   3  87 -1.43514e-05
  3   1   3  93 -7.58030e-05
  3   1   3  94 -7.51896e-05
  3   1   3 100 -1.04580e-05
  3   1   3 101  1.04940e-05
  3   1   3 105 -1.03285e-04
  3   1   3 112  1.68152e-05
  3   1   3 113  1.36016e-05
  3   1   3 114  5.66201e-04
  3   1   3 116  1.28757e-05
  3   1   3 117  1.27768e-05
  3   1   3 119  6.37189e-05
  3   1   3 122 -3.72443e-05
  3   1   3 123  3.53915e-05
  3   1   3 126 -2.27302e-05
  3   1   3 127 -2.26417e-05
  3   1   3 128  9.30080e-05
  3   1   3 135 -8.62492e-05
  3   1   3 144  1.83794e-05
  3   1   3 147 -1.03233e-03
  3   1   3 154 -2.74105e-05
  3   1   4   7 -1.29414e-05
  3   1   4  12  1.29993e-05
  3   1   4  17  3.49526e-05
  3   1   4  18 -1.98480e-04
  3   1   4  19 -1.71899e-05
  3   1   4  21  6.42018e-05
  3   1   4  29  5.63834e-04
  3   1   4  36  1.70005e-05
  3   1   4  40  2.92648e-04
  3   1   4  41  1.22348e-05
  3   1   4  42  3.06452e-05
  3   1   4  43  2.85033e-04
  3   1   4  51  1.77405e-05
  3   1   4  52 -1.84580e-04
  3   1   4  59 -3.52925e-04
  3   1   4  60  3.58954e-05
  3   1   4  65  1.49497e-05
  3   1   4  66  1.01394e-04
  3   1   4  68  5.32395e-05
  3   1   4  88 -8.49470e-05
  3   1   4  92 -3.85292e-04
  3   1   4  96 -8.49032e-04
  3   1   4  98 -1.85433e-04
  3   1   4 103 -8.79255e-05
  3   1   4 106 -1.50393e-04
  3   1   4 108  3.23122e-05
  3   1   4 109 -1.92506e-04
  3   1   4 130 -3.18422e-05
  3   1   4 136 -6.43068e-04
  3   1   4 150  5.51056e-04
  3   1   4 152  3.70541e-04
  3   1   4 153 -1.71447e-05
  3   1   4 156  3.89336e-05
  3   1   4 157  2.08117e-05
  3   1   4 160  7.83305e-05
  3   1   4 165 -1.37996e-04
  3   1   4 169 -5.16211e-05
  3   1   4 173 -7.09643e-05
  3   1   4 177 -2.91960e-05
  3   1   5   7 -2.36422e-04
  3   1   5  12 -4.32149e-04
  3   1   5  17  7.95067e-05
  3   1   5  19 -3.94391e-05
  3   1   5  24  2.24785e-04
  3   1   5  29  1.97741e-05
  3   1   5  36  3.12903e-04
  3   1   5  40  7.51512e-05
  3   1   5  41 -7.06621e-05
  3   1   5  42  6.91545e-05
  3   1   5  43  1.01591e-04
  3   1   5  51  1.01583e-04
  3   1   5  52 -1.00671e-05
  3   1   5  60  5.29257e-05
  3   1   5  61 -1.34567e-04
  3   1   5  66 -1.58298e-05
  3   1   5  67  1.28043e-05
  3   1   5  68  5.93845e-05
  3   1   5  69 -8.62128e-05
  3   1   5  71 -2.64221e-04
  3   1   5  77 -1.03947e-04
  3   1   5  80  1.19018e-04
  3   1   5  85 -3.34568e-05
  3   1   5  88 -4.83233e-05
  3   1   5  89  7.66013e-05
  3   1   5  92  4.03109e-05
  3   1   5  96  6.05044e-05
  3   1   5  98 -3.17230e-05
  3   1   5 103  1.42179e-05
  3   1   5 109  4.58809e-05
  3   1   5 114  7.25024e-05
  3   1   5 120 -1.26992e-04
  3   1   5 125 -1.20161e-04
  3   1   5 131 -1.80058e-04
  3   1   5 133 -9.72197e-05
  3   1   5 136  4.60851e-05
  3   1   5 140 -1.64821e-04
  3   1   5 147  9.62391e-05
  3   1   5 152 -4.90482e-05
  3   1   5 153 -2.01415e-05
  3   1   5 154  1.19069e-05
  3   1   5 160 -1.54087e-05
  3   1   5 165  1.09652e-05
  3   1   6  13  1.09289e-04
  3   1   6  17 -1.73395e-04
  3   1   6  23  5.61267e-05
  3   1   6  35 -1.56113e-04
  3   1   6  39  9.95799e-05
  3   1   6  60 -1.19780e-04
  3   1   6  76  7.00617e-05
  3   1   6  81  1.00357e-05
  3   1   6  82  3.03916e-05
  3   1   6 108  6.33054e-05
  3   1   6 130  6.60861e-05
  3   1   7  13  4.91402e-05
  3   1   7  16  1.11735e-04
  3   1   7  17 -1.24528e-05
  3   1   7  22  6.21562e-05
  3   1   7  23 -1.46199e-05
  3   1   7  30  1.57869e-04
  3   1   7  35 -5.17192e-05
  3   1   7  39 -1.03350e-05
  3   1   7  42 -3.12989e-04
  3   1   7  50  1.80168e-05
  3   1   7  53  9.17173e-05
  3   1   7  58 -1.98906e-05
  3   1   7  67  2.56261e-05
  3   1   7  68 -2.15119e-05
  3   1   7  81 -1.91651e-05
  3   1   7  95 -2.34158e-04
  3   1   7  97  1.07819e-04
  3   1   7  99 -9.39758e-05
  3   1   7 102 -1.32378e-04
  3   1   7 107 -3.74096e-05
  3   1   7 108 -1.85849e-04
  3   1   7 115  8.84938e-05
  3   1   7 121 -2.29439e-04
  3   1   7 124 -3.98367e-05
  3   1   7 130  1.17643e-04
  3   1   7 132  2.92930e-04
  3   1   7 139  1.11162e-04
  3   1   7 141 -1.09858e-04
  3   1   7 146  2.69326e-04
  3   1   7 151  1.60224e-04
  3   1   7 153  3.92710e-05
  3   1   7 154  4.66122e-05
  3   1   7 155  1.46890e-04
  3   1   7 157  2.03891e-05
  3   1   7 161  8.63761e-05
  3   1   7 164 -4.88634e-05
  3   1   7 172  5.58358e-05
  3   1   7 176  4.43301e-05
  3   1   8  13  2.29031e-04
  3   1   8  17 -1.45063e-05
  3   1   8  22 -4.38434e-05
  3   1   8  23  4.15440e-05
  3   1   8  30 -8.00101e-05
  3   1   8  35  3.98376e-04
  3   1   8  39  7.93644e-05
  3   1   8  42 -1.08949e-04
  3   1   8  50 -8.89991e-05
  3   1   8  53 -2.21296e-04
  3   1   8  55 -1.75384e-05
  3   1   8  58  4.12533e-05
  3   1   8  60  1.34924e-04
  3   1   8  61 -2.77107e-04
  3   1   8  67 -8.13352e-05
  3   1   8  68  4.77532e-04
  3   1   8  69 -8.30679e-05
  3   1   8  70  8.31917e-05
  3   1   8  76 -2.65803e-05
  3   1   8  78 -1.24841e-05
  3   1   8  81 -7.74852e-04
  3   1   8  82 -5.29116e-05
  3   1   8  85  1.89008e-05
  3   1   8  88  1.56989e-05
  3   1   8  90 -5.24155e-05
  3   1   8  91  4.65436e-05
  3   1   8  95 -1.08311e-05
  3   1   8  97 -1.98253e-05
  3   1   8 100  2.44720e-05
  3   1   8 108  9.38903e-04
  3   1   8 115 -1.86735e-04
  3   1   8 121 -6.36772e-04
  3   1   8 130 -4.76186e-04
  3   1   8 132 -7.39703e-04
  3   1   8 139  6.01092e-05
  3   1   8 141 -1.94695e-04
  3   1   8 147 -1.46425e-05
  3   1   8 149 -1.21434e-05
  3   1   8 151  4.40162e-04
  3   1   8 153 -3.14402e-04
  3   1   8 157  3.11944e-04
  3   1   8 158 -1.53058e-05
  3   1   8 159  2.15921e-05
  3   1   8 161  8.83383e-04
  3   1   8 162 -2.25780e-05
  3   1   8 163 -1.05737e-05
  3   1   8 168 -3.25832e-04
  3   1   8 170 -1.19713e-05
  3   1   8 172 -1.03843e-04
  3   1   9  18 -1.85901e-04
  3   1   9  52  2.23651e-04
  3   1   9  59 -1.32478e-04
  3   1   9  66  1.89542e-04
  3   1   9  92  8.25511e-05
  3   1   9  96 -7.86525e-05
  3   1   9  98  8.73734e-05
  3   1   9 103 -9.66561e-05
  3   1   9 106 -1.18603e-05
  3   1   9 109  1.47940e-04
  3   1   9 114 -4.17763e-05
  3   1   9 120 -9.13025e-05
  3   1   9 125 -2.81027e-04
  3   1   9 131 -6.66455e-04
  3   1   9 133  4.39664e-04
  3   1   9 136 -1.42362e-04
  3   1   9 140 -8.05894e-04
  3   1   9 147  8.42573e-04
  3   1   9 151  8.57075e-04
  3   1   9 152 -5.40760e-04
  3   1   9 153 -1.15151e-05
  3   1   9 156  6.49289e-05
  3   1   9 160 -9.88791e-05
  3   1   9 165 -1.32246e-04
  3   1   9 169 -7.33224e-05
  3   1   9 173 -8.99273e-05
  3   1   9 177  1.12213e-04
  3   1  10   8 -1.07393e-04
  3   1  10   9 -1.06551e-04
  3   1  10  10 -1.83186e-04
  3   1  10  11  1.83593e-04
  3   1  10  14 -2.47715e-04
  3   1  10  15 -2.48736e-04
  3   1  10  20 -7.70445e-05
  3   1  10  25  1.41978e-04
  3   1  10  26  1.41922e-04
  3   1  10  27  8.24920e-05
  3   1  10  28  8.21676e-05
  3   1  10  32 -4.13634e-04
  3   1  10  37  2.77295e-04
  3   1  10  38  2.76079e-04
  3   1  10  40 -5.00719e-04
  3   1  10  44 -1.14201e-03
  3   1  10  46 -1.64110e-05
  3   1  10  47  1.64036e-05
  3   1  10  48  1.98147e-04
  3   1  10  49  1.98040e-04
  3   1  10  54 -9.83590e-05
  3   1  10  57  7.84263e-05
  3   1  10  61 -2.14093e-04
  3   1  10  62 -2.15365e-04
  3   1  10  63 -2.40842e-04
  3   1  10  64 -2.41300e-04
  3   1  10  69  2.59775e-04
  3   1  10  70  2.61538e-04
  3   1  10  72 -1.93541e-04
  3   1  10  74 -6.86488e-05
  3   1  10  79  2.25641e-04
  3   1  10  91  7.93404e-05
  3   1  10  93  7.92828e-05
  3   1  10  94  7.93041e-05
  3   1  10 105 -2.60392e-05
  3   1  10 111 -2.23746e-05
  3   1  10 112 -4.22130e-05
  3   1  10 116  1.09763e-05
  3   1  10 118  1.62009e-05
  3   1  10 122 -2.96236e-05
  3   1  10 127 -2.80917e-05
  3   1  10 129 -6.12805e-05
  3   1  10 134 -1.58092e-05
  3   1  10 138 -1.54849e-05
  3   1  10 142 -6.90443e-05
  3   1  10 144  6.54551e-05
  3   1  10 153 -7.20839e-05
  3   1  10 154  7.80941e-05
  3   1  10 158 -1.74490e-05
  3   1  10 159  1.74774e-05
  3   1  10 166 -2.35052e-05
  3   1  10 167  2.35074e-05
  3   1  10 171 -2.34948e-05
  3   1  10 174  3.02618e-05
  3   1  11   8  1.95758e-04
  3   1  11   9 -2.51425e-04
  3   1  11  10 -4.82616e-04
  3   1  11  11  4.88044e-04
  3   1  11  14 -7.43919e-05
  3   1  11  15  7.40497e-05
  3   1  11  25  1.54008e-05
  3   1  11  26  1.38874e-05
  3   1  11  27  3.28619e-04
  3   1  11  28 -3.28869e-04
  3   1  11  32 -1.83975e-04
  3   1  11  37 -3.60566e-04
  3   1  11  38  3.62383e-04
  3   1  11  44  2.04936e-05
  3   1  11  46 -1.06776e-05
  3   1  11  47 -1.06829e-05
  3   1  11  54 -3.92712e-05
  3   1  11  57  1.52117e-05
  3   1  11  61  7.12124e-05
  3   1  11  62  8.03936e-05
  3   1  11  63  1.95533e-04
  3   1  11  64  1.95482e-04
  3   1  11  72  8.76530e-05
  3   1  11  74  3.20920e-05
  3   1  11  79  5.30405e-05
  3   1  11  83 -3.80564e-05
  3   1  11  84  3.80573e-05
  3   1  11  86 -1.72442e-05
  3   1  11  87  1.72380e-05
  3   1  11  91  6.85816e-05
  3   1  11  93 -1.72244e-04
  3   1  11  94  1.72159e-04
  3   1  11 105 -1.08408e-05
  3   1  11 111 -1.69772e-05
  3   1  11 112 -5.27901e-05
  3   1  11 116 -1.57335e-04
  3   1  11 118  1.21847e-04
  3   1  11 122  1.72864e-04
  3   1  11 127 -1.21291e-05
  3   1  11 129  1.44929e-05
  3   1  11 144 -7.57573e-05
  3   1  11 150  1.40855e-03
  3   1  11 153 -5.38547e-05
  3   1  11 154  1.46389e-05
  3   1  12   8  7.43917e-05
  3   1  12   9  7.50513e-05
  3   1  12  11  1.76449e-04
  3   1  12  21 -1.26114e-05
  3   1  12  27  1.16832e-04
  3   1  12  28 -1.17179e-04
  3   1  12  32 -2.39247e-05
  3   1  12  34  1.44245e-04
  3   1  12  37  1.78867e-05
  3   1  12  38  1.76357e-05
  3   1  12  46  7.46736e-05
  3   1  12  47  7.49264e-05
  3   1  12  48 -1.68025e-05
  3   1  12  49 -1.71484e-05
  3   1  12  54 -3.78549e-05
  3   1  12  57 -5.91976e-04
  3   1  12  61 -2.40176e-05
  3   1  12  62  2.54434e-05
  3   1  12  69 -2.04285e-05
  3   1  12  70 -2.09882e-05
  3   1  12  72  1.13294e-04
  3   1  12  74 -1.26221e-04
  3   1  12  79 -1.75892e-05
  3   1  12  93 -1.62476e-04
  3   1  12 100  8.50407e-05
  3   1  12 101 -8.39050e-05
  3   1  12 104  2.64859e-04
  3   1  12 110 -6.43994e-04
  3   1  12 112  9.99167e-04
  3   1  12 113  9.97771e-04
  3   1  12 116 -3.72380e-04
  3   1  12 119  1.45987e-05
  3   1  12 122  7.50914e-05
  3   1  12 123  7.32180e-05
  3   1  12 127 -5.38552e-04
  3   1  12 129  5.76497e-05
  3   1  12 135 -3.05886e-05
  3   1  12 137  1.11217e-04
  3   1  12 138  1.10925e-04
  3   1  12 143  6.69649e-04
  3   1  12 144  4.98796e-05
  3   1  12 145 -4.73660e-05
  3   1  12 148 -2.08626e-04
  3   1  12 154 -1.52248e-03
  3   1  12 158  1.50907e-04
  3   1  12 159  1.50347e-04
  3   1  12 162  1.94803e-04
  3   1  12 163  1.94435e-04
  3   1  12 166 -3.53998e-04
  3   1  12 170  1.83396e-04
  3   1  12 171 -1.83171e-04
  3   1  12 174  4.69702e-05
  3   1  12 175  4.69669e-05
  3   1  13   8  8.52159e-05
  3   1  13   9 -8.58334e-05
  3   1  13  11  1.00716e-04
  3   1  13  14 -8.22260e-05
  3   1  13  15 -8.20196e-05
  3   1  13  21 -3.66191e-05
  3   1  13  25  2.38818e-05
  3   1  13  26  2.38830e-05
  3   1  13  27 -2.01328e-04
  3   1  13  28 -2.00919e-04
  3   1  13  32  1.78910e-04
  3   1  13  34  5.06640e-04
  3   1  13  37 -5.93773e-05
  3   1  13  38 -5.92116e-05
  3   1  13  45  8.45653e-05
  3   1  13  46 -1.21325e-04
  3   1  13  47  1.21107e-04
  3   1  13  48 -2.45958e-05
  3   1  13  49  2.47818e-05
  3   1  13  54  2.71670e-05
  3   1  13  57  1.25956e-04
  3   1  13  61  1.75931e-04
  3   1  13  62 -1.75304e-04
  3   1  13  69  1.90842e-04
  3   1  13  70 -1.90402e-04
  3   1  13  72 -1.57524e-04
  3   1  13  74  2.62550e-05
  3   1  13  79  1.80782e-04
  3   1  13  83  3.87083e-05
  3   1  13  84  3.86206e-05
  3   1  13  86  4.78267e-05
  3   1  13  87  4.78760e-05
  3   1  13  93  1.44616e-03
  3   1  13 100  6.37474e-05
  3   1  13 101 -6.54507e-05
  3   1  13 104  8.57008e-05
  3   1  13 110  2.47437e-05
  3   1  13 112  2.59852e-04
  3   1  13 113  2.63146e-04
  3   1  13 116  2.44938e-03
  3   1  13 119 -8.82244e-05
  3   1  13 122  2.21864e-03
  3   1  13 123 -2.22085e-03
  3   1  13 127  1.00571e-03
  3   1  13 129 -4.82719e-04
  3   1  13 137  2.87898e-05
  3   1  13 138  2.84868e-05
  3   1  13 143 -3.39672e-03
  3   1  13 144 -2.78362e-03
  3   1  13 145  2.82675e-03
  3   1  13 153 -1.35461e-05
  3   1  13 154 -6.90436e-04
  3   1  13 158  2.65125e-05
  3   1  13 159  2.72450e-05
  3   1  13 163  1.02545e-05
  3   1  13 166  1.02831e-05
  3   1  14   8 -2.89723e-04
  3   1  14   9 -2.88680e-04
  3   1  14  11 -1.46046e-04
  3   1  14  14 -1.59654e-04
  3   1  14  15  1.59772e-04
  3   1  14  25  1.35850e-04
  3   1  14  26  1.35804e-04
  3   1  14  28  1.23847e-04
  3   1  14  31 -1.16559e-05
  3   1  14  32  1.17025e-05
  3   1  14  33 -1.04223e-04
  3   1  14  37 -1.15073e-04
  3   1  14  38 -1.15262e-04
  3   1  14  44  8.20535e-05
  3   1  14  46  2.96228e-04
  3   1  14  47  2.96049e-04
  3   1  14  48  2.00224e-05
  3   1  14  55  5.93167e-05
  3   1  14  56 -3.11729e-04
  3   1  14  57 -3.11902e-04
  3   1  14  61 -2.11815e-04
  3   1  14  62 -2.11255e-04
  3   1  14  63  6.12328e-05
  3   1  14  69  2.22094e-04
  3   1  14  70  2.22256e-04
  3   1  14  72 -4.02883e-04
  3   1  14  79  2.65830e-04
  3   1  14  83  7.30207e-05
  3   1  14  84 -7.28491e-05
  3   1  14  86 -7.67036e-05
  3   1  14  87  7.65649e-05
  3   1  14  91  1.03997e-04
  3   1  14  93  3.96463e-04
  3   1  14 100 -8.36451e-05
  3   1  14 101 -8.32997e-05
  3   1  14 105  3.02875e-05
  3   1  14 110 -3.70613e-05
  3   1  14 112 -7.80910e-05
  3   1  14 116 -6.40968e-05
  3   1  14 119  2.77172e-05
  3   1  14 122  3.74367e-04
  3   1  14 123  3.73444e-04
  3   1  14 127  2.59223e-05
  3   1  14 129 -4.20171e-04
  3   1  14 135  3.39548e-05
  3   1  14 137 -1.03680e-05
  3   1  14 143  1.58984e-03
  3   1  14 144 -8.40614e-04
  3   1  14 145 -8.34178e-04
  3   1  14 154 -6.95250e-05
  3   1  14 166 -1.09035e-05
  3   1  15   8 -2.26670e-04
  3   1  15   9  2.27588e-04
  3   1  15  11 -1.68427e-04
  3   1  15  14  1.73770e-04
  3   1  15  15  1.73915e-04
  3   1  15  25 -1.26039e-04
  3   1  15  26  1.25806e-04
  3   1  15  28 -3.83628e-05
  3   1  15  31  2.74065e-04
  3   1  15  32 -2.73951e-04
  3   1  15  33  6.05191e-04
  3   1  15  37 -6.55797e-04
  3   1  15  38 -6.54906e-04
  3   1  15  44 -5.28881e-04
  3   1  15  46 -2.46752e-04
  3   1  15  47  2.46905e-04
  3   1  15  48  6.01443e-05
  3   1  15  55  5.39996e-04
  3   1  15  56 -5.10118e-05
  3   1  15  57 -5.05756e-05
  3   1  15  61  3.63583e-05
  3   1  15  62  3.77914e-05
  3   1  15  63  1.06447e-05
  3   1  15  69 -3.46509e-05
  3   1  15  70  3.28213e-05
  3   1  15  72  2.15386e-04
  3   1  15  74 -3.17229e-05
  3   1  15  79 -3.15506e-05
  3   1  15  91 -2.18050e-05
  3   1  15  93 -8.90793e-05
  3   1  15 100 -8.39920e-05
  3   1  15 101 -8.39709e-05
  3   1  15 105 -9.22223e-05
  3   1  15 110  1.76961e-04
  3   1  15 116 -1.46410e-04
  3   1  15 122 -1.40853e-05
  3   1  15 127 -3.87273e-05
  3   1  15 129  6.65679e-05
  3   1  15 135  1.46542e-04
  3   1  15 137 -5.15219e-05
  3   1  15 138  5.09349e-05
  3   1  15 143  3.23618e-04
  3   1  15 144 -9.89874e-05
  3   1  15 145 -9.67111e-05
  3   1  15 148  2.89887e-05
  3   1  15 154  4.34581e-05
  3   1  15 162 -2.16206e-05
  3   1  15 163  2.16640e-05
  3   1  15 166  4.79550e-05
  3   1  15 170 -3.64572e-05
  3   1  15 171 -3.63393e-05
  3   1  16   7  5.55527e-04
  3   1  16  12 -7.01964e-05
  3   1  16  16  7.90424e-05
  3   1  16  19  6.40947e-04
  3   1  16  23  6.51062e-05
  3   1  16  24  1.13310e-03
  3   1  16  35  3.92875e-04
  3   1  16  36  4.85998e-04
  3   1  16  41 -6.57766e-04
  3   1  16  50 -4.52414e-04
  3   1  16  51 -2.89298e-04
  3   1  16  61  3.85123e-05
  3   1  16  65 -5.09089e-04
  3   1  16  71  7.57685e-04
  3   1  16  77 -3.87897e-04
  3   1  16  80 -6.04902e-04
  3   1  16  81  3.76503e-04
  3   1  16  85 -8.18473e-04
  3   1  16  88 -7.55337e-04
  3   1  16  89 -3.09293e-04
  3   1  16 132 -2.26960e-05
  3   1  16 153  3.77205e-04
  3   1  16 154  1.25951e-05
  3   1  17   8  1.53946e-04
  3   1  17   9  1.53908e-04
  3   1  17  10 -2.93798e-05
  3   1  17  11 -2.96857e-05
  3   1  17  14  4.09967e-04
  3   1  17  15  4.10740e-04
  3   1  17  20  3.97291e-05
  3   1  17  27 -2.09133e-04
  3   1  17  28 -2.09899e-04
  3   1  17  32 -2.74718e-04
  3   1  17  34  1.95089e-04
  3   1  17  37 -6.94063e-04
  3   1  17  38 -6.91839e-04
  3   1  17  45 -1.24734e-04
  3   1  17  46 -3.39052e-04
  3   1  17  47  3.40073e-04
  3   1  17  48 -1.58993e-04
  3   1  17  49  1.58709e-04
  3   1  17  54 -5.63600e-05
  3   1  17  56  6.09214e-05
  3   1  17  57 -6.07391e-05
  3   1  17  61  9.06398e-04
  3   1  17  62  9.08343e-04
  3   1  17  63 -4.01020e-04
  3   1  17  69 -5.34262e-05
  3   1  17  70  5.39481e-05
  3   1  17  72  1.18597e-05
  3   1  17  74  4.35089e-05
  3   1  17  79 -1.52650e-04
  3   1  17  90 -2.33089e-05
  3   1  17  91  2.32242e-05
  3   1  17  93 -1.76797e-04
  3   1  17 105  1.31274e-05
  3   1  17 111  8.08305e-05
  3   1  17 116 -6.49505e-05
  3   1  17 119  1.70545e-04
  3   1  17 127  1.52926e-05
  3   1  17 129 -1.27086e-05
  3   1  17 134 -5.64936e-05
  3   1  17 143  1.03303e-04
  3   1  17 144  4.40616e-05
  3   1  17 145 -4.43040e-05
  3   1  17 149 -4.74163e-05
  3   1  17 153  1.32597e-05
  3   1  18   8  2.32619e-04
  3   1  18   9 -2.32682e-04
  3   1  18  10 -1.36565e-04
  3   1  18  11  1.37112e-04
  3   1  18  14 -3.84841e-04
  3   1  18  15 -3.84350e-04
  3   1  18  20  1.03810e-04
  3   1  18  25 -2.32850e-05
  3   1  18  26 -2.32342e-05
  3   1  18  27  1.23954e-04
  3   1  18  28  1.23185e-04
  3   1  18  32  2.40761e-05
  3   1  18  34  1.90980e-05
  3   1  18  37  7.44432e-05
  3   1  18  38  7.59550e-05
  3   1  18  45 -2.39140e-05
  3   1  18  46  4.14167e-04
  3   1  18  47 -4.13392e-04
  3   1  18  48  7.66610e-05
  3   1  18  49 -7.69166e-05
  3   1  18  54  8.99420e-05
  3   1  18  56  2.26029e-05
  3   1  18  57  2.27922e-05
  3   1  18  61  4.16782e-05
  3   1  18  62 -3.86926e-05
  3   1  18  63 -9.26844e-05
  3   1  18  69  1.15076e-05
  3   1  18  70 -1.26309e-05
  3   1  18  72 -2.92209e-05
  3   1  18  74  9.68822e-05
  3   1  18  79  1.76352e-04
  3   1  18  83  6.31490e-05
  3   1  18  84  6.31284e-05
  3   1  18  86  2.83399e-04
  3   1  18  87 -2.83281e-04
  3   1  18  90 -1.05357e-04
  3   1  18  91 -1.05376e-04
  3   1  18  93  2.87186e-05
  3   1  18  97 -1.69273e-04
  3   1  18 100 -3.30042e-05
  3   1  18 111  2.32358e-05
  3   1  18 112 -1.12288e-05
  3   1  18 119 -4.37490e-05
  3   1  18 122  5.02217e-05
  3   1  18 127 -1.82207e-05
  3   1  18 134  3.42835e-05
  3   1  18 137 -6.48209e-05
  3   1  18 138  6.47349e-05
  3   1  18 153 -4.29733e-05
  3   1  18 154 -4.33646e-05
  3   1  18 166 -1.37734e-05
  3   1  18 174  2.16548e-05
  3   1  18 175 -2.17025e-05
  3   2   3   9 -1.25850e-05
  3   2   3  12 -1.05452e-05
  3   2   3  34  5.06051e-05
  3   2   3  43 -1.11296e-05
  3   2   3  51 -1.01371e-05
  3   2   3  59  1.23344e-05
  3   2   3  71  1.60114e-04
  3   2   3  77  1.21972e-04
  3   2   3  80 -1.08097e-05
  3   2   3  85  2.24487e-05
  3   2   3 109 -1.12093e-05
  3   2   3 128 -2.36131e-05
  3   2   3 165  1.00051e-05
  3   2   3 169  1.05486e-05
  3   2   4   8 -1.06046e-04
  3   2   4  14  1.23834e-04
  3   2   4  15  1.18832e-04
  3   2   4  20 -2.41257e-04
  3   2   4  25 -4.01822e-05
  3   2   4  26  3.94860e-05
  3   2   4  28  3.14348e-04
  3   2   4  34 -2.00019e-04
  3   2   4  37 -2.22963e-05
  3   2   4  38 -3.34703e-05
  3   2   4  46 -1.75843e-04
  3   2   4  47  1.74504e-04
  3   2   4  48 -5.40027e-05
  3   2   4  49 -5.22397e-05
  3   2   4  54 -1.55964e-04
  3   2   4  56 -8.60026e-05
  3   2   4  57  8.86678e-05
  3   2   4  61  2.53674e-05
  3   2   4  72  7.47427e-05
  3   2   4  93  1.35571e-04
  3   2   4  94  1.43435e-04
  3   2   4 105 -7.50589e-05
  3   2   4 110  5.30248e-05
  3   2   4 112 -2.28161e-05
  3   2   4 113 -2.43929e-05
  3   2   4 114 -2.13240e-04
  3   2   4 117  1.25162e-05
  3   2   4 120  3.14069e-04
  3   2   4 122  1.30823e-04
  3   2   4 125  1.26006e-05
  3   2   4 133  2.42267e-04
  3   2   4 135  5.13813e-05
  3   2   4 140  4.07120e-04
  3   2   4 142 -1.10800e-04
  3   2   4 144  3.08155e-05
  3   2   4 147 -2.84395e-04
  3   2   4 148  6.18055e-05
  3   2   4 154 -5.91015e-05
  3   2   5   8 -2.74028e-05
  3   2   5  14  5.19334e-05
  3   2   5  15  4.86802e-05
  3   2   5  20 -8.27772e-05
  3   2   5  25 -3.35238e-05
  3   2   5  26  3.31451e-05
  3   2   5  28 -2.51080e-05
  3   2   5  32  4.13892e-05
  3   2   5  34  1.24251e-04
  3   2   5  37 -1.64474e-04
  3   2   5  38 -1.70614e-04
  3   2   5  45  1.05984e-04
  3   2   5  46  3.99068e-05
  3   2   5  47 -3.95884e-05
  3   2   5  48 -4.49963e-05
  3   2   5  49 -4.70483e-05
  3   2   5  54 -6.60725e-05
  3   2   5  56  1.25595e-04
  3   2   5  57 -1.23517e-04
  3   2   5  61  1.15849e-04
  3   2   5  62  1.25726e-04
  3   2   5  69 -5.11275e-05
  3   2   5  70 -4.99330e-05
  3   2   5  72  6.78165e-05
  3   2   5  79 -2.75018e-05
  3   2   5  83 -2.31043e-05
  3   2   5  84 -2.34853e-05
  3   2   5  93  2.24074e-05
  3   2   5  94  2.14059e-05
  3   2   5 105 -8.02843e-05
  3   2   5 110  1.40773e-05
  3   2   5 112  4.51594e-05
  3   2   5 113  4.34386e-05
  3   2   5 116  4.92962e-05
  3   2   5 117  4.72694e-05
  3   2   5 119  2.54504e-05
  3   2   5 122 -3.14669e-05
  3   2   5 126  1.46757e-05
  3   2   5 127  1.48400e-05
  3   2   5 135  3.78241e-05
  3   2   5 142 -9.96181e-05
  3   2   5 144  8.22760e-05
  3   2   5 153 -2.05783e-05
  3   2   5 154  1.51174e-05
  3   2   6   8 -3.07574e-04
  3   2   6  11  4.06824e-04
  3   2   6  14  5.78614e-04
  3   2   6  15 -5.66918e-04
  3   2   6  25  3.83408e-04
  3   2   6  26  3.83339e-04
  3   2   6  28 -2.77860e-05
  3   2   6  32  9.23570e-04
  3   2   6  34 -7.82715e-04
  3   2   6  37  7.24822e-04
  3   2   6  38 -7.45117e-04
  3   2   6  45  1.75293e-03
  3   2   6  48  3.84120e-05
  3   2   6  49 -3.93550e-05
  3   2   6  54  5.77416e-04
  3   2   6  56 -3.55530e-04
  3   2   6  57 -3.55020e-04
  3   2   6  61  6.37011e-04
  3   2   6  62 -6.14486e-04
  3   2   6  63  5.83848e-04
  3   2   6  69 -5.90876e-04
  3   2   6  70  5.78518e-04
  3   2   6  72  4.87210e-05
  3   2   6  75  1.76284e-05
  3   2   6  79 -5.05296e-04
  3   2   6  83  1.42046e-05
  3   2   6  84 -1.43775e-05
  3   2   6  86 -1.02564e-05
  3   2   6  87  1.04503e-05
  3   2   6  91 -2.80733e-05
  3   2   6  93 -3.47504e-05
  3   2   6  94  3.32464e-05
  3   2   6 116 -1.20109e-05
  3   2   6 117  1.21684e-05
  3   2   6 119 -2.65790e-05
  3   2   6 142 -3.70626e-05
  3   2   6 144  1.82363e-05
  3   2   7   8 -6.80137e-05
  3   2   7  20 -5.17425e-05
  3   2   7  28  1.69604e-04
  3   2   7  34  5.42145e-05
  3   2   7  37  2.66715e-05
  3   2   7  38 -2.67847e-05
  3   2   7  45  1.13613e-05
  3   2   7  48 -6.42111e-05
  3   2   7  49  5.93594e-05
  3   2   7  54  2.08637e-05
  3   2   7  56 -3.35001e-05
  3   2   7  57 -3.39179e-05
  3   2   7  61  2.36518e-05
  3   2   7  62 -2.23972e-05
  3   2   7  69 -1.67240e-05
  3   2   7  70  1.68190e-05
  3   2   7  72  1.01220e-05
  3   2   7  91  1.34498e-05
  3   2   7  93 -7.63149e-04
  3   2   7  94  7.65776e-04
  3   2   7 105 -1.42660e-04
  3   2   7 110 -3.43154e-04
  3   2   7 112 -4.12129e-04
  3   2   7 113  4.13423e-04
  3   2   7 116 -9.14343e-04
  3   2   7 117  9.25389e-04
  3   2   7 119  2.64717e-05
  3   2   7 122 -7.90124e-04
  3   2   7 126  3.75736e-04
  3   2   7 127 -3.75136e-04
  3   2   7 135  5.13616e-05
  3   2   7 137  8.07389e-05
  3   2   7 138 -8.04039e-05
  3   2   7 142 -2.27264e-03
  3   2   7 144  1.91262e-03
  3   2   7 148 -7.75945e-05
  3   2   7 153 -2.47901e-05
  3   2   7 154 -1.25026e-04
  3   2   7 162  5.73260e-05
  3   2   7 163 -5.72287e-05
  3   2   7 166 -1.07231e-04
  3   2   7 170  5.75370e-05
  3   2   7 171 -5.74918e-05
  3   2   7 174 -3.01195e-05
  3   2   7 175  3.01431e-05
  3   2   8   8 -1.58605e-04
  3   2   8  11 -1.11127e-04
  3   2   8  14 -3.18943e-04
  3   2   8  15  3.17014e-04
  3   2   8  20  4.10737e-04
  3   2   8  25 -2.05292e-04
  3   2   8  26 -2.05506e-04
  3   2   8  28  5.25076e-04
  3   2   8  32 -2.14685e-04
  3   2   8  34 -2.24809e-04
  3   2   8  37 -3.84165e-04
  3   2   8  38  3.88437e-04
  3   2   8  45 -4.08092e-04
  3   2   8  46  3.46460e-04
  3   2   8  47  3.44973e-04
  3   2   8  48 -2.11419e-04
  3   2   8  49  2.21359e-04
  3   2   8  54  4.43672e-04
  3   2   8  56 -1.69911e-04
  3   2   8  57 -1.69916e-04
  3   2   8  61 -5.91895e-04
  3   2   8  62  5.84328e-04
  3   2   8  63  2.78524e-05
  3   2   8  69  2.51802e-04
  3   2   8  70 -2.49978e-04
  3   2   8  72 -2.11797e-04
  3   2   8  75 -1.54298e-05
  3   2   8  79  2.17597e-04
  3   2   8  83 -6.98416e-05
  3   2   8  84  7.01289e-05
  3   2   8  86 -2.78642e-05
  3   2   8  87  2.80493e-05
  3   2   8  93 -6.42901e-05
  3   2   8  94  6.40440e-05
  3   2   8 100 -2.11451e-05
  3   2   8 101 -2.10313e-05
  3   2   8 105  2.20393e-04
  3   2   8 110  2.86192e-05
  3   2   8 112 -5.56421e-05
  3   2   8 113  5.35805e-05
  3   2   8 116  2.36713e-05
  3   2   8 117 -2.40080e-05
  3   2   8 119 -1.35130e-04
  3   2   8 126  2.90373e-05
  3   2   8 127 -2.91692e-05
  3   2   8 135  4.89628e-05
  3   2   8 137  1.25099e-05
  3   2   8 148 -2.33801e-05
  3   2   8 153 -3.39620e-05
  3   2   8 154  4.96637e-05
  3   2   8 158 -1.03962e-05
  3   2   8 159  1.08951e-05
  3   2   9   8  1.92575e-04
  3   2   9  11  5.43241e-05
  3   2   9  14  1.03340e-04
  3   2   9  15  1.03141e-04
  3   2   9  16 -2.13704e-04
  3   2   9  20 -6.01579e-05
  3   2   9  22  1.92532e-04
  3   2   9  25 -5.72592e-05
  3   2   9  26  5.72304e-05
  3   2   9  28 -1.37574e-04
  3   2   9  34  7.00591e-05
  3   2   9  37 -4.30979e-05
  3   2   9  38 -4.36043e-05
  3   2   9  40  1.99639e-05
  3   2   9  42  1.08615e-04
  3   2   9  43 -1.24140e-05
  3   2   9  45  1.16089e-04
  3   2   9  46 -5.58900e-05
  3   2   9  47  5.58498e-05
  3   2   9  48 -4.33739e-05
  3   2   9  49 -4.28109e-05
  3   2   9  54 -2.20054e-04
  3   2   9  56  1.98934e-04
  3   2   9  57 -1.99373e-04
  3   2   9  69 -3.00313e-05
  3   2   9  70 -2.95012e-05
  3   2   9  72  2.42298e-04
  3   2   9  75  5.83565e-05
  3   2   9  79 -2.27429e-05
  3   2   9  93  1.20482e-03
  3   2   9  94  1.20744e-03
  3   2   9  95  8.71858e-05
  3   2   9  97  6.51389e-05
  3   2   9 100  1.12213e-04
  3   2   9 101 -1.11921e-04
  3   2   9 105 -2.29138e-04
  3   2   9 110 -3.53921e-04
  3   2   9 112  6.08846e-04
  3   2   9 113  6.09066e-04
  3   2   9 116  1.24806e-03
  3   2   9 117  1.25718e-03
  3   2   9 122 -1.40502e-03
  3   2   9 126  7.96811e-04
  3   2   9 127  7.96723e-04
  3   2   9 130 -1.84058e-04
  3   2   9 135  4.31002e-05
  3   2   9 137  5.75192e-05
  3   2   9 138  5.74573e-05
  3   2   9 141 -7.12113e-05
  3   2   9 142 -2.60763e-03
  3   2   9 144  2.74217e-03
  3   2   9 146  7.10275e-05
  3   2   9 148 -1.23343e-04
  3   2   9 150 -4.22339e-04
  3   2   9 151 -3.52265e-04
  3   2   9 154 -1.16070e-03
  3   2   9 155  1.51828e-04
  3   2   9 158  9.82385e-05
  3   2   9 159  9.81253e-05
  3   2   9 162  1.21498e-04
  3   2   9 163  1.21391e-04
  3   2   9 166 -2.17427e-04
  3   2   9 170  1.08442e-04
  3   2   9 171  1.08402e-04
  3   2   9 174  3.11912e-05
  3   2   9 175  3.12234e-05
  3   2  10   9  3.92700e-04
  3   2  10  10  5.01599e-04
  3   2  10  13  3.31025e-04
  3   2  10  16  8.51467e-04
  3   2  10  17 -1.86156e-04
  3   2  10  18 -9.61273e-05
  3   2  10  19 -4.00203e-04
  3   2  10  22 -2.19154e-04
  3   2  10  23  2.18115e-04
  3   2  10  24  4.09562e-04
  3   2  10  27 -8.48225e-05
  3   2  10  30 -2.16253e-04
  3   2  10  34 -2.60126e-04
  3   2  10  35  1.00204e-04
  3   2  10  39 -4.09095e-04
  3   2  10  41  1.45385e-04
  3   2  10  42  7.58747e-05
  3   2  10  44 -5.24481e-04
  3   2  10  45 -5.38665e-04
  3   2  10  50 -3.16676e-04
  3   2  10  52  4.13561e-04
  3   2  10  53 -2.64755e-05
  3   2  10  56  7.72031e-04
  3   2  10  58  1.76289e-05
  3   2  10  59  4.12842e-04
  3   2  10  60 -9.92785e-05
  3   2  10  64 -5.71584e-05
  3   2  10  66  8.08437e-05
  3   2  10  67 -1.93597e-05
  3   2  10  68  3.18623e-04
  3   2  10  69 -1.54484e-05
  3   2  10  74  3.43064e-04
  3   2  10  75 -3.44664e-04
  3   2  10  76  2.60931e-04
  3   2  10  81 -2.81870e-04
  3   2  10  82  2.81904e-04
  3   2  10  85  9.82876e-05
  3   2  10  88  4.91850e-04
  3   2  10  95  8.62001e-05
  3   2  10  96  1.11836e-05
  3   2  10  97  1.05614e-04
  3   2  10  99 -5.54314e-05
  3   2  10 101  4.99325e-04
  3   2  10 102  2.88681e-05
  3   2  10 106  4.06619e-04
  3   2  10 107 -1.60788e-05
  3   2  10 108 -9.92868e-05
  3   2  10 110  1.74863e-04
  3   2  10 111 -1.72471e-04
  3   2  10 113  1.39051e-04
  3   2  10 115  2.56208e-05
  3   2  10 117  3.45083e-04
  3   2  10 118  2.06163e-04
  3   2  10 119 -2.09725e-04
  3   2  10 120  5.14220e-05
  3   2  10 121 -3.60416e-04
  3   2  10 124 -4.26979e-04
  3   2  10 126  3.27644e-04
  3   2  10 129 -1.30491e-04
  3   2  10 130 -5.85095e-04
  3   2  10 131 -4.34879e-05
  3   2  10 132  9.97199e-05
  3   2  10 133  1.18047e-04
  3   2  10 134  1.50709e-05
  3   2  10 135 -1.03667e-05
  3   2  10 136  1.12991e-04
  3   2  10 137  4.15533e-04
  3   2  10 139 -1.57184e-05
  3   2  10 140 -4.95341e-05
  3   2  10 141  2.60023e-04
  3   2  10 146  6.24666e-05
  3   2  10 148  1.42541e-04
  3   2  10 149  1.40127e-04
  3   2  10 151 -1.06317e-04
  3   2  10 153 -3.69624e-04
  3   2  10 154  9.70060e-05
  3   2  10 155 -1.98693e-04
  3   2  10 157  7.38700e-05
  3   2  10 161 -4.38793e-05
  3   2  10 164 -1.03365e-04
  3   2  10 167  1.39937e-04
  3   2  10 168 -5.80808e-05
  3   2  10 169 -1.35916e-04
  3   2  10 170 -1.47829e-04
  3   2  10 172 -1.14071e-05
  3   2  10 173 -1.41414e-04
  3   2  10 175  1.45622e-04
  3   2  10 176  3.74741e-05
  3   2  10 177 -4.07758e-04
  3   2  11   8  2.61650e-05
  3   2  11   9 -1.19876e-04
  3   2  11  10 -1.16272e-04
  3   2  11  13  4.07313e-04
  3   2  11  16 -4.30617e-05
  3   2  11  17  2.81201e-05
  3   2  11  19  7.96500e-05
  3   2  11  22  6.12922e-05
  3   2  11  23  1.01169e-04
  3   2  11  27  1.05820e-04
  3   2  11  29  4.01311e-04
  3   2  11  30  1.04709e-04
  3   2  11  34  5.41768e-05
  3   2  11  35 -8.32179e-05
  3   2  11  39  6.14641e-05
  3   2  11  40 -3.91470e-04
  3   2  11  41  3.96055e-04
  3   2  11  42 -2.83777e-05
  3   2  11  43  3.80259e-04
  3   2  11  44  3.11447e-05
  3   2  11  45  3.83520e-05
  3   2  11  50 -8.49114e-05
  3   2  11  52  1.14128e-05
  3   2  11  53 -4.56739e-05
  3   2  11  56 -8.30261e-05
  3   2  11  58 -9.40197e-05
  3   2  11  60 -6.67013e-05
  3   2  11  64  2.60706e-04
  3   2  11  67  7.13726e-05
  3   2  11  68  1.33850e-04
  3   2  11  74 -2.42920e-04
  3   2  11  75 -2.40807e-04
  3   2  11  76 -1.11294e-04
  3   2  11  81 -8.93275e-05
  3   2  11  82  6.97741e-05
  3   2  11  85  4.12013e-04
  3   2  11  88 -1.19320e-04
  3   2  11  92 -1.23752e-04
  3   2  11  95  1.38551e-04
  3   2  11  96 -2.30865e-04
  3   2  11  97  9.83553e-05
  3   2  11  98  4.02355e-04
  3   2  11  99 -1.76548e-05
  3   2  11 101  5.04194e-04
  3   2  11 102  7.43608e-05
  3   2  11 103 -1.48934e-04
  3   2  11 107 -9.70198e-05
  3   2  11 108  1.88644e-05
  3   2  11 109  4.02291e-04
  3   2  11 110  5.74455e-04
  3   2  11 111 -5.60634e-04
  3   2  11 113  2.62830e-04
  3   2  11 114  4.07317e-04
  3   2  11 115  7.43075e-05
  3   2  11 117  3.33677e-04
  3   2  11 118  6.66239e-04
  3   2  11 119 -6.78691e-04
  3   2  11 120 -1.78291e-05
  3   2  11 121  6.11387e-05
  3   2  11 124  1.19768e-04
  3   2  11 125  3.92016e-04
  3   2  11 126  3.84309e-05
  3   2  11 129  3.25150e-04
  3   2  11 130 -1.95377e-05
  3   2  11 131 -1.99382e-05
  3   2  11 132 -6.07422e-05
  3   2  11 133 -1.23928e-05
  3   2  11 134 -4.02162e-04
  3   2  11 135 -1.67145e-05
  3   2  11 137 -6.03624e-04
  3   2  11 139  5.36461e-05
  3   2  11 140 -2.21089e-05
  3   2  11 141 -1.41578e-04
  3   2  11 142 -1.53175e-03
  3   2  11 146  2.42212e-04
  3   2  11 147  4.17488e-04
  3   2  11 148 -4.01141e-04
  3   2  11 149  3.87157e-04
  3   2  11 151  4.57065e-05
  3   2  11 152  4.07371e-04
  3   2  11 153  2.37910e-04
  3   2  11 154 -2.79628e-05
  3   2  11 155 -1.42554e-04
  3   2  11 156  4.08982e-04
  3   2  11 157 -4.50897e-04
  3   2  11 160 -4.02688e-04
  3   2  11 161  4.16338e-04
  3   2  11 167  3.96443e-04
  3   2  11 168  4.01177e-04
  3   2  11 170 -4.42890e-04
  3   2  11 172  4.70159e-04
  3   2  11 175  4.24269e-04
  3   2  11 176 -5.84436e-05
  3   2  12   7  2.56143e-04
  3   2  12   9  2.24804e-04
  3   2  12  13  1.16263e-05
  3   2  12  16 -2.20713e-04
  3   2  12  17  8.35391e-05
  3   2  12  18 -4.87766e-05
  3   2  12  20  1.25532e-04
  3   2  12  21  1.21948e-04
  3   2  12  22  1.34400e-04
  3   2  12  23  2.88335e-05
  3   2  12  24 -2.28795e-04
  3   2  12  27  5.61132e-05
  3   2  12  29  9.07479e-04
  3   2  12  30  9.24957e-05
  3   2  12  35 -9.54936e-05
  3   2  12  39  4.57279e-04
  3   2  12  40 -2.97852e-04
  3   2  12  41 -2.68721e-04
  3   2  12  42 -1.03620e-04
  3   2  12  43  3.14065e-04
  3   2  12  50 -2.59063e-05
  3   2  12  51 -9.12278e-04
  3   2  12  52 -7.72409e-04
  3   2  12  53 -1.17030e-04
  3   2  12  56 -1.20753e-04
  3   2  12  58  3.87165e-05
  3   2  12  59 -1.15421e-04
  3   2  12  60  1.66786e-04
  3   2  12  65 -2.67610e-04
  3   2  12  66  1.12432e-04
  3   2  12  67 -1.37903e-05
  3   2  12  68  1.47910e-04
  3   2  12  74 -6.82212e-05
  3   2  12  75  7.57305e-05
  3   2  12  76  5.82637e-04
  3   2  12  77  2.34402e-04
  3   2  12  81 -1.69493e-04
  3   2  12  82 -1.52448e-05
  3   2  12  85  2.53039e-04
  3   2  12  88 -1.28937e-04
  3   2  12  94  4.54481e-04
  3   2  12  95 -3.16840e-04
  3   2  12  97  2.76848e-04
  3   2  12  99  2.46107e-04
  3   2  12 102  2.68527e-04
  3   2  12 104  7.13974e-04
  3   2  12 105  7.30370e-04
  3   2  12 106 -9.16890e-04
  3   2  12 107 -2.66839e-04
  3   2  12 115  4.04966e-05
  3   2  12 117 -4.88249e-04
  3   2  12 120  2.83193e-04
  3   2  12 121 -6.42291e-05
  3   2  12 123  2.40799e-04
  3   2  12 124  4.30140e-04
  3   2  12 125 -1.77074e-05
  3   2  12 126  1.82444e-04
  3   2  12 129  1.73193e-04
  3   2  12 130 -9.78854e-05
  3   2  12 131  2.09154e-05
  3   2  12 132  7.19286e-05
  3   2  12 133  3.37071e-04
  3   2  12 139  3.59352e-05
  3   2  12 140  1.71699e-05
  3   2  12 141 -5.93778e-05
  3   2  12 142  4.13550e-04
  3   2  12 143  3.94543e-04
  3   2  12 145  2.83219e-04
  3   2  12 146  1.49728e-04
  3   2  12 147  4.01361e-04
  3   2  12 151 -6.38477e-05
  3   2  12 152 -1.00527e-05
  3   2  12 153  3.76421e-04
  3   2  12 154 -2.07609e-04
  3   2  12 155  3.57003e-04
  3   2  12 157 -1.03073e-05
  3   2  12 161  2.53442e-04
  3   2  12 164  9.82391e-05
  3   2  12 165  7.37722e-05
  3   2  12 168  1.20022e-04
  3   2  12 169  8.94469e-05
  3   2  12 172  4.68601e-05
  3   2  12 173 -2.18764e-05
  3   2  12 176 -1.87604e-05
  3   2  12 177 -6.40453e-05
  3   2  13   9 -3.33224e-04
  3   2  13  12  1.89069e-04
  3   2  13  13  1.31253e-04
  3   2  13  16 -3.38018e-04
  3   2  13  17 -3.21822e-05
  3   2  13  18  2.07312e-04
  3   2  13  19 -1.29916e-04
  3   2  13  20  7.34906e-05
  3   2  13  21  7.63802e-05
  3   2  13  22  2.74542e-05
  3   2  13  23 -9.52699e-05
  3   2  13  24  1.57333e-04
  3   2  13  27 -1.11430e-04
  3   2  13  29 -2.60950e-04
  3   2  13  30 -7.05962e-05
  3   2  13  35 -4.64542e-04
  3   2  13  39  2.58470e-04
  3   2  13  40  3.38018e-05
  3   2  13  41  1.06565e-04
  3   2  13  42 -5.21903e-05
  3   2  13  43 -6.76374e-05
  3   2  13  50 -7.03881e-05
  3   2  13  52  2.64915e-04
  3   2  13  53  2.38336e-05
  3   2  13  56 -1.65034e-04
  3   2  13  58 -1.26325e-04
  3   2  13  59  1.43904e-04
  3   2  13  60  1.82193e-04
  3   2  13  65  9.85816e-05
  3   2  13  66 -1.74350e-04
  3   2  13  68  1.52087e-04
  3   2  13  69  1.75591e-05
  3   2  13  74  1.24734e-04
  3   2  13  75  1.28086e-04
  3   2  13  76  9.63904e-05
  3   2  13  77 -1.39267e-04
  3   2  13  81 -2.61166e-04
  3   2  13  82 -4.61205e-05
  3   2  13  85  8.50936e-04
  3   2  13  88  6.43710e-05
  3   2  13  92  2.07116e-04
  3   2  13  94 -8.52131e-05
  3   2  13  95  3.20455e-05
  3   2  13  96  1.17866e-04
  3   2  13  98  4.28026e-05
  3   2  13  99 -2.34117e-05
  3   2  13 102  1.50943e-04
  3   2  13 103  2.47125e-04
  3   2  13 104  1.29345e-04
  3   2  13 105 -1.26970e-04
  3   2  13 106  2.56625e-04
  3   2  13 107 -1.64082e-04
  3   2  13 108 -6.49644e-05
  3   2  13 114  1.48229e-04
  3   2  13 115  1.30390e-05
  3   2  13 117 -1.23357e-04
  3   2  13 120  7.44434e-04
  3   2  13 121  6.56145e-05
  3   2  13 123 -2.84919e-04
  3   2  13 124  1.08875e-05
  3   2  13 126  8.27412e-05
  3   2  13 129 -1.44639e-04
  3   2  13 130  1.61130e-04
  3   2  13 131  1.86324e-04
  3   2  13 132  5.63686e-05
  3   2  13 133 -8.68066e-05
  3   2  13 136  1.75125e-04
  3   2  13 139  1.08513e-04
  3   2  13 140  1.96842e-04
  3   2  13 141 -3.53112e-05
  3   2  13 142  1.39081e-05
  3   2  13 143  1.60646e-05
  3   2  13 145 -5.97838e-05
  3   2  13 146 -1.81512e-04
  3   2  13 147  2.11881e-05
  3   2  13 150  1.30186e-05
  3   2  13 151 -1.81218e-04
  3   2  13 152  2.37494e-04
  3   2  13 153  8.84812e-05
  3   2  13 154  4.32371e-05
  3   2  13 155  3.97989e-04
  3   2  13 156 -2.51527e-04
  3   2  13 157  2.04032e-04
  3   2  13 161  2.12559e-05
  3   2  13 164  3.42223e-04
  3   2  13 165  2.45363e-04
  3   2  13 168  2.45740e-04
  3   2  13 169  2.51243e-04
  3   2  13 171  2.74988e-04
  3   2  13 173  2.05011e-04
  3   2  13 176  9.84881e-05
  3   2  14   7 -3.56681e-04
  3   2  14   9  2.99109e-04
  3   2  14  13  3.21275e-04
  3   2  14  16  3.55390e-05
  3   2  14  17  5.26099e-04
  3   2  14  20 -2.25209e-04
  3   2  14  22 -5.70184e-05
  3   2  14  23  1.92398e-04
  3   2  14  30 -2.85652e-04
  3   2  14  31 -4.24689e-04
  3   2  14  33 -6.62602e-04
  3   2  14  34  6.61937e-04
  3   2  14  35  1.49793e-04
  3   2  14  39 -4.95272e-04
  3   2  14  40  1.22804e-05
  3   2  14  42  5.11386e-04
  3   2  14  44  4.45553e-04
  3   2  14  45 -4.44286e-04
  3   2  14  49  1.35656e-04
  3   2  14  50  4.29528e-04
  3   2  14  51 -6.47982e-04
  3   2  14  52  3.75835e-04
  3   2  14  53 -8.30130e-05
  3   2  14  54  2.86389e-04
  3   2  14  55 -2.84709e-04
  3   2  14  58  9.04784e-05
  3   2  14  60 -3.73167e-04
  3   2  14  61  1.03162e-05
  3   2  14  68  2.34973e-04
  3   2  14  69 -3.93764e-05
  3   2  14  70 -1.32552e-05
  3   2  14  71  3.04809e-04
  3   2  14  74 -5.44868e-04
  3   2  14  75  5.51368e-04
  3   2  14  76  2.04017e-04
  3   2  14  80 -6.50781e-04
  3   2  14  81  1.79500e-04
  3   2  14  82  6.39693e-05
  3   2  14  88  3.36824e-04
  3   2  14  92 -1.21930e-05
  3   2  14  94  4.83758e-04
  3   2  14  95 -2.42286e-04
  3   2  14  97  5.35110e-04
  3   2  14  98  6.78663e-04
  3   2  14  99  8.28055e-04
  3   2  14 102 -1.22904e-03
  3   2  14 107  6.01077e-04
  3   2  14 108 -2.78811e-04
  3   2  14 109  2.57050e-04
  3   2  14 113 -8.13059e-04
  3   2  14 115  4.22032e-05
  3   2  14 117 -4.46726e-04
  3   2  14 121  3.30622e-04
  3   2  14 123  3.67220e-04
  3   2  14 124  3.68503e-04
  3   2  14 125  1.41426e-05
  3   2  14 126  5.08049e-04
  3   2  14 129  7.42626e-04
  3   2  14 130  2.02909e-04
  3   2  14 131  6.89001e-04
  3   2  14 132 -4.73614e-04
  3   2  14 139  2.09298e-04
  3   2  14 140  6.82247e-04
  3   2  14 141 -1.80114e-05
  3   2  14 142  9.82656e-05
  3   2  14 143  1.02335e-04
  3   2  14 145  1.07936e-04
  3   2  14 146 -8.83809e-04
  3   2  14 147 -2.19028e-05
  3   2  14 150 -1.14907e-05
  3   2  14 151 -2.73884e-05
  3   2  14 152  6.64699e-04
  3   2  14 153  8.60588e-05
  3   2  14 154 -2.50867e-04
  3   2  14 155 -2.37772e-04
  3   2  14 157  3.99165e-04
  3   2  14 161 -3.47525e-05
  3   2  14 164 -8.03229e-04
  3   2  14 165 -6.62322e-04
  3   2  14 168 -7.23339e-04
  3   2  14 169 -6.60141e-04
  3   2  14 173 -6.75131e-04
  3   2  14 176  7.15562e-05
  3   2  14 177  6.60900e-04
  3   2  15   9 -3.78393e-04
  3   2  15  12 -6.80180e-04
  3   2  15  13  4.85589e-05
  3   2  15  16  5.17281e-04
  3   2  15  17 -5.17428e-05
  3   2  15  19 -6.54052e-04
  3   2  15  20  7.82577e-04
  3   2  15  22 -1.64022e-04
  3   2  15  23 -6.13119e-05
  3   2  15  24  6.63623e-04
  3   2  15  30 -1.27613e-04
  3   2  15  31  6.93365e-04
  3   2  15  33  4.11677e-04
  3   2  15  34  4.13321e-04
  3   2  15  35  2.09663e-04
  3   2  15  36  6.65549e-04
  3   2  15  39 -3.71243e-04
  3   2  15  41  6.59006e-04
  3   2  15  42  2.37618e-04
  3   2  15  44 -4.91052e-04
  3   2  15  45 -5.08282e-04
  3   2  15  49  1.03877e-03
  3   2  15  50  1.90492e-04
  3   2  15  51 -3.98865e-04
  3   2  15  52 -6.40475e-04
  3   2  15  53  7.63089e-05
  3   2  15  54 -6.16959e-05
  3   2  15  55  5.53927e-05
  3   2  15  58 -1.33960e-04
  3   2  15  60  1.40907e-04
  3   2  15  65  6.51450e-04
  3   2  15  67  2.88262e-05
  3   2  15  68 -3.68371e-04
  3   2  15  71 -6.70680e-04
  3   2  15  74  2.47848e-04
  3   2  15  75  2.62445e-04
  3   2  15  76  6.03222e-04
  3   2  15  77 -6.63158e-04
  3   2  15  80 -4.14842e-04
  3   2  15  81  2.52905e-04
  3   2  15  82  5.91103e-05
  3   2  15  85 -6.52209e-04
  3   2  15  88 -5.24111e-04
  3   2  15  89  6.60268e-04
  3   2  15  94  1.01770e-03
  3   2  15  95 -4.84507e-04
  3   2  15  97  4.82513e-05
  3   2  15  98  4.69308e-04
  3   2  15  99  3.80177e-04
  3   2  15 102  2.08426e-04
  3   2  15 107  3.73720e-04
  3   2  15 108 -4.63831e-05
  3   2  15 109 -6.37601e-04
  3   2  15 113 -1.57181e-03
  3   2  15 115 -5.90809e-05
  3   2  15 117 -1.05640e-03
  3   2  15 120  3.03367e-05
  3   2  15 121  1.03886e-04
  3   2  15 123 -6.20365e-04
  3   2  15 124 -5.65019e-04
  3   2  15 126  9.31201e-04
  3   2  15 129 -3.06942e-04
  3   2  15 130 -4.18993e-04
  3   2  15 132 -1.19959e-04
  3   2  15 133  1.08890e-05
  3   2  15 139 -3.37613e-05
  3   2  15 141  1.34739e-05
  3   2  15 142  8.42945e-04
  3   2  15 143 -8.34029e-04
  3   2  15 145 -6.14668e-04
  3   2  15 146 -3.81175e-04
  3   2  15 147  7.07779e-05
  3   2  15 150  6.27414e-04
  3   2  15 151 -1.68449e-04
  3   2  15 153 -2.73670e-05
  3   2  15 154 -5.31414e-05
  3   2  15 155 -3.88208e-05
  3   2  15 157  3.13516e-05
  3   2  15 160  6.40351e-04
  3   2  15 161 -6.46175e-04
  3   2  15 164  1.20770e-04
  3   2  15 168  2.00854e-05
  3   2  15 172 -2.93799e-04
  3   2  15 176  2.23680e-05
  3   2  15 177  4.49046e-04
  3   2  16   8  1.19135e-04
  3   2  16  11  2.77984e-05
  3   2  16  14  3.92729e-04
  3   2  16  15  3.90866e-04
  3   2  16  20  5.53179e-05
  3   2  16  25 -2.55446e-05
  3   2  16  26  2.51945e-05
  3   2  16  28 -2.62906e-05
  3   2  16  32 -4.92809e-04
  3   2  16  34  2.12817e-04
  3   2  16  37 -6.84515e-04
  3   2  16  38 -6.86755e-04
  3   2  16  45 -2.88064e-04
  3   2  16  46 -3.15599e-04
  3   2  16  47  3.14205e-04
  3   2  16  48  9.62105e-05
  3   2  16  49  9.79535e-05
  3   2  16  54 -2.42561e-04
  3   2  16  56  1.51290e-04
  3   2  16  57 -1.50538e-04
  3   2  16  61  9.53388e-04
  3   2  16  62  9.47490e-04
  3   2  16  63 -6.13680e-04
  3   2  16  69 -3.33223e-05
  3   2  16  70 -3.32100e-05
  3   2  16  72  4.04628e-05
  3   2  16  75 -1.24109e-04
  3   2  16  79 -2.59139e-04
  3   2  16  83 -8.99848e-05
  3   2  16  84 -9.01047e-05
  3   2  16  86  3.32104e-04
  3   2  16  87  3.32782e-04
  3   2  16  91 -9.10437e-05
  3   2  16  93 -4.35300e-05
  3   2  16  94 -4.31601e-05
  3   2  16  96 -3.14216e-04
  3   2  16 105 -3.83098e-05
  3   2  16 110  2.13730e-05
  3   2  16 116 -2.11629e-05
  3   2  16 117 -2.13652e-05
  3   2  16 119  3.45618e-04
  3   2  16 125  7.17248e-05
  3   2  16 126 -1.65691e-05
  3   2  16 127 -1.64386e-05
  3   2  16 135  4.98328e-05
  3   2  16 137 -1.58341e-05
  3   2  16 138 -1.56083e-05
  3   2  16 142  3.26443e-05
  3   2  16 144  1.05907e-05
  3   2  16 153 -1.15990e-05
  3   2  16 154  1.11673e-05
  3   2  17   9 -2.98660e-05
  3   2  17  10 -6.00260e-05
  3   2  17  13 -1.42781e-04
  3   2  17  16 -1.56721e-04
  3   2  17  17  1.57811e-05
  3   2  17  18  2.17224e-05
  3   2  17  22 -5.75054e-05
  3   2  17  23 -1.14259e-05
  3   2  17  24 -1.35280e-05
  3   2  17  27  1.01402e-04
  3   2  17  30 -3.54785e-05
  3   2  17  35 -1.10362e-05
  3   2  17  36 -4.28966e-05
  3   2  17  39  1.43094e-04
  3   2  17  40  1.70864e-05
  3   2  17  41 -1.02238e-05
  3   2  17  42  2.02525e-05
  3   2  17  43  1.94864e-04
  3   2  17  52 -4.43321e-05
  3   2  17  53  2.19812e-05
  3   2  17  58 -2.70812e-05
  3   2  17  60  1.31543e-05
  3   2  17  65  1.24157e-05
  3   2  17  68 -3.15710e-05
  3   2  17  74  2.13590e-05
  3   2  17  75  2.13388e-05
  3   2  17  76 -1.41809e-05
  3   2  17  77  1.13346e-05
  3   2  17  81  1.07085e-05
  3   2  17  85 -2.60809e-05
  3   2  17  88 -1.76511e-05
  3   2  17  94 -1.17331e-05
  3   2  17  95 -2.62041e-05
  3   2  17  97  3.93527e-05
  3   2  17 101 -2.99573e-05
  3   2  17 102  3.59331e-05
  3   2  17 106 -1.68960e-05
  3   2  17 107 -5.73935e-05
  3   2  17 108 -1.58550e-05
  3   2  17 109 -9.11260e-05
  3   2  17 110 -1.64376e-04
  3   2  17 111  1.65583e-04
  3   2  17 113 -1.52663e-05
  3   2  17 115 -1.46127e-05
  3   2  17 117  1.90935e-04
  3   2  17 120 -1.54195e-04
  3   2  17 124  5.35280e-05
  3   2  17 126 -7.69865e-05
  3   2  17 129 -1.02700e-05
  3   2  17 130  1.01749e-04
  3   2  17 131 -8.17654e-05
  3   2  17 132  2.25865e-05
  3   2  17 134 -2.11832e-05
  3   2  17 135 -2.27206e-05
  3   2  17 140 -1.39290e-04
  3   2  17 141  3.08008e-05
  3   2  17 145 -8.80866e-05
  3   2  17 146  3.60170e-05
  3   2  17 150  1.00627e-05
  3   2  17 151 -7.24790e-05
  3   2  17 152  1.89502e-05
  3   2  17 155  9.72020e-05
  3   2  17 157 -9.49817e-05
  3   2  17 164  1.40575e-04
  3   2  17 165 -1.87448e-05
  3   2  17 168 -2.61945e-05
  3   2  17 169 -1.94210e-05
  3   2  17 173 -2.00867e-05
  3   2  17 176  5.23084e-05
  3   2  18   7 -4.93376e-05
  3   2  18   9  1.29206e-04
  3   2  18  10 -1.09058e-05
  3   2  18  12 -2.13594e-05
  3   2  18  13  4.44543e-05
  3   2  18  16  4.75807e-05
  3   2  18  17 -1.86647e-05
  3   2  18  19  4.53728e-04
  3   2  18  22 -6.03435e-05
  3   2  18  24  7.97426e-05
  3   2  18  30 -3.33942e-05
  3   2  18  36  1.94032e-05
  3   2  18  39 -6.23313e-05
  3   2  18  41  3.55999e-04
  3   2  18  42  4.65621e-05
  3   2  18  50  1.19733e-04
  3   2  18  51  2.28114e-05
  3   2  18  58  1.78394e-05
  3   2  18  60 -1.98465e-05
  3   2  18  65 -8.36707e-05
  3   2  18  68  3.29565e-05
  3   2  18  76  4.43166e-05
  3   2  18  77 -1.09803e-04
  3   2  18  80  3.45487e-05
  3   2  18  81 -1.60530e-05
  3   2  18  88 -5.35029e-05
  3   2  18  89  2.07720e-05
  3   2  18  90  1.44670e-05
  3   2  18  92  5.41905e-05
  3   2  18  94 -7.36012e-05
  3   2  18  95 -5.65690e-05
  3   2  18  97 -5.65709e-05
  3   2  18  98 -2.96868e-05
  3   2  18  99  1.08045e-04
  3   2  18 101 -2.92839e-05
  3   2  18 102  6.07096e-05
  3   2  18 103  2.96473e-05
  3   2  18 105  2.79814e-05
  3   2  18 107 -1.72477e-05
  3   2  18 108  1.04371e-05
  3   2  18 109 -3.14321e-05
  3   2  18 110 -1.25539e-04
  3   2  18 111  1.16289e-04
  3   2  18 113  5.34847e-05
  3   2  18 114 -2.35067e-05
  3   2  18 117  9.76257e-05
  3   2  18 121 -2.15627e-05
  3   2  18 124 -9.34914e-05
  3   2  18 125 -2.51748e-05
  3   2  18 126 -8.65514e-05
  3   2  18 130 -4.69922e-05
  3   2  18 132 -2.43702e-05
  3   2  18 139 -3.47928e-05
  3   2  18 141  5.76184e-05
  3   2  18 142  4.45730e-05
  3   2  18 143  4.35764e-05
  3   2  18 145 -2.14621e-05
  3   2  18 146 -5.18940e-05
  3   2  18 147 -2.18756e-05
  3   2  18 148  1.71369e-05
  3   2  18 149 -1.07114e-05
  3   2  18 150  2.15090e-05
  3   2  18 151  4.89726e-05
  3   2  18 152 -2.06507e-05
  3   2  18 153  9.51038e-05
  3   2  18 154 -6.72918e-05
  3   2  18 155 -5.80987e-05
  3   2  18 156 -2.07867e-05
  3   2  18 157  3.06627e-05
  3   2  18 160  2.38715e-05
  3   2  18 161 -2.36267e-05
  3   2  18 172 -4.20537e-05
  3   2  18 176 -3.62320e-05
  3   2  18 177  2.57099e-05
  3   3   4   8 -2.78626e-05
  3   3   4   9 -2.04875e-05
  3   3   4  14  1.35097e-04
  3   3   4  15 -1.61880e-04
  3   3   4  20  3.25922e-05
  3   3   4  28  1.00670e-04
  3   3   4  37 -3.68834e-04
  3   3   4  38 -3.15604e-04
  3   3   4  45  3.51019e-05
  3   3   4  46 -5.95535e-05
  3   3   4  47 -6.79393e-05
  3   3   4  48 -4.61942e-05
  3   3   4  49 -4.71901e-05
  3   3   4  54 -6.45857e-05
  3   3   4  56  8.20017e-05
  3   3   4  57  8.67201e-05
  3   3   4  61  1.96565e-04
  3   3   4  62 -2.47498e-04
  3   3   4  72  4.15830e-05
  3   3   4  93 -2.51950e-05
  3   3   4  94  2.87684e-05
  3   3   4 112 -3.20088e-05
  3   3   4 113  2.58261e-05
  3   3   4 116 -3.64562e-05
  3   3   4 117  3.78029e-05
  3   3   4 122 -2.51761e-05
  3   3   4 123 -2.74978e-05
  3   3   4 128 -1.45787e-04
  3   3   4 142 -8.92710e-05
  3   3   4 144  4.40148e-05
  3   3   4 153  1.73636e-05
  3   3   4 154  2.45383e-05
  3   3   5   8  6.65936e-05
  3   3   5   9  6.97542e-05
  3   3   5  11 -2.51792e-05
  3   3   5  14 -1.40154e-04
  3   3   5  15  1.42691e-04
  3   3   5  20  1.67286e-04
  3   3   5  25  1.11027e-05
  3   3   5  26  1.08502e-05
  3   3   5  28 -2.50037e-04
  3   3   5  32 -1.14851e-05
  3   3   5  37  1.22777e-04
  3   3   5  38  1.21916e-04
  3   3   5  45  7.26329e-05
  3   3   5  46  8.86026e-05
  3   3   5  47  8.84595e-05
  3   3   5  48  1.12037e-04
  3   3   5  49  1.11690e-04
  3   3   5  54  1.69117e-04
  3   3   5  56 -6.60254e-05
  3   3   5  57 -6.48384e-05
  3   3   5  61  4.69475e-05
  3   3   5  62 -4.56353e-05
  3   3   5  69  1.39947e-05
  3   3   5  70  1.49486e-05
  3   3   5  72 -4.31991e-05
  3   3   5  79  1.95140e-05
  3   3   5  93  1.91489e-04
  3   3   5  94 -1.89623e-04
  3   3   5 105  8.72728e-05
  3   3   5 110  1.41755e-05
  3   3   5 112  4.72542e-05
  3   3   5 113 -2.96957e-05
  3   3   5 116  8.90001e-05
  3   3   5 117 -8.54697e-05
  3   3   5 120 -1.86930e-05
  3   3   5 122 -2.98709e-05
  3   3   5 123 -2.99123e-05
  3   3   5 126 -5.63733e-05
  3   3   5 127  5.64800e-05
  3   3   5 128  2.33958e-04
  3   3   5 131 -3.21725e-05
  3   3   5 133 -1.10336e-05
  3   3   5 135 -5.89601e-05
  3   3   5 137 -1.32708e-05
  3   3   5 138  1.26908e-05
  3   3   5 140 -3.23838e-05
  3   3   5 142 -1.01731e-04
  3   3   5 144  1.89659e-04
  3   3   5 148 -2.67544e-05
  3   3   5 158  1.09779e-05
  3   3   5 159 -1.09986e-05
  3   3   6   8  6.16377e-05
  3   3   6   9 -6.32424e-05
  3   3   6  11  8.50854e-05
  3   3   6  14 -1.15990e-04
  3   3   6  15 -1.11932e-04
  3   3   6  20  1.58262e-05
  3   3   6  25 -3.17206e-05
  3   3   6  26  2.83646e-05
  3   3   6  28  6.62321e-05
  3   3   6  37 -5.73081e-05
  3   3   6  38  5.38989e-05
  3   3   6  45  4.22689e-05
  3   3   6  46  2.92800e-05
  3   3   6  47 -2.92710e-05
  3   3   6  48 -3.96583e-05
  3   3   6  49  3.88054e-05
  3   3   6  54 -2.33559e-05
  3   3   6  56 -8.63078e-05
  3   3   6  57  8.37375e-05
  3   3   6  61 -2.39394e-05
  3   3   6  62 -3.09367e-05
  3   3   6  93 -4.88791e-04
  3   3   6  94 -4.85213e-04
  3   3   6 110 -1.08728e-05
  3   3   6 116  1.40902e-05
  3   3   6 117  1.37056e-05
  3   3   6 119 -1.30584e-05
  3   3   6 126  1.67332e-05
  3   3   6 127  1.67770e-05
  3   3   6 128 -5.03907e-05
  3   3   6 142 -3.81888e-05
  3   3   6 144  2.39543e-05
  3   3   7   8 -3.07479e-04
  3   3   7   9  3.06851e-04
  3   3   7  11 -8.10850e-05
  3   3   7  14 -1.63566e-04
  3   3   7  15 -1.64990e-04
  3   3   7  20  3.26964e-04
  3   3   7  28  1.75518e-04
  3   3   7  32 -1.12094e-04
  3   3   7  37  5.84861e-05
  3   3   7  38 -5.79772e-05
  3   3   7  45 -1.70174e-04
  3   3   7  46  8.04112e-05
  3   3   7  47 -8.07889e-05
  3   3   7  48 -1.95167e-04
  3   3   7  49  1.96730e-04
  3   3   7  54  1.89517e-04
  3   3   7  56  1.68867e-04
  3   3   7  57 -1.69078e-04
  3   3   7  61 -2.41131e-05
  3   3   7  62 -2.40578e-05
  3   3   7  63  2.57785e-05
  3   3   7  69  7.30890e-05
  3   3   7  70 -7.38043e-05
  3   3   7  72  3.62276e-05
  3   3   7  75  2.26264e-05
  3   3   7  79  2.33099e-05
  3   3   7  83  9.99520e-05
  3   3   7  84  9.94028e-05
  3   3   7  86 -1.00307e-05
  3   3   7  91 -6.16937e-05
  3   3   7  93  1.43432e-04
  3   3   7  94  1.44226e-04
  3   3   7 105  2.60775e-04
  3   3   7 110  3.04186e-05
  3   3   7 112  1.48153e-04
  3   3   7 113  1.45851e-04
  3   3   7 114 -1.24997e-05
  3   3   7 116  1.76837e-04
  3   3   7 117  1.78703e-04
  3   3   7 119 -1.90798e-04
  3   3   7 126  1.78097e-04
  3   3   7 127  1.78623e-04
  3   3   7 128 -3.69309e-04
  3   3   7 135  1.24253e-04
  3   3   7 137  2.96226e-05
  3   3   7 138  2.93105e-05
  3   3   7 142 -2.90238e-04
  3   3   7 147 -1.92943e-05
  3   3   7 154 -3.84435e-04
  3   3   8   8  1.52817e-05
  3   3   8  11 -2.02378e-05
  3   3   8  14 -4.38276e-05
  3   3   8  15 -4.53506e-05
  3   3   8  20  5.27644e-05
  3   3   8  25  2.92535e-05
  3   3   8  26 -2.86743e-05
  3   3   8  28 -7.92611e-04
  3   3   8  32  6.48063e-05
  3   3   8  37  2.48719e-04
  3   3   8  38 -2.47435e-04
  3   3   8  45  1.09514e-04
  3   3   8  46 -3.37708e-04
  3   3   8  47  3.37821e-04
  3   3   8  48  2.57177e-04
  3   3   8  49 -2.48785e-04
  3   3   8  54  2.23274e-04
  3   3   8  56  3.18359e-05
  3   3   8  57 -3.19108e-05
  3   3   8  61  3.35764e-05
  3   3   8  62  1.00954e-04
  3   3   8  63  1.02563e-05
  3   3   8  69 -4.13792e-05
  3   3   8  70  4.18030e-05
  3   3   8  72 -1.40897e-04
  3   3   8  79 -2.64213e-05
  3   3   8  93 -5.25682e-04
  3   3   8  94 -5.24355e-04
  3   3   8 105  1.33709e-04
  3   3   8 112 -4.33789e-05
  3   3   8 113 -4.49522e-05
  3   3   8 114 -6.48122e-05
  3   3   8 116 -2.05116e-04
  3   3   8 117 -2.03483e-04
  3   3   8 119 -2.05293e-05
  3   3   8 122 -2.03084e-04
  3   3   8 123  2.03922e-04
  3   3   8 126 -1.09676e-04
  3   3   8 127 -1.09700e-04
  3   3   8 128  6.36962e-04
  3   3   8 135 -1.71943e-04
  3   3   8 137 -3.08692e-05
  3   3   8 138 -3.14725e-05
  3   3   8 142  9.73044e-04
  3   3   8 144 -5.20787e-04
  3   3   8 147  1.12923e-04
  3   3   8 148 -8.92836e-05
  3   3   8 154  1.39883e-05
  3   3   8 158  3.89928e-05
  3   3   8 159  3.88207e-05
  3   3   8 166 -1.96509e-05
  3   3   8 170  1.50446e-05
  3   3   8 171  1.49628e-05
  3   3   8 174  1.16182e-05
  3   3   8 175 -1.16155e-05
  3   3   9   8  5.64566e-05
  3   3   9   9  5.64023e-05
  3   3   9  11  1.04994e-05
  3   3   9  14  8.80806e-05
  3   3   9  15 -8.88189e-05
  3   3   9  16  1.57135e-05
  3   3   9  20  1.26023e-05
  3   3   9  22 -4.61214e-05
  3   3   9  25  1.82415e-05
  3   3   9  26  1.81394e-05
  3   3   9  28 -4.49401e-05
  3   3   9  30 -1.28719e-04
  3   3   9  32 -2.25400e-04
  3   3   9  37 -1.97044e-04
  3   3   9  38 -1.95574e-04
  3   3   9  42 -5.55041e-05
  3   3   9  43  4.36562e-04
  3   3   9  45 -2.16117e-04
  3   3   9  46 -1.90445e-05
  3   3   9  47 -1.90368e-05
  3   3   9  48 -2.09898e-05
  3   3   9  49 -2.21899e-05
  3   3   9  54 -9.24536e-05
  3   3   9  56 -1.91938e-04
  3   3   9  57 -1.92124e-04
  3   3   9  61 -3.56600e-05
  3   3   9  62  3.61261e-05
  3   3   9  63 -2.84454e-05
  3   3   9  69 -2.08386e-04
  3   3   9  70 -2.09660e-04
  3   3   9  72  1.76877e-04
  3   3   9  75 -7.93547e-05
  3   3   9  79 -2.17919e-04
  3   3   9  86 -6.19131e-05
  3   3   9  87 -6.15717e-05
  3   3   9  91 -4.27898e-05
  3   3   9  95  9.35922e-05
  3   3   9  97  1.49708e-04
  3   3   9 100  2.45094e-05
  3   3   9 101  2.64143e-05
  3   3   9 110 -5.26193e-05
  3   3   9 112  2.01744e-04
  3   3   9 113 -2.01208e-04
  3   3   9 116  2.55982e-04
  3   3   9 117 -2.51082e-04
  3   3   9 119  5.53625e-05
  3   3   9 120  1.77939e-05
  3   3   9 122  8.02079e-05
  3   3   9 123  8.19174e-05
  3   3   9 126 -1.90963e-04
  3   3   9 127  1.90289e-04
  3   3   9 128 -2.39932e-04
  3   3   9 130  1.89807e-05
  3   3   9 131  2.88505e-05
  3   3   9 133  6.93218e-05
  3   3   9 135  1.23325e-05
  3   3   9 137 -1.11125e-05
  3   3   9 138  1.12009e-05
  3   3   9 141  1.47316e-04
  3   3   9 142  3.29513e-04
  3   3   9 144 -1.35323e-04
  3   3   9 146  8.95750e-05
  3   3   9 151 -1.20170e-05
  3   3   9 154  3.17380e-04
  3   3   9 155  2.98061e-05
  3   3   9 158 -1.47701e-05
  3   3   9 159  1.46372e-05
  3   3  10   7  4.46728e-04
  3   3  10  10  1.30751e-04
  3   3  10  12  2.63519e-04
  3   3  10  13 -3.97404e-04
  3   3  10  16  1.81011e-04
  3   3  10  17  2.81208e-05
  3   3  10  18 -1.00984e-05
  3   3  10  22 -1.38133e-04
  3   3  10  23  1.01168e-04
  3   3  10  27  1.22100e-04
  3   3  10  29 -4.06377e-04
  3   3  10  30  9.95099e-05
  3   3  10  35 -8.32182e-05
  3   3  10  36 -2.30502e-04
  3   3  10  39  6.14687e-05
  3   3  10  42 -1.42256e-04
  3   3  10  44 -2.40254e-05
  3   3  10  45  1.59929e-05
  3   3  10  50  1.05770e-04
  3   3  10  51 -1.88115e-04
  3   3  10  53 -1.77574e-04
  3   3  10  56  8.43648e-05
  3   3  10  58 -9.40195e-05
  3   3  10  60 -6.67004e-05
  3   3  10  64 -2.79003e-04
  3   3  10  65  4.42603e-04
  3   3  10  67  7.13732e-05
  3   3  10  68  1.33852e-04
  3   3  10  74 -2.43590e-04
  3   3  10  75  2.41433e-04
  3   3  10  76 -1.11302e-04
  3   3  10  80 -1.53970e-04
  3   3  10  81 -8.93296e-05
  3   3  10  82  6.97749e-05
  3   3  10  85  4.45390e-04
  3   3  10  88  2.17361e-04
  3   3  10  89 -1.59167e-04
  3   3  10  92 -2.08791e-04
  3   3  10  95  4.83242e-05
  3   3  10  96 -9.90808e-05
  3   3  10  97  3.11397e-05
  3   3  10  98 -4.09789e-04
  3   3  10  99 -1.76546e-05
  3   3  10 101 -5.03915e-04
  3   3  10 102 -5.42656e-05
  3   3  10 103 -1.29085e-04
  3   3  10 108  1.88652e-05
  3   3  10 109 -4.10744e-04
  3   3  10 110  5.76876e-04
  3   3  10 111 -5.63652e-04
  3   3  10 113 -2.38856e-04
  3   3  10 115  7.43067e-05
  3   3  10 117 -1.81391e-04
  3   3  10 118  6.70008e-04
  3   3  10 119 -6.78526e-04
  3   3  10 121  6.11394e-05
  3   3  10 123  1.42163e-04
  3   3  10 124  1.19767e-04
  3   3  10 128  3.51519e-04
  3   3  10 129  3.51386e-04
  3   3  10 130 -2.07820e-04
  3   3  10 132 -6.07430e-05
  3   3  10 134  2.66302e-05
  3   3  10 135  1.97918e-05
  3   3  10 137 -6.04153e-04
  3   3  10 139  5.36461e-05
  3   3  10 141 -6.57569e-05
  3   3  10 146  3.16260e-04
  3   3  10 148  4.02274e-04
  3   3  10 149  3.89728e-04
  3   3  10 150  4.04443e-04
  3   3  10 151  4.40552e-04
  3   3  10 152 -4.40937e-04
  3   3  10 153 -1.71637e-04
  3   3  10 154  2.58721e-05
  3   3  10 155  1.40960e-05
  3   3  10 156 -4.10169e-04
  3   3  10 157  4.50919e-04
  3   3  10 160  4.10396e-04
  3   3  10 161 -4.16351e-04
  3   3  10 165  4.03832e-04
  3   3  10 167  3.96744e-04
  3   3  10 168 -4.01153e-04
  3   3  10 170 -4.42808e-04
  3   3  10 172 -2.06423e-04
  3   3  10 175  4.24197e-04
  3   3  10 176 -5.84428e-05
  3   3  10 177  1.27624e-04
  3   3  11   7 -1.43547e-04
  3   3  11   8  2.07509e-05
  3   3  11  10  5.06780e-04
  3   3  11  12  3.90935e-04
  3   3  11  13  1.24386e-04
  3   3  11  16 -8.14117e-04
  3   3  11  17  1.86155e-04
  3   3  11  18 -2.43104e-04
  3   3  11  22  1.68175e-04
  3   3  11  23 -2.18114e-04
  3   3  11  24 -4.39977e-04
  3   3  11  27 -2.46418e-05
  3   3  11  30  7.14731e-05
  3   3  11  35 -1.00202e-04
  3   3  11  36 -4.24069e-04
  3   3  11  39  4.09091e-04
  3   3  11  42 -1.33005e-04
  3   3  11  44 -5.47247e-04
  3   3  11  45  5.33809e-04
  3   3  11  50 -5.20430e-04
  3   3  11  51 -4.06144e-04
  3   3  11  52 -3.92521e-04
  3   3  11  53  3.69646e-05
  3   3  11  56 -4.10518e-04
  3   3  11  58 -1.76288e-05
  3   3  11  59 -3.98882e-04
  3   3  11  60  9.92774e-05
  3   3  11  61 -1.30495e-05
  3   3  11  64 -3.08699e-05
  3   3  11  65 -1.66143e-04
  3   3  11  66  2.18716e-04
  3   3  11  67  1.93598e-05
  3   3  11  68 -3.18625e-04
  3   3  11  69  1.53464e-05
  3   3  11  74 -3.43677e-04
  3   3  11  75 -3.45240e-04
  3   3  11  76 -2.60945e-04
  3   3  11  80 -3.96554e-04
  3   3  11  81  2.81873e-04
  3   3  11  82 -2.81903e-04
  3   3  11  85 -1.44022e-04
  3   3  11  88  3.21202e-04
  3   3  11  89 -4.11033e-04
  3   3  11  95  1.50817e-05
  3   3  11  97  5.45571e-05
  3   3  11  99  5.54292e-05
  3   3  11 101  4.97387e-04
  3   3  11 102 -1.19792e-04
  3   3  11 106 -4.04125e-04
  3   3  11 107  8.45873e-05
  3   3  11 108  9.92868e-05
  3   3  11 110 -1.72161e-04
  3   3  11 111  1.70033e-04
  3   3  11 113  1.38334e-04
  3   3  11 115 -2.56211e-05
  3   3  11 117  3.37008e-04
  3   3  11 118 -2.08572e-04
  3   3  11 119  2.09722e-04
  3   3  11 121  3.60417e-04
  3   3  11 123  4.15472e-04
  3   3  11 124  4.26980e-04
  3   3  11 126  3.29017e-04
  3   3  11 128 -1.17421e-04
  3   3  11 129  1.19147e-04
  3   3  11 130  5.61780e-04
  3   3  11 132 -9.97201e-05
  3   3  11 134 -1.51432e-04
  3   3  11 135 -1.25145e-05
  3   3  11 136  1.70919e-04
  3   3  11 137 -4.14728e-04
  3   3  11 139  1.57190e-05
  3   3  11 141 -9.77186e-05
  3   3  11 142 -3.00745e-04
  3   3  11 146 -1.53565e-04
  3   3  11 148  1.43127e-04
  3   3  11 149 -1.41556e-04
  3   3  11 151  8.18326e-05
  3   3  11 153 -3.72732e-04
  3   3  11 154  9.07531e-05
  3   3  11 155  1.67480e-04
  3   3  11 157  7.39033e-05
  3   3  11 161 -4.38776e-05
  3   3  11 164 -1.03366e-04
  3   3  11 165 -1.47685e-04
  3   3  11 167 -1.41924e-04
  3   3  11 168 -5.80677e-05
  3   3  11 169 -1.37368e-04
  3   3  11 170  1.48589e-04
  3   3  11 172 -3.38488e-04
  3   3  11 173 -1.36377e-04
  3   3  11 175 -1.46559e-04
  3   3  11 176 -3.74738e-05
  3   3  12  12 -7.33303e-04
  3   3  12  13 -1.31243e-04
  3   3  12  16  3.36549e-04
  3   3  12  17  3.21842e-05
  3   3  12  19 -8.74853e-05
  3   3  12  20 -5.43005e-05
  3   3  12  21  5.63599e-05
  3   3  12  22 -2.79008e-05
  3   3  12  23  9.52702e-05
  3   3  12  27  9.80206e-05
  3   3  12  30  7.03182e-05
  3   3  12  34 -2.62084e-04
  3   3  12  35  4.64541e-04
  3   3  12  36 -1.80870e-04
  3   3  12  39 -2.58461e-04
  3   3  12  42  5.22688e-05
  3   3  12  50  7.03885e-05
  3   3  12  56 -2.02288e-04
  3   3  12  58  1.26326e-04
  3   3  12  60 -1.82187e-04
  3   3  12  68 -1.52079e-04
  3   3  12  69 -1.80207e-05
  3   3  12  74 -1.17521e-04
  3   3  12  75  1.21029e-04
  3   3  12  76 -9.63646e-05
  3   3  12  77  4.75180e-05
  3   3  12  80 -2.77470e-05
  3   3  12  81  2.61174e-04
  3   3  12  82  4.61210e-05
  3   3  12  85  5.25417e-05
  3   3  12  88  6.43834e-05
  3   3  12  89 -1.34822e-05
  3   3  12  92 -2.84906e-04
  3   3  12  94  1.45931e-04
  3   3  12  95 -3.22143e-05
  3   3  12  96 -3.01792e-04
  3   3  12  98  6.46892e-04
  3   3  12  99  2.34176e-05
  3   3  12 102 -1.82375e-04
  3   3  12 103 -2.65056e-04
  3   3  12 104 -9.03895e-05
  3   3  12 105 -9.00895e-05
  3   3  12 107  1.65653e-04
  3   3  12 108  6.49648e-05
  3   3  12 109  2.65807e-05
  3   3  12 115 -1.30397e-05
  3   3  12 117 -1.21431e-04
  3   3  12 121 -6.56151e-05
  3   3  12 124 -1.08883e-05
  3   3  12 126  8.24066e-05
  3   3  12 128  2.60919e-04
  3   3  12 129  2.59689e-04
  3   3  12 130 -1.60810e-04
  3   3  12 132 -5.63698e-05
  3   3  12 136 -2.93605e-04
  3   3  12 139 -1.08512e-04
  3   3  12 141  3.58500e-05
  3   3  12 142 -2.09608e-04
  3   3  12 143  2.11586e-04
  3   3  12 145 -1.68226e-04
  3   3  12 146  1.81462e-04
  3   3  12 150  6.06207e-04
  3   3  12 151  3.89728e-04
  3   3  12 152  3.52278e-04
  3   3  12 153  8.11071e-05
  3   3  12 154 -4.57219e-05
  3   3  12 155 -3.98029e-04
  3   3  12 156  2.59918e-04
  3   3  12 157 -2.04074e-04
  3   3  12 160 -1.57626e-05
  3   3  12 161  2.12715e-05
  3   3  12 168 -1.11491e-05
  3   3  12 176 -9.84897e-05
  3   3  12 177  2.64083e-04
  3   3  13   7 -2.84914e-04
  3   3  13  13  1.16384e-05
  3   3  13  16 -2.20267e-04
  3   3  13  17  8.35384e-05
  3   3  13  20  1.57265e-04
  3   3  13  21 -1.54463e-04
  3   3  13  22  1.34422e-04
  3   3  13  23  2.88392e-05
  3   3  13  27  7.28030e-05
  3   3  13  30  9.33617e-05
  3   3  13  34  3.39838e-04
  3   3  13  35 -9.54918e-05
  3   3  13  36 -3.39496e-04
  3   3  13  39  4.57284e-04
  3   3  13  42 -1.03647e-04
  3   3  13  43 -1.62103e-05
  3   3  13  50 -2.59880e-05
  3   3  13  51 -1.42721e-04
  3   3  13  53 -9.05151e-05
  3   3  13  56  1.70523e-04
  3   3  13  58  3.87217e-05
  3   3  13  60  1.66806e-04
  3   3  13  67 -1.37912e-05
  3   3  13  68  1.47917e-04
  3   3  13  74 -6.28779e-05
  3   3  13  75 -7.01929e-05
  3   3  13  76  5.82477e-04
  3   3  13  77  3.16145e-04
  3   3  13  80 -2.66334e-04
  3   3  13  81 -1.69495e-04
  3   3  13  82 -1.52456e-05
  3   3  13  85  2.81636e-04
  3   3  13  88  1.28948e-04
  3   3  13  89 -2.67507e-04
  3   3  13  94 -4.44888e-04
  3   3  13  95 -3.17253e-04
  3   3  13  97  2.77041e-04
  3   3  13  99  2.46099e-04
  3   3  13 102 -3.03710e-04
  3   3  13 104  6.55233e-04
  3   3  13 105 -6.70326e-04
  3   3  13 107  3.21081e-04
  3   3  13 109 -1.84204e-04
  3   3  13 115  4.04972e-05
  3   3  13 117  4.61239e-04
  3   3  13 121 -6.42281e-05
  3   3  13 124  4.30130e-04
  3   3  13 126 -1.76665e-04
  3   3  13 128 -2.26082e-04
  3   3  13 129  2.27430e-04
  3   3  13 130 -9.78836e-05
  3   3  13 132  7.19249e-05
  3   3  13 139  3.59347e-05
  3   3  13 141 -5.99955e-05
  3   3  13 142 -2.35323e-04
  3   3  13 143 -2.66910e-04
  3   3  13 145  2.13377e-04
  3   3  13 146  1.49803e-04
  3   3  13 150 -5.63420e-04
  3   3  13 151 -2.47740e-04
  3   3  13 153 -3.70524e-04
  3   3  13 154  1.40343e-04
  3   3  13 155  3.56977e-04
  3   3  13 157 -1.03123e-05
  3   3  13 160  1.99936e-04
  3   3  13 161 -2.53218e-04
  3   3  13 164 -5.48198e-05
  3   3  13 171 -1.16339e-04
  3   3  13 172  4.70903e-05
  3   3  13 176 -1.87420e-05
  3   3  14  12 -6.01106e-04
  3   3  14  13  4.85671e-05
  3   3  14  16  5.16812e-04
  3   3  14  17 -5.17426e-05
  3   3  14  18 -3.32979e-04
  3   3  14  19 -6.19610e-04
  3   3  14  20  8.25375e-04
  3   3  14  22 -1.64013e-04
  3   3  14  23 -6.13077e-05
  3   3  14  24  6.15548e-04
  3   3  14  29  6.57898e-04
  3   3  14  30 -1.28009e-04
  3   3  14  31  7.09307e-04
  3   3  14  33  3.63692e-04
  3   3  14  35  2.09665e-04
  3   3  14  36  6.17273e-04
  3   3  14  39 -3.71244e-04
  3   3  14  40 -4.35804e-04
  3   3  14  41  6.28870e-04
  3   3  14  42  2.37643e-04
  3   3  14  43 -6.98133e-04
  3   3  14  44  5.26094e-04
  3   3  14  45  5.09805e-04
  3   3  14  49  1.04860e-03
  3   3  14  50  1.90506e-04
  3   3  14  53 -3.51217e-05
  3   3  14  54 -1.01231e-05
  3   3  14  58 -1.33956e-04
  3   3  14  59 -3.15268e-04
  3   3  14  60  1.40912e-04
  3   3  14  65  6.28539e-04
  3   3  14  66  3.42805e-04
  3   3  14  67  2.88255e-05
  3   3  14  68 -3.68369e-04
  3   3  14  71 -6.25135e-04
  3   3  14  74  2.50801e-04
  3   3  14  75 -2.65917e-04
  3   3  14  76  2.80801e-04
  3   3  14  81  2.52902e-04
  3   3  14  82  5.91119e-05
  3   3  14  88  4.33630e-04
  3   3  14  89  6.50936e-04
  3   3  14  92 -4.91253e-04
  3   3  14  94 -1.03642e-03
  3   3  14  95 -4.84087e-04
  3   3  14  96 -3.76349e-04
  3   3  14  97  4.84214e-05
  3   3  14  99  3.80179e-04
  3   3  14 102  2.08427e-04
  3   3  14 103 -4.51966e-04
  3   3  14 106  6.61527e-04
  3   3  14 107 -2.79889e-04
  3   3  14 108 -4.63811e-05
  3   3  14 113  6.48936e-04
  3   3  14 115 -5.90800e-05
  3   3  14 117  1.06776e-03
  3   3  14 121  1.03885e-04
  3   3  14 124 -5.65030e-04
  3   3  14 126 -9.36942e-04
  3   3  14 128  3.77549e-04
  3   3  14 129 -3.73844e-04
  3   3  14 130  3.80917e-04
  3   3  14 132 -1.19963e-04
  3   3  14 136 -3.77047e-04
  3   3  14 139 -3.37636e-05
  3   3  14 141  1.36554e-05
  3   3  14 142 -9.38813e-04
  3   3  14 143  9.40106e-04
  3   3  14 145 -6.76311e-04
  3   3  14 146  2.02226e-05
  3   3  14 150  4.79343e-04
  3   3  14 151  4.70829e-04
  3   3  14 152  2.82338e-05
  3   3  14 153  2.75596e-05
  3   3  14 154 -5.44063e-05
  3   3  14 155 -3.88549e-05
  3   3  14 156  4.32331e-04
  3   3  14 157 -4.55959e-04
  3   3  14 160 -6.76063e-04
  3   3  14 161  6.46287e-04
  3   3  14 164  1.20776e-04
  3   3  14 168  2.01005e-05
  3   3  14 172 -2.93651e-04
  3   3  14 176 -1.46349e-04
  3   3  14 177  4.31480e-04
  3   3  15   7  4.43294e-04
  3   3  15  13 -3.21276e-04
  3   3  15  16 -3.40286e-05
  3   3  15  17 -5.26101e-04
  3   3  15  18  6.26116e-04
  3   3  15  20  2.60125e-04
  3   3  15  22  5.72012e-05
  3   3  15  23 -1.92397e-04
  3   3  15  29  3.63511e-04
  3   3  15  30  2.85750e-04
  3   3  15  31  4.45936e-04
  3   3  15  33  7.01694e-04
  3   3  15  35 -1.49788e-04
  3   3  15  39  4.95264e-04
  3   3  15  40  6.10533e-04
  3   3  15  42 -5.11474e-04
  3   3  15  43  6.68222e-04
  3   3  15  44  4.73434e-04
  3   3  15  45 -4.75216e-04
  3   3  15  49 -1.41319e-04
  3   3  15  50 -4.29514e-04
  3   3  15  53 -1.88172e-05
  3   3  15  54 -3.07864e-04
  3   3  15  55  3.07351e-04
  3   3  15  58 -9.04793e-05
  3   3  15  59  6.36175e-04
  3   3  15  60  3.73173e-04
  3   3  15  66 -6.34382e-04
  3   3  15  68 -2.34971e-04
  3   3  15  69  3.94168e-05
  3   3  15  70 -1.33411e-05
  3   3  15  71 -4.62181e-04
  3   3  15  74  5.50539e-04
  3   3  15  75  5.56503e-04
  3   3  15  76 -3.79347e-04
  3   3  15  77 -4.43841e-04
  3   3  15  81 -1.79484e-04
  3   3  15  82 -6.39695e-05
  3   3  15  85 -4.45054e-04
  3   3  15  88  3.06296e-04
  3   3  15  92  6.52272e-04
  3   3  15  94  5.03543e-04
  3   3  15  95  2.42523e-04
  3   3  15  96  6.33663e-04
  3   3  15  97 -5.35248e-04
  3   3  15  98 -1.63764e-05
  3   3  15  99 -8.28052e-04
  3   3  15 102  1.22903e-03
  3   3  15 103  6.51155e-04
  3   3  15 106  4.37080e-04
  3   3  15 107 -1.97371e-04
  3   3  15 108  2.78813e-04
  3   3  15 113 -8.22071e-04
  3   3  15 115 -4.22023e-05
  3   3  15 117 -5.31874e-04
  3   3  15 121 -3.30624e-04
  3   3  15 124 -3.68502e-04
  3   3  15 126  5.18879e-04
  3   3  15 128 -7.80254e-04
  3   3  15 129 -7.82161e-04
  3   3  15 130 -5.97311e-04
  3   3  15 132  4.73616e-04
  3   3  15 136  6.35529e-04
  3   3  15 139 -2.09300e-04
  3   3  15 141  1.75888e-05
  3   3  15 142  6.39577e-04
  3   3  15 143  6.56087e-04
  3   3  15 145 -6.35630e-04
  3   3  15 146 -2.87158e-04
  3   3  15 151 -6.01613e-04
  3   3  15 152 -6.06487e-04
  3   3  15 153  8.09626e-05
  3   3  15 154  2.49926e-04
  3   3  15 155  2.37804e-04
  3   3  15 156 -6.53277e-04
  3   3  15 157  6.47282e-04
  3   3  15 161 -3.47203e-05
  3   3  15 164  8.03228e-04
  3   3  15 165  6.49312e-04
  3   3  15 168  7.23302e-04
  3   3  15 169  6.51148e-04
  3   3  15 173  6.40531e-04
  3   3  15 176  2.48096e-04
  3   3  15 177 -6.50600e-04
  3   3  16   8 -2.38336e-04
  3   3  16   9 -2.38083e-04
  3   3  16  11 -1.40360e-04
  3   3  16  14 -6.41012e-04
  3   3  16  15  6.41571e-04
  3   3  16  20  2.71468e-04
  3   3  16  25  1.40425e-04
  3   3  16  26  1.40160e-04
  3   3  16  28 -2.83199e-04
  3   3  16  37  1.23303e-04
  3   3  16  38  1.22536e-04
  3   3  16  45 -1.92679e-04
  3   3  16  46  6.86599e-04
  3   3  16  47  6.86824e-04
  3   3  16  48 -8.38377e-05
  3   3  16  49 -8.10419e-05
  3   3  16  54  1.45737e-04
  3   3  16  56  1.10578e-04
  3   3  16  57  1.11417e-04
  3   3  16  59 -2.90722e-04
  3   3  16  61  7.68200e-05
  3   3  16  62 -7.03191e-05
  3   3  16  63 -4.74619e-05
  3   3  16  72 -3.09139e-05
  3   3  16  75 -9.13687e-05
  3   3  16  79  2.19888e-05
  3   3  16  91  1.93728e-05
  3   3  16  93  2.51354e-04
  3   3  16  94 -2.50764e-04
  3   3  16  97 -2.51499e-05
  3   3  16 100  4.24523e-05
  3   3  16 101  4.23011e-05
  3   3  16 105  1.59319e-04
  3   3  16 110 -1.19872e-04
  3   3  16 112  2.58538e-05
  3   3  16 113 -2.54654e-05
  3   3  16 116  1.81550e-04
  3   3  16 117 -1.80880e-04
  3   3  16 122  2.74043e-05
  3   3  16 123  2.74003e-05
  3   3  16 126 -2.36829e-05
  3   3  16 127  2.36994e-05
  3   3  16 135 -1.91363e-04
  3   3  16 137 -8.35474e-05
  3   3  16 138  8.34985e-05
  3   3  16 142  1.76424e-04
  3   3  16 144 -2.25170e-04
  3   3  16 148 -1.19169e-04
  3   3  16 154 -6.34120e-05
  3   3  16 158  1.30703e-05
  3   3  16 159 -1.28987e-05
  3   3  16 166 -1.39841e-05
  3   3  16 174 -3.75068e-05
  3   3  16 175 -3.75075e-05
  3   3  17   7 -3.47537e-05
  3   3  17  12 -2.14620e-05
  3   3  17  13  4.44625e-05
  3   3  17  16  4.72938e-05
  3   3  17  17 -1.86631e-05
  3   3  17  22 -6.03695e-05
  3   3  17  27  2.29338e-05
  3   3  17  30 -3.33846e-05
  3   3  17  39 -6.23338e-05
  3   3  17  42  4.65273e-05
  3   3  17  50  1.19730e-04
  3   3  17  51  1.98343e-05
  3   3  17  53  3.22870e-05
  3   3  17  58  1.78394e-05
  3   3  17  60 -1.98514e-05
  3   3  17  68  3.29553e-05
  3   3  17  76  4.07650e-05
  3   3  17  77  9.08659e-05
  3   3  17  81 -1.60571e-05
  3   3  17  88  5.34876e-05
  3   3  17  89  2.20967e-05
  3   3  17  90  1.47669e-05
  3   3  17  92  1.09664e-05
  3   3  17  94 -9.64888e-05
  3   3  17  95 -5.64064e-05
  3   3  17  97 -6.29101e-05
  3   3  17  98  1.41653e-05
  3   3  17  99  1.08049e-04
  3   3  17 101  2.49528e-05
  3   3  17 102 -2.54801e-05
  3   3  17 103 -1.49150e-05
  3   3  17 107  9.17419e-05
  3   3  17 108  1.04362e-05
  3   3  17 110 -1.27623e-04
  3   3  17 111  1.18240e-04
  3   3  17 113 -4.95295e-05
  3   3  17 117 -1.02437e-04
  3   3  17 121 -2.15631e-05
  3   3  17 123 -2.33353e-05
  3   3  17 124 -9.34872e-05
  3   3  17 126 -8.62762e-05
  3   3  17 128 -1.19662e-05
  3   3  17 129  1.18898e-05
  3   3  17 130 -4.69548e-05
  3   3  17 132 -2.43717e-05
  3   3  17 134  1.22564e-05
  3   3  17 135  1.25408e-05
  3   3  17 136  2.92646e-05
  3   3  17 139 -3.47924e-05
  3   3  17 141  5.76202e-05
  3   3  17 142  4.37166e-05
  3   3  17 143 -4.36695e-05
  3   3  17 145 -1.85782e-05
  3   3  17 148 -1.71011e-05
  3   3  17 149 -1.06340e-05
  3   3  17 151  4.90003e-05
  3   3  17 153 -3.98897e-05
  3   3  17 154 -6.44662e-05
  3   3  17 155 -5.81070e-05
  3   3  17 156  2.11965e-05
  3   3  17 157 -3.06622e-05
  3   3  17 160 -2.00450e-05
  3   3  17 161  2.36235e-05
  3   3  17 163  1.05378e-05
  3   3  17 172  6.57215e-05
  3   3  17 176 -3.62448e-05
  3   3  18  13  1.42784e-04
  3   3  18  16  1.56821e-04
  3   3  18  17 -1.57823e-05
  3   3  18  18  7.04195e-05
  3   3  18  22  5.78224e-05
  3   3  18  23  1.14263e-05
  3   3  18  27 -9.69341e-05
  3   3  18  29 -4.59876e-05
  3   3  18  30  3.54656e-05
  3   3  18  34 -1.95476e-04
  3   3  18  35  1.10313e-05
  3   3  18  39 -1.43101e-04
  3   3  18  40  6.44500e-05
  3   3  18  42 -2.03059e-05
  3   3  18  43 -2.25366e-04
  3   3  18  53 -2.19807e-05
  3   3  18  58  2.70816e-05
  3   3  18  59  4.35662e-05
  3   3  18  60 -1.31517e-05
  3   3  18  66 -4.23076e-05
  3   3  18  68  3.15703e-05
  3   3  18  74 -2.15256e-05
  3   3  18  75 -2.15133e-05
  3   3  18  76  1.28539e-04
  3   3  18  77 -3.59402e-05
  3   3  18  81 -1.07338e-05
  3   3  18  88 -1.76768e-05
  3   3  18  90 -1.05774e-05
  3   3  18  94 -6.07228e-05
  3   3  18  95  2.62114e-05
  3   3  18  96  2.81195e-04
  3   3  18  97 -1.42901e-05
  3   3  18 101  4.19796e-05
  3   3  18 102  2.51788e-05
  3   3  18 105  9.19522e-05
  3   3  18 106  2.77903e-05
  3   3  18 108  1.58546e-05
  3   3  18 110  1.74314e-04
  3   3  18 111 -1.75692e-04
  3   3  18 115  1.46136e-05
  3   3  18 117  1.61054e-04
  3   3  18 123 -2.76270e-05
  3   3  18 124 -5.35276e-05
  3   3  18 126  7.34161e-05
  3   3  18 128 -1.80442e-05
  3   3  18 129  1.81696e-05
  3   3  18 130 -1.01872e-04
  3   3  18 132 -2.25875e-05
  3   3  18 134  4.18709e-05
  3   3  18 135  4.05697e-05
  3   3  18 136 -7.36727e-05
  3   3  18 141 -3.08058e-05
  3   3  18 142  9.99489e-05
  3   3  18 143 -1.01887e-04
  3   3  18 145 -1.01771e-05
  3   3  18 146 -1.52221e-05
  3   3  18 151  7.25203e-05
  3   3  18 155 -9.71935e-05
  3   3  18 157 -9.49739e-05
  3   3  18 164 -1.40564e-04
  3   3  18 165  2.57816e-05
  3   3  18 168  2.62050e-05
  3   3  18 169  2.52344e-05
  3   3  18 172 -9.02007e-05
  3   3  18 173  2.39116e-05
  3   3  18 176 -5.23042e-05
  3   3  18 177  5.46437e-05
  3   4   5  13 -2.13145e-05
  3   4   5  17 -3.59383e-05
  3   4   5  21  3.19634e-05
  3   4   5  35 -2.07987e-05
  3   4   5  39 -1.04618e-04
  3   4   5  50 -7.06461e-05
  3   4   5  60 -2.25451e-05
  3   4   5  61  4.85248e-05
  3   4   5  68 -5.85772e-05
  3   4   5  69  3.30908e-05
  3   4   5  70 -1.03861e-05
  3   4   5  88  8.16798e-05
  3   4   5 102 -1.25221e-04
  3   4   5 119 -4.11299e-05
  3   4   5 154  8.60386e-05
  3   4   5 157 -1.19287e-05
  3   4   5 161  3.17507e-05
  3   4   5 168  2.25499e-04
  3   4   6 146  1.14085e-04
  3   4   7  21 -2.39052e-05
  3   4   7  29 -3.23084e-05
  3   4   7  39 -1.07139e-04
  3   4   7  40 -5.05327e-05
  3   4   7  43 -1.13516e-05
  3   4   7  50  1.04333e-04
  3   4   7  59 -1.78047e-05
  3   4   7  76 -9.42595e-05
  3   4   7  88  2.65384e-05
  3   4   7  92  1.23282e-05
  3   4   7  96  3.82732e-05
  3   4   7  97 -5.34139e-05
  3   4   7 109  1.54688e-05
  3   4   7 124 -3.50698e-05
  3   4   7 130 -8.94293e-05
  3   4   7 136  2.67509e-05
  3   4   7 150 -4.94905e-05
  3   4   7 152  2.82407e-05
  3   4   7 155  7.47117e-05
  3   4   7 160 -1.22539e-05
  3   4   8   7 -2.02196e-04
  3   4   8  12  2.03194e-04
  3   4   8  17 -1.54366e-04
  3   4   8  18  2.29124e-05
  3   4   8  19 -2.68971e-04
  3   4   8  21 -4.23135e-05
  3   4   8  24  1.74562e-05
  3   4   8  29 -6.47316e-05
  3   4   8  36  2.65811e-04
  3   4   8  40 -3.39010e-05
  3   4   8  41  1.90823e-04
  3   4   8  42  2.00237e-04
  3   4   8  43 -3.28541e-05
  3   4   8  51  2.77655e-04
  3   4   8  52  2.13066e-05
  3   4   8  59  4.05887e-05
  3   4   8  61 -1.71741e-04
  3   4   8  65  2.33687e-04
  3   4   8  66 -1.16866e-05
  3   4   8  68 -1.43475e-05
  3   4   8  71  4.45281e-05
  3   4   8  77 -7.60499e-05
  3   4   8  80  4.81691e-05
  3   4   8  85 -4.12285e-05
  3   4   8  88 -8.73095e-05
  3   4   8  89  6.30618e-05
  3   4   8  92  4.43873e-05
  3   4   8  96  9.67329e-05
  3   4   8  98  2.14098e-05
  3   4   8 103  1.01656e-05
  3   4   8 106  1.73457e-05
  3   4   8 109  2.22450e-05
  3   4   8 115 -1.61029e-04
  3   4   8 119  1.56842e-04
  3   4   8 132  1.73411e-04
  3   4   8 136  7.36722e-05
  3   4   8 141 -1.49129e-04
  3   4   8 150 -6.41248e-05
  3   4   8 152 -4.26973e-05
  3   4   8 153 -1.25707e-04
  3   4   8 157  2.07134e-04
  3   4   8 165  1.59408e-05
  3   4   8 168  3.56188e-05
  3   4  10   8  1.57484e-04
  3   4  10   9 -1.54166e-04
  3   4  10  10  1.77855e-05
  3   4  10  11  1.81558e-05
  3   4  10  14  1.81931e-04
  3   4  10  15 -1.82731e-04
  3   4  10  20 -7.31122e-05
  3   4  10  25 -1.52186e-04
  3   4  10  26  1.51824e-04
  3   4  10  27 -3.41645e-04
  3   4  10  28  3.42425e-04
  3   4  10  32 -2.75791e-04
  3   4  10  37 -2.48294e-04
  3   4  10  38  2.47547e-04
  3   4  10  44  7.32248e-04
  3   4  10  46 -3.19112e-04
  3   4  10  47 -3.19243e-04
  3   4  10  48  6.32297e-05
  3   4  10  49 -6.29137e-05
  3   4  10  53  1.03287e-05
  3   4  10  54 -2.94469e-04
  3   4  10  57 -1.76352e-04
  3   4  10  61  2.02460e-04
  3   4  10  62 -2.03682e-04
  3   4  10  63 -1.25246e-04
  3   4  10  64  1.25508e-04
  3   4  10  69  1.32605e-04
  3   4  10  70 -1.32820e-04
  3   4  10  72  5.79234e-05
  3   4  10  74  2.68132e-05
  3   4  10  79  1.14372e-04
  3   4  10  91  3.17576e-05
  3   4  10  93 -1.77719e-04
  3   4  10  94  1.77035e-04
  3   4  10 105  8.72790e-05
  3   4  10 111  1.58307e-04
  3   4  10 112  5.54491e-05
  3   4  10 114 -1.27799e-05
  3   4  10 116  3.66353e-05
  3   4  10 120 -4.14842e-04
  3   4  10 122  5.55277e-05
  3   4  10 125 -4.34469e-04
  3   4  10 129  2.81821e-04
  3   4  10 131  2.15375e-05
  3   4  10 133 -4.15495e-04
  3   4  10 134 -1.60852e-04
  3   4  10 140 -4.48163e-04
  3   4  10 142 -8.43457e-05
  3   4  10 147 -1.83333e-05
  3   4  10 149 -1.49977e-04
  3   4  10 153 -8.73352e-05
  3   4  10 154 -5.79403e-05
  3   4  10 162 -1.62057e-05
  3   4  10 163 -1.62049e-05
  3   4  10 166 -2.46909e-05
  3   4  10 167 -2.46850e-05
  3   4  10 174  1.89810e-05
  3   4  11   8 -3.27863e-04
  3   4  11   9 -2.32913e-04
  3   4  11  10 -1.58326e-04
  3   4  11  11 -1.58204e-04
  3   4  11  14 -4.19265e-05
  3   4  11  15 -4.21040e-05
  3   4  11  20 -3.76081e-04
  3   4  11  25  3.94397e-04
  3   4  11  26 -3.94134e-04
  3   4  11  27 -7.67697e-05
  3   4  11  28 -7.63195e-05
  3   4  11  37  1.01387e-04
  3   4  11  38  1.03606e-04
  3   4  11  44 -4.32012e-04
  3   4  11  46 -1.71861e-04
  3   4  11  47  1.71361e-04
  3   4  11  48  3.69400e-05
  3   4  11  49  3.87395e-05
  3   4  11  53  1.30739e-04
  3   4  11  54 -4.03531e-04
  3   4  11  57  2.74727e-04
  3   4  11  61 -1.01498e-04
  3   4  11  62  8.84303e-05
  3   4  11  63  1.64889e-04
  3   4  11  64 -1.64919e-04
  3   4  11  69  3.72344e-05
  3   4  11  70  3.67310e-05
  3   4  11  72  8.56873e-05
  3   4  11  74 -3.32672e-05
  3   4  11  79  2.50135e-05
  3   4  11  83  2.37689e-05
  3   4  11  84  2.37397e-05
  3   4  11  86  2.22752e-05
  3   4  11  87  2.22664e-05
  3   4  11  91  5.38286e-05
  3   4  11  93 -2.52947e-04
  3   4  11  94 -2.53405e-04
  3   4  11 105 -1.37705e-04
  3   4  11 111 -4.61805e-05
  3   4  11 112  1.00926e-04
  3   4  11 114  2.09009e-04
  3   4  11 116  6.93315e-05
  3   4  11 118 -1.01558e-04
  3   4  11 120  1.96459e-05
  3   4  11 122  2.85336e-04
  3   4  11 127  4.06257e-05
  3   4  11 129 -9.66639e-05
  3   4  11 131 -2.98534e-04
  3   4  11 134 -3.05647e-05
  3   4  11 140  2.81154e-05
  3   4  11 144 -1.73839e-04
  3   4  11 147  2.92228e-04
  3   4  11 149  3.34488e-05
  3   4  12   8 -5.72912e-05
  3   4  12   9  5.67679e-05
  3   4  12  11  4.76169e-05
  3   4  12  14 -2.76660e-05
  3   4  12  15 -2.77618e-05
  3   4  12  21  1.34955e-04
  3   4  12  25 -4.25911e-05
  3   4  12  26  4.24104e-05
  3   4  12  27  1.99859e-04
  3   4  12  28  2.00747e-04
  3   4  12  34 -4.09127e-05
  3   4  12  37 -8.05210e-05
  3   4  12  38  8.03056e-05
  3   4  12  45  1.09007e-05
  3   4  12  46  1.41435e-04
  3   4  12  47 -1.42281e-04
  3   4  12  53 -2.63176e-05
  3   4  12  54  1.47884e-04
  3   4  12  57 -5.23136e-04
  3   4  12  69 -1.68245e-05
  3   4  12  70  1.67237e-05
  3   4  12  72  2.69582e-05
  3   4  12  74 -1.03091e-04
  3   4  12  79 -1.05215e-05
  3   4  12  93  2.96346e-05
  3   4  12 100 -5.92766e-05
  3   4  12 101 -6.11974e-05
  3   4  12 104  6.69854e-05
  3   4  12 110 -5.51116e-04
  3   4  12 112 -7.73037e-04
  3   4  12 113  7.75138e-04
  3   4  12 116 -3.79708e-04
  3   4  12 120 -1.01655e-04
  3   4  12 122 -7.19010e-05
  3   4  12 123  7.11636e-05
  3   4  12 125  7.18981e-05
  3   4  12 127 -1.77428e-04
  3   4  12 129 -6.51299e-05
  3   4  12 131 -3.58809e-04
  3   4  12 133  2.68347e-04
  3   4  12 137  9.58682e-05
  3   4  12 138 -9.57708e-05
  3   4  12 140  1.65178e-05
  3   4  12 143  3.89065e-04
  3   4  12 147  3.66024e-04
  3   4  12 148 -2.16533e-04
  3   4  12 153  2.14379e-05
  3   4  12 154 -5.81018e-04
  3   4  12 158  1.07229e-04
  3   4  12 159 -1.07212e-04
  3   4  12 162  1.46360e-04
  3   4  12 163 -1.46388e-04
  3   4  12 166 -2.67009e-04
  3   4  12 170  1.38718e-04
  3   4  12 171  1.38756e-04
  3   4  12 174 -4.38315e-05
  3   4  12 175  4.38220e-05
  3   4  13   8  1.80231e-04
  3   4  13   9  1.81399e-04
  3   4  13  11 -1.45035e-04
  3   4  13  14 -9.45442e-05
  3   4  13  15  9.46256e-05
  3   4  13  21 -9.88205e-05
  3   4  13  25  2.55902e-05
  3   4  13  26 -2.64685e-05
  3   4  13  27  6.48334e-05
  3   4  13  28 -6.46989e-05
  3   4  13  32 -1.79866e-04
  3   4  13  34 -1.15814e-04
  3   4  13  37  9.12375e-05
  3   4  13  38 -9.11949e-05
  3   4  13  45 -1.71326e-04
  3   4  13  46  1.49347e-04
  3   4  13  47  1.49140e-04
  3   4  13  53  3.34288e-05
  3   4  13  54  4.80742e-05
  3   4  13  57 -1.47638e-04
  3   4  13  61 -3.45728e-04
  3   4  13  62 -3.45420e-04
  3   4  13  63 -4.77739e-05
  3   4  13  69 -1.54651e-04
  3   4  13  70 -1.54423e-04
  3   4  13  72  8.47826e-05
  3   4  13  74 -2.68366e-05
  3   4  13  79 -1.42785e-04
  3   4  13  83  4.12616e-05
  3   4  13  84 -4.12227e-05
  3   4  13  86  5.11344e-05
  3   4  13  87 -5.12001e-05
  3   4  13  91  1.01153e-05
  3   4  13  93 -1.14960e-03
  3   4  13 100  6.69092e-05
  3   4  13 101  6.54443e-05
  3   4  13 104 -2.18673e-04
  3   4  13 110 -1.11726e-04
  3   4  13 112  3.89364e-04
  3   4  13 113 -3.85456e-04
  3   4  13 114  4.55230e-04
  3   4  13 116 -1.90647e-03
  3   4  13 119  1.25907e-04
  3   4  13 120 -2.18858e-04
  3   4  13 122  1.86094e-03
  3   4  13 123  1.86331e-03
  3   4  13 125 -1.80651e-04
  3   4  13 127 -8.92342e-04
  3   4  13 129  6.76213e-04
  3   4  13 131 -2.39418e-05
  3   4  13 133  3.65780e-05
  3   4  13 135  4.33664e-05
  3   4  13 137 -2.54198e-05
  3   4  13 138  2.54435e-05
  3   4  13 140  5.89272e-04
  3   4  13 143  2.78625e-03
  3   4  13 144 -2.59237e-03
  3   4  13 145 -2.64806e-03
  3   4  13 147  2.03891e-05
  3   4  13 148  2.58448e-05
  3   4  13 154  1.04161e-03
  3   4  13 158 -1.68939e-05
  3   4  13 159  1.64901e-05
  3   4  13 166 -1.02963e-05
  3   4  14   8 -1.25528e-04
  3   4  14   9  1.23188e-04
  3   4  14  11  1.41456e-04
  3   4  14  14  3.35883e-04
  3   4  14  15  3.36210e-04
  3   4  14  25 -6.72165e-05
  3   4  14  26  6.80339e-05
  3   4  14  28 -4.80819e-04
  3   4  14  31  1.00984e-05
  3   4  14  32  1.00737e-05
  3   4  14  33 -8.53710e-05
  3   4  14  37  4.05242e-04
  3   4  14  38 -4.03976e-04
  3   4  14  44 -1.39630e-04
  3   4  14  46 -3.78572e-04
  3   4  14  47  3.78593e-04
  3   4  14  48 -9.00405e-05
  3   4  14  53 -1.01197e-04
  3   4  14  55 -3.56982e-04
  3   4  14  56  3.61579e-04
  3   4  14  57 -3.61558e-04
  3   4  14  61  4.69717e-04
  3   4  14  62 -4.72238e-04
  3   4  14  63  2.08399e-05
  3   4  14  69 -1.48265e-04
  3   4  14  70  1.48571e-04
  3   4  14  72  3.58482e-04
  3   4  14  79 -1.94445e-04
  3   4  14  83  8.25537e-05
  3   4  14  84  8.23440e-05
  3   4  14  86 -3.91225e-05
  3   4  14  87 -3.90307e-05
  3   4  14  91 -1.08521e-04
  3   4  14  93 -2.17848e-04
  3   4  14 100 -5.16647e-05
  3   4  14 101  5.06125e-05
  3   4  14 105  1.88079e-05
  3   4  14 110 -5.20522e-05
  3   4  14 112  1.46916e-04
  3   4  14 114 -1.09695e-05
  3   4  14 116  1.30999e-04
  3   4  14 119 -1.18433e-04
  3   4  14 120  2.54805e-05
  3   4  14 122  5.36425e-04
  3   4  14 123 -5.34898e-04
  3   4  14 125  7.75507e-04
  3   4  14 127  2.29368e-05
  3   4  14 129 -2.79779e-04
  3   4  14 135 -8.99634e-05
  3   4  14 137  1.39008e-05
  3   4  14 138  1.39307e-05
  3   4  14 140 -5.21268e-04
  3   4  14 143 -1.37299e-03
  3   4  14 144 -1.22963e-03
  3   4  14 145  1.21290e-03
  3   4  14 147  2.56283e-05
  3   4  14 148 -6.63892e-05
  3   4  14 154  7.52809e-05
  3   4  15   8  5.70678e-05
  3   4  15   9  5.49712e-05
  3   4  15  11 -6.64811e-05
  3   4  15  14  2.04616e-04
  3   4  15  15 -2.05598e-04
  3   4  15  25 -1.89140e-04
  3   4  15  26 -1.89058e-04
  3   4  15  28 -4.64064e-04
  3   4  15  31  1.79608e-04
  3   4  15  32  1.79486e-04
  3   4  15  33 -1.09387e-04
  3   4  15  37 -1.36767e-04
  3   4  15  38  1.36784e-04
  3   4  15  44 -2.30643e-04
  3   4  15  46 -2.09483e-04
  3   4  15  47 -2.10051e-04
  3   4  15  48  3.57452e-05
  3   4  15  53  1.10686e-04
  3   4  15  55  2.81102e-04
  3   4  15  56 -1.14227e-04
  3   4  15  57  1.13219e-04
  3   4  15  61  1.76188e-04
  3   4  15  62 -1.74983e-04
  3   4  15  69 -2.90673e-05
  3   4  15  70 -2.91158e-05
  3   4  15  72  2.59452e-04
  3   4  15  74 -1.64247e-05
  3   4  15  79 -2.51244e-05
  3   4  15  91 -2.24121e-05
  3   4  15  93 -1.52388e-04
  3   4  15 100  6.28262e-05
  3   4  15 101 -6.32403e-05
  3   4  15 105 -9.06573e-05
  3   4  15 110  2.52710e-04
  3   4  15 112  1.65248e-04
  3   4  15 116 -5.30821e-05
  3   4  15 120  1.91272e-05
  3   4  15 122 -1.21422e-04
  3   4  15 123 -1.19256e-04
  3   4  15 125 -6.73567e-04
  3   4  15 129  2.44575e-04
  3   4  15 131  6.14975e-04
  3   4  15 133  2.03948e-05
  3   4  15 135  7.66375e-05
  3   4  15 137 -5.86913e-05
  3   4  15 138 -5.84058e-05
  3   4  15 144 -2.03405e-05
  3   4  15 145  1.09304e-05
  3   4  15 147 -6.10802e-04
  3   4  15 148  1.10148e-04
  3   4  15 154 -1.76870e-04
  3   4  15 158  1.56597e-05
  3   4  15 159  1.57030e-05
  3   4  15 166  2.59495e-05
  3   4  15 170 -2.25882e-05
  3   4  15 171  2.25834e-05
  3   4  15 174 -1.40689e-05
  3   4  15 175 -1.40629e-05
  3   4  16  16 -1.81104e-04
  3   4  16  22  1.88610e-04
  3   4  16  23  1.09029e-05
  3   4  16  30 -1.91881e-04
  3   4  16  35 -2.57126e-04
  3   4  16  53 -2.37643e-05
  3   4  16  81 -1.26633e-04
  3   4  16  88  1.63552e-04
  3   4  16 121 -1.97817e-04
  3   4  16 132  1.90442e-04
  3   4  16 153  2.02456e-04
  3   4  16 154 -1.23518e-04
  3   4  17   8 -3.04124e-04
  3   4  17   9  3.03931e-04
  3   4  17  10  1.16838e-04
  3   4  17  11 -1.16838e-04
  3   4  17  14  4.13273e-04
  3   4  17  15 -4.13957e-04
  3   4  17  20 -3.07006e-05
  3   4  17  27 -5.93783e-05
  3   4  17  28  5.96318e-05
  3   4  17  32 -2.43960e-04
  3   4  17  34  1.05142e-05
  3   4  17  37  5.87716e-04
  3   4  17  38 -5.85329e-04
  3   4  17  45 -9.68733e-05
  3   4  17  46 -3.62697e-04
  3   4  17  47 -3.63674e-04
  3   4  17  48  1.87285e-04
  3   4  17  49  1.86766e-04
  3   4  17  54  1.10148e-05
  3   4  17  56 -2.02698e-05
  3   4  17  57 -2.06611e-05
  3   4  17  61  6.34425e-04
  3   4  17  62 -6.37206e-04
  3   4  17  63 -3.53707e-04
  3   4  17  69 -3.95471e-05
  3   4  17  70 -3.95621e-05
  3   4  17  72 -2.54764e-05
  3   4  17  74 -7.58495e-05
  3   4  17  79 -1.52814e-04
  3   4  17  90 -1.92770e-05
  3   4  17  91 -1.93613e-05
  3   4  17  93 -9.53101e-05
  3   4  17 100  2.78387e-05
  3   4  17 105  2.15811e-05
  3   4  17 111  5.95087e-05
  3   4  17 112 -2.24960e-05
  3   4  17 116 -4.92625e-05
  3   4  17 119  1.48114e-04
  3   4  17 129 -1.14788e-04
  3   4  17 134 -2.54715e-05
  3   4  17 137 -2.91234e-05
  3   4  17 138 -2.98860e-05
  3   4  17 140  1.02772e-05
  3   4  17 143  1.30135e-04
  3   4  17 144 -1.09619e-04
  3   4  17 145 -1.09444e-04
  3   4  17 149 -1.17391e-05
  3   4  17 153  3.30472e-05
  3   4  17 154 -3.82092e-05
  3   4  18   8  3.11344e-05
  3   4  18   9  3.17490e-05
  3   4  18  14  2.07063e-05
  3   4  18  15 -2.01987e-05
  3   4  18  20  3.41620e-05
  3   4  18  34 -1.33077e-05
  3   4  18  37  1.73449e-05
  3   4  18  38 -1.61574e-05
  3   4  18  46 -5.97569e-05
  3   4  18  47 -5.89104e-05
  3   4  18  48 -1.03111e-05
  3   4  18  49 -1.07850e-05
  3   4  18  62  1.63389e-05
  3   4  18  63 -2.30104e-05
  3   4  18  74 -5.85797e-05
  3   4  18  79  1.25752e-04
  3   4  18  83 -5.42171e-05
  3   4  18  84  5.41957e-05
  3   4  18  86 -2.48539e-04
  3   4  18  87 -2.48409e-04
  3   4  18  90  9.12591e-05
  3   4  18  91 -9.12261e-05
  3   4  18 112  1.26763e-05
  3   4  18 119 -2.62015e-05
  3   4  18 122 -1.49917e-04
  3   4  18 131 -7.75633e-05
  3   4  18 134  1.49795e-05
  3   4  18 137  5.03450e-05
  3   4  18 138  4.99335e-05
  3   4  18 147 -4.63521e-05
  3   4  18 174  1.93158e-05
  3   4  18 175  1.91958e-05
  3   5   6  18  2.65759e-04
  3   5   6  29 -1.39859e-04
  3   5   6  40  1.92061e-04
  3   5   6  43  2.57571e-05
  3   5   6  52 -9.11674e-05
  3   5   6  59  1.18219e-04
  3   5   6  66 -9.51021e-05
  3   5   6  92 -1.62877e-04
  3   5   6  96 -1.44612e-04
  3   5   6  98  4.42728e-05
  3   5   6 103 -1.38088e-05
  3   5   6 109 -4.56467e-05
  3   5   6 120  6.97049e-05
  3   5   6 133  2.21968e-05
  3   5   7   7 -1.17976e-05
  3   5   7  12 -6.23781e-05
  3   5   7  19 -7.95998e-05
  3   5   7  24  3.49096e-05
  3   5   7  36  2.56734e-05
  3   5   7  39 -3.90201e-05
  3   5   7  41  3.47210e-05
  3   5   7  61  2.13617e-05
  3   5   7  65  4.52463e-05
  3   5   7  71 -3.59975e-05
  3   5   7  76  1.32970e-05
  3   5   7  77 -5.01303e-05
  3   5   7  80 -1.28607e-05
  3   5   7  88  1.63060e-05
  3   5   7  89  2.06394e-05
  3   5   7  97 -1.30383e-04
  3   5   7 102 -7.31680e-05
  3   5   7 130 -5.93248e-05
  3   5   7 155  5.68038e-05
  3   5   8   7  1.84370e-05
  3   5   8  12  3.34921e-05
  3   5   8  17  7.49837e-05
  3   5   8  18  7.35577e-05
  3   5   8  24 -1.74877e-05
  3   5   8  29  2.27534e-04
  3   5   8  36 -2.43332e-05
  3   5   8  40  8.74893e-04
  3   5   8  43  1.18547e-03
  3   5   8  52 -1.16137e-04
  3   5   8  59 -6.30484e-05
  3   5   8  66 -1.82462e-04
  3   5   8  68 -1.05851e-05
  3   5   8  71  2.05163e-05
  3   5   8  88  1.05083e-04
  3   5   8  92  4.64981e-04
  3   5   8  96  7.00443e-04
  3   5   8  98 -3.64194e-04
  3   5   8 103  1.63251e-04
  3   5   8 106 -1.01396e-04
  3   5   8 109  5.28116e-04
  3   5   8 114  8.39159e-04
  3   5   8 115  7.48104e-05
  3   5   8 120 -1.49428e-03
  3   5   8 125 -1.40711e-03
  3   5   8 131 -2.16678e-03
  3   5   8 132 -8.04315e-05
  3   5   8 133 -1.13360e-03
  3   5   8 136  5.31560e-04
  3   5   8 140 -1.97237e-03
  3   5   8 147  1.11931e-03
  3   5   8 150 -7.22060e-05
  3   5   8 152 -5.65458e-04
  3   5   8 153 -1.22720e-04
  3   5   8 154 -1.03828e-05
  3   5   8 156 -5.94126e-05
  3   5   8 160 -1.77125e-04
  3   5   8 165  1.26053e-04
  3   5   8 169  3.24089e-05
  3   5   8 173  4.21148e-05
  3   5   8 177 -7.92823e-05
  3   5  10   8 -6.80158e-05
  3   5  10   9  6.93350e-05
  3   5  10  10  6.42204e-05
  3   5  10  11  6.43716e-05
  3   5  10  14  9.45240e-05
  3   5  10  15 -9.59357e-05
  3   5  10  20  9.91453e-05
  3   5  10  25 -6.63137e-05
  3   5  10  26  6.61427e-05
  3   5  10  27 -2.16187e-05
  3   5  10  28  2.19446e-05
  3   5  10  37  1.55342e-05
  3   5  10  38 -1.00412e-05
  3   5  10  44  2.80257e-04
  3   5  10  46 -1.15681e-05
  3   5  10  47 -1.14029e-05
  3   5  10  48  3.10131e-05
  3   5  10  49 -3.10267e-05
  3   5  10  54  1.42311e-04
  3   5  10  57 -8.42559e-05
  3   5  10  62 -1.47754e-05
  3   5  10  63 -3.62524e-04
  3   5  10  64  3.62283e-04
  3   5  10  69 -2.86919e-05
  3   5  10  70  3.10906e-05
  3   5  10  72  4.95547e-05
  3   5  10  74  2.43619e-05
  3   5  10  79 -2.16432e-05
  3   5  10  83 -2.61072e-05
  3   5  10  84  2.61133e-05
  3   5  10  86 -3.53451e-05
  3   5  10  87 -3.53647e-05
  3   5  10  91 -4.59379e-05
  3   5  10  93  1.16687e-04
  3   5  10  94 -1.17032e-04
  3   5  10 105  2.53012e-05
  3   5  10 112 -4.11891e-05
  3   5  10 116  8.11140e-05
  3   5  10 118  1.84606e-05
  3   5  10 122 -7.67483e-05
  3   5  10 127 -3.55575e-05
  3   5  10 129  2.60539e-05
  3   5  10 142 -1.32715e-04
  3   5  10 144  2.36733e-04
  3   5  10 153 -4.16837e-05
  3   5  10 154 -3.17955e-05
  3   5  11   8 -1.58097e-04
  3   5  11   9 -7.65810e-05
  3   5  11  14 -2.64307e-04
  3   5  11  15 -2.63020e-04
  3   5  11  20 -1.15024e-05
  3   5  11  25  2.38532e-05
  3   5  11  26 -2.29192e-05
  3   5  11  27  1.39489e-04
  3   5  11  28  1.39106e-04
  3   5  11  32 -4.00271e-04
  3   5  11  37  3.51616e-04
  3   5  11  38  3.54108e-04
  3   5  11  44  6.47657e-04
  3   5  11  46 -1.40128e-05
  3   5  11  47  1.38622e-05
  3   5  11  48  4.28659e-05
  3   5  11  49  4.26953e-05
  3   5  11  54 -1.12010e-04
  3   5  11  57 -8.37296e-05
  3   5  11  61 -3.55250e-04
  3   5  11  62  3.56812e-04
  3   5  11  63 -5.32874e-05
  3   5  11  64  5.32949e-05
  3   5  11  69  2.60391e-04
  3   5  11  70  2.60238e-04
  3   5  11  72 -2.39268e-04
  3   5  11  74  1.33736e-05
  3   5  11  79  5.65529e-04
  3   5  11  91  2.76682e-05
  3   5  11  93 -7.12789e-05
  3   5  11  94 -7.07089e-05
  3   5  11 111  3.89183e-05
  3   5  11 116 -3.42744e-05
  3   5  11 122 -1.87041e-05
  3   5  11 129  7.38822e-05
  3   5  11 144  2.58358e-05
  3   5  11 149 -2.57503e-05
  3   5  11 153 -1.07211e-05
  3   5  11 154  3.26598e-05
  3   5  11 162 -1.04584e-05
  3   5  11 163 -1.04409e-05
  3   5  11 166 -1.54502e-05
  3   5  11 167 -1.54292e-05
  3   5  11 174  1.31567e-05
  3   5  12   8  2.52119e-04
  3   5  12   9 -2.52751e-04
  3   5  12  11 -4.56063e-05
  3   5  12  14 -9.71143e-05
  3   5  12  15 -9.72438e-05
  3   5  12  26 -1.04677e-05
  3   5  12  27 -1.54360e-04
  3   5  12  28 -1.54764e-04
  3   5  12  32  1.85938e-04
  3   5  12  34 -4.05372e-05
  3   5  12  37 -3.02254e-04
  3   5  12  38  3.01968e-04
  3   5  12  45  2.33336e-04
  3   5  12  46  6.33514e-05
  3   5  12  47 -6.34463e-05
  3   5  12  48  1.89072e-05
  3   5  12  49 -1.87121e-05
  3   5  12  54  1.78640e-04
  3   5  12  57  1.94240e-05
  3   5  12  61 -3.64509e-05
  3   5  12  62 -3.61081e-05
  3   5  12  69  1.66071e-04
  3   5  12  70 -1.66535e-04
  3   5  12  72 -2.43586e-04
  3   5  12  74  1.51675e-05
  3   5  12  79  1.85948e-04
  3   5  12  83  3.57837e-05
  3   5  12  84 -3.57499e-05
  3   5  12  86 -4.49921e-05
  3   5  12  87  4.49323e-05
  3   5  12  91  7.13437e-05
  3   5  12  93  5.33426e-04
  3   5  12 100 -6.88820e-05
  3   5  12 101 -6.67394e-05
  3   5  12 104  8.77302e-05
  3   5  12 110  1.29240e-05
  3   5  12 112 -1.56451e-04
  3   5  12 113  1.53180e-04
  3   5  12 116  6.86651e-04
  3   5  12 119  2.52398e-05
  3   5  12 122  4.92794e-04
  3   5  12 123 -4.91964e-04
  3   5  12 127  3.45064e-04
  3   5  12 129 -2.46323e-04
  3   5  12 143 -1.16191e-03
  3   5  12 144  1.11651e-03
  3   5  12 145  1.07708e-03
  3   5  12 154 -4.89959e-04
  3   5  13   8  1.18312e-04
  3   5  13   9  1.19583e-04
  3   5  13  11 -1.15803e-05
  3   5  13  14  3.10187e-05
  3   5  13  15 -3.08636e-05
  3   5  13  25  5.56673e-05
  3   5  13  26 -5.56910e-05
  3   5  13  34  1.01633e-05
  3   5  13  37  1.15986e-05
  3   5  13  38 -1.16820e-05
  3   5  13  45  5.53927e-05
  3   5  13  46 -3.37419e-05
  3   5  13  47 -3.36000e-05
  3   5  13  57 -7.06447e-05
  3   5  13  69 -2.72392e-05
  3   5  13  70 -2.86066e-05
  3   5  13  72  1.37868e-04
  3   5  13  74 -5.16895e-05
  3   5  13  79 -2.75327e-05
  3   5  13  91 -1.49250e-05
  3   5  13  93 -1.43998e-05
  3   5  13 100 -6.00865e-05
  3   5  13 101 -6.24991e-05
  3   5  13 104 -1.41527e-05
  3   5  13 110 -1.06283e-04
  3   5  13 112 -2.25594e-04
  3   5  13 113  2.28723e-04
  3   5  13 116 -1.65021e-04
  3   5  13 127 -7.52749e-05
  3   5  13 129  3.53705e-05
  3   5  13 135  1.17423e-05
  3   5  13 143  1.42625e-04
  3   5  13 148 -7.36938e-05
  3   5  13 154 -2.69958e-04
  3   5  13 158  5.30529e-05
  3   5  13 159 -5.30367e-05
  3   5  13 162  5.26913e-05
  3   5  13 163 -5.26600e-05
  3   5  13 166 -9.00066e-05
  3   5  13 170  4.03781e-05
  3   5  14   8  6.06582e-05
  3   5  14   9 -6.23351e-05
  3   5  14  11  8.25797e-05
  3   5  14  28  1.78570e-05
  3   5  14  31  6.64873e-05
  3   5  14  32  6.65585e-05
  3   5  14  33 -2.76671e-04
  3   5  14  37  1.83860e-04
  3   5  14  38 -1.83933e-04
  3   5  14  44 -3.08703e-05
  3   5  14  46  2.16509e-05
  3   5  14  47 -2.16385e-05
  3   5  14  48  1.25970e-04
  3   5  14  55  7.67497e-05
  3   5  14  56  1.88770e-04
  3   5  14  57 -1.88902e-04
  3   5  14  61 -3.63985e-05
  3   5  14  62  3.43603e-05
  3   5  14  74 -7.71363e-05
  3   5  14  79  1.54264e-05
  3   5  14  91  1.10672e-05
  3   5  14  93 -2.80760e-05
  3   5  14 100  3.22947e-05
  3   5  14 101 -3.25550e-05
  3   5  14 105 -1.95200e-04
  3   5  14 110 -4.57408e-04
  3   5  14 112 -5.05997e-04
  3   5  14 116 -3.37951e-04
  3   5  14 119  1.75890e-05
  3   5  14 122 -2.58476e-05
  3   5  14 123  2.85015e-05
  3   5  14 127 -3.19240e-04
  3   5  14 135  5.30726e-05
  3   5  14 137  1.03927e-04
  3   5  14 138  1.03735e-04
  3   5  14 143  3.74154e-04
  3   5  14 144 -2.39685e-05
  3   5  14 145 -1.64525e-05
  3   5  14 148 -9.17964e-05
  3   5  14 154 -1.02888e-03
  3   5  14 158  8.24529e-05
  3   5  14 159  8.23869e-05
  3   5  14 162  1.26143e-04
  3   5  14 163  1.26148e-04
  3   5  14 166 -2.33459e-04
  3   5  14 170  1.24719e-04
  3   5  14 171 -1.24756e-04
  3   5  14 174 -4.18304e-05
  3   5  14 175  4.18133e-05
  3   5  15   8  1.34436e-04
  3   5  15   9  1.32401e-04
  3   5  15  11  1.68875e-04
  3   5  15  14 -6.58306e-05
  3   5  15  15  6.58043e-05
  3   5  15  28 -3.06822e-05
  3   5  15  31  1.67787e-05
  3   5  15  32  1.68746e-05
  3   5  15  33  2.96066e-05
  3   5  15  37  3.72761e-05
  3   5  15  38 -3.73300e-05
  3   5  15  44 -2.11091e-05
  3   5  15  46 -2.70249e-05
  3   5  15  47 -2.70388e-05
  3   5  15  48  3.14870e-05
  3   5  15  55  7.14643e-05
  3   5  15  56  3.44849e-04
  3   5  15  57 -3.44159e-04
  3   5  15  61  1.51671e-04
  3   5  15  62 -1.51250e-04
  3   5  15  63  4.60364e-05
  3   5  15  69  7.20128e-05
  3   5  15  70  7.21342e-05
  3   5  15  72 -3.24711e-05
  3   5  15  74  1.89922e-05
  3   5  15  79  3.72047e-05
  3   5  15  83  6.86012e-05
  3   5  15  84  6.87009e-05
  3   5  15  86  2.76213e-05
  3   5  15  87  2.77012e-05
  3   5  15  91 -5.16829e-05
  3   5  15  93  1.09207e-03
  3   5  15 100  2.50015e-05
  3   5  15 101 -2.48476e-05
  3   5  15 105  2.08682e-04
  3   5  15 110  5.22260e-05
  3   5  15 112  4.76961e-04
  3   5  15 116  1.65968e-03
  3   5  15 119 -1.46228e-04
  3   5  15 122 -1.55327e-03
  3   5  15 123 -1.55876e-03
  3   5  15 127  7.00598e-04
  3   5  15 129 -4.48967e-04
  3   5  15 137  2.72987e-05
  3   5  15 138  2.63355e-05
  3   5  15 143 -4.26973e-03
  3   5  15 144 -3.73310e-03
  3   5  15 145  3.81540e-03
  3   5  15 153 -1.05567e-05
  3   5  15 154 -1.89392e-04
  3   5  15 158  1.43561e-05
  3   5  15 159  1.45089e-05
  3   5  16  22  2.84481e-04
  3   5  16  23 -1.64290e-05
  3   5  16  35 -1.25616e-04
  3   5  16  50 -3.88700e-04
  3   5  16  61 -7.07070e-04
  3   5  16  81 -1.34570e-04
  3   5  16  88 -8.16794e-04
  3   5  16 102 -7.65601e-04
  3   5  16 132  2.72306e-04
  3   5  16 153  2.47453e-04
  3   5  16 154  7.95966e-04
  3   5  17   8 -1.50673e-05
  3   5  17   9  1.52559e-05
  3   5  17  20  1.22638e-05
  3   5  17  25 -2.57557e-05
  3   5  17  26  2.60484e-05
  3   5  17  34 -2.24098e-05
  3   5  17  37  4.58007e-05
  3   5  17  38 -4.64634e-05
  3   5  17  45  8.60953e-05
  3   5  17  46 -9.99117e-05
  3   5  17  47 -9.95433e-05
  3   5  17  56  1.15959e-05
  3   5  17  57  1.14632e-05
  3   5  17  61 -2.75948e-05
  3   5  17  62  1.75433e-05
  3   5  17  63 -3.49040e-05
  3   5  17  74 -7.02210e-05
  3   5  17  79  5.58101e-05
  3   5  17  83 -3.26585e-05
  3   5  17  84 -3.26483e-05
  3   5  17  86 -2.10038e-04
  3   5  17  87 -2.10163e-04
  3   5  17  90  3.69113e-05
  3   5  17  91  3.69271e-05
  3   5  17  96  4.60673e-04
  3   5  17 112  2.24225e-05
  3   5  17 116 -1.59814e-05
  3   5  17 119 -9.11320e-05
  3   5  17 122 -4.40134e-05
  3   5  17 134  2.76309e-05
  3   5  17 137  4.96667e-05
  3   5  17 138  4.92349e-05
  3   5  17 143  1.42751e-05
  3   5  17 166  1.25314e-05
  3   5  17 174 -3.09769e-05
  3   5  17 175  3.08185e-05
  3   5  18   8 -1.63337e-04
  3   5  18   9 -1.63132e-04
  3   5  18  10 -4.67330e-05
  3   5  18  11 -4.67843e-05
  3   5  18  14 -3.50464e-04
  3   5  18  15  3.50429e-04
  3   5  18  20  6.24145e-04
  3   5  18  25 -8.32890e-05
  3   5  18  26  8.32354e-05
  3   5  18  27  1.60105e-04
  3   5  18  28 -1.60589e-04
  3   5  18  32  4.12309e-04
  3   5  18  34 -9.64626e-04
  3   5  18  37 -9.03149e-04
  3   5  18  38  9.04638e-04
  3   5  18  45  4.08288e-04
  3   5  18  46  9.24206e-04
  3   5  18  47  9.24356e-04
  3   5  18  48 -1.89674e-04
  3   5  18  49 -1.90551e-04
  3   5  18  54  1.79195e-04
  3   5  18  56 -1.19546e-04
  3   5  18  57  1.19657e-04
  3   5  18  61 -8.24186e-04
  3   5  18  62 -5.93391e-04
  3   5  18  63  4.41007e-04
  3   5  18  69 -6.74390e-05
  3   5  18  70 -6.74320e-05
  3   5  18  72  4.03057e-05
  3   5  18  74  9.31243e-05
  3   5  18  79  6.14416e-05
  3   5  18  93  2.16897e-04
  3   5  18  97 -3.86080e-04
  3   5  18 100 -3.03128e-05
  3   5  18 111 -8.62327e-05
  3   5  18 112  1.14818e-04
  3   5  18 116  4.26268e-04
  3   5  18 119 -5.20471e-04
  3   5  18 127 -2.47727e-05
  3   5  18 129 -1.02597e-05
  3   5  18 134  4.73281e-04
  3   5  18 137  2.88180e-05
  3   5  18 138  2.93321e-05
  3   5  18 143 -7.82150e-04
  3   5  18 144  4.02065e-04
  3   5  18 145  4.01513e-04
  3   5  18 149  6.24165e-05
  3   5  18 153 -3.36604e-05
  3   5  18 154  8.88208e-05
  3   6   7  13  6.86780e-04
  3   6   7  17 -1.01882e-03
  3   6   7  23  9.17304e-05
  3   6   7  35 -1.02524e-03
  3   6   7  39  4.27909e-04
  3   6   7  50 -1.75074e-05
  3   6   7  60 -6.94197e-04
  3   6   7  68  6.89658e-05
  3   6   7  76  4.78836e-04
  3   6   7  81  2.98452e-05
  3   6   7  82  4.53487e-05
  3   6   7  88  3.44302e-05
  3   6   8  13 -1.27055e-05
  3   6   8  42 -1.00106e-04
  3   6   8 108 -1.10627e-05
  3   6   8 130 -1.27681e-05
  3   6   8 141 -8.36590e-05
  3   6   9   7 -1.38905e-04
  3   6   9  12  4.33550e-05
  3   6   9  19  1.69387e-04
  3   6   9  24  1.48992e-04
  3   6   9  36 -7.56666e-04
  3   6   9  41 -6.74898e-04
  3   6   9  65 -1.87861e-04
  3   6   9  71 -5.07910e-05
  3   6   9  77 -1.66415e-04
  3   6   9  80  2.54249e-05
  3   6   9  85 -1.32056e-04
  3   6   9  89  7.29043e-05
  3   6  10   8  1.78989e-05
  3   6  10   9  1.51060e-05
  3   6  10  10  1.41448e-05
  3   6  10  11 -1.37367e-05
  3   6  10  20  1.47566e-04
  3   6  10  25  4.86691e-05
  3   6  10  26  4.86113e-05
  3   6  10  27 -1.28355e-05
  3   6  10  28 -1.54231e-05
  3   6  10  32  6.28013e-05
  3   6  10  37 -4.83449e-05
  3   6  10  38 -3.86398e-05
  3   6  10  44  1.71892e-04
  3   6  10  46  1.08424e-04
  3   6  10  47 -1.08046e-04
  3   6  10  48 -1.11330e-05
  3   6  10  49 -1.05502e-05
  3   6  10  54 -2.69810e-05
  3   6  10  57 -1.00348e-04
  3   6  10  61  5.24257e-05
  3   6  10  62  5.70065e-05
  3   6  10  63  1.32354e-04
  3   6  10  64  1.32333e-04
  3   6  10  69 -3.22473e-05
  3   6  10  70 -3.21272e-05
  3   6  10  72  5.77188e-05
  3   6  10  79 -2.70613e-05
  3   6  10  83  9.21360e-05
  3   6  10  84  9.21941e-05
  3   6  10  86 -4.25934e-05
  3   6  10  87  4.26179e-05
  3   6  10  91  1.56716e-05
  3   6  10  93 -8.14974e-04
  3   6  10  94 -8.16074e-04
  3   6  10 105 -1.45305e-05
  3   6  10 112 -6.20831e-05
  3   6  10 116  3.47416e-04
  3   6  10 118  2.06690e-04
  3   6  10 122 -1.50865e-04
  3   6  10 127 -1.42711e-04
  3   6  10 129 -1.25091e-05
  3   6  10 134  1.96777e-05
  3   6  10 138 -1.82294e-05
  3   6  10 142  1.04469e-03
  3   6  10 144 -4.60983e-04
  3   6  11   8 -3.17342e-04
  3   6  11   9  3.18993e-04
  3   6  11  10 -5.16254e-05
  3   6  11  11  5.17781e-05
  3   6  11  14 -5.40389e-04
  3   6  11  15  5.36723e-04
  3   6  11  20  7.15792e-04
  3   6  11  25 -1.68119e-04
  3   6  11  26 -1.67998e-04
  3   6  11  27  8.84576e-04
  3   6  11  28 -8.81766e-04
  3   6  11  32  1.92355e-05
  3   6  11  37 -6.84816e-04
  3   6  11  38  6.89877e-04
  3   6  11  44 -4.28047e-05
  3   6  11  46  5.23559e-04
  3   6  11  47  5.22821e-04
  3   6  11  48 -4.49531e-04
  3   6  11  49  4.50273e-04
  3   6  11  54  7.29047e-04
  3   6  11  57 -2.49469e-04
  3   6  11  61 -4.69399e-04
  3   6  11  62 -4.67741e-04
  3   6  11  63  4.59618e-05
  3   6  11  64  4.64391e-05
  3   6  11  69  1.06586e-04
  3   6  11  70 -1.06391e-04
  3   6  11  72 -2.57458e-04
  3   6  11  79  7.28271e-05
  3   6  11  91 -2.35313e-05
  3   6  11  93  3.79576e-04
  3   6  11  94 -3.76400e-04
  3   6  11 100 -2.51026e-05
  3   6  11 105  3.85870e-04
  3   6  11 111  2.31714e-05
  3   6  11 112  7.52148e-05
  3   6  11 116  1.17164e-04
  3   6  11 118 -5.42978e-05
  3   6  11 127  1.29046e-04
  3   6  11 129 -1.04055e-03
  3   6  11 134  3.28192e-04
  3   6  11 138  5.09235e-05
  3   6  11 149  1.17177e-04
  3   6  11 153  1.29301e-05
  3   6  11 154  1.28339e-05
  3   6  11 158  4.81334e-05
  3   6  11 159  4.83359e-05
  3   6  11 166 -1.04930e-05
  3   6  11 167  1.04890e-05
  3   6  11 174 -2.19531e-05
  3   6  12   8 -1.36511e-05
  3   6  12   9 -1.35604e-05
  3   6  12  14 -1.55344e-04
  3   6  12  15  1.55593e-04
  3   6  12  21  1.75473e-05
  3   6  12  25  4.92503e-05
  3   6  12  26  4.93847e-05
  3   6  12  27  1.16482e-04
  3   6  12  28 -1.16797e-04
  3   6  12  32 -1.47110e-04
  3   6  12  34  5.41967e-05
  3   6  12  37  1.99081e-04
  3   6  12  38  1.98725e-04
  3   6  12  45  1.07480e-04
  3   6  12  46  5.61473e-05
  3   6  12  47  5.63197e-05
  3   6  12  48  6.73326e-05
  3   6  12  49  6.72380e-05
  3   6  12  54 -8.95800e-05
  3   6  12  61 -1.64586e-04
  3   6  12  62  1.65203e-04
  3   6  12  63 -7.22092e-05
  3   6  12  69  1.12768e-04
  3   6  12  70  1.12940e-04
  3   6  12  72 -3.93628e-05
  3   6  12  79  9.43053e-05
  3   6  12  83  1.48967e-05
  3   6  12  84  1.48706e-05
  3   6  12  93  2.71813e-05
  3   6  12 116  4.28008e-05
  3   6  12 119 -1.39850e-05
  3   6  12 122  1.95033e-05
  3   6  12 123  1.94841e-05
  3   6  12 127  2.43408e-05
  3   6  12 129 -1.28769e-04
  3   6  12 143 -1.30967e-04
  3   6  12 144 -6.37079e-05
  3   6  12 145  6.24094e-05
  3   6  13   8  2.31426e-05
  3   6  13   9 -2.33656e-05
  3   6  13  11  7.21218e-05
  3   6  13  14 -2.83648e-05
  3   6  13  15 -2.85095e-05
  3   6  13  21 -7.24399e-05
  3   6  13  25 -3.38529e-05
  3   6  13  26 -3.53391e-05
  3   6  13  27  1.28310e-05
  3   6  13  28  1.28710e-05
  3   6  13  32  4.70273e-05
  3   6  13  34 -7.81689e-05
  3   6  13  37 -1.79641e-05
  3   6  13  38 -1.81390e-05
  3   6  13  45  1.51685e-04
  3   6  13  46  1.68895e-05
  3   6  13  47 -1.68653e-05
  3   6  13  54 -1.19688e-05
  3   6  13  57  3.90848e-05
  3   6  13  63  5.24842e-05
  3   6  13  69 -1.40310e-05
  3   6  13  70  1.44851e-05
  3   6  13  72 -2.19612e-05
  3   6  13  79 -1.85696e-05
  3   6  13  93  2.72766e-05
  3   6  13 104 -4.14115e-05
  3   6  13 112 -1.26011e-05
  3   6  13 113 -1.25799e-05
  3   6  13 129  1.12255e-05
  3   6  13 135 -3.41966e-05
  3   6  13 148 -1.14541e-05
  3   6  14   8  2.58253e-05
  3   6  14   9  2.62089e-05
  3   6  14  11 -1.13829e-04
  3   6  14  14 -1.75020e-05
  3   6  14  15  1.73929e-05
  3   6  14  25  4.88988e-05
  3   6  14  26  4.96582e-05
  3   6  14  28  1.71510e-04
  3   6  14  31 -2.34257e-04
  3   6  14  32  2.34123e-04
  3   6  14  33 -1.11526e-04
  3   6  14  37 -3.05536e-04
  3   6  14  38 -3.05809e-04
  3   6  14  44 -2.30716e-04
  3   6  14  46 -3.16807e-05
  3   6  14  47 -3.16807e-05
  3   6  14  48  9.78538e-05
  3   6  14  55 -3.82637e-05
  3   6  14  61 -8.61878e-05
  3   6  14  62 -8.57170e-05
  3   6  14  63 -7.73033e-05
  3   6  14  69  5.09066e-05
  3   6  14  70  5.16091e-05
  3   6  14  72  2.55428e-05
  3   6  14  79  5.55033e-05
  3   6  14  93 -6.71671e-05
  3   6  14 105 -5.27256e-05
  3   6  14 129 -2.72838e-05
  3   6  14 135  4.67982e-05
  3   6  14 143 -2.59579e-05
  3   6  14 144  1.47054e-05
  3   6  14 145  1.49155e-05
  3   6  14 148  1.54709e-05
  3   6  15   8 -3.34495e-05
  3   6  15   9  3.32675e-05
  3   6  15  11  1.72398e-05
  3   6  15  14  2.47010e-04
  3   6  15  15  2.46985e-04
  3   6  15  25  8.06291e-05
  3   6  15  26 -8.08542e-05
  3   6  15  28  1.69452e-05
  3   6  15  31 -1.20895e-04
  3   6  15  32  1.22148e-04
  3   6  15  33 -1.06672e-04
  3   6  15  37 -1.28523e-04
  3   6  15  38 -1.29021e-04
  3   6  15  44  1.82487e-04
  3   6  15  46 -7.25804e-05
  3   6  15  47  7.25674e-05
  3   6  15  48  1.97885e-05
  3   6  15  55  1.57896e-05
  3   6  15  56 -7.38641e-05
  3   6  15  57 -7.34766e-05
  3   6  15  61  2.42675e-04
  3   6  15  62  2.42345e-04
  3   6  15  63  1.29942e-04
  3   6  15  69 -1.74612e-04
  3   6  15  70  1.74214e-04
  3   6  15  72  6.10088e-05
  3   6  15  79 -1.46650e-04
  3   6  15  83  2.13104e-05
  3   6  15  84 -2.13794e-05
  3   6  15  91 -1.18752e-05
  3   6  15  93 -1.87140e-05
  3   6  15 105 -2.00764e-05
  3   6  15 112 -1.67524e-05
  3   6  15 116 -5.77741e-05
  3   6  15 119  1.68623e-05
  3   6  15 122  2.69495e-05
  3   6  15 123 -2.70627e-05
  3   6  15 127 -3.72283e-05
  3   6  15 129  1.77951e-04
  3   6  15 143  1.60666e-04
  3   6  15 144 -7.78042e-05
  3   6  15 145 -7.98682e-05
  3   6  16  16 -3.12689e-04
  3   6  16  18 -3.11228e-03
  3   6  16  29  2.02301e-03
  3   6  16  30  2.91283e-04
  3   6  16  40 -3.00805e-03
  3   6  16  43 -1.64650e-03
  3   6  16  52  1.50824e-03
  3   6  16  66  1.60270e-03
  3   6  16  92  2.34764e-03
  3   6  16  98 -8.10576e-04
  3   6  16 103  7.28011e-04
  3   6  16 106 -6.76428e-04
  3   6  16 109  7.13390e-04
  3   6  16 114  1.96673e-04
  3   6  16 120 -1.32356e-03
  3   6  16 121 -2.66972e-04
  3   6  16 131 -8.86279e-04
  3   6  16 133 -1.04360e-03
  3   6  16 136 -4.79686e-04
  3   6  16 140 -1.37524e-03
  3   6  16 147 -7.29794e-05
  3   6  16 150  2.04031e-05
  3   6  16 152  6.85616e-05
  3   6  16 160 -7.86973e-05
  3   6  16 165 -1.64989e-04
  3   6  16 169 -9.79341e-05
  3   6  16 173 -5.84444e-05
  3   6  16 177 -4.42666e-04
  3   6  17   8 -1.18939e-04
  3   6  17   9 -1.18559e-04
  3   6  17  10  2.45613e-05
  3   6  17  11  2.45984e-05
  3   6  17  14  1.78221e-04
  3   6  17  15  1.78565e-04
  3   6  17  20 -3.30000e-04
  3   6  17  25  5.38893e-05
  3   6  17  26  5.39039e-05
  3   6  17  27 -1.77633e-04
  3   6  17  28 -1.78805e-04
  3   6  17  34 -1.06437e-04
  3   6  17  37 -3.31255e-05
  3   6  17  38 -3.21161e-05
  3   6  17  45 -1.49012e-05
  3   6  17  46 -1.92730e-04
  3   6  17  47  1.93191e-04
  3   6  17  48  8.20113e-05
  3   6  17  49 -8.18240e-05
  3   6  17  54 -2.85151e-04
  3   6  17  56 -6.67156e-05
  3   6  17  57  6.65562e-05
  3   6  17  59  1.89056e-03
  3   6  17  61 -1.44781e-05
  3   6  17  62 -1.41857e-05
  3   6  17  63  1.12575e-05
  3   6  17  69 -1.43915e-05
  3   6  17  70  1.44056e-05
  3   6  17  72  1.12805e-04
  3   6  17  79 -2.53601e-05
  3   6  17  83 -2.89537e-05
  3   6  17  84  2.89594e-05
  3   6  17  86  1.85462e-05
  3   6  17  87 -1.85568e-05
  3   6  17  90 -1.05701e-05
  3   6  17  91  1.05706e-05
  3   6  17  93 -5.00011e-05
  3   6  17 100  1.17278e-05
  3   6  17 105 -1.58269e-04
  3   6  17 112 -2.90294e-05
  3   6  17 116 -3.83485e-05
  3   6  17 119  2.36874e-05
  3   6  17 122  6.71004e-05
  3   6  17 127 -5.59602e-05
  3   6  17 129  4.10007e-05
  3   6  17 134 -5.41036e-05
  3   6  17 137  2.45651e-05
  3   6  17 138 -2.45713e-05
  3   6  17 143  5.63957e-05
  3   6  18   8  7.67665e-05
  3   6  18   9 -7.72303e-05
  3   6  18  14  1.51617e-04
  3   6  18  15  1.51213e-04
  3   6  18  20  5.03193e-05
  3   6  18  25 -3.31692e-05
  3   6  18  26 -3.33083e-05
  3   6  18  27 -3.53372e-04
  3   6  18  28 -3.51822e-04
  3   6  18  34  2.82443e-04
  3   6  18  37 -2.38725e-04
  3   6  18  38 -2.39880e-04
  3   6  18  45  2.88454e-05
  3   6  18  46 -1.50234e-04
  3   6  18  47  1.49670e-04
  3   6  18  48  1.82659e-04
  3   6  18  49 -1.83013e-04
  3   6  18  54 -1.72674e-04
  3   6  18  56  9.40814e-05
  3   6  18  57  9.42749e-05
  3   6  18  61  1.53738e-04
  3   6  18  62 -1.53451e-04
  3   6  18  63 -6.36026e-05
  3   6  18  69 -5.67911e-05
  3   6  18  70  5.67828e-05
  3   6  18  72  4.63811e-05
  3   6  18  79 -2.06508e-05
  3   6  18  93 -3.51887e-04
  3   6  18 111 -1.13010e-05
  3   6  18 112 -3.27466e-05
  3   6  18 116 -1.58307e-04
  3   6  18 119  8.65795e-05
  3   6  18 127 -6.85908e-05
  3   6  18 129  4.07034e-04
  3   6  18 134 -1.32264e-04
  3   6  18 143  4.17436e-04
  3   6  18 144  2.03318e-04
  3   6  18 145 -2.03713e-04
  3   6  18 149 -5.31935e-05
  3   6  18 158 -2.07813e-05
  3   6  18 159 -2.07645e-05
  3   7   8  13  2.70606e-05
  3   7   8  16  1.56650e-05
  3   7   8  23  2.69764e-05
  3   7   8  30  1.62883e-05
  3   7   8  35  4.61592e-05
  3   7   8  39 -6.31444e-05
  3   7   8  50  5.09084e-05
  3   7   8  53 -1.30769e-05
  3   7   8  58  3.19650e-05
  3   7   8  68  5.33063e-05
  3   7   8  76  6.59046e-05
  3   7   8  81 -3.56258e-05
  3   7   8  95 -2.74998e-05
  3   7   8  97 -3.11402e-05
  3   7   8  99  5.80377e-05
  3   7   8 107  4.73364e-05
  3   7   8 108  5.85801e-05
  3   7   8 121 -1.03034e-05
  3   7   8 124 -4.66892e-05
  3   7   8 130 -5.36181e-05
  3   7   8 132 -8.19298e-05
  3   7   8 139 -2.53095e-05
  3   7   8 151  1.95722e-05
  3   7   8 154 -3.61490e-05
  3   7   8 155 -5.80514e-05
  3   7   8 157  4.96931e-05
  3   7   8 161  1.88670e-05
  3   7   8 164 -2.40383e-05
  3   7   8 172 -3.19356e-05
  3   7   8 176 -4.04718e-05
  3   7   9  18 -1.52275e-04
  3   7   9  52 -2.20006e-04
  3   7   9  59 -5.32128e-04
  3   7   9  66  3.04390e-04
  3   7   9  92 -4.73763e-04
  3   7   9  96 -5.92682e-04
  3   7   9  98  2.75401e-04
  3   7   9 103  9.25008e-05
  3   7   9 106  1.45711e-05
  3   7   9 109  3.42894e-04
  3   7   9 114 -6.40451e-04
  3   7   9 120 -2.47421e-04
  3   7   9 125 -1.33948e-04
  3   7   9 131  1.21024e-03
  3   7   9 133 -7.70376e-04
  3   7   9 136 -3.53133e-04
  3   7   9 140  1.42002e-03
  3   7   9 147 -1.45650e-03
  3   7   9 151  1.05303e-04
  3   7   9 152  1.00707e-03
  3   7   9 156 -6.64631e-05
  3   7   9 160 -3.11858e-04
  3   7   9 165  1.26615e-04
  3   7   9 169  7.20791e-05
  3   7   9 173 -2.92035e-04
  3   7   9 177 -1.11893e-04
  3   7  10  20 -3.51942e-05
  3   7  10  25  1.50128e-05
  3   7  10  26  1.49513e-05
  3   7  10  27 -2.78464e-05
  3   7  10  28 -2.81158e-05
  3   7  10  32 -1.88309e-05
  3   7  10  37 -3.72631e-05
  3   7  10  38 -3.64382e-05
  3   7  10  40  7.93998e-04
  3   7  10  44 -6.10993e-05
  3   7  10  46 -2.41688e-05
  3   7  10  47  2.42218e-05
  3   7  10  48 -1.04811e-05
  3   7  10  49 -1.04533e-05
  3   7  10  54 -4.04009e-05
  3   7  10  57  2.58407e-05
  3   7  10  61  2.19476e-05
  3   7  10  62  2.19378e-05
  3   7  10  63 -1.37898e-05
  3   7  10  64 -1.38103e-05
  3   7  10  93  2.90104e-05
  3   7  10  94  2.92168e-05
  3   7  10 105 -1.44113e-05
  3   7  10 111  1.26753e-05
  3   7  10 112  1.68065e-05
  3   7  10 116 -4.85823e-05
  3   7  10 118 -1.37328e-05
  3   7  10 122 -2.42984e-05
  3   7  10 127  1.81659e-05
  3   7  10 129  4.11502e-05
  3   7  10 134 -1.66431e-05
  3   7  10 142 -5.74821e-05
  3   7  10 144  7.35416e-05
  3   7  10 153  2.10540e-05
  3   7  10 154 -2.55416e-05
  3   7  11   8  1.82772e-05
  3   7  11   9 -2.01053e-05
  3   7  11  10 -3.12680e-05
  3   7  11  11  3.14111e-05
  3   7  11  44  2.88665e-05
  3   7  11  48  1.13859e-05
  3   7  11  49 -1.15202e-05
  3   7  11  54 -2.59652e-05
  3   7  11  61  3.01151e-05
  3   7  11  62  3.11711e-05
  3   7  11  63  1.17247e-05
  3   7  11  64  1.17259e-05
  3   7  11  72  1.65258e-05
  3   7  11  93 -3.75486e-05
  3   7  11  94  3.75457e-05
  3   7  11 105 -1.47681e-05
  3   7  11 111 -1.46501e-05
  3   7  11 116  1.15770e-05
  3   7  11 118  1.62518e-05
  3   7  11 122 -4.70354e-05
  3   7  11 129  4.08914e-05
  3   7  11 144 -5.37780e-04
  3   7  11 150 -2.74160e-03
  3   7  11 153 -1.40869e-05
  3   7  11 154 -2.31318e-05
  3   7  12   8 -5.92504e-05
  3   7  12   9 -5.90717e-05
  3   7  12  11 -4.39263e-05
  3   7  12  14  1.62937e-04
  3   7  12  15 -1.63335e-04
  3   7  12  21  2.93512e-04
  3   7  12  25  1.42642e-05
  3   7  12  26  1.35174e-05
  3   7  12  27 -1.43733e-04
  3   7  12  28  1.44169e-04
  3   7  12  34 -1.04931e-04
  3   7  12  37 -4.53213e-05
  3   7  12  38 -4.51119e-05
  3   7  12  45 -3.31856e-05
  3   7  12  46 -1.34411e-04
  3   7  12  47 -1.34956e-04
  3   7  12  48 -6.12638e-05
  3   7  12  49 -6.10197e-05
  3   7  12  54 -2.72809e-04
  3   7  12  57  5.83814e-05
  3   7  12  61  2.94162e-05
  3   7  12  62 -3.03898e-05
  3   7  12  69 -1.82316e-05
  3   7  12  70 -1.80843e-05
  3   7  12  72  7.91392e-05
  3   7  12  93 -2.40385e-05
  3   7  12 100  1.93139e-05
  3   7  12 101 -1.80772e-05
  3   7  12 104  1.82900e-04
  3   7  12 110 -5.07081e-05
  3   7  12 112  1.04395e-04
  3   7  12 113  1.04471e-04
  3   7  12 116 -6.07353e-05
  3   7  12 119  2.32514e-05
  3   7  12 122  1.61360e-05
  3   7  12 123  1.54009e-05
  3   7  12 127 -8.55216e-05
  3   7  12 129  2.19738e-05
  3   7  12 135  1.48903e-04
  3   7  12 137  2.79387e-05
  3   7  12 138  2.98552e-05
  3   7  12 143  1.16236e-04
  3   7  12 144  5.58273e-05
  3   7  12 145 -5.30748e-05
  3   7  12 148  3.93894e-05
  3   7  12 154 -1.08745e-04
  3   7  12 158 -1.17278e-05
  3   7  12 159 -1.18929e-05
  3   7  12 162  1.04965e-05
  3   7  12 163  1.04931e-05
  3   7  12 166 -1.85580e-05
  3   7  12 174  1.20653e-05
  3   7  12 175  1.20578e-05
  3   7  13   8 -7.83623e-05
  3   7  13   9  7.84677e-05
  3   7  13  11 -2.43279e-05
  3   7  13  14 -2.69790e-04
  3   7  13  15 -2.68914e-04
  3   7  13  21  1.67109e-04
  3   7  13  25 -5.07712e-05
  3   7  13  26 -5.09645e-05
  3   7  13  27  3.74428e-04
  3   7  13  28  3.72863e-04
  3   7  13  32 -4.28573e-05
  3   7  13  34 -3.64184e-04
  3   7  13  37  3.95210e-04
  3   7  13  38  3.95732e-04
  3   7  13  45 -9.72335e-05
  3   7  13  46  2.08519e-04
  3   7  13  47 -2.07472e-04
  3   7  13  48 -2.09918e-04
  3   7  13  49  2.10458e-04
  3   7  13  54  1.58676e-04
  3   7  13  57 -1.44635e-05
  3   7  13  61 -2.58486e-04
  3   7  13  62  2.57191e-04
  3   7  13  63  1.91146e-05
  3   7  13  69  1.17380e-04
  3   7  13  70 -1.17067e-04
  3   7  13  72 -1.29617e-04
  3   7  13  79  9.61920e-05
  3   7  13  83  4.51572e-05
  3   7  13  84  4.52858e-05
  3   7  13  86  2.37245e-05
  3   7  13  87  2.37819e-05
  3   7  13  93  4.90628e-04
  3   7  13 100  1.39242e-05
  3   7  13 101 -1.45003e-05
  3   7  13 104  6.89792e-05
  3   7  13 112  3.86010e-05
  3   7  13 113  3.88016e-05
  3   7  13 116  3.29551e-04
  3   7  13 119 -9.43910e-05
  3   7  13 122  6.82332e-05
  3   7  13 123 -6.83509e-05
  3   7  13 127  1.49248e-04
  3   7  13 129 -5.32862e-04
  3   7  13 135  1.54541e-05
  3   7  13 143 -5.89963e-04
  3   7  13 144 -3.72331e-04
  3   7  13 145  3.86610e-04
  3   7  13 154 -4.84835e-05
  3   7  14   8 -2.05290e-04
  3   7  14   9 -2.05232e-04
  3   7  14  11  6.71316e-05
  3   7  14  14  5.30771e-04
  3   7  14  15 -5.31266e-04
  3   7  14  25 -6.39248e-05
  3   7  14  26 -6.40314e-05
  3   7  14  28 -1.30778e-04
  3   7  14  33  1.24655e-04
  3   7  14  37  1.70653e-05
  3   7  14  38  1.80813e-05
  3   7  14  44  1.52269e-05
  3   7  14  46 -3.55764e-04
  3   7  14  47 -3.55816e-04
  3   7  14  48 -1.65957e-05
  3   7  14  55 -1.04831e-04
  3   7  14  56  1.93778e-04
  3   7  14  57  1.93829e-04
  3   7  14  61  5.37579e-04
  3   7  14  62  5.39685e-04
  3   7  14  63 -3.29089e-05
  3   7  14  69 -1.78702e-04
  3   7  14  70 -1.79337e-04
  3   7  14  72  2.05436e-04
  3   7  14  79 -1.32726e-04
  3   7  14  83  9.34285e-05
  3   7  14  84 -9.30479e-05
  3   7  14  86  3.12170e-05
  3   7  14  87 -3.10776e-05
  3   7  14  91  2.03890e-05
  3   7  14  93 -6.91329e-04
  3   7  14 100  1.04003e-05
  3   7  14 101  1.08436e-05
  3   7  14 105 -9.85284e-05
  3   7  14 110  1.19263e-05
  3   7  14 112 -5.70202e-05
  3   7  14 116 -2.43009e-04
  3   7  14 119  1.84019e-04
  3   7  14 122 -2.12975e-04
  3   7  14 123 -2.11832e-04
  3   7  14 127 -1.28734e-04
  3   7  14 129  9.38765e-04
  3   7  14 135 -6.80210e-05
  3   7  14 137 -1.10977e-05
  3   7  14 138  1.62731e-05
  3   7  14 143  7.46987e-04
  3   7  14 144 -2.54305e-04
  3   7  14 145 -2.48779e-04
  3   7  14 154 -4.09128e-05
  3   7  15   8 -1.57808e-04
  3   7  15   9  1.57990e-04
  3   7  15  11  9.09982e-05
  3   7  15  14 -2.77454e-04
  3   7  15  15 -2.77003e-04
  3   7  15  25  6.44327e-05
  3   7  15  26 -6.43220e-05
  3   7  15  28 -8.42518e-04
  3   7  15  31  1.48472e-04
  3   7  15  32 -1.48463e-04
  3   7  15  33 -7.78893e-04
  3   7  15  37  7.35465e-04
  3   7  15  38  7.33456e-04
  3   7  15  44 -2.80530e-04
  3   7  15  46  3.33004e-04
  3   7  15  47 -3.32999e-04
  3   7  15  48 -4.28926e-04
  3   7  15  55 -5.71007e-04
  3   7  15  56  1.58787e-05
  3   7  15  57  1.57570e-05
  3   7  15  69  2.74084e-05
  3   7  15  70 -2.67383e-05
  3   7  15  72 -1.18392e-04
  3   7  15  74 -1.55268e-05
  3   7  15  79  1.34534e-05
  3   7  15  93  5.77221e-05
  3   7  15 100  1.19627e-05
  3   7  15 101  1.27087e-05
  3   7  15 105  3.27698e-04
  3   7  15 110  1.13561e-05
  3   7  15 112  4.37021e-05
  3   7  15 116  9.00739e-05
  3   7  15 119 -2.45294e-05
  3   7  15 122  3.33209e-05
  3   7  15 123 -3.17950e-05
  3   7  15 127  5.81154e-05
  3   7  15 129 -5.59066e-05
  3   7  15 135 -2.87291e-04
  3   7  15 137 -4.48169e-05
  3   7  15 138  4.64604e-05
  3   7  15 143 -1.88817e-04
  3   7  15 144  1.07109e-04
  3   7  15 145  1.10988e-04
  3   7  15 148 -1.13353e-04
  3   7  15 154 -2.39183e-05
  3   7  15 158  5.02968e-05
  3   7  15 159 -5.04270e-05
  3   7  15 162  1.10806e-05
  3   7  15 163 -1.10540e-05
  3   7  15 166 -2.00886e-05
  3   7  15 170  1.47014e-05
  3   7  15 171  1.46386e-05
  3   7  15 174  1.64836e-05
  3   7  15 175 -1.64923e-05
  3   7  16   7 -4.69745e-04
  3   7  16  12  5.72665e-05
  3   7  16  19  9.29021e-04
  3   7  16  24 -1.51224e-03
  3   7  16  35  5.47781e-05
  3   7  16  36 -4.37263e-04
  3   7  16  41  4.70941e-04
  3   7  16  50 -6.69644e-05
  3   7  16  51  2.70131e-04
  3   7  16  65  3.08559e-04
  3   7  16  71 -8.06408e-04
  3   7  16  77  7.33550e-04
  3   7  16  80  8.89197e-04
  3   7  16  81  5.68807e-05
  3   7  16  85  8.96029e-04
  3   7  16  88 -1.12429e-04
  3   7  16  89  2.37813e-04
  3   7  16 153  6.21147e-05
  3   7  17   8  2.31575e-05
  3   7  17   9  2.31459e-05
  3   7  17  14  6.25661e-05
  3   7  17  15  6.27470e-05
  3   7  17  27 -2.79011e-05
  3   7  17  28 -2.80756e-05
  3   7  17  32 -4.12717e-05
  3   7  17  34  1.18699e-05
  3   7  17  37 -8.93339e-05
  3   7  17  38 -8.88764e-05
  3   7  17  45 -1.76626e-05
  3   7  17  46 -4.95314e-05
  3   7  17  47  4.97527e-05
  3   7  17  48 -2.77903e-05
  3   7  17  49  2.77197e-05
  3   7  17  61  1.24154e-04
  3   7  17  62  1.24380e-04
  3   7  17  63 -5.63572e-05
  3   7  17  79 -2.11535e-05
  3   7  17  93 -2.57842e-05
  3   7  17 116 -2.52491e-05
  3   7  17 119  2.45146e-05
  3   7  17 129 -1.08603e-05
  3   7  17 143 -1.59445e-04
  3   7  17 144 -1.25815e-04
  3   7  17 145  1.25085e-04
  3   7  18   8  2.99983e-05
  3   7  18   9 -3.00532e-05
  3   7  18  10 -3.61829e-05
  3   7  18  11  3.63527e-05
  3   7  18  14 -5.47614e-05
  3   7  18  15 -5.46822e-05
  3   7  18  20  6.83758e-05
  3   7  18  25  2.14022e-05
  3   7  18  26  2.14197e-05
  3   7  18  27 -2.66044e-05
  3   7  18  28 -2.67326e-05
  3   7  18  34  1.49816e-05
  3   7  18  46  5.23871e-05
  3   7  18  47 -5.22474e-05
  3   7  18  54 -1.28250e-05
  3   7  18  63 -1.81057e-05
  3   7  18  72  1.56525e-05
  3   7  18  74  1.54668e-05
  3   7  18  79  2.31214e-05
  3   7  18  86  4.31693e-05
  3   7  18  87 -4.31413e-05
  3   7  18  90 -1.46997e-05
  3   7  18  91 -1.47019e-05
  3   7  18  93 -2.01822e-05
  3   7  18  97 -2.35236e-05
  3   7  18 122  3.00767e-05
  3   7  18 138  1.09011e-05
  3   7  18 143  3.18172e-05
  3   8   9 125  1.09735e-05
  3   8   9 131  1.69560e-05
  3   8   9 133 -1.24202e-05
  3   8   9 140  2.07848e-05
  3   8   9 147 -2.36267e-05
  3   8   9 152  1.48492e-05
  3   8  10   8  1.46940e-05
  3   8  10   9  1.41594e-05
  3   8  10  14  5.90370e-05
  3   8  10  15  5.21295e-05
  3   8  10  20  1.15204e-05
  3   8  10  25  1.46379e-05
  3   8  10  26  1.44947e-05
  3   8  10  32  2.18822e-05
  3   8  10  38 -3.20199e-05
  3   8  10  40  1.43267e-05
  3   8  10  44  3.26832e-05
  3   8  10  57 -1.68506e-05
  3   8  10  61 -3.00888e-05
  3   8  10  62 -5.46252e-05
  3   8  10  63  1.00672e-04
  3   8  10  64  1.00548e-04
  3   8  10  69  3.69102e-05
  3   8  10  70  4.21477e-05
  3   8  10  79  1.72295e-05
  3   8  10  93 -2.85245e-04
  3   8  10  94 -2.85510e-04
  3   8  10 112 -1.00512e-05
  3   8  10 116  2.99761e-05
  3   8  10 118  2.32967e-05
  3   8  10 122  2.80108e-05
  3   8  10 142  8.54513e-05
  3   8  10 144 -4.05056e-05
  3   8  10 154  2.41904e-05
  3   8  11   8 -1.32943e-04
  3   8  11   9  1.64327e-04
  3   8  11  10  1.82715e-04
  3   8  11  11 -1.80525e-04
  3   8  11  14  5.90453e-04
  3   8  11  15 -5.75600e-04
  3   8  11  20  3.47270e-05
  3   8  11  25 -6.97789e-05
  3   8  11  26 -6.95515e-05
  3   8  11  27 -3.32739e-04
  3   8  11  28  3.28866e-04
  3   8  11  32  5.96291e-04
  3   8  11  37  7.78603e-04
  3   8  11  38 -7.99321e-04
  3   8  11  44  1.11804e-03
  3   8  11  46  2.96863e-05
  3   8  11  47  2.95988e-05
  3   8  11  48  1.26148e-05
  3   8  11  49 -1.26589e-05
  3   8  11  54  1.96702e-04
  3   8  11  57 -2.84701e-05
  3   8  11  61  6.48207e-04
  3   8  11  62  6.39047e-04
  3   8  11  63  1.59782e-05
  3   8  11  64  1.59999e-05
  3   8  11  69 -4.37653e-04
  3   8  11  70  4.35299e-04
  3   8  11  72  7.14211e-05
  3   8  11  79 -3.34563e-04
  3   8  11  91 -1.58044e-05
  3   8  11  93  8.62746e-05
  3   8  11  94 -8.51807e-05
  3   8  11 105  2.53697e-05
  3   8  11 122  1.66686e-05
  3   8  11 129 -3.50823e-05
  3   8  11 134  2.16663e-05
  3   8  11 144 -1.97654e-05
  3   8  11 150 -3.62201e-05
  3   8  12   8 -1.21969e-04
  3   8  12   9 -1.22262e-04
  3   8  12  14  7.22592e-05
  3   8  12  15 -7.27445e-05
  3   8  12  21 -3.08320e-05
  3   8  12  25 -2.79824e-05
  3   8  12  26 -2.81560e-05
  3   8  12  27 -1.80172e-04
  3   8  12  28  1.81132e-04
  3   8  12  32  1.70096e-04
  3   8  12  37  3.02329e-05
  3   8  12  38  3.07806e-05
  3   8  12  45  2.26587e-04
  3   8  12  48 -5.33497e-05
  3   8  12  49 -5.32745e-05
  3   8  12  54  2.26240e-05
  3   8  12  57  2.46618e-05
  3   8  12  61  9.48021e-05
  3   8  12  62 -9.61963e-05
  3   8  12  63  1.05227e-05
  3   8  12  69  1.79872e-05
  3   8  12  70  1.78945e-05
  3   8  12  72 -8.58432e-05
  3   8  12  74  1.14765e-05
  3   8  12  79  3.45519e-05
  3   8  12  83 -2.88398e-05
  3   8  12  84 -2.87514e-05
  3   8  12  86  2.24395e-05
  3   8  12  87  2.23709e-05
  3   8  12  91  3.03437e-05
  3   8  12  93  2.28253e-04
  3   8  12 100  2.54470e-05
  3   8  12 101 -2.33245e-05
  3   8  12 112 -1.31435e-05
  3   8  12 113 -1.20521e-05
  3   8  12 116  3.00140e-04
  3   8  12 119  2.29554e-05
  3   8  12 122 -2.57327e-04
  3   8  12 123 -2.56331e-04
  3   8  12 127  1.52873e-04
  3   8  12 129 -3.93415e-05
  3   8  12 143 -4.28348e-04
  3   8  12 144 -4.87312e-04
  3   8  12 145  4.50738e-04
  3   8  12 153 -1.74773e-05
  3   8  12 154 -7.10879e-05
  3   8  13   8  9.10287e-05
  3   8  13   9 -9.03678e-05
  3   8  13  14  4.83840e-05
  3   8  13  15  4.85687e-05
  3   8  13  21  4.52931e-05
  3   8  13  27 -5.80849e-05
  3   8  13  28 -5.80001e-05
  3   8  13  32 -3.15609e-05
  3   8  13  34  1.38190e-05
  3   8  13  37  2.66958e-05
  3   8  13  38  2.63525e-05
  3   8  13  45 -1.46853e-04
  3   8  13  48  1.62163e-05
  3   8  13  49 -1.61217e-05
  3   8  13  54  1.89159e-05
  3   8  13  57  3.81978e-05
  3   8  13  61 -4.15825e-05
  3   8  13  62  4.07808e-05
  3   8  13  69  3.00567e-05
  3   8  13  70 -3.10317e-05
  3   8  13  72 -5.91440e-05
  3   8  13  74  2.88942e-05
  3   8  13  79  2.15491e-05
  3   8  13  93 -5.44817e-05
  3   8  13 100 -3.42071e-05
  3   8  13 101  3.59537e-05
  3   8  13 110  5.09773e-05
  3   8  13 112 -1.20091e-04
  3   8  13 113 -1.21048e-04
  3   8  13 116 -1.54976e-04
  3   8  13 119  1.00438e-05
  3   8  13 122 -6.32529e-05
  3   8  13 123  5.96096e-05
  3   8  13 127  4.39370e-05
  3   8  13 129  1.02202e-05
  3   8  13 135  1.45197e-05
  3   8  13 143  1.74079e-05
  3   8  13 144  7.43887e-05
  3   8  13 145 -7.61000e-05
  3   8  13 148  4.33001e-05
  3   8  13 153 -1.67106e-05
  3   8  13 154  2.64880e-04
  3   8  13 158 -3.13198e-05
  3   8  13 159 -3.18220e-05
  3   8  13 162 -2.58909e-05
  3   8  13 163 -2.61304e-05
  3   8  13 166  4.42011e-05
  3   8  13 170 -2.09220e-05
  3   8  14   8  7.43345e-05
  3   8  14   9  7.31513e-05
  3   8  14  11 -4.03437e-05
  3   8  14  14 -9.52347e-05
  3   8  14  15  9.54434e-05
  3   8  14  25 -1.07817e-05
  3   8  14  26 -1.09165e-05
  3   8  14  28 -2.00658e-04
  3   8  14  31  1.05316e-04
  3   8  14  32 -1.04984e-04
  3   8  14  33  1.06456e-04
  3   8  14  37  1.24847e-04
  3   8  14  38  1.24306e-04
  3   8  14  44 -2.44499e-04
  3   8  14  46  2.55541e-05
  3   8  14  47  2.55439e-05
  3   8  14  48 -1.43406e-04
  3   8  14  55 -1.25095e-04
  3   8  14  61  1.09097e-04
  3   8  14  62  1.09140e-04
  3   8  14  69 -3.81122e-05
  3   8  14  70 -3.69434e-05
  3   8  14  74  3.55595e-05
  3   8  14  79 -3.78535e-05
  3   8  14 100  1.91325e-05
  3   8  14 101  2.15782e-05
  3   8  14 105  1.90813e-04
  3   8  14 110  2.50208e-04
  3   8  14 112 -5.71733e-05
  3   8  14 116  9.61811e-05
  3   8  14 122 -3.69833e-05
  3   8  14 123 -3.38266e-05
  3   8  14 127  1.00181e-04
  3   8  14 129  3.70261e-05
  3   8  14 135 -6.74495e-05
  3   8  14 137 -6.38645e-05
  3   8  14 138  6.38945e-05
  3   8  14 143 -1.91669e-04
  3   8  14 144  2.09878e-05
  3   8  14 145 -1.73263e-05
  3   8  14 148  3.65940e-05
  3   8  14 153 -1.34520e-05
  3   8  14 154  1.72041e-04
  3   8  14 158 -3.78740e-05
  3   8  14 159  3.81317e-05
  3   8  14 162 -6.88431e-05
  3   8  14 163  6.91276e-05
  3   8  14 166  1.26782e-04
  3   8  14 170 -6.60857e-05
  3   8  14 171 -6.63811e-05
  3   8  14 174 -2.30776e-05
  3   8  14 175 -2.30413e-05
  3   8  15   8 -6.94375e-05
  3   8  15   9  6.77001e-05
  3   8  15  11  4.64187e-05
  3   8  15  14 -2.59946e-04
  3   8  15  15 -2.60004e-04
  3   8  15  28 -2.03817e-05
  3   8  15  31  4.97061e-05
  3   8  15  32 -4.94813e-05
  3   8  15  33  3.79655e-05
  3   8  15  37  9.65907e-05
  3   8  15  38  9.53968e-05
  3   8  15  44 -1.13246e-04
  3   8  15  46  5.37122e-05
  3   8  15  47 -5.36359e-05
  3   8  15  55  1.70128e-05
  3   8  15  56  1.97307e-04
  3   8  15  57  1.97328e-04
  3   8  15  61 -1.17207e-04
  3   8  15  62 -1.17771e-04
  3   8  15  69  1.58611e-04
  3   8  15  70 -1.57790e-04
  3   8  15  72 -8.91896e-05
  3   8  15  79  1.29708e-04
  3   8  15  83 -5.64171e-05
  3   8  15  84  5.66734e-05
  3   8  15  86 -1.61908e-05
  3   8  15  87  1.62775e-05
  3   8  15  91 -2.04295e-05
  3   8  15  93  6.72587e-04
  3   8  15 100 -1.74600e-05
  3   8  15 101 -1.48374e-05
  3   8  15 105  7.08602e-05
  3   8  15 110  4.28453e-05
  3   8  15 112  4.02505e-04
  3   8  15 116  9.75561e-04
  3   8  15 119 -1.02897e-04
  3   8  15 122  8.25080e-04
  3   8  15 123 -8.30064e-04
  3   8  15 127  4.41012e-04
  3   8  15 129 -3.99414e-04
  3   8  15 137  1.61824e-05
  3   8  15 138 -1.69941e-05
  3   8  15 143 -2.28095e-03
  3   8  15 144  1.92972e-03
  3   8  15 145  2.00900e-03
  3   8  15 154 -5.51667e-04
  3   8  16  16 -2.51329e-04
  3   8  16  18 -1.11518e-05
  3   8  16  19 -1.02019e-05
  3   8  16  22 -2.49384e-04
  3   8  16  23 -1.05106e-05
  3   8  16  24 -1.88659e-05
  3   8  16  30 -2.46883e-04
  3   8  16  35 -3.52841e-04
  3   8  16  40 -1.34254e-05
  3   8  16  41  1.10172e-05
  3   8  16  43 -4.49943e-05
  3   8  16  50 -8.43952e-05
  3   8  16  71 -1.24297e-05
  3   8  16  81 -2.88128e-04
  3   8  16  85  1.34125e-05
  3   8  16  88  3.97347e-05
  3   8  16  98 -1.63904e-05
  3   8  16 103  1.25511e-05
  3   8  16 109  3.19835e-05
  3   8  16 121  2.37667e-04
  3   8  16 132  2.45704e-04
  3   8  16 133  2.05428e-05
  3   8  16 140  2.71632e-05
  3   8  16 154  6.18612e-05
  3   8  17   8  9.38245e-05
  3   8  17   9  9.35418e-05
  3   8  17  10  3.33956e-05
  3   8  17  11  3.33756e-05
  3   8  17  14 -8.09507e-05
  3   8  17  15 -8.13787e-05
  3   8  17  20 -1.53359e-04
  3   8  17  25  6.00857e-05
  3   8  17  26  6.00175e-05
  3   8  17  27  3.96509e-05
  3   8  17  28  3.98188e-05
  3   8  17  32 -2.05991e-05
  3   8  17  34 -1.51765e-04
  3   8  17  37  1.07264e-04
  3   8  17  38  1.05995e-04
  3   8  17  45  2.87659e-04
  3   8  17  46 -2.91516e-04
  3   8  17  47  2.92421e-04
  3   8  17  48 -5.34091e-05
  3   8  17  49  5.30999e-05
  3   8  17  54 -1.28618e-04
  3   8  17  56 -5.34928e-05
  3   8  17  57  5.33837e-05
  3   8  17  61  7.57954e-05
  3   8  17  62  5.56680e-05
  3   8  17  63  8.82251e-05
  3   8  17  69  4.74774e-05
  3   8  17  70 -4.79215e-05
  3   8  17  72 -2.74548e-05
  3   8  17  74 -8.22653e-05
  3   8  17  79  1.15669e-04
  3   8  17  83 -2.59785e-05
  3   8  17  84  2.59874e-05
  3   8  17  86 -1.58898e-04
  3   8  17  87  1.59016e-04
  3   8  17  90  2.65255e-05
  3   8  17  91 -2.64863e-05
  3   8  17  93 -5.30238e-05
  3   8  17 100  2.25344e-05
  3   8  17 105 -4.04384e-05
  3   8  17 111 -1.72728e-05
  3   8  17 116 -1.45826e-05
  3   8  17 119  4.29855e-05
  3   8  17 122 -4.75789e-05
  3   8  17 134 -2.48880e-05
  3   8  17 137  4.55528e-05
  3   8  17 138 -4.55269e-05
  3   8  17 143  1.76491e-05
  3   8  17 153  1.62924e-05
  3   8  17 154  2.09421e-05
  3   8  17 174  2.45370e-05
  3   8  17 175  2.45960e-05
  3   8  18   8 -7.53361e-05
  3   8  18   9  7.60786e-05
  3   8  18  10  2.14483e-05
  3   8  18  11 -2.23965e-05
  3   8  18  20  2.13095e-05
  3   8  18  25 -3.65150e-05
  3   8  18  26 -3.66302e-05
  3   8  18  27  4.11073e-05
  3   8  18  28  4.20633e-05
  3   8  18  32 -6.36411e-04
  3   8  18  34  4.53896e-04
  3   8  18  37  8.45577e-05
  3   8  18  38  8.51849e-05
  3   8  18  45 -8.23530e-04
  3   8  18  46 -2.40946e-04
  3   8  18  47  2.39715e-04
  3   8  18  48 -1.33511e-04
  3   8  18  49  1.34344e-04
  3   8  18  54 -6.79474e-05
  3   8  18  56  7.78443e-05
  3   8  18  57  7.77436e-05
  3   8  18  61  8.92367e-05
  3   8  18  62 -9.01122e-05
  3   8  18  63 -3.28570e-04
  3   8  18  69  2.92579e-04
  3   8  18  70 -2.92462e-04
  3   8  18  72 -1.71166e-05
  3   8  18  74  3.45442e-05
  3   8  18  79  1.32592e-04
  3   8  18  93 -3.12861e-04
  3   8  18  97  2.76330e-04
  3   8  18 111  6.64712e-05
  3   8  18 116 -3.21190e-05
  3   8  18 119  1.48977e-04
  3   8  18 127  1.22322e-05
  3   8  18 129  1.22934e-05
  3   8  18 134 -6.19355e-05
  3   8  18 143  6.62573e-05
  3   8  18 144  5.90376e-05
  3   8  18 145 -5.87986e-05
  3   8  18 149 -4.82804e-05
  3   9  10  16 -3.86464e-04
  3   9  10  22 -6.94281e-05
  3   9  10  30 -1.93975e-05
  3   9  10  42 -2.85177e-05
  3   9  10  44 -2.82212e-05
  3   9  10  54 -1.37488e-05
  3   9  10  93  1.73076e-05
  3   9  10  94 -1.77882e-05
  3   9  10  95 -9.53318e-05
  3   9  10  97  6.85369e-05
  3   9  10 122 -2.70674e-05
  3   9  10 130 -8.62571e-05
  3   9  10 141  3.25356e-05
  3   9  10 144  5.13388e-05
  3   9  10 146  6.48329e-05
  3   9  10 151 -1.27285e-04
  3   9  10 154 -6.62844e-05
  3   9  10 155  1.45134e-05
  3   9  11  40 -6.45271e-04
  3   9  11  43  2.51485e-05
  3   9  11  93  1.11472e-04
  3   9  11  94  1.11519e-04
  3   9  11 111  1.04261e-05
  3   9  11 112  3.49388e-05
  3   9  11 116  1.45217e-04
  3   9  11 122  1.31188e-04
  3   9  11 127  4.61118e-05
  3   9  11 144 -4.88456e-04
  3   9  11 153  9.24996e-05
  3   9  11 154 -8.65391e-05
  3   9  12   8  5.46181e-05
  3   9  12   9 -5.46653e-05
  3   9  12  11 -1.98453e-05
  3   9  12  14  6.69599e-05
  3   9  12  15  6.73851e-05
  3   9  12  16 -1.90275e-04
  3   9  12  21  9.00081e-05
  3   9  12  22  1.09265e-04
  3   9  12  25  4.81990e-05
  3   9  12  26 -4.81073e-05
  3   9  12  27 -4.61515e-05
  3   9  12  28 -4.68488e-05
  3   9  12  30  8.86003e-05
  3   9  12  34 -1.57458e-05
  3   9  12  37 -1.37162e-05
  3   9  12  38  1.38396e-05
  3   9  12  40 -1.65283e-05
  3   9  12  43 -1.61411e-04
  3   9  12  45 -1.39179e-05
  3   9  12  46 -9.62936e-05
  3   9  12  47  9.72082e-05
  3   9  12  48  1.66607e-05
  3   9  12  49 -1.67329e-05
  3   9  12  54  1.84062e-05
  3   9  12  57  1.00279e-04
  3   9  12  69 -1.20702e-05
  3   9  12  70  1.17585e-05
  3   9  12  72  5.52258e-05
  3   9  12  93  5.35115e-05
  3   9  12  97 -1.99257e-05
  3   9  12 104 -2.24944e-05
  3   9  12 112 -3.76052e-05
  3   9  12 113  3.73986e-05
  3   9  12 116  3.30245e-05
  3   9  12 122  4.16608e-05
  3   9  12 123 -4.14624e-05
  3   9  12 127 -1.19035e-05
  3   9  12 130 -1.51259e-04
  3   9  12 135  1.47662e-04
  3   9  12 137  2.32142e-05
  3   9  12 138 -2.35086e-05
  3   9  12 141 -8.22729e-05
  3   9  12 143 -1.28289e-04
  3   9  12 144  1.09130e-04
  3   9  12 145  1.03463e-04
  3   9  12 146 -4.10924e-05
  3   9  12 148  6.03838e-05
  3   9  12 150  4.55460e-04
  3   9  12 151  1.74241e-05
  3   9  12 153  1.95485e-05
  3   9  12 154  2.53976e-05
  3   9  12 158 -2.62559e-05
  3   9  12 159  2.62785e-05
  3   9  12 166  1.14686e-05
  3   9  13   8 -1.24791e-04
  3   9  13   9 -1.24874e-04
  3   9  13  11  5.68709e-05
  3   9  13  14  3.06611e-04
  3   9  13  15 -3.05424e-04
  3   9  13  16  2.00744e-04
  3   9  13  21 -3.41256e-04
  3   9  13  22 -1.78607e-04
  3   9  13  27 -4.43696e-04
  3   9  13  28  4.40810e-04
  3   9  13  30 -2.41154e-04
  3   9  13  32  7.15380e-05
  3   9  13  34  4.21602e-04
  3   9  13  37  3.91251e-04
  3   9  13  38 -3.92082e-04
  3   9  13  40 -1.11662e-05
  3   9  13  42 -5.91578e-05
  3   9  13  43 -2.41618e-04
  3   9  13  45  1.34175e-04
  3   9  13  46 -2.38887e-04
  3   9  13  47 -2.37184e-04
  3   9  13  48 -2.23010e-04
  3   9  13  49 -2.23834e-04
  3   9  13  54 -3.04898e-04
  3   9  13  57  3.26305e-05
  3   9  13  61  2.83059e-04
  3   9  13  62  2.80791e-04
  3   9  13  63 -1.89730e-05
  3   9  13  69 -9.44017e-05
  3   9  13  70 -9.39613e-05
  3   9  13  72  1.13243e-04
  3   9  13  79 -7.13258e-05
  3   9  13  83  4.68184e-05
  3   9  13  84 -4.70531e-05
  3   9  13  86  1.71642e-05
  3   9  13  87 -1.72298e-05
  3   9  13  91  1.01341e-05
  3   9  13  93 -3.48830e-04
  3   9  13  95  2.26068e-04
  3   9  13  97  5.81004e-05
  3   9  13 104 -1.75580e-04
  3   9  13 116 -1.34083e-04
  3   9  13 119  9.71771e-05
  3   9  13 122 -1.36298e-04
  3   9  13 123 -1.37031e-04
  3   9  13 127 -5.76157e-05
  3   9  13 129  5.02740e-04
  3   9  13 130  1.38021e-04
  3   9  13 135 -5.20092e-05
  3   9  13 141  1.89787e-04
  3   9  13 143  5.58763e-04
  3   9  13 144 -2.86554e-04
  3   9  13 145 -3.01796e-04
  3   9  13 146 -4.12875e-05
  3   9  13 150 -2.78761e-04
  3   9  13 151  1.20404e-04
  3   9  13 154 -5.95924e-05
  3   9  13 155  3.54920e-05
  3   9  14   8  7.90034e-05
  3   9  14   9 -7.89261e-05
  3   9  14  11  3.73833e-05
  3   9  14  14  2.48248e-04
  3   9  14  15  2.48656e-04
  3   9  14  16 -2.59384e-04
  3   9  14  22  8.90630e-05
  3   9  14  25 -1.58281e-05
  3   9  14  26  1.58393e-05
  3   9  14  28 -9.89320e-05
  3   9  14  30  1.40868e-04
  3   9  14  33  6.54914e-05
  3   9  14  37  3.12045e-05
  3   9  14  38 -3.04480e-05
  3   9  14  40  3.48478e-04
  3   9  14  42  8.51041e-05
  3   9  14  43 -4.10558e-05
  3   9  14  44  5.52436e-05
  3   9  14  46 -2.03718e-04
  3   9  14  47  2.03848e-04
  3   9  14  48 -6.43859e-05
  3   9  14  55 -1.93157e-04
  3   9  14  56  4.93773e-05
  3   9  14  57 -4.93691e-05
  3   9  14  61  2.20328e-04
  3   9  14  62 -2.21428e-04
  3   9  14  63 -1.71372e-05
  3   9  14  69 -9.03544e-05
  3   9  14  70  9.08600e-05
  3   9  14  72  1.04958e-04
  3   9  14  79 -7.25067e-05
  3   9  14  83 -3.74583e-05
  3   9  14  84 -3.72225e-05
  3   9  14  86 -1.85455e-05
  3   9  14  87 -1.84135e-05
  3   9  14  93 -4.18295e-04
  3   9  14  95 -3.13941e-04
  3   9  14  97  5.51933e-05
  3   9  14 100 -1.63254e-05
  3   9  14 101  1.48788e-05
  3   9  14 105 -1.11952e-04
  3   9  14 116 -2.32643e-04
  3   9  14 119  7.97941e-05
  3   9  14 122 -7.02101e-05
  3   9  14 123  6.94636e-05
  3   9  14 127 -1.14386e-04
  3   9  14 129  4.34253e-04
  3   9  14 130  3.12439e-05
  3   9  14 135 -2.98810e-05
  3   9  14 141 -9.67384e-05
  3   9  14 143 -1.17280e-04
  3   9  14 144  6.10509e-05
  3   9  14 145 -5.26727e-05
  3   9  14 146 -8.81116e-05
  3   9  14 150  2.25852e-04
  3   9  14 151 -1.38346e-04
  3   9  14 154  1.02945e-04
  3   9  14 155 -3.02752e-05
  3   9  15   8 -3.75169e-05
  3   9  15   9 -3.75353e-05
  3   9  15  11 -2.11301e-05
  3   9  15  14  7.87021e-05
  3   9  15  15 -7.87494e-05
  3   9  15  16  2.49966e-04
  3   9  15  22 -6.65751e-05
  3   9  15  25 -4.04142e-05
  3   9  15  26 -4.04211e-05
  3   9  15  28  3.25363e-04
  3   9  15  30 -4.16421e-05
  3   9  15  31 -3.95183e-05
  3   9  15  32 -3.94987e-05
  3   9  15  33  3.18103e-04
  3   9  15  37 -3.20322e-04
  3   9  15  38  3.18896e-04
  3   9  15  40 -3.24674e-04
  3   9  15  43  3.20093e-05
  3   9  15  44  7.68419e-05
  3   9  15  46 -4.58414e-05
  3   9  15  47 -4.57607e-05
  3   9  15  48  1.68809e-04
  3   9  15  55  1.77510e-04
  3   9  15  56 -3.46995e-05
  3   9  15  57  3.48039e-05
  3   9  15  61  1.24420e-05
  3   9  15  62 -1.34424e-05
  3   9  15  69 -1.66571e-05
  3   9  15  70 -1.68106e-05
  3   9  15  72  6.60483e-05
  3   9  15  79 -1.32675e-05
  3   9  15  93 -1.06332e-04
  3   9  15  95 -4.37325e-05
  3   9  15  97 -7.19144e-05
  3   9  15 101 -1.06073e-05
  3   9  15 105 -1.15248e-04
  3   9  15 110 -3.06043e-05
  3   9  15 112 -1.06418e-04
  3   9  15 116 -1.45749e-04
  3   9  15 119  1.33549e-05
  3   9  15 122  9.06988e-05
  3   9  15 123  8.99635e-05
  3   9  15 127 -9.46741e-05
  3   9  15 129  3.29268e-05
  3   9  15 130 -9.52419e-05
  3   9  15 135  1.22767e-04
  3   9  15 137  2.28204e-05
  3   9  15 138  2.23866e-05
  3   9  15 141  1.23323e-04
  3   9  15 143  2.97603e-04
  3   9  15 144  1.90322e-04
  3   9  15 145 -1.95073e-04
  3   9  15 146  6.85547e-05
  3   9  15 148  3.69989e-05
  3   9  15 150  1.31247e-05
  3   9  15 151 -7.45966e-05
  3   9  15 154 -8.63759e-05
  3   9  15 155 -3.51365e-05
  3   9  15 158 -1.40499e-05
  3   9  15 159 -1.42264e-05
  3   9  16  13  8.60820e-05
  3   9  16  17 -3.94869e-04
  3   9  16  23 -5.34719e-04
  3   9  16  35 -1.99292e-04
  3   9  16  39  2.16169e-04
  3   9  16  50  2.09602e-05
  3   9  16  60 -2.83025e-04
  3   9  16  68 -7.21924e-05
  3   9  16  76  3.96273e-04
  3   9  16  81  3.22126e-04
  3   9  16  82 -1.41328e-04
  3   9  16  88 -1.24602e-04
  3   9  16  97 -1.13178e-04
  3   9  17  16 -1.81939e-04
  3   9  17  22  5.50871e-04
  3   9  17  40  2.74462e-05
  3   9  17  42  1.23728e-04
  3   9  17  43 -1.15839e-03
  3   9  17  93 -2.28839e-04
  3   9  17  95 -2.92498e-04
  3   9  17  97 -1.26209e-04
  3   9  17 116 -2.96074e-04
  3   9  17 127 -7.89023e-05
  3   9  17 130 -2.88668e-04
  3   9  17 143  1.03817e-04
  3   9  17 144 -7.31276e-04
  3   9  17 145 -7.28946e-04
  3   9  17 151  1.54819e-05
  3   9  17 153 -1.46079e-04
  3   9  17 154  1.69719e-04
  3   9  18  16 -3.22322e-05
  3   9  18  22 -3.13074e-04
  3   9  18  30  1.65199e-05
  3   9  18  40  2.13053e-03
  3   9  18  42 -1.47678e-04
  3   9  18  43 -2.84490e-05
  3   9  18  93  5.23797e-05
  3   9  18  95  1.21146e-04
  3   9  18 112 -1.16933e-05
  3   9  18 116  1.12094e-04
  3   9  18 122 -2.42011e-04
  3   9  18 127  6.17208e-05
  3   9  18 130  1.40455e-04
  3   9  18 143 -1.80031e-04
  3   9  18 146  2.90734e-05
  3   9  18 153  9.59532e-05
  3   9  18 154  4.83985e-05
  3  10  11   7  4.50797e-05
  3  10  11  12 -2.12437e-04
  3  10  11  18 -2.34877e-05
  3  10  11  36  4.38840e-05
  3  10  11  41 -5.51379e-05
  3  10  11  51  1.87076e-05
  3  10  11  52  1.78219e-05
  3  10  11  65 -2.00306e-05
  3  10  11  71 -7.13625e-05
  3  10  11  77 -1.55757e-05
  3  10  11  80  1.69059e-05
  3  10  11  85  1.79041e-05
  3  10  11  92  2.09977e-05
  3  10  11 125  1.39954e-05
  3  10  11 142 -1.14329e-04
  3  10  11 165  3.35813e-05
  3  10  12   7  1.48276e-04
  3  10  12  10  2.72916e-05
  3  10  12  13 -1.45201e-04
  3  10  12  16  8.76598e-05
  3  10  12  17  1.66685e-04
  3  10  12  18  1.96148e-05
  3  10  12  19  1.54536e-04
  3  10  12  20 -4.47621e-05
  3  10  12  21  4.63374e-05
  3  10  12  22 -2.19868e-04
  3  10  12  23  1.17500e-05
  3  10  12  29  5.50761e-05
  3  10  12  30 -3.01747e-04
  3  10  12  34  2.02560e-04
  3  10  12  35  2.43235e-04
  3  10  12  36  1.00745e-05
  3  10  12  39 -8.61321e-05
  3  10  12  44 -2.16623e-04
  3  10  12  45  2.17543e-04
  3  10  12  50 -1.63809e-04
  3  10  12  51 -1.51087e-04
  3  10  12  52 -1.99226e-05
  3  10  12  53  1.30427e-04
  3  10  12  58 -1.38357e-05
  3  10  12  59  1.57890e-05
  3  10  12  60  2.36953e-05
  3  10  12  65  1.51317e-04
  3  10  12  67 -1.46491e-05
  3  10  12  68 -1.31667e-04
  3  10  12  76  2.00787e-05
  3  10  12  77 -1.77029e-04
  3  10  12  81  1.14155e-04
  3  10  12  82  4.31200e-05
  3  10  12  88  2.00833e-05
  3  10  12  92 -1.16142e-05
  3  10  12  94  1.17246e-04
  3  10  12  95  2.81671e-04
  3  10  12  97  1.25409e-05
  3  10  12  99 -2.00452e-05
  3  10  12 101 -5.77717e-05
  3  10  12 102  1.37720e-05
  3  10  12 104 -1.70270e-05
  3  10  12 105  2.16272e-05
  3  10  12 107 -1.35401e-05
  3  10  12 108 -2.38089e-05
  3  10  12 109 -1.17418e-05
  3  10  12 110 -3.38085e-05
  3  10  12 111 -3.41903e-05
  3  10  12 113 -8.74999e-05
  3  10  12 115 -2.79661e-05
  3  10  12 118 -4.88639e-05
  3  10  12 119  4.88119e-05
  3  10  12 121 -5.32353e-05
  3  10  12 123 -4.55800e-05
  3  10  12 124  1.21416e-04
  3  10  12 130 -8.51748e-05
  3  10  12 131 -2.16641e-04
  3  10  12 134  4.06305e-05
  3  10  12 135 -4.21201e-05
  3  10  12 136 -1.91488e-05
  3  10  12 137 -1.29520e-04
  3  10  12 139  1.18485e-05
  3  10  12 140 -2.95497e-04
  3  10  12 141  2.23655e-04
  3  10  12 142  4.70377e-05
  3  10  12 143 -4.92953e-05
  3  10  12 145  3.46548e-05
  3  10  12 146 -3.39402e-05
  3  10  12 147  3.22306e-04
  3  10  12 148 -4.86347e-05
  3  10  12 149  4.92810e-05
  3  10  12 151  1.81494e-04
  3  10  12 152 -3.73416e-05
  3  10  12 153 -1.69709e-04
  3  10  12 155  1.61630e-05
  3  10  12 161  1.44822e-04
  3  10  12 165 -4.67066e-05
  3  10  12 167 -4.86025e-05
  3  10  12 168  4.73382e-05
  3  10  12 170  4.82488e-05
  3  10  12 172 -1.14234e-04
  3  10  12 175 -4.80489e-05
  3  10  12 176 -4.97118e-05
  3  10  13  10 -1.26508e-05
  3  10  13  12 -1.96287e-04
  3  10  13  13  5.65919e-05
  3  10  13  16  3.31570e-04
  3  10  13  17  3.28881e-04
  3  10  13  18 -1.09400e-05
  3  10  13  20  6.71928e-05
  3  10  13  21 -6.58659e-05
  3  10  13  22 -5.65522e-05
  3  10  13  23 -1.47910e-05
  3  10  13  29  1.50643e-04
  3  10  13  30  1.47269e-05
  3  10  13  34 -8.01191e-05
  3  10  13  35  2.31792e-04
  3  10  13  36 -1.03492e-05
  3  10  13  39 -6.34402e-05
  3  10  13  41  1.38089e-05
  3  10  13  42 -3.70170e-05
  3  10  13  44  1.29538e-04
  3  10  13  45 -1.18349e-04
  3  10  13  50  9.23401e-05
  3  10  13  52 -1.73888e-05
  3  10  13  53 -2.39510e-04
  3  10  13  60  3.14192e-04
  3  10  13  64  1.34109e-04
  3  10  13  65 -5.59695e-04
  3  10  13  67  4.64423e-05
  3  10  13  68 -1.15578e-04
  3  10  13  76 -4.59430e-05
  3  10  13  77  1.56981e-04
  3  10  13  81  4.35328e-05
  3  10  13  82  1.87513e-05
  3  10  13  88  9.99146e-05
  3  10  13  92 -2.70067e-04
  3  10  13  94 -9.33023e-05
  3  10  13  95 -2.65656e-05
  3  10  13  96 -1.59352e-04
  3  10  13  97  5.38372e-05
  3  10  13  99 -1.57930e-05
  3  10  13 101 -2.86969e-05
  3  10  13 102 -6.30804e-05
  3  10  13 103  7.18561e-05
  3  10  13 104 -4.44931e-05
  3  10  13 105 -5.16606e-05
  3  10  13 108  1.31965e-05
  3  10  13 110 -1.41556e-04
  3  10  13 111  1.40891e-04
  3  10  13 113  1.21560e-04
  3  10  13 114  9.79795e-05
  3  10  13 115  4.29285e-05
  3  10  13 118  1.67832e-04
  3  10  13 119  1.68877e-04
  3  10  13 121  2.71001e-05
  3  10  13 123 -1.44669e-04
  3  10  13 125 -5.09904e-05
  3  10  13 130 -2.03196e-04
  3  10  13 131 -2.09033e-05
  3  10  13 132  4.07501e-05
  3  10  13 134  1.24485e-04
  3  10  13 135 -1.24599e-04
  3  10  13 137  2.09405e-04
  3  10  13 139  2.86457e-05
  3  10  13 140 -2.55793e-05
  3  10  13 142 -1.05043e-04
  3  10  13 143 -1.30751e-04
  3  10  13 145  1.23573e-04
  3  10  13 146 -4.14504e-05
  3  10  13 147  2.87105e-05
  3  10  13 148 -1.40186e-04
  3  10  13 149  1.37277e-04
  3  10  13 151 -1.34938e-04
  3  10  13 152 -1.19512e-04
  3  10  13 153  2.50757e-04
  3  10  13 154  1.04670e-05
  3  10  13 156  1.41313e-04
  3  10  13 157 -1.42110e-04
  3  10  13 161  1.58016e-05
  3  10  13 164  1.24416e-04
  3  10  13 165 -1.51183e-04
  3  10  13 167 -1.42003e-04
  3  10  13 168  1.39753e-04
  3  10  13 170  1.47720e-04
  3  10  13 171 -1.39947e-04
  3  10  13 172 -1.54874e-04
  3  10  13 175 -1.45467e-04
  3  10  13 176 -1.53617e-04
  3  10  13 177 -8.56537e-05
  3  10  14   7  4.71518e-04
  3  10  14  10 -8.36294e-05
  3  10  14  13 -1.79948e-04
  3  10  14  16 -3.05483e-04
  3  10  14  17 -7.96616e-04
  3  10  14  18 -3.27169e-04
  3  10  14  19 -2.96008e-04
  3  10  14  20  2.73735e-04
  3  10  14  22  1.03851e-05
  3  10  14  23 -5.84442e-05
  3  10  14  24  2.91500e-04
  3  10  14  27 -2.49677e-04
  3  10  14  30 -6.30342e-05
  3  10  14  31  2.99005e-04
  3  10  14  33 -3.45359e-04
  3  10  14  35 -6.71353e-04
  3  10  14  39 -7.06499e-05
  3  10  14  41 -5.24380e-04
  3  10  14  42  3.30747e-05
  3  10  14  49  2.87739e-04
  3  10  14  50 -3.58931e-04
  3  10  14  51 -1.10234e-04
  3  10  14  52 -3.72038e-05
  3  10  14  53  1.37996e-04
  3  10  14  54 -2.31041e-04
  3  10  14  55 -2.29488e-04
  3  10  14  56  1.73275e-05
  3  10  14  59 -5.16607e-05
  3  10  14  60  2.60632e-04
  3  10  14  64  2.92901e-04
  3  10  14  66  3.26419e-04
  3  10  14  67 -6.57001e-05
  3  10  14  68  1.96384e-04
  3  10  14  71 -2.86356e-04
  3  10  14  76  3.05480e-04
  3  10  14  80 -6.13261e-05
  3  10  14  81 -7.20879e-05
  3  10  14  82 -5.22435e-05
  3  10  14  85 -4.23098e-04
  3  10  14  88  2.71447e-04
  3  10  14  92  1.71440e-05
  3  10  14  94 -2.32636e-04
  3  10  14  95  2.86895e-04
  3  10  14  97  2.35377e-05
  3  10  14  98 -3.10520e-04
  3  10  14  99 -6.34439e-05
  3  10  14 101 -3.26589e-04
  3  10  14 102 -1.07116e-05
  3  10  14 106  2.99468e-04
  3  10  14 107  9.16449e-05
  3  10  14 108 -2.03693e-05
  3  10  14 109  1.07532e-04
  3  10  14 110  3.08594e-04
  3  10  14 111  3.09018e-04
  3  10  14 114  2.24392e-05
  3  10  14 115 -7.03657e-05
  3  10  14 118  3.41217e-04
  3  10  14 119 -3.41740e-04
  3  10  14 120 -1.26205e-04
  3  10  14 121 -2.08656e-05
  3  10  14 123  3.03541e-04
  3  10  14 124 -3.84783e-05
  3  10  14 125  3.20306e-05
  3  10  14 130  1.99028e-04
  3  10  14 131 -1.88248e-05
  3  10  14 132 -5.33358e-05
  3  10  14 133 -7.07411e-05
  3  10  14 134  2.33068e-04
  3  10  14 135  2.35034e-04
  3  10  14 136  3.21870e-04
  3  10  14 137 -4.16750e-04
  3  10  14 139 -4.20551e-05
  3  10  14 141 -3.74580e-05
  3  10  14 142 -3.99763e-04
  3  10  14 143  3.71249e-04
  3  10  14 145 -3.12445e-04
  3  10  14 146  7.83854e-05
  3  10  14 148  3.00879e-04
  3  10  14 149  3.03462e-04
  3  10  14 150 -3.26258e-05
  3  10  14 151  1.91182e-04
  3  10  14 152 -3.24208e-04
  3  10  14 153  1.55336e-04
  3  10  14 154  2.80345e-05
  3  10  14 155 -5.72178e-05
  3  10  14 161 -2.53133e-05
  3  10  14 164 -3.24325e-04
  3  10  14 165  3.05674e-04
  3  10  14 167 -3.01988e-04
  3  10  14 168 -3.07938e-04
  3  10  14 170 -3.00641e-04
  3  10  14 172  3.10433e-04
  3  10  14 175  3.01124e-04
  3  10  14 176  6.70822e-05
  3  10  15  10  8.24586e-05
  3  10  15  13  3.89229e-04
  3  10  15  16  4.48333e-05
  3  10  15  17 -4.87233e-04
  3  10  15  18  3.54984e-04
  3  10  15  20  5.09472e-05
  3  10  15  22  2.14364e-04
  3  10  15  23 -1.38924e-04
  3  10  15  27 -8.07124e-05
  3  10  15  29  2.07366e-05
  3  10  15  30  2.35709e-04
  3  10  15  31  1.40704e-04
  3  10  15  33 -1.71660e-04
  3  10  15  35 -5.39931e-04
  3  10  15  36  3.51459e-04
  3  10  15  39  1.35006e-04
  3  10  15  42 -4.37252e-05
  3  10  15  49  1.23548e-04
  3  10  15  50  7.09692e-05
  3  10  15  51  3.01384e-04
  3  10  15  52  1.72410e-05
  3  10  15  53 -1.61686e-04
  3  10  15  54 -4.74382e-05
  3  10  15  55 -4.60369e-05
  3  10  15  56  1.23677e-04
  3  10  15  58  1.83951e-05
  3  10  15  59  2.82095e-04
  3  10  15  60 -3.03877e-04
  3  10  15  64 -2.52474e-05
  3  10  15  65 -2.91493e-04
  3  10  15  66  1.03090e-04
  3  10  15  67  3.13898e-05
  3  10  15  68  2.81180e-04
  3  10  15  71 -1.23341e-04
  3  10  15  76 -8.65977e-05
  3  10  15  77 -2.81274e-04
  3  10  15  80  2.95559e-04
  3  10  15  81 -1.53916e-04
  3  10  15  82 -7.67609e-05
  3  10  15  88 -1.44598e-05
  3  10  15  89  1.79493e-04
  3  10  15  92  2.79621e-05
  3  10  15  94  2.04173e-04
  3  10  15  95 -2.61723e-04
  3  10  15  96  2.40228e-05
  3  10  15  97  1.63674e-04
  3  10  15  98 -9.80588e-05
  3  10  15  99 -2.01521e-05
  3  10  15 101 -2.97475e-05
  3  10  15 102  1.17425e-04
  3  10  15 106  1.02725e-04
  3  10  15 107 -1.61744e-05
  3  10  15 108  1.63349e-05
  3  10  15 109 -2.89472e-04
  3  10  15 110  1.62526e-04
  3  10  15 111 -1.62180e-04
  3  10  15 115  5.64236e-05
  3  10  15 118 -1.87325e-04
  3  10  15 119 -1.89090e-04
  3  10  15 120  2.92788e-04
  3  10  15 121  1.40591e-04
  3  10  15 123  1.22182e-04
  3  10  15 124 -1.96960e-04
  3  10  15 125 -1.81954e-05
  3  10  15 130 -6.18575e-05
  3  10  15 131 -3.50832e-04
  3  10  15 132 -3.90765e-05
  3  10  15 133  2.83211e-04
  3  10  15 134  7.70429e-05
  3  10  15 135  8.02428e-05
  3  10  15 136  1.18912e-04
  3  10  15 137  1.79918e-04
  3  10  15 139  2.42477e-05
  3  10  15 140 -3.36637e-04
  3  10  15 141 -2.23708e-04
  3  10  15 142  7.80831e-05
  3  10  15 143  7.57979e-05
  3  10  15 145 -5.37390e-05
  3  10  15 147  3.39173e-04
  3  10  15 148  1.39871e-04
  3  10  15 149  1.39612e-04
  3  10  15 150  3.42306e-04
  3  10  15 151 -2.03382e-04
  3  10  15 152  3.31196e-05
  3  10  15 153 -3.79553e-04
  3  10  15 157  1.44588e-05
  3  10  15 160  2.91709e-04
  3  10  15 161 -3.00955e-04
  3  10  15 164 -4.47456e-05
  3  10  15 167 -1.35622e-04
  3  10  15 168 -3.35289e-05
  3  10  15 169 -1.37430e-04
  3  10  15 170 -1.37470e-04
  3  10  15 172  1.83404e-04
  3  10  15 173 -1.46001e-04
  3  10  15 175  1.36116e-04
  3  10  15 176  1.89820e-04
  3  10  16   8 -2.48815e-04
  3  10  16   9  2.50492e-04
  3  10  16  10 -1.64236e-04
  3  10  16  11 -1.63863e-04
  3  10  16  14 -4.83297e-04
  3  10  16  15  4.80454e-04
  3  10  16  20  7.52087e-05
  3  10  16  25 -2.43329e-04
  3  10  16  26  2.42353e-04
  3  10  16  27  4.57414e-04
  3  10  16  28 -4.55683e-04
  3  10  16  37 -2.28679e-04
  3  10  16  38  2.33149e-04
  3  10  16  44 -4.65132e-05
  3  10  16  46  5.42687e-04
  3  10  16  47  5.42376e-04
  3  10  16  48 -3.04935e-04
  3  10  16  49  3.06282e-04
  3  10  16  53  7.00686e-05
  3  10  16  54  9.44299e-05
  3  10  16  57 -2.46857e-04
  3  10  16  59 -1.40168e-03
  3  10  16  61  2.39067e-04
  3  10  16  62 -2.43852e-04
  3  10  16  63 -9.83432e-05
  3  10  16  64  9.83540e-05
  3  10  16  69  6.54621e-05
  3  10  16  70 -6.59645e-05
  3  10  16  72 -4.07810e-04
  3  10  16  74 -1.19550e-05
  3  10  16  79  5.88159e-05
  3  10  16  83  1.78338e-04
  3  10  16  84 -1.78325e-04
  3  10  16  86 -4.01801e-05
  3  10  16  87 -4.01757e-05
  3  10  16  91 -1.31098e-05
  3  10  16  93  7.35332e-05
  3  10  16  94 -7.12121e-05
  3  10  16  96  1.50987e-05
  3  10  16  97 -1.19723e-04
  3  10  16 105  5.81466e-04
  3  10  16 112  1.95702e-04
  3  10  16 116 -5.80975e-04
  3  10  16 118  4.99936e-04
  3  10  16 122 -2.84851e-04
  3  10  16 125 -3.58746e-04
  3  10  16 127  3.66991e-04
  3  10  16 129 -2.43167e-04
  3  10  16 134  3.49957e-04
  3  10  16 142  7.18087e-05
  3  10  16 144 -6.54651e-04
  3  10  16 153 -1.34582e-04
  3  10  16 154 -1.48861e-04
  3  10  16 158  1.06565e-05
  3  10  16 159  1.43536e-05
  3  10  17  13 -6.83265e-04
  3  10  17  16  3.67204e-05
  3  10  17  17  6.72254e-05
  3  10  17  18 -2.06908e-05
  3  10  17  22  1.72402e-04
  3  10  17  23 -6.49137e-05
  3  10  17  29  1.69675e-05
  3  10  17  34 -6.87783e-05
  3  10  17  35  3.55677e-05
  3  10  17  36 -1.70181e-05
  3  10  17  39 -1.64633e-04
  3  10  17  42  2.40024e-04
  3  10  17  44  1.23887e-04
  3  10  17  45 -1.25661e-04
  3  10  17  50  3.20304e-04
  3  10  17  53  1.92939e-04
  3  10  17  56  4.40207e-04
  3  10  17  58 -9.75255e-05
  3  10  17  60 -3.19489e-04
  3  10  17  64  2.40911e-04
  3  10  17  65  1.89461e-05
  3  10  17  67  8.57426e-05
  3  10  17  68 -4.04749e-04
  3  10  17  76 -3.62506e-05
  3  10  17  81  2.43759e-04
  3  10  17  82 -1.08106e-05
  3  10  17  88  3.30463e-05
  3  10  17  90 -7.15837e-05
  3  10  17  92  1.98033e-05
  3  10  17  94  3.27498e-04
  3  10  17  95 -3.27595e-04
  3  10  17  97  3.57549e-04
  3  10  17  99  7.83102e-05
  3  10  17 102  5.31963e-04
  3  10  17 107 -8.40751e-05
  3  10  17 108  2.28314e-05
  3  10  17 109 -5.26969e-04
  3  10  17 115  1.19563e-05
  3  10  17 118 -3.78359e-04
  3  10  17 119 -4.02285e-04
  3  10  17 120 -1.58794e-05
  3  10  17 121  5.57337e-05
  3  10  17 124 -1.70090e-04
  3  10  17 130  1.16948e-04
  3  10  17 132 -1.03510e-04
  3  10  17 133  7.43354e-04
  3  10  17 136  3.71485e-04
  3  10  17 137  5.58987e-04
  3  10  17 139 -9.75417e-05
  3  10  17 140 -1.64602e-05
  3  10  17 142  1.99398e-04
  3  10  17 143 -1.96456e-04
  3  10  17 146 -3.33863e-04
  3  10  17 150 -2.73792e-05
  3  10  17 151 -4.25304e-04
  3  10  17 152 -5.63735e-05
  3  10  17 154 -4.19215e-04
  3  10  17 155 -3.53892e-05
  3  10  17 157  4.76912e-05
  3  10  17 161  1.43585e-05
  3  10  17 163 -1.22468e-04
  3  10  17 164  3.22652e-04
  3  10  17 165 -1.69308e-05
  3  10  17 167 -7.49971e-05
  3  10  17 170  1.50199e-04
  3  10  17 171 -1.39633e-05
  3  10  17 172  1.50408e-04
  3  10  17 175 -1.29896e-04
  3  10  17 176 -1.10738e-04
  3  10  17 177  1.71664e-05
  3  10  18   7 -2.96641e-04
  3  10  18  12  1.69515e-04
  3  10  18  13  2.14443e-04
  3  10  18  16 -2.06143e-04
  3  10  18  17  3.66621e-05
  3  10  18  18 -2.36932e-03
  3  10  18  22  7.55354e-04
  3  10  18  23 -4.51998e-05
  3  10  18  29 -2.41869e-05
  3  10  18  30 -3.82083e-05
  3  10  18  34  1.27674e-04
  3  10  18  35  1.69259e-05
  3  10  18  36 -2.39691e-04
  3  10  18  39 -2.27965e-04
  3  10  18  42 -3.82108e-05
  3  10  18  44 -2.49828e-04
  3  10  18  45 -2.48444e-04
  3  10  18  50  1.10037e-04
  3  10  18  51 -2.19542e-05
  3  10  18  52 -1.60728e-05
  3  10  18  53 -1.20934e-04
  3  10  18  56 -3.75844e-04
  3  10  18  58  1.58974e-04
  3  10  18  59 -1.75409e-05
  3  10  18  60 -4.49144e-04
  3  10  18  61  1.89796e-05
  3  10  18  62 -1.44177e-05
  3  10  18  64 -6.55520e-05
  3  10  18  65  3.44462e-04
  3  10  18  66  1.13762e-03
  3  10  18  67 -1.40587e-04
  3  10  18  68 -5.02977e-05
  3  10  18  69 -3.13825e-05
  3  10  18  70 -1.03651e-05
  3  10  18  76 -1.09163e-04
  3  10  18  80 -8.36564e-05
  3  10  18  81  4.48273e-04
  3  10  18  85 -2.38961e-04
  3  10  18  88  3.16991e-04
  3  10  18  90 -1.61968e-05
  3  10  18  92  1.71857e-03
  3  10  18  94 -1.11196e-04
  3  10  18  95 -4.06798e-04
  3  10  18  96 -3.51416e-05
  3  10  18  97 -2.50711e-04
  3  10  18  98 -1.69463e-05
  3  10  18  99 -5.61972e-05
  3  10  18 101 -1.20132e-04
  3  10  18 102 -3.88464e-04
  3  10  18 103  5.15113e-04
  3  10  18 105  1.35850e-05
  3  10  18 106 -1.70954e-05
  3  10  18 107  1.50414e-04
  3  10  18 108 -4.42080e-05
  3  10  18 109  1.69528e-05
  3  10  18 114  1.68157e-05
  3  10  18 115 -2.25061e-05
  3  10  18 118  1.18929e-04
  3  10  18 119  1.25175e-04
  3  10  18 120 -1.66456e-05
  3  10  18 121 -1.15805e-04
  3  10  18 125 -1.44039e-05
  3  10  18 130  3.36402e-04
  3  10  18 131 -1.40915e-05
  3  10  18 132  1.77435e-04
  3  10  18 133 -1.63475e-05
  3  10  18 136  1.67034e-05
  3  10  18 137 -5.05545e-05
  3  10  18 139  1.45667e-04
  3  10  18 140 -1.45025e-05
  3  10  18 142  3.90518e-05
  3  10  18 143 -3.96836e-05
  3  10  18 146  1.03422e-04
  3  10  18 147  1.50225e-05
  3  10  18 150 -1.56938e-05
  3  10  18 151  1.31943e-04
  3  10  18 152 -1.43611e-05
  3  10  18 153 -1.12982e-04
  3  10  18 154  5.40462e-05
  3  10  18 155 -1.30526e-05
  3  10  18 156 -1.67499e-05
  3  10  18 157 -1.47905e-04
  3  10  18 158  1.05346e-05
  3  10  18 159  1.42858e-05
  3  10  18 160 -1.70029e-05
  3  10  18 164 -5.25753e-05
  3  10  18 169 -7.12922e-05
  3  10  18 172 -1.68853e-04
  3  10  18 173 -4.16747e-05
  3  10  18 176 -1.18254e-04
  3  11  12   7  2.01708e-04
  3  11  12  13 -1.94585e-04
  3  11  12  16  1.37857e-04
  3  11  12  17  3.28884e-04
  3  11  12  18 -1.63745e-04
  3  11  12  19 -1.50784e-04
  3  11  12  20  6.89907e-05
  3  11  12  21  6.77616e-05
  3  11  12  22  4.94785e-05
  3  11  12  23 -1.47932e-05
  3  11  12  24 -1.36204e-04
  3  11  12  30  8.56711e-05
  3  11  12  34 -8.95864e-05
  3  11  12  35  2.31798e-04
  3  11  12  36 -1.60662e-05
  3  11  12  39 -6.34428e-05
  3  11  12  42 -3.88585e-05
  3  11  12  43  7.56536e-05
  3  11  12  44  1.73840e-04
  3  11  12  45 -1.84140e-04
  3  11  12  50 -4.47730e-05
  3  11  12  51  7.83245e-05
  3  11  12  52  1.81720e-04
  3  11  12  53 -2.39518e-04
  3  11  12  59  6.31238e-05
  3  11  12  60  3.14192e-04
  3  11  12  64  1.36396e-04
  3  11  12  65  1.70491e-04
  3  11  12  66  1.66388e-04
  3  11  12  67  4.64434e-05
  3  11  12  68 -1.15579e-04
  3  11  12  76 -4.58686e-05
  3  11  12  77  1.36805e-04
  3  11  12  81  4.35385e-05
  3  11  12  82  1.87500e-05
  3  11  12  88  1.38690e-04
  3  11  12  92  1.19814e-04
  3  11  12  94 -8.91818e-05
  3  11  12  95 -2.38480e-05
  3  11  12  96  4.91636e-05
  3  11  12  97  3.84992e-05
  3  11  12  98  1.10585e-04
  3  11  12  99 -1.57923e-05
  3  11  12 101  2.88855e-05
  3  11  12 102 -6.30813e-05
  3  11  12 103  6.22540e-05
  3  11  12 104 -3.91215e-05
  3  11  12 105  4.62806e-05
  3  11  12 106  1.00123e-04
  3  11  12 108  1.31971e-05
  3  11  12 109 -4.40575e-05
  3  11  12 110 -1.43598e-04
  3  11  12 111 -1.42848e-04
  3  11  12 113 -1.12066e-04
  3  11  12 114 -1.69798e-04
  3  11  12 115  4.29296e-05
  3  11  12 118 -1.69421e-04
  3  11  12 119  1.70469e-04
  3  11  12 120  3.04463e-05
  3  11  12 121  2.71012e-05
  3  11  12 123 -1.47721e-04
  3  11  12 125  1.15815e-04
  3  11  12 130 -5.48496e-05
  3  11  12 131  1.07307e-05
  3  11  12 132  4.07515e-05
  3  11  12 133  2.85563e-04
  3  11  12 134  1.31538e-04
  3  11  12 135  1.25185e-04
  3  11  12 137  2.10421e-04
  3  11  12 139  2.86457e-05
  3  11  12 141 -6.65191e-05
  3  11  12 143 -1.40786e-04
  3  11  12 145 -1.44571e-04
  3  11  12 147  1.18325e-05
  3  11  12 148  1.43669e-04
  3  11  12 149  1.43406e-04
  3  11  12 151  1.14988e-04
  3  11  12 152 -1.87151e-04
  3  11  12 153  2.50466e-04
  3  11  12 154 -2.46333e-05
  3  11  12 156 -1.46907e-04
  3  11  12 157  1.42144e-04
  3  11  12 160  5.23742e-05
  3  11  12 161  1.58339e-05
  3  11  12 164 -2.55258e-05
  3  11  12 165 -1.49737e-04
  3  11  12 167 -1.42540e-04
  3  11  12 168 -1.66840e-05
  3  11  12 169 -1.47377e-04
  3  11  12 170  1.48178e-04
  3  11  12 172  7.87645e-05
  3  11  12 173 -1.61660e-04
  3  11  12 175 -1.46203e-04
  3  11  12 176 -1.53623e-04
  3  11  12 177 -4.91654e-05
  3  11  13  10 -2.26650e-05
  3  11  13  12  1.65634e-04
  3  11  13  13 -3.09983e-05
  3  11  13  16  5.01225e-05
  3  11  13  17 -1.66685e-04
  3  11  13  18  1.33787e-04
  3  11  13  20  3.76596e-05
  3  11  13  21  3.95682e-05
  3  11  13  22  6.00817e-05
  3  11  13  23 -1.17519e-05
  3  11  13  24  4.35989e-04
  3  11  13  30  1.14894e-04
  3  11  13  34 -2.06419e-04
  3  11  13  35 -2.43233e-04
  3  11  13  39  8.61359e-05
  3  11  13  42 -5.55389e-05
  3  11  13  43 -5.61889e-05
  3  11  13  44  1.77183e-04
  3  11  13  45 -1.76005e-04
  3  11  13  50 -8.10424e-05
  3  11  13  52  1.54073e-04
  3  11  13  53 -1.30419e-04
  3  11  13  58  1.38354e-05
  3  11  13  59  9.91517e-05
  3  11  13  60 -2.36963e-05
  3  11  13  65 -1.44647e-04
  3  11  13  66 -1.03829e-04
  3  11  13  67  1.46488e-05
  3  11  13  68  1.31670e-04
  3  11  13  76 -1.99151e-05
  3  11  13  77 -4.41412e-04
  3  11  13  81 -1.14151e-04
  3  11  13  82 -4.31268e-05
  3  11  13  88 -5.79956e-05
  3  11  13  92  2.17750e-05
  3  11  13  94 -5.83964e-05
  3  11  13  95 -8.09950e-05
  3  11  13  96  1.56297e-05
  3  11  13  97  3.69787e-05
  3  11  13  99  2.00445e-05
  3  11  13 101 -5.69999e-05
  3  11  13 102 -1.37711e-05
  3  11  13 106  1.46927e-04
  3  11  13 107  1.35398e-05
  3  11  13 108  2.38089e-05
  3  11  13 109 -1.17391e-04
  3  11  13 110  4.00262e-05
  3  11  13 111 -4.05934e-05
  3  11  13 113 -8.50721e-05
  3  11  13 115  2.79655e-05
  3  11  13 118 -4.97587e-05
  3  11  13 119 -4.95013e-05
  3  11  13 120  1.35413e-04
  3  11  13 121  5.32359e-05
  3  11  13 123  1.37893e-05
  3  11  13 124 -1.21413e-04
  3  11  13 125  1.10927e-04
  3  11  13 130 -3.78536e-05
  3  11  13 134 -6.17515e-05
  3  11  13 135 -4.38966e-05
  3  11  13 136 -9.59523e-05
  3  11  13 137  1.27836e-04
  3  11  13 139 -1.18483e-05
  3  11  13 141 -6.90814e-05
  3  11  13 143 -3.96072e-04
  3  11  13 145 -1.46163e-04
  3  11  13 146  7.41737e-05
  3  11  13 147  4.86452e-05
  3  11  13 148 -5.18735e-05
  3  11  13 149 -5.19169e-05
  3  11  13 151  8.61449e-05
  3  11  13 153  1.64257e-04
  3  11  13 154  2.15373e-05
  3  11  13 155 -4.93919e-05
  3  11  13 160  1.25601e-04
  3  11  13 161 -1.44692e-04
  3  11  13 164  1.76428e-05
  3  11  13 165  8.92162e-05
  3  11  13 167  4.96285e-05
  3  11  13 168  1.83013e-05
  3  11  13 169  8.85484e-05
  3  11  13 170 -4.87099e-05
  3  11  13 171  4.92634e-05
  3  11  13 173  8.41074e-05
  3  11  13 175  4.87459e-05
  3  11  13 176  4.97107e-05
  3  11  14   7 -3.03576e-04
  3  11  14   8 -1.15179e-05
  3  11  14  10 -8.20230e-05
  3  11  14  12 -3.43242e-05
  3  11  14  13  2.14654e-04
  3  11  14  16 -2.38806e-04
  3  11  14  17  4.87207e-04
  3  11  14  18  1.73298e-05
  3  11  14  19 -5.09333e-04
  3  11  14  20 -5.86966e-05
  3  11  14  22 -1.32912e-04
  3  11  14  23  1.38923e-04
  3  11  14  27  9.65426e-05
  3  11  14  29 -2.99617e-04
  3  11  14  30 -1.19771e-04
  3  11  14  31  1.49044e-04
  3  11  14  33  1.90929e-04
  3  11  14  35  5.39927e-04
  3  11  14  39 -1.34998e-04
  3  11  14  40  2.46376e-04
  3  11  14  41  3.05948e-04
  3  11  14  42  1.22557e-04
  3  11  14  43 -2.09677e-04
  3  11  14  49 -1.29135e-04
  3  11  14  50  3.29906e-04
  3  11  14  51 -2.99148e-04
  3  11  14  52  2.67566e-04
  3  11  14  53  1.61676e-04
  3  11  14  54  4.20203e-05
  3  11  14  55  4.12574e-05
  3  11  14  56 -1.10751e-04
  3  11  14  58 -1.83949e-05
  3  11  14  60  3.03874e-04
  3  11  14  64  2.94791e-05
  3  11  14  67 -3.13900e-05
  3  11  14  68 -2.81176e-04
  3  11  14  71 -1.98094e-04
  3  11  14  76  3.05862e-05
  3  11  14  80 -2.98204e-04
  3  11  14  81  1.53911e-04
  3  11  14  82  7.67580e-05
  3  11  14  85  3.04276e-04
  3  11  14  88 -1.44560e-05
  3  11  14  92 -3.09862e-04
  3  11  14  94 -2.62172e-04
  3  11  14  95 -2.34893e-05
  3  11  14  96 -3.23812e-04
  3  11  14  97 -1.13763e-04
  3  11  14  99  2.01504e-05
  3  11  14 101 -2.90498e-05
  3  11  14 102  1.50167e-05
  3  11  14 103 -3.03083e-04
  3  11  14 107  1.61754e-05
  3  11  14 108 -1.63343e-05
  3  11  14 110 -1.65318e-04
  3  11  14 111 -1.65207e-04
  3  11  14 114 -1.19959e-04
  3  11  14 115 -5.64239e-05
  3  11  14 118 -1.88155e-04
  3  11  14 119  1.89685e-04
  3  11  14 121 -1.40591e-04
  3  11  14 123 -1.04111e-04
  3  11  14 124  1.96961e-04
  3  11  14 125 -2.73940e-04
  3  11  14 130  9.54129e-05
  3  11  14 131  1.10359e-04
  3  11  14 132  3.90756e-05
  3  11  14 133  1.09141e-05
  3  11  14 134 -1.11933e-04
  3  11  14 135  8.20254e-05
  3  11  14 137 -1.80940e-04
  3  11  14 139 -2.42477e-05
  3  11  14 140  3.53627e-05
  3  11  14 141  1.41943e-04
  3  11  14 143  2.73485e-04
  3  11  14 145 -5.90233e-05
  3  11  14 146 -9.51469e-05
  3  11  14 147 -3.66515e-05
  3  11  14 148  1.37280e-04
  3  11  14 149 -1.37025e-04
  3  11  14 151 -9.08789e-05
  3  11  14 153  3.74765e-04
  3  11  14 155  3.62421e-05
  3  11  14 156 -1.40008e-04
  3  11  14 157  1.42959e-04
  3  11  14 160 -3.15508e-04
  3  11  14 161  3.01060e-04
  3  11  14 164 -4.47481e-05
  3  11  14 165 -1.35540e-04
  3  11  14 167  1.36074e-04
  3  11  14 168 -3.35338e-05
  3  11  14 169 -1.34695e-04
  3  11  14 170  1.37342e-04
  3  11  14 172 -5.86161e-05
  3  11  14 173 -1.20923e-04
  3  11  14 175 -1.36399e-04
  3  11  14 176 -2.25807e-04
  3  11  14 177  3.03805e-04
  3  11  15  10 -7.89232e-05
  3  11  15  12 -3.25827e-04
  3  11  15  13  4.98421e-04
  3  11  15  16 -5.08421e-05
  3  11  15  17 -7.96670e-04
  3  11  15  20  2.82335e-04
  3  11  15  22 -5.41642e-05
  3  11  15  23 -5.84440e-05
  3  11  15  24  3.03911e-04
  3  11  15  27 -2.46884e-04
  3  11  15  29 -1.39032e-04
  3  11  15  30 -9.85824e-05
  3  11  15  31 -2.98954e-04
  3  11  15  33 -3.41731e-04
  3  11  15  35 -6.71356e-04
  3  11  15  36  3.00496e-04
  3  11  15  39 -7.06468e-05
  3  11  15  40 -2.80305e-04
  3  11  15  41  1.54456e-05
  3  11  15  42  3.30955e-05
  3  11  15  43  3.13575e-04
  3  11  15  49  2.85449e-04
  3  11  15  50 -9.04223e-05
  3  11  15  51 -1.70444e-04
  3  11  15  52 -2.97477e-04
  3  11  15  53  1.38008e-04
  3  11  15  54 -2.17039e-04
  3  11  15  55 -2.17190e-04
  3  11  15  56  2.42471e-05
  3  11  15  60  2.60635e-04
  3  11  15  64  2.86291e-04
  3  11  15  65  3.05336e-04
  3  11  15  66 -1.87571e-05
  3  11  15  67 -6.57006e-05
  3  11  15  68  1.96387e-04
  3  11  15  71 -3.12531e-04
  3  11  15  76 -4.89392e-04
  3  11  15  77 -3.00017e-04
  3  11  15  80 -2.33726e-04
  3  11  15  81 -7.20984e-05
  3  11  15  82 -5.22449e-05
  3  11  15  88 -2.71449e-04
  3  11  15  89  3.02846e-04
  3  11  15  92 -2.40594e-04
  3  11  15  94 -2.23522e-04
  3  11  15  95  2.36452e-04
  3  11  15  96 -1.54176e-04
  3  11  15  97 -3.73478e-05
  3  11  15  98  2.79573e-05
  3  11  15  99 -6.34420e-05
  3  11  15 101  3.25649e-04
  3  11  15 102  1.70046e-04
  3  11  15 103 -1.54862e-04
  3  11  15 106 -1.06767e-05
  3  11  15 107  9.16439e-05
  3  11  15 108 -2.03692e-05
  3  11  15 110  3.08583e-04
  3  11  15 111 -3.08111e-04
  3  11  15 114  2.87893e-04
  3  11  15 115 -7.03663e-05
  3  11  15 118 -3.40833e-04
  3  11  15 119 -3.42836e-04
  3  11  15 121 -2.08657e-05
  3  11  15 123  2.96513e-04
  3  11  15 124 -3.84761e-05
  3  11  15 125  3.20200e-04
  3  11  15 130  1.09375e-04
  3  11  15 131 -3.52549e-05
  3  11  15 132 -5.33357e-05
  3  11  15 134  2.44637e-04
  3  11  15 135 -2.35876e-04
  3  11  15 136 -1.94302e-05
  3  11  15 137 -4.17132e-04
  3  11  15 139 -4.20546e-05
  3  11  15 140 -3.44109e-05
  3  11  15 141  7.12272e-05
  3  11  15 143  2.31246e-04
  3  11  15 145  2.47838e-04
  3  11  15 146  1.42093e-04
  3  11  15 147  2.86548e-05
  3  11  15 148 -3.00795e-04
  3  11  15 149  2.98729e-04
  3  11  15 151 -1.24351e-04
  3  11  15 152  2.87495e-04
  3  11  15 153  1.53672e-04
  3  11  15 154 -2.86366e-05
  3  11  15 155 -2.39669e-05
  3  11  15 156  2.99813e-04
  3  11  15 157 -3.06896e-04
  3  11  15 161 -2.53042e-05
  3  11  15 164  3.24329e-04
  3  11  15 167 -3.01420e-04
  3  11  15 168  3.07926e-04
  3  11  15 170 -3.00639e-04
  3  11  15 172 -1.29771e-04
  3  11  15 173  1.03498e-05
  3  11  15 175  3.01349e-04
  3  11  15 176  4.06492e-04
  3  11  15 177  1.45431e-04
  3  11  16   8 -1.64748e-04
  3  11  16   9 -1.59640e-04
  3  11  16  10 -3.90543e-05
  3  11  16  11 -4.13034e-05
  3  11  16  14  5.46633e-04
  3  11  16  15  5.47085e-04
  3  11  16  20  1.63303e-04
  3  11  16  25 -3.53469e-04
  3  11  16  26  3.53877e-04
  3  11  16  27 -1.62102e-04
  3  11  16  28 -1.61325e-04
  3  11  16  32 -3.55441e-05
  3  11  16  37 -1.47640e-04
  3  11  16  38 -1.48855e-04
  3  11  16  44 -5.55376e-05
  3  11  16  46 -5.22583e-04
  3  11  16  47  5.21966e-04
  3  11  16  48 -6.64844e-04
  3  11  16  49 -6.64623e-04
  3  11  16  53  1.21912e-04
  3  11  16  54 -4.61793e-04
  3  11  16  57 -3.34103e-04
  3  11  16  59 -1.59946e-05
  3  11  16  61  9.82378e-05
  3  11  16  62 -1.00235e-04
  3  11  16  63 -1.11802e-04
  3  11  16  64  1.11958e-04
  3  11  16  69 -3.06167e-04
  3  11  16  70 -3.06499e-04
  3  11  16  72  1.22813e-04
  3  11  16  79 -2.89718e-04
  3  11  16  93 -1.29711e-04
  3  11  16  94 -1.26479e-04
  3  11  16  96 -3.66221e-05
  3  11  16 105  3.70768e-04
  3  11  16 111 -1.64111e-05
  3  11  16 112 -1.43165e-04
  3  11  16 116 -7.03597e-05
  3  11  16 118 -2.18753e-04
  3  11  16 127 -5.34932e-05
  3  11  16 129  9.11879e-05
  3  11  16 134 -5.85552e-04
  3  11  16 149 -2.19113e-04
  3  11  16 153 -3.15565e-05
  3  11  16 158  1.47194e-05
  3  11  16 159 -1.40273e-05
  3  11  17   8 -3.04935e-05
  3  11  17  13  7.93547e-05
  3  11  17  16  3.09566e-05
  3  11  17  17 -3.66558e-05
  3  11  17  18  2.57927e-03
  3  11  17  22 -2.18052e-04
  3  11  17  23  4.52065e-05
  3  11  17  24  1.96049e-05
  3  11  17  29 -2.54853e-05
  3  11  17  30  2.92419e-05
  3  11  17  34 -1.48960e-04
  3  11  17  35 -1.69245e-05
  3  11  17  36  4.20656e-05
  3  11  17  39  2.27969e-04
  3  11  17  40  1.81021e-05
  3  11  17  42  1.59493e-04
  3  11  17  43 -2.49331e-05
  3  11  17  44 -2.10654e-04
  3  11  17  45  2.11567e-04
  3  11  17  50 -9.80077e-05
  3  11  17  52  1.76641e-05
  3  11  17  53  4.93545e-05
  3  11  17  56  3.77101e-04
  3  11  17  58 -1.59016e-04
  3  11  17  60  4.49139e-04
  3  11  17  61 -1.91191e-05
  3  11  17  62 -1.48596e-05
  3  11  17  64 -1.11815e-04
  3  11  17  65 -4.16505e-05
  3  11  17  66 -1.19311e-03
  3  11  17  67  1.40581e-04
  3  11  17  68  5.02803e-05
  3  11  17  69  2.80997e-05
  3  11  17  76 -1.51669e-05
  3  11  17  77 -2.05396e-05
  3  11  17  81 -4.48268e-04
  3  11  17  88  3.04797e-04
  3  11  17  92 -1.83044e-03
  3  11  17  94 -1.36917e-04
  3  11  17  95  1.21304e-04
  3  11  17  97  2.50706e-04
  3  11  17  98  1.74384e-05
  3  11  17  99  5.62027e-05
  3  11  17 102  3.88460e-04
  3  11  17 103 -5.30553e-04
  3  11  17 106  1.73170e-05
  3  11  17 107 -1.50409e-04
  3  11  17 108  4.42079e-05
  3  11  17 114 -1.72870e-05
  3  11  17 115  2.25008e-05
  3  11  17 118 -1.04122e-04
  3  11  17 119 -1.09625e-04
  3  11  17 120  1.71664e-05
  3  11  17 121  1.15800e-04
  3  11  17 130 -5.37708e-05
  3  11  17 131  1.63158e-05
  3  11  17 132 -1.77440e-04
  3  11  17 137  4.26615e-05
  3  11  17 139 -1.45668e-04
  3  11  17 140  1.57617e-05
  3  11  17 143 -4.92685e-05
  3  11  17 145 -5.19118e-05
  3  11  17 146 -9.52377e-05
  3  11  17 147 -1.60917e-05
  3  11  17 151 -1.17379e-04
  3  11  17 154  5.47886e-05
  3  11  17 155  1.10554e-05
  3  11  17 156  1.68348e-05
  3  11  17 157  1.47907e-04
  3  11  17 158  1.05426e-05
  3  11  17 159 -1.43307e-05
  3  11  17 160  1.71970e-05
  3  11  17 164 -5.25701e-05
  3  11  17 165  1.15660e-04
  3  11  17 169  7.66331e-05
  3  11  17 172  1.68863e-04
  3  11  17 173  4.48795e-05
  3  11  17 176  1.18254e-04
  3  11  18   7 -1.22476e-05
  3  11  18   8 -3.74197e-05
  3  11  18  12  1.75135e-05
  3  11  18  13 -4.97487e-04
  3  11  18  16  1.48844e-05
  3  11  18  17  6.72169e-05
  3  11  18  18  1.20421e-05
  3  11  18  22 -1.38866e-04
  3  11  18  23 -6.49444e-05
  3  11  18  24  3.95538e-04
  3  11  18  29 -1.71686e-05
  3  11  18  34  5.97897e-05
  3  11  18  35  3.55640e-05
  3  11  18  36 -1.50938e-05
  3  11  18  39 -1.64620e-04
  3  11  18  40  1.61530e-05
  3  11  18  42  9.63478e-05
  3  11  18  43 -1.21738e-03
  3  11  18  44  1.79525e-04
  3  11  18  45  1.81886e-04
  3  11  18  50  4.77501e-04
  3  11  18  51 -1.79895e-05
  3  11  18  53  6.91953e-05
  3  11  18  56  4.18406e-04
  3  11  18  58 -9.75394e-05
  3  11  18  59 -2.95515e-05
  3  11  18  60 -3.19458e-04
  3  11  18  64 -1.79231e-04
  3  11  18  65  1.13082e-05
  3  11  18  67  8.57481e-05
  3  11  18  68 -4.04743e-04
  3  11  18  76 -1.42635e-05
  3  11  18  77 -4.81270e-05
  3  11  18  80 -1.32880e-05
  3  11  18  81  2.43762e-04
  3  11  18  82 -1.08089e-05
  3  11  18  85 -1.37234e-05
  3  11  18  88 -1.39914e-05
  3  11  18  89 -1.77076e-05
  3  11  18  90 -8.16536e-05
  3  11  18  92 -1.59828e-05
  3  11  18  94 -3.08721e-04
  3  11  18  95 -2.13657e-04
  3  11  18  96 -1.71243e-05
  3  11  18  97  2.47823e-04
  3  11  18  99  7.82785e-05
  3  11  18 101  2.65800e-04
  3  11  18 102  5.32004e-04
  3  11  18 105 -2.27786e-05
  3  11  18 107 -8.41036e-05
  3  11  18 108  2.28349e-05
  3  11  18 115  1.19498e-05
  3  11  18 118 -3.60059e-04
  3  11  18 119 -3.83915e-04
  3  11  18 120 -1.55050e-05
  3  11  18 121  5.57346e-05
  3  11  18 124 -1.70112e-04
  3  11  18 130 -2.46489e-05
  3  11  18 132 -1.03505e-04
  3  11  18 133 -1.12997e-05
  3  11  18 137  5.54947e-04
  3  11  18 139 -9.75416e-05
  3  11  18 140 -1.61598e-05
  3  11  18 143 -1.26780e-04
  3  11  18 146 -3.05070e-04
  3  11  18 151 -4.30613e-04
  3  11  18 153 -3.11077e-04
  3  11  18 154  4.16409e-04
  3  11  18 155 -2.79941e-05
  3  11  18 157  4.76837e-05
  3  11  18 161  1.43460e-05
  3  11  18 164 -3.22639e-04
  3  11  18 167  7.50016e-05
  3  11  18 170  1.50488e-04
  3  11  18 171  1.39786e-05
  3  11  18 172  1.50349e-04
  3  11  18 175 -1.30838e-04
  3  11  18 176 -1.10667e-04
  3  11  18 177 -1.70955e-05
  3  12  13   7 -1.60018e-05
  3  12  13  18 -2.39838e-05
  3  12  13  19 -1.78731e-05
  3  12  13  24  9.15714e-05
  3  12  13  29  2.74532e-05
  3  12  13  36  1.76963e-04
  3  12  13  40 -2.30812e-05
  3  12  13  41  3.31429e-05
  3  12  13  43  7.48132e-05
  3  12  13  51  1.02471e-05
  3  12  13  59 -5.58619e-05
  3  12  13  65  4.17902e-05
  3  12  13  66  2.81341e-05
  3  12  13  71 -1.27855e-04
  3  12  13  77 -7.36311e-05
  3  12  13  80  5.47204e-05
  3  12  13  85 -5.08274e-05
  3  12  13  89  3.68488e-05
  3  12  13 109  3.87028e-05
  3  12  13 120 -3.13683e-05
  3  12  13 125 -7.29539e-05
  3  12  13 131  3.22833e-05
  3  12  13 133 -7.04384e-05
  3  12  13 140  3.46819e-05
  3  12  13 147 -5.02478e-05
  3  12  13 150 -9.71935e-05
  3  12  13 152  3.90455e-05
  3  12  13 160 -2.63444e-05
  3  12  13 173 -2.10450e-05
  3  12  14  12 -1.13164e-05
  3  12  14  13 -5.62302e-05
  3  12  14  16 -4.25355e-05
  3  12  14  17  4.48099e-05
  3  12  14  18 -1.61440e-05
  3  12  14  21 -8.21190e-05
  3  12  14  23  3.54954e-05
  3  12  14  24 -2.18771e-05
  3  12  14  27  2.12079e-05
  3  12  14  29 -2.29001e-05
  3  12  14  31  1.90458e-05
  3  12  14  33 -2.14344e-05
  3  12  14  34  2.13592e-05
  3  12  14  35 -2.56490e-05
  3  12  14  41 -1.57249e-05
  3  12  14  43  8.99853e-05
  3  12  14  44 -1.26506e-05
  3  12  14  45 -1.24135e-05
  3  12  14  50  1.21385e-05
  3  12  14  52  1.30750e-05
  3  12  14  54  2.48584e-05
  3  12  14  55  2.65064e-05
  3  12  14  56  1.80184e-05
  3  12  14  58 -1.27351e-05
  3  12  14  59 -2.32642e-05
  3  12  14  65 -2.58409e-05
  3  12  14  66  1.81507e-05
  3  12  14  68 -3.55545e-05
  3  12  14  69  2.11966e-05
  3  12  14  71  1.69622e-05
  3  12  14  76 -2.83506e-05
  3  12  14  77  2.31154e-05
  3  12  14  80  3.48087e-05
  3  12  14  81  1.99544e-05
  3  12  14  82  1.27920e-05
  3  12  14  85  2.21469e-05
  3  12  14  88 -2.10456e-05
  3  12  14  95 -4.89014e-05
  3  12  14  96 -1.06941e-05
  3  12  14  97 -2.12731e-05
  3  12  14  98  2.08636e-04
  3  12  14  99  3.99974e-05
  3  12  14 104 -1.02630e-05
  3  12  14 105  1.07968e-05
  3  12  14 106 -2.00157e-05
  3  12  14 107 -2.90002e-05
  3  12  14 108  2.00324e-05
  3  12  14 109  2.41636e-05
  3  12  14 113 -4.26725e-05
  3  12  14 114 -1.12681e-05
  3  12  14 120 -2.76578e-05
  3  12  14 124  4.97170e-05
  3  12  14 125  6.44911e-05
  3  12  14 130 -5.73296e-05
  3  12  14 131  1.29718e-05
  3  12  14 132 -1.46495e-05
  3  12  14 133 -3.21966e-05
  3  12  14 140  2.14176e-05
  3  12  14 141 -5.23563e-05
  3  12  14 146 -6.16429e-05
  3  12  14 147 -4.47182e-05
  3  12  14 150 -2.57179e-05
  3  12  14 151 -1.30733e-05
  3  12  14 152  1.56635e-05
  3  12  14 153 -1.60107e-05
  3  12  14 154  2.28905e-05
  3  12  14 155  5.44150e-05
  3  12  14 157 -1.02258e-04
  3  12  14 161  2.96542e-05
  3  12  14 168  7.58334e-05
  3  12  14 172  2.25346e-05
  3  12  15   7  2.22543e-05
  3  12  15  12  3.66705e-04
  3  12  15  16 -8.33742e-05
  3  12  15  17  5.00577e-05
  3  12  15  18  1.20727e-04
  3  12  15  19  4.92535e-05
  3  12  15  21 -4.63311e-05
  3  12  15  22  4.90878e-05
  3  12  15  30 -7.96481e-05
  3  12  15  33  7.40815e-05
  3  12  15  34  7.44826e-05
  3  12  15  35  5.88738e-05
  3  12  15  36 -2.54309e-05
  3  12  15  39 -2.01072e-05
  3  12  15  40  2.75068e-04
  3  12  15  42  3.34335e-05
  3  12  15  43  5.04405e-05
  3  12  15  44  6.37904e-05
  3  12  15  45 -6.53051e-05
  3  12  15  49 -2.76621e-05
  3  12  15  50 -2.06625e-05
  3  12  15  53  1.46557e-05
  3  12  15  54  1.28200e-05
  3  12  15  55  1.11680e-05
  3  12  15  56 -1.54878e-05
  3  12  15  58 -1.55114e-05
  3  12  15  59  1.78099e-04
  3  12  15  60 -2.75843e-05
  3  12  15  66 -1.51592e-04
  3  12  15  68 -1.82053e-05
  3  12  15  71  1.89171e-04
  3  12  15  89 -4.17308e-05
  3  12  15  92  1.37958e-05
  3  12  15  96  7.80421e-05
  3  12  15  97 -1.40460e-05
  3  12  15  99 -2.09721e-05
  3  12  15 104  2.42565e-05
  3  12  15 105  2.45271e-05
  3  12  15 107 -2.02484e-05
  3  12  15 108  1.44317e-05
  3  12  15 109 -1.29098e-04
  3  12  15 113 -1.38017e-05
  3  12  15 114  6.34309e-05
  3  12  15 115  6.77608e-05
  3  12  15 120  8.75552e-05
  3  12  15 121  1.18212e-04
  3  12  15 124  1.72752e-04
  3  12  15 131 -2.08624e-04
  3  12  15 132 -1.27370e-04
  3  12  15 133  2.64079e-04
  3  12  15 136  4.80790e-05
  3  12  15 140 -2.12926e-04
  3  12  15 141 -6.53357e-05
  3  12  15 146  9.49066e-05
  3  12  15 147  2.31971e-04
  3  12  15 150  1.07941e-03
  3  12  15 151  1.33159e-04
  3  12  15 152 -2.20119e-04
  3  12  15 153 -1.01576e-05
  3  12  15 154 -1.89438e-05
  3  12  15 155  2.48884e-04
  3  12  15 157  3.85951e-05
  3  12  15 160  1.10559e-04
  3  12  15 161 -1.74042e-05
  3  12  15 164 -2.03131e-05
  3  12  15 165  2.29341e-05
  3  12  15 168 -1.89370e-05
  3  12  15 172 -1.59864e-05
  3  12  15 173  1.05050e-04
  3  12  16  14  3.71134e-05
  3  12  16  15  3.70310e-05
  3  12  16  25  1.96272e-05
  3  12  16  26 -1.98168e-05
  3  12  16  27 -1.47169e-05
  3  12  16  28 -1.47810e-05
  3  12  16  32 -2.76509e-05
  3  12  16  34  1.02208e-05
  3  12  16  37  1.97345e-05
  3  12  16  38 -1.98355e-05
  3  12  16  46 -6.12826e-05
  3  12  16  47  6.11393e-05
  3  12  16  48  2.78188e-05
  3  12  16  49 -2.79184e-05
  3  12  16  53 -1.52894e-05
  3  12  16  59  5.32148e-05
  3  12  16  61  3.99175e-05
  3  12  16  62  4.03716e-05
  3  12  16  63 -3.88562e-05
  3  12  16  69 -1.68413e-05
  3  12  16  70  1.68300e-05
  3  12  16  72  2.72295e-05
  3  12  16  79 -2.63057e-05
  3  12  16  83  1.44217e-05
  3  12  16  84 -1.44319e-05
  3  12  16  86 -1.36407e-05
  3  12  16  87  1.36547e-05
  3  12  16  96 -1.58815e-04
  3  12  16 104 -3.77631e-05
  3  12  16 116 -1.16408e-05
  3  12  16 119  4.50428e-05
  3  12  16 122  1.95730e-05
  3  12  16 123 -1.95515e-05
  3  12  16 125  4.38399e-05
  3  12  16 127 -1.68031e-05
  3  12  16 143 -3.82937e-05
  3  12  17   7  5.34225e-05
  3  12  17  10  4.88924e-05
  3  12  17  16  7.29179e-05
  3  12  17  17 -1.83319e-04
  3  12  17  19  1.28394e-04
  3  12  17  20 -5.48234e-05
  3  12  17  21 -5.59939e-05
  3  12  17  22  5.76837e-05
  3  12  17  23 -3.52421e-04
  3  12  17  30  7.43930e-05
  3  12  17  35 -6.17934e-05
  3  12  17  36 -4.00851e-05
  3  12  17  39  1.38697e-04
  3  12  17  42 -1.60940e-05
  3  12  17  53 -3.39693e-05
  3  12  17  60 -1.27011e-04
  3  12  17  67  1.38947e-05
  3  12  17  68 -8.33766e-05
  3  12  17  76  1.75055e-05
  3  12  17  81  2.45831e-04
  3  12  17  82 -8.89692e-05
  3  12  17  88 -1.24453e-04
  3  12  17  90 -1.22883e-05
  3  12  17  95 -9.16182e-05
  3  12  17  97  4.94554e-05
  3  12  17 101  9.57481e-05
  3  12  17 102 -1.86281e-05
  3  12  17 104 -1.40406e-05
  3  12  17 105 -1.12741e-05
  3  12  17 107 -1.13769e-05
  3  12  17 109  4.55833e-05
  3  12  17 110  2.35296e-04
  3  12  17 111  2.35510e-04
  3  12  17 113  1.74141e-05
  3  12  17 121  1.24942e-05
  3  12  17 123 -1.25642e-05
  3  12  17 130 -6.32967e-05
  3  12  17 131 -1.11639e-04
  3  12  17 132  1.31858e-05
  3  12  17 133 -4.86262e-05
  3  12  17 134  2.62148e-05
  3  12  17 135  2.52932e-05
  3  12  17 140 -1.84013e-04
  3  12  17 141 -5.16534e-05
  3  12  17 146  3.12017e-05
  3  12  17 147  6.23891e-05
  3  12  17 148 -1.35476e-05
  3  12  17 149  1.40979e-05
  3  12  17 150 -4.86653e-05
  3  12  17 151  3.39364e-05
  3  12  17 152 -4.51326e-05
  3  12  17 153  6.14556e-05
  3  12  17 154 -3.12567e-05
  3  12  17 157  1.27095e-04
  3  12  17 161  4.03373e-05
  3  12  17 163 -3.41145e-05
  3  12  17 164 -2.27868e-05
  3  12  17 168  2.19818e-05
  3  12  17 172  4.25221e-05
  3  12  17 176 -3.83675e-05
  3  12  17 177 -3.52764e-05
  3  12  18  13 -2.08943e-05
  3  12  18  16  1.18956e-04
  3  12  18  17  1.18734e-04
  3  12  18  18 -1.37081e-04
  3  12  18  19  4.19991e-05
  3  12  18  22  7.38092e-05
  3  12  18  23  1.22399e-04
  3  12  18  29  8.12178e-05
  3  12  18  30  1.11727e-04
  3  12  18  35  2.96455e-05
  3  12  18  36 -1.38124e-04
  3  12  18  39 -1.09989e-05
  3  12  18  40 -1.11323e-04
  3  12  18  42 -2.08305e-05
  3  12  18  43 -2.55050e-04
  3  12  18  50 -2.61298e-05
  3  12  18  52  1.37602e-04
  3  12  18  53 -6.09720e-05
  3  12  18  56  6.36418e-05
  3  12  18  59 -5.72909e-05
  3  12  18  60  1.01409e-04
  3  12  18  66  5.69538e-05
  3  12  18  67  1.37048e-05
  3  12  18  68  4.80869e-05
  3  12  18  76 -4.39461e-05
  3  12  18  80 -2.68775e-04
  3  12  18  81 -5.11297e-05
  3  12  18  82  3.19783e-05
  3  12  18  85  4.15352e-05
  3  12  18  88 -5.71861e-05
  3  12  18  89 -7.99001e-05
  3  12  18  90 -3.75364e-05
  3  12  18  92  3.04099e-05
  3  12  18  95 -4.76111e-05
  3  12  18  98 -2.41812e-05
  3  12  18  99  1.44986e-05
  3  12  18 101 -3.17105e-05
  3  12  18 103  3.67206e-05
  3  12  18 108  1.24436e-05
  3  12  18 110 -5.97590e-05
  3  12  18 111 -5.55402e-05
  3  12  18 113 -2.47996e-05
  3  12  18 114 -4.21941e-05
  3  12  18 115  1.65942e-05
  3  12  18 120 -4.52179e-05
  3  12  18 121  1.05419e-05
  3  12  18 123 -4.23159e-05
  3  12  18 124 -3.89422e-05
  3  12  18 125  2.58731e-05
  3  12  18 130 -6.79857e-05
  3  12  18 133 -2.55667e-05
  3  12  18 134  3.23516e-05
  3  12  18 135  3.24147e-05
  3  12  18 141 -9.34967e-05
  3  12  18 148  3.78654e-05
  3  12  18 149  3.56165e-05
  3  12  18 150  1.75557e-04
  3  12  18 151 -6.24457e-05
  3  12  18 152 -4.54142e-05
  3  12  18 153  2.89702e-05
  3  12  18 155 -3.02944e-05
  3  12  18 156 -3.95788e-05
  3  12  18 157  4.23444e-05
  3  12  18 160  2.38861e-05
  3  12  18 168  1.21295e-05
  3  12  18 172  4.15563e-05
  3  12  18 173  2.07478e-05
  3  12  18 176  1.67455e-05
  3  13  14  12  4.66414e-04
  3  13  14  16 -8.03351e-05
  3  13  14  17  5.00867e-05
  3  13  14  18 -2.15987e-04
  3  13  14  19 -1.00744e-04
  3  13  14  21 -1.59625e-05
  3  13  14  22  4.93689e-05
  3  13  14  24  1.48534e-04
  3  13  14  27 -3.54433e-05
  3  13  14  29  2.58471e-05
  3  13  14  30 -7.84438e-05
  3  13  14  33  5.01139e-05
  3  13  14  34 -4.96401e-05
  3  13  14  35  5.88738e-05
  3  13  14  39 -2.01123e-05
  3  13  14  40 -7.79381e-04
  3  13  14  41  1.72978e-05
  3  13  14  42  3.33435e-05
  3  13  14  43  1.01213e-05
  3  13  14  44  5.45280e-05
  3  13  14  45  5.25411e-05
  3  13  14  49 -1.55186e-05
  3  13  14  50 -2.06539e-05
  3  13  14  53  1.46579e-05
  3  13  14  54 -1.22700e-05
  3  13  14  55 -1.41160e-05
  3  13  14  56  1.33936e-05
  3  13  14  58 -1.55147e-05
  3  13  14  59 -4.14832e-04
  3  13  14  60 -2.75899e-05
  3  13  14  65  2.00594e-05
  3  13  14  66  3.22786e-04
  3  13  14  68 -1.82072e-05
  3  13  14  71 -2.06912e-04
  3  13  14  76 -6.25824e-05
  3  13  14  77 -1.21657e-04
  3  13  14  92 -1.45027e-04
  3  13  14  96 -4.75607e-04
  3  13  14  97 -1.40988e-05
  3  13  14  99 -2.09640e-05
  3  13  14 102 -2.93545e-05
  3  13  14 103 -4.69981e-05
  3  13  14 104 -1.44309e-05
  3  13  14 105 -1.47694e-05
  3  13  14 106  2.47036e-05
  3  13  14 107 -2.02431e-05
  3  13  14 108  1.44340e-05
  3  13  14 109  2.83475e-04
  3  13  14 113  1.74078e-05
  3  13  14 114 -4.02304e-04
  3  13  14 115  6.77625e-05
  3  13  14 120 -1.72707e-04
  3  13  14 121  1.18215e-04
  3  13  14 124  1.72758e-04
  3  13  14 130 -1.40334e-05
  3  13  14 131 -7.45373e-04
  3  13  14 132 -1.27373e-04
  3  13  14 133 -9.81072e-04
  3  13  14 136 -3.17212e-04
  3  13  14 140 -7.66312e-04
  3  13  14 141 -6.57393e-05
  3  13  14 146 -4.20202e-05
  3  13  14 147  8.33858e-04
  3  13  14 150 -6.79172e-04
  3  13  14 151  1.32610e-04
  3  13  14 152 -8.24787e-04
  3  13  14 153 -1.04595e-05
  3  13  14 154 -2.01047e-05
  3  13  14 155  2.48879e-04
  3  13  14 156  3.55998e-05
  3  13  14 157 -2.33423e-05
  3  13  14 160  5.14903e-05
  3  13  14 161 -1.74552e-05
  3  13  14 164  1.07144e-05
  3  13  14 171  2.02839e-05
  3  13  14 172 -1.60055e-05
  3  13  14 173  4.38263e-05
  3  13  14 177  4.74476e-05
  3  13  15  13  5.62156e-05
  3  13  15  16  3.96690e-05
  3  13  15  17 -4.48285e-05
  3  13  15  18  1.67993e-05
  3  13  15  21  6.13696e-05
  3  13  15  23 -3.54945e-05
  3  13  15  27 -1.62744e-05
  3  13  15  31  2.06357e-05
  3  13  15  33  2.65448e-05
  3  13  15  34  2.67473e-05
  3  13  15  35  2.56548e-05
  3  13  15  36  5.35590e-05
  3  13  15  40  2.03265e-05
  3  13  15  43  2.58678e-04
  3  13  15  44  1.58042e-05
  3  13  15  45 -1.58860e-05
  3  13  15  50 -1.20962e-05
  3  13  15  51 -2.69874e-05
  3  13  15  52 -1.02719e-05
  3  13  15  54 -1.89857e-05
  3  13  15  55 -2.06100e-05
  3  13  15  58  1.27362e-05
  3  13  15  59  1.14282e-05
  3  13  15  66 -1.21885e-05
  3  13  15  68  3.55407e-05
  3  13  15  69 -2.12917e-05
  3  13  15  71 -3.00521e-05
  3  13  15  76 -3.56428e-05
  3  13  15  81 -1.99479e-05
  3  13  15  82 -1.27919e-05
  3  13  15  88 -2.97796e-05
  3  13  15  89  2.79986e-05
  3  13  15  92  1.03510e-05
  3  13  15  95  4.92722e-05
  3  13  15  97  2.14545e-05
  3  13  15  98 -3.08526e-05
  3  13  15  99 -3.99920e-05
  3  13  15 102  2.38850e-05
  3  13  15 104 -1.59125e-05
  3  13  15 105  1.66543e-05
  3  13  15 107  2.89932e-05
  3  13  15 108 -2.00343e-05
  3  13  15 113 -4.65721e-05
  3  13  15 114  1.31603e-05
  3  13  15 124 -4.97169e-05
  3  13  15 125 -1.28988e-04
  3  13  15 131 -3.69447e-05
  3  13  15 132  1.46504e-05
  3  13  15 133  2.55439e-05
  3  13  15 136  1.15441e-05
  3  13  15 140 -3.67388e-05
  3  13  15 141  5.33708e-05
  3  13  15 146 -2.29648e-05
  3  13  15 147  3.95246e-05
  3  13  15 150 -2.95627e-05
  3  13  15 151  1.28215e-05
  3  13  15 152 -4.34863e-05
  3  13  15 153  1.59938e-05
  3  13  15 154 -1.74653e-05
  3  13  15 155 -5.44268e-05
  3  13  15 156 -2.70115e-05
  3  13  15 157  1.92096e-05
  3  13  15 161 -2.96642e-05
  3  13  15 164  1.94509e-05
  3  13  15 168  1.49519e-05
  3  13  15 172 -2.25343e-05
  3  13  15 176  2.59352e-05
  3  13  16  14 -2.55057e-05
  3  13  16  15  2.55059e-05
  3  13  16  21  1.86562e-05
  3  13  16  25 -2.94382e-05
  3  13  16  26  2.95047e-05
  3  13  16  27  2.46835e-05
  3  13  16  28 -2.46703e-05
  3  13  16  34  6.84543e-05
  3  13  16  46  2.62918e-05
  3  13  16  47  2.63290e-05
  3  13  16  48  1.08645e-05
  3  13  16  49  1.07666e-05
  3  13  16  53 -1.24423e-05
  3  13  16  54 -8.00713e-05
  3  13  16  57 -2.60700e-05
  3  13  16  59 -6.19806e-05
  3  13  16  61  2.70253e-05
  3  13  16  62  2.69233e-05
  3  13  16  63 -1.07559e-05
  3  13  16  97 -1.65033e-05
  3  13  16 104  1.42310e-05
  3  13  16 116 -1.58363e-05
  3  13  16 119  1.51016e-05
  3  13  16 125  1.27792e-04
  3  13  16 127  1.23204e-05
  3  13  16 129  1.00255e-05
  3  13  16 135 -4.91939e-05
  3  13  16 143  1.43075e-05
  3  13  16 144 -1.29181e-05
  3  13  16 145 -1.28424e-05
  3  13  16 148 -1.90864e-05
  3  13  16 153  1.06215e-05
  3  13  17  12  3.50471e-05
  3  13  17  13 -2.08930e-05
  3  13  17  16  1.19716e-04
  3  13  17  17  1.18735e-04
  3  13  17  22  7.43629e-05
  3  13  17  23  1.22400e-04
  3  13  17  30  1.11713e-04
  3  13  17  35  2.96466e-05
  3  13  17  36  1.88357e-04
  3  13  17  39 -1.10005e-05
  3  13  17  42 -2.08663e-05
  3  13  17  43 -1.21824e-05
  3  13  17  50 -2.61335e-05
  3  13  17  53 -7.65244e-05
  3  13  17  56 -6.40515e-05
  3  13  17  60  1.01405e-04
  3  13  17  67  1.37040e-05
  3  13  17  68  4.80883e-05
  3  13  17  76  3.10220e-04
  3  13  17  81 -5.11252e-05
  3  13  17  82  3.19746e-05
  3  13  17  88 -5.71718e-05
  3  13  17  90 -3.69012e-05
  3  13  17  92 -4.59536e-05
  3  13  17  95 -4.80024e-05
  3  13  17  98  4.93315e-05
  3  13  17  99  1.45016e-05
  3  13  17 101 -2.26760e-05
  3  13  17 103 -4.10101e-05
  3  13  17 108  1.24435e-05
  3  13  17 109 -3.05373e-05
  3  13  17 110 -5.94792e-05
  3  13  17 111  5.52186e-05
  3  13  17 113  2.56216e-05
  3  13  17 114  3.01494e-05
  3  13  17 115  1.65934e-05
  3  13  17 121  1.05415e-05
  3  13  17 123 -4.10951e-05
  3  13  17 124 -3.89402e-05
  3  13  17 130 -6.82470e-05
  3  13  17 133 -6.30476e-05
  3  13  17 134  3.32046e-05
  3  13  17 135  3.35211e-05
  3  13  17 136  3.00730e-05
  3  13  17 141 -9.34975e-05
  3  13  17 146  2.95173e-05
  3  13  17 148 -3.72686e-05
  3  13  17 149  3.51793e-05
  3  13  17 150 -7.91752e-05
  3  13  17 151  3.27730e-05
  3  13  17 153  4.94295e-05
  3  13  17 155 -3.02958e-05
  3  13  17 156  3.87139e-05
  3  13  17 157 -4.23413e-05
  3  13  17 163  1.23622e-05
  3  13  17 172 -1.90922e-05
  3  13  17 176  1.67424e-05
  3  13  18   7  1.17477e-05
  3  13  18  10 -4.70772e-05
  3  13  18  16 -7.27882e-05
  3  13  18  17  1.83324e-04
  3  13  18  18  2.22590e-05
  3  13  18  20  4.88770e-05
  3  13  18  21 -4.95408e-05
  3  13  18  22 -5.81451e-05
  3  13  18  23  3.52419e-04
  3  13  18  29 -3.07398e-05
  3  13  18  30 -7.43371e-05
  3  13  18  35  6.18026e-05
  3  13  18  36  4.14659e-05
  3  13  18  39 -1.38701e-04
  3  13  18  40  1.79268e-05
  3  13  18  42  1.61499e-05
  3  13  18  43 -3.92609e-05
  3  13  18  51  4.09132e-05
  3  13  18  52  4.74672e-05
  3  13  18  53  4.67288e-05
  3  13  18  59  2.45058e-05
  3  13  18  60  1.27010e-04
  3  13  18  66 -2.66457e-05
  3  13  18  67 -1.38943e-05
  3  13  18  68  8.33800e-05
  3  13  18  76 -5.18357e-05
  3  13  18  80  3.98945e-05
  3  13  18  81 -2.45795e-04
  3  13  18  82  8.89629e-05
  3  13  18  85 -6.34273e-05
  3  13  18  88  1.24482e-04
  3  13  18  89  3.95818e-05
  3  13  18  90  1.03892e-05
  3  13  18  95  9.20169e-05
  3  13  18  96  1.47329e-04
  3  13  18  97 -3.28949e-05
  3  13  18 101 -8.11853e-05
  3  13  18 102  1.86299e-05
  3  13  18 104  1.44006e-05
  3  13  18 106  3.64610e-05
  3  13  18 107  1.13761e-05
  3  13  18 109 -3.02133e-05
  3  13  18 110 -2.34879e-04
  3  13  18 111  2.35117e-04
  3  13  18 113  1.84998e-05
  3  13  18 120  3.01490e-05
  3  13  18 121 -1.24936e-05
  3  13  18 123  1.18182e-05
  3  13  18 125  3.25485e-05
  3  13  18 130  6.34991e-05
  3  13  18 131  5.30751e-05
  3  13  18 132 -1.31840e-05
  3  13  18 133  1.44184e-05
  3  13  18 134 -2.45323e-05
  3  13  18 135 -2.38941e-05
  3  13  18 136 -2.69648e-05
  3  13  18 140  5.60370e-05
  3  13  18 141  5.16613e-05
  3  13  18 146 -2.82340e-05
  3  13  18 147 -2.30519e-05
  3  13  18 148 -1.06124e-05
  3  13  18 149 -1.12127e-05
  3  13  18 150 -3.05922e-05
  3  13  18 151  5.98511e-05
  3  13  18 153 -5.19420e-05
  3  13  18 154  2.75317e-05
  3  13  18 157  1.27101e-04
  3  13  18 160  3.36099e-05
  3  13  18 161 -4.03147e-05
  3  13  18 164 -1.81305e-05
  3  13  18 165  3.68332e-05
  3  13  18 168  4.35516e-05
  3  13  18 169  3.75581e-05
  3  13  18 171 -6.03665e-05
  3  13  18 172  2.95420e-05
  3  13  18 173  3.40214e-05
  3  13  18 176  3.83689e-05
  3  14  15   7 -2.61297e-05
  3  14  15  18  7.41932e-05
  3  14  15  19 -2.75010e-05
  3  14  15  24  2.54771e-05
  3  14  15  29  1.65989e-04
  3  14  15  36  3.53334e-05
  3  14  15  40  4.13367e-04
  3  14  15  41  3.47617e-05
  3  14  15  43  1.43141e-04
  3  14  15  51  1.63496e-05
  3  14  15  52 -1.30483e-04
  3  14  15  59  3.96231e-05
  3  14  15  65  2.87377e-05
  3  14  15  66 -1.41062e-04
  3  14  15  71  1.16129e-04
  3  14  15  77 -2.73841e-05
  3  14  15  85 -2.28969e-05
  3  14  15  92  8.38296e-05
  3  14  15  96  2.39826e-04
  3  14  15  98 -2.41327e-04
  3  14  15 103  4.62414e-05
  3  14  15 106 -7.94852e-05
  3  14  15 109 -7.27731e-05
  3  14  15 114  2.21873e-04
  3  14  15 120  2.21995e-05
  3  14  15 125 -1.25936e-04
  3  14  15 131  4.97403e-05
  3  14  15 133  1.98781e-04
  3  14  15 136  1.45899e-04
  3  14  15 140  4.66186e-05
  3  14  15 147 -5.29610e-05
  3  14  15 150  7.58459e-05
  3  14  15 152  4.12772e-05
  3  14  15 156 -2.05943e-05
  3  14  15 177 -4.55134e-05
  3  14  16  14  2.65243e-05
  3  14  16  15  2.64711e-05
  3  14  16  25 -3.10411e-05
  3  14  16  26  3.10328e-05
  3  14  16  28  4.10134e-05
  3  14  16  31  4.07956e-05
  3  14  16  32  4.07970e-05
  3  14  16  37 -5.69500e-05
  3  14  16  38  5.71434e-05
  3  14  16  44 -2.14973e-05
  3  14  16  46 -1.81273e-05
  3  14  16  47  1.80276e-05
  3  14  16  48  4.59862e-05
  3  14  16  55  6.42873e-05
  3  14  16  61 -4.58030e-05
  3  14  16  62  4.48954e-05
  3  14  16  63  2.12685e-05
  3  14  16  74 -1.03510e-05
  3  14  16  79  1.06108e-05
  3  14  16  93  2.46323e-05
  3  14  16  96  8.36685e-05
  3  14  16  97 -1.74228e-05
  3  14  16 105 -1.99899e-05
  3  14  16 110 -1.23133e-05
  3  14  16 112 -2.48253e-05
  3  14  16 119 -2.59676e-05
  3  14  16 122 -1.04710e-05
  3  14  16 123  1.06360e-05
  3  14  16 125 -5.54332e-05
  3  14  16 127 -1.39024e-05
  3  14  16 129 -1.79879e-05
  3  14  16 135  6.64197e-05
  3  14  16 144 -2.75782e-05
  3  14  16 145  2.67185e-05
  3  14  16 148  2.61825e-05
  3  14  16 154 -1.67198e-05
  3  14  17   7 -5.43029e-05
  3  14  17  13  3.59623e-05
  3  14  17  16 -8.91364e-05
  3  14  17  17  2.22068e-05
  3  14  17  18 -2.93367e-04
  3  14  17  19  5.18184e-05
  3  14  17  20 -2.62821e-05
  3  14  17  23  4.00675e-05
  3  14  17  24  5.16424e-05
  3  14  17  27 -1.73652e-05
  3  14  17  29  7.45935e-05
  3  14  17  30 -4.29892e-05
  3  14  17  31  4.66935e-05
  3  14  17  33 -6.38996e-05
  3  14  17  34 -6.31791e-05
  3  14  17  35  1.41536e-05
  3  14  17  36  1.52907e-05
  3  14  17  39 -2.48960e-05
  3  14  17  40 -3.18156e-04
  3  14  17  41  5.47874e-05
  3  14  17  43  3.73878e-05
  3  14  17  44  6.10350e-05
  3  14  17  45  6.09429e-05
  3  14  17  49  3.84151e-05
  3  14  17  50  9.40281e-05
  3  14  17  51 -5.39254e-05
  3  14  17  53  1.07800e-05
  3  14  17  60  7.53032e-05
  3  14  17  65 -5.41523e-05
  3  14  17  66  1.45313e-04
  3  14  17  67 -1.07443e-05
  3  14  17  68 -3.06165e-05
  3  14  17  71 -1.07443e-04
  3  14  17  76  4.38201e-05
  3  14  17  77 -5.18057e-05
  3  14  17  80 -5.42322e-05
  3  14  17  82  1.24064e-05
  3  14  17  85  5.46276e-05
  3  14  17  90 -5.20374e-05
  3  14  17  95  3.17039e-05
  3  14  17  97 -1.51739e-05
  3  14  17  98 -6.47973e-05
  3  14  17  99 -2.09829e-05
  3  14  17 101 -2.63782e-05
  3  14  17 102 -3.12574e-05
  3  14  17 106  6.02707e-05
  3  14  17 107  2.53806e-05
  3  14  17 110  1.62028e-04
  3  14  17 111  1.57307e-04
  3  14  17 115 -1.47795e-05
  3  14  17 120 -1.12296e-04
  3  14  17 121 -1.84054e-05
  3  14  17 123  5.63894e-05
  3  14  17 124  2.03572e-05
  3  14  17 130  3.17447e-05
  3  14  17 132  1.57586e-05
  3  14  17 134  1.74031e-05
  3  14  17 135 -1.89572e-05
  3  14  17 141  4.08395e-05
  3  14  17 146 -1.99017e-05
  3  14  17 148  5.25846e-05
  3  14  17 149  5.00229e-05
  3  14  17 150 -3.96074e-05
  3  14  17 151 -2.28099e-05
  3  14  17 153  2.15701e-05
  3  14  17 154  3.13450e-05
  3  14  17 157  5.24057e-05
  3  14  17 163  2.87487e-05
  3  14  17 176 -6.34567e-05
  3  14  17 177  5.83226e-05
  3  14  18  10 -4.17900e-05
  3  14  18  12  4.63574e-05
  3  14  18  13 -1.30599e-04
  3  14  18  17  2.57914e-04
  3  14  18  19  1.08926e-03
  3  14  18  20  1.81274e-05
  3  14  18  23  2.10399e-04
  3  14  18  24  3.00150e-04
  3  14  18  27  1.92594e-05
  3  14  18  30  3.03296e-05
  3  14  18  31 -1.92299e-05
  3  14  18  33  1.03930e-05
  3  14  18  34  1.14491e-05
  3  14  18  35  1.67120e-04
  3  14  18  36 -5.51722e-05
  3  14  18  41  8.62174e-04
  3  14  18  42 -1.10598e-05
  3  14  18  44 -1.10614e-05
  3  14  18  45  1.08447e-05
  3  14  18  49 -4.83677e-05
  3  14  18  50  1.71580e-05
  3  14  18  52  1.62486e-04
  3  14  18  54  3.08561e-05
  3  14  18  55 -2.98133e-05
  3  14  18  60 -4.17942e-05
  3  14  18  65 -2.85452e-04
  3  14  18  67  1.19913e-05
  3  14  18  71  5.18286e-05
  3  14  18  76 -8.15187e-05
  3  14  18  77 -3.45289e-04
  3  14  18  81 -7.47682e-05
  3  14  18  82  4.56237e-05
  3  14  18  88  1.15559e-04
  3  14  18  89 -5.23306e-05
  3  14  18  90  2.81779e-05
  3  14  18  92 -1.16422e-04
  3  14  18  95 -1.09538e-04
  3  14  18  97  1.87511e-05
  3  14  18  99  2.33287e-05
  3  14  18 101 -5.14818e-05
  3  14  18 102  1.32352e-05
  3  14  18 103 -2.00758e-05
  3  14  18 105 -5.37811e-05
  3  14  18 107 -2.34650e-05
  3  14  18 110  3.36375e-04
  3  14  18 111  3.36388e-04
  3  14  18 114 -1.84331e-05
  3  14  18 123 -2.52665e-05
  3  14  18 124  3.13681e-05
  3  14  18 130 -1.12538e-05
  3  14  18 131 -4.32286e-05
  3  14  18 132  1.11712e-05
  3  14  18 134 -3.21121e-05
  3  14  18 135  3.24878e-05
  3  14  18 140 -8.58044e-05
  3  14  18 141 -1.28352e-05
  3  14  18 146 -3.24808e-05
  3  14  18 147 -1.42403e-05
  3  14  18 148  2.68213e-05
  3  14  18 149 -2.79588e-05
  3  14  18 150  5.93658e-05
  3  14  18 151 -6.15029e-05
  3  14  18 153 -4.34748e-05
  3  14  18 156 -2.73157e-05
  3  14  18 157 -1.47491e-04
  3  14  18 160 -5.63443e-05
  3  14  18 161  5.50763e-05
  3  14  18 165 -5.31759e-05
  3  14  18 168 -6.13129e-05
  3  14  18 169 -5.33889e-05
  3  14  18 172 -4.50804e-05
  3  14  18 173 -5.61998e-05
  3  15  16  11 -1.18802e-05
  3  15  16  14 -7.88209e-05
  3  15  16  15  7.88099e-05
  3  15  16  25  2.42662e-05
  3  15  16  26  2.43456e-05
  3  15  16  28  1.29845e-05
  3  15  16  32 -1.00064e-05
  3  15  16  33 -7.36671e-05
  3  15  16  37  1.79592e-05
  3  15  16  38 -1.80727e-05
  3  15  16  44  1.41905e-05
  3  15  16  46  9.16594e-05
  3  15  16  47  9.16495e-05
  3  15  16  56 -2.12736e-05
  3  15  16  57  2.13176e-05
  3  15  16  61 -6.98856e-05
  3  15  16  62  7.20944e-05
  3  15  16  63  5.59027e-05
  3  15  16  69  2.32566e-05
  3  15  16  70  2.33673e-05
  3  15  16  72 -4.15228e-05
  3  15  16  79  4.58423e-05
  3  15  16  83  2.05568e-05
  3  15  16  84  2.05035e-05
  3  15  16  86 -2.18596e-05
  3  15  16  87 -2.18023e-05
  3  15  16  93  5.06879e-05
  3  15  16  96  1.59352e-04
  3  15  16 105  8.05609e-05
  3  15  16 112  3.94346e-05
  3  15  16 116  1.24702e-04
  3  15  16 119 -7.24693e-05
  3  15  16 125 -3.52604e-05
  3  15  16 127  3.45184e-05
  3  15  16 129 -1.48976e-05
  3  15  16 143 -1.70710e-04
  3  15  16 144 -2.18956e-04
  3  15  16 145  2.20538e-04
  3  15  16 154 -1.81960e-05
  3  15  17  10  4.65666e-05
  3  15  17  12 -5.63881e-05
  3  15  17  13  1.30609e-04
  3  15  17  17 -2.57905e-04
  3  15  17  18  8.40509e-05
  3  15  17  20 -2.02342e-05
  3  15  17  23 -2.10395e-04
  3  15  17  27 -3.19845e-05
  3  15  17  29  1.58393e-04
  3  15  17  30 -3.03527e-05
  3  15  17  31  3.14910e-05
  3  15  17  33 -1.79854e-05
  3  15  17  34  1.66998e-05
  3  15  17  35 -1.67126e-04
  3  15  17  40  7.74601e-05
  3  15  17  42  1.09979e-05
  3  15  17  43 -7.80769e-05
  3  15  17  44  1.36799e-05
  3  15  17  45 -1.35023e-05
  3  15  17  49  4.61253e-05
  3  15  17  50 -1.71918e-05
  3  15  17  54 -3.66009e-05
  3  15  17  55  3.63286e-05
  3  15  17  60  4.17946e-05
  3  15  17  66 -6.55989e-05
  3  15  17  67 -1.19915e-05
  3  15  17  71 -5.62141e-05
  3  15  17  76 -8.18123e-05
  3  15  17  80 -2.34909e-04
  3  15  17  81  7.47158e-05
  3  15  17  82 -4.56210e-05
  3  15  17  88 -2.02051e-04
  3  15  17  89  5.57870e-05
  3  15  17  90 -2.76038e-05
  3  15  17  95  1.09186e-04
  3  15  17  98 -6.29257e-05
  3  15  17  99 -2.33292e-05
  3  15  17 101  3.78779e-05
  3  15  17 102  4.09654e-05
  3  15  17 106  5.98684e-05
  3  15  17 107  2.34657e-05
  3  15  17 110 -3.37791e-04
  3  15  17 111  3.38032e-04
  3  15  17 120  6.35356e-05
  3  15  17 123  2.40782e-05
  3  15  17 124 -3.13648e-05
  3  15  17 130 -1.28309e-05
  3  15  17 131 -9.19336e-05
  3  15  17 132 -1.11733e-05
  3  15  17 134  3.60246e-05
  3  15  17 135 -3.51921e-05
  3  15  17 140 -8.48545e-05
  3  15  17 141  1.28274e-05
  3  15  17 146  3.24799e-05
  3  15  17 147  1.00750e-04
  3  15  17 148  2.65740e-05
  3  15  17 149  2.76634e-05
  3  15  17 151 -3.28632e-05
  3  15  17 152 -1.05307e-04
  3  15  17 153  3.06731e-05
  3  15  17 157 -1.84755e-04
  3  15  17 160  5.20229e-05
  3  15  17 161 -5.50703e-05
  3  15  17 163 -4.80807e-05
  3  15  17 165  5.43490e-05
  3  15  17 168  6.13185e-05
  3  15  17 169  5.41030e-05
  3  15  17 172 -4.28202e-05
  3  15  17 173  5.20365e-05
  3  15  17 176  6.03787e-05
  3  15  17 177  5.19789e-05
  3  15  18   7  5.65607e-05
  3  15  18  13  3.59644e-05
  3  15  18  16 -8.83371e-05
  3  15  18  17  2.22098e-05
  3  15  18  20 -1.78396e-05
  3  15  18  23  4.00691e-05
  3  15  18  27 -1.61646e-05
  3  15  18  30 -4.29949e-05
  3  15  18  31  4.57986e-05
  3  15  18  33 -5.50578e-05
  3  15  18  34  5.57244e-05
  3  15  18  35  1.41586e-05
  3  15  18  39 -2.49050e-05
  3  15  18  44 -6.43010e-05
  3  15  18  45 -6.43203e-05
  3  15  18  49  3.05648e-05
  3  15  18  50  9.40202e-05
  3  15  18  52 -6.71367e-05
  3  15  18  60  7.53041e-05
  3  15  18  67 -1.07448e-05
  3  15  18  68 -3.06161e-05
  3  15  18  71  3.51967e-05
  3  15  18  76 -4.37738e-05
  3  15  18  82  1.24054e-05
  3  15  18  85 -5.54784e-05
  3  15  18  88 -4.04260e-05
  3  15  18  90 -5.23553e-05
  3  15  18  92 -3.06458e-05
  3  15  18  95  3.12224e-05
  3  15  18  97 -1.39085e-05
  3  15  18  99 -2.09815e-05
  3  15  18 102 -1.16401e-05
  3  15  18 103 -4.64920e-05
  3  15  18 105 -7.38775e-05
  3  15  18 107  2.53822e-05
  3  15  18 110  1.62099e-04
  3  15  18 111 -1.57470e-04
  3  15  18 114  4.88611e-05
  3  15  18 115 -1.47804e-05
  3  15  18 121 -1.84056e-05
  3  15  18 123  5.59536e-05
  3  15  18 124  2.03567e-05
  3  15  18 125  5.27156e-05
  3  15  18 130  1.82106e-05
  3  15  18 132  1.57592e-05
  3  15  18 134  1.79749e-05
  3  15  18 135 -1.87953e-05
  3  15  18 141  4.08411e-05
  3  15  18 146 -1.99105e-05
  3  15  18 148 -5.16054e-05
  3  15  18 149  4.94003e-05
  3  15  18 151  2.33246e-05
  3  15  18 152  4.89471e-05
  3  15  18 154  3.05243e-05
  3  15  18 156  5.35057e-05
  3  15  18 157 -8.17206e-05
  3  15  18 172 -4.65567e-05
  3  15  18 176 -1.47378e-05
  3  16  17  20  4.75040e-05
  3  16  17  25 -1.12852e-05
  3  16  17  34  7.01532e-05
  3  16  17  37 -1.61099e-05
  3  16  17  38 -2.14641e-05
  3  16  17  46 -1.30744e-05
  3  16  17  47 -2.59267e-05
  3  16  17  53 -1.94235e-05
  3  16  17  54  1.14149e-05
  3  16  17  56  1.08436e-05
  3  16  17  62  2.41977e-05
  3  16  17  72 -1.07251e-05
  3  16  17  79  7.99314e-05
  3  16  17  83 -4.99660e-05
  3  16  17  84 -5.04164e-05
  3  16  17  93 -3.83663e-05
  3  16  17 112  1.19591e-05
  3  16  17 116 -1.07399e-05
  3  16  17 119 -3.04766e-05
  3  16  17 122  9.02760e-05
  3  16  17 129  5.78835e-05
  3  16  17 143  5.87763e-05
  3  16  18   8  8.01963e-05
  3  16  18   9  8.08880e-05
  3  16  18  10 -5.32593e-05
  3  16  18  11 -5.29152e-05
  3  16  18  14 -2.86502e-04
  3  16  18  15  2.59442e-04
  3  16  18  20  4.78786e-04
  3  16  18  25 -1.36075e-04
  3  16  18  26  1.36197e-04
  3  16  18  27  4.15215e-04
  3  16  18  28 -3.34273e-04
  3  16  18  32  3.68587e-05
  3  16  18  34 -6.32615e-04
  3  16  18  37 -3.63769e-04
  3  16  18  38  4.32254e-04
  3  16  18  45  2.06929e-05
  3  16  18  46  3.70580e-04
  3  16  18  47  3.28498e-04
  3  16  18  48  2.19978e-04
  3  16  18  49  2.48684e-04
  3  16  18  54  4.84641e-04
  3  16  18  56 -1.47960e-04
  3  16  18  57  1.45902e-04
  3  16  18  59 -4.80694e-04
  3  16  18  61 -3.35520e-04
  3  16  18  62 -2.87541e-04
  3  16  18  63  6.84276e-05
  3  16  18  69  1.09413e-04
  3  16  18  70  1.06912e-04
  3  16  18  72 -1.38686e-04
  3  16  18  79  9.07519e-05
  3  16  18  93  5.93525e-04
  3  16  18 112  6.93475e-05
  3  16  18 116  2.41186e-04
  3  16  18 119 -2.19139e-04
  3  16  18 125 -4.16271e-04
  3  16  18 127  1.26438e-04
  3  16  18 129 -7.01393e-04
  3  16  18 134  2.68219e-04
  3  16  18 143 -7.36055e-04
  3  16  18 144  2.60358e-04
  3  16  18 145  2.84578e-04
  3  16  18 149  7.64460e-05
  3  16  18 153 -5.22889e-05
  3  16  18 154  5.88661e-05
  3  16  18 158 -1.81568e-05
  3  16  18 159  1.80419e-05
  3  17  18  19 -5.72429e-05
  3  17  18  24  1.73311e-05
  3  17  18  36 -1.71967e-04
  3  17  18  41  1.42833e-04
  3  17  18  65  5.90934e-05
  3  17  18  71  1.95527e-04
  3  17  18  77 -1.64997e-05
  3  17  18 105 -4.52690e-05
  3  17  18 109 -1.89233e-04
  3  17  18 133  3.64392e-04
  3  17  18 136 -1.01015e-05
  3  17  18 150  1.12366e-05
  3  17  18 152  9.78593e-05
  5   1   2   8 -1.63020e-04
  5   1   2   9  6.43564e-04
  5   1   2  10  4.11656e-05
  5   1   2  14  1.13558e-03
  5   1   2  15 -6.47170e-04
  5   1   2  20 -1.32673e-04
  5   1   2  21 -1.12169e-05
  5   1   2  25  2.76404e-05
  5   1   2  27 -8.30223e-04
  5   1   2  28  5.85261e-04
  5   1   2  31  4.39486e-04
  5   1   2  32 -4.45897e-04
  5   1   2  33  2.65391e-04
  5   1   2  34  1.81011e-04
  5   1   2  37 -1.71308e-03
  5   1   2  38  1.81269e-03
  5   1   2  44 -4.95076e-04
  5   1   2  45 -2.76110e-04
  5   1   2  46 -1.20221e-03
  5   1   2  47  5.04344e-04
  5   1   2  48 -1.71907e-04
  5   1   2  49  2.50758e-04
  5   1   2  54 -1.36493e-04
  5   1   2  55  4.16589e-05
  5   1   2  56  6.10327e-05
  5   1   2  57  1.08844e-04
  5   1   2  61 -2.06835e-03
  5   1   2  63 -8.55671e-04
  5   1   2  64 -9.85096e-04
  5   1   2  69 -4.23196e-05
  5   1   2  70  3.38785e-05
  5   1   2  72 -1.03222e-04
  5   1   2  73  2.90949e-05
  5   1   2  74 -2.02670e-04
  5   1   2  75 -1.19880e-04
  5   1   2  78  2.39808e-04
  5   1   2  79 -2.84411e-04
  5   1   2  83 -1.04200e-04
  5   1   2  84 -9.19779e-05
  5   1   2  86 -3.68361e-04
  5   1   2  87  3.68449e-04
  5   1   2  90  6.59377e-05
  5   1   2  91 -1.00171e-04
  5   1   2  93 -2.14770e-04
  5   1   2  94  1.95456e-04
  5   1   2 100  9.03243e-05
  5   1   2 104 -1.15806e-05
  5   1   2 105 -4.88962e-05
  5   1   2 110  8.46548e-05
  5   1   2 111  6.42207e-05
  5   1   2 112  1.69106e-05
  5   1   2 116 -2.61651e-05
  5   1   2 117  1.92683e-05
  5   1   2 118 -1.75505e-04
  5   1   2 119  2.11627e-04
  5   1   2 122 -8.88175e-05
  5   1   2 123  9.22896e-05
  5   1   2 126 -3.20984e-05
  5   1   2 127  6.71358e-05
  5   1   2 128  8.34497e-05
  5   1   2 129 -9.27496e-05
  5   1   2 134 -5.94888e-05
  5   1   2 135  3.87685e-05
  5   1   2 137  3.17432e-05
  5   1   2 138 -5.50138e-05
  5   1   2 142 -6.24913e-05
  5   1   2 143  6.33855e-05
  5   1   2 148  4.28219e-05
  5   1   2 149 -4.35367e-05
  5   1   2 153 -2.02673e-05
  5   1   2 162 -1.67964e-05
  5   1   2 163 -1.81151e-05
  5   1   2 166  1.79992e-05
  5   1   2 167 -1.66784e-05
  5   1   2 174  2.95437e-05
  5   1   2 175  3.94073e-05
  5   1   3   8  6.60430e-04
  5   1   3   9  1.29874e-04
  5   1   3  11  5.94143e-05
  5   1   3  14  1.75905e-04
  5   1   3  15  9.78966e-04
  5   1   3  21  7.47252e-05
  5   1   3  26 -4.49313e-05
  5   1   3  27 -2.47575e-04
  5   1   3  28 -6.04303e-04
  5   1   3  31 -3.81432e-04
  5   1   3  32 -3.76101e-04
  5   1   3  33 -5.53910e-05
  5   1   3  34  8.31611e-05
  5   1   3  37  6.53740e-04
  5   1   3  38  2.22646e-04
  5   1   3  44  2.50415e-04
  5   1   3  45 -4.56996e-04
  5   1   3  46  4.01078e-04
  5   1   3  47 -1.10979e-03
  5   1   3  48  3.79470e-04
  5   1   3  49  2.54951e-04
  5   1   3  54  2.95247e-05
  5   1   3  55  9.45577e-05
  5   1   3  56  1.13986e-05
  5   1   3  61  5.77038e-04
  5   1   3  63 -6.79370e-04
  5   1   3  64  4.60187e-04
  5   1   3  72 -4.52740e-05
  5   1   3  73 -1.78643e-04
  5   1   3  74  1.10933e-04
  5   1   3  75 -1.86554e-04
  5   1   3  78 -2.75893e-04
  5   1   3  79 -2.30305e-04
  5   1   3  83  8.15773e-05
  5   1   3  84 -9.37949e-05
  5   1   3  86  3.52837e-04
  5   1   3  87  3.52743e-04
  5   1   3  90 -1.06525e-04
  5   1   3  91 -6.78738e-05
  5   1   3  94  1.08040e-05
  5   1   3 101  1.99729e-05
  5   1   3 104  3.70761e-05
  5   1   3 110 -7.04616e-05
  5   1   3 111  9.29841e-05
  5   1   3 112  1.28510e-05
  5   1   3 113  2.67308e-05
  5   1   3 116  4.35165e-05
  5   1   3 117  5.98652e-05
  5   1   3 118  2.06556e-04
  5   1   3 119  1.72191e-04
  5   1   3 122  1.38778e-04
  5   1   3 123  1.34112e-04
  5   1   3 126  1.18068e-04
  5   1   3 127  5.67183e-05
  5   1   3 128 -3.76273e-04
  5   1   3 129 -3.29664e-04
  5   1   3 134  1.58504e-05
  5   1   3 135  2.43082e-05
  5   1   3 137 -4.91165e-05
  5   1   3 138 -2.82204e-05
  5   1   3 142 -2.42245e-04
  5   1   3 143 -2.06858e-04
  5   1   3 144  7.36363e-05
  5   1   3 145  7.40515e-05
  5   1   3 148 -1.06789e-05
  5   1   3 149 -1.05243e-05
  5   1   3 154  4.05753e-05
  5   1   3 158 -1.47637e-05
  5   1   3 162  1.61894e-05
  5   1   3 163 -1.50223e-05
  5   1   3 166 -1.04321e-05
  5   1   3 167 -1.11525e-05
  5   1   3 170 -1.13439e-05
  5   1   3 171 -1.16922e-05
  5   1   3 174  4.45917e-05
  5   1   3 175 -3.34583e-05
  5   2   3  13 -8.65840e-05
  5   2   3  17  1.30240e-05
  5   2   3  18 -6.51474e-05
  5   2   3  29  1.68172e-04
  5   2   3  35  1.22187e-05
  5   2   3  39 -5.50825e-05
  5   2   3  40 -1.13131e-03
  5   2   3  43  9.94105e-04
  5   2   3  50  2.00108e-05
  5   2   3  52 -1.41072e-03
  5   2   3  59 -2.04685e-03
  5   2   3  60  1.54023e-05
  5   2   3  66  7.59615e-04
  5   2   3  68  1.05397e-05
  5   2   3  81 -1.42601e-05
  5   2   3  92 -8.44327e-04
  5   2   3  96  1.46786e-03
  5   2   3  98 -1.19875e-03
  5   2   3 103  4.30835e-05
  5   2   3 106 -1.05222e-03
  5   2   3 109  9.35099e-05
  5   2   3 114 -7.37891e-05
  5   2   3 120 -1.89109e-05
  5   2   3 125 -1.10025e-03
  5   2   3 131 -9.60817e-05
  5   2   3 133 -8.99039e-04
  5   2   3 136  2.68193e-04
  5   2   3 140  7.30700e-05
  5   2   3 147 -6.83256e-04
  5   2   3 150 -3.63496e-04
  5   2   3 152 -3.55989e-04
  5   2   3 156 -3.95502e-05
  5   2   3 160 -6.90317e-05
  5   2   3 165 -4.49696e-05
  5   2   3 169 -2.43759e-05
  5   2   3 173 -1.21327e-05
  5   2   3 177 -2.76845e-05
SOC R
  0.000000e+00   0.000000e+00   0.000000e+00   0.000000e+00   0.000000e+00   0.000000e+00   0.000000e+00   0.000000e+00   0.000000e+00   0.000000e+00   0.000000e+00   0.000000e+00   0.000000e+00   0.000000e+00  -9.209787e-05   4.966441e-07   0.000000e+00   0.000000e+00   0.000000e+00   0.000000e+00   0.000000e+00   0.000000e+00  -2.478209e-05   1.626478e-03  -2.529240e-05   4.601932e-07  -1.858315e-04   1.822547e-07   0.000000e+00  -4.866201e-04   4.939103e-06   0.000000e+00   0.000000e+00   0.000000e+00   0.000000e+00   0.000000e+00   0.000000e+00   0.000000e+00   0.000000e+00   0.000000e+00   0.000000e+00   0.000000e+00   0.000000e+00   0.000000e+00   0.000000e+00   0.000000e+00   0.000000e+00  0.000000e+00   0.000000e+00   0.000000e+00  -9.209787e-05   4.966441e-07   0.000000e+00   0.000000e+00   0.000000e+00   0.000000e+00   0.000000e+00   0.000000e+00  -2.478209e-05   1.626478e-03  -2.529240e-05   4.601932e-07 -1.858315e-04   1.822547e-07   0.000000e+00  -4.866201e-04   4.939103e-06  0.000000e+00   0.000000e+00   0.000000e+00   0.000000e+00   0.000000e+00   0.000000e+00   0.000000e+00   0.000000e+00   0.000000e+00   0.000000e+00   0.000000e+00   0.000000e+00   0.000000e+00   0.000000e+00   0.000000e+00
  0.000000e+00   0.000000e+00   0.000000e+00   0.000000e+00   0.000000e+00   0.000000e+00   0.000000e+00   0.000000e+00   0.000000e+00   0.000000e+00   0.000000e+00   0.000000e+00   0.000000e+00   4.737803e-04   0.000000e+00   0.000000e+00  -2.305978e-05  -5.148970e-04  -2.147416e-05   2.169059e-04  -4.129892e-05  -3.623224e-05   0.000000e+00   0.000000e+00   0.000000e+00   0.000000e+00   0.000000e+00   0.000000e+00  -4.149940e-05   0.000000e+00   0.000000e+00   0.000000e+00   0.000000e+00   0.000000e+00   0.000000e+00   0.000000e+00   0.000000e+00   0.000000e+00   0.000000e+00   0.000000e+00   0.000000e+00   0.000000e+00   0.000000e+00   0.000000e+00   0.000000e+00   0.000000e+00   0.000000e+00  0.000000e+00   0.000000e+00   4.737803e-04   0.000000e+00   0.000000e+00  -2.305978e-05  -5.148970e-04  -2.147416e-05   2.169059e-04  -4.129892e-05  -3.623224e-05   0.000000e+00   0.000000e+00   0.000000e+00   0.000000e+00  0.000000e+00   0.000000e+00  -4.149940e-05   0.000000e+00   0.000000e+00  0.000000e+00   0.000000e+00   0.000000e+00   0.000000e+00   0.000000e+00   0.000000e+00   0.000000e+00   0.000000e+00   0.000000e+00   0.000000e+00   0.000000e+00   0.000000e+00   0.000000e+00   0.000000e+00   0.000000e+00
  0.000000e+00   0.000000e+00   0.000000e+00   0.000000e+00   0.000000e+00   0.000000e+00   0.000000e+00   0.000000e+00   0.000000e+00   0.000000e+00   0.000000e+00   0.000000e+00   0.000000e+00   2.794421e-05   0.000000e+00   0.000000e+00   4.904475e-04  -2.855932e-05   3.807620e-04   1.365999e-05   5.942552e-04  -1.776984e-07   0.000000e+00   0.000000e+00   0.000000e+00   0.000000e+00   0.000000e+00   0.000000e+00   6.420789e-04   0.000000e+00   0.000000e+00   0.000000e+00   0.000000e+00   0.000000e+00   0.000000e+00   0.000000e+00   0.000000e+00   0.000000e+00   0.000000e+00   0.000000e+00   0.000000e+00   0.000000e+00   0.000000e+00   0.000000e+00   0.000000e+00   0.000000e+00   0.000000e+00  0.000000e+00   0.000000e+00   2.794421e-05   0.000000e+00   0.000000e+00   4.904475e-04  -2.855932e-05   3.807620e-04   1.365999e-05   5.942552e-04  -1.776984e-07   0.000000e+00   0.000000e+00   0.000000e+00   0.000000e+00  0.000000e+00   0.000000e+00   6.420789e-04   0.000000e+00   0.000000e+00  0.000000e+00   0.000000e+00   0.000000e+00   0.000000e+00   0.000000e+00   0.000000e+00   0.000000e+00   0.000000e+00   0.000000e+00   0.000000e+00   0.000000e+00   0.000000e+00   0.000000e+00   0.000000e+00   0.000000e+00
  0.000000e+00   0.000000e+00   0.000000e+00   0.000000e+00   0.000000e+00   0.000000e+00   0.000000e+00   0.000000e+00   0.000000e+00   0.000000e+00   0.000000e+00   0.000000e+00   0.000000e+00   0.000000e+00   1.895449e-06   5.643882e-04   0.000000e+00   0.000000e+00   0.000000e+00   0.000000e+00   0.000000e+00   0.000000e+00  -1.633412e-04  -1.549165e-06   9.158300e-07   1.930078e-05  -1.275783e-07   6.534743e-05   0.000000e+00  -1.963795e-06  -5.070190e-04   0.000000e+00   0.000000e+00   0.000000e+00   0.000000e+00   0.000000e+00   0.000000e+00   0.000000e+00   0.000000e+00   0.000000e+00   0.000000e+00   0.000000e+00   0.000000e+00   0.000000e+00   0.000000e+00   0.000000e+00   0.000000e+00  0.000000e+00   0.000000e+00   0.000000e+00   1.895449e-06   5.643882e-04   0.000000e+00   0.000000e+00   0.000000e+00   0.000000e+00   0.000000e+00   0.000000e+00  -1.633412e-04  -1.549165e-06   9.158300e-07   1.930078e-05 -1.275783e-07   6.534743e-05   0.000000e+00  -1.963795e-06  -5.070190e-04  0.000000e+00   0.000000e+00   0.000000e+00   0.000000e+00   0.000000e+00   0.000000e+00   0.000000e+00   0.000000e+00   0.000000e+00   0.000000e+00   0.000000e+00   0.000000e+00   0.000000e+00   0.000000e+00   0.000000e+00
  0.000000e+00   0.000000e+00   0.000000e+00   0.000000e+00   0.000000e+00   0.000000e+00   0.000000e+00   0.000000e+00   0.000000e+00   0.000000e+00   0.000000e+00   0.000000e+00   0.000000e+00   0.000000e+00   2.482218e-04  -6.105533e-07   0.000000e+00   0.000000e+00   0.000000e+00   0.000000e+00   0.000000e+00   0.000000e+00   1.913675e-06  -1.332692e-04   6.361055e-04  -6.217620e-05  -1.138135e-04   7.221844e-06   0.000000e+00   5.272174e-05  -4.556368e-07   0.000000e+00   0.000000e+00   0.000000e+00   0.000000e+00   0.000000e+00   0.000000e+00   0.000000e+00   0.000000e+00   0.000000e+00   0.000000e+00   0.000000e+00   0.000000e+00   0.000000e+00   0.000000e+00   0.000000e+00   0.000000e+00  0.000000e+00   0.000000e+00   0.000000e+00   2.482218e-04  -6.105533e-07   0.000000e+00   0.000000e+00   0.000000e+00   0.000000e+00   0.000000e+00   0.000000e+00   1.913675e-06  -1.332692e-04   6.361055e-04  -6.217620e-05 -1.138135e-04   7.221844e-06   0.000000e+00   5.272174e-05  -4.556368e-07  0.000000e+00   0.000000e+00   0.000000e+00   0.000000e+00   0.000000e+00   0.000000e+00   0.000000e+00   0.000000e+00   0.000000e+00   0.000000e+00   0.000000e+00   0.000000e+00   0.000000e+00   0.000000e+00   0.000000e+00
  0.000000e+00   0.000000e+00   0.000000e+00   0.000000e+00   0.000000e+00   0.000000e+00   0.000000e+00   0.000000e+00   0.000000e+00   0.000000e+00   0.000000e+00   0.000000e+00   0.000000e+00   0.000000e+00   1.376023e-06   4.961065e-04   0.000000e+00   0.000000e+00   0.000000e+00   0.000000e+00   0.000000e+00   0.000000e+00   0.000000e+00   9.021609e-07   8.383718e-07   1.807511e-05   8.565972e-07   8.231535e-05   0.000000e+00  -1.594729e-06  -5.079667e-04   0.000000e+00   0.000000e+00   0.000000e+00   0.000000e+00   0.000000e+00   0.000000e+00   0.000000e+00   0.000000e+00   0.000000e+00   0.000000e+00   0.000000e+00   0.000000e+00   0.000000e+00   0.000000e+00   0.000000e+00   0.000000e+00  0.000000e+00   0.000000e+00   0.000000e+00   1.376023e-06   4.961065e-04   0.000000e+00   0.000000e+00   0.000000e+00   0.000000e+00   0.000000e+00   0.000000e+00   0.000000e+00   9.021609e-07   8.383718e-07   1.807511e-05  8.565972e-07   8.231535e-05   0.000000e+00  -1.594729e-06  -5.079667e-04  0.000000e+00   0.000000e+00   0.000000e+00   0.000000e+00   0.000000e+00   0.000000e+00   0.000000e+00   0.000000e+00   0.000000e+00   0.000000e+00   0.000000e+00   0.000000e+00   0.000000e+00   0.000000e+00   0.000000e+00
  0.000000e+00   0.000000e+00   0.000000e+00   0.000000e+00   0.000000e+00   0.000000e+00   0.000000e+00   0.000000e+00   0.000000e+00   0.000000e+00   0.000000e+00   0.000000e+00   0.000000e+00   1.558278e-06   0.000000e+00   0.000000e+00   7.271964e-06  -6.962131e-06   1.441179e-05   7.700262e-07   1.118588e-05   2.002296e-04   0.000000e+00   0.000000e+00   0.000000e+00   0.000000e+00   0.000000e+00   0.000000e+00   7.445106e-06   0.000000e+00   0.000000e+00   0.000000e+00   0.000000e+00   0.000000e+00   0.000000e+00   0.000000e+00   0.000000e+00   0.000000e+00   0.000000e+00   0.000000e+00   0.000000e+00   0.000000e+00   0.000000e+00   0.000000e+00   0.000000e+00   0.000000e+00   0.000000e+00  0.000000e+00   0.000000e+00   1.558278e-06   0.000000e+00   0.000000e+00   7.271964e-06  -6.962131e-06   1.441179e-05   7.700262e-07   1.118588e-05   2.002296e-04   0.000000e+00   0.000000e+00   0.000000e+00   0.000000e+00  0.000000e+00   0.000000e+00   7.445106e-06   0.000000e+00   0.000000e+00  0.000000e+00   0.000000e+00   0.000000e+00   0.000000e+00   0.000000e+00   0.000000e+00   0.000000e+00   0.000000e+00   0.000000e+00   0.000000e+00   0.000000e+00   0.000000e+00   0.000000e+00   0.000000e+00   0.000000e+00
  0.000000e+00   0.000000e+00   0.000000e+00   0.000000e+00   0.000000e+00   0.000000e+00   0.000000e+00   0.000000e+00   0.000000e+00   0.000000e+00   0.000000e+00   0.000000e+00   0.000000e+00   3.789987e-05   0.000000e+00   0.000000e+00  -9.709621e-06  -4.822005e-05  -1.653506e-05  -6.810404e-05  -1.160507e-05   7.188446e-04   0.000000e+00   0.000000e+00   0.000000e+00   0.000000e+00   0.000000e+00   0.000000e+00  -1.179644e-05   0.000000e+00   0.000000e+00   0.000000e+00   0.000000e+00   0.000000e+00   0.000000e+00   0.000000e+00   0.000000e+00   0.000000e+00   0.000000e+00   0.000000e+00   0.000000e+00   0.000000e+00   0.000000e+00   0.000000e+00   0.000000e+00   0.000000e+00   0.000000e+00  0.000000e+00   0.000000e+00   3.789987e-05   0.000000e+00   0.000000e+00  -9.709621e-06  -4.822005e-05  -1.653506e-05  -6.810404e-05  -1.160507e-05   7.188446e-04   0.000000e+00   0.000000e+00   0.000000e+00   0.000000e+00  0.000000e+00   0.000000e+00  -1.179644e-05   0.000000e+00   0.000000e+00  0.000000e+00   0.000000e+00   0.000000e+00   0.000000e+00   0.000000e+00   0.000000e+00   0.000000e+00   0.000000e+00   0.000000e+00   0.000000e+00   0.000000e+00   0.000000e+00   0.000000e+00   0.000000e+00   0.000000e+00
  0.000000e+00   0.000000e+00   0.000000e+00   0.000000e+00   0.000000e+00   0.000000e+00   0.000000e+00   0.000000e+00   0.000000e+00   0.000000e+00   0.000000e+00   0.000000e+00   0.000000e+00   0.000000e+00   4.207578e-04  -1.175543e-06   0.000000e+00   0.000000e+00   0.000000e+00   0.000000e+00   0.000000e+00   0.000000e+00  -5.148696e-07   1.244344e-05  -7.511173e-05   2.146049e-06  -5.181548e-04   2.041253e-06   0.000000e+00   1.210171e-05  -5.558769e-07   0.000000e+00   0.000000e+00   0.000000e+00   0.000000e+00   0.000000e+00   0.000000e+00   0.000000e+00   0.000000e+00   0.000000e+00   0.000000e+00   0.000000e+00   0.000000e+00   0.000000e+00   0.000000e+00   0.000000e+00   0.000000e+00  0.000000e+00   0.000000e+00   0.000000e+00   4.207578e-04  -1.175543e-06   0.000000e+00   0.000000e+00   0.000000e+00   0.000000e+00   0.000000e+00   0.000000e+00  -5.148696e-07   1.244344e-05  -7.511173e-05   2.146049e-06 -5.181548e-04   2.041253e-06   0.000000e+00   1.210171e-05  -5.558769e-07  0.000000e+00   0.000000e+00   0.000000e+00   0.000000e+00   0.000000e+00   0.000000e+00   0.000000e+00   0.000000e+00   0.000000e+00   0.000000e+00   0.000000e+00   0.000000e+00   0.000000e+00   0.000000e+00   0.000000e+00
  0.000000e+00   0.000000e+00   0.000000e+00   0.000000e+00   0.000000e+00   0.000000e+00   0.000000e+00   0.000000e+00   0.000000e+00   0.000000e+00   0.000000e+00   0.000000e+00   0.000000e+00   4.835218e-05   0.000000e+00   0.000000e+00   1.977008e-05  -4.187302e-06   6.598533e-05  -1.401995e-04  -1.692235e-05   7.486113e-06   0.000000e+00   0.000000e+00   0.000000e+00   0.000000e+00   0.000000e+00   0.000000e+00  -6.680547e-05   0.000000e+00   0.000000e+00   0.000000e+00   0.000000e+00   0.000000e+00   0.000000e+00   0.000000e+00   0.000000e+00   0.000000e+00   0.000000e+00   0.000000e+00   0.000000e+00   0.000000e+00   0.000000e+00   0.000000e+00   0.000000e+00   0.000000e+00   0.000000e+00  0.000000e+00   0.000000e+00   4.835218e-05   0.000000e+00   0.000000e+00   1.977008e-05  -4.187302e-06   6.598533e-05  -1.401995e-04  -1.692235e-05   7.486113e-06   0.000000e+00   0.000000e+00   0.000000e+00   0.000000e+00  0.000000e+00   0.000000e+00  -6.680547e-05   0.000000e+00   0.000000e+00  0.000000e+00   0.000000e+00   0.000000e+00   0.000000e+00   0.000000e+00   0.000000e+00   0.000000e+00   0.000000e+00   0.000000e+00   0.000000e+00   0.000000e+00   0.000000e+00   0.000000e+00   0.000000e+00   0.000000e+00
  0.000000e+00   0.000000e+00   0.000000e+00   0.000000e+00   0.000000e+00   0.000000e+00   0.000000e+00   0.000000e+00   0.000000e+00   0.000000e+00   0.000000e+00   0.000000e+00   0.000000e+00  -3.045750e-04   0.000000e+00   0.000000e+00   1.011514e-06  -4.118046e-05  -1.782907e-05   6.517110e-04  -4.715841e-06   8.236547e-05   0.000000e+00   0.000000e+00   0.000000e+00   0.000000e+00   0.000000e+00   0.000000e+00   2.011637e-05   0.000000e+00   0.000000e+00   0.000000e+00   0.000000e+00   0.000000e+00   0.000000e+00   0.000000e+00   0.000000e+00   0.000000e+00   0.000000e+00   0.000000e+00   0.000000e+00   0.000000e+00   0.000000e+00   0.000000e+00   0.000000e+00   0.000000e+00   0.000000e+00  0.000000e+00   0.000000e+00  -3.045750e-04   0.000000e+00   0.000000e+00   1.011514e-06  -4.118046e-05  -1.782907e-05   6.517110e-04  -4.715841e-06   8.236547e-05   0.000000e+00   0.000000e+00   0.000000e+00   0.000000e+00  0.000000e+00   0.000000e+00   2.011637e-05   0.000000e+00   0.000000e+00  0.000000e+00   0.000000e+00   0.000000e+00   0.000000e+00   0.000000e+00   0.000000e+00   0.000000e+00   0.000000e+00   0.000000e+00   0.000000e+00   0.000000e+00   0.000000e+00   0.000000e+00   0.000000e+00   0.000000e+00
  0.000000e+00   0.000000e+00   0.000000e+00   0.000000e+00   0.000000e+00   0.000000e+00   0.000000e+00   0.000000e+00   0.000000e+00   0.000000e+00   0.000000e+00   0.000000e+00   0.000000e+00   0.000000e+00  -4.349327e-04   1.699525e-06   0.000000e+00   0.000000e+00   0.000000e+00   0.000000e+00   0.000000e+00   0.000000e+00  -4.077950e-06   2.710857e-04   3.739730e-04  -3.661498e-05  -4.620613e-05   3.722553e-06   0.000000e+00  -7.582252e-05   8.338154e-07   0.000000e+00   0.000000e+00   0.000000e+00   0.000000e+00   0.000000e+00   0.000000e+00   0.000000e+00   0.000000e+00   0.000000e+00   0.000000e+00   0.000000e+00   0.000000e+00   0.000000e+00   0.000000e+00   0.000000e+00   0.000000e+00  0.000000e+00   0.000000e+00   0.000000e+00  -4.349327e-04   1.699525e-06   0.000000e+00   0.000000e+00   0.000000e+00   0.000000e+00   0.000000e+00   0.000000e+00  -4.077950e-06   2.710857e-04   3.739730e-04  -3.661498e-05 -4.620613e-05   3.722553e-06   0.000000e+00  -7.582252e-05   8.338154e-07  0.000000e+00   0.000000e+00   0.000000e+00   0.000000e+00   0.000000e+00   0.000000e+00   0.000000e+00   0.000000e+00   0.000000e+00   0.000000e+00   0.000000e+00   0.000000e+00   0.000000e+00   0.000000e+00   0.000000e+00
  0.000000e+00   0.000000e+00   0.000000e+00   0.000000e+00   0.000000e+00   0.000000e+00   0.000000e+00   0.000000e+00   0.000000e+00   0.000000e+00   0.000000e+00   0.000000e+00   0.000000e+00   0.000000e+00  -4.738623e-07  -4.160875e-05   0.000000e+00   0.000000e+00   0.000000e+00   0.000000e+00   0.000000e+00   0.000000e+00  -4.535773e-04  -8.429281e-06   2.551566e-06   3.707517e-05   2.688257e-07   9.814873e-05   0.000000e+00   7.973644e-07   5.899039e-04   0.000000e+00   0.000000e+00   0.000000e+00   0.000000e+00   0.000000e+00   0.000000e+00   0.000000e+00   0.000000e+00   0.000000e+00   0.000000e+00   0.000000e+00   0.000000e+00   0.000000e+00   0.000000e+00   0.000000e+00   0.000000e+00  0.000000e+00   0.000000e+00   0.000000e+00  -4.738623e-07  -4.160875e-05   0.000000e+00   0.000000e+00   0.000000e+00   0.000000e+00   0.000000e+00   0.000000e+00  -4.535773e-04  -8.429281e-06   2.551566e-06   3.707517e-05  2.688257e-07   9.814873e-05   0.000000e+00   7.973644e-07   5.899039e-04  0.000000e+00   0.000000e+00   0.000000e+00   0.000000e+00   0.000000e+00   0.000000e+00   0.000000e+00   0.000000e+00   0.000000e+00   0.000000e+00   0.000000e+00   0.000000e+00   0.000000e+00   0.000000e+00   0.000000e+00
  0.000000e+00   4.737803e-04   2.794421e-05   0.000000e+00   0.000000e+00   0.000000e+00   1.558278e-06   3.789987e-05   0.000000e+00   4.835218e-05  -3.045750e-04   0.000000e+00   0.000000e+00   0.000000e+00   0.000000e+00   0.000000e+00   0.000000e+00   0.000000e+00   0.000000e+00   0.000000e+00   0.000000e+00   0.000000e+00   0.000000e+00   0.000000e+00   0.000000e+00   0.000000e+00   0.000000e+00   0.000000e+00   0.000000e+00   0.000000e+00   0.000000e+00   0.000000e+00   4.619201e-04  -1.635736e-06   0.000000e+00   0.000000e+00   0.000000e+00   0.000000e+00   0.000000e+00   0.000000e+00   1.585616e-06  -1.041768e-04   5.036609e-05  -1.403361e-06   3.161436e-04  -6.925680e-07   0.000000e+00 -2.031229e-05  -1.412474e-07   0.000000e+00   0.000000e+00   0.000000e+00   0.000000e+00   0.000000e+00   0.000000e+00   0.000000e+00   0.000000e+00   0.000000e+00   0.000000e+00   0.000000e+00   0.000000e+00   0.000000e+00  0.000000e+00   0.000000e+00   0.000000e+00   0.000000e+00   0.000000e+00  0.000000e+00  -1.587894e-05  -1.762403e-05   0.000000e+00   0.000000e+00   0.000000e+00   0.000000e+00  -6.483712e-06  -7.194505e-06   0.000000e+00   0.000000e+00   0.000000e+00   0.000000e+00   0.000000e+00   0.000000e+00
 -9.209787e-05   0.000000e+00   0.000000e+00   1.895449e-06   2.482218e-04   1.376023e-06   0.000000e+00   0.000000e+00   4.207578e-04   0.000000e+00   0.000000e+00  -4.349327e-04  -4.738623e-07   0.000000e+00   0.000000e+00   0.000000e+00   0.000000e+00   0.000000e+00   0.000000e+00   0.000000e+00   0.000000e+00   0.000000e+00   0.000000e+00   0.000000e+00   0.000000e+00   0.000000e+00   0.000000e+00   0.000000e+00   0.000000e+00   0.000000e+00   0.000000e+00  -4.619201e-04   0.000000e+00   0.000000e+00  -8.379161e-06   5.359929e-04   7.426880e-07  -2.026217e-04   3.964040e-06   4.456584e-05   0.000000e+00   0.000000e+00   0.000000e+00   0.000000e+00   0.000000e+00   0.000000e+00   1.321347e-06  0.000000e+00   0.000000e+00   0.000000e+00   0.000000e+00   0.000000e+00   0.000000e+00   0.000000e+00   0.000000e+00   0.000000e+00   0.000000e+00   0.000000e+00   0.000000e+00   0.000000e+00   0.000000e+00   0.000000e+00  0.000000e+00   0.000000e+00   0.000000e+00   0.000000e+00   0.000000e+00 -6.333352e-07   0.000000e+00   0.000000e+00   0.000000e+00   0.000000e+00   0.000000e+00  -2.597130e-07   0.000000e+00   0.000000e+00   0.000000e+00   0.000000e+00   0.000000e+00   0.000000e+00   0.000000e+00   0.000000e+00
  4.966441e-07   0.000000e+00   0.000000e+00   5.643882e-04  -6.105533e-07   4.961065e-04   0.000000e+00   0.000000e+00  -1.175543e-06   0.000000e+00   0.000000e+00   1.699525e-06  -4.160875e-05   0.000000e+00  -0.000000e+00   0.000000e+00   0.000000e+00   0.000000e+00   0.000000e+00   0.000000e+00   0.000000e+00   0.000000e+00   0.000000e+00   0.000000e+00   0.000000e+00   0.000000e+00   0.000000e+00   0.000000e+00   0.000000e+00   0.000000e+00   0.000000e+00   1.635736e-06   0.000000e+00   0.000000e+00  -5.806271e-04  -2.164275e-06   2.907100e-04   1.653962e-06  -5.380023e-04  -1.562834e-06   0.000000e+00   0.000000e+00   0.000000e+00   0.000000e+00   0.000000e+00   0.000000e+00   3.768390e-04  0.000000e+00   0.000000e+00   0.000000e+00   0.000000e+00   0.000000e+00   0.000000e+00   0.000000e+00   0.000000e+00   0.000000e+00   0.000000e+00   0.000000e+00   0.000000e+00   0.000000e+00   0.000000e+00   0.000000e+00  0.000000e+00   0.000000e+00   0.000000e+00   0.000000e+00   0.000000e+00 -1.146018e-04   0.000000e+00   0.000000e+00   0.000000e+00   0.000000e+00   0.000000e+00  -4.678479e-05   0.000000e+00   0.000000e+00   0.000000e+00   0.000000e+00   0.000000e+00   0.000000e+00   0.000000e+00   0.000000e+00
  0.000000e+00  -2.305978e-05   4.904475e-04   0.000000e+00   0.000000e+00   0.000000e+00   7.271964e-06  -9.709621e-06   0.000000e+00   1.977008e-05   1.011514e-06   0.000000e+00   0.000000e+00  -0.000000e+00   0.000000e+00   0.000000e+00   0.000000e+00   0.000000e+00   0.000000e+00   0.000000e+00   0.000000e+00   0.000000e+00   0.000000e+00   0.000000e+00   0.000000e+00   0.000000e+00   0.000000e+00   0.000000e+00   0.000000e+00   0.000000e+00   0.000000e+00   0.000000e+00   8.379161e-06   5.806271e-04   0.000000e+00   0.000000e+00   0.000000e+00   0.000000e+00   0.000000e+00   0.000000e+00   1.054571e-04   3.594975e-06   0.000000e+00   0.000000e+00   0.000000e+00   0.000000e+00   0.000000e+00 -5.604333e-07   2.753960e-04   0.000000e+00   0.000000e+00   0.000000e+00   0.000000e+00   0.000000e+00   0.000000e+00   0.000000e+00   0.000000e+00   0.000000e+00   0.000000e+00   0.000000e+00   0.000000e+00   0.000000e+00  0.000000e+00   0.000000e+00   0.000000e+00   0.000000e+00   0.000000e+00  0.000000e+00  -2.946148e-05   3.901163e-05   0.000000e+00   0.000000e+00   0.000000e+00   0.000000e+00  -1.202881e-05   1.592451e-05   0.000000e+00   0.000000e+00   0.000000e+00   0.000000e+00   0.000000e+00   0.000000e+00
  0.000000e+00  -5.148970e-04  -2.855932e-05   0.000000e+00   0.000000e+00   0.000000e+00  -6.962131e-06  -4.822005e-05   0.000000e+00  -4.187302e-06  -4.118046e-05   0.000000e+00   0.000000e+00  -0.000000e+00   0.000000e+00   0.000000e+00  -0.000000e+00   0.000000e+00   0.000000e+00   0.000000e+00   0.000000e+00   0.000000e+00   0.000000e+00   0.000000e+00   0.000000e+00   0.000000e+00   0.000000e+00   0.000000e+00   0.000000e+00   0.000000e+00   0.000000e+00   0.000000e+00  -5.359929e-04   2.164275e-06   0.000000e+00   0.000000e+00   0.000000e+00   0.000000e+00   0.000000e+00   0.000000e+00   3.157563e-06  -2.221685e-04  -6.135150e-05   5.299056e-06  -4.081595e-05  -4.920878e-07   0.000000e+00  1.314740e-04  -6.470043e-07   0.000000e+00   0.000000e+00   0.000000e+00   0.000000e+00   0.000000e+00   0.000000e+00   0.000000e+00   0.000000e+00   0.000000e+00   0.000000e+00   0.000000e+00   0.000000e+00   0.000000e+00  0.000000e+00   0.000000e+00   0.000000e+00   0.000000e+00   0.000000e+00  0.000000e+00   7.641030e-06   5.271718e-06   0.000000e+00   0.000000e+00   0.000000e+00   0.000000e+00   0.000000e+00   0.000000e+00   0.000000e+00   0.000000e+00   0.000000e+00   0.000000e+00   0.000000e+00   0.000000e+00
  0.000000e+00  -2.147416e-05   3.807620e-04   0.000000e+00   0.000000e+00   0.000000e+00   1.441179e-05  -1.653506e-05   0.000000e+00   6.598533e-05  -1.782907e-05   0.000000e+00   0.000000e+00  -0.000000e+00   0.000000e+00   0.000000e+00   0.000000e+00   0.000000e+00   0.000000e+00   0.000000e+00   0.000000e+00   0.000000e+00   0.000000e+00   0.000000e+00   0.000000e+00   0.000000e+00   0.000000e+00   0.000000e+00   0.000000e+00   0.000000e+00   0.000000e+00   0.000000e+00  -7.426880e-07  -2.907100e-04   0.000000e+00   0.000000e+00   0.000000e+00   0.000000e+00   0.000000e+00   0.000000e+00   4.678752e-04   8.224245e-06   1.230219e-06   2.016649e-05   2.824948e-07   8.453886e-05   0.000000e+00  7.745826e-08  -3.304050e-04   0.000000e+00   0.000000e+00   0.000000e+00   0.000000e+00   0.000000e+00   0.000000e+00   0.000000e+00   0.000000e+00   0.000000e+00   0.000000e+00   0.000000e+00   0.000000e+00   0.000000e+00  0.000000e+00   0.000000e+00   0.000000e+00   0.000000e+00   0.000000e+00  0.000000e+00  -9.560901e-04   9.946415e-04   0.000000e+00   0.000000e+00   0.000000e+00   0.000000e+00  -3.903213e-04   4.060635e-04   0.000000e+00   0.000000e+00   0.000000e+00   0.000000e+00   0.000000e+00   0.000000e+00
  0.000000e+00   2.169059e-04   1.365999e-05   0.000000e+00   0.000000e+00   0.000000e+00   7.700262e-07  -6.810404e-05   0.000000e+00  -1.401995e-04   6.517110e-04   0.000000e+00   0.000000e+00   0.000000e+00   0.000000e+00   0.000000e+00   0.000000e+00  -0.000000e+00  -0.000000e+00   0.000000e+00   0.000000e+00   0.000000e+00   0.000000e+00   0.000000e+00   0.000000e+00   0.000000e+00   0.000000e+00   0.000000e+00   0.000000e+00   0.000000e+00   0.000000e+00   0.000000e+00   2.026217e-04  -1.653962e-06   0.000000e+00   0.000000e+00   0.000000e+00   0.000000e+00   0.000000e+00   0.000000e+00   2.187057e-06  -1.507839e-04  -9.899621e-05   2.820392e-06  -6.641043e-04   2.278184e-06   0.000000e+00 -4.262027e-05  -4.100731e-07   0.000000e+00   0.000000e+00   0.000000e+00   0.000000e+00   0.000000e+00   0.000000e+00   0.000000e+00   0.000000e+00   0.000000e+00   0.000000e+00   0.000000e+00   0.000000e+00   0.000000e+00  0.000000e+00   0.000000e+00   0.000000e+00   0.000000e+00   0.000000e+00  0.000000e+00   1.781540e-05   2.659097e-05   0.000000e+00   0.000000e+00   0.000000e+00   0.000000e+00   7.271964e-06   1.085327e-05   0.000000e+00   0.000000e+00   0.000000e+00   0.000000e+00   0.000000e+00   0.000000e+00
  0.000000e+00  -4.129892e-05   5.942552e-04   0.000000e+00   0.000000e+00   0.000000e+00   1.118588e-05  -1.160507e-05   0.000000e+00  -1.692235e-05  -4.715841e-06   0.000000e+00   0.000000e+00  -0.000000e+00   0.000000e+00   0.000000e+00  -0.000000e+00  -0.000000e+00   0.000000e+00  -0.000000e+00   0.000000e+00   0.000000e+00   0.000000e+00   0.000000e+00   0.000000e+00   0.000000e+00   0.000000e+00   0.000000e+00   0.000000e+00   0.000000e+00   0.000000e+00   0.000000e+00  -3.964040e-06   5.380023e-04   0.000000e+00   0.000000e+00   0.000000e+00   0.000000e+00   0.000000e+00   0.000000e+00   1.090430e-04  -1.653962e-06   0.000000e+00   0.000000e+00  -1.316790e-06  -1.487199e-05   0.000000e+00  2.369311e-06   2.334956e-04   0.000000e+00   0.000000e+00   0.000000e+00   0.000000e+00   0.000000e+00   0.000000e+00   0.000000e+00   0.000000e+00   0.000000e+00   0.000000e+00   0.000000e+00   0.000000e+00   0.000000e+00  0.000000e+00   0.000000e+00   0.000000e+00   0.000000e+00   0.000000e+00  0.000000e+00  -7.850623e-06   1.706360e-05   0.000000e+00   0.000000e+00   0.000000e+00   0.000000e+00  -3.203127e-06   6.966687e-06   0.000000e+00   0.000000e+00   0.000000e+00   0.000000e+00   0.000000e+00   0.000000e+00
  0.000000e+00  -3.623224e-05  -1.776984e-07   0.000000e+00   0.000000e+00   0.000000e+00   2.002296e-04   7.188446e-04   0.000000e+00   7.486113e-06   8.236547e-05   0.000000e+00   0.000000e+00   0.000000e+00   0.000000e+00   0.000000e+00  -0.000000e+00   0.000000e+00   0.000000e+00   0.000000e+00   0.000000e+00   0.000000e+00   0.000000e+00   0.000000e+00   0.000000e+00   0.000000e+00   0.000000e+00   0.000000e+00   0.000000e+00   0.000000e+00   0.000000e+00   0.000000e+00  -4.456584e-05   1.562834e-06   0.000000e+00   0.000000e+00   0.000000e+00   0.000000e+00   0.000000e+00   0.000000e+00   4.875314e-07  -2.217129e-05   7.363911e-04  -7.215465e-05  -1.341258e-04   8.146786e-06   0.000000e+00  1.043408e-05   4.693059e-07   0.000000e+00   0.000000e+00   0.000000e+00   0.000000e+00   0.000000e+00   0.000000e+00   0.000000e+00   0.000000e+00   0.000000e+00   0.000000e+00   0.000000e+00   0.000000e+00   0.000000e+00  0.000000e+00   0.000000e+00   0.000000e+00   0.000000e+00   0.000000e+00  0.000000e+00   7.536233e-06   1.376934e-05   0.000000e+00   0.000000e+00   0.000000e+00   0.000000e+00   3.075549e-06   5.622558e-06   0.000000e+00   0.000000e+00   0.000000e+00   0.000000e+00   0.000000e+00   0.000000e+00
 -2.478209e-05   0.000000e+00   0.000000e+00  -1.633412e-04   1.913675e-06   0.000000e+00   0.000000e+00   0.000000e+00  -5.148696e-07   0.000000e+00   0.000000e+00  -4.077950e-06  -4.535773e-04   0.000000e+00  -0.000000e+00   0.000000e+00   0.000000e+00   0.000000e+00   0.000000e+00   0.000000e+00   0.000000e+00   0.000000e+00   0.000000e+00   0.000000e+00   0.000000e+00   0.000000e+00   0.000000e+00   0.000000e+00   0.000000e+00   0.000000e+00   0.000000e+00  -1.585616e-06   0.000000e+00   0.000000e+00  -1.054571e-04  -3.157563e-06  -4.678752e-04  -2.187057e-06  -1.090430e-04  -4.875314e-07   0.000000e+00   0.000000e+00   0.000000e+00   0.000000e+00   0.000000e+00   0.000000e+00   3.487353e-04  0.000000e+00   0.000000e+00   0.000000e+00   0.000000e+00   0.000000e+00   0.000000e+00   0.000000e+00   0.000000e+00   0.000000e+00   0.000000e+00   0.000000e+00   0.000000e+00   0.000000e+00   0.000000e+00   0.000000e+00  0.000000e+00   0.000000e+00   0.000000e+00   0.000000e+00   0.000000e+00  1.575082e-03   0.000000e+00   0.000000e+00   0.000000e+00   0.000000e+00   0.000000e+00   6.430266e-04   0.000000e+00   0.000000e+00   0.000000e+00   0.000000e+00   0.000000e+00   0.000000e+00   0.000000e+00   0.000000e+00
  1.626478e-03   0.000000e+00   0.000000e+00  -1.549165e-06  -1.332692e-04   9.021609e-07   0.000000e+00   0.000000e+00   1.244344e-05   0.000000e+00   0.000000e+00   2.710857e-04  -8.429281e-06   0.000000e+00   0.000000e+00  -0.000000e+00   0.000000e+00   0.000000e+00   0.000000e+00   0.000000e+00   0.000000e+00   0.000000e+00  -0.000000e+00   0.000000e+00   0.000000e+00   0.000000e+00   0.000000e+00   0.000000e+00   0.000000e+00   0.000000e+00   0.000000e+00   1.041768e-04   0.000000e+00   0.000000e+00  -3.594975e-06   2.221685e-04  -8.224245e-06   1.507839e-04   1.653962e-06   2.217129e-05   0.000000e+00   0.000000e+00   0.000000e+00   0.000000e+00   0.000000e+00   0.000000e+00   4.383226e-06  0.000000e+00   0.000000e+00   0.000000e+00   0.000000e+00   0.000000e+00   0.000000e+00   0.000000e+00   0.000000e+00   0.000000e+00   0.000000e+00   0.000000e+00   0.000000e+00   0.000000e+00   0.000000e+00   0.000000e+00  0.000000e+00   0.000000e+00   0.000000e+00   0.000000e+00   0.000000e+00  2.597586e-05   0.000000e+00   0.000000e+00   0.000000e+00   0.000000e+00   0.000000e+00   1.060267e-05   0.000000e+00   0.000000e+00   0.000000e+00   0.000000e+00   0.000000e+00   0.000000e+00   0.000000e+00   0.000000e+00
 -2.529240e-05   0.000000e+00   0.000000e+00   9.158300e-07   6.361055e-04   8.383718e-07   0.000000e+00   0.000000e+00  -7.511173e-05   0.000000e+00   0.000000e+00   3.739730e-04   2.551566e-06   0.000000e+00   0.000000e+00   0.000000e+00   0.000000e+00   0.000000e+00   0.000000e+00   0.000000e+00   0.000000e+00   0.000000e+00  -0.000000e+00   0.000000e+00   0.000000e+00   0.000000e+00   0.000000e+00   0.000000e+00   0.000000e+00   0.000000e+00   0.000000e+00  -5.036609e-05   0.000000e+00   0.000000e+00   0.000000e+00   6.135150e-05  -1.230219e-06   9.899621e-05   0.000000e+00  -7.363911e-04   0.000000e+00   0.000000e+00   0.000000e+00   0.000000e+00   0.000000e+00   0.000000e+00  -9.386119e-07  0.000000e+00   0.000000e+00   0.000000e+00   0.000000e+00   0.000000e+00   0.000000e+00   0.000000e+00   0.000000e+00   0.000000e+00   0.000000e+00   0.000000e+00   0.000000e+00   0.000000e+00   0.000000e+00   0.000000e+00  0.000000e+00   0.000000e+00   0.000000e+00   0.000000e+00   0.000000e+00 -6.606734e-07   0.000000e+00   0.000000e+00   0.000000e+00   0.000000e+00   0.000000e+00   0.000000e+00   0.000000e+00   0.000000e+00   0.000000e+00   0.000000e+00   0.000000e+00   0.000000e+00   0.000000e+00   0.000000e+00
  4.601932e-07   0.000000e+00   0.000000e+00   1.930078e-05  -6.217620e-05   1.807511e-05   0.000000e+00   0.000000e+00   2.146049e-06   0.000000e+00   0.000000e+00  -3.661498e-05   3.707517e-05   0.000000e+00   0.000000e+00   0.000000e+00   0.000000e+00   0.000000e+00   0.000000e+00   0.000000e+00   0.000000e+00   0.000000e+00   0.000000e+00  -0.000000e+00  -0.000000e+00   0.000000e+00   0.000000e+00   0.000000e+00   0.000000e+00   0.000000e+00   0.000000e+00   1.403361e-06   0.000000e+00   0.000000e+00   0.000000e+00  -5.299056e-06  -2.016649e-05  -2.820392e-06   0.000000e+00   7.215465e-05   0.000000e+00   0.000000e+00   0.000000e+00   0.000000e+00   0.000000e+00   0.000000e+00  -1.496311e-05  0.000000e+00   0.000000e+00   0.000000e+00   0.000000e+00   0.000000e+00   0.000000e+00   0.000000e+00   0.000000e+00   0.000000e+00   0.000000e+00   0.000000e+00   0.000000e+00   0.000000e+00   0.000000e+00   0.000000e+00  0.000000e+00   0.000000e+00   0.000000e+00   0.000000e+00   0.000000e+00 -9.691395e-06   0.000000e+00   0.000000e+00   0.000000e+00   0.000000e+00   0.000000e+00   0.000000e+00   0.000000e+00   0.000000e+00   0.000000e+00   0.000000e+00   0.000000e+00   0.000000e+00   0.000000e+00   0.000000e+00
 -1.858315e-04   0.000000e+00   0.000000e+00  -1.275783e-07  -1.138135e-04   8.565972e-07   0.000000e+00   0.000000e+00  -5.181548e-04   0.000000e+00   0.000000e+00  -4.620613e-05   2.688257e-07   0.000000e+00   0.000000e+00  -0.000000e+00   0.000000e+00   0.000000e+00   0.000000e+00   0.000000e+00   0.000000e+00   0.000000e+00  -0.000000e+00  -0.000000e+00  -0.000000e+00  -0.000000e+00   0.000000e+00   0.000000e+00   0.000000e+00   0.000000e+00   0.000000e+00  -3.161436e-04   0.000000e+00   0.000000e+00   0.000000e+00   4.081595e-05  -2.824948e-07   6.641043e-04   1.316790e-06   1.341258e-04   0.000000e+00   0.000000e+00   0.000000e+00   0.000000e+00   0.000000e+00   0.000000e+00  -4.875314e-07  0.000000e+00   0.000000e+00   0.000000e+00   0.000000e+00   0.000000e+00   0.000000e+00   0.000000e+00   0.000000e+00   0.000000e+00   0.000000e+00   0.000000e+00   0.000000e+00   0.000000e+00   0.000000e+00   0.000000e+00  0.000000e+00   0.000000e+00   0.000000e+00   0.000000e+00   0.000000e+00 -2.642694e-07   0.000000e+00   0.000000e+00   0.000000e+00   0.000000e+00   0.000000e+00  -1.093528e-07   0.000000e+00   0.000000e+00   0.000000e+00   0.000000e+00   0.000000e+00   0.000000e+00   0.000000e+00   0.000000e+00
  1.822547e-07   0.000000e+00   0.000000e+00   6.534743e-05   7.221844e-06   8.231535e-05   0.000000e+00   0.000000e+00   2.041253e-06   0.000000e+00   0.000000e+00   3.722553e-06   9.814873e-05   0.000000e+00  -0.000000e+00   0.000000e+00   0.000000e+00   0.000000e+00   0.000000e+00   0.000000e+00   0.000000e+00   0.000000e+00  -0.000000e+00  -0.000000e+00  -0.000000e+00  -0.000000e+00  -0.000000e+00   0.000000e+00   0.000000e+00   0.000000e+00   0.000000e+00   6.925680e-07   0.000000e+00   0.000000e+00   0.000000e+00   4.920878e-07  -8.453886e-05  -2.278184e-06   1.487199e-05  -8.146786e-06   0.000000e+00   0.000000e+00   0.000000e+00   0.000000e+00   0.000000e+00   0.000000e+00  -6.246781e-05  0.000000e+00   0.000000e+00   0.000000e+00   0.000000e+00   0.000000e+00   0.000000e+00   0.000000e+00   0.000000e+00   0.000000e+00   0.000000e+00   0.000000e+00   0.000000e+00   0.000000e+00   0.000000e+00   0.000000e+00  0.000000e+00   0.000000e+00   0.000000e+00   0.000000e+00   0.000000e+00 -2.002979e-05   0.000000e+00   0.000000e+00   0.000000e+00   0.000000e+00   0.000000e+00  -8.178681e-06   0.000000e+00   0.000000e+00   0.000000e+00   0.000000e+00   0.000000e+00   0.000000e+00   0.000000e+00   0.000000e+00
  0.000000e+00  -4.149940e-05   6.420789e-04   0.000000e+00   0.000000e+00   0.000000e+00   7.445106e-06  -1.179644e-05   0.000000e+00  -6.680547e-05   2.011637e-05   0.000000e+00   0.000000e+00   0.000000e+00   0.000000e+00   0.000000e+00   0.000000e+00  -0.000000e+00   0.000000e+00   0.000000e+00   0.000000e+00  -0.000000e+00   0.000000e+00   0.000000e+00   0.000000e+00   0.000000e+00   0.000000e+00   0.000000e+00   0.000000e+00   0.000000e+00   0.000000e+00   0.000000e+00  -1.321347e-06  -3.768390e-04   0.000000e+00   0.000000e+00   0.000000e+00   0.000000e+00   0.000000e+00   0.000000e+00  -3.487353e-04  -4.383226e-06   9.386119e-07   1.496311e-05   4.875314e-07   6.246781e-05   0.000000e+00 -2.173388e-06  -4.590268e-04   0.000000e+00   0.000000e+00   0.000000e+00   0.000000e+00   0.000000e+00   0.000000e+00   0.000000e+00   0.000000e+00   0.000000e+00   0.000000e+00   0.000000e+00   0.000000e+00   0.000000e+00  0.000000e+00   0.000000e+00   0.000000e+00   0.000000e+00   0.000000e+00  0.000000e+00   5.795792e-04  -6.028850e-04   0.000000e+00   0.000000e+00   0.000000e+00   0.000000e+00   2.366122e-04  -2.461259e-04   0.000000e+00   0.000000e+00   0.000000e+00   0.000000e+00   0.000000e+00   0.000000e+00
 -4.866201e-04   0.000000e+00   0.000000e+00  -1.963795e-06   5.272174e-05  -1.594729e-06   0.000000e+00   0.000000e+00   1.210171e-05   0.000000e+00   0.000000e+00  -7.582252e-05   7.973644e-07   0.000000e+00   0.000000e+00  -0.000000e+00   0.000000e+00   0.000000e+00   0.000000e+00   0.000000e+00   0.000000e+00   0.000000e+00  -0.000000e+00  -0.000000e+00   0.000000e+00  -0.000000e+00   0.000000e+00  -0.000000e+00   0.000000e+00   0.000000e+00   0.000000e+00   2.031229e-05   0.000000e+00   0.000000e+00   5.604333e-07  -1.314740e-04  -7.745826e-08   4.262027e-05  -2.369311e-06  -1.043408e-05   0.000000e+00   0.000000e+00   0.000000e+00   0.000000e+00   0.000000e+00   0.000000e+00   2.173388e-06  0.000000e+00   0.000000e+00   0.000000e+00   0.000000e+00   0.000000e+00   0.000000e+00   0.000000e+00   0.000000e+00   0.000000e+00   0.000000e+00   0.000000e+00   0.000000e+00   0.000000e+00   0.000000e+00   0.000000e+00  0.000000e+00   0.000000e+00   0.000000e+00   0.000000e+00   0.000000e+00  2.351086e-06   0.000000e+00   0.000000e+00   0.000000e+00   0.000000e+00   0.000000e+00   9.613937e-07   0.000000e+00   0.000000e+00   0.000000e+00   0.000000e+00   0.000000e+00   0.000000e+00   0.000000e+00   0.000000e+00
  4.939103e-06   0.000000e+00   0.000000e+00  -5.070190e-04  -4.556368e-07  -5.079667e-04   0.000000e+00   0.000000e+00  -5.558769e-07   0.000000e+00   0.000000e+00   8.338154e-07   5.899039e-04   0.000000e+00  -0.000000e+00   0.000000e+00   0.000000e+00   0.000000e+00   0.000000e+00   0.000000e+00   0.000000e+00   0.000000e+00  -0.000000e+00  -0.000000e+00  -0.000000e+00   0.000000e+00  -0.000000e+00   0.000000e+00   0.000000e+00  -0.000000e+00   0.000000e+00   1.412474e-07   0.000000e+00   0.000000e+00  -2.753960e-04   6.470043e-07   3.304050e-04   4.100731e-07  -2.334956e-04  -4.693059e-07   0.000000e+00   0.000000e+00   0.000000e+00   0.000000e+00   0.000000e+00   0.000000e+00   4.590268e-04  0.000000e+00   0.000000e+00   0.000000e+00   0.000000e+00   0.000000e+00   0.000000e+00   0.000000e+00   0.000000e+00   0.000000e+00   0.000000e+00   0.000000e+00   0.000000e+00   0.000000e+00   0.000000e+00   0.000000e+00  0.000000e+00   0.000000e+00   0.000000e+00   0.000000e+00   0.000000e+00 -3.858560e-04   0.000000e+00   0.000000e+00   0.000000e+00   0.000000e+00   0.000000e+00  -1.575273e-04   0.000000e+00   0.000000e+00   0.000000e+00   0.000000e+00   0.000000e+00   0.000000e+00   0.000000e+00   0.000000e+00
  0.000000e+00   0.000000e+00   0.000000e+00  -0.000000e+00   0.000000e+00  -0.000000e+00   0.000000e+00   0.000000e+00   0.000000e+00   0.000000e+00   0.000000e+00   0.000000e+00  -0.000000e+00   0.000000e+00   0.000000e+00   0.000000e+00   0.000000e+00   0.000000e+00   0.000000e+00   0.000000e+00   0.000000e+00   0.000000e+00   0.000000e+00   0.000000e+00   0.000000e+00   0.000000e+00   0.000000e+00   0.000000e+00   0.000000e+00   0.000000e+00   0.000000e+00   0.000000e+00   0.000000e+00   0.000000e+00   0.000000e+00   0.000000e+00   0.000000e+00   0.000000e+00   0.000000e+00   0.000000e+00   0.000000e+00   0.000000e+00   0.000000e+00   0.000000e+00   0.000000e+00   0.000000e+00   0.000000e+00  0.000000e+00   0.000000e+00   0.000000e+00   4.619201e-04  -1.635736e-06   0.000000e+00   0.000000e+00   0.000000e+00   0.000000e+00   0.000000e+00   0.000000e+00   1.585616e-06  -1.041768e-04   5.036609e-05  -1.403361e-06  3.161436e-04  -6.925680e-07   0.000000e+00  -2.031229e-05  -1.412474e-07  0.000000e+00   0.000000e+00   0.000000e+00   0.000000e+00  -1.122689e-05  -1.246167e-05   0.000000e+00   0.000000e+00   0.000000e+00   0.000000e+00  -1.122689e-05  -1.246167e-05   0.000000e+00   0.000000e+00   0.000000e+00
  0.000000e+00   0.000000e+00  -0.000000e+00   0.000000e+00   0.000000e+00   0.000000e+00   0.000000e+00   0.000000e+00   0.000000e+00  -0.000000e+00  -0.000000e+00   0.000000e+00   0.000000e+00   4.619201e-04   0.000000e+00   0.000000e+00   0.000000e+00   0.000000e+00   0.000000e+00   0.000000e+00   0.000000e+00   0.000000e+00   0.000000e+00   0.000000e+00   0.000000e+00   0.000000e+00   0.000000e+00   0.000000e+00   0.000000e+00   0.000000e+00   0.000000e+00   0.000000e+00   0.000000e+00   0.000000e+00   0.000000e+00   0.000000e+00   0.000000e+00   0.000000e+00   0.000000e+00   0.000000e+00   0.000000e+00   0.000000e+00   0.000000e+00   0.000000e+00   0.000000e+00   0.000000e+00   0.000000e+00  0.000000e+00   0.000000e+00  -4.619201e-04   0.000000e+00   0.000000e+00  -8.379161e-06   5.359929e-04   7.426880e-07  -2.026217e-04   3.964040e-06   4.456584e-05   0.000000e+00   0.000000e+00   0.000000e+00   0.000000e+00  0.000000e+00   0.000000e+00   1.321347e-06   0.000000e+00   0.000000e+00  0.000000e+00   0.000000e+00   0.000000e+00  -4.465241e-07   0.000000e+00   0.000000e+00   0.000000e+00   0.000000e+00   0.000000e+00  -4.465241e-07   0.000000e+00   0.000000e+00   0.000000e+00   0.000000e+00   0.000000e+00
  0.000000e+00  -0.000000e+00   0.000000e+00   0.000000e+00   0.000000e+00   0.000000e+00   0.000000e+00   0.000000e+00   0.000000e+00  -0.000000e+00  -0.000000e+00   0.000000e+00   0.000000e+00  -1.635736e-06   0.000000e+00   0.000000e+00   0.000000e+00   0.000000e+00   0.000000e+00   0.000000e+00   0.000000e+00   0.000000e+00   0.000000e+00   0.000000e+00   0.000000e+00   0.000000e+00   0.000000e+00   0.000000e+00   0.000000e+00   0.000000e+00   0.000000e+00   0.000000e+00   0.000000e+00   0.000000e+00   0.000000e+00   0.000000e+00   0.000000e+00   0.000000e+00   0.000000e+00   0.000000e+00   0.000000e+00   0.000000e+00   0.000000e+00   0.000000e+00   0.000000e+00   0.000000e+00   0.000000e+00  0.000000e+00   0.000000e+00   1.635736e-06   0.000000e+00   0.000000e+00  -5.806271e-04  -2.164275e-06   2.907100e-04   1.653962e-06  -5.380023e-04  -1.562834e-06   0.000000e+00   0.000000e+00   0.000000e+00   0.000000e+00  0.000000e+00   0.000000e+00   3.768390e-04   0.000000e+00   0.000000e+00  0.000000e+00   0.000000e+00   0.000000e+00  -8.103501e-05   0.000000e+00   0.000000e+00   0.000000e+00   0.000000e+00   0.000000e+00  -8.103501e-05   0.000000e+00   0.000000e+00   0.000000e+00   0.000000e+00   0.000000e+00
  0.000000e+00   0.000000e+00   0.000000e+00  -0.000000e+00  -0.000000e+00   0.000000e+00   0.000000e+00   0.000000e+00  -0.000000e+00   0.000000e+00   0.000000e+00  -0.000000e+00   0.000000e+00   0.000000e+00  -8.379161e-06  -5.806271e-04   0.000000e+00   0.000000e+00   0.000000e+00   0.000000e+00   0.000000e+00   0.000000e+00   0.000000e+00   0.000000e+00   0.000000e+00   0.000000e+00   0.000000e+00   0.000000e+00   0.000000e+00   0.000000e+00   0.000000e+00   0.000000e+00   0.000000e+00   0.000000e+00   0.000000e+00   0.000000e+00   0.000000e+00   0.000000e+00   0.000000e+00   0.000000e+00   0.000000e+00   0.000000e+00   0.000000e+00   0.000000e+00   0.000000e+00   0.000000e+00   0.000000e+00  0.000000e+00   0.000000e+00   0.000000e+00   8.379161e-06   5.806271e-04   0.000000e+00   0.000000e+00   0.000000e+00   0.000000e+00   0.000000e+00   0.000000e+00   1.054571e-04   3.594975e-06   0.000000e+00   0.000000e+00  0.000000e+00   0.000000e+00   0.000000e+00  -5.604333e-07   2.753960e-04  0.000000e+00   0.000000e+00   0.000000e+00   0.000000e+00  -2.083627e-05   2.758425e-05   0.000000e+00   0.000000e+00   0.000000e+00   0.000000e+00  -2.083627e-05   2.758425e-05   0.000000e+00   0.000000e+00   0.000000e+00
  0.000000e+00   0.000000e+00   0.000000e+00  -0.000000e+00  -0.000000e+00  -0.000000e+00   0.000000e+00   0.000000e+00  -0.000000e+00   0.000000e+00   0.000000e+00  -0.000000e+00  -0.000000e+00   0.000000e+00   5.359929e-04  -2.164275e-06   0.000000e+00   0.000000e+00   0.000000e+00   0.000000e+00   0.000000e+00   0.000000e+00   0.000000e+00   0.000000e+00   0.000000e+00   0.000000e+00   0.000000e+00   0.000000e+00   0.000000e+00   0.000000e+00   0.000000e+00   0.000000e+00   0.000000e+00   0.000000e+00   0.000000e+00   0.000000e+00   0.000000e+00   0.000000e+00   0.000000e+00   0.000000e+00   0.000000e+00   0.000000e+00   0.000000e+00   0.000000e+00   0.000000e+00   0.000000e+00   0.000000e+00  0.000000e+00   0.000000e+00   0.000000e+00  -5.359929e-04   2.164275e-06   0.000000e+00   0.000000e+00   0.000000e+00   0.000000e+00   0.000000e+00   0.000000e+00   3.157563e-06  -2.221685e-04  -6.135150e-05   5.299056e-06 -4.081595e-05  -4.920878e-07   0.000000e+00   1.314740e-04  -6.470043e-07  0.000000e+00   0.000000e+00   0.000000e+00   0.000000e+00   5.403853e-06   3.727109e-06   0.000000e+00   0.000000e+00   0.000000e+00   0.000000e+00   5.403853e-06   3.727109e-06   0.000000e+00   0.000000e+00   0.000000e+00
 -0.000000e+00   0.000000e+00   0.000000e+00   0.000000e+00   0.000000e+00   0.000000e+00   0.000000e+00   0.000000e+00  -0.000000e+00   0.000000e+00   0.000000e+00   0.000000e+00   0.000000e+00   0.000000e+00   7.426880e-07   2.907100e-04   0.000000e+00   0.000000e+00   0.000000e+00   0.000000e+00   0.000000e+00   0.000000e+00   0.000000e+00   0.000000e+00   0.000000e+00   0.000000e+00   0.000000e+00   0.000000e+00   0.000000e+00   0.000000e+00   0.000000e+00   0.000000e+00   0.000000e+00   0.000000e+00   0.000000e+00   0.000000e+00   0.000000e+00   0.000000e+00   0.000000e+00   0.000000e+00   0.000000e+00   0.000000e+00   0.000000e+00   0.000000e+00   0.000000e+00   0.000000e+00   0.000000e+00  0.000000e+00   0.000000e+00   0.000000e+00  -7.426880e-07  -2.907100e-04   0.000000e+00   0.000000e+00   0.000000e+00   0.000000e+00   0.000000e+00   0.000000e+00   4.678752e-04   8.224245e-06   1.230219e-06   2.016649e-05  2.824948e-07   8.453886e-05   0.000000e+00   7.745826e-08  -3.304050e-04  0.000000e+00   0.000000e+00   0.000000e+00   0.000000e+00  -6.760557e-04   7.033210e-04   0.000000e+00   0.000000e+00   0.000000e+00   0.000000e+00  -6.760557e-04   7.033210e-04   0.000000e+00   0.000000e+00   0.000000e+00
  0.000000e+00   0.000000e+00   0.000000e+00  -0.000000e+00   0.000000e+00  -0.000000e+00   0.000000e+00   0.000000e+00   0.000000e+00   0.000000e+00   0.000000e+00   0.000000e+00  -0.000000e+00   0.000000e+00  -2.026217e-04   1.653962e-06   0.000000e+00   0.000000e+00   0.000000e+00   0.000000e+00   0.000000e+00   0.000000e+00   0.000000e+00   0.000000e+00   0.000000e+00   0.000000e+00   0.000000e+00   0.000000e+00   0.000000e+00   0.000000e+00   0.000000e+00   0.000000e+00   0.000000e+00   0.000000e+00   0.000000e+00   0.000000e+00   0.000000e+00   0.000000e+00   0.000000e+00   0.000000e+00   0.000000e+00   0.000000e+00   0.000000e+00   0.000000e+00   0.000000e+00   0.000000e+00   0.000000e+00  0.000000e+00   0.000000e+00   0.000000e+00   2.026217e-04  -1.653962e-06   0.000000e+00   0.000000e+00   0.000000e+00   0.000000e+00   0.000000e+00   0.000000e+00   2.187057e-06  -1.507839e-04  -9.899621e-05   2.820392e-06 -6.641043e-04   2.278184e-06   0.000000e+00  -4.262027e-05  -4.100731e-07  0.000000e+00   0.000000e+00   0.000000e+00   0.000000e+00   1.259836e-05   1.879958e-05   0.000000e+00   0.000000e+00   0.000000e+00   0.000000e+00   1.259836e-05   1.879958e-05   0.000000e+00   0.000000e+00   0.000000e+00
 -0.000000e+00   0.000000e+00   0.000000e+00  -0.000000e+00  -0.000000e+00   0.000000e+00   0.000000e+00   0.000000e+00  -0.000000e+00   0.000000e+00   0.000000e+00  -0.000000e+00   0.000000e+00   0.000000e+00   3.964040e-06  -5.380023e-04   0.000000e+00   0.000000e+00   0.000000e+00   0.000000e+00   0.000000e+00   0.000000e+00   0.000000e+00   0.000000e+00   0.000000e+00   0.000000e+00   0.000000e+00   0.000000e+00   0.000000e+00   0.000000e+00   0.000000e+00   0.000000e+00   0.000000e+00   0.000000e+00   0.000000e+00   0.000000e+00   0.000000e+00   0.000000e+00   0.000000e+00   0.000000e+00   0.000000e+00   0.000000e+00   0.000000e+00   0.000000e+00   0.000000e+00   0.000000e+00   0.000000e+00  0.000000e+00   0.000000e+00   0.000000e+00  -3.964040e-06   5.380023e-04   0.000000e+00   0.000000e+00   0.000000e+00   0.000000e+00   0.000000e+00   0.000000e+00   1.090430e-04  -1.653962e-06   0.000000e+00   0.000000e+00 -1.316790e-06  -1.487199e-05   0.000000e+00   2.369311e-06   2.334956e-04  0.000000e+00   0.000000e+00   0.000000e+00   0.000000e+00  -5.549657e-06   1.206526e-05   0.000000e+00   0.000000e+00   0.000000e+00   0.000000e+00  -5.549657e-06   1.206526e-05   0.000000e+00   0.000000e+00   0.000000e+00
  0.000000e+00   0.000000e+00   0.000000e+00  -0.000000e+00   0.000000e+00   0.000000e+00   0.000000e+00   0.000000e+00   0.000000e+00   0.000000e+00   0.000000e+00   0.000000e+00   0.000000e+00   0.000000e+00   4.456584e-05  -1.562834e-06   0.000000e+00   0.000000e+00   0.000000e+00   0.000000e+00   0.000000e+00   0.000000e+00   0.000000e+00   0.000000e+00   0.000000e+00   0.000000e+00   0.000000e+00   0.000000e+00   0.000000e+00   0.000000e+00   0.000000e+00   0.000000e+00   0.000000e+00   0.000000e+00   0.000000e+00   0.000000e+00   0.000000e+00   0.000000e+00   0.000000e+00   0.000000e+00   0.000000e+00   0.000000e+00   0.000000e+00   0.000000e+00   0.000000e+00   0.000000e+00   0.000000e+00  0.000000e+00   0.000000e+00   0.000000e+00  -4.456584e-05   1.562834e-06   0.000000e+00   0.000000e+00   0.000000e+00   0.000000e+00   0.000000e+00   0.000000e+00   4.875314e-07  -2.217129e-05   7.363911e-04  -7.215465e-05 -1.341258e-04   8.146786e-06   0.000000e+00   1.043408e-05   4.693059e-07  0.000000e+00   0.000000e+00   0.000000e+00   0.000000e+00   5.330951e-06   9.736959e-06   0.000000e+00   0.000000e+00   0.000000e+00   0.000000e+00   5.330951e-06   9.736959e-06   0.000000e+00   0.000000e+00   0.000000e+00
  0.000000e+00  -0.000000e+00  -0.000000e+00   0.000000e+00   0.000000e+00   0.000000e+00  -0.000000e+00  -0.000000e+00   0.000000e+00  -0.000000e+00  -0.000000e+00   0.000000e+00   0.000000e+00   1.585616e-06   0.000000e+00   0.000000e+00   1.054571e-04   3.157563e-06   4.678752e-04   2.187057e-06   1.090430e-04   4.875314e-07   0.000000e+00   0.000000e+00   0.000000e+00   0.000000e+00   0.000000e+00   0.000000e+00   0.000000e+00   0.000000e+00   0.000000e+00   0.000000e+00   0.000000e+00   0.000000e+00   0.000000e+00   0.000000e+00   0.000000e+00   0.000000e+00   0.000000e+00   0.000000e+00   0.000000e+00   0.000000e+00   0.000000e+00   0.000000e+00   0.000000e+00   0.000000e+00   0.000000e+00  0.000000e+00   0.000000e+00  -1.585616e-06   0.000000e+00   0.000000e+00  -1.054571e-04  -3.157563e-06  -4.678752e-04  -2.187057e-06  -1.090430e-04  -4.875314e-07   0.000000e+00   0.000000e+00   0.000000e+00   0.000000e+00  0.000000e+00   0.000000e+00   3.487353e-04   0.000000e+00   0.000000e+00  0.000000e+00   0.000000e+00   0.000000e+00   1.113754e-03   0.000000e+00   0.000000e+00   0.000000e+00   0.000000e+00   0.000000e+00   1.113754e-03   0.000000e+00   0.000000e+00   0.000000e+00   0.000000e+00   0.000000e+00
[truncated: 153,419 more chars]
