# Supplementary material for: Simulation of Ultrafast Excited-State Dynamics in Fe(II) Complexes: Assessment of Electronic Structure Descriptions
Source: J Chem Theory Comput. 2025 Jan 3;21(2):560–74. doi: 10.1021/acs.jctc.4c01331 (PMC11780750; doi:10.1021/acs.jctc.4c01331)
Supplement: Supplementary file 2 — ct4c01331_si_002.zip [file ct4c01331_si_002.zip › for_SI/Fe-terpy/Fe-terpy-RPBE-TZVP-opt.xyz]

59
Coordinates from ORCA-job Fe-terpy-RPBE-TZVP-opt
  Fe  0.00000044008811      0.00000028848115     -0.00000002124573
  H   -4.06452168187400      4.06451547201158      1.38079807087985
  H   3.59168669746626      3.59168789203041      1.05899255058544
  H   4.06451930216162      4.06451907429676     -1.38079750280670
  H   -2.79152576929656      2.79152376524123      3.11545589257285
  C   -3.32155334310198      3.32154879762016      1.08626744909693
  C   3.06184694855375      3.06184742134424      0.26639329806732
  H   -3.59169004803763      3.59168393297034     -1.05899199757188
  C   -2.60892744359278      2.60892524833292      2.05629169435479
  C   3.32155176232466      3.32155155232587     -1.08626702825850
  C   -3.06184906845009      3.06184445057928     -0.26639292018232
  H   -1.52728005167591      1.52728206558386      4.52313043033867
  H   1.87989056686735      1.87989129275725      1.64503407402480
  C   2.10215178968624      2.10215215271180      0.60207640914488
  C   -0.85873925401160      0.85874126369788      3.98101402300955
  H   0.00000195618950      0.00000180367431      5.77360998238331
  C   -1.65652511429081      1.65652486129687      1.65856191338943
  C   2.60892745837989      2.60892654137753     -2.05629139884988
  H   2.79152625659266      2.79152474173604     -3.11545556598916
  C   -2.10215282687348      2.10215030794246     -0.60207620886240
  C   0.00000161700881      0.00000140681615      4.68258247680616
  C   -0.84229745709799      0.84229839487485      2.57669929224158
  N   -1.40372656508693      1.40372619112337      0.32619235575882
  H   -1.87989187395215      1.87988943245682     -1.64503392809569
  N   1.40372697064183      1.40372677566476     -0.32619227043544
  C   1.65652599345652      1.65652520362814     -1.65856178239973
  C   0.85874194571026     -0.85873910601031      3.98101410983147
  N   0.00000066844424      0.00000045567484      1.90418019085883
  H   1.52728309489953     -1.52727955333549      4.52313057975206
  H   1.52728277889706      1.52728081350357     -4.52313027025342
  C   0.84229917809489     -0.84229712572381      2.57669932372556
  C   0.84229907391996      0.84229808901116     -2.57669921319745
  C   0.85874161780366      0.85874032050612     -3.98101391389005
  N   0.00000056080514      0.00000041184589     -1.90418018313744
  C   1.65652572328607     -1.65652468486558      1.65856188765456
  N   1.40372657757310     -1.40372650513208      0.32619236121112
  H   2.79152580574915     -2.79152424703311      3.11545581018506
  C   0.00000106042727      0.00000013423965     -4.68258236633790
  C   2.60892670724663     -2.60892640718489      2.05629162510272
  H   0.00000130891753      0.00000002986080     -5.77360986698697
  C   -0.84229775981652     -0.84229731139195     -2.57669936366323
  N   -1.40372627921932     -1.40372587628200     -0.32619252093079
  H   -1.87989023308086     -1.87989051012569      1.64503368668882
  C   2.10215044133142     -2.10215284415753     -0.60207627247376
  C   -0.85873983002175     -0.85873986113978     -3.98101410409688
  C   -2.10215139746561     -2.10215113225088      0.60207596684366
  H   1.87988904116522     -1.87989228062792     -1.64503395001887
  C   -1.65652517557376     -1.65652406318026     -1.65856209559578
  C   3.32155011936014     -3.32155234782338      1.08626733685004
  C   3.06184487877279     -3.06184881492202     -0.26639302191139
  H   -1.52728078272238     -1.52728038462413     -4.52313065631309
  H   4.06451721858578     -4.06452030628538      1.38079785123854
  C   -3.06184679318015     -3.06184609712471      0.26639259332239
  H   3.59168386055210     -3.59169017745473     -1.05899216741273
  C   -2.60892696704030     -2.60892491371528     -2.05629196244699
  H   -3.59168674930539     -3.59168653338346      1.05899169309528
  H   -2.79152571060419     -2.79152290820677     -3.11545616382233
  C   -3.32155171589772     -3.32154971548167     -1.08626777995384
  H   -4.06451952968932     -4.06451687775525     -1.38079843187416
