# Supplementary material for: Simulation of Ultrafast Excited-State Dynamics in Fe(II) Complexes: Assessment of Electronic Structure Descriptions
Source: J Chem Theory Comput. 2025 Jan 3;21(2):560–74. doi: 10.1021/acs.jctc.4c01331 (PMC11780750; doi:10.1021/acs.jctc.4c01331)
Supplement: Supplementary file 2 — ct4c01331_si_002.zip [file ct4c01331_si_002.zip › for_SI/Fe-terpy/Fe-terpy-TPSSh-LVC.dat]

13 0 18 0 3
epsilon
34
  1   1  0.0000000000 1GS
  1   2  0.0845300000 1MLCT
  1   3  0.0845300000 1MLCT
  1   4  0.0877500000 1MLCT
  1   5  0.0888070000 1MLCT
  1   6  0.0947160000 1MC
  1   7  0.0950470000 1MLCT
  1   8  0.0951530000 1MLCT
  1   9  0.0990260000 1MLCT
  1  10  0.0990260000 1MLCT
  1  11  0.1006270000 1MLCT
  1  12  0.1014020000 1MLCT
  1  13  0.1014020000 1MLCT
  3   1  0.0657950000 3MC
  3   2  0.0742930000 3MC
  3   3  0.0742930000 3MC
  3   4  0.0765290000 3MLCT
  3   5  0.0790490000 3MLCT
  3   6  0.0794610000 3MLCT
  3   7  0.0794610000 3MLCT
  3   8  0.0817790000 3MLCT
  3   9  0.0872100000 3MLCT
  3  10  0.0873560000 3MLCT
  3  11  0.0881030000 3MC
  3  12  0.0881030000 3MC
  3  13  0.0919110000 3MC
  3  14  0.0933030000 3MLCT
  3  15  0.0956380000 3MLCT
  3  16  0.0956380000 3MLCT
  3  17  0.0991640000 3MLCT
  3  18  0.0991640000 3MLCT
  5   1  0.0864057531 5MC
  5   2  0.0971317531 5MC
  5   3  0.1002677531 5MC
kappa
1603
  1   1    14  1.11872e-05
  1   1    22 -1.88742e-05
  1   1    30  1.94512e-05
  1   1    97  1.15372e-05
  1   1   105 -1.31719e-05
  1   1   121 -2.37231e-05
  1   1   125 -1.75136e-05
  1   1   130  1.16042e-05
  1   1   141  2.10151e-05
  1   2     7 -1.89399e-04
  1   2    12 -1.59213e-04
  1   2    14 -3.82004e-04
  1   2    18 -5.05035e-05
  1   2    19 -1.57279e-04
  1   2    22 -1.73554e-04
  1   2    24 -1.17630e-04
  1   2    29  5.71727e-05
  1   2    30  2.84706e-04
  1   2    36  2.90784e-04
  1   2    40  3.66043e-05
  1   2    41 -5.67732e-05
  1   2    42 -3.50698e-04
  1   2    43 -1.35546e-04
  1   2    51  1.86191e-04
  1   2    52  1.72960e-05
  1   2    53  5.07633e-04
  1   2    58  9.85513e-04
  1   2    63 -9.24018e-05
  1   2    66  3.56856e-04
  1   2    67  3.48072e-05
  1   2    71  1.20520e-04
  1   2    77  9.44113e-05
  1   2    80 -8.25451e-05
  1   2    85 -2.72205e-05
  1   2    89 -7.07767e-05
  1   2    92  1.53599e-04
  1   2    93 -3.03456e-04
  1   2    96 -3.78702e-04
  1   2    97  1.11716e-04
  1   2    98 -5.28899e-05
  1   2    99  3.97480e-04
  1   2   102 -7.91064e-05
  1   2   103  8.26242e-05
  1   2   104  2.28562e-05
  1   2   105 -4.47448e-04
  1   2   108 -1.62061e-04
  1   2   109 -1.32594e-04
  1   2   114  2.71986e-04
  1   2   115 -7.58925e-04
  1   2   120 -2.08080e-04
  1   2   121  5.32462e-04
  1   2   124  5.07448e-04
  1   2   125 -9.11090e-04
  1   2   130 -2.00144e-03
  1   2   131 -7.06304e-04
  1   2   132 -9.11160e-04
  1   2   133 -5.02343e-04
  1   2   138 -2.65855e-04
  1   2   139 -6.01075e-04
  1   2   140 -7.33651e-04
  1   2   141 -2.23161e-03
  1   2   146  1.32087e-03
  1   2   147  4.33420e-04
  1   2   150 -6.20916e-05
  1   2   151  1.37879e-04
  1   2   154 -2.38914e-04
  1   2   155 -5.57756e-04
  1   2   156 -5.05806e-05
  1   2   157 -1.00993e-04
  1   2   160 -9.97310e-05
  1   2   161 -4.78042e-05
  1   2   164  4.97141e-05
  1   2   165  5.10273e-05
  1   2   168 -1.49060e-05
  1   2   169  1.10777e-05
  1   2   173 -1.48600e-05
  1   2   176  2.20501e-05
  1   2   177  1.23913e-04
  1   3     7  1.90216e-04
  1   3    12  1.58887e-04
  1   3    14 -3.82104e-04
  1   3    18  5.01770e-05
  1   3    19  1.56627e-04
  1   3    22 -1.73590e-04
  1   3    24  1.17950e-04
  1   3    29 -5.79029e-05
  1   3    30  2.84730e-04
  1   3    36 -2.90320e-04
  1   3    40 -3.61754e-05
  1   3    41  5.64507e-05
  1   3    42 -3.50686e-04
  1   3    43  1.35508e-04
  1   3    51 -1.86462e-04
  1   3    52 -1.76646e-05
  1   3    53  5.07667e-04
  1   3    58  9.85492e-04
  1   3    63  9.23998e-05
  1   3    66  3.56820e-04
  1   3    67 -3.52566e-05
  1   3    71 -1.21039e-04
  1   3    77 -9.43439e-05
  1   3    80  8.23519e-05
  1   3    85  2.66952e-05
  1   3    89  7.08876e-05
  1   3    92 -1.53476e-04
  1   3    93 -3.03578e-04
  1   3    96  3.78570e-04
  1   3    97  1.11791e-04
  1   3    98  5.24924e-05
  1   3    99  3.97550e-04
  1   3   102 -7.92079e-05
  1   3   103 -8.20885e-05
  1   3   104 -2.26571e-05
  1   3   105 -4.47498e-04
  1   3   108 -1.62157e-04
  1   3   109  1.32599e-04
  1   3   114 -2.72154e-04
  1   3   115 -7.59015e-04
  1   3   120  2.08281e-04
  1   3   121  5.32418e-04
  1   3   124 -5.07593e-04
  1   3   125 -9.11220e-04
  1   3   130 -2.00125e-03
  1   3   131  7.06065e-04
  1   3   132 -9.11140e-04
  1   3   133  5.02313e-04
  1   3   138  2.65738e-04
  1   3   139 -6.01076e-04
  1   3   140  7.33349e-04
  1   3   141 -2.23157e-03
  1   3   146  1.32100e-03
  1   3   147 -4.32863e-04
  1   3   150  6.20511e-05
  1   3   151  1.37944e-04
  1   3   154  2.38008e-04
  1   3   155 -5.57856e-04
  1   3   157 -1.12873e-04
  1   3   160 -9.90729e-05
  1   3   161  4.86858e-05
  1   3   164  4.96867e-05
  1   3   165 -5.11078e-05
  1   3   168 -1.49148e-05
  1   3   169 -1.12120e-05
  1   3   173  1.52462e-05
  1   3   176 -2.10870e-05
  1   3   177  1.24006e-04
  1   4    14 -1.56699e-04
  1   4    22 -8.46846e-05
  1   4    30  6.24675e-04
  1   4    42  2.67029e-04
  1   4    53  7.92805e-05
  1   4    58  1.14092e-03
  1   4    66  4.52390e-04
  1   4    93  1.76501e-04
  1   4    97 -4.53177e-05
  1   4    99  1.26813e-04
  1   4   102  3.20246e-04
  1   4   105 -5.08824e-04
  1   4   108 -4.14717e-04
  1   4   115 -6.09061e-04
  1   4   121  6.71492e-04
  1   4   125 -1.09711e-03
  1   4   130 -1.97708e-03
  1   4   132 -1.15909e-03
  1   4   139 -7.66692e-04
  1   4   141 -1.55687e-03
  1   4   146  9.27840e-04
  1   4   151 -1.12357e-04
  1   4   155 -7.31242e-04
  1   4   157 -3.12097e-05
  1   4   160 -5.60912e-05
  1   4   164  4.97414e-05
  1   4   177  1.35136e-04
  1   5    14 -4.51252e-05
  1   5    22 -1.56042e-04
  1   5    30  7.15082e-04
  1   5    42  1.10221e-04
  1   5    53  6.46001e-05
  1   5    58  1.22567e-03
  1   5    66  5.33209e-04
  1   5    93  1.52186e-04
  1   5    97 -2.23911e-04
  1   5    99  1.61497e-04
  1   5   102  2.97616e-04
  1   5   105 -5.83264e-04
  1   5   108 -3.33877e-04
  1   5   115 -5.86178e-04
  1   5   121  6.24847e-04
  1   5   125 -9.70417e-04
  1   5   130 -1.84914e-03
  1   5   132 -9.86704e-04
  1   5   139 -6.92051e-04
  1   5   141 -1.47654e-03
  1   5   146  9.20433e-04
  1   5   151 -8.85612e-05
  1   5   155 -6.94073e-04
  1   5   157 -3.40892e-05
  1   5   160 -5.17626e-05
  1   5   164  5.34284e-05
  1   5   177  1.22024e-04
  1   6    14  2.67320e-03
  1   6    22  1.85811e-03
  1   6    30  3.02326e-03
  1   6    42  6.99493e-04
  1   6    53  2.77628e-03
  1   6    58  1.04447e-03
  1   6    66  1.11030e-03
  1   6    93  2.46516e-03
  1   6    97 -1.10871e-03
  1   6    99  7.87171e-04
  1   6   102  7.32018e-04
  1   6   105 -2.04361e-04
  1   6   108  8.63343e-04
  1   6   115 -7.53883e-05
  1   6   121 -2.79749e-05
  1   6   125  7.56393e-04
  1   6   130  1.09375e-04
  1   6   132  3.85191e-04
  1   6   139 -7.59621e-04
  1   6   141  7.48325e-04
  1   6   146  2.13265e-04
  1   6   151 -8.28749e-05
  1   6   155 -3.49396e-04
  1   6   156 -1.42655e-05
  1   6   157 -6.25637e-05
  1   6   160  4.61602e-05
  1   6   164  2.02233e-04
  1   6   168  1.22186e-04
  1   6   172 -1.11719e-04
  1   6   177 -2.13859e-04
  1   7    14 -4.75960e-04
  1   7    22 -5.39197e-05
  1   7    30  5.04016e-05
  1   7    42 -1.02258e-03
  1   7    53  7.02802e-05
  1   7    58  1.36498e-03
  1   7    66  5.14387e-04
  1   7    93 -4.43168e-04
  1   7    97 -9.52931e-05
  1   7    99  3.10048e-04
  1   7   102 -9.63301e-05
  1   7   105 -4.99655e-04
  1   7   108  2.53039e-04
  1   7   115 -6.66388e-04
  1   7   121  6.07042e-04
  1   7   125  7.46255e-05
  1   7   130 -1.60734e-03
  1   7   132  3.91090e-04
  1   7   139 -3.38593e-04
  1   7   141 -1.58285e-03
  1   7   146  1.34153e-03
  1   7   151  2.18136e-03
  1   7   155 -5.06074e-04
  1   7   156 -1.40122e-05
  1   7   157 -6.11114e-05
  1   7   160  2.29428e-04
  1   7   164  1.49816e-05
  1   7   168  1.49912e-05
  1   7   172 -1.09166e-04
  1   7   177  2.20319e-04
  1   8    14 -4.21593e-04
  1   8    22 -2.14140e-04
  1   8    42 -1.17332e-03
  1   8    53  1.28175e-04
  1   8    58  1.32065e-03
  1   8    66  4.91134e-04
  1   8    93 -4.91253e-04
  1   8    97 -3.73464e-05
  1   8    99  4.58366e-04
  1   8   102 -1.99993e-04
  1   8   105 -3.82821e-04
  1   8   108  3.40069e-04
  1   8   115 -7.57578e-04
  1   8   121  4.66223e-04
  1   8   125 -7.92112e-05
  1   8   130 -1.61931e-03
  1   8   132  4.72706e-04
  1   8   139 -2.45796e-04
  1   8   141 -1.64675e-03
  1   8   146  1.42991e-03
  1   8   151  2.43000e-03
  1   8   155 -7.39147e-05
  1   8   160  2.51223e-04
  1   8   172 -1.21431e-04
  1   8   177  2.21109e-04
  1   9     7  3.13515e-05
  1   9    12  6.09136e-05
  1   9    14 -1.31453e-04
  1   9    18  4.16355e-05
  1   9    19 -6.95096e-05
  1   9    22 -5.42984e-05
  1   9    24  5.04545e-05
  1   9    29  5.17814e-04
  1   9    30  2.42752e-04
  1   9    36  8.84791e-05
  1   9    40  6.36507e-05
  1   9    41  1.23353e-03
  1   9    42 -9.10412e-04
  1   9    43  2.96499e-04
  1   9    51  5.91434e-05
  1   9    52 -5.65909e-05
  1   9    53 -4.88108e-05
  1   9    58  1.47042e-03
  1   9    59 -2.90419e-04
  1   9    63 -6.89298e-05
  1   9    66  5.85223e-04
  1   9    67 -3.54851e-04
  1   9    71 -3.91657e-05
  1   9    80 -2.60992e-05
  1   9    85 -1.86310e-05
  1   9    92 -3.60050e-04
  1   9    96  1.66070e-04
  1   9    97 -4.61471e-05
  1   9    98  2.94691e-04
  1   9    99  3.14164e-04
  1   9   102  7.32014e-05
  1   9   103 -1.52849e-04
  1   9   104 -6.14868e-05
  1   9   105 -3.24529e-04
  1   9   108  3.51300e-04
  1   9   109 -7.99595e-05
  1   9   114 -4.83420e-04
  1   9   115 -6.22136e-04
  1   9   120 -3.71860e-04
  1   9   121  5.13422e-04
  1   9   124 -3.07806e-04
  1   9   125  2.38608e-04
  1   9   130 -1.49408e-03
  1   9   131  1.01172e-03
  1   9   132  8.14623e-04
  1   9   133 -3.94643e-04
  1   9   138  7.50948e-05
  1   9   139 -3.23669e-04
  1   9   140  8.99315e-04
  1   9   141 -9.43962e-04
  1   9   146  1.16540e-03
  1   9   147 -7.56994e-04
  1   9   150 -2.10479e-03
  1   9   151  3.15226e-03
  1   9   154  1.54038e-04
  1   9   155 -2.59115e-04
  1   9   156  1.94678e-05
  1   9   157  4.42860e-05
  1   9   160  4.03542e-04
  1   9   161 -1.75435e-04
  1   9   165 -2.71134e-05
  1   9   168  1.70099e-05
  1   9   169 -1.20674e-05
  1   9   172 -1.96065e-04
  1   9   173  1.24266e-04
  1   9   176 -1.29846e-04
  1   9   177  2.55984e-04
  1  10     7 -3.01692e-05
  1  10    12 -6.15092e-05
  1  10    14 -1.31312e-04
  1  10    18 -4.16172e-05
  1  10    19  6.89637e-05
  1  10    22 -5.45701e-05
  1  10    24 -4.95526e-05
  1  10    29 -5.18575e-04
  1  10    30  2.42681e-04
  1  10    36 -8.81774e-05
  1  10    40 -6.30483e-05
  1  10    41 -1.23319e-03
  1  10    42 -9.10563e-04
  1  10    43 -2.96514e-04
  1  10    51 -5.93065e-05
  1  10    52  5.63984e-05
  1  10    53 -4.90151e-05
  1  10    58  1.47050e-03
  1  10    59  2.90229e-04
  1  10    63  6.90632e-05
  1  10    66  5.85535e-04
  1  10    67  3.54201e-04
  1  10    71  3.87904e-05
  1  10    80  2.58594e-05
  1  10    85  1.82651e-05
  1  10    92  3.60052e-04
  1  10    96 -1.66084e-04
  1  10    97 -4.60461e-05
  1  10    98 -2.94889e-04
  1  10    99  3.14296e-04
  1  10   102  7.31352e-05
  1  10   103  1.53248e-04
  1  10   104  6.14179e-05
  1  10   105 -3.24489e-04
  1  10   108  3.51267e-04
  1  10   109  8.00717e-05
  1  10   114  4.83350e-04
  1  10   115 -6.22005e-04
  1  10   120  3.72220e-04
  1  10   121  5.13419e-04
  1  10   124  3.07292e-04
  1  10   125  2.38618e-04
  1  10   130 -1.49406e-03
  1  10   131 -1.01200e-03
  1  10   132  8.14655e-04
  1  10   133  3.94634e-04
  1  10   138 -7.49933e-05
  1  10   139 -3.23675e-04
  1  10   140 -8.99675e-04
  1  10   141 -9.43833e-04
  1  10   146  1.16511e-03
  1  10   147  7.57678e-04
  1  10   150  2.10371e-03
  1  10   151  3.15260e-03
  1  10   154 -1.54679e-04
  1  10   155 -2.58869e-04
  1  10   157  4.83172e-05
  1  10   160  4.06062e-04
  1  10   161  1.69092e-04
  1  10   165  2.70575e-05
  1  10   168  1.71175e-05
  1  10   169  1.18952e-05
  1  10   172 -1.96201e-04
  1  10   173 -1.23749e-04
  1  10   176  1.30916e-04
  1  10   177  2.55853e-04
  1  11    14 -3.51138e-04
  1  11    22  2.07154e-04
  1  11    30  2.48711e-04
  1  11    42 -9.13856e-04
  1  11    53  1.09449e-04
  1  11    58  1.36253e-03
  1  11    66  5.60680e-04
  1  11    93 -3.51709e-04
  1  11    97 -2.96163e-04
  1  11    99  3.25381e-04
  1  11   102  1.94336e-05
  1  11   105 -5.65190e-04
  1  11   108  2.86810e-04
  1  11   115 -4.09582e-04
  1  11   121  9.55784e-04
  1  11   125  2.92497e-04
  1  11   130 -1.37399e-03
  1  11   132  5.96221e-04
  1  11   139 -2.80338e-04
  1  11   141 -1.09319e-03
  1  11   146  1.02948e-03
  1  11   151  2.02336e-03
  1  11   155 -6.04684e-04
  1  11   156 -1.46096e-05
  1  11   157 -6.36563e-05
  1  11   160  2.16393e-04
  1  11   164  1.53101e-05
  1  11   168  3.89886e-05
  1  11   172 -7.50400e-05
  1  11   177  1.94832e-04
  1  12     7  3.93886e-05
  1  12    12  6.45371e-05
  1  12    14 -2.92542e-04
  1  12    18 -2.05718e-04
  1  12    19 -1.73872e-04
  1  12    22  8.90265e-05
  1  12    24  3.73798e-05
  1  12    29  3.55212e-04
  1  12    30  1.46102e-04
  1  12    36  9.33055e-05
  1  12    40  1.33309e-04
  1  12    41  3.89968e-04
  1  12    42 -9.54974e-04
  1  12    43  9.79301e-04
  1  12    51  8.07660e-05
  1  12    53  3.97462e-05
  1  12    58  1.46116e-03
  1  12    59  2.62619e-04
  1  12    63 -1.28479e-04
  1  12    66  6.14364e-04
  1  12    67  6.00794e-05
  1  12    71 -4.05730e-05
  1  12    77  4.36250e-05
  1  12    89 -1.50047e-05
  1  12    92  1.78049e-04
  1  12    93  1.35334e-05
  1  12    96 -6.95389e-04
  1  12    97 -2.38585e-05
  1  12    98 -2.95222e-05
  1  12    99  2.41333e-04
  1  12   102  1.55816e-04
  1  12   103  8.54710e-05
  1  12   104  4.92947e-05
  1  12   105 -4.38745e-04
  1  12   108  3.98345e-04
  1  12   109  3.07351e-04
  1  12   114  3.10372e-04
  1  12   115 -4.10431e-04
  1  12   120 -2.04227e-04
  1  12   121  7.52481e-04
  1  12   124 -5.64852e-04
  1  12   125  8.05399e-04
  1  12   130 -1.42439e-03
  1  12   131 -6.04880e-04
  1  12   132  1.19191e-03
  1  12   133  2.81402e-04
  1  12   138 -4.21951e-04
  1  12   139 -3.20009e-04
  1  12   140 -8.45381e-04
  1  12   141 -7.33075e-04
  1  12   146  9.85527e-04
  1  12   147  8.48701e-04
  1  12   150  1.49627e-03
  1  12   151  3.49388e-03
  1  12   154 -3.06881e-04
  1  12   155 -9.33878e-04
  1  12   156 -3.28693e-05
  1  12   157 -5.16408e-05
  1  12   160  4.27022e-04
  1  12   161  1.99339e-04
  1  12   164 -3.30135e-05
  1  12   165  9.19637e-05
  1  12   168  1.23081e-05
  1  12   169  5.47757e-05
  1  12   172 -2.10867e-04
  1  12   173 -1.57335e-04
  1  12   176  7.06173e-05
  1  12   177  3.03305e-04
  1  13     7 -3.86799e-05
  1  13    12 -6.53238e-05
  1  13    14 -2.92994e-04
  1  13    18  2.06371e-04
  1  13    19  1.73228e-04
  1  13    22  8.87308e-05
  1  13    24 -3.68196e-05
  1  13    29 -3.56185e-04
  1  13    30  1.46187e-04
  1  13    36 -9.27726e-05
  1  13    40 -1.32871e-04
  1  13    41 -3.89710e-04
  1  13    42 -9.54998e-04
  1  13    43 -9.79211e-04
  1  13    51 -8.12678e-05
  1  13    53  3.97976e-05
  1  13    58  1.46101e-03
  1  13    59 -2.62820e-04
  1  13    63  1.28620e-04
  1  13    66  6.14337e-04
  1  13    67 -6.08480e-05
  1  13    71  4.01001e-05
  1  13    77 -4.34985e-05
  1  13    89  1.50400e-05
  1  13    92 -1.77722e-04
  1  13    93  1.33556e-05
  1  13    96  6.95259e-04
  1  13    97 -2.39131e-05
  1  13    98  2.91610e-05
  1  13    99  2.41085e-04
  1  13   102  1.55859e-04
  1  13   103 -8.50604e-05
  1  13   104 -4.92798e-05
  1  13   105 -4.38834e-04
  1  13   108  3.98254e-04
  1  13   109 -3.07370e-04
  1  13   114 -3.10575e-04
  1  13   115 -4.10425e-04
  1  13   120  2.04406e-04
  1  13   121  7.52199e-04
  1  13   124  5.64160e-04
  1  13   125  8.05587e-04
  1  13   130 -1.42423e-03
  1  13   131  6.04602e-04
  1  13   132  1.19180e-03
  1  13   133 -2.81283e-04
  1  13   138  4.21992e-04
  1  13   139 -3.20199e-04
  1  13   140  8.45043e-04
  1  13   141 -7.33134e-04
  1  13   146  9.86011e-04
  1  13   147 -8.48239e-04
  1  13   150 -1.49714e-03
  1  13   151  3.49326e-03
  1  13   154  3.06448e-04
  1  13   155 -9.33963e-04
  1  13   157 -6.07067e-05
  1  13   160  4.24125e-04
  1  13   161 -2.05976e-04
  1  13   164 -3.29227e-05
  1  13   165 -9.20484e-05
  1  13   168  1.22204e-05
  1  13   169 -5.49404e-05
  1  13   172 -2.10666e-04
  1  13   173  1.57934e-04
  1  13   176 -6.96772e-05
  1  13   177  3.03349e-04
  3   1    14  2.97496e-03
  3   1    22  2.17174e-03
  3   1    30  3.36069e-03
  3   1    42  7.78503e-04
  3   1    53  3.10656e-03
  3   1    58  1.12263e-03
  3   1    66  1.24372e-03
  3   1    93  2.84941e-03
  3   1    97 -1.24588e-03
  3   1    99  8.30307e-04
  3   1   102  8.39153e-04
  3   1   105 -2.02372e-04
  3   1   108  9.89529e-04
  3   1   115 -4.92822e-05
  3   1   125  9.47440e-04
  3   1   130  1.95404e-04
  3   1   132  4.41614e-04
  3   1   139 -9.00845e-04
  3   1   141  9.16609e-04
  3   1   146  2.12408e-04
  3   1   151 -1.34164e-04
  3   1   155 -5.45692e-04
  3   1   156 -2.01765e-05
  3   1   157 -8.83403e-05
  3   1   160  4.62228e-05
  3   1   164  2.00409e-04
  3   1   168  1.22507e-04
  3   1   172 -1.06793e-04
  3   1   177 -2.08171e-04
  3   2     7 -1.83581e-05
  3   2    12  1.28764e-04
  3   2    14  2.49447e-03
  3   2    18  9.96706e-04
  3   2    22  1.39686e-03
  3   2    24  3.71610e-05
  3   2    29 -5.34173e-04
  3   2    30  2.91437e-03
  3   2    36 -1.83919e-05
  3   2    40  4.54301e-05
  3   2    41  9.60808e-04
  3   2    42  3.29138e-04
  3   2    43  9.90033e-04
  3   2    52  7.70493e-04
  3   2    53  1.55908e-03
  3   2    58  1.58343e-03
  3   2    59 -9.95990e-05
  3   2    63 -2.18798e-05
  3   2    66  1.19798e-03
  3   2    67 -3.64029e-04
  3   2    71 -3.23136e-05
  3   2    92  7.26521e-04
  3   2    93  1.92125e-03
  3   2    96 -2.14068e-04
  3   2    97 -1.73843e-03
  3   2    98  1.76763e-04
  3   2    99  3.30915e-04
  3   2   102  7.51931e-04
  3   2   103  1.67879e-04
  3   2   104 -7.13428e-05
  3   2   105 -6.75741e-04
  3   2   108  6.43527e-04
  3   2   109 -6.23589e-05
  3   2   114 -1.79146e-04
  3   2   115 -5.29533e-05
  3   2   120 -2.21436e-04
  3   2   121  1.68464e-04
  3   2   124 -4.02185e-04
  3   2   125  5.87966e-04
  3   2   130  4.14400e-05
  3   2   131  4.05210e-04
  3   2   132  5.64107e-04
  3   2   133  2.34075e-04
  3   2   138  3.47618e-04
  3   2   139 -5.26181e-04
  3   2   140  1.25079e-04
  3   2   141  8.36759e-04
  3   2   146  1.75966e-04
  3   2   147 -2.02278e-04
  3   2   150  4.53837e-05
  3   2   151  1.25835e-04
  3   2   154  2.52043e-04
  3   2   155 -1.45359e-04
  3   2   156  4.06193e-05
  3   2   160  9.04036e-05
  3   2   161  4.96074e-05
  3   2   164  1.68983e-04
  3   2   165 -8.95969e-05
  3   2   168  1.17526e-04
  3   2   169 -4.15508e-05
  3   2   172 -9.95487e-05
  3   2   173  3.36006e-05
  3   2   176  4.85856e-05
  3   2   177 -1.43331e-04
  3   3     7  1.91523e-05
  3   3    12 -1.28972e-04
  3   3    14  2.49462e-03
  3   3    18 -9.96299e-04
  3   3    22  1.39680e-03
  3   3    24 -3.65734e-05
  3   3    29  5.33446e-04
  3   3    30  2.91440e-03
  3   3    36  1.88020e-05
  3   3    40 -4.47283e-05
  3   3    41 -9.60700e-04
  3   3    42  3.29338e-04
  3   3    43 -9.89889e-04
  3   3    52 -7.70900e-04
  3   3    53  1.55908e-03
  3   3    58  1.58340e-03
  3   3    59  9.96003e-05
  3   3    63  2.20100e-05
  3   3    66  1.19841e-03
  3   3    67  3.62398e-04
  3   3    71  3.18794e-05
  3   3    92 -7.26144e-04
  3   3    93  1.92114e-03
  3   3    96  2.14232e-04
  3   3    97 -1.73842e-03
  3   3    98 -1.77181e-04
  3   3    99  3.30872e-04
  3   3   102  7.51942e-04
  3   3   103 -1.67663e-04
  3   3   104  7.11984e-05
  3   3   105 -6.75784e-04
  3   3   108  6.43473e-04
  3   3   109  6.21764e-05
  3   3   114  1.78689e-04
  3   3   115 -5.27866e-05
  3   3   120  2.21464e-04
  3   3   121  1.68480e-04
  3   3   124  4.01618e-04
  3   3   125  5.88106e-04
  3   3   130  4.13217e-05
  3   3   131 -4.05739e-04
  3   3   132  5.64229e-04
  3   3   133 -2.34182e-04
  3   3   138 -3.47557e-04
  3   3   139 -5.26237e-04
  3   3   140 -1.25375e-04
  3   3   141  8.36813e-04
  3   3   146  1.75878e-04
  3   3   147  2.02324e-04
  3   3   150 -4.55687e-05
  3   3   151  1.25828e-04
  3   3   154 -2.53049e-04
  3   3   155 -1.45428e-04
  3   3   156 -3.69692e-05
  3   3   157  1.72315e-05
  3   3   160  8.96583e-05
  3   3   161 -5.13313e-05
  3   3   164  1.68977e-04
  3   3   165  9.00152e-05
  3   3   168  1.17524e-04
  3   3   169  4.13659e-05
  3   3   172 -9.95941e-05
  3   3   173 -3.33059e-05
  3   3   176 -4.81810e-05
  3   3   177 -1.43307e-04
  3   4    14 -2.88793e-04
  3   4    22 -1.49677e-04
  3   4    30  5.38179e-04
  3   4    42  7.86453e-04
  3   4    53  3.51536e-04
  3   4    58  7.87605e-04
  3   4    66  2.81049e-04
  3   4    93  5.27561e-04
  3   4    97  6.16129e-04
  3   4    99  1.61906e-04
  3   4   102  4.45736e-04
  3   4   105 -2.36828e-04
  3   4   108 -6.52978e-04
  3   4   115 -5.83378e-04
  3   4   121  6.43792e-04
  3   4   125 -1.51766e-03
  3   4   130 -2.30313e-03
  3   4   132 -1.80129e-03
  3   4   139 -1.02465e-03
  3   4   141 -1.68864e-03
  3   4   146  7.31691e-04
  3   4   151 -5.78992e-04
  3   4   155 -1.00659e-03
  3   4   156 -1.28935e-05
  3   4   157 -5.61907e-05
  3   4   160 -1.11906e-04
  3   4   164  3.04368e-05
  3   4   168 -3.66842e-05
  3   4   172 -1.91732e-05
  3   4   177  1.56692e-04
  3   5    14 -2.46427e-04
  3   5    22 -7.77969e-05
  3   5    30  5.86530e-04
  3   5    42  7.12696e-04
  3   5    53  3.09353e-04
  3   5    58  8.50528e-04
  3   5    66  3.13839e-04
  3   5    93  5.35479e-04
  3   5    97  5.38237e-04
  3   5    99  1.19583e-04
  3   5   102  4.46066e-04
  3   5   105 -2.96494e-04
  3   5   108 -6.14408e-04
  3   5   115 -5.62039e-04
  3   5   121  6.83565e-04
  3   5   125 -1.39307e-03
  3   5   130 -2.22429e-03
  3   5   132 -1.69521e-03
  3   5   139 -1.00702e-03
  3   5   141 -1.63632e-03
  3   5   146  7.52525e-04
  3   5   151 -5.82662e-04
  3   5   155 -1.04148e-03
  3   5   156 -1.33018e-05
  3   5   157 -5.81757e-05
  3   5   160 -1.06245e-04
  3   5   164  3.58505e-05
  3   5   168 -3.25521e-05
  3   5   172 -2.20619e-05
  3   5   177  1.49750e-04
  3   6     7 -3.05959e-04
  3   6    14  2.89204e-05
  3   6    18 -1.03404e-04
  3   6    19 -1.73366e-04
  3   6    22 -2.98641e-04
  3   6    24 -1.55234e-04
  3   6    29  7.20119e-05
  3   6    30  5.97792e-04
  3   6    36  1.66636e-04
  3   6    40  1.25647e-04
  3   6    41 -8.56853e-05
  3   6    42 -4.20258e-04
  3   6    43 -1.21240e-04
  3   6    51  1.35432e-04
  3   6    52 -3.73591e-05
  3   6    53  4.40562e-04
  3   6    58  1.14583e-03
  3   6    59  1.49336e-05
  3   6    63 -1.33342e-04
  3   6    66  5.06066e-04
  3   6    67  3.20967e-05
  3   6    71  1.13828e-04
  3   6    77  1.22418e-04
  3   6    80 -3.61003e-05
  3   6    85 -1.31722e-05
  3   6    89 -8.23669e-05
  3   6    92  6.97367e-05
  3   6    93 -2.24153e-04
  3   6    96 -2.07768e-04
  3   6    97 -2.99474e-04
  3   6    98 -4.02314e-05
  3   6    99  4.28984e-04
  3   6   103  3.76211e-05
  3   6   104  2.11157e-05
  3   6   105 -5.52637e-04
  3   6   108 -4.21928e-05
  3   6   109 -6.46178e-05
  3   6   114  1.78395e-04
  3   6   115 -6.88313e-04
  3   6   120 -9.11468e-05
  3   6   121  3.11766e-04
  3   6   124  3.38895e-04
  3   6   125 -8.08419e-04
  3   6   130 -1.66115e-03
  3   6   131 -4.22814e-04
  3   6   132 -6.23722e-04
  3   6   133 -3.06209e-04
  3   6   138 -1.64355e-04
  3   6   139 -4.44416e-04
  3   6   140 -4.37340e-04
  3   6   141 -1.78797e-03
  3   6   146  1.14272e-03
  3   6   147  2.72195e-04
  3   6   150 -4.10930e-05
  3   6   151  1.63957e-04
  3   6   154 -8.58650e-05
  3   6   155 -2.28956e-04
  3   6   156 -2.73002e-05
  3   6   157 -6.25945e-05
  3   6   160 -6.90873e-05
  3   6   161 -2.86376e-05
  3   6   164  5.99733e-05
  3   6   165  3.88072e-05
  3   6   169  1.33744e-05
  3   6   173 -1.06605e-05
  3   6   177  9.25291e-05
  3   7     7  3.06580e-04
  3   7    14  2.89012e-05
  3   7    18  1.03101e-04
  3   7    19  1.72975e-04
  3   7    22 -2.98491e-04
  3   7    24  1.55404e-04
  3   7    29 -7.31091e-05
  3   7    30  5.97720e-04
  3   7    36 -1.66423e-04
  3   7    40 -1.25175e-04
  3   7    41  8.53122e-05
  3   7    42 -4.20247e-04
  3   7    43  1.21211e-04
  3   7    51 -1.35872e-04
  3   7    52  3.71521e-05
  3   7    53  4.40708e-04
  3   7    58  1.14585e-03
  3   7    59 -1.53056e-05
  3   7    63  1.33355e-04
  3   7    66  5.06125e-04
  3   7    67 -3.28740e-05
  3   7    71 -1.14288e-04
  3   7    77 -1.22204e-04
  3   7    80  3.58723e-05
  3   7    85  1.27827e-05
  3   7    89  8.24533e-05
  3   7    92 -6.95678e-05
  3   7    93 -2.24310e-04
  3   7    96  2.07632e-04
  3   7    97 -2.99472e-04
  3   7    98  3.98467e-05
  3   7    99  4.28931e-04
  3   7   103 -3.70304e-05
  3   7   104 -2.09869e-05
  3   7   105 -5.52698e-04
  3   7   108 -4.22164e-05
  3   7   109  6.45365e-05
  3   7   114 -1.78546e-04
  3   7   115 -6.88486e-04
  3   7   120  9.13083e-05
  3   7   121  3.11817e-04
  3   7   124 -3.38983e-04
  3   7   125 -8.08505e-04
  3   7   130 -1.66111e-03
  3   7   131  4.22471e-04
  3   7   132 -6.23538e-04
  3   7   133  3.05927e-04
  3   7   138  1.64213e-04
  3   7   139 -4.44285e-04
  3   7   140  4.37043e-04
  3   7   141 -1.78802e-03
  3   7   146  1.14279e-03
  3   7   147 -2.71835e-04
  3   7   150  4.08557e-05
  3   7   151  1.64156e-04
  3   7   154  8.48516e-05
  3   7   155 -2.28935e-04
  3   7   157 -6.81995e-05
  3   7   160 -6.86726e-05
  3   7   161  2.89742e-05
  3   7   164  5.99360e-05
  3   7   165 -3.88549e-05
  3   7   169 -1.34968e-05
  3   7   173  1.09669e-05
  3   7   177  9.25194e-05
  3   8    14  7.25584e-05
  3   8    22 -3.56489e-04
  3   8    30  8.16133e-04
  3   8    42  3.30652e-04
  3   8    53  2.76517e-04
  3   8    58  1.10291e-03
  3   8    66  5.45742e-04
  3   8    93  3.48799e-04
  3   8    97 -1.01066e-04
  3   8    99  2.66957e-04
  3   8   102  3.69742e-04
  3   8   105 -4.70041e-04
  3   8   108 -4.10832e-04
  3   8   115 -5.69626e-04
  3   8   121  5.07317e-04
  3   8   125 -1.12608e-03
  3   8   130 -1.96855e-03
  3   8   132 -1.19068e-03
  3   8   139 -7.73700e-04
  3   8   141 -1.46634e-03
  3   8   146  7.93168e-04
  3   8   151 -2.20723e-04
  3   8   155 -8.07711e-04
  3   8   156 -1.22633e-05
  3   8   157 -5.36774e-05
  3   8   160 -8.39771e-05
  3   8   164  4.66739e-05
  3   8   168 -1.33097e-05
  3   8   177  1.17132e-04
  3   9    14 -7.63669e-04
  3   9    22 -5.48550e-04
  3   9    30 -6.20073e-04
  3   9    42 -1.71419e-03
  3   9    53 -1.98581e-04
  3   9    58  1.29227e-03
  3   9    66  1.29938e-04
  3   9    93 -1.23419e-03
  3   9    97  3.00090e-04
  3   9    99  5.20095e-04
  3   9   102 -5.50976e-04
  3   9   105 -2.47146e-04
  3   9   108  3.91960e-04
  3   9   115 -1.04598e-03
  3   9   121  7.43482e-05
  3   9   125 -2.73781e-04
  3   9   130 -1.76824e-03
  3   9   132  6.89316e-04
  3   9   139  3.12552e-05
  3   9   141 -2.16276e-03
  3   9   146  1.77560e-03
  3   9   151  3.29500e-03
  3   9   155  7.11321e-04
  3   9   156  1.71719e-05
  3   9   157  7.57816e-05
  3   9   160  3.24785e-04
  3   9   164 -2.44409e-05
  3   9   168  1.25286e-05
  3   9   172 -1.50645e-04
  3   9   177  2.73237e-04
  3  10    14 -1.66029e-04
  3  10    22 -1.16300e-04
  3  10    30  6.09533e-04
  3  10    42  2.86231e-04
  3  10    53  6.29480e-05
  3  10    58  1.13443e-03
  3  10    66  4.44105e-04
  3  10    93  1.63094e-04
  3  10    97 -3.02324e-05
  3  10    99  1.30806e-04
  3  10   102  3.20362e-04
  3  10   105 -5.00950e-04
  3  10   108 -4.31426e-04
  3  10   115 -6.12933e-04
  3  10   121  6.53266e-04
  3  10   125 -1.12221e-03
  3  10   130 -1.98975e-03
  3  10   132 -1.17023e-03
  3  10   139 -7.57860e-04
  3  10   141 -1.55879e-03
  3  10   146  9.18881e-04
  3  10   151 -1.06122e-04
  3  10   155 -7.18108e-04
  3  10   157 -2.79561e-05
  3  10   160 -5.60068e-05
  3  10   164  4.64186e-05
  3  10   177  1.37157e-04
  3  11    12 -4.96026e-05
  3  11    14  2.46717e-03
  3  11    18 -1.49647e-03
  3  11    19 -4.32875e-05
  3  11    22 -1.55026e-03
  3  11    24 -2.04843e-05
  3  11    29  1.20914e-03
  3  11    30  2.80096e-03
  3  11    40  2.40582e-05
  3  11    41 -1.24896e-03
  3  11    42 -1.87738e-03
  3  11    43 -1.66082e-04
  3  11    52 -4.57659e-04
  3  11    53 -2.23688e-04
  3  11    58  2.65439e-03
  3  11    59  1.34012e-03
  3  11    63 -2.35201e-05
  3  11    66  1.97021e-03
  3  11    67  8.29109e-04
  3  11    71  2.57465e-05
  3  11    77  3.02057e-05
  3  11    80  1.02788e-05
  3  11    89 -1.13446e-05
  3  11    92 -1.00889e-03
  3  11    93  3.34398e-04
  3  11    96  1.34262e-03
  3  11    97 -3.50011e-03
  3  11    98  6.92384e-04
  3  11    99  5.63120e-04
  3  11   102  3.00598e-04
  3  11   103 -4.72384e-04
  3  11   104 -5.87699e-04
  3  11   105 -1.80669e-03
  3  11   108  7.90730e-04
  3  11   109  4.69852e-04
  3  11   114 -2.22422e-04
  3  11   120  2.22950e-04
  3  11   121 -3.60342e-04
  3  11   124 -1.13209e-03
  3  11   125  9.06388e-04
  3  11   130  3.70699e-04
  3  11   131  8.23001e-04
  3  11   132  1.74125e-03
  3  11   133  9.53613e-04
  3  11   138 -7.37104e-05
  3  11   139  5.05988e-04
  3  11   140  9.75910e-04
  3  11   141  6.34344e-04
  3  11   146  1.69587e-04
  3  11   147 -4.66926e-05
  3  11   150  1.31354e-05
  3  11   151  2.46919e-04
  3  11   154  7.74218e-05
  3  11   155  3.14112e-05
  3  11   157 -3.43957e-05
  3  11   160  3.57889e-05
  3  11   161  1.04043e-04
  3  11   164  1.14540e-04
  3  11   165  1.04328e-04
  3  11   168  8.84594e-05
  3  11   169  7.93173e-05
  3  11   172 -1.40236e-05
  3  11   173 -5.82694e-05
  3  11   176 -1.44019e-04
  3  11   177 -1.29377e-04
  3  12    12  4.92192e-05
  3  12    14  2.46737e-03
  3  12    18  1.49698e-03
  3  12    19  4.28598e-05
  3  12    22 -1.55012e-03
  3  12    24  2.10554e-05
  3  12    29 -1.21018e-03
  3  12    30  2.80095e-03
  3  12    40 -2.35858e-05
  3  12    41  1.24879e-03
  3  12    42 -1.87748e-03
  3  12    43  1.65852e-04
  3  12    52  4.57559e-04
  3  12    53 -2.23546e-04
  3  12    58  2.65431e-03
  3  12    59 -1.34022e-03
  3  12    63  2.37755e-05
  3  12    66  1.96952e-03
  3  12    67 -8.31461e-04
  3  12    71 -2.61330e-05
  3  12    77 -2.97923e-05
  3  12    80 -1.06320e-05
  3  12    89  1.14338e-05
  3  12    92  1.00937e-03
  3  12    93  3.34533e-04
  3  12    96 -1.34261e-03
  3  12    97 -3.50001e-03
  3  12    98 -6.92661e-04
  3  12    99  5.63177e-04
  3  12   102  3.00607e-04
  3  12   103  4.72671e-04
  3  12   104  5.88150e-04
  3  12   105 -1.80670e-03
  3  12   108  7.90609e-04
  3  12   109 -4.69996e-04
  3  12   114  2.21884e-04
  3  12   120 -2.22932e-04
  3  12   121 -3.60444e-04
  3  12   124  1.13141e-03
  3  12   125  9.06895e-04
  3  12   130  3.70637e-04
  3  12   131 -8.23544e-04
  3  12   132  1.74120e-03
  3  12   133 -9.53689e-04
  3  12   138  7.37959e-05
  3  12   139  5.05844e-04
  3  12   140 -9.76181e-04
  3  12   141  6.34403e-04
  3  12   146  1.69498e-04
  3  12   147  4.67588e-05
  3  12   150 -1.32206e-05
  3  12   151  2.46769e-04
  3  12   154 -7.83057e-05
  3  12   155  3.11633e-05
  3  12   156 -1.19949e-05
  3  12   157 -3.25594e-05
  3  12   160  3.42598e-05
  3  12   161 -1.04995e-04
  3  12   164  1.14699e-04
  3  12   165 -1.04164e-04
  3  12   168  8.84118e-05
  3  12   169 -7.96008e-05
  3  12   172 -1.38824e-05
  3  12   173  5.85165e-05
  3  12   176  1.44669e-04
  3  12   177 -1.29436e-04
  3  13    14  2.35261e-03
  3  13    22 -1.76409e-03
  3  13    30  2.68565e-03
  3  13    42 -1.89045e-03
  3  13    53  5.60470e-04
  3  13    58  2.30169e-03
  3  13    66  1.98321e-03
  3  13    93  4.53355e-04
  3  13    97 -3.03223e-03
  3  13    99  1.04160e-03
  3  13   102  1.78810e-04
  3  13   105 -1.55081e-03
  3  13   108  9.07277e-04
  3  13   115 -8.71049e-05
  3  13   121 -5.70822e-04
  3  13   125  8.99943e-04
  3  13   130  1.72889e-04
  3  13   132  1.50668e-03
  3  13   139  3.70340e-04
  3  13   141  1.57768e-04
  3  13   146  3.28008e-04
  3  13   151 -4.28456e-05
  3  13   155 -3.12331e-04
  3  13   156 -3.14368e-05
  3  13   157 -1.37547e-04
  3  13   160 -5.59490e-05
  3  13   164  1.13209e-04
  3  13   168  6.58441e-05
  3  13   172  1.91790e-05
  3  13   177 -1.43700e-04
  3  14    14 -6.97885e-04
  3  14    22 -1.34015e-04
  3  14    30 -5.36377e-04
  3  14    42 -1.58795e-03
  3  14    53  2.43300e-04
  3  14    58  1.24851e-03
  3  14    66  3.03927e-04
  3  14    93 -8.17053e-04
  3  14    97  4.72963e-04
  3  14    99  4.16865e-04
  3  14   102 -3.44726e-04
  3  14   105 -2.47804e-04
  3  14   108  5.41865e-04
  3  14   115 -7.52302e-04
  3  14   121  4.89129e-04
  3  14   125  8.29359e-04
  3  14   130 -1.65011e-03
  3  14   132  1.34981e-03
  3  14   139 -1.47129e-04
  3  14   141 -1.77778e-03
  3  14   146  1.67958e-03
  3  14   151  4.07811e-03
  3  14   155 -5.51309e-04
  3  14   156 -2.35162e-05
  3  14   157 -1.02897e-04
  3  14   160  4.07809e-04
  3  14   164 -4.23228e-05
  3  14   168  1.11298e-05
  3  14   172 -2.03207e-04
  3  14   177  3.22440e-04
  3  15     7  1.10195e-05
  3  15    12  6.91523e-05
  3  15    14 -2.18044e-04
  3  15    18 -1.15134e-04
  3  15    19 -4.14899e-04
  3  15    22 -1.45560e-04
  3  15    24 -4.82593e-05
  3  15    29  2.94543e-04
  3  15    30  1.49407e-04
  3  15    36  2.60552e-05
  3  15    40  2.85005e-04
  3  15    41  5.63700e-04
  3  15    42 -8.47207e-04
  3  15    43  8.28757e-04
  3  15    51  1.23461e-04
  3  15    52 -2.02273e-05
  3  15    53 -1.06635e-04
  3  15    58  1.41454e-03
  3  15    59  9.64860e-05
  3  15    63 -2.78545e-04
  3  15    66  5.29885e-04
  3  15    67 -1.79179e-05
  3  15    71 -1.86897e-05
  3  15    77  1.76743e-04
  3  15    80  1.20143e-04
  3  15    85  1.78385e-05
  3  15    89 -5.81313e-05
  3  15    92  1.31955e-04
  3  15    93 -1.66846e-05
  3  15    96 -8.73569e-04
  3  15    97  1.72967e-04
  3  15    98 -1.56390e-04
  3  15    99  2.99335e-04
  3  15   102  6.96786e-05
  3  15   103  8.68564e-05
  3  15   104  1.87520e-04
  3  15   105 -2.29119e-04
  3  15   108  2.69760e-04
  3  15   109  2.22461e-04
  3  15   114  2.91278e-04
  3  15   115 -6.29986e-04
  3  15   120 -1.88051e-04
  3  15   121  4.74087e-04
  3  15   124 -3.83927e-04
  3  15   125  1.23229e-04
  3  15   130 -1.60343e-03
  3  15   131 -6.15110e-04
  3  15   132  6.79991e-04
  3  15   133  8.06519e-05
  3  15   138 -4.23720e-04
  3  15   139 -3.50578e-04
  3  15   140 -8.16614e-04
  3  15   141 -1.02904e-03
  3  15   146  1.13023e-03
  3  15   147  7.28148e-04
  3  15   150  1.31327e-03
  3  15   151  3.14079e-03
  3  15   154 -2.94405e-04
  3  15   155 -2.72354e-04
  3  15   157  5.36363e-05
  3  15   160  4.06857e-04
  3  15   161  1.89259e-04
  3  15   164 -2.01776e-05
  3  15   165  7.39559e-05
  3  15   168  1.07569e-05
  3  15   169  4.91895e-05
  3  15   172 -1.99124e-04
  3  15   173 -1.44249e-04
  3  15   176  6.50233e-05
  3  15   177  2.66631e-04
  3  16     7 -1.08676e-05
  3  16    12 -6.99415e-05
  3  16    14 -2.17980e-04
  3  16    18  1.15449e-04
  3  16    19  4.14278e-04
  3  16    22 -1.45669e-04
  3  16    24  4.93063e-05
  3  16    29 -2.95238e-04
  3  16    30  1.49326e-04
  3  16    36 -2.54754e-05
  3  16    40 -2.84421e-04
  3  16    41 -5.63480e-04
  3  16    42 -8.47001e-04
  3  16    43 -8.28666e-04
  3  16    51 -1.23560e-04
  3  16    52  2.00691e-05
  3  16    53 -1.06374e-04
  3  16    58  1.41455e-03
  3  16    59 -9.66730e-05
  3  16    63  2.78589e-04
  3  16    66  5.29753e-04
  3  16    67  1.72990e-05
  3  16    71  1.82312e-05
  3  16    77 -1.76681e-04
  3  16    80 -1.20417e-04
  3  16    85 -1.82546e-05
  3  16    89  5.80895e-05
  3  16    92 -1.31941e-04
  3  16    93 -1.68299e-05
  3  16    96  8.73575e-04
  3  16    97  1.72916e-04
  3  16    98  1.56061e-04
  3  16    99  2.99189e-04
  3  16   102  6.96035e-05
  3  16   103 -8.64975e-05
  3  16   104 -1.87421e-04
  3  16   105 -2.29264e-04
  3  16   108  2.69832e-04
  3  16   109 -2.22479e-04
  3  16   114 -2.91350e-04
  3  16   115 -6.30105e-04
  3  16   120  1.88312e-04
  3  16   121  4.74147e-04
  3  16   124  3.83500e-04
  3  16   125  1.23348e-04
  3  16   130 -1.60333e-03
  3  16   131  6.14808e-04
  3  16   132  6.80002e-04
  3  16   133 -8.06448e-05
  3  16   138  4.23746e-04
  3  16   139 -3.50562e-04
  3  16   140  8.16272e-04
  3  16   141 -1.02915e-03
  3  16   146  1.13055e-03
  3  16   147 -7.27582e-04
  3  16   150 -1.31407e-03
  3  16   151  3.14043e-03
  3  16   154  2.93798e-04
  3  16   155 -2.72365e-04
  3  16   156  2.50753e-05
  3  16   157  4.74256e-05
  3  16   160  4.04092e-04
  3  16   161 -1.95532e-04
  3  16   164 -2.01809e-05
  3  16   165 -7.40167e-05
  3  16   168  1.06435e-05
  3  16   169 -4.93840e-05
  3  16   172 -1.99004e-04
  3  16   173  1.44838e-04
  3  16   176 -6.39896e-05
  3  16   177  2.66574e-04
  3  17     7  3.96240e-05
  3  17    14 -3.35979e-04
  3  17    18 -1.14289e-05
  3  17    19 -4.43873e-05
  3  17    22  8.13856e-05
  3  17    24  2.68611e-05
  3  17    29  7.12296e-04
  3  17    30  9.48477e-05
  3  17    36  3.54078e-05
  3  17    40  1.79317e-05
  3  17    41  1.55236e-03
  3  17    42 -8.46564e-04
  3  17    43  3.91847e-04
  3  17    51  4.21909e-05
  3  17    52 -1.34501e-04
  3  17    53  2.50049e-05
  3  17    58  1.43625e-03
  3  17    59 -3.53151e-04
  3  17    63 -2.82409e-05
  3  17    66  6.10985e-04
  3  17    67 -4.05448e-04
  3  17    71 -2.04982e-05
  3  17    92 -4.90224e-04
  3  17    93  4.44281e-05
  3  17    96  1.06084e-04
  3  17    97  1.62997e-04
  3  17    98  3.11987e-04
  3  17    99  2.65006e-04
  3  17   102  1.52614e-04
  3  17   103 -2.01069e-04
  3  17   104 -3.59879e-05
  3  17   105 -3.19196e-04
  3  17   108  3.56765e-04
  3  17   109 -7.15785e-05
  3  17   114 -6.03240e-04
  3  17   115 -4.53638e-04
  3  17   120 -5.17328e-04
  3  17   121  7.05584e-04
  3  17   124 -4.44430e-04
  3  17   125  6.69411e-04
  3  17   130 -1.49708e-03
  3  17   131  1.16241e-03
  3  17   132  1.03809e-03
  3  17   133 -4.53407e-04
  3  17   138  3.11396e-05
  3  17   139 -3.74322e-04
  3  17   140  1.07730e-03
  3  17   141 -7.92479e-04
  3  17   146  1.00008e-03
  3  17   147 -9.10834e-04
  3  17   150 -2.40817e-03
  3  17   151  3.50070e-03
  3  17   154  1.15638e-04
  3  17   155 -8.89555e-04
  3  17   157 -4.01151e-05
  3  17   160  4.50945e-04
  3  17   161 -1.89288e-04
  3  17   164 -4.14516e-05
  3  17   165 -2.86043e-05
  3  17   168  1.25294e-05
  3  17   172 -2.12220e-04
  3  17   173  1.33795e-04
  3  17   176 -1.49398e-04
  3  17   177  3.11870e-04
  3  18     7 -3.86444e-05
  3  18    14 -3.35814e-04
  3  18    18  1.19985e-05
  3  18    19  4.41123e-05
  3  18    22  8.10540e-05
  3  18    24 -2.61444e-05
  3  18    29 -7.12949e-04
  3  18    30  9.48223e-05
  3  18    36 -3.50152e-05
  3  18    40 -1.73380e-05
  3  18    41 -1.55206e-03
  3  18    42 -8.46292e-04
  3  18    43 -3.91825e-04
  3  18    51 -4.25206e-05
  3  18    52  1.34470e-04
  3  18    53  2.48681e-05
  3  18    58  1.43608e-03
  3  18    59  3.52791e-04
  3  18    63  2.83355e-05
  3  18    66  6.11145e-04
  3  18    67  4.04685e-04
  3  18    71  2.01230e-05
  3  18    92  4.90445e-04
  3  18    93  4.44691e-05
  3  18    96 -1.06032e-04
  3  18    97  1.63001e-04
  3  18    98 -3.12263e-04
  3  18    99  2.65121e-04
  3  18   102  1.52681e-04
  3  18   103  2.01341e-04
  3  18   104  3.59532e-05
  3  18   105 -3.19143e-04
  3  18   108  3.56765e-04
  3  18   109  7.16015e-05
  3  18   114  6.03181e-04
  3  18   115 -4.53529e-04
  3  18   120  5.17627e-04
  3  18   121  7.05561e-04
  3  18   124  4.43857e-04
  3  18   125  6.69358e-04
  3  18   130 -1.49718e-03
  3  18   131 -1.16273e-03
  3  18   132  1.03809e-03
  3  18   133  4.53458e-04
  3  18   138 -3.10416e-05
  3  18   139 -3.74356e-04
  3  18   140 -1.07758e-03
  3  18   141 -7.92320e-04
  3  18   146  9.99635e-04
  3  18   147  9.11382e-04
  3  18   150  2.40700e-03
  3  18   151  3.50104e-03
  3  18   154 -1.16045e-04
  3  18   155 -8.89356e-04
  3  18   156 -1.42249e-05
  3  18   157 -3.77610e-05
  3  18   160  4.53581e-04
  3  18   161  1.82277e-04
  3  18   164 -4.13281e-05
  3  18   165  2.85816e-05
  3  18   168  1.26647e-05
  3  18   172 -2.12354e-04
  3  18   173 -1.33240e-04
  3  18   176  1.50381e-04
  3  18   177  3.11661e-04
  5   1     7 -1.97623e-04
  5   1    12  6.70182e-04
  5   1    14  6.07577e-03
  5   1    19  3.66439e-04
  5   1    22  2.14095e-04
  5   1    24 -1.73516e-04
  5   1    30  6.83081e-03
  5   1    36 -2.49198e-04
  5   1    40 -2.34382e-04
  5   1    42 -1.71141e-03
  5   1    51 -9.85988e-05
  5   1    53  2.78830e-03
  5   1    58  4.40720e-03
  5   1    63  1.75189e-04
  5   1    66  3.63404e-03
  5   1    71 -3.15329e-04
  5   1    77 -1.32449e-04
  5   1    80  5.84518e-05
  5   1    85 -1.22129e-04
  5   1    89  6.10247e-05
  5   1    93  3.18502e-03
  5   1    97 -5.58395e-03
  5   1    99  1.47949e-03
  5   1   102  1.10836e-03
  5   1   105 -2.37236e-03
  5   1   108  1.97438e-03
  5   1   115 -6.24375e-05
  5   1   121 -4.25513e-04
  5   1   125  1.85843e-03
  5   1   130  5.94020e-04
  5   1   132  2.39917e-03
  5   1   139 -2.78686e-04
  5   1   141  1.54414e-03
  5   1   146  3.96058e-04
  5   1   155 -5.47467e-04
  5   1   156 -3.34163e-05
  5   1   157 -1.44870e-04
  5   1   160  6.42016e-05
  5   1   164  2.93600e-04
  5   1   168  1.77087e-04
  5   1   172 -1.14399e-04
  5   1   177 -3.09819e-04
  5   2     7  2.20008e-04
  5   2    12 -7.18333e-04
  5   2    14  5.97186e-03
  5   2    19 -3.66711e-04
  5   2    22  9.97278e-05
  5   2    24  1.61387e-04
  5   2    30  6.72442e-03
  5   2    36  2.62341e-04
  5   2    40  2.09716e-04
  5   2    42 -1.54058e-03
  5   2    51  1.10297e-04
  5   2    53  2.76194e-03
  5   2    58  4.34656e-03
  5   2    63 -1.73191e-04
  5   2    66  3.62231e-03
  5   2    71  3.19684e-04
  5   2    77  1.33327e-04
  5   2    80 -6.34502e-05
  5   2    85  1.24782e-04
  5   2    89 -6.27940e-05
  5   2    93  3.14872e-03
  5   2    97 -5.38355e-03
  5   2    99  1.48762e-03
  5   2   102  1.13389e-03
  5   2   105 -2.30836e-03
  5   2   108  1.83590e-03
  5   2   115 -9.36853e-05
  5   2   121 -4.03147e-04
  5   2   125  1.70646e-03
  5   2   130  3.69165e-04
  5   2   132  2.22016e-03
  5   2   139 -3.40900e-04
  5   2   141  1.39558e-03
  5   2   146  4.13705e-04
  5   2   151  2.33759e-05
  5   2   155 -5.69423e-04
  5   2   156 -3.05390e-05
  5   2   157 -1.39667e-04
  5   2   160  6.36680e-05
  5   2   164  2.92053e-04
  5   2   168  1.93688e-04
  5   2   172 -1.06074e-04
  5   2   177 -2.86891e-04
  5   3     7 -1.05940e-05
  5   3    12  4.82234e-05
  5   3    14  5.78996e-03
  5   3    19 -1.40969e-04
  5   3    22 -2.63317e-04
  5   3    24  1.00832e-04
  5   3    30  6.52126e-03
  5   3    40  1.97911e-04
  5   3    42 -2.07482e-03
  5   3    51 -2.13262e-05
  5   3    53  1.27278e-03
  5   3    58  4.89500e-03
  5   3    63 -1.17151e-04
  5   3    66  3.59990e-03
  5   3    71  4.92971e-05
  5   3    77  5.89478e-05
  5   3    80  2.46267e-05
  5   3    85  3.29955e-05
  5   3    89 -2.48002e-05
  5   3    93  2.36963e-03
  5   3    97 -6.17160e-03
  5   3    99  9.37888e-04
  5   3   102  1.05734e-03
  5   3   105 -2.82428e-03
  5   3   108  1.68352e-03
  5   3   121 -2.61653e-04
  5   3   125  1.57783e-03
  5   3   130  6.38031e-04
  5   3   132  2.66554e-03
  5   3   139  1.44550e-04
  5   3   141  1.76740e-03
  5   3   146  2.18881e-04
  5   3   151  3.93528e-04
  5   3   155  1.47871e-04
  5   3   160  1.57304e-04
  5   3   164  2.67707e-04
  5   3   168  2.07443e-04
  5   3   172 -1.31219e-04
  5   3   177 -2.41089e-04
lambda
10654
  1   2   3  12 -1.21478e-04
  1   2   3  18  9.95088e-05
  1   2   3  24 -9.36808e-05
  1   2   3  29 -1.14164e-04
  1   2   3  40  2.56013e-05
  1   2   3  41  1.11098e-04
  1   2   3  43  2.71279e-04
  1   2   3  51  1.47095e-04
  1   2   3  52 -3.33946e-05
  1   2   3  65 -6.93004e-05
  1   2   3  71  9.14774e-05
  1   2   3  77  7.31850e-05
  1   2   3  79 -2.30984e-05
  1   2   3  80 -6.36687e-05
  1   2   3  84  2.24664e-05
  1   2   3 103 -1.63561e-04
  1   2   3 104 -4.53221e-05
  1   2   3 120  4.15043e-04
  1   2   3 133  1.00283e-03
  1   2   3 138  5.30214e-04
  1   2   3 150  1.25438e-04
  1   2   3 154  4.74331e-04
  1   2   3 157 -1.15830e-05
  1   2   3 173  2.99903e-05
  1   2   4   8 -2.07886e-04
  1   2   4   9  2.08519e-04
  1   2   4  11 -2.16596e-05
  1   2   4  15  2.89413e-04
  1   2   4  16  2.86806e-04
  1   2   4  21  1.74715e-04
  1   2   4  25 -2.41375e-05
  1   2   4  26  2.38313e-05
  1   2   4  27 -4.16111e-04
  1   2   4  31  1.73279e-04
  1   2   4  32 -1.73207e-04
  1   2   4  33 -3.13775e-04
  1   2   4  34  3.07545e-04
  1   2   4  37  2.62213e-04
  1   2   4  38  2.63391e-04
  1   2   4  44  9.17155e-05
  1   2   4  45  8.91909e-05
  1   2   4  46  2.45949e-04
  1   2   4  48  3.52960e-05
  1   2   4  49 -3.49854e-05
  1   2   4  55 -2.16552e-04
  1   2   4  56  1.28964e-04
  1   2   4  57  1.27826e-04
  1   2   4  61  2.22398e-04
  1   2   4  62  2.18552e-04
  1   2   4  64  9.59635e-05
  1   2   4  73 -5.14933e-05
  1   2   4  78 -2.92748e-05
  1   2   4  79  2.90299e-05
  1   2   4  83  2.21316e-05
  1   2   4  84  2.19010e-05
  1   2   4  86  2.43860e-05
  1   2   4  87  2.46681e-05
  1   2   4  94 -1.82598e-05
  1   2   4  95  2.19868e-05
  1   2   4 112  1.23414e-05
  1   2   4 113 -1.19158e-05
  1   2   4 116  2.84169e-05
  1   2   4 117 -2.91286e-05
  1   2   4 118  3.33822e-05
  1   2   4 122  3.97365e-05
  1   2   4 123  3.97762e-05
  1   2   4 128  1.67842e-04
  1   2   4 134  2.43779e-05
  1   2   4 135 -2.44231e-05
  1   2   4 142  5.05016e-05
  1   2   4 143  5.99143e-05
  1   2   4 145  1.49525e-05
  1   2   5   8  3.53986e-04
  1   2   5   9  3.54391e-04
  1   2   5  11 -1.41255e-05
  1   2   5  15  5.66356e-05
  1   2   5  16 -5.64722e-05
  1   2   5  21  2.21730e-04
  1   2   5  25 -2.97537e-05
  1   2   5  26 -2.93107e-05
  1   2   5  27 -2.90473e-04
  1   2   5  31 -2.35221e-04
  1   2   5  32 -2.34715e-04
  1   2   5  33 -3.03786e-05
  1   2   5  34 -3.00372e-05
  1   2   5  37  2.33648e-05
  1   2   5  38 -2.35215e-05
  1   2   5  44 -5.54046e-05
  1   2   5  45  5.27490e-05
  1   2   5  46 -1.83800e-05
  1   2   5  48 -8.55639e-05
  1   2   5  49 -8.56965e-05
  1   2   5  55 -4.88918e-05
  1   2   5  56  4.13920e-05
  1   2   5  57 -4.24051e-05
  1   2   5  61 -1.50148e-04
  1   2   5  62  1.48548e-04
  1   2   5  64 -1.11754e-04
  1   2   5  69  2.60740e-05
  1   2   5  70 -2.60124e-05
  1   2   5  73 -7.71282e-05
  1   2   5  74  1.27997e-05
  1   2   5  78 -3.46284e-05
  1   2   5  79 -3.44025e-05
  1   2   5  83  2.41035e-05
  1   2   5  84 -2.39672e-05
  1   2   5  86 -4.34091e-05
  1   2   5  87  4.38311e-05
  1   2   5  95  1.03260e-05
  1   2   5 112  1.11999e-05
  1   2   5 113  1.07579e-05
  1   2   5 116  2.68395e-05
  1   2   5 117  2.58651e-05
  1   2   5 118  3.28827e-05
  1   2   5 122 -6.61629e-05
  1   2   5 123  6.64238e-05
  1   2   5 128  2.11204e-04
  1   2   5 134 -2.27117e-05
  1   2   5 135 -2.28095e-05
  1   2   5 137  1.22019e-05
  1   2   5 142 -2.81314e-05
  1   2   5 143  1.86425e-05
  1   2   5 144  2.40108e-05
  1   2   5 145  1.60385e-05
  1   2   6   8  1.62174e-04
  1   2   6   9 -1.62331e-04
  1   2   6  11 -2.53195e-04
  1   2   6  15  6.88129e-04
  1   2   6  16  6.85738e-04
  1   2   6  21 -7.00950e-05
  1   2   6  25  2.27032e-04
  1   2   6  26 -2.24524e-04
  1   2   6  27 -1.67883e-04
  1   2   6  31  1.63376e-04
  1   2   6  32 -1.63493e-04
  1   2   6  33  1.26128e-03
  1   2   6  34 -1.25335e-03
  1   2   6  37  6.17467e-04
  1   2   6  38  6.18702e-04
  1   2   6  44 -1.86759e-03
  1   2   6  45 -1.85439e-03
  1   2   6  46 -9.05139e-05
  1   2   6  48  6.97717e-05
  1   2   6  49 -6.92492e-05
  1   2   6  55  4.82833e-04
  1   2   6  56 -2.83109e-04
  1   2   6  57 -2.82978e-04
  1   2   6  61  6.40950e-04
  1   2   6  62  6.37370e-04
  1   2   6  64 -6.28316e-04
  1   2   6  69  6.04565e-04
  1   2   6  70  6.03252e-04
  1   2   6  73 -1.12514e-04
  1   2   6  74  3.55342e-05
  1   2   6  78  4.92436e-04
  1   2   6  79 -4.91240e-04
  1   2   6  83  2.61232e-05
  1   2   6  84  2.60689e-05
  1   2   6  86 -3.65206e-05
  1   2   6  87 -3.67115e-05
  1   2   6  90 -1.53091e-04
  1   2   6  94  3.90401e-05
  1   2   6  95 -3.99555e-05
  1   2   6 100 -1.18803e-05
  1   2   6 116  1.82712e-05
  1   2   6 117 -1.86153e-05
  1   2   6 118 -1.82333e-04
  1   2   6 122  6.15112e-05
  1   2   6 123  6.15809e-05
  1   2   6 134 -1.13830e-04
  1   2   6 135  1.13999e-04
  1   2   6 142  2.57225e-05
  1   2   6 143  2.64406e-05
  1   2   7   8 -1.35139e-05
  1   2   7   9 -1.37340e-05
  1   2   7  11  3.77561e-05
  1   2   7  15 -1.45512e-04
  1   2   7  16  1.44984e-04
  1   2   7  21  3.15900e-05
  1   2   7  25 -1.22530e-05
  1   2   7  26 -1.26988e-05
  1   2   7  27  8.22202e-05
  1   2   7  31  3.99037e-05
  1   2   7  32  4.02191e-05
  1   2   7  33  1.01743e-04
  1   2   7  34  1.00758e-04
  1   2   7  37 -1.13549e-04
  1   2   7  38  1.13361e-04
  1   2   7  44 -1.81892e-04
  1   2   7  45  1.80446e-04
  1   2   7  46 -2.24437e-04
  1   2   7  48 -2.75966e-05
  1   2   7  49 -2.68732e-05
  1   2   7  55 -1.46730e-04
  1   2   7  56  5.69579e-05
  1   2   7  57 -5.63635e-05
  1   2   7  65  1.20489e-05
  1   2   7  69 -3.25890e-05
  1   2   7  70  3.21207e-05
  1   2   7  94 -8.77827e-04
  1   2   7  95 -8.76996e-04
  1   2   7 100  1.61332e-04
  1   2   7 106 -2.77894e-04
  1   2   7 110  2.38009e-04
  1   2   7 111  2.38606e-04
  1   2   7 112 -4.70730e-04
  1   2   7 113 -4.70165e-04
  1   2   7 116  9.55881e-04
  1   2   7 117  9.52218e-04
  1   2   7 118  2.49749e-05
  1   2   7 122  1.02190e-04
  1   2   7 123 -1.01300e-04
  1   2   7 126 -4.62775e-04
  1   2   7 127 -4.62472e-04
  1   2   7 128 -7.83881e-05
  1   2   7 142  2.01143e-03
  1   2   7 143 -2.07194e-03
  1   2   7 144 -1.79996e-03
  1   2   7 145 -1.84498e-03
  1   2   7 148  3.51812e-04
  1   2   7 149  3.52399e-04
  1   2   7 152  7.06380e-04
  1   2   7 158 -8.14805e-05
  1   2   7 162 -1.25991e-04
  1   2   7 163 -1.26051e-04
  1   2   7 166 -1.40127e-04
  1   2   7 167 -1.40086e-04
  1   2   7 170 -1.30347e-04
  1   2   7 174  7.10595e-05
  1   2   7 175  7.09931e-05
  1   2   8   8 -1.30905e-04
  1   2   8   9  1.30210e-04
  1   2   8  11  7.92085e-05
  1   2   8  15  9.09794e-05
  1   2   8  16  9.17114e-05
  1   2   8  21 -7.96172e-05
  1   2   8  27 -8.81099e-05
  1   2   8  31  4.34464e-05
  1   2   8  32 -4.22830e-05
  1   2   8  33  2.09122e-05
  1   2   8  34 -2.09631e-05
  1   2   8  37 -7.38066e-05
  1   2   8  38 -7.47250e-05
  1   2   8  44 -5.89019e-05
  1   2   8  45 -5.73197e-05
  1   2   8  46  8.43450e-05
  1   2   8  48 -2.85690e-04
  1   2   8  49  2.86652e-04
  1   2   8  56 -5.29124e-05
  1   2   8  57 -5.35533e-05
  1   2   8  61  4.57663e-05
  1   2   8  62  4.64047e-05
  1   2   8  65 -1.75761e-05
  1   2   8  94  8.39008e-04
  1   2   8  95 -8.37941e-04
  1   2   8 100 -2.73960e-05
  1   2   8 106  3.11634e-04
  1   2   8 110  3.43140e-04
  1   2   8 111 -3.43265e-04
  1   2   8 112  4.95604e-04
  1   2   8 113 -4.95628e-04
  1   2   8 116 -1.11998e-03
  1   2   8 117  1.11302e-03
  1   2   8 122  1.17644e-04
  1   2   8 123  1.19033e-04
  1   2   8 126  4.81754e-04
  1   2   8 127 -4.81168e-04
  1   2   8 128  2.03883e-05
  1   2   8 137  4.37067e-05
  1   2   8 142  2.81746e-03
  1   2   8 143  2.87823e-03
  1   2   8 144 -2.65717e-03
  1   2   8 145  2.71869e-03
  1   2   8 148  3.03353e-04
  1   2   8 149 -3.03863e-04
  1   2   8 152 -4.21657e-04
  1   2   8 158  2.38734e-05
  1   2   8 162 -9.86510e-05
  1   2   8 163  9.86924e-05
  1   2   8 166  1.16547e-04
  1   2   8 167 -1.16537e-04
  1   2   8 170  1.18701e-04
  1   2   8 174 -6.61235e-05
  1   2   8 175  6.60451e-05
  1   2   9  13  1.88210e-05
  1   2   9  14  1.72229e-05
  1   2   9  17 -9.64174e-05
  1   2   9  18 -3.16016e-05
  1   2   9  22  2.28196e-05
  1   2   9  23  2.26066e-05
  1   2   9  24 -3.59734e-05
  1   2   9  29  2.66152e-05
  1   2   9  30  4.29108e-05
  1   2   9  34  2.41173e-05
  1   2   9  35  1.12163e-05
  1   2   9  36 -2.99218e-05
  1   2   9  38 -2.08288e-05
  1   2   9  40 -2.89063e-05
  1   2   9  42  1.04951e-04
  1   2   9  50  2.57817e-05
  1   2   9  51  2.33594e-05
  1   2   9  52  3.00264e-05
  1   2   9  53  1.32804e-05
  1   2   9  54  2.19776e-05
  1   2   9  59  4.05383e-05
  1   2   9  63 -2.84519e-05
  1   2   9  68  2.65615e-05
  1   2   9  76  2.80820e-05
  1   2   9  80  2.72491e-05
  1   2   9  81 -2.77059e-05
  1   2   9  82 -2.75915e-05
  1   2   9  84  2.80656e-05
  1   2   9  85 -3.21966e-05
  1   2   9  88 -3.29401e-05
  1   2   9  89  1.84663e-05
  1   2   9  91  2.71779e-05
  1   2   9  98 -3.64798e-05
  1   2   9 102  1.27968e-05
  1   2   9 104  3.06152e-05
  1   2   9 105  2.42790e-05
  1   2   9 107 -1.87541e-05
  1   2   9 114  4.50032e-05
  1   2   9 115  7.23899e-05
  1   2   9 116  1.65536e-04
  1   2   9 121  6.69089e-05
  1   2   9 125  4.68678e-05
  1   2   9 132  1.52757e-05
  1   2   9 138 -4.00295e-05
  1   2   9 139 -7.40747e-05
  1   2   9 140 -5.91856e-05
  1   2   9 141  4.82485e-05
  1   2   9 143 -8.26641e-04
  1   2   9 146 -3.77181e-05
  1   2   9 147  5.75623e-05
  1   2   9 154 -4.23450e-05
  1   2   9 155 -4.87818e-05
  1   2   9 164  1.31498e-05
  1   2   9 166  3.67156e-05
  1   2   9 167  3.23555e-05
  1   2   9 172 -5.62510e-05
  1   2   9 173 -3.52276e-05
  1   2   9 175 -3.05842e-05
  1   2   9 176  3.34987e-05
  1   2  10   7  3.58677e-05
  1   2  10  12  3.14350e-05
  1   2  10  13  2.22682e-05
  1   2  10  14  3.45025e-05
  1   2  10  17  1.73927e-05
  1   2  10  19  5.58701e-05
  1   2  10  23 -3.45021e-05
  1   2  10  29  2.14947e-05
  1   2  10  30  3.18892e-05
  1   2  10  32  7.17874e-05
  1   2  10  34 -1.51039e-05
  1   2  10  38 -5.96821e-05
  1   2  10  42  2.62937e-05
  1   2  10  50 -1.14874e-05
  1   2  10  54 -2.97055e-05
  1   2  10  63 -3.44647e-05
  1   2  10  65  1.09048e-05
  1   2  10  66  2.62567e-05
  1   2  10  74  4.50634e-05
  1   2  10  75 -3.20498e-05
  1   2  10  76  1.79849e-05
  1   2  10  80 -2.25983e-05
  1   2  10  88 -1.05480e-05
  1   2  10  89  1.35133e-05
  1   2  10  93  6.06029e-05
  1   2  10  96 -8.58402e-05
  1   2  10 102  1.17192e-05
  1   2  10 104  1.73651e-05
  1   2  10 107  2.62098e-05
  1   2  10 108  1.10357e-05
  1   2  10 111 -1.92921e-05
  1   2  10 114  3.96963e-05
  1   2  10 120  2.29949e-05
  1   2  10 131 -1.23739e-04
  1   2  10 132 -1.08364e-05
  1   2  10 141  1.03124e-05
  1   2  10 143  1.52550e-04
  1   2  10 147  8.55792e-05
  1   2  10 150 -1.30443e-04
  1   2  10 155 -1.24177e-05
  1   2  10 172  4.10324e-05
  1   2  10 173 -1.38723e-05
  1   2  10 177 -1.39532e-05
  1   2  11   8  2.01186e-05
  1   2  11   9  2.10945e-05
  1   2  11  11 -6.98508e-05
  1   2  11  21 -6.24749e-05
  1   2  11  25 -4.07487e-05
  1   2  11  26 -4.05790e-05
  1   2  11  27 -5.07429e-05
  1   2  11  31 -8.08375e-05
  1   2  11  32 -7.95603e-05
  1   2  11  33 -1.43888e-04
  1   2  11  34 -1.43169e-04
  1   2  11  37  5.96221e-05
  1   2  11  38 -5.97564e-05
  1   2  11  44  1.07112e-04
  1   2  11  45 -1.06403e-04
  1   2  11  46  9.72720e-05
  1   2  11  48  4.21744e-05
  1   2  11  49  4.00703e-05
  1   2  11  55 -1.06586e-05
  1   2  11  56  1.65990e-04
  1   2  11  57 -1.66453e-04
  1   2  11  61 -4.02193e-05
  1   2  11  62  3.94000e-05
  1   2  11  64 -1.42845e-05
  1   2  11  65 -2.17729e-05
  1   2  11  78  1.29458e-05
  1   2  11  79  1.31414e-05
  1   2  11  94 -1.63648e-04
  1   2  11  95 -1.64187e-04
  1   2  11 100  2.09112e-04
  1   2  11 106 -1.07990e-05
  1   2  11 110  1.09600e-04
  1   2  11 111  1.09196e-04
  1   2  11 112 -1.55886e-04
  1   2  11 113 -1.54783e-04
  1   2  11 116  6.92182e-04
  1   2  11 117  6.91877e-04
  1   2  11 118  9.57786e-05
  1   2  11 122  2.04423e-04
  1   2  11 123 -2.02534e-04
  1   2  11 126 -2.72640e-04
  1   2  11 127 -2.73095e-04
  1   2  11 128 -2.00935e-05
  1   2  11 137 -1.56718e-05
  1   2  11 142  1.42445e-03
  1   2  11 143 -1.44952e-03
  1   2  11 144 -1.61167e-03
  1   2  11 145 -1.63818e-03
  1   2  11 148  2.37222e-04
  1   2  11 149  2.37562e-04
  1   2  11 151  5.86739e-05
  1   2  11 152  6.29750e-04
  1   2  11 158 -1.25247e-04
  1   2  11 162 -1.24561e-04
  1   2  11 163 -1.24676e-04
  1   2  11 166 -1.48190e-04
  1   2  11 167 -1.47921e-04
  1   2  11 170 -1.47501e-04
  1   2  11 174  5.87096e-05
  1   2  11 175  5.85944e-05
  1   2  12   7  2.08245e-04
  1   2  12  10  6.48419e-05
  1   2  12  12  2.09818e-04
  1   2  12  13  1.21138e-04
  1   2  12  14  4.61825e-05
  1   2  12  17  1.79504e-04
  1   2  12  18 -5.45401e-05
  1   2  12  19 -5.58364e-05
  1   2  12  20 -5.09305e-05
  1   2  12  22 -5.87802e-05
  1   2  12  23 -1.04352e-04
  1   2  12  30  7.73245e-05
  1   2  12  33 -2.88464e-05
  1   2  12  35  7.39221e-05
  1   2  12  38  1.49771e-04
  1   2  12  39 -1.64912e-05
  1   2  12  41  2.06791e-04
  1   2  12  42 -1.88840e-04
  1   2  12  46  1.12932e-04
  1   2  12  47 -1.15797e-04
  1   2  12  50  7.77899e-05
  1   2  12  51  5.98410e-05
  1   2  12  52 -8.07480e-05
  1   2  12  53 -1.82601e-04
  1   2  12  54 -1.28683e-04
  1   2  12  58  1.86309e-04
  1   2  12  60  7.54803e-05
  1   2  12  63  3.49300e-05
  1   2  12  64 -4.30873e-05
  1   2  12  65  4.25947e-05
  1   2  12  66  8.75745e-05
  1   2  12  67  9.76287e-05
  1   2  12  68 -2.86678e-05
  1   2  12  69 -5.07140e-05
  1   2  12  72 -5.27443e-05
  1   2  12  73  5.31927e-05
  1   2  12  74 -4.43393e-05
  1   2  12  76 -6.15798e-05
  1   2  12  77  1.87706e-05
  1   2  12  78 -5.32586e-05
  1   2  12  80 -3.03204e-05
  1   2  12  81  6.32686e-05
  1   2  12  82 -1.24655e-04
  1   2  12  83  5.47121e-05
  1   2  12  85 -1.27472e-05
  1   2  12  87  4.27634e-05
  1   2  12  89  2.98674e-05
  1   2  12  91 -5.60215e-05
  1   2  12  92 -1.04615e-04
  1   2  12  93  1.40009e-04
  1   2  12  97  5.39505e-05
  1   2  12  99 -1.07363e-04
  1   2  12 100  6.93624e-05
  1   2  12 102  2.84279e-05
  1   2  12 105  3.61302e-05
  1   2  12 108  3.30262e-05
  1   2  12 114 -8.67539e-05
  1   2  12 115  3.15259e-05
  1   2  12 118 -4.09726e-05
  1   2  12 119 -1.98041e-05
  1   2  12 120  1.27469e-05
  1   2  12 121  7.61330e-05
  1   2  12 125  7.50072e-05
  1   2  12 129 -4.84472e-05
  1   2  12 130 -6.46654e-05
  1   2  12 131  4.03879e-05
  1   2  12 132 -1.41143e-04
  1   2  12 133  2.10921e-04
  1   2  12 140 -9.32883e-05
  1   2  12 141 -6.35030e-05
  1   2  12 146 -6.08505e-05
  1   2  12 151 -1.71698e-05
  1   2  12 155  3.88668e-05
  1   2  12 156 -3.82139e-05
  1   2  12 157 -1.74217e-05
  1   2  12 158  5.87504e-05
  1   2  12 159  6.01098e-05
  1   2  12 161  2.11468e-04
  1   2  12 163 -5.48925e-05
  1   2  12 164 -3.76818e-05
  1   2  12 165  6.65834e-05
  1   2  12 168  2.82494e-05
  1   2  12 169 -6.78811e-05
  1   2  12 170 -6.76669e-05
  1   2  12 171  6.64654e-05
  1   2  12 172  3.61684e-05
  1   2  12 174 -5.42168e-05
  1   2  12 177 -3.55271e-05
  1   2  13   7 -1.38215e-05
  1   2  13  10 -2.68269e-04
  1   2  13  13 -2.60905e-05
  1   2  13  14 -9.80476e-05
  1   2  13  17  1.27897e-04
  1   2  13  18 -2.09378e-04
  1   2  13  20 -2.04517e-04
  1   2  13  22 -5.63662e-05
  1   2  13  23  9.13110e-05
  1   2  13  28 -1.58802e-04
  1   2  13  30 -3.07682e-05
  1   2  13  33  1.14954e-04
  1   2  13  35  1.79426e-04
  1   2  13  38  1.41805e-04
  1   2  13  39 -1.77569e-04
  1   2  13  40 -2.09978e-04
  1   2  13  42 -1.56112e-04
  1   2  13  43  6.39708e-05
  1   2  13  46  1.36142e-04
  1   2  13  47  1.37867e-04
  1   2  13  48  1.14889e-05
  1   2  13  49  2.81511e-05
  1   2  13  50 -8.40149e-05
  1   2  13  51  2.10320e-04
  1   2  13  52 -2.09522e-04
  1   2  13  53 -1.18420e-04
  1   2  13  54 -9.55022e-05
  1   2  13  58 -1.23782e-04
  1   2  13  59  2.08040e-04
  1   2  13  60  1.17285e-04
  1   2  13  63 -2.09837e-04
  1   2  13  64 -2.02009e-04
  1   2  13  65  1.99725e-04
  1   2  13  66 -1.72380e-05
  1   2  13  67  2.08540e-04
  1   2  13  68  1.38187e-04
  1   2  13  69  1.98450e-04
  1   2  13  72 -2.05550e-04
  1   2  13  73 -2.05925e-04
  1   2  13  74 -1.57262e-05
  1   2  13  76 -6.61771e-05
  1   2  13  78  2.09665e-04
  1   2  13  80 -6.02522e-05
  1   2  13  81  1.80305e-04
  1   2  13  82  1.50692e-04
  1   2  13  83 -2.10634e-04
  1   2  13  88  8.19905e-05
  1   2  13  89  2.09999e-04
  1   2  13  91 -2.08351e-04
  1   2  13  92 -2.06534e-04
  1   2  13  93 -2.28900e-04
  1   2  13  96  2.07022e-04
  1   2  13  97  4.26863e-05
  1   2  13  99 -3.58744e-05
  1   2  13 102  6.10135e-05
  1   2  13 105  1.22136e-04
  1   2  13 114 -2.06152e-04
  1   2  13 115  8.16090e-05
  1   2  13 118 -2.04124e-04
  1   2  13 119 -9.83945e-05
  1   2  13 121  2.28598e-04
  1   2  13 124  5.72331e-05
  1   2  13 125 -6.06159e-05
  1   2  13 129 -1.98302e-04
  1   2  13 130  2.46225e-05
  1   2  13 131  2.05305e-04
  1   2  13 132 -5.47905e-05
  1   2  13 139  1.01348e-05
  1   2  13 141  5.21248e-05
  1   2  13 146 -2.55387e-04
  1   2  13 147 -2.02628e-04
  1   2  13 150  6.84285e-05
  1   2  13 151  7.65823e-05
  1   2  13 155  1.46827e-04
  1   2  13 157  2.09423e-04
  1   2  13 158 -2.08944e-04
  1   2  13 159  2.17423e-04
  1   2  13 160  3.22059e-05
  1   2  13 163 -1.94828e-04
  1   2  13 165  2.09620e-04
  1   2  13 168 -1.27525e-04
  1   2  13 170  2.37947e-04
  1   2  13 171  2.17113e-04
  1   2  13 172 -1.03044e-04
  1   2  13 174 -2.01910e-04
  1   2  13 177 -1.07138e-04
  1   3   4   8  6.40144e-05
  1   3   4   9 -6.38190e-05
  1   3   4  15 -1.61799e-05
  1   3   4  16 -1.47615e-05
  1   3   4  21  1.80199e-05
  1   3   4  25 -1.91494e-05
  1   3   4  26 -1.95847e-05
  1   3   4  27  1.73762e-05
  1   3   4  33 -1.47454e-05
  1   3   4  34 -1.74672e-05
  1   3   4  37 -1.05802e-04
  1   3   4  38  1.02526e-04
  1   3   4  44  2.57419e-05
  1   3   4  45  2.50236e-05
  1   3   4  46 -8.68362e-05
  1   3   4  48  5.11242e-05
  1   3   4  49 -5.13724e-05
  1   3   4  94 -2.16047e-04
  1   3   4  95  2.14708e-04
  1   3   4 106 -6.15927e-05
  1   3   4 110 -1.49221e-05
  1   3   4 111 -1.49072e-05
  1   3   4 116  7.74092e-05
  1   3   4 117  7.88417e-05
  1   3   4 126 -2.94800e-05
  1   3   4 127 -2.93684e-05
  1   3   4 137 -3.19241e-05
  1   3   4 142 -1.06593e-04
  1   3   4 143 -1.00171e-04
  1   3   4 144 -8.20032e-05
  1   3   4 145 -7.60569e-05
  1   3   4 148 -3.94822e-05
  1   3   4 149  3.94231e-05
  1   3   4 152  7.01374e-05
  1   3   5   8  3.55159e-05
  1   3   5   9  3.59667e-05
  1   3   5  11 -1.05843e-05
  1   3   5  15  5.02183e-05
  1   3   5  16 -5.08456e-05
  1   3   5  21 -2.08592e-05
  1   3   5  25 -2.46181e-05
  1   3   5  26  2.51516e-05
  1   3   5  27 -4.28430e-05
  1   3   5  31  5.76092e-05
  1   3   5  32 -5.89556e-05
  1   3   5  33 -1.66775e-05
  1   3   5  34  1.71081e-05
  1   3   5  44 -1.60525e-04
  1   3   5  45  1.62799e-04
  1   3   5  48  1.18562e-05
  1   3   5  49  1.14666e-05
  1   3   5  55  2.46646e-05
  1   3   5  56  1.61666e-05
  1   3   5  57 -1.62416e-05
  1   3   5  94  7.62412e-05
  1   3   5  95  7.59515e-05
  1   3   5 106  6.93770e-05
  1   3   5 110 -2.04177e-05
  1   3   5 111  2.04234e-05
  1   3   5 116 -9.29089e-05
  1   3   5 117  9.35808e-05
  1   3   5 126  3.63923e-05
  1   3   5 127 -3.62549e-05
  1   3   5 137  3.57042e-05
  1   3   5 142 -1.60314e-04
  1   3   5 143  1.49918e-04
  1   3   5 144 -1.19819e-04
  1   3   5 145  1.13047e-04
  1   3   5 148 -4.79677e-05
  1   3   5 149 -4.78127e-05
  1   3   5 152 -9.74703e-05
  1   3   6  11  3.08356e-05
  1   3   6  15 -2.12025e-05
  1   3   6  16 -2.01472e-05
  1   3   6  25  1.35482e-04
  1   3   6  26  1.39608e-04
  1   3   6  31  1.74562e-05
  1   3   6  32  1.68397e-05
  1   3   6  33  4.16963e-05
  1   3   6  34  4.51234e-05
  1   3   6  37 -1.06099e-04
  1   3   6  38  1.03880e-04
  1   3   6  44 -9.46481e-05
  1   3   6  45 -8.77068e-05
  1   3   6  46 -2.42120e-05
  1   3   6  48  1.00111e-04
  1   3   6  49 -1.00425e-04
  1   3   6  55  1.18690e-04
  1   3   6  56  1.11687e-05
  1   3   6  57  1.11849e-05
  1   3   6  61 -2.16406e-05
  1   3   6  62  1.89371e-05
  1   3   6  64  1.71597e-05
  1   3   6  65 -1.30141e-05
  1   3   6  94  5.01849e-04
  1   3   6  95 -5.01974e-04
  1   3   6 100 -1.15995e-05
  1   3   6 106  1.06594e-04
  1   3   6 116  7.10324e-05
  1   3   6 117  7.14242e-05
  1   3   6 126 -5.14734e-05
  1   3   6 127 -5.14351e-05
  1   3   6 137 -2.47191e-05
  1   3   6 144 -1.04524e-04
  1   3   6 145 -1.02113e-04
  1   3   6 148 -1.71978e-05
  1   3   6 149  1.71735e-05
  1   3   6 152  8.51306e-05
  1   3   6 174 -1.19945e-05
  1   3   6 175  1.20035e-05
  1   3   7   8  1.10338e-04
  1   3   7   9  1.10145e-04
  1   3   7  15  2.27714e-04
  1   3   7  16 -2.28040e-04
  1   3   7  21  1.98226e-04
  1   3   7  25  2.91507e-05
  1   3   7  26 -2.89684e-05
  1   3   7  27 -1.77749e-04
  1   3   7  31  1.25966e-04
  1   3   7  32 -1.25472e-04
  1   3   7  33 -1.87661e-04
  1   3   7  34  1.88601e-04
  1   3   7  37  2.27250e-04
  1   3   7  38  2.26485e-04
  1   3   7  44  7.81364e-05
  1   3   7  45 -7.94342e-05
  1   3   7  46  1.27823e-04
  1   3   7  48 -1.72549e-04
  1   3   7  49 -1.72583e-04
  1   3   7  55 -2.67366e-04
  1   3   7  56 -1.09416e-04
  1   3   7  57  1.09463e-04
  1   3   7  61  3.65896e-05
  1   3   7  62  3.67333e-05
  1   3   7  64  1.02826e-05
  1   3   7  69  1.46335e-04
  1   3   7  70  1.46678e-04
  1   3   7  73 -1.16264e-04
  1   3   7  74  1.83166e-05
  1   3   7  78  2.18519e-04
  1   3   7  83  4.11086e-05
  1   3   7  86 -3.47135e-05
  1   3   7  87  3.45456e-05
  1   3   7  90 -4.25473e-05
  1   3   7  94  6.20158e-05
  1   3   7  95  6.45782e-05
  1   3   7 100  2.23879e-05
  1   3   7 110 -1.57823e-04
  1   3   7 111  1.57189e-04
  1   3   7 112  6.03489e-05
  1   3   7 113  6.18624e-05
  1   3   7 116  2.60066e-04
  1   3   7 117 -2.65011e-04
  1   3   7 118 -1.18361e-04
  1   3   7 122 -5.34012e-04
  1   3   7 123 -5.33187e-04
  1   3   7 126 -5.05917e-05
  1   3   7 127  4.86352e-05
  1   3   7 128  6.42090e-04
  1   3   7 134  9.47310e-05
  1   3   7 135 -9.48058e-05
  1   3   7 137  2.97195e-05
  1   3   7 142 -3.94825e-04
  1   3   7 143  4.29277e-04
  1   3   7 144 -3.41230e-05
  1   3   7 145  7.18884e-05
  1   3   7 148 -1.86688e-05
  1   3   7 149 -1.88709e-05
  1   3   8   8 -3.45156e-04
  1   3   8   9  3.45223e-04
  1   3   8  11  1.13138e-04
  1   3   8  15  4.06387e-04
  1   3   8  16  4.07549e-04
  1   3   8  21  2.74759e-04
  1   3   8  25 -1.93156e-05
  1   3   8  26 -1.88710e-05
  1   3   8  27 -5.16805e-04
  1   3   8  31 -2.86312e-04
  1   3   8  32 -2.86023e-04
  1   3   8  33  5.52518e-05
  1   3   8  34  5.55572e-05
  1   3   8  37 -2.02556e-04
  1   3   8  38  2.02152e-04
  1   3   8  44 -3.30099e-04
  1   3   8  45 -3.32294e-04
  1   3   8  46  1.92337e-04
  1   3   8  48  2.01459e-04
  1   3   8  49 -1.99835e-04
  1   3   8  55 -2.55915e-04
  1   3   8  56 -1.43630e-04
  1   3   8  57 -1.43725e-04
  1   3   8  61  2.15692e-04
  1   3   8  62 -2.16841e-04
  1   3   8  69  1.10279e-04
  1   3   8  70 -1.10675e-04
  1   3   8  73 -4.44855e-05
  1   3   8  74  5.71899e-05
  1   3   8  83  1.36140e-04
  1   3   8  86  1.58839e-05
  1   3   8  87  1.57524e-05
  1   3   8  90  8.75903e-05
  1   3   8  94 -2.02528e-04
  1   3   8  95  2.03058e-04
  1   3   8 100  2.40246e-05
  1   3   8 110  4.28734e-05
  1   3   8 111  4.38479e-05
  1   3   8 112  8.63868e-05
  1   3   8 113 -8.50145e-05
  1   3   8 116  2.68891e-04
  1   3   8 117  2.66019e-04
  1   3   8 118 -1.47474e-04
  1   3   8 122  6.18554e-04
  1   3   8 123 -6.17753e-04
  1   3   8 126 -4.50008e-05
  1   3   8 127 -4.63101e-05
  1   3   8 128  1.39276e-03
  1   3   8 134 -1.62881e-04
  1   3   8 135 -1.63014e-04
  1   3   8 137  2.83669e-05
  1   3   8 142  5.02637e-04
  1   3   8 143  4.29886e-04
  1   3   8 144  1.26141e-04
  1   3   8 145  6.73511e-05
  1   3   8 148  2.13325e-05
  1   3   8 149 -2.11154e-05
  1   3   8 152 -1.99497e-05
  1   3   9   7 -1.86150e-05
  1   3   9  13  4.86363e-05
  1   3   9  14 -3.44988e-05
  1   3   9  17 -1.73933e-05
  1   3   9  18  2.35213e-05
  1   3   9  19 -4.24322e-05
  1   3   9  23  3.45009e-05
  1   3   9  24 -1.81670e-05
  1   3   9  29 -3.33563e-05
  1   3   9  30 -3.18888e-05
  1   3   9  32 -2.98528e-05
  1   3   9  34 -1.63216e-05
  1   3   9  40 -2.79355e-05
  1   3   9  42 -2.62931e-05
  1   3   9  43  1.14638e-05
  1   3   9  54 -3.36592e-05
  1   3   9  59 -1.70469e-05
  1   3   9  66  2.69525e-05
  1   3   9  67 -1.19982e-05
  1   3   9  74  4.69996e-05
  1   3   9  75 -3.29588e-05
  1   3   9  76 -1.79925e-05
  1   3   9  80 -2.58547e-05
  1   3   9  88  1.04861e-05
  1   3   9  92  2.50186e-05
  1   3   9  96 -6.16901e-05
  1   3   9 102 -1.17155e-05
  1   3   9 104  1.20645e-05
  1   3   9 107 -3.85394e-05
  1   3   9 108 -1.10324e-05
  1   3   9 111 -1.96652e-05
  1   3   9 116  5.14618e-05
  1   3   9 124 -1.09760e-05
  1   3   9 125 -2.22305e-05
  1   3   9 131 -4.88982e-05
  1   3   9 132  1.08367e-05
  1   3   9 133  4.46116e-05
  1   3   9 138 -2.06298e-05
  1   3   9 140  1.47134e-05
  1   3   9 141 -1.03125e-05
  1   3   9 143 -3.00156e-05
  1   3   9 151  3.04439e-05
  1   3   9 154 -5.60967e-05
  1   3   9 155  1.24188e-05
  1   3   9 160  2.44790e-05
  1   3   9 164 -1.27754e-05
  1   3   9 172 -4.72521e-05
  1   3  10  14  1.72230e-05
  1   3  10  17 -9.64160e-05
  1   3  10  22  2.28185e-05
  1   3  10  23  2.26018e-05
  1   3  10  29 -3.23626e-05
  1   3  10  30  4.29156e-05
  1   3  10  34 -1.39208e-05
  1   3  10  35  1.12066e-05
  1   3  10  36  2.38245e-05
  1   3  10  38 -1.11609e-05
  1   3  10  42  1.04951e-04
  1   3  10  50  2.29965e-05
  1   3  10  51  3.19974e-05
  1   3  10  52  2.51406e-05
  1   3  10  53  1.32855e-05
  1   3  10  54 -2.30266e-05
  1   3  10  66  3.07687e-05
  1   3  10  67  1.43193e-05
  1   3  10  68 -2.65731e-05
  1   3  10  76  2.80941e-05
  1   3  10  79  2.68190e-05
  1   3  10  80  2.85300e-05
  1   3  10  81 -2.76920e-05
  1   3  10  82 -2.75479e-05
  1   3  10  84 -2.62553e-05
  1   3  10  85  2.71036e-05
  1   3  10  88 -3.29090e-05
  1   3  10  89 -1.83887e-05
  1   3  10  93 -4.01361e-05
  1   3  10  98 -1.75568e-05
  1   3  10 102  1.27962e-05
  1   3  10 104  2.47402e-05
  1   3  10 111 -2.38718e-05
  1   3  10 116  1.51640e-05
  1   3  10 121  7.24162e-05
  1   3  10 124  3.52427e-05
  1   3  10 125  5.43155e-05
  1   3  10 132  1.52771e-05
  1   3  10 139 -7.40713e-05
  1   3  10 140  4.97235e-05
  1   3  10 141  4.82472e-05
  1   3  10 143 -8.91882e-05
  1   3  10 146 -3.76930e-05
  1   3  10 150  1.10215e-04
  1   3  10 151  3.16750e-05
  1   3  10 155 -4.87803e-05
  1   3  10 157  2.66908e-05
  1   3  10 161 -1.10125e-05
  1   3  10 164  1.69300e-05
  1   3  10 166  3.67152e-05
  1   3  10 167  3.23495e-05
  1   3  10 168 -1.00594e-05
  1   3  10 172 -5.75667e-05
  1   3  10 173 -1.92321e-05
  1   3  10 175 -3.03825e-05
  1   3  10 176  2.13607e-05
  1   3  11   8 -1.60763e-04
  1   3  11   9 -1.60529e-04
  1   3  11  11  2.63532e-05
  1   3  11  15 -9.93801e-05
  1   3  11  16  9.94648e-05
  1   3  11  21 -1.16889e-04
  1   3  11  25  4.85460e-05
  1   3  11  26 -4.76037e-05
  1   3  11  27  2.66890e-04
  1   3  11  31 -2.37855e-04
  1   3  11  32  2.40125e-04
  1   3  11  33  2.13408e-04
  1   3  11  34 -2.14002e-04
  1   3  11  37 -8.02111e-05
  1   3  11  38 -8.01919e-05
  1   3  11  44  5.50806e-05
  1   3  11  45 -5.44995e-05
  1   3  11  46 -1.27920e-04
  1   3  11  48  1.28037e-04
  1   3  11  49  1.28077e-04
  1   3  11  55  7.90764e-05
  1   3  11  56 -2.24530e-04
  1   3  11  57  2.25085e-04
  1   3  11  61 -2.09393e-04
  1   3  11  62 -2.09904e-04
  1   3  11  64  7.48779e-05
  1   3  11  65  7.44232e-05
  1   3  11  69  1.06475e-05
  1   3  11  70  1.08477e-05
  1   3  11  73 -7.35709e-05
  1   3  11  74 -4.81027e-05
  1   3  11  78  1.63992e-04
  1   3  11  83 -6.32616e-05
  1   3  11  86 -6.54420e-05
  1   3  11  87  6.61646e-05
  1   3  11  90 -2.13782e-05
  1   3  11  94  1.02824e-04
  1   3  11  95  1.05296e-04
  1   3  11 100  4.51672e-05
  1   3  11 110 -1.75056e-04
  1   3  11 111  1.74165e-04
  1   3  11 112  1.23107e-04
  1   3  11 113  1.23362e-04
  1   3  11 116  8.03741e-05
  1   3  11 117 -8.25437e-05
  1   3  11 118 -3.53208e-04
  1   3  11 122 -4.03054e-04
  1   3  11 123 -4.03052e-04
  1   3  11 126 -2.29426e-05
  1   3  11 127  2.00465e-05
  1   3  11 128  1.26655e-04
  1   3  11 134 -2.75380e-05
  1   3  11 135  2.77105e-05
  1   3  11 137 -3.33502e-05
  1   3  11 142 -3.11361e-04
  1   3  11 143  3.35126e-04
  1   3  11 144 -1.82651e-04
  1   3  11 145  2.10326e-04
  1   3  11 151  6.26446e-05
  1   3  11 152 -6.85718e-05
  1   3  11 162  1.69073e-05
  1   3  11 163  1.61800e-05
  1   3  11 166  2.46909e-05
  1   3  11 167 -2.65987e-05
  1   3  12  10  2.63702e-04
  1   3  12  12 -1.70168e-05
  1   3  12  13  1.07586e-04
  1   3  12  14 -9.80447e-05
  1   3  12  17  1.27896e-04
  1   3  12  18 -2.10553e-04
  1   3  12  20 -2.10443e-04
  1   3  12  22 -5.63654e-05
  1   3  12  23  9.12966e-05
  1   3  12  28 -1.19192e-04
  1   3  12  30 -3.07675e-05
  1   3  12  33  1.15051e-04
  1   3  12  35  1.79422e-04
  1   3  12  36  2.09724e-04
  1   3  12  38  1.52822e-04
  1   3  12  39 -2.06810e-05
  1   3  12  41 -6.28688e-05
  1   3  12  42 -1.56099e-04
  1   3  12  46 -1.25433e-04
  1   3  12  47 -1.27095e-04
  1   3  12  48  1.15701e-05
  1   3  12  49  2.83392e-05
  1   3  12  50  1.37586e-04
  1   3  12  51  2.08700e-04
  1   3  12  52 -2.11038e-04
  1   3  12  53 -1.18414e-04
  1   3  12  54  9.26703e-05
  1   3  12  58 -1.23787e-04
  1   3  12  60  1.17285e-04
  1   3  12  64 -2.00710e-04
  1   3  12  66  1.37199e-04
  1   3  12  68 -1.91187e-05
  1   3  12  69 -1.99955e-04
  1   3  12  72  2.05455e-04
  1   3  12  73  2.06258e-04
  1   3  12  74 -1.78995e-05
  1   3  12  76 -6.61840e-05
  1   3  12  77 -2.10376e-04
  1   3  12  78 -2.10031e-04
  1   3  12  79 -2.10159e-04
  1   3  12  80  1.00373e-05
  1   3  12  81  1.80254e-04
  1   3  12  82 -3.94441e-05
  1   3  12  83  2.10542e-04
  1   3  12  84  2.10138e-04
  1   3  12  85  1.99482e-04
  1   3  12  87  2.13482e-04
  1   3  12  88  8.22433e-05
  1   3  12  91 -2.08111e-04
  1   3  12  93  8.13408e-05
  1   3  12  96 -2.11588e-04
  1   3  12  97  4.26831e-05
  1   3  12  98  2.11846e-04
  1   3  12  99 -3.58731e-05
  1   3  12 102  6.10058e-05
  1   3  12 105  2.14809e-04
  1   3  12 108  1.97543e-04
  1   3  12 109 -1.12758e-04
  1   3  12 115  2.35506e-04
  1   3  12 118 -2.01264e-04
  1   3  12 119  9.38412e-05
  1   3  12 120  2.08592e-04
  1   3  12 121 -2.28602e-04
  1   3  12 124  7.61069e-05
  1   3  12 125  8.27790e-05
  1   3  12 129 -1.95852e-04
  1   3  12 130  2.46196e-05
  1   3  12 132 -5.47889e-05
  1   3  12 133 -8.59341e-05
  1   3  12 139  1.01418e-05
  1   3  12 141  5.21176e-05
  1   3  12 146  4.21285e-05
  1   3  12 147  2.09763e-04
  1   3  12 151  1.34773e-04
  1   3  12 155  1.46826e-04
  1   3  12 158  2.08176e-04
  1   3  12 159 -2.16736e-04
  1   3  12 160  3.22238e-05
  1   3  12 163 -1.93716e-04
  1   3  12 164  2.88605e-04
  1   3  12 168  1.31413e-04
  1   3  12 170 -2.37951e-04
  1   3  12 171 -2.17148e-04
  1   3  12 172 -1.03045e-04
  1   3  12 174 -2.01575e-04
  1   3  12 176 -2.10568e-04
  1   3  12 177 -1.07134e-04
  1   3  13  10  6.39191e-05
  1   3  13  13 -2.81255e-05
  1   3  13  14 -4.61838e-05
  1   3  13  17 -1.79513e-04
  1   3  13  18  4.05839e-05
  1   3  13  19  1.67191e-04
  1   3  13  20  5.40615e-05
  1   3  13  22  5.87946e-05
  1   3  13  23  1.04347e-04
  1   3  13  28  7.78955e-05
  1   3  13  30 -7.73294e-05
  1   3  13  33  1.92415e-05
  1   3  13  35 -7.39507e-05
  1   3  13  36 -1.68289e-04
  1   3  13  38 -1.66898e-04
  1   3  13  39  1.31999e-04
  1   3  13  40  1.82506e-04
  1   3  13  42  1.88856e-04
  1   3  13  43 -2.08076e-04
  1   3  13  46  1.07951e-04
  1   3  13  47 -1.08618e-04
  1   3  13  50  1.14697e-04
  1   3  13  51 -4.80670e-05
  1   3  13  52  1.93813e-05
  1   3  13  53  1.82612e-04
  1   3  13  54 -1.30878e-04
  1   3  13  58 -1.86316e-04
  1   3  13  60 -7.55683e-05
  1   3  13  64  4.96442e-05
  1   3  13  66 -8.69021e-05
  1   3  13  68 -6.98536e-05
  1   3  13  69 -4.83670e-05
  1   3  13  72 -5.15789e-05
  1   3  13  73  5.16129e-05
  1   3  13  74  4.54335e-05
  1   3  13  76  6.15690e-05
  1   3  13  78 -6.04934e-05
  1   3  13  79  6.03839e-05
  1   3  13  80 -2.08408e-04
  1   3  13  81 -6.32224e-05
  1   3  13  82 -9.55704e-05
  1   3  13  83  5.19825e-05
  1   3  13  84 -5.13947e-05
  1   3  13  85 -1.01122e-04
  1   3  13  91  5.18937e-05
  1   3  13  93 -1.40266e-04
  1   3  13  97 -5.39635e-05
  1   3  13  98 -5.56121e-05
  1   3  13  99  1.07374e-04
  1   3  13 102 -2.84398e-05
  1   3  13 105 -2.74899e-05
  1   3  13 108 -9.38067e-05
  1   3  13 109 -2.08951e-04
  1   3  13 115 -1.78477e-05
  1   3  13 118  6.74235e-05
  1   3  13 119 -4.30904e-05
  1   3  13 121  7.61401e-05
  1   3  13 125  2.81662e-04
  1   3  13 129  5.03268e-05
  1   3  13 130  6.46689e-05
  1   3  13 132  1.41146e-04
  1   3  13 140  6.65243e-05
  1   3  13 141  6.34991e-05
  1   3  13 146 -1.97041e-05
  1   3  13 150 -2.05658e-04
  1   3  13 151 -4.52795e-05
  1   3  13 155 -3.88725e-05
  1   3  13 156 -6.78853e-05
  1   3  13 157 -5.60713e-05
  1   3  13 158  5.13776e-05
  1   3  13 159  5.02362e-05
  1   3  13 161 -2.08216e-04
  1   3  13 163  4.48072e-05
  1   3  13 164 -9.71553e-05
  1   3  13 168  1.13132e-05
  1   3  13 169 -3.77848e-05
  1   3  13 170 -6.35764e-05
  1   3  13 171  6.05504e-05
  1   3  13 172 -3.61342e-05
  1   3  13 174  5.00697e-05
  1   3  13 176  5.55739e-05
  1   3  13 177  3.55326e-05
  1   4   5  18  2.23546e-05
  1   4   5  29  3.89087e-04
  1   4   5  41  1.22069e-03
  1   4   5  43  1.14701e-03
  1   4   5  52 -1.33360e-04
  1   4   5  59 -5.66051e-05
  1   4   5  67 -2.72884e-04
  1   4   5  92 -6.32751e-04
  1   4   5  96  6.43411e-04
  1   4   5  98  2.56096e-04
  1   4   5 103 -2.70484e-04
  1   4   5 109  5.15616e-04
  1   4   5 114 -8.77392e-04
  1   4   5 120  2.25548e-04
  1   4   5 124 -2.06375e-03
  1   4   5 131  2.20572e-03
  1   4   5 133  1.35380e-03
  1   4   5 138  4.71561e-04
  1   4   5 140  2.07919e-03
  1   4   5 147 -1.14528e-03
  1   4   5 150 -6.40322e-05
  1   4   5 154  4.02682e-04
  1   4   5 156  5.35310e-05
  1   4   5 157 -1.24393e-05
  1   4   5 161  1.75619e-04
  1   4   5 165 -1.12530e-04
  1   4   5 169 -1.18615e-05
  1   4   5 176 -8.99879e-05
  1   4   6  14  1.10088e-04
  1   4   6  22  7.03040e-05
  1   4   6  30  7.95298e-05
  1   4   6  39 -4.11259e-05
  1   4   6  42  2.38279e-05
  1   4   6  53  1.06728e-04
  1   4   6  58 -1.66599e-05
  1   4   6  66  4.80985e-05
  1   4   6  74 -2.83092e-05
  1   4   6  81  6.36926e-05
  1   4   6  82  1.69595e-05
  1   4   6  88  5.67452e-05
  1   4   6  93  8.51859e-05
  1   4   6  97 -3.60947e-05
  1   4   6  99  5.44181e-05
  1   4   6 108  1.26497e-04
  1   4   6 115  5.60482e-05
  1   4   6 121 -6.51515e-05
  1   4   6 125  6.57788e-05
  1   4   6 130  7.70608e-05
  1   4   6 132  1.01877e-04
  1   4   6 139 -1.81271e-05
  1   4   6 141  8.96064e-05
  1   4   6 146 -3.04562e-05
  1   4   6 155  2.66612e-05
  1   4   6 172 -1.99978e-05
  1   4   6 177 -2.64646e-05
  1   4   7   7 -4.90456e-05
  1   4   7  24  2.67875e-05
  1   4   7  51  2.06537e-04
  1   4   7  77  4.74268e-05
  1   4   7  80 -4.30987e-05
  1   4   7  85  1.18118e-05
  1   4   7  89 -3.70391e-05
  1   4   7  96 -8.84762e-05
  1   4   7 122  1.83970e-05
  1   4   7 123 -1.69388e-05
  1   4   7 125  6.58272e-05
  1   4   7 129 -1.71113e-05
  1   4   7 140 -9.90892e-05
  1   4   7 146 -5.60639e-05
  1   4   7 153 -1.46818e-05
  1   4   7 158  2.78551e-05
  1   4   7 174  2.82799e-05
  1   4   8  13  7.11790e-05
  1   4   8  14  9.40552e-05
  1   4   8  17  1.26383e-04
  1   4   8  19  1.84681e-04
  1   4   8  22  6.44367e-05
  1   4   8  23 -2.59934e-05
  1   4   8  30  8.04528e-05
  1   4   8  35 -6.84761e-05
  1   4   8  36  1.77534e-04
  1   4   8  39 -1.75389e-05
  1   4   8  42  3.11348e-05
  1   4   8  50  5.12998e-05
  1   4   8  53  9.60406e-05
  1   4   8  54 -1.02999e-05
  1   4   8  60 -3.50534e-05
  1   4   8  68 -4.97987e-05
  1   4   8  72  1.52083e-05
  1   4   8  76  2.69319e-05
  1   4   8  81 -2.98728e-05
  1   4   8  82  1.80079e-05
  1   4   8  83 -3.83079e-05
  1   4   8  84  5.93840e-05
  1   4   8  86  3.56748e-05
  1   4   8  87  2.31329e-05
  1   4   8  88 -1.57414e-05
  1   4   8  89 -1.06995e-05
  1   4   8  90  3.19469e-05
  1   4   8  91 -2.07197e-05
  1   4   8  93 -9.78050e-05
  1   4   8  97 -6.28650e-05
  1   4   8  98  5.80700e-05
  1   4   8 102  1.78326e-05
  1   4   8 106 -4.19192e-05
  1   4   8 107  7.21772e-05
  1   4   8 130  7.11781e-05
  1   4   8 134 -1.06502e-05
  1   4   8 135 -3.05668e-05
  1   4   8 141 -8.00405e-05
  1   4   8 146 -3.11840e-05
  1   4   8 151 -1.49502e-05
  1   4   8 153  2.03643e-05
  1   4   8 157 -1.29273e-05
  1   4   8 158  1.85865e-05
  1   4   8 162 -1.60021e-05
  1   4   8 163 -4.62659e-05
  1   4   8 167  2.75623e-05
  1   4   8 170  2.26722e-05
  1   4   8 171  3.69497e-05
  1   4   8 174  4.74947e-05
  1   4   9   8 -2.26164e-04
  1   4   9   9 -2.25540e-04
  1   4   9  11 -1.68351e-04
  1   4   9  15 -8.56964e-05
  1   4   9  16 -8.56280e-05
  1   4   9  21  5.12219e-05
  1   4   9  25 -1.35099e-05
  1   4   9  26 -1.34289e-05
  1   4   9  27  9.07921e-05
  1   4   9  31  5.44591e-05
  1   4   9  33  2.37220e-04
  1   4   9  37  2.55962e-04
  1   4   9  44 -3.93369e-04
  1   4   9  45  3.94009e-04
  1   4   9  46 -5.77442e-05
  1   4   9  48  2.18236e-04
  1   4   9  49 -2.18444e-04
  1   4   9  54  2.70758e-04
  1   4   9  55 -2.70861e-04
  1   4   9  56  8.20579e-05
  1   4   9  57 -8.11601e-05
  1   4   9  61  9.27943e-05
  1   4   9  62  9.25451e-05
  1   4   9  75  2.97462e-05
  1   4   9  94  9.26163e-05
  1   4   9  95  1.01324e-04
  1   4   9 100  9.62138e-05
  1   4   9 106 -2.60338e-05
  1   4   9 107  2.26496e-05
  1   4   9 110 -4.84691e-04
  1   4   9 112 -1.44177e-04
  1   4   9 113  1.44857e-04
  1   4   9 117 -2.57043e-04
  1   4   9 118  3.76555e-05
  1   4   9 122  1.83977e-04
  1   4   9 123 -1.84658e-04
  1   4   9 126 -7.99167e-05
  1   4   9 127  7.54047e-05
  1   4   9 128 -6.72984e-05
  1   4   9 134 -1.42252e-04
  1   4   9 135 -1.42169e-04
  1   4   9 142  4.46330e-04
  1   4   9 144  1.09529e-04
  1   4   9 145  4.67388e-05
  1   4   9 148 -3.54272e-04
  1   4   9 149  3.53809e-04
  1   4   9 152  5.71854e-04
  1   4   9 158 -5.95866e-05
  1   4   9 162 -1.39386e-04
  1   4   9 163 -1.39341e-04
  1   4   9 166 -1.68341e-04
  1   4   9 167 -1.68307e-04
  1   4   9 170 -1.65626e-04
  1   4   9 174  8.85885e-05
  1   4  10   8  1.38304e-04
  1   4  10   9 -1.39835e-04
  1   4  10  11 -1.78896e-04
  1   4  10  15 -1.44551e-04
  1   4  10  16  1.44419e-04
  1   4  10  21 -1.67889e-04
  1   4  10  25  1.01382e-05
  1   4  10  31 -1.20160e-04
  1   4  10  33  7.27609e-05
  1   4  10  37  2.08851e-05
  1   4  10  44 -2.37440e-05
  1   4  10  45 -2.29966e-05
  1   4  10  46  7.59042e-05
  1   4  10  48 -2.50942e-05
  1   4  10  49  2.55064e-05
  1   4  10  54 -5.51274e-05
  1   4  10  56  2.10458e-04
  1   4  10  57  2.09204e-04
  1   4  10  61  8.68601e-05
  1   4  10  62 -8.68522e-05
  1   4  10  64 -7.27654e-05
  1   4  10  65 -7.26593e-05
  1   4  10  69 -4.89907e-05
  1   4  10  70  4.90918e-05
  1   4  10  73  3.03250e-05
  1   4  10  78 -2.30414e-05
  1   4  10  79 -2.31011e-05
  1   4  10  83 -8.71271e-05
  1   4  10  84  8.68685e-05
  1   4  10  86 -2.71907e-05
  1   4  10  87 -2.72051e-05
  1   4  10  90 -7.68809e-05
  1   4  10  94  1.00691e-03
  1   4  10  95  1.00835e-03
  1   4  10 100 -6.30518e-05
  1   4  10 106  4.05770e-04
  1   4  10 107  4.06176e-04
  1   4  10 110 -5.70063e-05
  1   4  10 112 -6.76084e-04
  1   4  10 113 -6.76267e-04
  1   4  10 117 -1.23338e-03
  1   4  10 118  1.29215e-04
  1   4  10 122  6.98244e-04
  1   4  10 123  6.99025e-04
  1   4  10 126  5.73504e-04
  1   4  10 127  6.82804e-04
  1   4  10 128 -1.01736e-03
  1   4  10 142 -3.05981e-03
  1   4  10 144 -2.86165e-03
  1   4  10 145  2.81493e-03
  1   4  10 148 -1.80864e-05
  1   4  10 149  1.77826e-05
  1   4  10 152  1.41454e-05
  1   4  10 166 -1.02970e-05
  1   4  10 167  1.07658e-05
  1   4  11   7  1.41015e-04
  1   4  11  12 -7.51293e-05
  1   4  11  19  2.78179e-04
  1   4  11  36 -2.67876e-04
  1   4  11  40 -1.85046e-04
  1   4  11  51 -2.62211e-04
  1   4  11  63  1.92001e-04
  1   4  11  71  1.58133e-05
  1   4  11  77 -8.64088e-05
  1   4  11  80  4.61733e-05
  1   4  11  89  4.97686e-05
  1   4  11 158 -5.10203e-05
  1   4  11 174 -5.41155e-05
  1   4  12   8  1.95045e-04
  1   4  12   9  1.95521e-04
  1   4  12  10 -2.49042e-05
  1   4  12  11 -2.49431e-05
  1   4  12  15  1.12234e-04
  1   4  12  16 -1.12061e-04
  1   4  12  20 -4.00956e-05
  1   4  12  21  4.03346e-05
  1   4  12  25 -5.02567e-05
  1   4  12  26  5.01773e-05
  1   4  12  27  2.15977e-04
  1   4  12  28 -2.14833e-04
  1   4  12  31 -1.31286e-04
  1   4  12  32 -1.31643e-04
  1   4  12  34  3.12839e-05
  1   4  12  37  1.55074e-04
  1   4  12  47  4.70898e-05
  1   4  12  48  1.79545e-05
  1   4  12  49 -1.79380e-05
  1   4  12  54 -6.12715e-05
  1   4  12  55  5.20284e-05
  1   4  12  56 -8.28435e-05
  1   4  12  57  8.30094e-05
  1   4  12  65 -6.77079e-05
  1   4  12  70 -2.03555e-04
  1   4  12  72 -2.41456e-04
  1   4  12  79  2.44353e-04
  1   4  12  84  1.66703e-05
  1   4  12  86 -4.21787e-05
  1   4  12  90  7.45851e-05
  1   4  12  91  7.45089e-05
  1   4  12  94  3.11266e-04
  1   4  12  95 -3.12488e-04
  1   4  12 100 -1.04074e-04
  1   4  12 106  1.75805e-04
  1   4  12 110  1.78461e-04
  1   4  12 111 -1.77110e-04
  1   4  12 112  3.61450e-04
  1   4  12 113  3.62292e-04
  1   4  12 116 -5.11770e-04
  1   4  12 117  5.17466e-04
  1   4  12 119  2.29611e-04
  1   4  12 122 -2.78111e-04
  1   4  12 123 -2.80954e-04
  1   4  12 126  4.30302e-04
  1   4  12 127  4.30361e-04
  1   4  12 128  4.70500e-04
  1   4  12 129 -4.68991e-04
  1   4  12 137  2.74099e-05
  1   4  12 142 -1.67013e-03
  1   4  12 143  1.60633e-03
  1   4  12 144 -1.67654e-03
  1   4  12 145  1.61670e-03
  1   4  12 148  1.87925e-05
  1   4  12 149  1.68455e-05
  1   4  12 152 -4.01405e-04
  1   4  12 167 -1.17907e-05
  1   4  13   8  9.97760e-05
  1   4  13   9  1.00496e-04
  1   4  13  10  7.10829e-05
  1   4  13  11  7.09746e-05
  1   4  13  15  3.49587e-05
  1   4  13  16 -3.49281e-05
  1   4  13  20 -1.03225e-05
  1   4  13  21 -1.04056e-05
  1   4  13  27 -4.84122e-05
  1   4  13  28 -4.71025e-05
  1   4  13  32 -1.05087e-05
  1   4  13  34 -7.63117e-05
  1   4  13  37 -1.56025e-04
  1   4  13  44 -7.61522e-05
  1   4  13  45  7.60645e-05
  1   4  13  54  8.81497e-05
  1   4  13  55  8.65477e-05
  1   4  13  56  7.29620e-05
  1   4  13  57  7.29346e-05
  1   4  13  65 -1.99100e-05
  1   4  13  70 -2.00123e-05
  1   4  13  74  1.68761e-05
  1   4  13  94  5.96969e-05
  1   4  13  95  1.06356e-05
  1   4  13 100 -1.27014e-04
  1   4  13 110 -1.17872e-04
  1   4  13 111 -1.17344e-04
  1   4  13 112 -8.83661e-05
  1   4  13 113  8.78504e-05
  1   4  13 116 -1.72924e-04
  1   4  13 117  1.75844e-04
  1   4  13 122  1.31031e-04
  1   4  13 123  1.27422e-04
  1   4  13 126  7.11000e-05
  1   4  13 127  6.71156e-05
  1   4  13 128  2.83309e-05
  1   4  13 129 -2.54829e-05
  1   4  13 137  2.09980e-05
  1   4  13 142  2.66764e-04
  1   4  13 143 -2.91357e-04
  1   4  13 144  2.87207e-05
  1   4  13 145 -5.95773e-05
  1   4  13 148 -1.95417e-04
  1   4  13 149  1.94689e-04
  1   4  13 152  6.50028e-05
  1   4  13 159 -1.00741e-04
  1   4  13 162  1.09966e-04
  1   4  13 166 -1.22175e-04
  1   4  13 167  1.22270e-04
  1   4  13 171  1.17115e-04
  1   4  13 175 -5.49724e-05
  1   5   6  18 -5.22076e-04
  1   5   6  29  3.89793e-04
  1   5   6  30 -1.04247e-05
  1   5   6  41 -2.63116e-04
  1   5   6  43 -2.03596e-04
  1   5   6  52 -2.78703e-04
  1   5   6  59  2.99533e-04
  1   5   6  67  2.27979e-04
  1   5   6  92 -4.14350e-04
  1   5   6  98  1.03916e-04
  1   5   6 103 -1.34521e-04
  1   5   6 109  1.33759e-04
  1   5   6 114 -7.67969e-05
  1   5   6 120  1.02888e-04
  1   5   6 124 -2.97114e-04
  1   5   6 133  2.53468e-04
  1   5   6 138 -9.01815e-05
  1   5   6 154 -7.40320e-05
  1   5   6 156 -1.12919e-05
  1   5   6 161 -3.06468e-05
  1   5   6 165  1.89432e-05
  1   5   6 176  2.05920e-05
  1   5   7  10 -1.27925e-05
  1   5   7  13  2.15694e-05
  1   5   7  17 -1.97662e-04
  1   5   7  19  1.08589e-04
  1   5   7  23 -1.31864e-04
  1   5   7  35  1.09008e-04
  1   5   7  36 -1.25992e-04
  1   5   7  39 -6.29997e-05
  1   5   7  50 -2.08716e-05
  1   5   7  60  1.05332e-04
  1   5   7  68  2.75901e-05
  1   5   7  69 -2.93448e-05
  1   5   7  70  2.44118e-05
  1   5   7  76 -7.72503e-05
  1   5   7  81 -4.09946e-05
  1   5   7  82  1.70729e-05
  1   5   7  83  3.21557e-05
  1   5   7  84 -6.04505e-05
  1   5   7  86 -3.61411e-05
  1   5   7  87 -2.42340e-05
  1   5   7  88  2.88670e-05
  1   5   7  89 -1.81609e-05
  1   5   7  91 -2.69548e-05
  1   5   7  98  5.54223e-05
  1   5   7 106  4.62635e-05
  1   5   7 107 -3.30534e-05
  1   5   7 122  1.46032e-05
  1   5   7 123  1.04968e-05
  1   5   7 125 -5.37792e-05
  1   5   7 129 -1.33646e-05
  1   5   7 131 -2.15900e-04
  1   5   7 134 -2.36074e-05
  1   5   7 144  2.48553e-05
  1   5   7 147 -6.28783e-05
  1   5   7 153 -4.60967e-05
  1   5   7 157  2.96846e-05
  1   5   7 158  3.13013e-05
  1   5   7 160  6.24686e-05
  1   5   7 162  2.50135e-05
  1   5   7 171 -2.50174e-05
  1   5   7 175 -3.52141e-05
  1   5   8   7 -2.40096e-04
  1   5   8  10 -1.01734e-05
  1   5   8  12 -2.47666e-04
  1   5   8  24 -3.14122e-04
  1   5   8  51  6.00302e-05
  1   5   8  71  1.46077e-04
  1   5   8  77  1.38116e-04
  1   5   8  89 -6.26741e-05
  1   5   8 144 -1.30696e-05
  1   5   8 158  1.63485e-05
  1   5   8 167 -2.30659e-05
  1   5   8 174 -2.39519e-05
  1   5   9   8 -2.19338e-04
  1   5   9   9  2.19109e-04
  1   5   9  11 -6.90328e-05
  1   5   9  15  8.62997e-05
  1   5   9  16 -8.64096e-05
  1   5   9  21 -1.27316e-05
  1   5   9  25 -2.27101e-05
  1   5   9  26  2.27647e-05
  1   5   9  27 -1.92157e-04
  1   5   9  31  3.33637e-05
  1   5   9  33  4.02405e-05
  1   5   9  37 -1.98128e-05
  1   5   9  44 -1.05594e-05
  1   5   9  45 -1.05956e-05
  1   5   9  46  3.85530e-05
  1   5   9  48  1.19566e-04
  1   5   9  49  1.14928e-04
  1   5   9  54  1.80914e-04
  1   5   9  55  1.80647e-04
  1   5   9  56  9.23678e-05
  1   5   9  57  9.38165e-05
  1   5   9  61  1.16706e-04
  1   5   9  62 -1.15420e-04
  1   5   9  75  3.72551e-05
  1   5   9  94 -8.59246e-05
  1   5   9  95  8.36396e-05
  1   5   9 100  9.32680e-05
  1   5   9 106 -1.66605e-05
  1   5   9 107 -2.40227e-05
  1   5   9 110  3.06197e-04
  1   5   9 112  1.10776e-05
  1   5   9 113  1.24864e-05
  1   5   9 117 -1.06614e-04
  1   5   9 118  2.46623e-05
  1   5   9 122 -8.62170e-05
  1   5   9 123 -8.56743e-05
  1   5   9 126  2.83708e-05
  1   5   9 127  1.99392e-05
  1   5   9 134 -1.12710e-04
  1   5   9 135  1.12634e-04
  1   5   9 142  3.69418e-04
  1   5   9 145 -6.34441e-05
  1   5   9 148  2.99316e-04
  1   5   9 149  2.98871e-04
  1   5   9 152  4.98258e-04
  1   5   9 158 -5.29176e-05
  1   5   9 162  1.25682e-04
  1   5   9 163 -1.25638e-04
  1   5   9 166 -1.51219e-04
  1   5   9 167  1.51277e-04
  1   5   9 170 -1.46057e-04
  1   5   9 174  7.45400e-05
  1   5  10   8  9.49490e-05
  1   5  10   9  9.57308e-05
  1   5  10  11  1.48416e-04
  1   5  10  15  1.39591e-04
  1   5  10  16  1.39388e-04
  1   5  10  21  1.49598e-04
  1   5  10  25 -2.40086e-05
  1   5  10  26 -2.42400e-05
  1   5  10  27 -5.09347e-05
  1   5  10  33  6.39337e-05
  1   5  10  37 -2.98183e-05
  1   5  10  44 -1.39318e-04
  1   5  10  45  1.39163e-04
  1   5  10  46  1.47462e-05
  1   5  10  48 -2.02973e-04
  1   5  10  49 -2.02930e-04
  1   5  10  54 -1.35452e-04
  1   5  10  55 -1.17225e-04
  1   5  10  56 -2.72186e-04
  1   5  10  57  2.72209e-04
  1   5  10  61 -3.19798e-05
  1   5  10  62 -3.16288e-05
  1   5  10  64  2.71063e-05
  1   5  10  65 -2.70030e-05
  1   5  10  69  9.14034e-05
  1   5  10  70  9.14311e-05
  1   5  10  73 -4.09417e-05
  1   5  10  78  5.46598e-05
  1   5  10  79 -5.46222e-05
  1   5  10  83  8.94388e-05
  1   5  10  84  8.91625e-05
  1   5  10  86 -1.95173e-05
  1   5  10  87  1.95330e-05
  1   5  10  90  4.92546e-05
  1   5  10  94  8.45886e-04
  1   5  10  95 -8.49840e-04
  1   5  10 100  3.23622e-05
  1   5  10 106  3.45056e-04
  1   5  10 107 -3.45331e-04
  1   5  10 110  2.90637e-04
  1   5  10 112 -5.99937e-04
  1   5  10 113  6.00156e-04
  1   5  10 117  1.06872e-03
  1   5  10 118 -1.46422e-04
  1   5  10 122  6.45665e-04
  1   5  10 123 -6.46759e-04
  1   5  10 126  5.16191e-04
  1   5  10 127 -6.13443e-04
  1   5  10 128  8.78580e-04
  1   5  10 129  1.26720e-05
  1   5  10 142  2.10195e-03
  1   5  10 144  1.95241e-03
  1   5  10 145  1.91941e-03
  1   5  10 148  2.48143e-05
  1   5  10 149  2.23646e-05
  1   5  10 166  1.03752e-05
  1   5  10 167  1.00490e-05
  1   5  11  10  3.71997e-05
  1   5  11  13  3.85697e-05
  1   5  11  17  1.32712e-04
  1   5  11  23 -2.36403e-04
  1   5  11  35 -1.29371e-04
  1   5  11  39 -2.71874e-05
  1   5  11  50  9.32992e-05
  1   5  11  60 -1.01591e-04
  1   5  11  68 -8.84478e-05
  1   5  11  69  5.95222e-05
  1   5  11  70 -2.69969e-05
  1   5  11  72  1.17141e-05
  1   5  11  76  2.42555e-05
  1   5  11  79  2.01839e-05
  1   5  11  80 -1.23306e-05
  1   5  11  81 -4.20363e-05
  1   5  11  83 -6.55453e-05
  1   5  11  84  6.21016e-05
  1   5  11  86  4.63450e-05
  1   5  11  87  2.80944e-05
  1   5  11  88 -3.03270e-05
  1   5  11  89  3.75654e-05
  1   5  11  91  2.98529e-05
  1   5  11  98 -5.95410e-05
  1   5  11 106 -5.74749e-05
  1   5  11 107  6.64787e-05
  1   5  11 125  6.35694e-05
  1   5  11 134  2.38221e-05
  1   5  11 144 -3.31328e-05
  1   5  11 153  6.79392e-05
  1   5  11 156  1.98925e-05
  1   5  11 157 -5.94474e-05
  1   5  11 158 -1.24813e-05
  1   5  11 160 -6.08043e-05
  1   5  11 162 -2.52467e-05
  1   5  11 163 -4.57043e-05
  1   5  11 171  2.52718e-05
  1   5  11 175  3.30369e-05
  1   5  12   8  2.33548e-04
  1   5  12   9 -2.33835e-04
  1   5  12  10  3.18754e-05
  1   5  12  11 -3.08241e-05
  1   5  12  15 -6.76507e-05
  1   5  12  16 -6.74593e-05
  1   5  12  20 -7.22497e-05
  1   5  12  21 -7.21787e-05
  1   5  12  25  5.57110e-05
  1   5  12  26  5.56486e-05
  1   5  12  27 -3.04651e-04
  1   5  12  28 -3.02983e-04
  1   5  12  31 -1.63237e-04
  1   5  12  32  1.63119e-04
  1   5  12  34  1.38406e-04
  1   5  12  37  2.06605e-04
  1   5  12  44  2.82632e-04
  1   5  12  45  2.82620e-04
  1   5  12  47 -3.71482e-05
  1   5  12  48  6.28279e-05
  1   5  12  49  6.29131e-05
  1   5  12  54 -1.71983e-04
  1   5  12  55 -1.61531e-04
  1   5  12  56  1.06249e-04
  1   5  12  57  1.06151e-04
  1   5  12  61 -4.09789e-05
  1   5  12  62  4.07915e-05
  1   5  12  65 -8.86979e-05
  1   5  12  70 -1.20126e-04
  1   5  12  72 -2.42266e-04
  1   5  12  74 -7.81279e-05
  1   5  12  79  2.14188e-04
  1   5  12  84  2.80375e-05
  1   5  12  86 -4.54914e-05
  1   5  12  90 -7.65420e-05
  1   5  12  91  7.62350e-05
  1   5  12  94  3.09696e-04
  1   5  12  95  3.12113e-04
  1   5  12 100 -1.77798e-04
  1   5  12 106  1.56771e-04
  1   5  12 110 -1.67741e-04
  1   5  12 111 -1.69053e-04
  1   5  12 112  3.33712e-04
  1   5  12 113 -3.35108e-04
  1   5  12 116 -4.40509e-04
  1   5  12 117 -4.43219e-04
  1   5  12 119  2.12419e-04
  1   5  12 122 -2.91190e-04
  1   5  12 123  2.95299e-04
  1   5  12 126  3.86026e-04
  1   5  12 127 -3.86245e-04
  1   5  12 128 -3.86003e-04
  1   5  12 129 -3.78150e-04
  1   5  12 142  1.07761e-03
  1   5  12 143  1.03200e-03
  1   5  12 144  1.11696e-03
  1   5  12 145  1.07175e-03
  1   5  12 148 -7.75570e-05
  1   5  12 149  7.42958e-05
  1   5  12 152 -3.60267e-04
  1   5  12 166  5.60094e-05
  1   5  13   8 -1.98488e-05
  1   5  13   9  2.00522e-05
  1   5  13  10 -1.36953e-05
  1   5  13  11  2.08623e-05
  1   5  13  21  1.06771e-05
  1   5  13  25  1.23839e-04
  1   5  13  26 -1.25012e-04
  1   5  13  31  5.05985e-05
  1   5  13  32 -6.34960e-05
  1   5  13  34 -4.55326e-05
  1   5  13  44 -1.28901e-05
  1   5  13  45 -1.39529e-05
  1   5  13  47  6.98397e-05
  1   5  13  48 -6.41053e-05
  1   5  13  49 -5.83784e-05
  1   5  13  54  9.16229e-05
  1   5  13  55 -7.26770e-05
  1   5  13  65  1.33425e-04
  1   5  13  74 -1.70918e-05
  1   5  13  86 -1.37853e-05
  1   5  13  87 -1.36130e-05
  1   5  13  94 -9.01352e-05
  1   5  13  95  4.68403e-05
  1   5  13 100 -1.63209e-05
  1   5  13 110  1.17991e-05
  1   5  13 111 -1.12476e-05
  1   5  13 116 -1.53482e-05
  1   5  13 117 -2.10959e-05
  1   5  13 119  5.32079e-05
  1   5  13 122  7.52630e-05
  1   5  13 123 -7.17989e-05
  1   5  13 126 -1.02508e-05
  1   5  13 127 -2.00183e-05
  1   5  13 128  1.44979e-05
  1   5  13 129  1.26518e-05
  1   5  13 142  7.21814e-05
  1   5  13 143  7.08468e-05
  1   5  13 144 -2.25483e-05
  1   5  13 145 -1.89231e-05
  1   5  13 148  1.60897e-04
  1   5  13 149  1.60622e-04
  1   5  13 152  9.50236e-05
  1   5  13 159  9.00760e-05
  1   5  13 162 -9.40453e-05
  1   5  13 166 -1.05479e-04
  1   5  13 167 -1.05721e-04
  1   5  13 171 -1.08993e-04
  1   5  13 175  5.43062e-05
  1   6   7   7 -3.52890e-04
  1   6   7  12  7.15787e-05
  1   6   7  24 -2.03188e-04
  1   6   7  51  5.42333e-05
  1   6   7  71  2.08955e-04
  1   6   7  77  3.69028e-04
  1   6   7  80 -5.65617e-05
  1   6   7  85 -1.93143e-04
  1   6   7  89 -1.79023e-04
  1   6   8  13  6.67431e-04
  1   6   8  17 -9.62999e-04
  1   6   8  19  5.08389e-04
  1   6   8  23 -4.33744e-05
  1   6   8  35  8.98699e-04
  1   6   8  36  5.18739e-04
  1   6   8  39 -3.98071e-04
  1   6   8  50 -1.99104e-04
  1   6   8  60  5.92252e-04
  1   6   8  68  3.41481e-04
  1   6   8  76 -4.36198e-04
  1   6   8  81  1.38029e-04
  1   6   8  82 -1.77848e-05
  1   6   8  88  1.69936e-04
  1   6   8 131 -1.14826e-03
  1   6   8 150 -1.38563e-03
  1   6   9   8  2.08034e-05
  1   6   9   9  2.07718e-05
  1   6   9  11 -1.41649e-05
  1   6   9  15  2.93813e-05
  1   6   9  16  2.96055e-05
  1   6   9  21 -1.17048e-05
  1   6   9  27 -1.24281e-04
  1   6   9  31  3.97688e-05
  1   6   9  37  7.08456e-05
  1   6   9  44 -6.88929e-05
  1   6   9  45  6.92169e-05
  1   6   9  46  2.82564e-05
  1   6   9  48 -1.45177e-05
  1   6   9  49  1.45396e-05
  1   6   9  54 -1.18084e-05
  1   6   9  55  1.17137e-05
  1   6   9 110 -2.09271e-05
  1   6   9 137  1.15151e-05
  1   6  10   8 -1.18910e-05
  1   6  10   9  1.20669e-05
  1   6  10  11 -1.97707e-05
  1   6  10  15  5.52411e-05
  1   6  10  16 -5.50012e-05
  1   6  10  21  2.06740e-05
  1   6  10  27 -4.76286e-05
  1   6  10  56  1.39876e-05
  1   6  10  57  1.39108e-05
  1   6  10  61  5.65050e-05
  1   6  10  62 -5.62609e-05
  1   6  10  69  1.28243e-05
  1   6  10  70 -1.27787e-05
  1   6  10  73 -1.73179e-05
  1   6  10 112 -2.00409e-05
  1   6  10 113 -2.01165e-05
  1   6  10 117 -1.11293e-05
  1   6  10 122  4.49797e-05
  1   6  10 123  4.51284e-05
  1   6  10 127  1.03089e-05
  1   6  10 128  1.88013e-05
  1   6  10 142 -3.14502e-05
  1   6  10 144 -9.59104e-05
  1   6  10 145  9.14794e-05
  1   6  11   7 -2.33629e-04
  1   6  11  12  5.76234e-05
  1   6  11  14  1.31175e-04
  1   6  11  19 -2.13662e-04
  1   6  11  22 -1.86265e-05
  1   6  11  24 -4.31521e-04
  1   6  11  30  1.69836e-04
  1   6  11  36  4.56111e-04
  1   6  11  40  2.11474e-04
  1   6  11  42 -2.97128e-04
  1   6  11  51 -9.89522e-05
  1   6  11  53  1.84143e-04
  1   6  11  63 -2.24256e-04
  1   6  11  71  1.10634e-05
  1   6  11  77  2.28059e-04
  1   6  11  80  1.40738e-05
  1   6  11  85 -2.93149e-04
  1   6  11  89 -8.51801e-05
  1   6  11  93  4.73592e-05
  1   6  11  96  8.60100e-05
  1   6  11  97  1.82956e-04
  1   6  11 102 -1.23804e-04
  1   6  11 125 -4.29546e-04
  1   6  11 130  8.22489e-05
  1   6  11 140  7.34280e-05
  1   6  11 141 -5.89339e-05
  1   6  11 146  1.45209e-05
  1   6  11 147  4.05847e-05
  1   6  11 150  8.35288e-04
  1   6  12  15  4.55606e-05
  1   6  12  16 -4.52692e-05
  1   6  12  20  1.04334e-05
  1   6  12  21 -1.04700e-05
  1   6  12  27 -5.14264e-05
  1   6  12  28  5.07509e-05
  1   6  12  31  1.09301e-05
  1   6  12  32  1.10671e-05
  1   6  12  37  2.57681e-05
  1   6  12  44  3.12107e-05
  1   6  12  45 -3.10208e-05
  1   6  12  54 -1.62908e-05
  1   6  12  55  1.57311e-05
  1   6  12  61 -3.52957e-05
  1   6  12  62 -3.50390e-05
  1   6  12  70 -1.36055e-05
  1   6  12  72 -1.52113e-05
  1   6  12  79  1.51966e-05
  1   6  12  94  3.63074e-05
  1   6  12  95 -3.67313e-05
  1   6  12 106  1.42547e-05
  1   6  12 112  1.40175e-05
  1   6  12 113  1.41047e-05
  1   6  12 116 -4.76738e-05
  1   6  12 117  4.84350e-05
  1   6  12 122 -1.39190e-05
  1   6  12 123 -1.42237e-05
  1   6  12 126  2.24232e-05
  1   6  12 127  2.25071e-05
  1   6  12 128  4.50540e-05
  1   6  12 129 -3.58711e-05
  1   6  12 142 -9.96040e-05
  1   6  12 143  9.12383e-05
  1   6  12 144 -9.13922e-05
  1   6  12 145  8.44201e-05
  1   6  12 152 -4.24105e-05
  1   6  13  27  1.25310e-05
  1   6  13  28  1.24171e-05
  1   6  13  37 -3.25528e-05
  1   6  13  44  3.45522e-05
  1   6  13  45 -3.44382e-05
  1   6  13  47 -1.17249e-05
  1   6  13  94  1.07049e-05
  1   6  13 116 -1.69126e-05
  1   6  13 117  1.71575e-05
  1   6  13 142  1.05296e-05
  1   6  13 143 -1.27292e-05
  1   6  13 148 -1.39125e-05
  1   6  13 149  1.38953e-05
  1   6  13 151 -8.01543e-04
  1   7   8  18 -2.10135e-04
  1   7   8  29  1.30015e-04
  1   7   8  41 -3.41415e-04
  1   7   8  43  5.55381e-04
  1   7   8  52  1.67936e-04
  1   7   8  59  4.92472e-04
  1   7   8  67  2.97966e-04
  1   7   8  92  5.33244e-04
  1   7   8  98 -1.23775e-04
  1   7   8 103  2.13054e-04
  1   7   8 104  2.61706e-05
  1   7   8 109  1.55514e-04
  1   7   8 114  7.25006e-04
  1   7   8 120 -2.31220e-04
  1   7   8 124  2.19395e-04
  1   7   8 133 -1.12285e-04
  1   7   8 138 -5.69527e-04
  1   7   8 154 -3.84783e-04
  1   7   8 156 -2.37384e-05
  1   7   8 161  2.03773e-04
  1   7   8 165  1.40358e-04
  1   7   8 169  7.18320e-05
  1   7   8 173 -1.79416e-04
  1   7   8 176  1.24723e-04
  1   7   9   8 -1.12934e-05
  1   7   9   9  1.13850e-05
  1   7   9  11 -7.85050e-05
  1   7   9  15  1.10660e-04
  1   7   9  16 -1.10944e-04
  1   7   9  21  2.62233e-05
  1   7   9  27 -7.53045e-05
  1   7   9  31 -1.25644e-05
  1   7   9  33 -7.03943e-05
  1   7   9  37  1.01947e-04
  1   7   9  44  4.53816e-05
  1   7   9  45  4.55701e-05
  1   7   9  46  5.89429e-05
  1   7   9  48  4.83692e-05
  1   7   9  49  4.83188e-05
  1   7   9  54  5.70909e-05
  1   7   9  55  5.65402e-05
  1   7   9  56  1.01502e-04
  1   7   9  57  1.02862e-04
  1   7   9  61  1.21538e-04
  1   7   9  62 -1.22358e-04
  1   7   9  64  7.09374e-05
  1   7   9  73 -3.99356e-05
  1   7   9  78 -2.42537e-05
  1   7   9  79 -2.43600e-05
  1   7   9  83 -6.24534e-05
  1   7   9  90 -1.49766e-05
  1   7   9  91 -1.50045e-05
  1   7   9  94 -2.21148e-04
  1   7   9  95  2.19748e-04
  1   7   9 106  6.50326e-05
  1   7   9 107  6.51142e-05
  1   7   9 110 -9.22289e-05
  1   7   9 112 -2.06185e-04
  1   7   9 113 -2.06040e-04
  1   7   9 117 -1.55344e-04
  1   7   9 118 -1.27875e-05
  1   7   9 122  2.81887e-04
  1   7   9 123  2.81086e-04
  1   7   9 126  7.08966e-05
  1   7   9 127  9.63546e-05
  1   7   9 137  2.84567e-05
  1   7   9 142 -7.86784e-04
  1   7   9 144 -6.70632e-04
  1   7   9 145  6.97569e-04
  1   7   9 148  1.35004e-05
  1   7   9 149  1.29894e-05
  1   7  10   8 -3.36179e-05
  1   7  10   9 -3.35883e-05
  1   7  10  11 -2.57523e-05
  1   7  10  15 -7.23213e-05
  1   7  10  16 -7.23535e-05
  1   7  10  21  1.28902e-05
  1   7  10  25  5.51741e-05
  1   7  10  26  5.52810e-05
  1   7  10  27  1.57725e-04
  1   7  10  31  7.83344e-05
  1   7  10  33  6.98894e-05
  1   7  10  37  1.02340e-04
  1   7  10  44  1.42937e-05
  1   7  10  45 -1.40508e-05
  1   7  10  48  3.91536e-05
  1   7  10  49  3.87528e-05
  1   7  10  54  5.40447e-05
  1   7  10  55  4.63952e-05
  1   7  10 110  6.61488e-05
  1   7  10 117 -4.37819e-05
  1   7  10 134 -5.24332e-05
  1   7  10 135 -5.22864e-05
  1   7  10 137  2.33264e-05
  1   7  10 142  1.85794e-04
  1   7  10 144  2.62242e-05
  1   7  10 148 -2.23647e-05
  1   7  10 149 -2.28322e-05
  1   7  10 152 -4.02600e-05
  1   7  10 162 -1.02734e-05
  1   7  10 163 -1.02423e-05
  1   7  10 166 -1.47942e-05
  1   7  10 167 -1.47609e-05
  1   7  10 170 -1.48740e-05
  1   7  11  14  1.39645e-04
  1   7  11  30  2.12527e-04
  1   7  11  42  3.11837e-04
  1   7  11  53 -1.77048e-04
  1   7  11  58  7.22969e-05
  1   7  11  66 -2.16699e-05
  1   7  11  93  5.13146e-05
  1   7  11  97 -1.92800e-04
  1   7  11  99 -2.57869e-04
  1   7  11 102  1.00108e-04
  1   7  11 105 -1.94605e-04
  1   7  11 108 -4.40832e-04
  1   7  11 115 -9.81623e-05
  1   7  11 121  1.05730e-05
  1   7  11 125 -4.26807e-04
  1   7  11 130 -7.86397e-05
  1   7  11 132 -1.01328e-03
  1   7  11 139 -2.06428e-04
  1   7  11 141 -6.18696e-05
  1   7  11 146 -1.14317e-05
  1   7  11 151 -8.47522e-04
  1   7  11 155  8.57405e-05
  1   7  11 156  1.58630e-05
  1   7  11 157  6.96590e-05
  1   7  11 160 -1.98021e-04
  1   7  11 164  6.69622e-05
  1   7  11 168  1.02622e-05
  1   7  11 172  1.03272e-04
  1   7  11 177 -1.09439e-04
  1   7  12   8 -1.47298e-05
  1   7  12   9  1.52360e-05
  1   7  12  10  2.21023e-05
  1   7  12  11 -2.21376e-05
  1   7  12  15 -4.15416e-05
  1   7  12  16 -3.94607e-05
  1   7  12  20 -3.01420e-05
  1   7  12  21 -3.00303e-05
  1   7  12  27  1.45266e-05
  1   7  12  28  1.09461e-05
  1   7  12  37  1.16038e-05
  1   7  12  47 -6.50037e-05
  1   7  12  54 -5.98577e-05
  1   7  12  55 -6.35467e-05
  1   7  12  61  2.60738e-05
  1   7  12  62 -2.47520e-05
  1   7  12  70 -1.66746e-05
  1   7  12  74 -3.68470e-05
  1   7  12  94  1.64407e-05
  1   7  12  95  2.07758e-05
  1   7  12 110  4.74869e-05
  1   7  12 111  4.69139e-05
  1   7  12 112  1.29637e-05
  1   7  12 113 -1.41747e-05
  1   7  12 116 -2.44262e-05
  1   7  12 117 -3.08445e-05
  1   7  12 119  1.48285e-05
  1   7  12 122 -3.36804e-05
  1   7  12 123  3.61219e-05
  1   7  12 128 -4.19865e-05
  1   7  12 129 -4.22538e-05
  1   7  12 134  8.09191e-05
  1   7  12 135  1.22703e-04
  1   7  12 142 -5.70582e-05
  1   7  12 143 -6.26553e-05
  1   7  12 144  2.52175e-05
  1   7  12 148  1.03629e-05
  1   7  12 149 -1.12840e-05
  1   7  12 162  6.21835e-05
  1   7  12 166  6.26743e-05
  1   7  12 167  6.38261e-05
  1   7  12 171  5.50463e-05
  1   7  13   8 -2.28440e-04
  1   7  13   9  2.27865e-04
  1   7  13  10  4.08828e-05
  1   7  13  11 -4.10837e-05
  1   7  13  15 -4.77215e-04
  1   7  13  16 -4.79395e-04
  1   7  13  20  3.01217e-04
  1   7  13  21 -3.00252e-04
  1   7  13  25 -1.22380e-05
  1   7  13  26  1.38068e-05
  1   7  13  27 -4.19488e-04
  1   7  13  28  4.24265e-04
  1   7  13  31  1.09384e-04
  1   7  13  32 -1.08542e-04
  1   7  13  34  5.93902e-05
  1   7  13  37  4.03198e-04
  1   7  13  44 -2.40853e-04
  1   7  13  45 -2.40815e-04
  1   7  13  47 -2.86438e-04
  1   7  13  48 -1.79173e-04
  1   7  13  49 -1.78422e-04
  1   7  13  54 -2.58644e-04
  1   7  13  55  2.60662e-04
  1   7  13  56 -7.29707e-05
  1   7  13  57  7.29893e-05
  1   7  13  61  3.31331e-04
  1   7  13  62 -3.33368e-04
  1   7  13  65  1.33703e-05
  1   7  13  70 -1.43515e-04
  1   7  13  72 -1.24504e-04
  1   7  13  79  9.64189e-05
  1   7  13  84 -5.44201e-05
  1   7  13  86 -1.28075e-05
  1   7  13  87 -1.27076e-05
  1   7  13  94  6.14872e-04
  1   7  13  95 -6.07852e-04
  1   7  13 100 -7.84623e-05
  1   7  13 106  2.25200e-04
  1   7  13 110  1.17972e-04
  1   7  13 111 -1.18104e-04
  1   7  13 112  4.16510e-04
  1   7  13 113  4.13532e-04
  1   7  13 116 -5.69826e-04
  1   7  13 117 -5.63760e-04
  1   7  13 119 -8.89305e-05
  1   7  13 122 -4.70953e-04
  1   7  13 123  4.59616e-04
  1   7  13 126  3.78077e-04
  1   7  13 127 -3.76539e-04
  1   7  13 128 -4.06603e-04
  1   7  13 129 -4.10474e-04
  1   7  13 137 -8.26032e-05
  1   7  13 142  1.23469e-03
  1   7  13 143  1.36685e-03
  1   7  13 144  1.06600e-03
  1   7  13 145  1.17176e-03
  1   7  13 152 -4.47405e-04
  1   7  13 166  1.21537e-05
  1   7  13 167  1.17802e-05
  1   8   9   8 -1.38055e-04
  1   8   9   9 -1.38325e-04
  1   8   9  15 -3.51029e-04
  1   8   9  16 -3.51741e-04
  1   8   9  21 -3.06899e-04
  1   8   9  27  1.95458e-04
  1   8   9  31  1.18419e-05
  1   8   9  37 -1.39240e-05
  1   8   9  44  3.26095e-05
  1   8   9  45 -3.32794e-05
  1   8   9  46 -2.33895e-05
  1   8   9  48 -1.48997e-05
  1   8   9  49  1.49729e-05
  1   8   9  56 -2.60750e-05
  1   8   9  57  2.50716e-05
  1   8   9  61 -2.31590e-04
  1   8   9  62 -2.32526e-04
  1   8   9  69 -2.22484e-05
  1   8   9  70  2.23466e-05
  1   8   9  83 -4.65148e-05
  1   8   9  90 -2.21045e-05
  1   8   9  91  2.21849e-05
  1   8   9  94  4.00619e-04
  1   8   9  95  3.98102e-04
  1   8   9 106 -1.89832e-04
  1   8   9 107  1.89676e-04
  1   8   9 110  1.46675e-05
  1   8   9 112  1.52046e-04
  1   8   9 113 -1.51854e-04
  1   8   9 117 -2.81165e-04
  1   8   9 118 -1.54522e-04
  1   8   9 122 -1.63696e-04
  1   8   9 123  1.63088e-04
  1   8   9 126 -7.19845e-05
  1   8   9 127  9.28306e-05
  1   8   9 128 -4.71942e-04
  1   8   9 137 -2.48345e-05
  1   8   9 142 -1.06309e-03
  1   8   9 144 -9.19777e-04
  1   8   9 145 -9.59871e-04
  1   8  10   8 -4.19378e-04
  1   8  10   9  4.19161e-04
  1   8  10  11 -1.31825e-05
  1   8  10  15  2.38233e-04
  1   8  10  16 -2.37737e-04
  1   8  10  21 -1.08272e-04
  1   8  10  25 -2.52647e-05
  1   8  10  26  2.53187e-05
  1   8  10  27 -5.13836e-04
  1   8  10  31  2.99550e-04
  1   8  10  33 -1.73268e-04
  1   8  10  37  1.79406e-04
  1   8  10  44 -1.97154e-04
  1   8  10  45 -1.96199e-04
  1   8  10  46  2.35199e-04
  1   8  10  48 -1.14759e-04
  1   8  10  49  1.14349e-04
  1   8  10  54 -2.53290e-04
  1   8  10  55  2.54941e-04
  1   8  10  61  4.60963e-05
  1   8  10  62 -4.45637e-05
  1   8  10  75 -2.07223e-05
  1   8  10  94 -1.72885e-05
  1   8  10  95 -1.48142e-05
  1   8  10 100  1.08390e-05
  1   8  10 107 -1.17197e-05
  1   8  10 112 -1.68284e-05
  1   8  10 113 -1.62747e-05
  1   8  10 117  6.50161e-05
  1   8  10 118  2.32319e-05
  1   8  10 122  1.05458e-05
  1   8  10 126 -1.08277e-05
  1   8  10 128  3.22921e-05
  1   8  10 134  1.03981e-04
  1   8  10 135 -1.03492e-04
  1   8  10 137  4.44382e-05
  1   8  10 142 -6.59843e-05
  1   8  10 145  4.62232e-05
  1   8  10 148  7.85667e-05
  1   8  10 149 -7.88653e-05
  1   8  10 152 -9.54738e-05
  1   8  11  18 -9.37589e-05
  1   8  11  29 -1.05415e-04
  1   8  11  40  1.47550e-04
  1   8  11  41 -3.02964e-04
  1   8  11  43  1.19395e-04
  1   8  11  50 -1.25075e-05
  1   8  11  52 -2.22293e-04
  1   8  11  59 -2.87592e-05
  1   8  11  63  1.53449e-04
  1   8  11  67  1.73730e-04
  1   8  11  92 -1.75420e-04
  1   8  11  96 -1.06738e-04
  1   8  11  98 -2.73227e-04
  1   8  11 104  1.62644e-04
  1   8  11 109  2.83768e-04
  1   8  11 114 -1.85024e-05
  1   8  11 120  2.55379e-04
  1   8  11 124 -5.42046e-04
  1   8  11 131 -2.24497e-05
  1   8  11 133  7.54868e-04
  1   8  11 134  1.77481e-05
  1   8  11 138 -4.80616e-05
  1   8  11 140  8.27834e-05
  1   8  11 147  9.83393e-05
  1   8  11 154 -2.71985e-04
  1   8  11 155 -1.02781e-04
  1   8  11 156 -3.26418e-05
  1   8  11 160  1.32446e-05
  1   8  11 161  1.82137e-04
  1   8  11 165 -1.91103e-05
  1   8  11 173 -1.12559e-04
  1   8  11 176  8.06924e-05
  1   8  12   8 -7.51671e-05
  1   8  12   9 -7.52720e-05
  1   8  12  10  1.45409e-05
  1   8  12  11  1.44895e-05
  1   8  12  15  1.12907e-04
  1   8  12  16 -1.13222e-04
  1   8  12  20 -2.98350e-05
  1   8  12  21  3.01393e-05
  1   8  12  27 -6.35978e-05
  1   8  12  28  6.42755e-05
  1   8  12  34  4.02143e-05
  1   8  12  37 -1.14083e-04
  1   8  12  44 -1.51679e-05
  1   8  12  45  1.48439e-05
  1   8  12  47 -1.48055e-04
  1   8  12  48  8.63853e-05
  1   8  12  49 -8.65028e-05
  1   8  12  54  1.80038e-04
  1   8  12  55 -1.81553e-04
  1   8  12  56 -4.66477e-05
  1   8  12  57  4.65099e-05
  1   8  12  61 -2.32620e-05
  1   8  12  62 -2.37088e-05
  1   8  12  74 -1.42466e-05
  1   8  12  94  5.46413e-05
  1   8  12  95 -5.35545e-05
  1   8  12 100 -4.79976e-05
  1   8  12 110  6.20135e-05
  1   8  12 111 -6.20217e-05
  1   8  12 112 -7.65195e-05
  1   8  12 113 -7.79360e-05
  1   8  12 116 -2.44690e-04
  1   8  12 117  2.42648e-04
  1   8  12 122  1.31715e-04
  1   8  12 123  1.36177e-04
  1   8  12 126  3.89371e-05
  1   8  12 127  3.77425e-05
  1   8  12 134 -6.91469e-05
  1   8  12 135  6.85351e-05
  1   8  12 137  2.91969e-05
  1   8  12 142  4.94715e-04
  1   8  12 143 -4.40633e-04
  1   8  12 144  1.06884e-04
  1   8  12 145 -5.77074e-05
  1   8  12 148 -8.58130e-05
  1   8  12 149 -8.59579e-05
  1   8  12 152  4.24073e-05
  1   8  12 162  2.83057e-05
  1   8  12 166 -2.67499e-05
  1   8  12 167  2.66593e-05
  1   8  12 171  3.14636e-05
  1   8  13   8  1.52627e-04
  1   8  13   9  1.52003e-04
  1   8  13  10 -1.12561e-05
  1   8  13  11 -1.12188e-05
  1   8  13  15 -2.25918e-04
  1   8  13  16  2.27417e-04
  1   8  13  20 -2.31834e-04
  1   8  13  21 -2.31111e-04
  1   8  13  25 -3.43051e-05
  1   8  13  26 -3.43380e-05
  1   8  13  27 -1.68451e-04
  1   8  13  28 -1.70857e-04
  1   8  13  31 -2.16014e-05
  1   8  13  32 -2.09276e-05
  1   8  13  34 -1.26081e-04
  1   8  13  37 -1.04667e-04
  1   8  13  44 -4.36838e-05
  1   8  13  45  4.36582e-05
  1   8  13  47  7.03828e-05
  1   8  13  48  5.32591e-05
  1   8  13  49 -5.26352e-05
  1   8  13  54  1.75137e-04
  1   8  13  55  1.79114e-04
  1   8  13  56 -1.99466e-05
  1   8  13  57 -2.00775e-05
  1   8  13  61  1.79019e-04
  1   8  13  62  1.80322e-04
  1   8  13  70  1.02480e-04
  1   8  13  72  1.03545e-04
  1   8  13  79 -4.78279e-05
  1   8  13  84  3.44301e-05
  1   8  13  86  1.60263e-05
  1   8  13  87 -1.59457e-05
  1   8  13  94 -5.91122e-04
  1   8  13  95 -5.82716e-04
  1   8  13 100  2.00512e-05
  1   8  13 106 -1.92715e-04
  1   8  13 110  5.41111e-05
  1   8  13 111  5.43694e-05
  1   8  13 112 -3.00681e-04
  1   8  13 113  2.98311e-04
  1   8  13 116  4.79556e-04
  1   8  13 117 -4.72410e-04
  1   8  13 119  2.45194e-05
  1   8  13 122  4.30740e-04
  1   8  13 123  4.20219e-04
  1   8  13 126 -2.87893e-04
  1   8  13 127 -2.86635e-04
  1   8  13 128 -4.81090e-04
  1   8  13 129  4.86151e-04
  1   8  13 142  1.19333e-03
  1   8  13 143 -1.32717e-03
  1   8  13 144  1.12269e-03
  1   8  13 145 -1.23941e-03
  1   8  13 148  1.37066e-05
  1   8  13 149 -1.36152e-05
  1   8  13 152  2.21533e-04
  1   9  10  29 -4.83891e-04
  1   9  10  51  6.34317e-05
  1   9  10  52  5.12172e-05
  1   9  10  63 -7.76076e-05
  1   9  10  65 -2.51781e-05
  1   9  10  67  3.30800e-04
  1   9  10  71 -4.31017e-05
  1   9  10  80 -3.11695e-05
  1   9  10  84  1.91916e-05
  1   9  10  91  1.51796e-05
  1   9  10  92  3.31645e-04
  1   9  10 103  1.45110e-04
  1   9  10 104  5.84286e-05
  1   9  10 114  4.43225e-04
  1   9  10 124  2.89664e-04
  1   9  10 147  6.15493e-04
  1   9  10 173 -1.16802e-04
  1   9  11   8 -3.88536e-05
  1   9  11   9  3.91308e-05
  1   9  11  11  5.78764e-05
  1   9  11  15  2.00972e-04
  1   9  11  16 -1.99445e-04
  1   9  11  21  1.70841e-04
  1   9  11  27 -1.58608e-04
  1   9  11  33  5.93320e-05
  1   9  11  37  1.76704e-04
  1   9  11  44 -3.01002e-04
  1   9  11  45 -2.96144e-04
  1   9  11  46  5.82722e-05
  1   9  11  48 -1.03040e-04
  1   9  11  49 -1.02579e-04
  1   9  11  54 -3.34877e-05
  1   9  11  55 -3.36792e-05
  1   9  11  56 -8.20892e-05
  1   9  11  57 -8.18447e-05
  1   9  11  61  2.29490e-04
  1   9  11  62 -2.26664e-04
  1   9  11  64 -6.38232e-05
  1   9  11  69  1.73666e-04
  1   9  11  70  1.71999e-04
  1   9  11  73 -7.72455e-05
  1   9  11  78  5.58222e-05
  1   9  11  79  5.53602e-05
  1   9  11  83  4.78916e-05
  1   9  11  90 -1.91635e-05
  1   9  11  91 -1.90279e-05
  1   9  11  94  2.50940e-04
  1   9  11  95 -2.55727e-04
  1   9  11 106 -1.32609e-04
  1   9  11 107 -1.32481e-04
  1   9  11 110  6.28505e-05
  1   9  11 112  1.60233e-04
  1   9  11 113  1.60654e-04
  1   9  11 117  2.24616e-04
  1   9  11 122 -2.34058e-04
  1   9  11 123 -2.34763e-04
  1   9  11 126 -9.28908e-05
  1   9  11 127 -8.21692e-05
  1   9  11 128  2.86292e-04
  1   9  11 142  3.11153e-04
  1   9  11 144  3.11566e-04
  1   9  11 145 -2.47707e-04
  1   9  12  13  2.35778e-05
  1   9  12  14 -8.19045e-05
  1   9  12  17  7.87390e-05
  1   9  12  22  7.77343e-05
  1   9  12  29 -1.42888e-04
  1   9  12  30 -5.69710e-05
  1   9  12  41 -4.62890e-04
  1   9  12  42  2.13603e-05
  1   9  12  43  5.14651e-04
  1   9  12  53  3.89916e-05
  1   9  12  69 -2.19472e-05
  1   9  12  72  1.10543e-05
  1   9  12  76 -1.60440e-05
  1   9  12  77 -1.26386e-04
  1   9  12  81 -2.08524e-05
  1   9  12  86 -1.38328e-05
  1   9  12  93  4.39693e-05
  1   9  12  94  1.13495e-05
  1   9  12  97  8.78507e-05
  1   9  12  99 -1.50966e-05
  1   9  12 102  3.37048e-05
  1   9  12 114 -4.72929e-05
  1   9  12 116  1.36729e-05
  1   9  12 120  1.14380e-04
  1   9  12 124  1.70845e-05
  1   9  12 129  1.47839e-05
  1   9  12 132  8.55705e-05
  1   9  12 133 -3.11104e-05
  1   9  12 139 -3.16642e-05
  1   9  12 140 -2.10595e-04
  1   9  12 141  4.85405e-05
  1   9  12 143  1.08049e-04
  1   9  12 146  1.10415e-05
  1   9  12 150  8.22292e-04
  1   9  12 151  8.95410e-05
  1   9  12 155 -2.77312e-04
  1   9  12 158 -2.55345e-05
  1   9  12 159  3.38020e-05
  1   9  12 163  2.34607e-05
  1   9  12 167 -1.15627e-05
  1   9  12 170 -2.13923e-05
  1   9  12 171  1.15795e-05
  1   9  12 174  4.59266e-05
  1   9  12 175 -1.39564e-05
  1   9  13   7  1.90759e-04
  1   9  13  14 -3.73052e-05
  1   9  13  17  3.16076e-05
  1   9  13  20 -1.17882e-05
  1   9  13  24 -1.99128e-04
  1   9  13  28 -1.78644e-05
  1   9  13  30  2.83390e-05
  1   9  13  35 -2.14959e-05
  1   9  13  36  7.10896e-05
  1   9  13  39  1.46100e-05
  1   9  13  41 -1.46296e-04
  1   9  13  42 -3.67155e-05
  1   9  13  43 -2.20348e-05
  1   9  13  50  1.44148e-05
  1   9  13  53 -1.13524e-05
  1   9  13  60 -5.00171e-05
  1   9  13  64  3.33898e-05
  1   9  13  65 -3.35027e-05
  1   9  13  66  3.13440e-05
  1   9  13  67 -2.41101e-04
  1   9  13  68 -1.08527e-05
  1   9  13  69 -1.85656e-05
  1   9  13  72  5.66846e-05
  1   9  13  73  5.63672e-05
  1   9  13  76  3.87665e-05
  1   9  13  78 -2.45405e-05
  1   9  13  82 -1.04690e-05
  1   9  13  83  2.20957e-05
  1   9  13  84 -2.21609e-05
  1   9  13  85 -7.02543e-05
  1   9  13  89 -4.86371e-05
  1   9  13  92  3.25928e-04
  1   9  13  96 -4.64169e-04
  1   9  13  97 -4.61083e-05
  1   9  13  98 -2.02260e-04
  1   9  13 102 -1.81745e-05
  1   9  13 104 -7.01208e-05
  1   9  13 107  1.07322e-05
  1   9  13 109 -2.18532e-04
  1   9  13 116 -7.05292e-05
  1   9  13 118  2.07796e-05
  1   9  13 119  2.13355e-05
  1   9  13 121 -7.98413e-05
  1   9  13 125  2.91619e-05
  1   9  13 129  8.99660e-05
  1   9  13 131 -7.88545e-04
  1   9  13 132 -3.88130e-05
  1   9  13 133 -3.93670e-04
  1   9  13 138 -2.74546e-04
  1   9  13 139  2.70976e-05
  1   9  13 140 -8.35327e-04
  1   9  13 141 -3.78908e-05
  1   9  13 143  3.41740e-04
  1   9  13 146  5.65915e-05
  1   9  13 147 -6.44108e-05
  1   9  13 150  1.74132e-03
  1   9  13 151 -1.01361e-04
  1   9  13 154  2.92255e-04
  1   9  13 155  1.28693e-04
  1   9  13 156 -1.00428e-05
  1   9  13 161 -2.21093e-04
  1   9  13 164  1.66019e-05
  1   9  13 165 -6.59730e-05
  1   9  13 173 -1.68251e-04
  1   9  13 176  1.28508e-04
  1  10  11   8 -3.35170e-05
  1  10  11   9 -3.34981e-05
  1  10  11  11  1.44571e-05
  1  10  11  15 -2.48535e-05
  1  10  11  16 -2.55244e-05
  1  10  11  21  1.15420e-05
  1  10  11  25 -9.61531e-05
  1  10  11  26 -9.61943e-05
  1  10  11  27  2.50237e-04
  1  10  11  31  8.07922e-05
  1  10  11  33 -5.79876e-05
  1  10  11  37  1.41855e-04
  1  10  11  48 -2.71017e-05
  1  10  11  49 -2.74167e-05
  1  10  11  54 -9.01662e-05
  1  10  11  55 -9.49355e-05
  1  10  11 110 -5.80653e-05
  1  10  11 117  4.43743e-05
  1  10  11 122 -1.01886e-05
  1  10  11 134  7.68605e-05
  1  10  11 135  7.71266e-05
  1  10  11 142 -1.15513e-04
  1  10  11 144  3.91215e-05
  1  10  11 145 -8.22327e-05
  1  10  11 148 -5.42475e-05
  1  10  11 149 -5.38937e-05
  1  10  11 151 -9.10337e-05
  1  10  11 152 -2.21952e-05
  1  10  11 162  1.16780e-05
  1  10  11 163  1.15745e-05
  1  10  11 166  1.34863e-05
  1  10  11 167  1.36664e-05
  1  10  12  14 -3.73033e-05
  1  10  12  17  3.16142e-05
  1  10  12  18 -1.21549e-04
  1  10  12  20  1.17419e-05
  1  10  12  30  2.83604e-05
  1  10  12  35 -2.15565e-05
  1  10  12  39  1.46201e-05
  1  10  12  41 -8.39183e-05
  1  10  12  42 -3.67144e-05
  1  10  12  46  1.15648e-05
  1  10  12  47 -1.16908e-05
  1  10  12  50 -1.45441e-05
  1  10  12  53 -1.13527e-05
  1  10  12  60 -4.99346e-05
  1  10  12  64 -3.10203e-05
  1  10  12  66 -3.13383e-05
  1  10  12  67  2.96635e-04
  1  10  12  69 -1.75910e-05
  1  10  12  72 -5.45288e-05
  1  10  12  73  5.48482e-05
  1  10  12  76  3.87889e-05
  1  10  12  78 -1.76634e-05
  1  10  12  83  1.71467e-05
  1  10  12  87  2.29743e-05
  1  10  12  91  1.96651e-05
  1  10  12  92 -4.33058e-04
  1  10  12  96 -7.20471e-04
  1  10  12  97 -4.61010e-05
  1  10  12 102 -1.81606e-05
  1  10  12 104  7.59277e-05
  1  10  12 109  1.72015e-05
  1  10  12 116  9.16387e-05
  1  10  12 118 -1.23805e-05
  1  10  12 119  1.39553e-05
  1  10  12 125  2.91369e-05
  1  10  12 129 -9.71826e-05
  1  10  12 132 -3.88216e-05
  1  10  12 133 -5.37235e-04
  1  10  12 138  3.29395e-05
  1  10  12 139  2.71148e-05
  1  10  12 140 -1.74155e-03
  1  10  12 141 -3.78834e-05
  1  10  12 143 -6.18450e-04
  1  10  12 147  1.55936e-03
  1  10  12 150 -3.72622e-03
  1  10  12 151  1.10867e-04
  1  10  12 154 -1.95325e-05
  1  10  12 155  1.28708e-04
  1  10  12 160 -3.28852e-05
  1  10  12 161 -2.68470e-04
  1  10  12 164  1.66180e-05
  1  10  12 173  1.95353e-04
  1  10  12 177 -2.50660e-05
  1  10  13  13 -2.35608e-05
  1  10  13  14  8.19465e-05
  1  10  13  17 -7.87901e-05
  1  10  13  20 -1.30014e-05
  1  10  13  22 -7.77362e-05
  1  10  13  28 -2.07003e-05
  1  10  13  29 -1.59163e-04
  1  10  13  30  5.69735e-05
  1  10  13  32 -1.48335e-05
  1  10  13  33  1.21734e-05
  1  10  13  34 -1.23424e-05
  1  10  13  41 -6.90619e-04
  1  10  13  42 -2.13104e-05
  1  10  13  43  3.51386e-04
  1  10  13  53 -3.89712e-05
  1  10  13  68  1.23153e-05
  1  10  13  69 -2.18045e-05
  1  10  13  72 -1.15219e-05
  1  10  13  76  1.60649e-05
  1  10  13  81  2.06970e-05
  1  10  13  84  2.33341e-05
  1  10  13  86 -1.39709e-05
  1  10  13  89 -2.13372e-05
  1  10  13  93 -4.39968e-05
  1  10  13  96  2.81108e-05
  1  10  13  97 -8.78038e-05
  1  10  13  98 -1.14410e-05
  1  10  13  99  1.50725e-05
  1  10  13 102 -3.36664e-05
  1  10  13 107  1.18514e-05
  1  10  13 114  2.31482e-05
  1  10  13 116  1.93435e-05
  1  10  13 120  1.23107e-04
  1  10  13 121 -2.90651e-05
  1  10  13 124 -1.53072e-04
  1  10  13 129 -1.71543e-05
  1  10  13 131 -5.73712e-05
  1  10  13 132 -8.55691e-05
  1  10  13 133 -1.67855e-05
  1  10  13 139  3.16990e-05
  1  10  13 141 -4.85412e-05
  1  10  13 143  8.57344e-05
  1  10  13 155  2.77332e-04
  1  10  13 158 -2.57740e-05
  1  10  13 159  3.35579e-05
  1  10  13 160  3.99455e-05
  1  10  13 163 -2.34143e-05
  1  10  13 167 -1.19329e-05
  1  10  13 170 -2.14294e-05
  1  10  13 171  1.18665e-05
  1  10  13 174 -4.58104e-05
  1  10  13 175  1.37665e-05
  1  11  12   9  1.17110e-05
  1  11  12  10  1.82936e-05
  1  11  12  11 -1.94329e-05
  1  11  12  15 -1.18592e-05
  1  11  12  27  1.36695e-05
  1  11  12  28 -1.21950e-05
  1  11  12  31 -1.52416e-05
  1  11  12  44 -1.22845e-05
  1  11  12  47 -1.91478e-05
  1  11  12  54  2.23139e-05
  1  11  12  55  2.36996e-05
  1  11  12  61  1.01046e-05
  1  11  12  74 -3.83582e-05
  1  11  12  95 -1.23966e-05
  1  11  12 110 -1.43884e-05
  1  11  12 111 -1.53753e-05
  1  11  12 116 -1.35216e-05
  1  11  12 117  2.14669e-05
  1  11  12 135  1.38373e-05
  1  11  12 137  3.51958e-05
  1  11  12 142  1.16060e-05
  1  11  12 143  3.77781e-05
  1  11  12 144 -6.39404e-05
  1  11  12 145  9.74718e-05
  1  11  12 148 -2.18852e-05
  1  11  12 149  2.25112e-05
  1  11  12 151  1.35546e-05
  1  11  12 152  1.24540e-05
  1  11  12 159  3.32165e-05
  1  11  12 162 -6.88941e-05
  1  11  12 166 -7.50038e-05
  1  11  12 167 -7.51694e-05
  1  11  12 171 -6.73858e-05
  1  11  12 175  3.26987e-05
  1  11  13   8 -2.15333e-04
  1  11  13   9  2.10337e-04
  1  11  13  10  1.10429e-04
  1  11  13  11 -1.09914e-04
  1  11  13  15 -2.29536e-04
  1  11  13  16 -2.38683e-04
  1  11  13  20  1.17338e-04
  1  11  13  21 -1.14443e-04
  1  11  13  25 -1.35933e-04
  1  11  13  26  1.36900e-04
  1  11  13  27 -4.42550e-04
  1  11  13  28  4.81423e-04
  1  11  13  31  4.15956e-04
  1  11  13  32 -3.95907e-04
  1  11  13  34  6.58607e-05
  1  11  13  37  3.16969e-04
  1  11  13  44 -2.44500e-04
  1  11  13  45 -2.43087e-04
  1  11  13  47 -1.55198e-04
  1  11  13  48 -6.86321e-05
  1  11  13  49 -6.79592e-05
  1  11  13  54  8.46715e-05
  1  11  13  55 -8.45673e-05
  1  11  13  56  1.82471e-04
  1  11  13  57 -1.83641e-04
  1  11  13  61  2.31511e-04
  1  11  13  62 -2.43540e-04
  1  11  13  65  6.36399e-05
  1  11  13  72 -1.25293e-05
  1  11  13  79 -5.63857e-05
  1  11  13  94 -4.52257e-04
  1  11  13  95  4.13118e-04
  1  11  13 100  8.66007e-05
  1  11  13 106 -8.70131e-05
  1  11  13 110 -1.56690e-04
  1  11  13 111  1.57229e-04
  1  11  13 112 -3.75010e-04
  1  11  13 113 -3.54699e-04
  1  11  13 116  4.99239e-04
  1  11  13 117  4.60339e-04
  1  11  13 119 -1.04871e-04
  1  11  13 122  7.18206e-04
  1  11  13 123 -6.12567e-04
  1  11  13 126 -2.88191e-04
  1  11  13 127  2.78632e-04
  1  11  13 128  6.44564e-05
  1  11  13 129  6.96098e-05
  1  11  13 137  9.90854e-05
  1  11  13 142 -8.73507e-04
  1  11  13 143 -1.37385e-03
  1  11  13 144 -9.48698e-04
  1  11  13 145 -1.41030e-03
  1  11  13 152  3.71761e-04
  1  12  13   7 -5.74040e-05
  1  12  13  18  8.45336e-05
  1  12  13  24  6.06550e-05
  1  12  13  29 -1.47599e-04
  1  12  13  36  1.45216e-04
  1  12  13  51  1.34797e-04
  1  12  13  63 -2.06108e-04
  1  12  13  67 -2.51913e-05
  1  12  13  71 -6.22107e-05
  1  12  13  85 -1.64368e-05
  1  12  13  89 -2.50156e-05
  1  12  13  92 -7.42269e-05
  1  12  13  98  1.23602e-05
  1  12  13 103 -3.59771e-05
  1  12  13 104 -2.02346e-05
  1  12  13 109 -1.26862e-04
  1  12  13 114 -1.29015e-04
  1  12  13 131  2.47584e-04
  1  12  13 138  1.73643e-04
  1  12  13 154  1.25762e-04
  1  12  13 165 -3.81258e-05
  1  12  13 173  6.53708e-05
  1  12  13 176 -2.92981e-05
  3   1   2   8 -1.86350e-04
  3   1   2   9 -1.86494e-04
  3   1   2  15 -3.31277e-05
  3   1   2  21 -2.65345e-04
  3   1   2  26  1.45463e-05
  3   1   2  28 -5.87126e-05
  3   1   2  31  1.95414e-05
  3   1   2  33  7.91893e-05
  3   1   2  34  6.84946e-05
  3   1   2  37  5.60332e-05
  3   1   2  38 -5.61420e-05
  3   1   2  44  4.44864e-05
  3   1   2  46  7.66713e-05
  3   1   2  47  7.77146e-05
  3   1   2  48  1.88170e-05
  3   1   2  54  1.89219e-05
  3   1   2  61 -7.49771e-05
  3   1   2  62 -7.49778e-05
  3   1   2  64 -4.61631e-05
  3   1   2  65  4.69779e-05
  3   1   2  78  9.70223e-05
  3   1   2  83 -7.99511e-05
  3   1   2  86  1.19057e-05
  3   1   2  87  1.19475e-05
  3   1   2  90 -2.23573e-05
  3   1   2  91 -2.24367e-05
  3   1   2 110 -1.00587e-05
  3   1   2 111  1.03115e-05
  3   1   2 116 -4.37432e-05
  3   1   2 117  4.37847e-05
  3   1   2 142  1.93896e-05
  3   1   2 143 -2.17822e-05
  3   1   3   8  4.32911e-05
  3   1   3   9  4.27084e-05
  3   1   3  11  1.65295e-04
  3   1   3  21 -6.83775e-05
  3   1   3  26  1.36151e-04
  3   1   3  28  3.79378e-04
  3   1   3  31  1.65341e-04
  3   1   3  33 -7.21722e-04
  3   1   3  34  7.24561e-04
  3   1   3  37  1.16304e-04
  3   1   3  38 -1.15813e-04
  3   1   3  44  5.99598e-04
  3   1   3  46  3.14974e-04
  3   1   3  47 -3.14688e-04
  3   1   3  48 -2.10603e-04
  3   1   3  54 -5.17561e-04
  3   1   3  57 -2.49075e-04
  3   1   3  64  2.66305e-04
  3   1   3  65 -2.67107e-04
  3   1   3  70  5.90475e-05
  3   1   3  72 -5.19694e-05
  3   1   3  75 -3.33323e-05
  3   1   3  94  6.19081e-04
  3   1   3  95 -6.16539e-04
  3   1   3 100 -2.04885e-05
  3   1   3 106  2.29700e-04
  3   1   3 107 -2.29482e-04
  3   1   3 110  4.77763e-05
  3   1   3 111  4.76333e-05
  3   1   3 116 -2.52990e-04
  3   1   3 117 -2.52675e-04
  3   1   3 118 -1.45052e-04
  3   1   3 119 -1.45137e-04
  3   1   3 122  1.46857e-04
  3   1   3 123 -1.46735e-04
  3   1   3 126  9.81350e-05
  3   1   3 128  5.36162e-04
  3   1   3 129 -5.37196e-04
  3   1   3 134  1.58191e-04
  3   1   3 137 -3.00142e-05
  3   1   3 142  4.26222e-04
  3   1   3 143  4.30208e-04
  3   1   3 144  2.23355e-04
  3   1   3 145  2.24366e-04
  3   1   3 148  1.35440e-04
  3   1   3 149 -1.35529e-04
  3   1   3 152  4.48934e-05
  3   1   3 158 -1.08138e-05
  3   1   3 170 -1.63067e-05
  3   1   4  13  1.74864e-04
  3   1   4  14 -1.31375e-04
  3   1   4  17 -2.58357e-04
  3   1   4  23 -8.72476e-05
  3   1   4  30  5.08621e-05
  3   1   4  35  1.81721e-04
  3   1   4  39 -6.75854e-05
  3   1   4  42  3.03581e-05
  3   1   4  48  2.67173e-05
  3   1   4  49  2.39844e-05
  3   1   4  53  5.48130e-05
  3   1   4  60  1.51451e-04
  3   1   4  66  3.60916e-05
  3   1   4  68  1.85564e-04
  3   1   4  76  3.34675e-05
  3   1   4  81 -9.86169e-05
  3   1   4  82 -5.85493e-05
  3   1   4  85 -9.49113e-05
  3   1   4  88  5.13808e-05
  3   1   4  93 -6.07837e-05
  3   1   4  97  9.45463e-05
  3   1   4  99 -1.12927e-04
  3   1   4 102  9.31393e-05
  3   1   4 105  1.83039e-05
  3   1   4 108  8.79053e-05
  3   1   4 115 -2.29726e-05
  3   1   4 121  2.42675e-05
  3   1   4 130  1.62651e-05
  3   1   4 132  5.52193e-05
  3   1   4 139 -5.35004e-05
  3   1   4 146  6.21656e-05
  3   1   4 151  3.31298e-05
  3   1   4 155 -1.46121e-05
  3   1   4 168 -7.91362e-05
  3   1   4 177 -3.98198e-05
  3   1   5  19  2.54977e-05
  3   1   5  24 -1.54128e-05
  3   1   5  29 -1.79774e-05
  3   1   5  30 -2.57440e-05
  3   1   5  36 -1.76270e-05
  3   1   5  40 -2.39876e-05
  3   1   5  41 -2.93464e-05
  3   1   5  49  1.01834e-05
  3   1   5  59  1.17506e-05
  3   1   5  63  1.58253e-05
  3   1   5 120  2.06912e-05
  3   1   5 130  4.22914e-05
  3   1   5 150  2.10308e-05
  3   1   5 154  1.77646e-05
  3   1   6   8  2.16697e-04
  3   1   6   9 -2.16059e-04
  3   1   6  10  2.82474e-04
  3   1   6  11  2.82501e-04
  3   1   6  15  6.92966e-04
  3   1   6  21  1.00562e-04
  3   1   6  26  4.72485e-05
  3   1   6  27 -4.77078e-04
  3   1   6  28  4.81075e-04
  3   1   6  32 -2.70935e-04
  3   1   6  33  7.62638e-04
  3   1   6  38  6.52851e-04
  3   1   6  45  3.14502e-04
  3   1   6  47 -7.39859e-05
  3   1   6  49 -1.29460e-05
  3   1   6  54  3.56319e-04
  3   1   6  55  3.37569e-04
  3   1   6  56 -3.49115e-04
  3   1   6  57  3.48675e-04
  3   1   6  61  6.99366e-04
  3   1   6  62 -7.04507e-04
  3   1   6  64 -5.36526e-04
  3   1   6  69  6.75268e-04
  3   1   6  73 -3.46030e-04
  3   1   6  74  7.40745e-05
  3   1   6  75 -7.39834e-05
  3   1   6  78  4.86167e-04
  3   1   6  79  4.86892e-04
  3   1   6  83  1.02623e-04
  3   1   6  86  3.48118e-05
  3   1   6  87  3.47055e-05
  3   1   6  90 -2.06712e-04
  3   1   6  94 -1.09480e-04
  3   1   6  95  1.08592e-04
  3   1   6  96 -3.67170e-05
  3   1   6 110 -2.53517e-05
  3   1   6 111  2.39101e-05
  3   1   6 114 -1.44728e-05
  3   1   6 116  2.90938e-05
  3   1   6 117  2.88410e-05
  3   1   6 118 -2.11254e-04
  3   1   6 119  2.11588e-04
  3   1   6 122 -4.38414e-05
  3   1   6 123  4.37266e-05
  3   1   6 131  3.36833e-05
  3   1   6 133  3.56385e-05
  3   1   6 136  1.44475e-05
  3   1   6 138 -2.42434e-05
  3   1   6 140  3.68079e-05
  3   1   6 142  1.12498e-05
  3   1   6 147 -2.42169e-05
  3   1   7   8 -9.01085e-05
  3   1   7   9  8.89762e-05
  3   1   7  11 -4.26433e-04
  3   1   7  15 -4.16632e-05
  3   1   7  21  4.89341e-05
  3   1   7  26  2.70752e-04
  3   1   7  27  3.85128e-05
  3   1   7  28 -4.22529e-05
  3   1   7  31 -4.53661e-05
  3   1   7  32  4.29258e-05
  3   1   7  33 -5.14213e-04
  3   1   7  38  4.89149e-04
  3   1   7  45 -1.42421e-03
  3   1   7  47 -8.61431e-05
  3   1   7  49 -1.11645e-04
  3   1   7  54 -2.74921e-04
  3   1   7  55  2.77212e-04
  3   1   7  56  1.56828e-04
  3   1   7  57 -1.57353e-04
  3   1   7  61  2.35280e-05
  3   1   7  62  1.68704e-05
  3   1   7  64  1.57572e-05
  3   1   7  69 -2.34118e-05
  3   1   7  94  3.00221e-04
  3   1   7  95 -3.00061e-04
  3   1   7 106  1.41909e-04
  3   1   7 107  1.41783e-04
  3   1   7 110  5.95892e-05
  3   1   7 111 -5.94685e-05
  3   1   7 116  1.36477e-04
  3   1   7 117  1.35935e-04
  3   1   7 122 -1.16971e-05
  3   1   7 123  1.18199e-05
  3   1   7 126 -1.55937e-05
  3   1   7 128 -2.46698e-04
  3   1   7 129  2.46958e-04
  3   1   7 134  1.34918e-04
  3   1   7 136  4.28663e-05
  3   1   7 142 -1.76924e-04
  3   1   7 143 -1.79731e-04
  3   1   7 144 -1.30892e-04
  3   1   7 145 -1.33033e-04
  3   1   7 148  9.76357e-05
  3   1   7 149  9.77398e-05
  3   1   7 152  2.93942e-05
  3   1   7 162  1.30787e-05
  3   1   7 163  1.30798e-05
  3   1   7 166  1.41301e-05
  3   1   7 167 -1.43177e-05
  3   1   7 174  1.72658e-05
  3   1   8  18 -7.68651e-04
  3   1   8  29  5.32874e-04
  3   1   8  30 -4.36974e-05
  3   1   8  41 -7.42315e-04
  3   1   8  43 -3.80939e-04
  3   1   8  48  4.98321e-05
  3   1   8  49 -5.02880e-05
  3   1   8  52 -3.84902e-04
  3   1   8  59  4.89893e-04
  3   1   8  67  3.89703e-04
  3   1   8  92 -5.73150e-04
  3   1   8  96  5.65636e-04
  3   1   8  98  2.07445e-04
  3   1   8 103 -2.70876e-04
  3   1   8 104 -2.24358e-04
  3   1   8 109  2.10369e-04
  3   1   8 114 -4.79164e-05
  3   1   8 120  1.97543e-04
  3   1   8 124 -2.84119e-04
  3   1   8 130 -1.89344e-05
  3   1   8 131  2.31519e-04
  3   1   8 133  2.88797e-04
  3   1   8 138 -1.19777e-04
  3   1   8 140  3.40781e-04
  3   1   8 147  1.66536e-05
  3   1   8 154 -4.39724e-05
  3   1   8 161  3.34376e-05
  3   1   8 165  9.59575e-05
  3   1   8 169  5.67223e-05
  3   1   8 173 -4.92213e-05
  3   1   8 176 -1.17842e-04
  3   1   9  13 -8.13445e-04
  3   1   9  17  1.36326e-03
  3   1   9  22 -5.88776e-05
  3   1   9  23 -2.79439e-04
  3   1   9  30  2.10984e-05
  3   1   9  33  1.80471e-05
  3   1   9  35 -1.22356e-03
  3   1   9  39  6.62077e-04
  3   1   9  42  8.78612e-05
  3   1   9  47  8.65629e-05
  3   1   9  50  5.84277e-05
  3   1   9  53  1.69777e-05
  3   1   9  60 -8.24931e-04
  3   1   9  62 -2.80234e-04
  3   1   9  65  1.87331e-05
  3   1   9  66  1.89023e-05
  3   1   9  68 -5.07639e-04
  3   1   9  76  5.18710e-04
  3   1   9  81 -6.58537e-05
  3   1   9  82  9.41566e-05
  3   1   9  85 -2.47786e-05
  3   1   9  88 -4.39365e-05
  3   1   9  93  4.27614e-05
  3   1   9  99 -2.77193e-05
  3   1   9 102  6.13248e-05
  3   1   9 108 -5.23620e-05
  3   1   9 115  6.60151e-05
  3   1   9 121 -4.90140e-05
  3   1   9 125 -1.06098e-04
  3   1   9 132  6.76204e-05
  3   1   9 139  3.58872e-05
  3   1   9 141  1.32736e-05
  3   1   9 142 -1.74048e-04
  3   1   9 143  1.74100e-04
  3   1   9 144 -1.59698e-04
  3   1   9 146 -2.32888e-05
  3   1   9 151  6.23936e-05
  3   1   9 155 -1.81971e-05
  3   1   9 160 -8.29782e-05
  3   1   9 168 -2.09178e-05
  3   1  10  13  4.24574e-05
  3   1  10  17 -4.82483e-05
  3   1  10  22  3.54442e-05
  3   1  10  30  4.63427e-05
  3   1  10  33  5.25571e-05
  3   1  10  35 -4.81712e-05
  3   1  10  39  3.10585e-05
  3   1  10  48 -3.19401e-05
  3   1  10  49 -1.95648e-05
  3   1  10  53  1.53111e-04
  3   1  10  58 -2.71908e-05
  3   1  10  62 -5.01148e-05
  3   1  10  66  6.75871e-05
  3   1  10  68  2.14048e-05
  3   1  10  76  8.16035e-05
  3   1  10  81 -3.48477e-05
  3   1  10  82 -2.05584e-05
  3   1  10  85 -1.69446e-05
  3   1  10  88 -8.37811e-05
  3   1  10  93  8.84204e-05
  3   1  10  97 -5.60137e-05
  3   1  10  99  1.36352e-05
  3   1  10 105  1.88569e-05
  3   1  10 115  6.73027e-05
  3   1  10 121  5.00485e-05
  3   1  10 125  1.64323e-05
  3   1  10 130  4.47699e-05
  3   1  10 132  2.12560e-05
  3   1  10 139 -3.62909e-05
  3   1  10 141  9.01613e-05
  3   1  10 142 -1.38623e-05
  3   1  10 143  1.36806e-05
  3   1  10 144 -2.31388e-05
  3   1  10 146 -3.91095e-05
  3   1  10 151 -5.19417e-05
  3   1  10 155 -2.44161e-05
  3   1  10 160 -5.14927e-05
  3   1  10 168 -7.39785e-05
  3   1  10 177 -4.90602e-05
  3   1  11   8  1.21241e-05
  3   1  11   9 -1.22585e-05
  3   1  11  10  2.59709e-05
  3   1  11  11 -2.53135e-05
  3   1  11  14  4.79225e-05
  3   1  11  15  1.87318e-04
  3   1  11  16  1.86362e-04
  3   1  11  20 -6.94899e-05
  3   1  11  21 -6.88303e-05
  3   1  11  25  1.64023e-05
  3   1  11  28 -2.53315e-05
  3   1  11  30  1.44825e-05
  3   1  11  33 -1.93788e-05
  3   1  11  34  1.82489e-05
  3   1  11  38 -6.06532e-05
  3   1  11  48  6.09188e-05
  3   1  11  54 -1.99633e-05
  3   1  11  57 -3.89805e-05
  3   1  11  62  4.62711e-05
  3   1  11  64  1.98544e-05
  3   1  11  65  2.04123e-05
  3   1  11  66 -4.89733e-05
  3   1  11  70  2.26404e-05
  3   1  11  78 -1.18622e-04
  3   1  11  83 -6.69582e-05
  3   1  11  90  2.87876e-05
  3   1  11  94 -1.14661e-05
  3   1  11  95 -1.26877e-05
  3   1  11 110  7.55405e-05
  3   1  11 111  7.53351e-05
  3   1  11 112 -1.48990e-05
  3   1  11 117 -1.42446e-04
  3   1  11 122 -1.21257e-05
  3   1  11 123 -1.23932e-05
  3   1  11 124  1.97604e-05
  3   1  11 126 -4.35496e-05
  3   1  11 127  4.43750e-05
  3   1  11 128 -2.75807e-04
  3   1  11 137 -5.25575e-05
  3   1  11 141  3.96914e-05
  3   1  11 142  2.07915e-04
  3   1  11 143 -2.07932e-04
  3   1  11 144 -1.65654e-04
  3   1  11 159  1.57467e-05
  3   1  11 162 -1.33691e-05
  3   1  11 163  1.33382e-05
  3   1  11 166  1.04131e-05
  3   1  11 167 -1.03844e-05
  3   1  11 174  2.01904e-05
  3   1  11 175 -2.02681e-05
  3   1  12   8 -1.66456e-05
  3   1  12   9 -1.66949e-05
  3   1  12  10 -1.12883e-04
  3   1  12  11  1.13036e-04
  3   1  12  14  2.92096e-05
  3   1  12  15  2.73980e-04
  3   1  12  16  2.74085e-04
  3   1  12  20 -1.33917e-04
  3   1  12  21  1.33807e-04
  3   1  12  25 -1.64460e-05
  3   1  12  28 -3.36992e-04
  3   1  12  31 -2.80208e-04
  3   1  12  33  1.54013e-04
  3   1  12  34  1.54607e-04
  3   1  12  38  4.24791e-04
  3   1  12  42 -5.51387e-05
  3   1  12  45 -4.99949e-04
  3   1  12  47  9.44343e-05
  3   1  12  48  5.01978e-05
  3   1  12  54  3.39614e-05
  3   1  12  55  1.29946e-05
  3   1  12  57 -9.67711e-05
  3   1  12  58 -3.47034e-05
  3   1  12  62  2.92423e-04
  3   1  12  64  1.43945e-04
  3   1  12  65 -1.44224e-04
  3   1  12  70  2.13339e-04
  3   1  12  72  1.54444e-04
  3   1  12  75 -6.62829e-05
  3   1  12  86 -5.90432e-05
  3   1  12  87 -5.91721e-05
  3   1  12  94 -7.72599e-05
  3   1  12  95  7.72909e-05
  3   1  12  97 -2.68361e-05
  3   1  12 106 -1.14708e-04
  3   1  12 107  1.14358e-04
  3   1  12 110 -1.33950e-05
  3   1  12 111 -1.38936e-05
  3   1  12 117  2.79805e-05
  3   1  12 118  7.01580e-05
  3   1  12 119 -7.16542e-05
  3   1  12 122 -3.98248e-05
  3   1  12 123  3.96413e-05
  3   1  12 125  3.61385e-05
  3   1  12 126 -2.60998e-05
  3   1  12 127 -2.39594e-05
  3   1  12 130 -2.66209e-05
  3   1  12 132 -1.93230e-05
  3   1  12 134 -7.82275e-05
  3   1  12 141 -1.26856e-05
  3   1  12 148  1.52400e-04
  3   1  12 149  1.52404e-04
  3   1  12 151  1.69592e-05
  3   1  12 152  5.27722e-05
  3   1  13  18 -2.41266e-03
  3   1  13  29  1.64974e-03
  3   1  13  41 -2.29851e-03
  3   1  13  43 -1.14519e-03
  3   1  13  48 -2.61215e-05
  3   1  13  49  2.62453e-05
  3   1  13  52 -1.17050e-03
  3   1  13  59  1.48772e-03
  3   1  13  67  1.19309e-03
  3   1  13  92 -1.73958e-03
  3   1  13  96  1.70372e-03
  3   1  13  98  8.98324e-04
  3   1  13 103 -1.17994e-03
  3   1  13 104 -9.94577e-04
  3   1  13 109  9.03440e-04
  3   1  13 114 -1.92017e-04
  3   1  13 120  8.35337e-04
  3   1  13 124 -8.55613e-04
  3   1  13 131  1.02821e-03
  3   1  13 133  8.73631e-04
  3   1  13 138 -5.26343e-04
  3   1  13 140  1.02059e-03
  3   1  13 147  1.06065e-04
  3   1  13 154 -1.98793e-04
  3   1  13 156 -3.95392e-05
  3   1  13 157  1.07335e-05
  3   1  13 161  1.51746e-04
  3   1  13 165  4.38068e-04
  3   1  13 169  2.61041e-04
  3   1  13 173 -2.15749e-04
  3   1  13 176 -5.49702e-04
  3   1  14   7 -5.10098e-04
  3   1  14  12 -7.12395e-05
  3   1  14  19 -5.20298e-04
  3   1  14  24 -3.79185e-04
  3   1  14  30 -2.24397e-05
  3   1  14  36  7.43567e-04
  3   1  14  40  7.03451e-04
  3   1  14  51 -8.43730e-05
  3   1  14  63 -5.82609e-04
  3   1  14  71 -9.70026e-05
  3   1  14  77  4.20469e-04
  3   1  14  80  4.62765e-05
  3   1  14  85  1.95831e-04
  3   1  14  89  1.53541e-04
  3   1  15   8 -1.32601e-04
  3   1  15   9 -1.32688e-04
  3   1  15  10 -2.28540e-05
  3   1  15  11  2.27066e-05
  3   1  15  15  6.42204e-05
  3   1  15  16  6.44705e-05
  3   1  15  20  1.15981e-04
  3   1  15  21 -1.16658e-04
  3   1  15  25  1.39507e-05
  3   1  15  28  2.63232e-04
  3   1  15  31  1.22495e-04
  3   1  15  33  2.13949e-04
  3   1  15  34  2.13797e-04
  3   1  15  37 -4.93348e-05
  3   1  15  38  4.92970e-05
  3   1  15  45 -3.43503e-04
  3   1  15  47 -1.57154e-04
  3   1  15  48 -7.55691e-05
  3   1  15  54  4.83378e-05
  3   1  15  55  4.14349e-05
  3   1  15  57 -7.52717e-05
  3   1  15  62 -1.23491e-04
  3   1  15  64  6.45778e-05
  3   1  15  65 -6.19956e-05
  3   1  15  72 -4.76279e-05
  3   1  15  78  2.94925e-05
  3   1  15  79 -2.94669e-05
  3   1  15  84 -2.92476e-05
  3   1  15  91 -1.65729e-05
  3   1  15  94  1.47640e-04
  3   1  15  95 -1.47710e-04
  3   1  15 110  2.57523e-05
  3   1  15 111  2.58324e-05
  3   1  15 116 -6.60692e-05
  3   1  15 117 -6.63319e-05
  3   1  15 118 -3.01248e-05
  3   1  15 119 -3.01418e-05
  3   1  15 122  8.17485e-05
  3   1  15 123 -8.18105e-05
  3   1  15 126  2.92601e-05
  3   1  15 128  1.23147e-04
  3   1  15 129 -1.22828e-04
  3   1  15 142 -5.43967e-05
  3   1  15 143  5.41615e-05
  3   1  15 144  4.71621e-05
  3   1  15 145  4.69175e-05
  3   1  16  15 -2.55090e-05
  3   1  16  16 -2.55509e-05
  3   1  16  20 -1.60411e-05
  3   1  16  21 -1.59131e-05
  3   1  16  25 -2.16546e-05
  3   1  16  31  1.62510e-05
  3   1  16  47 -3.61526e-05
  3   1  16  54 -1.36744e-04
  3   1  16  55  1.46472e-04
  3   1  16  62 -1.83318e-05
  3   1  16  64  1.84049e-05
  3   1  16  65  1.85836e-05
  3   1  16  74 -1.53103e-05
  3   1  16  75  1.51030e-05
  3   1  16 101  1.25871e-05
  3   1  16 106 -5.72343e-05
  3   1  16 107  5.74068e-05
  3   1  16 110  1.02050e-05
  3   1  16 112  1.50388e-05
  3   1  16 113  1.50342e-05
  3   1  16 122 -1.32237e-05
  3   1  16 123 -1.29806e-05
  3   1  16 128  1.13139e-05
  3   1  16 129 -1.11768e-05
  3   1  16 134 -3.97283e-05
  3   1  16 135  3.96831e-05
  3   1  16 136 -1.54868e-05
  3   1  16 142 -2.40811e-05
  3   1  16 143  2.41293e-05
  3   1  16 144 -1.20567e-05
  3   1  16 145  1.20167e-05
  3   1  16 148 -3.69037e-05
  3   1  16 149  3.68798e-05
  3   1  16 152  3.56208e-05
  3   1  16 153  3.56863e-05
  3   1  17   8  1.45693e-05
  3   1  17   9 -1.46528e-05
  3   1  17  28  8.33412e-05
  3   1  17  31  4.88664e-05
  3   1  17  33  4.89041e-05
  3   1  17  37  2.32992e-05
  3   1  17  38  2.32707e-05
  3   1  17  46  1.00364e-05
  3   1  17  48 -1.26247e-05
  3   1  17  54 -3.60020e-05
  3   1  17 100  1.41008e-05
  3   1  17 110 -2.79180e-05
  3   1  17 111  2.79790e-05
  3   1  17 134  1.21584e-05
  3   1  17 142  1.37921e-05
  3   1  17 143 -1.50583e-05
  3   1  17 152  4.15237e-05
  3   1  17 166 -1.18814e-05
  3   1  17 167  1.19249e-05
  3   1  17 170 -1.37428e-05
  3   1  18   8  5.31314e-05
  3   1  18   9 -5.31657e-05
  3   1  18  11 -1.07599e-05
  3   1  18  15 -3.54798e-05
  3   1  18  21 -3.41641e-05
  3   1  18  28  1.41336e-05
  3   1  18  31  1.63791e-05
  3   1  18  33  6.15297e-05
  3   1  18  37 -2.13659e-05
  3   1  18  38 -2.13509e-05
  3   1  18  44 -2.52485e-05
  3   1  18  46 -4.88703e-05
  3   1  18  47  4.90053e-05
  3   1  18  48  2.06811e-05
  3   1  18  56 -4.54687e-05
  3   1  18  57  4.54856e-05
  3   1  18  61 -3.55212e-05
  3   1  18  62  3.55340e-05
  3   1  18  64 -2.39361e-05
  3   1  18  69  1.89516e-05
  3   1  18  78  2.54916e-05
  3   1  18 110  1.67703e-05
  3   1  18 111  1.67137e-05
  3   1  18 112  4.28888e-05
  3   1  18 113  4.29159e-05
  3   1  18 117  5.78682e-05
  3   1  18 118 -3.40553e-05
  3   1  18 119  2.73433e-05
  3   1  18 122  8.38302e-05
  3   1  18 123 -8.38402e-05
  3   1  18 126 -2.61967e-05
  3   1  18 127 -2.62289e-05
  3   1  18 128  1.46317e-05
  3   1  18 142  1.73664e-04
  3   1  18 143 -1.72695e-04
  3   1  18 144  1.72350e-04
  3   2   3   7 -5.17993e-05
  3   2   3  36 -5.04376e-05
  3   2   3  51 -2.03203e-05
  3   2   3  80  2.23555e-05
  3   2   3  85 -2.19927e-05
  3   2   3 103 -1.21782e-04
  3   2   3 104  5.07593e-05
  3   2   3 120  1.63207e-04
  3   2   3 124  3.04429e-04
  3   2   3 140 -1.13275e-04
  3   2   3 147  1.51199e-04
  3   2   3 150 -3.27629e-05
  3   2   3 169  2.99826e-05
  3   2   3 176 -3.49814e-05
  3   2   4  11  3.92260e-04
  3   2   4  15 -3.81030e-04
  3   2   4  26  2.35134e-04
  3   2   4  28 -2.88299e-04
  3   2   4  31 -3.20606e-04
  3   2   4  33  9.51054e-04
  3   2   4  34  9.62879e-04
  3   2   4  37 -3.65555e-04
  3   2   4  38  3.60572e-04
  3   2   4  44  1.50971e-03
  3   2   4  46  2.86361e-04
  3   2   4  47  2.85354e-04
  3   2   4  48  9.87624e-05
  3   2   4  54 -5.37895e-04
  3   2   4  57 -3.40507e-04
  3   2   4  61 -5.67631e-05
  3   2   4  62 -5.46422e-05
  3   2   4  64  6.16647e-04
  3   2   4  65 -6.24014e-04
  3   2   4  70  4.29438e-04
  3   2   4  72  2.41466e-04
  3   2   4  75  1.81028e-04
  3   2   4  94  5.90484e-04
  3   2   4  95 -5.82621e-04
  3   2   4 100 -7.24400e-05
  3   2   4 106  2.25767e-04
  3   2   4 107 -2.24885e-04
  3   2   4 110  3.56754e-05
  3   2   4 111 -3.50732e-05
  3   2   4 112  1.13359e-04
  3   2   4 116 -1.05915e-04
  3   2   4 117  1.05654e-04
  3   2   4 118 -2.80174e-04
  3   2   4 119 -2.81153e-04
  3   2   4 122 -1.95085e-04
  3   2   4 123 -1.94718e-04
  3   2   4 126 -5.48960e-05
  3   2   4 128  2.65989e-04
  3   2   4 129 -2.67911e-04
  3   2   4 134  2.14924e-04
  3   2   4 137 -6.61404e-05
  3   2   4 142 -5.34089e-04
  3   2   4 143  5.50308e-04
  3   2   4 144 -2.75291e-04
  3   2   4 145  2.78892e-04
  3   2   4 148 -4.27153e-05
  3   2   4 149 -4.29456e-05
  3   2   4 152  1.53165e-04
  3   2   4 158 -1.14331e-05
  3   2   4 163 -1.97819e-05
  3   2   4 174 -3.24823e-05
  3   2   5   8 -2.08607e-05
  3   2   5   9  2.08865e-05
  3   2   5  11 -1.65655e-04
  3   2   5  15  5.23722e-05
  3   2   5  21 -1.11085e-05
  3   2   5  26  1.98384e-04
  3   2   5  28  1.71981e-04
  3   2   5  31 -1.86537e-04
  3   2   5  33 -6.50532e-04
  3   2   5  34  6.65439e-04
  3   2   5  44 -1.97037e-04
  3   2   5  46 -1.02607e-04
  3   2   5  47  1.04293e-04
  3   2   5  48  7.46709e-05
  3   2   5  54 -3.16883e-04
  3   2   5  57 -2.60511e-04
  3   2   5  62 -1.05618e-05
  3   2   5  64 -5.16743e-04
  3   2   5  65 -5.20132e-04
  3   2   5  70  3.43168e-04
  3   2   5  72  1.98591e-04
  3   2   5  75  1.49390e-04
  3   2   5  78 -1.01041e-05
  3   2   5  94  2.56230e-04
  3   2   5  95  2.54293e-04
  3   2   5 100 -6.30661e-05
  3   2   5 106  1.12561e-04
  3   2   5 107  1.11330e-04
  3   2   5 110  4.80840e-05
  3   2   5 111  4.85873e-05
  3   2   5 112 -3.79691e-05
  3   2   5 114  1.07339e-05
  3   2   5 116  3.43696e-05
  3   2   5 117  3.46568e-05
  3   2   5 118  1.59384e-04
  3   2   5 119 -1.61852e-04
  3   2   5 122 -7.97792e-05
  3   2   5 123  7.95546e-05
  3   2   5 124 -2.61378e-05
  3   2   5 126 -8.13499e-05
  3   2   5 128  4.47819e-05
  3   2   5 129  4.49007e-05
  3   2   5 131 -3.07368e-05
  3   2   5 132 -3.20127e-04
  3   2   5 133 -8.56618e-04
  3   2   5 134  9.00276e-05
  3   2   5 138  1.24625e-04
  3   2   5 140  5.89915e-05
  3   2   5 142 -2.52484e-04
  3   2   5 143 -2.50183e-04
  3   2   5 144 -1.43805e-04
  3   2   5 145 -1.44837e-04
  3   2   5 147 -1.83170e-05
  3   2   5 148  4.30526e-05
  3   2   5 149 -4.35349e-05
  3   2   5 152 -4.64783e-05
  3   2   5 155  1.54696e-05
  3   2   5 158 -2.20745e-05
  3   2   5 163 -4.36085e-05
  3   2   5 170  3.25537e-05
  3   2   5 174 -6.71108e-05
  3   2   6   7 -1.36986e-04
  3   2   6  10  1.30233e-05
  3   2   6  13 -7.96774e-05
  3   2   6  14  1.01697e-03
  3   2   6  17  3.66366e-05
  3   2   6  18 -3.14037e-05
  3   2   6  22  3.64501e-04
  3   2   6  23 -2.23844e-05
  3   2   6  30  7.72478e-04
  3   2   6  35 -4.76716e-05
  3   2   6  37  2.14561e-05
  3   2   6  41 -9.28248e-04
  3   2   6  42  4.75515e-05
  3   2   6  43 -1.85425e-05
  3   2   6  44  1.47069e-04
  3   2   6  45 -1.39618e-04
  3   2   6  46 -1.51986e-05
  3   2   6  52 -2.13707e-05
  3   2   6  53  2.16276e-04
  3   2   6  55 -2.88730e-05
  3   2   6  56 -1.09960e-05
  3   2   6  58  2.15091e-04
  3   2   6  60 -1.31063e-05
  3   2   6  63 -1.05377e-05
  3   2   6  66  3.79343e-04
  3   2   6  76  2.43362e-05
  3   2   6  82  2.94821e-05
  3   2   6  91  1.43347e-05
  3   2   6  93  4.01556e-04
  3   2   6  97 -5.96115e-04
  3   2   6  98  1.49989e-04
  3   2   6  99 -1.73423e-05
  3   2   6 102  1.89577e-04
  3   2   6 104 -1.87377e-04
  3   2   6 105 -8.62417e-05
  3   2   6 108  1.89385e-04
  3   2   6 115  2.83854e-04
  3   2   6 121 -3.27948e-05
  3   2   6 125  6.96248e-04
  3   2   6 130  6.33398e-04
  3   2   6 132  2.46850e-04
  3   2   6 139  6.96270e-05
  3   2   6 141  8.46834e-04
  3   2   6 146 -3.78235e-04
  3   2   6 150  1.36859e-04
  3   2   6 154  5.85818e-05
  3   2   6 155  5.26664e-05
  3   2   6 160  6.96890e-05
  3   2   6 168  3.15621e-05
  3   2   6 169  1.94611e-05
  3   2   6 172 -3.31929e-05
  3   2   6 177 -6.24215e-05
  3   2   7  13  1.76255e-04
  3   2   7  14  4.76733e-04
  3   2   7  20 -1.41356e-05
  3   2   7  22  2.61205e-04
  3   2   7  23  7.07360e-05
  3   2   7  27  4.55615e-05
  3   2   7  30  6.97502e-04
  3   2   7  32  5.53133e-05
  3   2   7  34 -2.44316e-04
  3   2   7  35 -1.43363e-05
  3   2   7  36  7.27555e-05
  3   2   7  37 -1.48747e-05
  3   2   7  39  1.52212e-04
  3   2   7  42  1.75260e-05
  3   2   7  44 -9.78015e-05
  3   2   7  45  1.14032e-04
  3   2   7  46 -1.61068e-05
  3   2   7  51  2.59050e-05
  3   2   7  53  1.93508e-04
  3   2   7  55  8.10253e-05
  3   2   7  56  2.77336e-05
  3   2   7  58  2.77553e-04
  3   2   7  60  1.16250e-04
  3   2   7  65  1.58729e-04
  3   2   7  68  7.63161e-05
  3   2   7  69  6.74820e-05
  3   2   7  70 -6.79875e-05
  3   2   7  72 -3.37841e-05
  3   2   7  73  3.41249e-05
  3   2   7  74 -1.91120e-05
  3   2   7  76 -5.87160e-05
  3   2   7  77  3.30234e-05
  3   2   7  80 -2.82088e-05
  3   2   7  81  1.73143e-05
  3   2   7  82  1.06560e-05
  3   2   7  89 -2.31298e-05
  3   2   7  92  8.03482e-04
  3   2   7  93  5.40496e-04
  3   2   7  96 -1.37817e-05
  3   2   7  97 -6.18516e-04
  3   2   7  99 -2.28969e-05
  3   2   7 102  2.00734e-04
  3   2   7 103 -3.02245e-04
  3   2   7 105 -1.80759e-04
  3   2   7 108  2.77202e-04
  3   2   7 109 -2.79217e-04
  3   2   7 114 -1.15727e-05
  3   2   7 115 -2.21706e-05
  3   2   7 120 -4.18659e-04
  3   2   7 121  5.52964e-05
  3   2   7 125  2.04014e-04
  3   2   7 130  5.70283e-04
  3   2   7 131  3.73330e-05
  3   2   7 132  3.60959e-04
  3   2   7 139  7.34468e-05
  3   2   7 141  8.29497e-04
  3   2   7 146  1.34205e-04
  3   2   7 155  5.54187e-05
  3   2   7 159 -1.53542e-05
  3   2   7 164  2.20057e-05
  3   2   7 168  2.36577e-05
  3   2   7 170 -1.38995e-05
  3   2   7 172 -1.81671e-05
  3   2   7 176  7.69222e-05
  3   2   7 177 -9.05469e-05
  3   2   8   8 -4.66751e-04
  3   2   8   9  4.67150e-04
  3   2   8  11  2.45184e-04
  3   2   8  15 -4.90359e-04
  3   2   8  21  1.06183e-04
  3   2   8  28  8.82973e-05
  3   2   8  33  2.71568e-04
  3   2   8  34 -2.65820e-04
  3   2   8  37 -7.16956e-04
  3   2   8  38 -7.15997e-04
  3   2   8  44  7.85516e-04
  3   2   8  46 -1.53630e-04
  3   2   8  47  1.53852e-04
  3   2   8  48  3.40768e-05
  3   2   8  54 -9.13047e-05
  3   2   8  57  1.83761e-04
  3   2   8  61 -8.13974e-04
  3   2   8  62  8.11514e-04
  3   2   8  64  1.59999e-05
  3   2   8  65  1.61553e-05
  3   2   8  70 -4.31538e-05
  3   2   8  78 -3.99351e-04
  3   2   8  83 -1.27277e-04
  3   2   8  86 -1.79716e-04
  3   2   8  87  1.80118e-04
  3   2   8  90  1.58595e-04
  3   2   8  91 -1.58634e-04
  3   2   8 100  2.27452e-05
  3   2   8 118 -1.49254e-05
  3   2   8 119  1.51245e-05
  3   2   8 128  1.42635e-05
  3   2   8 129  1.41751e-05
  3   2   8 142 -3.01411e-05
  3   2   8 143 -3.17862e-05
  3   2   8 144 -1.69324e-05
  3   2   8 145 -1.82126e-05
  3   2   9   8 -1.01307e-04
  3   2   9   9 -8.78268e-05
  3   2   9  11 -8.04951e-05
  3   2   9  14 -1.28414e-04
  3   2   9  21  3.30019e-05
  3   2   9  26 -2.28235e-05
  3   2   9  28  5.63687e-05
  3   2   9  30  1.08459e-04
  3   2   9  31 -2.12139e-05
  3   2   9  34 -3.25201e-05
  3   2   9  37  9.74779e-05
  3   2   9  38 -9.73981e-05
  3   2   9  44  5.46187e-05
  3   2   9  46  5.16104e-05
  3   2   9  47  4.78814e-05
  3   2   9  48  2.51483e-04
  3   2   9  54  1.32947e-04
  3   2   9  57 -2.29521e-05
  3   2   9  61  5.80668e-04
  3   2   9  66 -3.52565e-05
  3   2   9  70  5.85540e-05
  3   2   9  72  6.82947e-05
  3   2   9  94 -4.19617e-04
  3   2   9  95  4.17410e-04
  3   2   9  97 -8.74588e-05
  3   2   9 100 -2.87725e-05
  3   2   9 106 -1.32101e-04
  3   2   9 107  1.32538e-04
  3   2   9 110 -1.89685e-04
  3   2   9 111  1.89270e-04
  3   2   9 112 -2.54098e-04
  3   2   9 116  3.60993e-04
  3   2   9 117 -3.57897e-04
  3   2   9 118 -5.94970e-05
  3   2   9 119 -5.97613e-05
  3   2   9 122  2.16316e-04
  3   2   9 123  2.16025e-04
  3   2   9 126 -1.73758e-04
  3   2   9 128 -5.03773e-04
  3   2   9 129  5.04463e-04
  3   2   9 130  2.39564e-05
  3   2   9 134 -1.16754e-04
  3   2   9 137  2.23875e-05
  3   2   9 141  1.03179e-04
  3   2   9 145  6.63779e-05
  3   2   9 148  3.48892e-05
  3   2   9 149  3.43909e-05
  3   2   9 152 -1.41772e-05
  3   2   9 158 -3.40926e-05
  3   2   9 163 -3.73372e-05
  3   2   9 166 -2.07441e-05
  3   2   9 167  2.08908e-05
  3   2   9 170 -3.00857e-05
  3   2  10   8 -3.08741e-04
  3   2  10   9 -3.07892e-04
  3   2  10  15  1.60088e-04
  3   2  10  21 -2.88871e-04
  3   2  10  26  1.21218e-05
  3   2  10  28 -1.09456e-05
  3   2  10  30 -6.50534e-05
  3   2  10  34  2.10358e-05
  3   2  10  37 -2.96332e-04
  3   2  10  38  2.97635e-04
  3   2  10  42 -7.86778e-05
  3   2  10  46  1.10254e-04
  3   2  10  48  1.09037e-05
  3   2  10  54  1.00195e-05
  3   2  10  57  2.80822e-05
  3   2  10  58 -2.97374e-05
  3   2  10  61  1.81725e-05
  3   2  10  65  2.47675e-05
  3   2  10  66 -8.52874e-05
  3   2  10  70 -5.76505e-05
  3   2  10  74 -9.28022e-05
  3   2  10  78  3.80647e-04
  3   2  10  83  1.96846e-04
  3   2  10  86 -1.79136e-04
  3   2  10  87 -1.80429e-04
  3   2  10  90 -6.69064e-05
  3   2  10  91 -6.69150e-05
  3   2  10  94  2.19213e-05
  3   2  10  95 -5.48944e-05
  3   2  10  97  1.86089e-04
  3   2  10 107  4.67916e-05
  3   2  10 112  7.99170e-05
  3   2  10 116  2.37983e-05
  3   2  10 117 -2.94408e-05
  3   2  10 118  1.31906e-04
  3   2  10 119  1.04989e-04
  3   2  10 124 -6.17354e-05
  3   2  10 125  1.85174e-05
  3   2  10 126  1.87291e-05
  3   2  10 130 -3.42440e-05
  3   2  10 132  6.77448e-05
  3   2  10 134  2.79796e-05
  3   2  10 141 -1.50522e-04
  3   2  10 145 -9.01495e-04
  3   2  10 148 -5.41902e-05
  3   2  10 149 -5.17582e-05
  3   2  10 152  2.97285e-05
  3   2  11  10 -1.09264e-05
  3   2  11  12  1.03834e-05
  3   2  11  13 -6.16839e-05
  3   2  11  14 -1.36094e-04
  3   2  11  16 -7.78917e-05
  3   2  11  17 -2.10735e-05
  3   2  11  18 -1.17569e-05
  3   2  11  20 -5.04026e-05
  3   2  11  22 -6.85890e-04
  3   2  11  23 -1.28341e-04
  3   2  11  24  1.29873e-05
  3   2  11  29 -1.24062e-05
  3   2  11  30 -6.79003e-05
  3   2  11  36 -1.63053e-05
  3   2  11  37  1.16588e-04
  3   2  11  41  2.23813e-05
  3   2  11  42 -6.40866e-04
  3   2  11  43  1.32777e-05
  3   2  11  44  1.31954e-05
  3   2  11  45 -1.32738e-05
  3   2  11  46 -2.37604e-05
  3   2  11  51 -1.21943e-05
  3   2  11  52 -1.27107e-05
  3   2  11  53 -3.26070e-04
  3   2  11  55 -1.97563e-05
  3   2  11  58  1.61958e-04
  3   2  11  59  4.84353e-05
  3   2  11  60  8.65482e-05
  3   2  11  61  2.69119e-05
  3   2  11  63 -1.37717e-04
  3   2  11  66  1.22389e-05
  3   2  11  67 -1.25268e-05
  3   2  11  68 -1.78169e-05
  3   2  11  71 -1.22284e-05
  3   2  11  76  4.40668e-05
  3   2  11  77 -1.54561e-05
  3   2  11  81 -1.07375e-05
  3   2  11  82 -1.00357e-05
  3   2  11  86  1.58045e-05
  3   2  11  87  2.10366e-05
  3   2  11  88 -1.22216e-05
  3   2  11  92 -1.14095e-05
  3   2  11  93 -3.78670e-04
  3   2  11  96 -4.91331e-05
  3   2  11  97 -1.26855e-04
  3   2  11  98  4.22386e-04
  3   2  11  99  4.06165e-05
  3   2  11 102 -1.25851e-04
  3   2  11 104 -4.27293e-04
  3   2  11 105 -2.50536e-05
  3   2  11 109  1.14649e-05
  3   2  11 115 -4.11182e-05
  3   2  11 116  2.61353e-05
  3   2  11 120  1.21235e-05
  3   2  11 121 -6.12072e-05
  3   2  11 124 -5.53381e-04
  3   2  11 125 -4.50209e-05
  3   2  11 127 -1.81733e-05
  3   2  11 129  1.25293e-05
  3   2  11 130 -3.16002e-05
  3   2  11 131  2.71930e-04
  3   2  11 132 -4.21889e-05
  3   2  11 139  1.64516e-04
  3   2  11 140  5.98564e-04
  3   2  11 141 -7.32577e-05
  3   2  11 143 -2.45670e-05
  3   2  11 146  3.03063e-05
  3   2  11 147  1.65991e-04
  3   2  11 157 -2.94441e-05
  3   2  11 158 -6.79925e-05
  3   2  11 159  2.74314e-05
  3   2  11 160 -3.80725e-05
  3   2  11 162  2.89830e-05
  3   2  11 163  1.70786e-05
  3   2  11 165 -1.12511e-05
  3   2  11 168 -1.16238e-05
  3   2  11 170  2.69451e-05
  3   2  11 172  3.12539e-05
  3   2  11 174  3.10190e-05
  3   2  12  13 -1.62258e-04
  3   2  12  14  2.75448e-05
  3   2  12  16 -6.79088e-05
  3   2  12  17 -1.24238e-04
  3   2  12  18 -1.73873e-03
  3   2  12  19  1.03397e-05
  3   2  12  20  4.91219e-05
  3   2  12  22  7.00362e-04
  3   2  12  23 -4.32635e-05
  3   2  12  25 -3.46711e-05
  3   2  12  26 -3.66657e-05
  3   2  12  30  1.18232e-04
  3   2  12  35  8.69341e-05
  3   2  12  37  9.34881e-05
  3   2  12  39 -1.95124e-05
  3   2  12  41 -1.58994e-03
  3   2  12  42  2.09198e-04
  3   2  12  43 -2.00263e-05
  3   2  12  44  1.17395e-05
  3   2  12  45  2.25266e-05
  3   2  12  46  1.60015e-05
  3   2  12  50 -1.31458e-05
  3   2  12  52  1.45749e-05
  3   2  12  53  4.26185e-04
  3   2  12  55 -1.16664e-05
  3   2  12  58 -1.22376e-04
  3   2  12  59 -1.08785e-03
  3   2  12  60 -1.55343e-04
  3   2  12  61  2.90550e-04
  3   2  12  66  7.75811e-05
  3   2  12  67 -8.88188e-04
  3   2  12  68 -7.41554e-05
  3   2  12  76 -1.14748e-05
  3   2  12  78 -1.69854e-05
  3   2  12  80 -1.33654e-05
  3   2  12  83 -1.23457e-05
  3   2  12  84 -1.11084e-05
  3   2  12  88 -2.45057e-05
  3   2  12  90  3.43293e-05
  3   2  12  92 -1.21409e-03
  3   2  12  93  5.08904e-04
  3   2  12  96  1.15142e-03
  3   2  12  97  9.77585e-05
  3   2  12  99 -7.14553e-05
  3   2  12 102  1.61755e-04
  3   2  12 104 -1.04923e-05
  3   2  12 105  2.82437e-04
  3   2  12 107 -4.44919e-05
  3   2  12 108  1.97622e-05
  3   2  12 109  4.01072e-04
  3   2  12 116  4.35191e-05
  3   2  12 120  3.27128e-04
  3   2  12 121  9.58182e-05
  3   2  12 124 -1.01340e-05
  3   2  12 127  1.51587e-05
  3   2  12 129 -9.43939e-05
  3   2  12 130  4.94080e-05
  3   2  12 132 -6.86495e-05
  3   2  12 133 -1.38104e-05
  3   2  12 134 -3.60323e-05
  3   2  12 138  3.25067e-04
  3   2  12 139 -2.30061e-04
  3   2  12 140 -1.38916e-05
  3   2  12 141  1.82557e-04
  3   2  12 145 -2.38402e-04
  3   2  12 146 -9.25909e-05
  3   2  12 150  1.68631e-05
  3   2  12 153 -2.23552e-05
  3   2  12 154  1.03382e-05
  3   2  12 156  1.55631e-05
  3   2  12 157 -3.34996e-05
  3   2  12 160  4.60933e-05
  3   2  12 165 -1.49111e-04
  3   2  12 168  1.51677e-05
  3   2  12 172 -2.67695e-05
  3   2  12 173 -7.34959e-05
  3   2  12 177 -2.66475e-05
  3   2  13   8 -2.50478e-04
  3   2  13   9  2.50582e-04
  3   2  13  11  1.26431e-05
  3   2  13  15 -2.72497e-04
  3   2  13  21  1.38647e-04
  3   2  13  28  1.66793e-05
  3   2  13  31 -3.52626e-05
  3   2  13  33 -1.32822e-04
  3   2  13  34  1.31313e-04
  3   2  13  37 -3.76514e-04
  3   2  13  38 -3.76406e-04
  3   2  13  44 -4.87172e-04
  3   2  13  46 -3.50531e-04
  3   2  13  47  3.51191e-04
  3   2  13  48 -1.51869e-04
  3   2  13  57 -2.57975e-05
  3   2  13  61 -5.92984e-04
  3   2  13  62  5.92337e-04
  3   2  13  64 -4.21031e-05
  3   2  13  65 -4.70048e-05
  3   2  13  78  5.13842e-05
  3   2  13  83 -4.52081e-05
  3   2  13  86 -2.70348e-04
  3   2  13  87  2.70604e-04
  3   2  13  90  8.18703e-05
  3   2  13  91 -8.17874e-05
  3   2  13  94  1.93470e-05
  3   2  13  95  1.79564e-05
  3   2  13 110  2.36942e-05
  3   2  13 111  2.31056e-05
  3   2  13 118 -2.88280e-05
  3   2  13 119  2.34968e-05
  3   2  13 128 -1.46519e-05
  3   2  13 129 -1.52849e-05
  3   2  13 142  1.69703e-05
  3   2  13 143  1.66820e-05
  3   2  13 144  1.29044e-05
  3   2  13 145  1.29566e-05
  3   2  14   8 -3.62603e-05
  3   2  14   9  3.62672e-05
  3   2  14  15  7.70801e-05
  3   2  14  26 -1.84822e-05
  3   2  14  28  1.14264e-04
  3   2  14  31  8.96965e-05
  3   2  14  44  1.74288e-05
  3   2  14  48  2.47570e-05
  3   2  14  54  1.93283e-04
  3   2  14  57 -9.04641e-05
  3   2  14  64  3.22477e-05
  3   2  14  65  3.23529e-05
  3   2  14  70  1.08471e-04
  3   2  14  72  1.32812e-04
  3   2  14  94 -3.52791e-04
  3   2  14  95 -3.51913e-04
  3   2  14 100  1.21853e-04
  3   2  14 106 -2.24052e-04
  3   2  14 107 -2.23963e-04
  3   2  14 110  2.02092e-04
  3   2  14 111  2.02939e-04
  3   2  14 112 -2.65489e-04
  3   2  14 116  4.92866e-04
  3   2  14 117  4.92789e-04
  3   2  14 118  6.69217e-05
  3   2  14 119 -6.77550e-05
  3   2  14 122  2.08480e-04
  3   2  14 123 -2.07702e-04
  3   2  14 126 -2.74087e-04
  3   2  14 128  4.42176e-04
  3   2  14 129  4.42603e-04
  3   2  14 134 -3.24232e-05
  3   2  14 137  1.58178e-05
  3   2  14 142 -1.19930e-03
  3   2  14 143 -1.20433e-03
  3   2  14 144 -1.13446e-03
  3   2  14 145 -1.13700e-03
  3   2  14 148 -1.55734e-04
  3   2  14 149  1.55911e-04
  3   2  14 152  2.31136e-04
  3   2  14 158 -8.33764e-05
  3   2  14 163 -1.19044e-04
  3   2  14 166 -1.26023e-04
  3   2  14 167 -1.26025e-04
  3   2  14 170 -1.25283e-04
  3   2  14 174  5.57248e-05
  3   2  15   7  1.06540e-04
  3   2  15  10  5.26659e-05
  3   2  15  13 -4.57893e-04
  3   2  15  14 -2.40373e-05
  3   2  15  16 -3.50165e-05
  3   2  15  17  3.58647e-05
  3   2  15  18  3.32489e-04
  3   2  15  19  1.69737e-05
  3   2  15  20 -1.10135e-05
  3   2  15  22 -7.77651e-05
  3   2  15  23 -1.78577e-04
  3   2  15  24  3.88427e-05
  3   2  15  25  1.56567e-05
  3   2  15  26  1.54998e-05
  3   2  15  29  2.53553e-04
  3   2  15  30 -1.27095e-04
  3   2  15  35  2.60231e-04
  3   2  15  39 -7.80982e-05
  3   2  15  42 -1.83828e-04
  3   2  15  44  5.55357e-05
  3   2  15  45  5.28089e-05
  3   2  15  46  2.97321e-05
  3   2  15  50  2.23806e-05
  3   2  15  53 -1.59733e-04
  3   2  15  55 -3.12432e-05
  3   2  15  58  8.32470e-05
  3   2  15  59  2.40375e-04
  3   2  15  60 -3.61457e-04
  3   2  15  61 -3.65284e-05
  3   2  15  68 -3.37315e-04
  3   2  15  74 -1.03890e-05
  3   2  15  76  9.37796e-05
  3   2  15  77  8.07976e-05
  3   2  15  79  1.89221e-05
  3   2  15  80 -2.07783e-05
  3   2  15  81  9.31683e-05
  3   2  15  82 -6.99043e-05
  3   2  15  83 -2.08086e-05
  3   2  15  84 -2.03053e-05
  3   2  15  88  2.14283e-05
  3   2  15  89 -3.44229e-05
  3   2  15  90  2.60334e-05
  3   2  15  93 -1.11032e-04
  3   2  15  94  5.54424e-05
  3   2  15  99  2.35911e-05
  3   2  15 102 -4.38423e-05
  3   2  15 103  2.56216e-05
  3   2  15 109 -1.28792e-04
  3   2  15 115  5.21410e-05
  3   2  15 120 -1.89442e-05
  3   2  15 121  8.76350e-05
  3   2  15 125 -4.27028e-05
  3   2  15 130 -2.35265e-05
  3   2  15 132  2.68119e-05
  3   2  15 139 -2.53464e-05
  3   2  15 141 -4.68105e-05
  3   2  15 146 -2.22729e-05
  3   2  15 150  6.05688e-05
  3   2  15 151  9.38863e-05
  3   2  15 153 -3.53576e-05
  3   2  15 155  6.70423e-05
  3   2  15 156 -3.07315e-05
  3   2  15 157 -1.57866e-05
  3   2  15 158 -1.80792e-05
  3   2  15 159  1.55692e-05
  3   2  15 160  3.11571e-05
  3   2  15 162 -1.93352e-05
  3   2  15 163 -2.20559e-05
  3   2  15 165  5.15037e-05
  3   2  15 168 -1.99072e-05
  3   2  15 169  4.30758e-05
  3   2  15 171 -2.01927e-05
  3   2  15 172 -2.03948e-05
  3   2  15 173  4.62412e-05
  3   2  15 175 -1.83555e-05
  3   2  15 176  2.44443e-05
  3   2  16  10  3.26415e-05
  3   2  16  12 -1.79482e-05
  3   2  16  13  1.90305e-04
  3   2  16  14 -1.98596e-04
  3   2  16  17 -2.78663e-05
  3   2  16  18  1.95685e-05
  3   2  16  20 -1.56659e-04
  3   2  16  22 -3.05230e-04
  3   2  16  24 -1.56469e-05
  3   2  16  25 -2.99692e-05
  3   2  16  26 -2.94404e-05
  3   2  16  30 -1.89694e-04
  3   2  16  35  8.06277e-04
  3   2  16  36  2.07287e-05
  3   2  16  37  2.47351e-05
  3   2  16  39 -3.67193e-04
  3   2  16  40  1.58069e-05
  3   2  16  41 -2.34668e-04
  3   2  16  42 -2.02012e-04
  3   2  16  43 -4.34410e-05
  3   2  16  44 -4.94455e-05
  3   2  16  45 -5.01700e-05
  3   2  16  46 -3.00908e-05
  3   2  16  50  1.19626e-05
  3   2  16  51  2.87545e-05
  3   2  16  53 -2.26590e-04
  3   2  16  55 -2.13130e-05
  3   2  16  58  3.55568e-05
  3   2  16  60  4.05240e-05
  3   2  16  61 -5.06268e-05
  3   2  16  63  2.13104e-05
  3   2  16  66  2.15018e-05
  3   2  16  68  2.00912e-04
  3   2  16  74  2.77966e-05
  3   2  16  76 -3.37579e-04
  3   2  16  77  1.85720e-05
  3   2  16  81 -1.80729e-04
  3   2  16  83 -2.81219e-05
  3   2  16  84 -1.50749e-05
  3   2  16  85  2.26878e-05
  3   2  16  88  6.04480e-05
  3   2  16  93 -2.58633e-04
  3   2  16  96  2.00564e-04
  3   2  16  98  1.19371e-05
  3   2  16 101  1.21075e-05
  3   2  16 102 -8.34664e-05
  3   2  16 103 -1.02994e-04
  3   2  16 105 -8.91410e-05
  3   2  16 106 -1.24405e-05
  3   2  16 108  2.86385e-05
  3   2  16 109 -1.44986e-05
  3   2  16 113  2.89311e-05
  3   2  16 115  7.19656e-05
  3   2  16 121 -2.68184e-05
  3   2  16 125 -7.86034e-05
  3   2  16 130 -9.13662e-05
  3   2  16 132  6.25197e-05
  3   2  16 135 -1.03105e-04
  3   2  16 136 -2.48788e-05
  3   2  16 137 -2.48976e-05
  3   2  16 139  8.17345e-05
  3   2  16 140 -3.04329e-05
  3   2  16 141 -1.39599e-04
  3   2  16 146  5.75813e-05
  3   2  16 150 -1.28654e-04
  3   2  16 151  1.82731e-04
  3   2  16 153 -4.52452e-05
  3   2  16 155  9.33002e-05
  3   2  16 158 -1.41789e-05
  3   2  16 159 -3.62594e-05
  3   2  16 160  1.84446e-05
  3   2  16 162  2.61973e-05
  3   2  16 163 -1.57001e-05
  3   2  16 164  1.06675e-05
  3   2  16 165  1.85723e-05
  3   2  16 167 -5.63810e-05
  3   2  16 171  1.31642e-05
  3   2  16 175  2.27895e-05
  3   2  16 176 -5.61039e-05
  3   2  16 177  1.84446e-05
  3   2  17   7  2.05878e-04
  3   2  17  13 -2.57675e-04
  3   2  17  14 -1.08969e-05
  3   2  17  17 -9.41530e-05
  3   2  17  18  1.58439e-04
  3   2  17  19 -8.49519e-04
  3   2  17  22  1.95367e-05
  3   2  17  23 -7.25115e-05
  3   2  17  24 -3.61944e-04
  3   2  17  29  2.16059e-04
  3   2  17  30 -5.97180e-05
  3   2  17  34  7.34404e-05
  3   2  17  39  5.56927e-05
  3   2  17  40  8.40242e-04
  3   2  17  42 -3.02101e-05
  3   2  17  49  1.50395e-05
  3   2  17  50  1.83798e-04
  3   2  17  51 -2.11796e-04
  3   2  17  53 -1.26781e-04
  3   2  17  56 -6.51871e-05
  3   2  17  58 -4.45693e-05
  3   2  17  60  3.63508e-05
  3   2  17  65 -5.01925e-05
  3   2  17  66  1.67267e-05
  3   2  17  68  1.36385e-04
  3   2  17  69 -1.66581e-04
  3   2  17  70  1.66602e-04
  3   2  17  71  2.20801e-04
  3   2  17  73 -9.54690e-05
  3   2  17  74 -1.57210e-05
  3   2  17  76  2.52237e-04
  3   2  17  77  4.47849e-04
  3   2  17  81  5.72837e-05
  3   2  17  82 -9.39364e-05
  3   2  17  85  1.41377e-04
  3   2  17  88  9.97390e-05
  3   2  17  89 -1.97891e-04
  3   2  17  93  3.17172e-05
  3   2  17  97  1.57545e-04
  3   2  17  99 -1.46605e-05
  3   2  17 100  1.58454e-04
  3   2  17 102  2.02872e-05
  3   2  17 103 -9.83866e-05
  3   2  17 104  2.10538e-04
  3   2  17 105  9.75003e-05
  3   2  17 107 -1.06336e-05
  3   2  17 108 -9.97863e-05
  3   2  17 113 -1.13042e-04
  3   2  17 115  8.33631e-05
  3   2  17 116  1.50169e-05
  3   2  17 120  2.04301e-04
  3   2  17 121 -5.94156e-05
  3   2  17 125  1.59449e-05
  3   2  17 127  1.34237e-04
  3   2  17 129 -3.93039e-05
  3   2  17 130 -5.92242e-05
  3   2  17 131 -2.11840e-04
  3   2  17 133  3.28838e-05
  3   2  17 139  9.67832e-05
  3   2  17 141  2.79267e-05
  3   2  17 145  9.91571e-05
  3   2  17 146 -2.81711e-04
  3   2  17 147  2.08401e-04
  3   2  17 150 -6.58219e-04
  3   2  17 151  2.16101e-04
  3   2  17 155  1.52525e-04
  3   2  17 157  2.06433e-04
  3   2  17 160 -1.36554e-04
  3   2  17 161 -8.11268e-05
  3   2  17 164 -3.81851e-04
  3   2  17 166 -4.30966e-05
  3   2  17 167  4.06498e-05
  3   2  17 168 -6.40496e-05
  3   2  17 171 -1.11632e-05
  3   2  17 172 -2.09775e-04
  3   2  17 176  3.03542e-05
  3   2  17 177  5.85786e-05
  3   2  18  12  2.09317e-04
  3   2  18  13  2.04759e-05
  3   2  18  14  5.08245e-05
  3   2  18  17  1.37949e-04
  3   2  18  18 -1.94137e-04
  3   2  18  19 -2.11045e-04
  3   2  18  20 -6.19256e-05
  3   2  18  23 -2.43659e-04
  3   2  18  24  2.07410e-04
  3   2  18  30  1.17122e-04
  3   2  18  34 -2.28732e-04
  3   2  18  35 -8.06915e-05
  3   2  18  36  6.56210e-04
  3   2  18  39  3.50657e-04
  3   2  18  40  2.11310e-04
  3   2  18  41 -2.43122e-05
  3   2  18  42  2.74849e-04
  3   2  18  43 -7.67333e-05
  3   2  18  49 -1.41108e-05
  3   2  18  50  6.22130e-05
  3   2  18  51 -1.45618e-04
  3   2  18  55  9.78077e-05
  3   2  18  56  1.61263e-04
  3   2  18  58  3.19338e-05
  3   2  18  60 -1.96483e-04
  3   2  18  63 -2.06882e-04
  3   2  18  65  1.06439e-04
  3   2  18  66 -1.07897e-05
  3   2  18  68 -1.50668e-04
  3   2  18  69  1.92670e-04
  3   2  18  70 -1.92042e-04
  3   2  18  71 -2.04448e-04
  3   2  18  72 -2.15297e-04
  3   2  18  73  2.18633e-04
  3   2  18  74  2.37872e-05
  3   2  18  76 -2.21423e-04
  3   2  18  77 -2.06205e-04
  3   2  18  81 -1.28389e-04
  3   2  18  82 -1.96561e-04
  3   2  18  84  2.91690e-05
  3   2  18  88 -1.59437e-05
  3   2  18  91 -2.55963e-05
  3   2  18  93 -3.12573e-05
  3   2  18  94  2.34103e-04
  3   2  18  96  1.93585e-04
  3   2  18  97 -2.70757e-05
  3   2  18  99  1.48348e-05
  3   2  18 102 -1.78741e-05
  3   2  18 103  2.01665e-04
  3   2  18 105  3.08394e-05
  3   2  18 108  8.50601e-05
  3   2  18 113  2.06986e-04
  3   2  18 114 -9.29009e-05
  3   2  18 115  6.29799e-05
  3   2  18 116 -4.12984e-04
  3   2  18 121  9.44588e-05
  3   2  18 125  5.94095e-05
  3   2  18 127 -1.75088e-04
  3   2  18 129  2.28651e-04
  3   2  18 130  4.85020e-05
  3   2  18 132  4.59190e-05
  3   2  18 138 -1.12568e-05
  3   2  18 139  2.28894e-05
  3   2  18 141  5.33813e-05
  3   2  18 143  1.01079e-05
  3   2  18 145  2.33938e-04
  3   2  18 146  8.79552e-05
  3   2  18 150  2.02490e-04
  3   2  18 151 -2.57473e-04
  3   2  18 155  3.99990e-05
  3   2  18 156 -1.78155e-04
  3   2  18 161 -2.06029e-04
  3   2  18 164 -2.92338e-04
  3   2  18 168  3.24141e-04
  3   2  18 172 -1.78894e-04
  3   2  18 176 -2.05449e-04
  3   2  18 177 -1.40715e-04
  3   3   4   8 -1.70566e-05
  3   3   4   9 -1.70365e-05
  3   3   4  15 -2.21860e-04
  3   3   4  21  4.46062e-05
  3   3   4  26  2.39110e-05
  3   3   4  28 -3.49810e-05
  3   3   4  31  1.56858e-05
  3   3   4  33  1.15728e-04
  3   3   4  34 -6.38024e-05
  3   3   4  37  1.78363e-04
  3   3   4  38 -1.75922e-04
  3   3   4  44 -1.12910e-04
  3   3   4  46 -3.64365e-05
  3   3   4  47  3.62020e-05
  3   3   4  57  2.81797e-05
  3   3   4  61 -2.50110e-04
  3   3   4  62 -2.52051e-04
  3   3   4  64 -1.65012e-05
  3   3   4  70  2.20984e-05
  3   3   4  72 -1.28016e-05
  3   3   4  78 -2.82346e-04
  3   3   4  83 -9.02541e-05
  3   3   4  84 -9.07057e-05
  3   3   4  90  1.47668e-04
  3   3   4  91  1.47869e-04
  3   3   4 100  2.37382e-05
  3   3   4 118 -2.83819e-05
  3   3   4 119 -2.86810e-05
  3   3   4 122  1.12542e-05
  3   3   4 123 -1.23090e-05
  3   3   4 137 -1.39951e-05
  3   3   4 142  4.00926e-05
  3   3   4 143  5.15174e-05
  3   3   4 145  1.33518e-05
  3   3   5   8  1.30920e-04
  3   3   5   9 -1.30717e-04
  3   3   5  11 -2.38995e-04
  3   3   5  15  8.03948e-05
  3   3   5  21 -9.77598e-05
  3   3   5  26 -2.87377e-05
  3   3   5  28  4.17385e-05
  3   3   5  31 -5.78475e-05
  3   3   5  33  3.92121e-04
  3   3   5  34  4.05813e-04
  3   3   5  44 -1.05826e-03
  3   3   5  46 -3.95780e-04
  3   3   5  47 -3.95871e-04
  3   3   5  48 -1.28459e-04
  3   3   5  54  1.29365e-04
  3   3   5  57 -2.14591e-04
  3   3   5  61 -5.56875e-05
  3   3   5  62  5.66696e-05
  3   3   5  64 -8.26991e-05
  3   3   5  65 -8.53182e-05
  3   3   5  70  7.40606e-05
  3   3   5  78  2.68355e-04
  3   3   5  83  7.64885e-05
  3   3   5  84 -7.66575e-05
  3   3   5  90 -1.14714e-04
  3   3   5  91  1.14791e-04
  3   3   5  94  2.58205e-05
  3   3   5  95  2.13131e-05
  3   3   5  96  1.08050e-03
  3   3   5 100 -3.86718e-05
  3   3   5 110 -1.13846e-05
  3   3   5 111  1.07324e-05
  3   3   5 116  2.83205e-05
  3   3   5 117 -2.92478e-05
  3   3   5 118  6.99200e-05
  3   3   5 119 -6.28774e-05
  3   3   5 122  1.73230e-05
  3   3   5 123  1.73918e-05
  3   3   5 124 -1.91272e-05
  3   3   5 132  2.00245e-04
  3   3   5 133  1.68511e-05
  3   3   5 140  4.09599e-05
  3   3   5 142 -1.95616e-05
  3   3   5 143  1.75913e-05
  3   3   5 144  1.12328e-05
  3   3   5 145 -1.29562e-05
  3   3   5 147 -1.40915e-05
  3   3   5 148 -1.12283e-05
  3   3   5 149 -1.06153e-05
  3   3   6  10 -1.79380e-05
  3   3   6  13 -1.76197e-04
  3   3   6  14 -4.76705e-04
  3   3   6  17 -2.00748e-04
  3   3   6  20  1.18714e-05
  3   3   6  22 -2.61228e-04
  3   3   6  23  7.07834e-05
  3   3   6  24 -6.03436e-05
  3   3   6  27  2.75412e-05
  3   3   6  30 -6.97648e-04
  3   3   6  34  7.61911e-05
  3   3   6  35 -1.62447e-04
  3   3   6  36  4.76858e-05
  3   3   6  37  4.04562e-05
  3   3   6  41 -3.76905e-05
  3   3   6  42 -1.67739e-05
  3   3   6  44 -7.14102e-05
  3   3   6  45 -8.02200e-05
  3   3   6  46  1.61628e-05
  3   3   6  51  4.01488e-05
  3   3   6  53 -1.93531e-04
  3   3   6  55  3.92592e-05
  3   3   6  58 -2.77561e-04
  3   3   6  60  1.27756e-05
  3   3   6  65  6.55443e-05
  3   3   6  68 -7.63645e-05
  3   3   6  69  2.68232e-05
  3   3   6  70 -2.72829e-05
  3   3   6  71  5.05379e-05
  3   3   6  76  5.87047e-05
  3   3   6  79 -1.19436e-05
  3   3   6  82  2.73534e-05
  3   3   6  92 -2.59414e-05
  3   3   6  93 -5.40429e-04
  3   3   6  97  6.18505e-04
  3   3   6  98 -1.59316e-05
  3   3   6  99  2.29027e-05
  3   3   6 102 -2.00744e-04
  3   3   6 103 -3.06239e-04
  3   3   6 105  1.80774e-04
  3   3   6 108 -2.77208e-04
  3   3   6 109  2.81717e-04
  3   3   6 115 -9.91809e-05
  3   3   6 121  9.32397e-05
  3   3   6 125 -2.04091e-04
  3   3   6 130 -5.70317e-04
  3   3   6 132 -3.59321e-05
  3   3   6 139 -7.34388e-05
  3   3   6 141 -8.29595e-04
  3   3   6 146 -1.34233e-04
  3   3   6 155 -5.54230e-05
  3   3   6 164 -2.21937e-05
  3   3   6 168 -2.36809e-05
  3   3   6 170  1.39933e-05
  3   3   6 172  1.81708e-05
  3   3   6 176  7.14785e-05
  3   3   6 177  9.05396e-05
  3   3   7   7  1.57045e-04
  3   3   7  13 -7.96018e-05
  3   3   7  14  1.01704e-03
  3   3   7  17  2.29949e-05
  3   3   7  18 -3.08288e-05
  3   3   7  19  2.03600e-05
  3   3   7  22  3.64532e-04
  3   3   7  23  2.18709e-05
  3   3   7  27 -1.73202e-05
  3   3   7  30  7.72435e-04
  3   3   7  32 -1.70452e-05
  3   3   7  34 -1.18458e-04
  3   3   7  35 -4.65455e-05
  3   3   7  37 -2.43532e-05
  3   3   7  39 -1.59130e-05
  3   3   7  40  1.23758e-05
  3   3   7  41 -3.86511e-05
  3   3   7  42  4.53891e-05
  3   3   7  43 -1.74548e-05
  3   3   7  44 -3.85103e-04
  3   3   7  45 -3.91993e-04
  3   3   7  46 -5.41632e-05
  3   3   7  48 -1.52760e-05
  3   3   7  49 -1.54212e-05
  3   3   7  52 -2.20384e-05
  3   3   7  53  2.16008e-04
  3   3   7  55 -1.49163e-05
  3   3   7  56  1.49651e-05
  3   3   7  58  2.15100e-04
  3   3   7  59 -4.25070e-04
  3   3   7  60 -1.03961e-04
  3   3   7  65  2.77238e-05
  3   3   7  66  3.79447e-04
  3   3   7  67 -4.15925e-04
  3   3   7  76  2.43466e-05
  3   3   7  81 -1.29597e-05
  3   3   7  92  2.03752e-05
  3   3   7  93  4.01503e-04
  3   3   7  97 -5.96104e-04
  3   3   7  99 -1.73660e-05
  3   3   7 102  1.89584e-04
  3   3   7 104  1.82476e-04
  3   3   7 105 -8.61850e-05
  3   3   7 108  1.89350e-04
  3   3   7 114  2.64690e-04
  3   3   7 121 -4.79648e-05
  3   3   7 124  6.62422e-04
  3   3   7 125  6.96272e-04
  3   3   7 130  6.33420e-04
  3   3   7 131 -7.38997e-04
  3   3   7 132  4.09208e-05
  3   3   7 133 -1.91752e-05
  3   3   7 138 -1.18714e-04
  3   3   7 139  6.96030e-05
  3   3   7 140 -1.00144e-03
  3   3   7 141  8.46831e-04
  3   3   7 146 -3.78226e-04
  3   3   7 147  3.74227e-04
  3   3   7 155  5.26667e-05
  3   3   7 160  6.92787e-05
  3   3   7 168  3.15482e-05
  3   3   7 169 -1.52968e-05
  3   3   7 172 -3.31521e-05
  3   3   7 173  1.07793e-05
  3   3   7 177 -6.24562e-05
  3   3   8   8 -2.95439e-05
  3   3   8   9  2.99516e-05
  3   3   8  11 -1.68777e-04
  3   3   8  15  3.24377e-04
  3   3   8  26  1.79767e-04
  3   3   8  28 -1.95280e-04
  3   3   8  31  3.86196e-05
  3   3   8  33  4.53833e-04
  3   3   8  34  4.47076e-04
  3   3   8  37 -1.59978e-04
  3   3   8  38 -1.61394e-04
  3   3   8  44 -1.83657e-04
  3   3   8  48  2.05436e-05
  3   3   8  49  2.43009e-05
  3   3   8  54 -2.44233e-04
  3   3   8  57 -1.61210e-04
  3   3   8  61  1.51562e-05
  3   3   8  62 -1.68958e-05
  3   3   8  64 -7.79410e-05
  3   3   8  65 -7.76044e-05
  3   3   8  70  3.85932e-04
  3   3   8  72  1.12952e-04
  3   3   8  78 -1.05422e-05
  3   3   8  94  1.19453e-04
  3   3   8  95  1.19661e-04
  3   3   8 106  7.14991e-05
  3   3   8 107  7.14859e-05
  3   3   8 110 -1.43560e-05
  3   3   8 111  1.43506e-05
  3   3   8 112 -5.64651e-05
  3   3   8 116  5.76672e-05
  3   3   8 117 -5.58519e-05
  3   3   8 118  2.66126e-05
  3   3   8 119 -2.63478e-05
  3   3   8 122  6.07371e-05
  3   3   8 123  6.06370e-05
  3   3   8 126  2.31027e-05
  3   3   8 128 -4.24513e-05
  3   3   8 129 -4.23773e-05
  3   3   8 134 -2.62198e-05
  3   3   8 142  1.78308e-04
  3   3   8 143 -1.77000e-04
  3   3   8 144  1.92628e-04
  3   3   8 145 -1.91820e-04
  3   3   8 148 -2.33418e-05
  3   3   8 149 -2.33098e-05
  3   3   8 152 -6.28590e-05
  3   3   8 153 -1.48303e-05
  3   3   9   8  3.03504e-05
  3   3   9   9  2.74411e-05
  3   3   9  14 -1.01102e-05
  3   3   9  21 -8.42534e-05
  3   3   9  26  1.52755e-05
  3   3   9  28 -2.99110e-05
  3   3   9  30 -6.19279e-05
  3   3   9  31  3.53155e-05
  3   3   9  34  6.63031e-04
  3   3   9  44  9.90004e-04
  3   3   9  46 -1.44568e-05
  3   3   9  48  1.47697e-05
  3   3   9  57  3.35165e-05
  3   3   9  61 -1.52791e-04
  3   3   9  65  1.96887e-04
  3   3   9  66 -8.49081e-05
  3   3   9  70  1.21935e-05
  3   3   9  75 -1.73859e-05
  3   3   9  78 -1.20192e-04
  3   3   9  83 -8.95427e-05
  3   3   9  84 -8.95972e-05
  3   3   9  86 -3.52394e-05
  3   3   9  87 -3.51377e-05
  3   3   9  90  6.49469e-05
  3   3   9  91  6.49635e-05
  3   3   9  94 -3.79428e-05
  3   3   9  95  4.21836e-05
  3   3   9  97  1.85825e-04
  3   3   9 100  1.52583e-05
  3   3   9 107 -1.65382e-05
  3   3   9 110 -4.28195e-05
  3   3   9 111 -4.19381e-05
  3   3   9 112 -3.11625e-05
  3   3   9 116 -1.40737e-04
  3   3   9 117 -1.45836e-04
  3   3   9 118 -1.62101e-05
  3   3   9 119 -1.49624e-05
  3   3   9 122 -2.94165e-05
  3   3   9 123  3.18941e-05
  3   3   9 126  3.16818e-05
  3   3   9 128 -1.65021e-05
  3   3   9 129  1.75542e-05
  3   3   9 130 -3.38085e-05
  3   3   9 137 -1.15002e-05
  3   3   9 141 -1.48998e-04
  3   3   9 145  1.42759e-04
  3   3   9 148 -2.14404e-05
  3   3   9 149  2.14125e-05
  3   3  10   8  1.67744e-04
  3   3  10   9  1.68847e-04
  3   3  10  11  4.77412e-04
  3   3  10  14  1.29007e-04
  3   3  10  15 -4.84574e-04
  3   3  10  26  3.84806e-04
  3   3  10  28 -2.67931e-04
  3   3  10  30 -1.09735e-04
  3   3  10  31 -9.77318e-05
  3   3  10  34 -5.37801e-05
  3   3  10  37 -5.98725e-04
  3   3  10  38  6.00457e-04
  3   3  10  42  3.42353e-04
  3   3  10  44  2.06742e-05
  3   3  10  54 -4.53276e-04
  3   3  10  57 -2.72262e-04
  3   3  10  58  1.31632e-04
  3   3  10  61  8.00854e-05
  3   3  10  65  3.09774e-05
  3   3  10  66  3.52140e-05
  3   3  10  70  4.16004e-04
  3   3  10  72  1.69442e-04
  3   3  10  74 -2.68689e-05
  3   3  10  75  3.67568e-05
  3   3  10  94  4.18110e-04
  3   3  10  95 -4.20347e-04
  3   3  10  97  8.75598e-05
  3   3  10 100 -1.06740e-04
  3   3  10 106  1.73401e-04
  3   3  10 107 -1.64745e-04
  3   3  10 110  1.14128e-04
  3   3  10 111  1.14765e-04
  3   3  10 112  2.33714e-04
  3   3  10 116 -5.86950e-05
  3   3  10 117 -5.78563e-05
  3   3  10 118 -1.51056e-04
  3   3  10 119 -1.50623e-04
  3   3  10 122 -3.76844e-05
  3   3  10 123  3.80140e-05
  3   3  10 125 -1.07516e-05
  3   3  10 126 -1.29738e-04
  3   3  10 128  2.57056e-04
  3   3  10 129 -2.56693e-04
  3   3  10 130 -2.41880e-05
  3   3  10 132 -8.13352e-05
  3   3  10 134  7.27177e-05
  3   3  10 137  4.73191e-05
  3   3  10 141 -1.03843e-04
  3   3  10 145 -3.85036e-05
  3   3  10 148  1.27250e-04
  3   3  10 149 -1.27623e-04
  3   3  10 152  4.28411e-05
  3   3  10 153  2.72311e-05
  3   3  10 170 -1.97849e-05
  3   3  10 174 -6.26805e-05
  3   3  11  13 -1.62256e-04
  3   3  11  14  2.74645e-05
  3   3  11  16 -1.00429e-05
  3   3  11  17 -1.24324e-04
  3   3  11  18 -3.49302e-05
  3   3  11  19 -1.23358e-05
  3   3  11  20  1.51899e-05
  3   3  11  22  6.99703e-04
  3   3  11  23 -4.38174e-05
  3   3  11  25 -2.87693e-05
  3   3  11  26  3.59194e-05
  3   3  11  30  1.18222e-04
  3   3  11  35  8.70119e-05
  3   3  11  36 -5.96190e-05
  3   3  11  39 -1.90609e-05
  3   3  11  40 -1.25737e-05
  3   3  11  41 -1.87813e-03
  3   3  11  42  1.25805e-04
  3   3  11  43  2.28751e-05
  3   3  11  50  1.37514e-05
  3   3  11  51 -1.13420e-05
  3   3  11  52 -1.64194e-05
  3   3  11  53  4.25387e-04
  3   3  11  55 -1.06028e-05
  3   3  11  58 -9.26044e-05
  3   3  11  59 -1.21540e-03
  3   3  11  60  1.55349e-04
  3   3  11  61  6.08687e-05
  3   3  11  66  7.80381e-05
  3   3  11  68 -7.45519e-05
  3   3  11  76 -1.15346e-05
  3   3  11  78 -1.73084e-05
  3   3  11  79 -1.72434e-05
  3   3  11  80 -1.33341e-05
  3   3  11  82  2.86509e-05
  3   3  11  83 -1.14012e-05
  3   3  11  84 -1.18996e-05
  3   3  11  88  1.34341e-05
  3   3  11  90  3.47076e-05
  3   3  11  91 -4.38288e-05
  3   3  11  92 -1.73125e-05
  3   3  11  93  5.08893e-04
  3   3  11  96  1.26821e-03
  3   3  11  97  9.77610e-05
  3   3  11  99 -7.14330e-05
  3   3  11 102  1.61766e-04
  3   3  11 104 -1.32033e-05
  3   3  11 105  2.82395e-04
  3   3  11 107  4.66384e-05
  3   3  11 108  1.97876e-05
  3   3  11 114 -1.32756e-05
  3   3  11 115  3.40470e-05
  3   3  11 120 -3.37055e-04
  3   3  11 121  9.63359e-05
  3   3  11 124 -1.26118e-05
  3   3  11 125 -1.54456e-05
  3   3  11 129  4.83667e-05
  3   3  11 130  4.93976e-05
  3   3  11 132 -1.39680e-04
  3   3  11 133  1.30664e-05
  3   3  11 134 -3.64675e-05
  3   3  11 139 -2.30073e-04
  3   3  11 140  1.53529e-05
  3   3  11 141  1.82558e-04
  3   3  11 145  2.49958e-05
  3   3  11 146 -9.26719e-05
  3   3  11 147 -1.45816e-05
  3   3  11 153  2.24252e-05
  3   3  11 154  1.34284e-05
  3   3  11 156  1.49922e-05
  3   3  11 157 -3.39155e-05
  3   3  11 161  1.09305e-05
  3   3  11 164  2.85314e-05
  3   3  11 168  1.51936e-05
  3   3  11 172 -2.68313e-05
  3   3  11 173 -6.98232e-05
  3   3  11 177 -2.66041e-05
  3   3  12  10 -3.11776e-05
  3   3  12  12 -1.24194e-05
  3   3  12  13  6.17898e-05
  3   3  12  14  1.36068e-04
  3   3  12  16  1.27998e-04
  3   3  12  17  2.09350e-05
  3   3  12  18  6.32942e-05
  3   3  12  20 -5.35753e-05
  3   3  12  22  6.85085e-04
  3   3  12  23  1.28397e-04
  3   3  12  25 -1.69116e-05
  3   3  12  26 -1.69326e-05
  3   3  12  29 -1.04042e-05
  3   3  12  30  6.78442e-05
  3   3  12  37  2.29323e-04
  3   3  12  41  4.03109e-05
  3   3  12  42  2.91782e-04
  3   3  12  44  4.48026e-04
  3   3  12  45 -4.50935e-04
  3   3  12  52 -1.17978e-05
  3   3  12  53  3.26406e-04
  3   3  12  55 -1.06633e-04
  3   3  12  58 -3.02904e-05
  3   3  12  59  5.37056e-05
  3   3  12  60  8.64475e-05
  3   3  12  61 -5.38443e-05
  3   3  12  63  1.42864e-04
  3   3  12  66 -1.21414e-05
  3   3  12  67  1.90873e-05
  3   3  12  68  1.78836e-05
  3   3  12  71  1.07070e-05
  3   3  12  76 -4.40984e-05
  3   3  12  77  1.24490e-05
  3   3  12  81  1.15408e-05
  3   3  12  82  1.10581e-05
  3   3  12  84  1.07337e-05
  3   3  12  86 -1.60754e-05
  3   3  12  87 -2.08003e-05
  3   3  12  92  2.50702e-05
  3   3  12  93  3.78705e-04
  3   3  12  96 -5.15476e-05
  3   3  12  97  1.26834e-04
  3   3  12  98  4.12259e-04
  3   3  12  99 -4.06074e-05
  3   3  12 102  1.25868e-04
  3   3  12 104 -4.20167e-04
  3   3  12 105  2.49853e-05
  3   3  12 120 -1.24526e-05
  3   3  12 121  6.12459e-05
  3   3  12 124 -5.38809e-04
  3   3  12 125 -3.41982e-05
  3   3  12 127  2.12703e-05
  3   3  12 129 -1.13781e-05
  3   3  12 130  3.15568e-05
  3   3  12 132 -4.50498e-05
  3   3  12 133  5.50574e-04
  3   3  12 139 -1.64524e-04
  3   3  12 141  7.32385e-05
  3   3  12 145 -4.90794e-05
  3   3  12 146 -3.03742e-05
  3   3  12 157  2.75181e-05
  3   3  12 158 -2.46899e-05
  3   3  12 159  2.71499e-05
  3   3  12 161  4.54680e-05
  3   3  12 162 -2.91858e-05
  3   3  12 163 -8.83000e-05
  3   3  12 164  1.26362e-05
  3   3  12 168  1.16167e-05
  3   3  12 170  2.27014e-05
  3   3  12 172 -3.12675e-05
  3   3  12 174  3.09340e-05
  3   3  13   8  4.70703e-05
  3   3  13   9 -4.63406e-05
  3   3  13  11 -1.51171e-05
  3   3  13  15  2.54611e-04
  3   3  13  21  1.97157e-05
  3   3  13  26  1.00434e-04
  3   3  13  28 -7.72834e-05
  3   3  13  31  2.95814e-04
  3   3  13  33 -2.74523e-04
  3   3  13  34 -2.72879e-04
  3   3  13  37 -5.09940e-05
  3   3  13  38 -5.14421e-05
  3   3  13  44 -1.41387e-05
  3   3  13  46  9.23880e-05
  3   3  13  47  9.16429e-05
  3   3  13  48 -2.05316e-05
  3   3  13  49 -2.07345e-05
  3   3  13  54 -7.55791e-05
  3   3  13  57  2.12425e-05
  3   3  13  61  2.97717e-05
  3   3  13  62 -3.00211e-05
  3   3  13  64  4.66904e-04
  3   3  13  65  4.49472e-04
  3   3  13  70 -1.20006e-04
  3   3  13  72 -6.98810e-05
  3   3  13  75  1.89139e-05
  3   3  13  86 -4.84910e-05
  3   3  13  87  4.79676e-05
  3   3  13  94 -1.50692e-04
  3   3  13  95 -1.46983e-04
  3   3  13 100 -2.97440e-05
  3   3  13 106 -2.10022e-05
  3   3  13 107 -2.11140e-05
  3   3  13 110  2.46336e-05
  3   3  13 111 -2.47030e-05
  3   3  13 112  1.31240e-05
  3   3  13 116  5.64904e-05
  3   3  13 117 -5.76147e-05
  3   3  13 118  2.42843e-05
  3   3  13 119 -2.68906e-05
  3   3  13 122  1.03667e-04
  3   3  13 123  1.03490e-04
  3   3  13 126 -4.38563e-05
  3   3  13 128 -1.32547e-04
  3   3  13 129 -1.32441e-04
  3   3  13 134  1.84140e-05
  3   3  13 137 -2.41936e-05
  3   3  13 142 -3.62403e-05
  3   3  13 143  3.91345e-05
  3   3  13 144  5.20856e-05
  3   3  13 145 -5.19189e-05
  3   3  13 148  2.01228e-05
  3   3  13 149  1.98343e-05
  3   3  13 152  1.09357e-04
  3   3  13 153  1.11715e-05
  3   3  13 158  1.40054e-05
  3   3  13 174  1.07390e-05
  3   3  14   8  9.01610e-05
  3   3  14   9 -8.99932e-05
  3   3  14  11  1.16222e-05
  3   3  14  15  9.87319e-05
  3   3  14  21  1.41509e-05
  3   3  14  28  5.09624e-05
  3   3  14  31  4.32877e-05
  3   3  14  37  1.04697e-04
  3   3  14  38  1.04977e-04
  3   3  14  44  1.41880e-04
  3   3  14  46  1.04810e-05
  3   3  14  47  1.12665e-05
  3   3  14  48 -5.05211e-05
  3   3  14  54 -8.03699e-05
  3   3  14  57 -1.01587e-04
  3   3  14  61 -1.01812e-05
  3   3  14  62  1.03589e-05
  3   3  14  70  2.26845e-05
  3   3  14  72 -1.43366e-05
  3   3  14  78  1.30270e-04
  3   3  14  86 -3.76908e-05
  3   3  14  87  3.76997e-05
  3   3  14  90 -3.20097e-05
  3   3  14  91  3.19724e-05
  3   3  14  94 -9.62387e-05
  3   3  14  95 -9.41893e-05
  3   3  14 100  9.69270e-05
  3   3  14 110 -1.30047e-04
  3   3  14 111  1.28906e-04
  3   3  14 112  9.22913e-05
  3   3  14 116  3.16414e-04
  3   3  14 117 -3.18958e-04
  3   3  14 118  8.84959e-05
  3   3  14 119 -7.82055e-05
  3   3  14 122 -1.08859e-04
  3   3  14 123 -1.10325e-04
  3   3  14 126 -4.60950e-05
  3   3  14 128  5.43963e-05
  3   3  14 129  5.45701e-05
  3   3  14 142 -2.73795e-04
  3   3  14 143  2.69414e-04
  3   3  14 144 -7.76958e-05
  3   3  14 145  7.74229e-05
  3   3  14 152 -2.11921e-05
  3   3  15   7  1.69280e-05
  3   3  15  10  1.13500e-05
  3   3  15  12 -4.61884e-05
  3   3  15  13  1.90271e-04
  3   3  15  14 -1.98566e-04
  3   3  15  16 -2.35898e-05
  3   3  15  17 -9.74455e-04
  3   3  15  20  1.86324e-05
  3   3  15  22 -3.05221e-04
  3   3  15  23  2.18568e-05
  3   3  15  25 -2.47954e-05
  3   3  15  26 -2.25288e-05
  3   3  15  30 -1.89694e-04
  3   3  15  35  1.26944e-04
  3   3  15  39 -4.17981e-05
  3   3  15  40  8.94889e-05
  3   3  15  41  1.76381e-04
  3   3  15  42 -2.02045e-04
  3   3  15  44 -2.15177e-05
  3   3  15  45  2.18215e-05
  3   3  15  50  1.19364e-05
  3   3  15  52 -1.92850e-05
  3   3  15  53 -2.26560e-04
  3   3  15  55 -3.89944e-05
  3   3  15  58  3.55655e-05
  3   3  15  60  4.20162e-04
  3   3  15  61 -5.68699e-05
  3   3  15  63 -6.85895e-05
  3   3  15  67 -1.15774e-04
  3   3  15  68  2.00829e-04
  3   3  15  71 -3.34123e-05
  3   3  15  74  2.74961e-05
  3   3  15  76 -3.37565e-04
  3   3  15  79 -1.04942e-05
  3   3  15  80  1.69711e-04
  3   3  15  81  1.80581e-04
  3   3  15  83 -2.91733e-05
  3   3  15  88  6.01957e-05
  3   3  15  89 -2.17930e-05
  3   3  15  90  5.27198e-05
  3   3  15  92  1.75691e-04
  3   3  15  93 -2.58653e-04
  3   3  15  96 -1.39573e-04
  3   3  15  98 -3.06280e-05
  3   3  15 102 -8.34494e-05
  3   3  15 103  5.26359e-05
  3   3  15 105  4.26111e-05
  3   3  15 108 -3.14549e-05
  3   3  15 113 -1.04986e-04
  3   3  15 114 -3.40655e-05
  3   3  15 115 -7.19564e-05
  3   3  15 120 -9.43101e-05
  3   3  15 121 -5.81827e-05
  3   3  15 125 -7.86464e-05
  3   3  15 130 -9.13630e-05
  3   3  15 131 -4.53561e-05
  3   3  15 132  6.25505e-05
  3   3  15 133 -1.75743e-04
  3   3  15 135  1.03780e-04
  3   3  15 136 -2.98780e-05
  3   3  15 137 -3.02668e-05
  3   3  15 138  3.06953e-05
  3   3  15 139  3.75526e-05
  3   3  15 141 -1.39595e-04
  3   3  15 146  2.02278e-05
  3   3  15 150 -1.48511e-04
  3   3  15 151  5.29930e-05
  3   3  15 153  4.52748e-05
  3   3  15 154  2.98731e-05
  3   3  15 155  9.32979e-05
  3   3  15 157 -1.81638e-05
  3   3  15 158 -1.42240e-05
  3   3  15 159  3.59346e-05
  3   3  15 160  1.84269e-05
  3   3  15 161 -5.61944e-05
  3   3  15 162  2.69189e-05
  3   3  15 163 -1.49303e-05
  3   3  15 167  1.00273e-04
  3   3  15 169  2.17660e-05
  3   3  15 171  1.27292e-05
  3   3  15 175  2.30722e-05
  3   3  15 177  1.83873e-05
  3   3  16  10 -6.68597e-05
  3   3  16  13  4.57873e-04
  3   3  16  14  2.40696e-05
  3   3  16  16  2.48936e-05
  3   3  16  17  4.54856e-05
  3   3  16  19  2.68109e-05
  3   3  16  20  2.67101e-05
  3   3  16  22  7.77742e-05
  3   3  16  23  2.07369e-05
  3   3  16  29 -2.03236e-04
  3   3  16  30  1.27264e-04
  3   3  16  35  3.30883e-04
  3   3  16  36 -3.12700e-04
  3   3  16  37  5.41087e-05
  3   3  16  39 -1.21668e-04
  3   3  16  42  1.83992e-04
  3   3  16  44 -4.38186e-05
  3   3  16  45  4.46221e-05
  3   3  16  46 -3.36492e-05
  3   3  16  50 -2.23483e-05
  3   3  16  51  3.10677e-05
  3   3  16  52 -1.28895e-04
  3   3  16  53  1.59763e-04
  3   3  16  58 -8.32410e-05
  3   3  16  59 -1.83563e-04
  3   3  16  60  3.46960e-05
  3   3  16  61  1.51904e-05
  3   3  16  66  1.82902e-05
  3   3  16  67  2.54731e-05
  3   3  16  68  3.37280e-04
  3   3  16  71 -2.43430e-05
  3   3  16  74  1.06105e-05
  3   3  16  76 -9.37890e-05
  3   3  16  78 -1.33304e-05
  3   3  16  79 -1.35276e-05
  3   3  16  81  9.20692e-05
  3   3  16  82  2.14951e-05
  3   3  16  83 -1.58513e-05
  3   3  16  85  7.56449e-05
  3   3  16  88 -2.14533e-05
  3   3  16  93  1.11038e-04
  3   3  16  99 -2.35970e-05
  3   3  16 102  4.38544e-05
  3   3  16 103 -1.50560e-05
  3   3  16 108 -1.92694e-05
  3   3  16 113  3.46722e-05
  3   3  16 115  5.21111e-05
  3   3  16 121 -1.08785e-05
  3   3  16 125  4.27352e-05
  3   3  16 130  2.35173e-05
  3   3  16 131  1.57734e-04
  3   3  16 132 -2.68972e-05
  3   3  16 133 -1.19571e-05
  3   3  16 135  1.51899e-05
  3   3  16 139 -5.66264e-05
  3   3  16 140 -1.90207e-04
  3   3  16 141  4.68442e-05
  3   3  16 146 -4.99870e-05
  3   3  16 150  8.80781e-05
  3   3  16 151  1.24413e-04
  3   3  16 154 -3.55967e-05
  3   3  16 155 -6.70266e-05
  3   3  16 157 -1.44655e-05
  3   3  16 158  1.75413e-05
  3   3  16 159  1.58841e-05
  3   3  16 160 -3.10217e-05
  3   3  16 161 -1.27143e-05
  3   3  16 162  1.30553e-05
  3   3  16 163  1.57863e-05
  3   3  16 167  2.30527e-05
  3   3  16 168  1.99300e-05
  3   3  16 171  1.81211e-05
  3   3  16 173  1.45761e-05
  3   3  16 175  1.42289e-05
  3   3  16 176 -1.64085e-05
  3   3  17   7  4.91618e-04
  3   3  17  12  2.05196e-04
  3   3  17  13  2.04817e-05
  3   3  17  14  5.07931e-05
  3   3  17  17  1.37911e-04
  3   3  17  23 -1.75182e-04
  3   3  17  30  1.17129e-04
  3   3  17  34  2.30739e-04
  3   3  17  35 -8.06866e-05
  3   3  17  39 -3.42136e-04
  3   3  17  41 -7.33562e-05
  3   3  17  42  2.74786e-04
  3   3  17  43  1.79189e-05
  3   3  17  49 -1.44999e-05
  3   3  17  50 -6.22436e-05
  3   3  17  51 -1.41953e-04
  3   3  17  52  2.13391e-04
  3   3  17  56  9.66370e-05
  3   3  17  58  3.19268e-05
  3   3  17  59  3.07269e-05
  3   3  17  60  3.01751e-04
  3   3  17  63 -2.06924e-04
  3   3  17  65 -4.39025e-05
  3   3  17  66 -1.07959e-05
  3   3  17  68 -1.50626e-04
  3   3  17  69  2.08937e-04
  3   3  17  70 -2.08417e-04
  3   3  17  73 -2.09509e-04
  3   3  17  76  7.13248e-05
  3   3  17  81 -2.45194e-05
  3   3  17  82  2.00610e-04
  3   3  17  84  1.25354e-04
  3   3  17  85  1.25502e-04
  3   3  17  88 -1.59494e-05
  3   3  17  89  2.06582e-04
  3   3  17  92  2.18582e-04
  3   3  17  93 -3.12405e-05
  3   3  17  94  1.95314e-04
  3   3  17  96 -2.17984e-04
  3   3  17  97 -2.71048e-05
  3   3  17  98  5.64024e-05
  3   3  17  99  1.48580e-05
  3   3  17 100 -7.96034e-05
  3   3  17 102 -1.79141e-05
  3   3  17 103  2.11495e-04
  3   3  17 104  7.40494e-05
  3   3  17 108  8.49792e-05
  3   3  17 109 -1.14659e-04
  3   3  17 113 -2.00172e-04
  3   3  17 114  1.42997e-04
  3   3  17 115  6.28966e-05
  3   3  17 116  2.87303e-04
  3   3  17 120  1.92004e-04
  3   3  17 121  9.44026e-05
  3   3  17 125  5.94030e-05
  3   3  17 127 -1.79605e-04
  3   3  17 129  2.26428e-04
  3   3  17 130  4.85219e-05
  3   3  17 132  4.59542e-05
  3   3  17 138 -5.21753e-05
  3   3  17 139  2.28460e-05
  3   3  17 141  5.33815e-05
  3   3  17 145  2.15381e-04
  3   3  17 146 -5.20083e-05
  3   3  17 147  1.90435e-04
  3   3  17 150  1.93249e-04
  3   3  17 151 -2.57501e-04
  3   3  17 155  3.99789e-05
  3   3  17 156 -1.14140e-04
  3   3  17 164 -2.92327e-04
  3   3  17 165  8.76299e-05
  3   3  17 167  1.46601e-04
  3   3  17 168 -1.40798e-04
  3   3  17 172 -1.78765e-04
  3   3  17 173  1.38019e-05
  3   3  17 176 -2.07720e-04
  3   3  17 177 -1.40691e-04
  3   3  18  13  2.57615e-04
  3   3  18  14  1.08958e-05
  3   3  18  17  9.40998e-05
  3   3  18  22 -1.95530e-05
  3   3  18  23 -8.15797e-05
  3   3  18  29 -1.02888e-04
  3   3  18  30  5.96873e-05
  3   3  18  34  1.51984e-05
  3   3  18  36 -2.06337e-04
  3   3  18  39  1.78934e-04
  3   3  18  42  3.02217e-05
  3   3  18  49 -1.49753e-05
  3   3  18  50  1.83868e-04
  3   3  18  51  2.01960e-04
  3   3  18  52  3.77409e-05
  3   3  18  53  1.26745e-04
  3   3  18  55  1.09698e-04
  3   3  18  56  1.51940e-04
  3   3  18  58  4.45758e-05
  3   3  18  59 -2.14534e-04
  3   3  18  60 -6.96293e-05
  3   3  18  65  1.59418e-05
  3   3  18  66 -1.67259e-05
  3   3  18  67 -2.12510e-04
  3   3  18  68 -1.36367e-04
  3   3  18  69  5.88600e-05
  3   3  18  70 -5.90616e-05
  3   3  18  72 -1.15317e-05
  3   3  18  74  2.83271e-05
  3   3  18  76  1.03340e-04
  3   3  18  81 -1.00895e-04
  3   3  18  85 -1.03547e-05
  3   3  18  88 -9.94958e-05
  3   3  18  91  1.92699e-04
  3   3  18  92 -1.59216e-04
  3   3  18  93 -3.17116e-05
  3   3  18  94  3.86670e-05
  3   3  18  97 -1.57560e-04
  3   3  18  98  2.02625e-04
  3   3  18  99  1.46694e-05
  3   3  18 102 -2.02901e-05
  3   3  18 103 -4.36404e-05
  3   3  18 107 -1.04690e-05
  3   3  18 108  9.97550e-05
  3   3  18 109 -2.09431e-04
  3   3  18 113 -1.59591e-04
  3   3  18 115 -8.34441e-05
  3   3  18 116 -3.66738e-05
  3   3  18 121  5.93878e-05
  3   3  18 125 -1.59622e-05
  3   3  18 127 -1.48990e-04
  3   3  18 129  3.31608e-05
  3   3  18 130  5.92243e-05
  3   3  18 131  1.99807e-04
  3   3  18 133 -9.02253e-05
  3   3  18 139 -9.68004e-05
  3   3  18 141 -2.79361e-05
  3   3  18 145  5.40990e-05
  3   3  18 146  2.24941e-04
  3   3  18 150 -1.75189e-04
  3   3  18 151 -2.16434e-04
  3   3  18 154  2.06906e-04
  3   3  18 155 -1.52531e-04
  3   3  18 157 -2.06335e-04
  3   3  18 160 -1.39659e-04
  3   3  18 164  3.81855e-04
  3   3  18 165 -2.06903e-04
  3   3  18 166  4.33498e-05
  3   3  18 167 -1.86805e-04
  3   3  18 168  2.04774e-04
  3   3  18 171  1.14362e-05
  3   3  18 172  2.09697e-04
  3   3  18 173  2.06369e-04
  3   3  18 176 -1.34274e-05
  3   3  18 177 -5.85448e-05
  3   4   5  18 -2.22415e-04
  3   4   5  29  8.97279e-04
  3   4   5  41  1.62332e-03
  3   4   5  43  4.70300e-04
  3   4   5  52 -2.38408e-04
  3   4   5  59 -5.66909e-04
  3   4   5  67 -3.45711e-04
  3   4   5  92  1.49177e-04
  3   4   5  98 -3.37324e-04
  3   4   5 103  2.16264e-04
  3   4   5 104  4.10839e-04
  3   4   5 109 -3.06316e-04
  3   4   5 120 -1.05980e-03
  3   4   5 150 -1.06327e-03
  3   4   5 154 -8.97356e-04
  3   4   5 156 -9.43616e-05
  3   4   5 157  2.16087e-05
  3   4   5 161 -1.50027e-04
  3   4   5 165  2.10834e-04
  3   4   5 169  7.30060e-05
  3   4   5 173 -9.68546e-05
  3   4   5 176  1.10481e-05
  3   4   6   8  5.31991e-05
  3   4   6   9 -5.46245e-05
  3   4   6  10 -5.19751e-05
  3   4   6  11 -5.19153e-05
  3   4   6  15 -1.76420e-04
  3   4   6  21  4.01623e-05
  3   4   6  26 -5.03031e-05
  3   4   6  27  1.35573e-04
  3   4   6  28 -1.12567e-04
  3   4   6  32  3.20125e-05
  3   4   6  33  1.77727e-04
  3   4   6  38  4.02742e-04
  3   4   6  47  4.54865e-04
  3   4   6  49  1.72631e-04
  3   4   6  56 -9.74615e-05
  3   4   6  57  9.77873e-05
  3   4   6  61 -1.11093e-04
  3   4   6  62  8.97301e-05
  3   4   6  64 -5.38690e-05
  3   4   6  94  9.44132e-05
  3   4   6  95 -9.49451e-05
  3   4   6  96  2.02886e-03
  3   4   6 100 -2.21985e-05
  3   4   6 106  5.10056e-05
  3   4   6 107  5.10397e-05
  3   4   6 110  1.72197e-04
  3   4   6 111 -1.73860e-04
  3   4   6 112  1.91456e-04
  3   4   6 114  7.19596e-04
  3   4   6 116 -1.00045e-04
  3   4   6 117 -1.02284e-04
  3   4   6 122 -1.08528e-05
  3   4   6 123  1.01353e-05
  3   4   6 126  1.01572e-04
  3   4   6 128  2.50810e-04
  3   4   6 129 -2.49417e-04
  3   4   6 131 -1.53297e-03
  3   4   6 133 -1.79473e-03
  3   4   6 134  4.98355e-05
  3   4   6 136  1.42909e-04
  3   4   6 138  1.24533e-03
  3   4   6 140 -1.73282e-03
  3   4   6 142  3.34931e-04
  3   4   6 143  2.98922e-04
  3   4   6 144 -3.82670e-04
  3   4   6 145  3.52855e-04
  3   4   6 147  1.15904e-03
  3   4   6 148 -8.68624e-05
  3   4   6 149  8.62505e-05
  3   4   6 152  1.96110e-04
  3   4   6 158 -1.65766e-05
  3   4   6 163  5.21254e-05
  3   4   6 166  1.66364e-05
  3   4   6 167  1.66770e-05
  3   4   7   8  1.01808e-04
  3   4   7   9 -1.03336e-04
  3   4   7  11 -2.43536e-05
  3   4   7  15 -4.68776e-04
  3   4   7  21 -1.72122e-04
  3   4   7  27  6.38478e-04
  3   4   7  28 -6.13308e-04
  3   4   7  31 -6.20984e-05
  3   4   7  32  6.42052e-05
  3   4   7  33  2.80478e-04
  3   4   7  38 -5.23735e-04
  3   4   7  45  5.32218e-05
  3   4   7  47  1.14143e-04
  3   4   7  49 -6.18379e-05
  3   4   7  56 -1.30072e-04
  3   4   7  57  1.28941e-04
  3   4   7  61 -6.21874e-04
  3   4   7  62 -5.96535e-04
  3   4   7  64 -2.49774e-04
  3   4   7  69  2.89216e-05
  3   4   7  73 -3.30924e-05
  3   4   7  74  5.37699e-05
  3   4   7  75 -5.43615e-05
  3   4   7  83 -2.60162e-05
  3   4   7  86 -9.40285e-05
  3   4   7  87  9.53948e-05
  3   4   7  94  1.02953e-05
  3   4   7  95 -1.05397e-05
  3   4   7 110  5.88965e-05
  3   4   7 111 -5.29176e-05
  3   4   7 116  1.51037e-05
  3   4   7 117  2.03435e-05
  3   4   7 118 -1.44109e-05
  3   4   7 119 -1.42747e-05
  3   4   7 122  7.82383e-05
  3   4   7 123 -7.87503e-05
  3   4   7 136 -3.16410e-05
  3   4   7 142  4.57643e-05
  3   4   7 143  1.02427e-04
  3   4   7 144 -1.73754e-05
  3   4   7 145  1.37102e-05
  3   4   8   7  6.20016e-04
  3   4   8  12 -2.21446e-04
  3   4   8  19 -2.59579e-04
  3   4   8  24  3.46943e-04
  3   4   8  36  1.53259e-05
  3   4   8  40  7.10852e-05
  3   4   8  51  1.46422e-04
  3   4   8  63 -1.49894e-04
  3   4   8  71 -9.84298e-05
  3   4   8  77 -4.56127e-05
  3   4   8  80  4.56031e-05
  3   4   8  85  9.95683e-05
  3   4   8  89  4.20130e-05
  3   4   8 159  2.62880e-05
  3   4   8 160  1.77076e-05
  3   4   9  14 -5.35641e-05
  3   4   9  22 -8.04516e-05
  3   4   9  30 -1.02325e-04
  3   4   9  35  2.04310e-05
  3   4   9  42 -1.87294e-04
  3   4   9  47 -1.59053e-05
  3   4   9  53 -1.42349e-04
  3   4   9  58  9.26772e-05
  3   4   9  93 -1.78937e-04
  3   4   9  97 -6.84489e-05
  3   4   9  99  5.00672e-05
  3   4   9 102 -8.79287e-05
  3   4   9 105 -3.03677e-05
  3   4   9 108  6.79937e-05
  3   4   9 115 -4.56646e-05
  3   4   9 121 -8.03077e-05
  3   4   9 125  1.33015e-05
  3   4   9 130  3.99848e-05
  3   4   9 132  1.40522e-04
  3   4   9 139  1.05209e-04
  3   4   9 141 -4.11764e-05
  3   4   9 146  5.32151e-05
  3   4   9 151  2.18364e-04
  3   4   9 155  2.08622e-04
  3   4   9 157  2.89238e-05
  3   4   9 160  3.25189e-05
  3   4   9 164 -1.12755e-05
  3   4   9 177  1.62614e-05
  3   4  10  13 -2.33204e-04
  3   4  10  17 -2.49759e-04
  3   4  10  22  8.36886e-05
  3   4  10  23  5.52729e-05
  3   4  10  33 -1.84413e-05
  3   4  10  35  1.05165e-04
  3   4  10  39  8.95964e-05
  3   4  10  42 -1.71774e-04
  3   4  10  50 -4.84349e-05
  3   4  10  60  3.46557e-05
  3   4  10  62 -1.08465e-04
  3   4  10  64  2.12223e-05
  3   4  10  68  8.96683e-05
  3   4  10  69  7.12344e-05
  3   4  10  70 -6.27356e-05
  3   4  10  72 -3.92720e-05
  3   4  10  76 -2.32423e-05
  3   4  10  78  2.13859e-05
  3   4  10  80  2.32034e-05
  3   4  10  81  6.74958e-05
  3   4  10  82 -2.49788e-05
  3   4  10  83  9.80945e-05
  3   4  10  84 -1.30396e-04
  3   4  10  86 -9.07591e-05
  3   4  10  87 -5.88353e-05
  3   4  10  88  1.70648e-05
  3   4  10  89  2.73104e-05
  3   4  10  90 -8.15864e-05
  3   4  10  91  5.27378e-05
  3   4  10  93  1.68718e-04
  3   4  10  98 -1.27864e-04
  3   4  10  99  4.36377e-05
  3   4  10 102  7.47661e-05
  3   4  10 106  1.05178e-04
  3   4  10 107 -9.19169e-05
  3   4  10 108 -6.34997e-05
  3   4  10 115  4.30971e-05
  3   4  10 121 -8.34194e-05
  3   4  10 132  1.29383e-04
  3   4  10 134 -8.77394e-05
  3   4  10 135  7.67279e-05
  3   4  10 139  9.48069e-05
  3   4  10 142 -2.85137e-04
  3   4  10 143  2.82395e-04
  3   4  10 144 -2.55019e-04
  3   4  10 146  4.42666e-05
  3   4  10 155 -1.88716e-04
  3   4  10 156 -1.32555e-05
  3   4  10 157  3.27809e-05
  3   4  10 158  6.42970e-05
  3   4  10 159  1.12916e-05
  3   4  10 160  2.84862e-05
  3   4  10 162 -2.05035e-05
  3   4  10 163  2.82941e-05
  3   4  10 170 -2.88238e-05
  3   4  10 171 -4.66608e-05
  3   4  11   8 -5.60621e-04
  3   4  11   9  5.61558e-04
  3   4  11  10 -1.18166e-04
  3   4  11  11  1.18162e-04
  3   4  11  15  8.10127e-04
  3   4  11  16  8.08257e-04
  3   4  11  20  4.35020e-05
  3   4  11  21  4.33416e-05
  3   4  11  25 -5.19689e-05
  3   4  11  28 -5.55403e-04
  3   4  11  31  2.18092e-04
  3   4  11  33  1.94774e-04
  3   4  11  34 -1.92475e-04
  3   4  11  38  1.16028e-03
  3   4  11  45  8.17906e-05
  3   4  11  47  8.01280e-04
  3   4  11  48 -1.46751e-04
  3   4  11  57  3.77484e-05
  3   4  11  62  1.42186e-03
  3   4  11  64  6.09334e-04
  3   4  11  65  5.86327e-04
  3   4  11  70  1.70054e-04
  3   4  11  75 -1.10316e-04
  3   4  11  86 -3.97736e-04
  3   4  11  87 -3.98696e-04
  3   4  11  94 -7.29379e-05
  3   4  11  95 -7.24271e-05
  3   4  11 100  9.10891e-05
  3   4  11 106 -1.32041e-05
  3   4  11 107 -1.31999e-05
  3   4  11 111 -1.09509e-05
  3   4  11 112  1.03003e-04
  3   4  11 117 -2.80340e-05
  3   4  11 118 -1.73546e-04
  3   4  11 119  1.73403e-04
  3   4  11 122 -1.68630e-04
  3   4  11 123 -1.67793e-04
  3   4  11 126 -2.55549e-05
  3   4  11 127  5.56994e-05
  3   4  11 128 -2.59230e-05
  3   4  11 130 -4.51030e-05
  3   4  11 134 -1.14218e-05
  3   4  11 144  3.66940e-05
  3   4  11 148 -8.51595e-05
  3   4  11 149 -8.48305e-05
  3   4  11 152 -4.91325e-05
  3   4  12   8 -2.21638e-05
  3   4  12   9 -2.40628e-05
  3   4  12  10 -3.91284e-05
  3   4  12  11  3.63967e-05
  3   4  12  14  4.68722e-05
  3   4  12  15 -1.65758e-04
  3   4  12  16 -1.68285e-04
  3   4  12  20  7.48847e-05
  3   4  12  21 -5.18772e-05
  3   4  12  25  3.99307e-05
  3   4  12  28  2.17429e-05
  3   4  12  30 -9.16914e-05
  3   4  12  31  2.06253e-05
  3   4  12  33 -1.73493e-05
  3   4  12  34 -1.57151e-05
  3   4  12  38  8.19589e-05
  3   4  12  45  1.20726e-05
  3   4  12  47 -1.80339e-05
  3   4  12  48  1.50754e-04
  3   4  12  54  2.52444e-05
  3   4  12  55  1.02171e-05
  3   4  12  57 -1.94059e-05
  3   4  12  62 -4.33095e-05
  3   4  12  64 -1.26972e-05
  3   4  12  70 -2.42467e-05
  3   4  12  78  3.10131e-04
  3   4  12  83  1.03636e-04
  3   4  12  87  1.12702e-05
  3   4  12  90 -4.30801e-05
  3   4  12  91  4.29802e-05
  3   4  12  94 -5.03664e-05
  3   4  12  95  2.14054e-05
  3   4  12  97  6.50333e-05
  3   4  12 100  1.25508e-05
  3   4  12 107  4.77037e-05
  3   4  12 110 -5.23389e-05
  3   4  12 111 -5.57494e-05
  3   4  12 112 -3.39750e-05
  3   4  12 117 -1.08782e-04
  3   4  12 118  4.66771e-05
  3   4  12 119 -4.61613e-05
  3   4  12 122  3.14426e-05
  3   4  12 123 -3.40291e-05
  3   4  12 126  5.87809e-05
  3   4  12 127  6.10783e-05
  3   4  12 128 -1.97694e-04
  3   4  12 134  2.48439e-05
  3   4  12 137  1.43792e-05
  3   4  12 141 -3.60951e-05
  3   4  12 142 -1.33261e-04
  3   4  12 143  1.34373e-04
  3   4  12 144 -1.59035e-04
  3   4  12 148 -7.88716e-05
  3   4  12 149 -7.43870e-05
  3   4  12 151  1.95415e-04
  3   4  12 152  4.58276e-05
  3   4  12 158 -4.80047e-05
  3   4  12 159 -4.80826e-05
  3   4  12 174  5.08057e-05
  3   4  12 175  5.28495e-05
  3   4  13   7 -2.28177e-04
  3   4  13  12 -4.01635e-05
  3   4  13  19 -1.57367e-04
  3   4  13  24 -1.04430e-04
  3   4  13  36 -2.26788e-05
  3   4  13  40  7.42446e-05
  3   4  13  51 -6.16744e-05
  3   4  13  63 -1.30327e-04
  3   4  13  71  1.24092e-04
  3   4  13  77  1.17157e-04
  3   4  13  80  1.55548e-05
  3   4  13  85 -1.51440e-05
  3   4  13  89 -7.32081e-05
  3   4  13  98 -1.08790e-05
  3   4  14  18  3.84120e-05
  3   4  14  29 -6.27523e-05
  3   4  14  41 -7.98964e-05
  3   4  14  43  1.29385e-04
  3   4  14  52  7.76336e-05
  3   4  14  59  7.58396e-05
  3   4  14  67  3.82059e-05
  3   4  14  92  2.35815e-04
  3   4  14  96 -1.15409e-04
  3   4  14 103  9.31590e-05
  3   4  14 104 -6.62763e-05
  3   4  14 109  2.21924e-05
  3   4  14 114  1.94091e-04
  3   4  14 124  1.82519e-04
  3   4  14 131 -2.37041e-04
  3   4  14 133 -7.77479e-05
  3   4  14 138 -6.25311e-05
  3   4  14 140 -3.97440e-04
  3   4  14 147  2.95335e-04
  3   4  14 150  1.98241e-04
  3   4  14 154  7.57054e-05
  3   4  14 156  2.51687e-05
  3   4  14 157 -1.38720e-05
  3   4  14 161  3.86771e-05
  3   4  14 165 -2.36215e-05
  3   4  14 169 -2.65748e-05
  3   4  14 173 -2.54262e-05
  3   4  15  10 -9.82950e-05
  3   4  15  11  9.87826e-05
  3   4  15  15 -7.51006e-05
  3   4  15  16 -7.44297e-05
  3   4  15  20 -2.47148e-05
  3   4  15  21  2.50905e-05
  3   4  15  25 -7.93594e-05
  3   4  15  28  1.84178e-05
  3   4  15  31 -2.73261e-05
  3   4  15  37  4.20508e-05
  3   4  15  38 -3.82643e-05
  3   4  15  45  2.47844e-05
  3   4  15  47  3.77179e-05
  3   4  15  48  4.23607e-05
  3   4  15  54  2.33417e-04
  3   4  15  55  2.49157e-04
  3   4  15  57  1.98053e-05
  3   4  15  62 -5.30079e-05
  3   4  15  64  1.70908e-05
  3   4  15  65 -1.27495e-05
  3   4  15  74  4.53023e-05
  3   4  15  75  3.68751e-05
  3   4  15  94  1.00766e-04
  3   4  15  95 -9.44169e-05
  3   4  15 101 -1.95070e-04
  3   4  15 107  2.89305e-04
  3   4  15 110 -2.66321e-04
  3   4  15 111 -2.43612e-04
  3   4  15 112 -4.69885e-04
  3   4  15 113 -4.68353e-04
  3   4  15 116 -3.71412e-04
  3   4  15 117 -3.55304e-04
  3   4  15 118  6.03122e-05
  3   4  15 119  6.06097e-05
  3   4  15 122  2.09570e-04
  3   4  15 123 -2.06282e-04
  3   4  15 126  1.08061e-04
  3   4  15 128  8.52819e-05
  3   4  15 129 -8.52097e-05
  3   4  15 134  2.32957e-04
  3   4  15 135  2.32669e-04
  3   4  15 136  1.05661e-05
  3   4  15 142  4.70301e-04
  3   4  15 143 -4.53488e-04
  3   4  15 144 -1.67966e-04
  3   4  15 145 -1.56317e-04
  3   4  15 148 -5.20331e-04
  3   4  15 149  5.21215e-04
  3   4  15 152  4.59038e-04
  3   4  15 153  4.57100e-04
  3   4  15 159 -9.78496e-05
  3   4  15 162  2.14033e-04
  3   4  15 166 -2.62963e-04
  3   4  15 167  2.62555e-04
  3   4  15 170  3.01545e-04
  3   4  15 171  2.91868e-04
  3   4  15 174  1.75503e-04
  3   4  15 175 -1.74912e-04
  3   4  16   8  7.38066e-05
  3   4  16   9  7.39375e-05
  3   4  16  10  2.32761e-04
  3   4  16  11 -2.32654e-04
  3   4  16  15  1.18872e-04
  3   4  16  16  1.19019e-04
  3   4  16  20 -1.05728e-04
  3   4  16  21 -1.07967e-04
  3   4  16  25 -2.40485e-05
  3   4  16  31 -4.38237e-05
  3   4  16  33 -8.46754e-05
  3   4  16  34 -8.46204e-05
  3   4  16  37 -1.42652e-05
  3   4  16  38 -1.48716e-05
  3   4  16  45  9.22765e-05
  3   4  16  46 -4.25155e-05
  3   4  16  47  1.48587e-04
  3   4  16  48  3.08025e-04
  3   4  16  54  4.73559e-05
  3   4  16  55 -2.93019e-05
  3   4  16  57 -8.34086e-05
  3   4  16  62  7.00839e-05
  3   4  16  64  1.29351e-04
  3   4  16  65  1.26640e-04
  3   4  16  70  6.99202e-05
  3   4  16  72  2.07122e-05
  3   4  16  79 -9.12687e-05
  3   4  16  84  1.18670e-04
  3   4  16  86 -7.09476e-05
  3   4  16  87  7.08512e-05
  3   4  16  90  4.63302e-05
  3   4  16  91  4.63518e-05
  3   4  16  94 -9.14460e-04
  3   4  16  95 -9.14009e-04
  3   4  16 101 -8.47061e-05
  3   4  16 106 -1.11504e-05
  3   4  16 107  1.50015e-05
  3   4  16 110  4.64387e-04
  3   4  16 111  5.13942e-04
  3   4  16 112  1.04719e-04
  3   4  16 113  1.13164e-04
  3   4  16 116  1.34175e-03
  3   4  16 117  1.33643e-03
  3   4  16 118 -2.38329e-04
  3   4  16 119 -2.36085e-04
  3   4  16 122  5.25762e-04
  3   4  16 123  5.25502e-04
  3   4  16 126 -4.39568e-04
  3   4  16 128 -1.40248e-03
  3   4  16 129  1.40890e-03
  3   4  16 135 -1.16793e-05
  3   4  16 142  3.15226e-03
  3   4  16 143 -3.18357e-03
  3   4  16 144  2.99044e-03
  3   4  16 145 -3.02193e-03
  3   4  16 148  3.13395e-05
  3   4  16 149 -2.99478e-05
  3   4  16 152 -1.35761e-05
  3   4  16 153 -2.08485e-05
  3   4  16 166  1.84196e-05
  3   4  16 167 -1.90463e-05
  3   4  16 170  1.42480e-05
  3   4  16 171  1.37779e-05
  3   4  17   8  2.82286e-04
  3   4  17   9 -2.82479e-04
  3   4  17  11 -1.80660e-05
  3   4  17  15  2.04751e-04
  3   4  17  21  1.12329e-05
  3   4  17  26  2.54337e-05
  3   4  17  28  6.64560e-05
  3   4  17  31  1.07339e-04
  3   4  17  33 -9.76026e-05
  3   4  17  37  1.78230e-04
  3   4  17  38  1.78846e-04
  3   4  17  44  2.47193e-04
  3   4  17  46  1.30811e-04
  3   4  17  47 -1.30759e-04
  3   4  17  48  3.77332e-05
  3   4  17  54 -7.81689e-05
  3   4  17  56 -9.92009e-05
  3   4  17  57  1.06527e-04
  3   4  17  61 -6.61020e-05
  3   4  17  62  6.60047e-05
  3   4  17  64  1.18045e-04
  3   4  17  69  1.53125e-04
  3   4  17  72 -2.54857e-04
  3   4  17  73 -2.54127e-04
  3   4  17  78  2.04496e-04
  3   4  17  83 -2.92016e-05
  3   4  17  86 -1.14648e-04
  3   4  17  87  1.14592e-04
  3   4  17  90 -7.90774e-05
  3   4  17  91  7.90642e-05
  3   4  17  95 -3.36961e-04
  3   4  17 100  4.73474e-05
  3   4  17 110 -2.03870e-04
  3   4  17 111  1.94204e-04
  3   4  17 112  1.65179e-04
  3   4  17 113  1.64502e-04
  3   4  17 117  6.94650e-04
  3   4  17 118 -4.02396e-04
  3   4  17 119 -3.98954e-04
  3   4  17 122  2.14744e-04
  3   4  17 123 -2.14494e-04
  3   4  17 126 -2.36917e-04
  3   4  17 127 -2.38685e-04
  3   4  17 128  4.54669e-04
  3   4  17 137 -4.96179e-05
  3   4  17 142  1.54904e-03
  3   4  17 143 -1.55810e-03
  3   4  17 144  1.58686e-03
  3   4  17 148  1.66962e-05
  3   4  17 149 -1.65421e-05
  3   4  17 152 -3.41037e-05
  3   4  17 153 -1.07595e-05
  3   4  17 166  1.30134e-05
  3   4  17 167 -1.32118e-05
  3   4  18  11 -2.98302e-05
  3   4  18  15 -1.09085e-04
  3   4  18  26  8.53657e-05
  3   4  18  28 -2.16094e-04
  3   4  18  31 -1.57280e-04
  3   4  18  33  1.74667e-04
  3   4  18  37  8.83281e-05
  3   4  18  38  8.80692e-05
  3   4  18  44 -1.27235e-04
  3   4  18  46 -3.05734e-05
  3   4  18  47  3.11137e-05
  3   4  18  48  1.24093e-05
  3   4  18  54 -2.30254e-04
  3   4  18  55  1.39874e-05
  3   4  18  57 -1.43305e-05
  3   4  18  61  2.76928e-05
  3   4  18  62 -2.73600e-05
  3   4  18  69  5.10545e-05
  3   4  18  86 -1.62485e-05
  3   4  18  87  1.64518e-05
  3   4  18  90 -1.10568e-05
  3   4  18  95 -2.54010e-05
  3   4  18 100 -2.26679e-04
  3   4  18 106  1.84168e-04
  3   4  18 107 -1.84473e-04
  3   4  18 110 -1.97057e-04
  3   4  18 111 -1.79086e-04
  3   4  18 112  1.54027e-05
  3   4  18 113  1.25120e-05
  3   4  18 117  2.28352e-04
  3   4  18 118 -1.34717e-04
  3   4  18 119  7.14121e-05
  3   4  18 122  5.80737e-05
  3   4  18 123 -5.65067e-05
  3   4  18 126 -6.12841e-05
  3   4  18 127 -6.36006e-05
  3   4  18 128  5.53091e-05
  3   4  18 134 -1.06498e-05
  3   4  18 137 -4.00533e-05
  3   4  18 142 -3.39608e-04
  3   4  18 143  2.13706e-04
  3   4  18 144 -1.33395e-04
  3   4  18 148 -2.92554e-04
  3   4  18 149 -2.92617e-04
  3   4  18 152 -5.10882e-04
  3   4  18 158  1.61445e-04
  3   4  18 163  1.87055e-04
  3   4  18 166  2.09248e-04
  3   4  18 167 -2.09345e-04
  3   4  18 170  1.68008e-04
  3   4  18 174 -8.39178e-05
  3   5   6   8  1.49346e-05
  3   5   6   9 -1.75738e-05
  3   5   6  11 -2.24316e-05
  3   5   6  21 -1.18443e-05
  3   5   6  26 -6.80537e-05
  3   5   6  28 -8.08831e-05
  3   5   6  32  2.48051e-05
  3   5   6  33 -6.98550e-05
  3   5   6  38 -4.84867e-05
  3   5   6  42  7.62220e-05
  3   5   6  45 -1.43275e-04
  3   5   6  47 -2.79728e-05
  3   5   6  49 -1.17962e-05
  3   5   6  54 -6.69307e-05
  3   5   6  55  6.54901e-05
  3   5   6  57 -1.11408e-05
  3   5   6  61 -1.27078e-05
  3   5   6  64  2.47730e-05
  3   5   6  94 -2.57914e-04
  3   5   6  95 -2.67850e-04
  3   5   6 100  2.16908e-05
  3   5   6 106 -7.46029e-05
  3   5   6 107  7.55028e-05
  3   5   6 110  2.15906e-05
  3   5   6 111  2.30607e-05
  3   5   6 112 -7.90371e-05
  3   5   6 116 -3.36314e-05
  3   5   6 117  3.74860e-05
  3   5   6 119 -2.02345e-05
  3   5   6 126  5.62101e-05
  3   5   6 128  2.25585e-05
  3   5   6 129  2.15386e-05
  3   5   6 132  1.57811e-05
  3   5   6 134 -8.65323e-05
  3   5   6 136  1.81828e-05
  3   5   6 142  2.89448e-04
  3   5   6 143 -1.61571e-04
  3   5   6 144  7.99399e-05
  3   5   6 145  8.18348e-05
  3   5   6 148 -3.81219e-05
  3   5   6 149 -3.70141e-05
  3   5   6 152 -1.82056e-04
  3   5   6 158  1.27298e-05
  3   5   6 170 -1.54711e-05
  3   5   6 174  2.13327e-05
  3   5   7   8 -2.74617e-04
  3   5   7   9 -2.84429e-04
  3   5   7  11 -1.93936e-04
  3   5   7  15 -2.55666e-04
  3   5   7  21 -1.57057e-04
  3   5   7  26  2.21901e-05
  3   5   7  27  3.19503e-04
  3   5   7  28  2.65368e-04
  3   5   7  31  3.30038e-04
  3   5   7  32  3.49100e-04
  3   5   7  33 -3.85806e-04
  3   5   7  38 -2.01504e-04
  3   5   7  45  7.99638e-04
  3   5   7  47  1.49865e-04
  3   5   7  49  1.04173e-04
  3   5   7  54 -1.95128e-04
  3   5   7  55 -2.04451e-04
  3   5   7  56  1.05539e-04
  3   5   7  57  1.05474e-04
  3   5   7  61 -7.45182e-05
  3   5   7  62  6.18259e-05
  3   5   7  64  3.69919e-04
  3   5   7  69 -1.95559e-04
  3   5   7  73  1.68881e-04
  3   5   7  74 -9.70306e-05
  3   5   7  75 -9.62532e-05
  3   5   7  78 -7.41503e-05
  3   5   7  83 -3.24477e-05
  3   5   7  86 -6.24315e-05
  3   5   7  87 -6.88447e-05
  3   5   7  90  5.29305e-05
  3   5   7  91 -5.04036e-05
  3   5   7  94 -1.00617e-04
  3   5   7  95 -9.37226e-05
  3   5   7  96  3.09486e-04
  3   5   7 100  6.28950e-05
  3   5   7 110  3.70956e-05
  3   5   7 111  3.56865e-05
  3   5   7 112  1.43821e-05
  3   5   7 114 -5.22630e-04
  3   5   7 118  1.29915e-04
  3   5   7 119 -1.22301e-04
  3   5   7 122 -1.55375e-04
  3   5   7 123 -1.63930e-04
  3   5   7 131  6.75511e-04
  3   5   7 133 -4.69191e-04
  3   5   7 134  1.53575e-05
  3   5   7 136 -7.51033e-05
  3   5   7 142 -9.44610e-05
  3   5   7 143 -3.19973e-05
  3   5   8  13 -7.98272e-05
  3   5   8  17 -3.41553e-05
  3   5   8  23 -1.63102e-05
  3   5   8  35  1.22762e-05
  3   5   8  39  6.69960e-05
  3   5   8  50 -7.50784e-05
  3   5   8  60  1.54642e-05
  3   5   8  69 -1.82502e-05
  3   5   8  70  1.51647e-05
  3   5   8  81  1.66155e-05
  3   5   8  83  2.01854e-05
  3   5   8  84 -3.79575e-05
  3   5   8  86 -2.30224e-05
  3   5   8  87 -1.54607e-05
  3   5   8  89 -1.15482e-05
  3   5   8  91 -1.68614e-05
  3   5   8  98  3.76500e-05
  3   5   8 106  2.88963e-05
  3   5   8 157  1.84389e-05
  3   5   8 158  1.59109e-05
  3   5   8 163 -2.06083e-05
  3   5   8 171 -1.53916e-05
  3   5   8 175 -1.61107e-05
  3   5   9  18  1.82882e-05
  3   5   9  29  1.12865e-04
  3   5   9  33  1.31053e-04
  3   5   9  41  1.81172e-04
  3   5   9  43  1.59990e-05
  3   5   9  47 -4.73907e-04
  3   5   9  52 -3.15542e-05
  3   5   9  59 -4.17315e-05
  3   5   9  62  1.55196e-04
  3   5   9  64  5.60280e-05
  3   5   9  67 -5.37706e-05
  3   5   9  92 -1.77770e-05
  3   5   9  98 -5.26109e-05
  3   5   9 103 -3.88297e-05
  3   5   9 104  3.54021e-05
  3   5   9 109 -5.82371e-05
  3   5   9 120 -1.51896e-04
  3   5   9 142  6.87084e-05
  3   5   9 143  7.78131e-05
  3   5   9 150 -3.72819e-05
  3   5   9 154 -2.06947e-04
  3   5   9 161 -1.32607e-05
  3   5   9 165 -2.33948e-05
  3   5  10   7 -1.24158e-04
  3   5  10  12  9.53790e-05
  3   5  10  19 -4.07932e-04
  3   5  10  24  5.31234e-05
  3   5  10  33 -1.14060e-04
  3   5  10  36  3.41844e-04
  3   5  10  40  2.30617e-04
  3   5  10  42  3.01921e-04
  3   5  10  51  3.92684e-04
  3   5  10  62 -1.03468e-04
  3   5  10  63 -2.75980e-04
  3   5  10  64 -7.31098e-05
  3   5  10  77  7.54232e-05
  3   5  10  80 -7.73904e-05
  3   5  10  89 -6.78213e-05
  3   5  10 124 -8.29914e-05
  3   5  10 132  3.17928e-04
  3   5  10 142  2.10915e-04
  3   5  10 143  2.29863e-04
  3   5  10 144 -3.88525e-04
  3   5  10 175 -1.88239e-05
  3   5  11   8 -4.01518e-04
  3   5  11   9 -4.01846e-04
  3   5  11  10 -7.71385e-05
  3   5  11  11 -7.78948e-05
  3   5  11  15 -7.61773e-04
  3   5  11  16  7.60446e-04
  3   5  11  20 -1.06774e-04
  3   5  11  21  1.07052e-04
  3   5  11  28 -6.34759e-04
  3   5  11  31  6.20226e-05
  3   5  11  33 -2.42912e-04
  3   5  11  34 -2.42421e-04
  3   5  11  38 -6.48680e-04
  3   5  11  42 -4.72140e-05
  3   5  11  45 -1.46472e-05
  3   5  11  47  1.12495e-04
  3   5  11  48 -7.07579e-05
  3   5  11  54 -1.44851e-04
  3   5  11  55  1.40876e-04
  3   5  11  62  1.37625e-03
  3   5  11  64 -4.81776e-04
  3   5  11  65  4.94940e-04
  3   5  11  70  1.55599e-04
  3   5  11  72 -2.58940e-05
  3   5  11  75 -1.04478e-04
  3   5  11  86 -3.70304e-04
  3   5  11  87  3.70099e-04
  3   5  11  94 -4.16426e-04
  3   5  11  95  4.16518e-04
  3   5  11 100  3.79150e-05
  3   5  11 106 -1.24714e-04
  3   5  11 107  1.20431e-04
  3   5  11 110  3.19554e-05
  3   5  11 111 -3.14969e-05
  3   5  11 112 -1.98476e-05
  3   5  11 117 -1.11505e-04
  3   5  11 118  1.07255e-04
  3   5  11 119  8.48309e-05
  3   5  11 122 -1.74299e-04
  3   5  11 123  1.73776e-04
  3   5  11 124 -3.83817e-04
  3   5  11 126 -1.77191e-05
  3   5  11 128 -1.39925e-05
  3   5  11 131 -4.06182e-04
  3   5  11 132 -1.16462e-04
  3   5  11 133  3.65862e-04
  3   5  11 134 -1.30592e-04
  3   5  11 137 -6.67074e-05
  3   5  11 140  5.82330e-04
  3   5  11 142 -1.60350e-04
  3   5  11 143 -1.52837e-04
  3   5  11 144  1.76270e-05
  3   5  11 147 -2.23248e-04
  3   5  11 148 -1.26319e-04
  3   5  11 149  1.25858e-04
  3   5  11 152  2.68092e-05
  3   5  12   8  1.89925e-04
  3   5  12   9 -1.88261e-04
  3   5  12  10  8.63636e-05
  3   5  12  11  8.26110e-05
  3   5  12  15  5.47101e-04
  3   5  12  16 -5.49831e-04
  3   5  12  20 -2.65895e-05
  3   5  12  21 -4.61266e-05
  3   5  12  25  1.20335e-05
  3   5  12  28  1.91174e-04
  3   5  12  31 -2.93026e-05
  3   5  12  33 -1.09491e-04
  3   5  12  34  1.14383e-04
  3   5  12  38 -9.44045e-04
  3   5  12  45 -8.55404e-05
  3   5  12  47 -7.67296e-04
  3   5  12  48 -2.58929e-05
  3   5  12  54 -5.52183e-05
  3   5  12  55  5.93272e-05
  3   5  12  57 -2.17838e-05
  3   5  12  62 -3.30649e-04
  3   5  12  64 -7.82867e-05
  3   5  12  65 -8.67742e-05
  3   5  12  70 -5.48697e-05
  3   5  12  78 -2.96761e-04
  3   5  12  83 -1.07948e-04
  3   5  12  90  4.93980e-05
  3   5  12  91  4.94747e-05
  3   5  12  94  3.17022e-05
  3   5  12  95  2.82530e-05
  3   5  12 100 -7.04298e-05
  3   5  12 107  1.22790e-05
  3   5  12 112  8.72724e-05
  3   5  12 117 -2.41575e-04
  3   5  12 118 -7.37811e-05
  3   5  12 119 -9.87243e-05
  3   5  12 122  1.16825e-04
  3   5  12 123  1.16930e-04
  3   5  12 126  2.39313e-05
  3   5  12 127 -2.24252e-05
  3   5  12 128 -2.58493e-04
  3   5  12 137  4.90342e-05
  3   5  12 140 -5.22860e-05
  3   5  12 142 -5.95519e-04
  3   5  12 143 -5.99759e-04
  3   5  12 144 -3.73892e-04
  3   5  12 148  1.89675e-05
  3   5  12 149 -1.89301e-05
  3   5  12 152 -1.82558e-05
  3   5  12 155 -1.31528e-05
  3   5  12 158  2.98418e-05
  3   5  12 159 -3.08302e-05
  3   5  12 162  2.76556e-05
  3   5  12 171 -1.24136e-05
  3   5  12 174  2.24225e-05
  3   5  13  10 -1.08348e-05
  3   5  13  11  1.30393e-05
  3   5  13  13 -1.50998e-04
  3   5  13  17  6.45137e-05
  3   5  13  30 -2.38383e-05
  3   5  13  35 -3.05352e-05
  3   5  13  39  9.44329e-05
  3   5  13  50  7.51528e-05
  3   5  13  58 -4.15243e-05
  3   5  13  60 -3.73814e-05
  3   5  13  66 -1.10601e-04
  3   5  13  68  1.18489e-05
  3   5  13  69  2.71907e-05
  3   5  13  70 -2.26202e-05
  3   5  13  82 -2.42763e-05
  3   5  13  83 -3.04136e-05
  3   5  13  84  5.71740e-05
  3   5  13  86  3.44858e-05
  3   5  13  87  2.31258e-05
  3   5  13  88 -1.55082e-05
  3   5  13  89  1.74959e-05
  3   5  13  91  2.54299e-05
  3   5  13  97 -6.55341e-05
  3   5  13  98 -5.61487e-05
  3   5  13 106 -4.32662e-05
  3   5  13 107 -4.65277e-05
  3   5  13 121 -3.68150e-05
  3   5  13 125 -8.15983e-05
  3   5  13 139 -9.97728e-05
  3   5  13 151 -9.38641e-05
  3   5  13 153 -1.18248e-05
  3   5  13 157 -2.77487e-05
  3   5  13 158  1.26150e-05
  3   5  13 160 -7.40331e-05
  3   5  13 167  5.30420e-05
  3   5  13 171 -3.76987e-05
  3   5  13 175  2.42243e-05
  3   5  13 177  8.26107e-05
  3   5  14  17 -3.61219e-05
  3   5  14  22  5.47275e-05
  3   5  14  30 -2.34433e-05
  3   5  14  42 -1.73248e-05
  3   5  14  49 -1.04832e-05
  3   5  14  53  1.53610e-05
  3   5  14  58 -3.77767e-05
  3   5  14  66 -7.03543e-05
  3   5  14  68 -1.36863e-05
  3   5  14  93  1.62845e-05
  3   5  14  97  6.61499e-05
  3   5  14  99 -2.81644e-05
  3   5  14 102 -2.50366e-05
  3   5  14 105  5.39639e-05
  3   5  14 115  2.09397e-05
  3   5  14 121  4.58343e-05
  3   5  14 125  1.03008e-04
  3   5  14 130 -2.84299e-05
  3   5  14 132  4.11352e-05
  3   5  14 141 -2.41774e-05
  3   5  14 146  3.17001e-05
  3   5  14 151  9.76408e-05
  3   5  14 155 -6.62651e-05
  3   5  14 160  1.16086e-05
  3   5  14 164  1.00988e-05
  3   5  14 172 -1.62891e-05
  3   5  15   8 -1.85919e-05
  3   5  15   9  1.88569e-05
  3   5  15  10 -1.44615e-04
  3   5  15  11 -1.42373e-04
  3   5  15  15  5.12652e-05
  3   5  15  16 -5.11282e-05
  3   5  15  20 -9.61486e-05
  3   5  15  21 -1.04559e-04
  3   5  15  25 -4.91130e-05
  3   5  15  28  2.53210e-05
  3   5  15  31 -1.09267e-05
  3   5  15  33 -5.61709e-05
  3   5  15  34  5.57490e-05
  3   5  15  37  2.20150e-04
  3   5  15  38  2.23466e-04
  3   5  15  42 -1.27021e-05
  3   5  15  45 -1.61472e-04
  3   5  15  47  1.43242e-04
  3   5  15  48  2.91515e-04
  3   5  15  54 -2.80667e-04
  3   5  15  55  2.79117e-04
  3   5  15  70 -2.69705e-05
  3   5  15  75 -1.25995e-05
  3   5  15  94  9.78899e-05
  3   5  15  95  1.09378e-04
  3   5  15 101 -1.57708e-04
  3   5  15 106 -4.62390e-05
  3   5  15 107  2.08638e-04
  3   5  15 110  2.07047e-04
  3   5  15 111 -2.34075e-04
  3   5  15 112  4.94290e-04
  3   5  15 113 -4.94004e-04
  3   5  15 116 -3.51538e-04
  3   5  15 117  3.50009e-04
  3   5  15 118 -2.10630e-05
  3   5  15 119  4.27365e-05
  3   5  15 122  1.65773e-04
  3   5  15 123  1.68487e-04
  3   5  15 126  7.24181e-05
  3   5  15 128 -7.16652e-05
  3   5  15 129 -6.93256e-05
  3   5  15 134 -2.07238e-04
  3   5  15 135  2.07512e-04
  3   5  15 136 -3.58104e-05
  3   5  15 142 -5.62971e-04
  3   5  15 143 -5.64553e-04
  3   5  15 144  1.23539e-04
  3   5  15 145 -1.32648e-04
  3   5  15 148 -5.29890e-04
  3   5  15 149 -5.30163e-04
  3   5  15 152 -4.53241e-04
  3   5  15 153  4.51610e-04
  3   5  15 159 -1.21214e-04
  3   5  15 162  2.35009e-04
  3   5  15 166  2.46064e-04
  3   5  15 167  2.46142e-04
  3   5  15 170 -2.06695e-04
  3   5  15 171  2.06571e-04
  3   5  15 174 -6.65087e-05
  3   5  15 175 -7.47183e-05
  3   5  16   8 -2.50527e-04
  3   5  16   9  2.50223e-04
  3   5  16  10 -2.09533e-04
  3   5  16  11 -2.10700e-04
  3   5  16  20  1.67809e-04
  3   5  16  21 -1.64975e-04
  3   5  16  25 -2.29524e-05
  3   5  16  28  3.27804e-05
  3   5  16  31  1.36348e-04
  3   5  16  33 -2.97854e-05
  3   5  16  34  2.98348e-05
  3   5  16  37 -1.21492e-04
  3   5  16  38  1.23631e-04
  3   5  16  42  2.67692e-05
  3   5  16  45 -1.12103e-04
  3   5  16  47  5.81291e-05
  3   5  16  48 -1.89349e-04
  3   5  16  54  1.04963e-04
  3   5  16  55  7.57474e-05
  3   5  16  57  6.40867e-05
  3   5  16  62  3.31544e-04
  3   5  16  64  2.56718e-05
  3   5  16  65 -2.54408e-05
  3   5  16  70 -4.93212e-05
  3   5  16  72 -3.48977e-05
  3   5  16  84 -8.33468e-05
  3   5  16  86 -1.00987e-04
  3   5  16  87 -1.00892e-04
  3   5  16  90  7.85207e-05
  3   5  16  91 -7.85434e-05
  3   5  16  94  8.47861e-04
  3   5  16  95 -8.46740e-04
  3   5  16  96  1.05772e-05
  3   5  16 101  8.56073e-05
  3   5  16 110  4.17562e-04
  3   5  16 111 -4.05465e-04
  3   5  16 112  1.16646e-04
  3   5  16 113 -1.12378e-04
  3   5  16 116 -1.30155e-03
  3   5  16 117  1.30016e-03
  3   5  16 118 -2.76618e-04
  3   5  16 119  2.75636e-04
  3   5  16 122 -5.08063e-04
  3   5  16 123  5.07286e-04
  3   5  16 126  4.23350e-04
  3   5  16 128 -1.29086e-03
  3   5  16 129 -1.29681e-03
  3   5  16 132 -1.48222e-05
  3   5  16 133 -7.05671e-05
  3   5  16 136  1.21247e-05
  3   5  16 140  1.10546e-05
  3   5  16 142  2.58340e-03
  3   5  16 143  2.61668e-03
  3   5  16 144  2.64889e-03
  3   5  16 145  2.68266e-03
  3   5  16 148 -3.68210e-05
  3   5  16 149 -3.77039e-05
  3   5  16 152 -5.89285e-05
  3   5  16 153  4.30645e-05
  3   5  16 155 -1.06389e-05
  3   5  16 166  1.57192e-05
  3   5  16 167  1.55815e-05
  3   5  16 170  1.15909e-05
  3   5  17   8 -2.04459e-04
  3   5  17   9 -2.04676e-04
  3   5  17  11 -5.24959e-05
  3   5  17  15  1.65922e-04
  3   5  17  26  1.99545e-05
  3   5  17  28 -1.48444e-05
  3   5  17  31  3.29916e-05
  3   5  17  33 -4.73652e-05
  3   5  17  37  7.69332e-05
  3   5  17  38 -7.67714e-05
  3   5  17  42 -1.23837e-04
  3   5  17  44  5.26742e-05
  3   5  17  46  4.19498e-05
  3   5  17  47  4.12346e-05
  3   5  17  48 -1.66329e-05
  3   5  17  54 -4.68819e-05
  3   5  17  56 -1.51553e-04
  3   5  17  57 -1.53435e-04
  3   5  17  61  2.69403e-05
  3   5  17  62  2.69712e-05
  3   5  17  64  1.01797e-04
  3   5  17  69  1.49478e-04
  3   5  17  72  2.55253e-04
  3   5  17  73 -2.54831e-04
  3   5  17  78  2.38850e-04
  3   5  17  83 -1.18246e-05
  3   5  17  86  5.15937e-05
  3   5  17  87  5.14540e-05
  3   5  17  90 -9.97925e-05
  3   5  17  91 -9.98401e-05
  3   5  17  95 -2.91853e-04
  3   5  17 100  1.20121e-04
  3   5  17 107 -1.24855e-05
  3   5  17 110  4.56379e-05
  3   5  17 111  4.77927e-05
  3   5  17 112 -1.26143e-04
  3   5  17 113  1.25231e-04
  3   5  17 117  6.46023e-04
  3   5  17 118 -3.49237e-04
  3   5  17 119  3.47258e-04
  3   5  17 122 -1.94551e-04
  3   5  17 123 -1.94523e-04
  3   5  17 126  2.19373e-04
  3   5  17 127 -2.18617e-04
  3   5  17 128  4.17832e-04
  3   5  17 131 -1.27918e-05
  3   5  17 132 -1.13399e-05
  3   5  17 134  1.02369e-05
  3   5  17 138 -3.29843e-05
  3   5  17 142  1.09251e-03
  3   5  17 143  1.10682e-03
  3   5  17 144  1.33618e-03
  3   5  17 147 -2.32662e-05
  3   5  17 152  1.48619e-05
  3   5  17 166  1.14280e-05
  3   5  17 167  1.15256e-05
  3   5  18   8  1.97724e-04
  3   5  18   9  1.97395e-04
  3   5  18  11  6.78822e-05
  3   5  18  15 -2.28765e-04
  3   5  18  21 -5.95070e-05
  3   5  18  26 -4.58948e-05
  3   5  18  28  2.02260e-04
  3   5  18  31  1.46987e-04
  3   5  18  33  6.15357e-05
  3   5  18  37 -5.72284e-05
  3   5  18  38  5.74005e-05
  3   5  18  42  2.02946e-05
  3   5  18  44 -2.58151e-04
  3   5  18  46 -9.62935e-05
  3   5  18  47 -9.65310e-05
  3   5  18  48 -3.30786e-05
  3   5  18  54  1.74129e-04
  3   5  18  56  1.37498e-05
  3   5  18  57  1.11142e-05
  3   5  18  64  4.95808e-05
  3   5  18  69 -3.35572e-05
  3   5  18  75  1.82311e-05
  3   5  18  95  8.70782e-05
  3   5  18  96  1.17487e-04
  3   5  18 100  2.65723e-04
  3   5  18 106 -1.74748e-04
  3   5  18 107 -1.97421e-04
  3   5  18 110 -2.16058e-04
  3   5  18 111  2.15735e-04
  3   5  18 112 -1.29879e-04
  3   5  18 113  1.29262e-04
  3   5  18 114 -1.74101e-04
  3   5  18 117 -1.73698e-04
  3   5  18 118  2.92891e-05
  3   5  18 119  7.81225e-05
  3   5  18 122 -2.68824e-04
  3   5  18 123 -2.68328e-04
  3   5  18 126 -6.62525e-05
  3   5  18 127  6.59392e-05
  3   5  18 128 -2.41955e-05
  3   5  18 133  1.69000e-05
  3   5  18 134  2.53404e-05
  3   5  18 137  8.24562e-05
  3   5  18 140 -1.07479e-05
  3   5  18 142  5.21162e-04
  3   5  18 143  4.14418e-04
  3   5  18 144  6.12091e-05
  3   5  18 148 -2.31855e-04
  3   5  18 149  2.31956e-04
  3   5  18 152  4.51076e-04
  3   5  18 158 -1.31641e-04
  3   5  18 163 -1.45942e-04
  3   5  18 166 -1.80696e-04
  3   5  18 167 -1.80652e-04
  3   5  18 170 -1.74471e-04
  3   5  18 174  1.08681e-04
  3   6   7   7 -2.22736e-04
  3   6   7  10 -3.15091e-05
  3   6   7  19 -1.24717e-04
  3   6   7  24 -1.10000e-04
  3   6   7  31  6.59400e-05
  3   6   7  36  1.19793e-04
  3   6   7  41  2.51672e-04
  3   6   7  51  1.03693e-04
  3   6   7  59 -4.28065e-05
  3   6   7  63 -9.88009e-05
  3   6   7  67 -9.65089e-05
  3   6   7  71  7.98758e-05
  3   6   7  77  8.82712e-05
  3   6   7  79  1.88571e-05
  3   6   7  91 -2.05733e-05
  3   6   7  92 -2.05561e-04
  3   6   7  98  1.17616e-04
  3   6   7 103 -1.09151e-04
  3   6   7 104 -6.13488e-05
  3   6   7 154  2.50429e-04
  3   6   7 169 -4.06639e-05
  3   6   7 173  3.21046e-05
  3   6   7 176 -1.78457e-05
  3   6   8   8  1.88268e-04
  3   6   8   9  1.89758e-04
  3   6   8  10 -1.89696e-04
  3   6   8  11  1.89090e-04
  3   6   8  15  4.06397e-04
  3   6   8  21  1.12330e-04
  3   6   8  26 -1.25077e-05
  3   6   8  27 -3.93942e-04
  3   6   8  28 -3.78762e-04
  3   6   8  32 -2.61998e-04
  3   6   8  33  3.07859e-04
  3   6   8  38  3.18573e-04
  3   6   8  45 -6.99320e-04
  3   6   8  47  3.74635e-05
  3   6   8  49 -5.18056e-05
  3   6   8  54 -1.64244e-04
  3   6   8  55  1.65913e-04
  3   6   8  56 -8.65455e-05
  3   6   8  57 -8.64671e-05
  3   6   8  61  2.55440e-04
  3   6   8  62  2.45169e-04
  3   6   8  64 -2.16463e-04
  3   6   8  69  1.57534e-04
  3   6   8  73 -1.23601e-04
  3   6   8  74  7.97922e-05
  3   6   8  75  8.47694e-05
  3   6   8  78  5.95552e-05
  3   6   8  79 -5.91520e-05
  3   6   8  83  3.42198e-05
  3   6   8  90 -2.13770e-05
  3   6   8  94  7.72045e-05
  3   6   8  95  7.04869e-05
  3   6   8 100 -3.25197e-05
  3   6   8 110 -3.79880e-05
  3   6   8 111 -3.64574e-05
  3   6   8 118 -6.90729e-05
  3   6   8 119 -6.70649e-05
  3   6   8 122  1.26527e-04
  3   6   8 123  1.27746e-04
  3   6   8 128  1.03083e-05
  3   6   8 136  4.71702e-05
  3   6   8 142  2.35599e-05
  3   6   8 144 -1.05188e-05
  3   6   9   8  9.54587e-05
  3   6   9   9 -7.37715e-05
  3   6   9  10  1.98864e-04
  3   6   9  11  1.97558e-04
  3   6   9  14 -2.79134e-04
  3   6   9  15 -3.95379e-05
  3   6   9  21  6.30941e-05
  3   6   9  26 -9.22779e-05
  3   6   9  27  3.86761e-05
  3   6   9  28 -3.74529e-05
  3   6   9  30  2.81734e-04
  3   6   9  32  5.22902e-05
  3   6   9  38 -1.08580e-04
  3   6   9  45 -4.60401e-05
  3   6   9  49 -4.10490e-04
  3   6   9  54 -3.51822e-04
  3   6   9  55 -3.51558e-04
  3   6   9  56  4.14331e-05
  3   6   9  57 -4.25051e-05
  3   6   9  61 -7.68658e-04
  3   6   9  66 -8.89853e-05
  3   6   9  75 -1.34379e-05
  3   6   9  94 -1.20012e-03
  3   6   9  95  1.19766e-03
  3   6   9  96  3.78857e-04
  3   6   9  97  5.29639e-04
  3   6   9 100  5.39578e-05
  3   6   9 106 -5.32532e-04
  3   6   9 107 -5.31885e-04
  3   6   9 110 -3.94668e-04
  3   6   9 111  3.97057e-04
  3   6   9 112 -6.27774e-04
  3   6   9 114  1.16058e-04
  3   6   9 116  9.57709e-04
  3   6   9 117  9.52518e-04
  3   6   9 122  1.89227e-04
  3   6   9 123 -1.91594e-04
  3   6   9 126 -3.75594e-04
  3   6   9 128 -1.24429e-03
  3   6   9 129  1.24689e-03
  3   6   9 130  2.53033e-04
  3   6   9 131 -3.83404e-04
  3   6   9 133 -2.41166e-04
  3   6   9 134 -3.62394e-04
  3   6   9 136 -1.54220e-04
  3   6   9 138  1.84265e-04
  3   6   9 140 -4.10946e-04
  3   6   9 141  2.96379e-04
  3   6   9 145 -1.10271e-05
  3   6   9 147  2.44291e-04
  3   6   9 148 -1.78116e-04
  3   6   9 149  1.78588e-04
  3   6   9 152 -5.10456e-05
  3   6   9 158  1.18326e-05
  3   6   9 163 -1.23064e-04
  3   6   9 166 -1.43415e-04
  3   6   9 167 -1.43508e-04
  3   6   9 170 -1.25693e-04
  3   6   9 174  7.76275e-05
  3   6  10   8  1.66016e-05
  3   6  10   9 -1.69154e-05
  3   6  10  10 -1.00644e-04
  3   6  10  11 -9.81488e-05
  3   6  10  14 -1.63901e-04
  3   6  10  15 -7.39446e-04
  3   6  10  21 -1.94041e-04
  3   6  10  26  1.65161e-05
  3   6  10  27  6.91198e-04
  3   6  10  28 -6.81422e-04
  3   6  10  32  2.33245e-04
  3   6  10  38 -6.49779e-04
  3   6  10  42 -4.66702e-05
  3   6  10  45 -4.02834e-04
  3   6  10  49  3.26052e-05
  3   6  10  54  1.07144e-04
  3   6  10  55  1.08287e-04
  3   6  10  56 -2.03461e-05
  3   6  10  57  2.07822e-05
  3   6  10  58  2.19620e-04
  3   6  10  61  1.74633e-05
  3   6  10  65  1.26984e-05
  3   6  10  66  2.00650e-04
  3   6  10  69 -2.02612e-04
  3   6  10  73  1.00542e-04
  3   6  10  78 -2.48509e-04
  3   6  10  79 -2.48191e-04
  3   6  10  83 -6.18656e-05
  3   6  10  86  1.10319e-04
  3   6  10  87  1.11066e-04
  3   6  10  90  4.91337e-05
  3   6  10  94 -1.29337e-04
  3   6  10  95  1.49524e-04
  3   6  10  97  2.09246e-05
  3   6  10 110 -2.65916e-05
  3   6  10 111  2.62357e-05
  3   6  10 118 -1.16622e-04
  3   6  10 119  1.20252e-04
  3   6  10 122 -1.11470e-05
  3   6  10 123  1.14605e-05
  3   6  10 125  2.05470e-04
  3   6  10 130 -4.41545e-05
  3   6  10 132  9.91224e-05
  3   6  10 134  1.02955e-05
  3   6  10 141 -9.19804e-05
  3   6  10 145 -2.24773e-03
  3   6  10 148 -4.36065e-05
  3   6  10 149  4.16243e-05
  3   6  10 151  2.12851e-05
  3   6  10 152  1.76057e-05
  3   6  11   7  2.21690e-05
  3   6  11  13 -1.08531e-05
  3   6  11  14 -2.58153e-04
  3   6  11  16 -5.32287e-05
  3   6  11  17  1.40477e-04
  3   6  11  20  3.15230e-05
  3   6  11  22  6.88652e-04
  3   6  11  23 -2.99636e-05
  3   6  11  24  9.44542e-05
  3   6  11  27 -1.53284e-05
  3   6  11  30 -2.28891e-04
  3   6  11  31  1.00566e-05
  3   6  11  34  2.19081e-05
  3   6  11  35  1.19202e-04
  3   6  11  39 -1.82637e-05
  3   6  11  40 -7.47520e-05
  3   6  11  42 -1.46546e-05
  3   6  11  48  1.02904e-05
  3   6  11  49 -1.03536e-05
  3   6  11  53  3.57119e-04
  3   6  11  58 -3.22197e-04
  3   6  11  60  2.03375e-05
  3   6  11  65  1.04170e-05
  3   6  11  66 -1.35844e-04
  3   6  11  71 -7.15445e-05
  3   6  11  72  2.59298e-05
  3   6  11  73 -4.26461e-05
  3   6  11  79  1.43600e-05
  3   6  11  86 -1.08727e-05
  3   6  11  93  7.25692e-05
  3   6  11  97  4.84136e-04
  3   6  11  99 -7.31612e-05
  3   6  11 102 -1.61505e-05
  3   6  11 103  1.76188e-04
  3   6  11 105  4.05417e-04
  3   6  11 108 -1.83839e-04
  3   6  11 109 -1.72666e-04
  3   6  11 115 -1.49470e-04
  3   6  11 120 -2.08500e-04
  3   6  11 121  2.21478e-04
  3   6  11 125 -2.10519e-04
  3   6  11 129  2.64154e-05
  3   6  11 130 -2.22077e-04
  3   6  11 132  1.33598e-05
  3   6  11 139 -3.35347e-04
  3   6  11 141 -2.26818e-04
  3   6  11 151 -1.92899e-05
  3   6  11 154 -1.14300e-05
  3   6  11 155 -9.15963e-05
  3   6  11 158  3.50017e-05
  3   6  11 159 -5.95198e-05
  3   6  11 160 -1.96056e-05
  3   6  11 162  4.92930e-05
  3   6  11 166  2.29174e-05
  3   6  11 168 -1.18326e-05
  3   6  11 170 -1.43822e-05
  3   6  11 175  3.01851e-05
  3   6  11 176  4.64007e-05
  3   6  11 177  4.04208e-05
  3   6  12  12  1.17821e-05
  3   6  12  13  1.87379e-04
  3   6  12  14 -1.70750e-05
  3   6  12  16 -8.96325e-05
  3   6  12  17 -1.89672e-05
  3   6  12  18  1.83880e-04
  3   6  12  20  1.35255e-05
  3   6  12  22 -1.51790e-04
  3   6  12  23  4.76186e-05
  3   6  12  25  1.02424e-05
  3   6  12  27 -3.86518e-05
  3   6  12  30  3.19644e-05
  3   6  12  31 -3.10838e-05
  3   6  12  32  3.00943e-05
  3   6  12  34  2.42009e-05
  3   6  12  35  3.46044e-05
  3   6  12  42 -7.17804e-05
  3   6  12  48 -1.18963e-05
  3   6  12  49  1.19706e-05
  3   6  12  53 -8.18450e-05
  3   6  12  56 -1.04791e-05
  3   6  12  58  1.12919e-04
  3   6  12  59  3.57003e-05
  3   6  12  60  1.19712e-04
  3   6  12  61 -1.92955e-04
  3   6  12  65  6.50891e-05
  3   6  12  66 -1.89013e-04
  3   6  12  67  1.00669e-04
  3   6  12  68  3.70570e-05
  3   6  12  69  1.51860e-05
  3   6  12  70 -1.59372e-05
  3   6  12  78  1.24038e-05
  3   6  12  84 -1.43512e-05
  3   6  12  85 -5.14299e-05
  3   6  12  90 -1.36182e-05
  3   6  12  92 -3.83446e-05
  3   6  12  97 -1.47699e-04
  3   6  12 105 -1.44337e-04
  3   6  12 108  2.40670e-05
  3   6  12 116  1.03743e-04
  3   6  12 121  1.98141e-05
  3   6  12 125 -3.22737e-05
  3   6  12 129 -1.92759e-04
  3   6  12 130  9.17565e-05
  3   6  12 132 -1.25332e-04
  3   6  12 139  5.40267e-05
  3   6  12 141  7.47112e-05
  3   6  12 145 -5.05837e-04
  3   6  12 146 -1.80825e-04
  3   6  12 155  2.59671e-05
  3   6  12 157  1.72708e-05
  3   6  12 160  2.86936e-05
  3   6  12 177 -1.66334e-05
  3   6  13   8  4.87002e-04
  3   6  13   9  4.88667e-04
  3   6  13  10  1.53730e-04
  3   6  13  11 -1.53007e-04
  3   6  13  15 -1.26505e-03
  3   6  13  21 -4.16700e-04
  3   6  13  27  1.01153e-03
  3   6  13  28  1.00411e-03
  3   6  13  32 -8.90055e-05
  3   6  13  33  7.28960e-04
  3   6  13  38 -1.66387e-03
  3   6  13  45 -3.39983e-04
  3   6  13  47 -1.33403e-03
  3   6  13  49 -2.03132e-04
  3   6  13  54 -4.05736e-04
  3   6  13  55  3.71468e-04
  3   6  13  56 -2.48594e-04
  3   6  13  57 -2.48376e-04
  3   6  13  61 -1.97617e-03
  3   6  13  62 -1.96069e-03
  3   6  13  64 -8.42928e-04
  3   6  13  65 -1.58858e-05
  3   6  13  69 -1.49686e-04
  3   6  13  73  3.28146e-05
  3   6  13  74  1.08596e-04
  3   6  13  75  1.01413e-04
  3   6  13  78 -2.02847e-04
  3   6  13  79  2.02572e-04
  3   6  13  83 -6.98792e-05
  3   6  13  86 -4.53124e-04
  3   6  13  87  4.54501e-04
  3   6  13  90  4.32634e-05
  3   6  13  94  1.54422e-04
  3   6  13  95  1.54021e-04
  3   6  13 100 -6.36997e-05
  3   6  13 107 -2.23535e-05
  3   6  13 110  4.18456e-05
  3   6  13 111  4.12997e-05
  3   6  13 116 -1.93861e-05
  3   6  13 117  1.94334e-05
  3   6  13 118 -2.98590e-04
  3   6  13 119 -3.01268e-04
  3   6  13 122  3.64464e-05
  3   6  13 123  3.65723e-05
  3   6  13 128 -1.39594e-05
  3   6  13 129 -1.34846e-05
  3   6  13 134 -1.67309e-05
  3   6  13 136 -6.69871e-05
  3   6  13 142  8.34056e-05
  3   6  13 143 -7.86533e-05
  3   6  13 152 -3.88070e-05
  3   6  14   8  3.62240e-05
  3   6  14   9  3.64771e-05
  3   6  14  15 -3.71540e-05
  3   6  14  38  1.13367e-04
  3   6  14  49  1.27523e-05
  3   6  14  54 -8.43629e-05
  3   6  14  55  8.41798e-05
  3   6  14  56  6.59472e-05
  3   6  14  57  6.44381e-05
  3   6  14  69 -1.08511e-05
  3   6  14  94 -8.51733e-04
  3   6  14  95 -8.50352e-04
  3   6  14 100  8.14342e-05
  3   6  14 106 -3.84039e-04
  3   6  14 107  3.83901e-04
  3   6  14 110  1.77392e-04
  3   6  14 111  1.85748e-04
  3   6  14 112 -5.56689e-04
  3   6  14 116  1.12752e-03
  3   6  14 117 -1.12429e-03
  3   6  14 118  6.95467e-05
  3   6  14 119  5.71873e-05
  3   6  14 122 -7.85046e-05
  3   6  14 123 -7.72308e-05
  3   6  14 124  4.88962e-05
  3   6  14 126 -4.88914e-04
  3   6  14 128  8.63986e-04
  3   6  14 129  8.64657e-04
  3   6  14 134 -3.09930e-05
  3   6  14 142  2.74469e-03
  3   6  14 143 -2.79766e-03
  3   6  14 144 -2.70385e-03
  3   6  14 145 -2.74734e-03
  3   6  14 148  1.64327e-04
  3   6  14 149  1.64535e-04
  3   6  14 152  6.04523e-04
  3   6  14 158 -1.62124e-04
  3   6  14 163 -2.16903e-04
  3   6  14 166 -2.40522e-04
  3   6  14 167  2.40369e-04
  3   6  14 170 -2.22473e-04
  3   6  14 174  1.01269e-04
  3   6  15  12 -9.26994e-05
  3   6  15  13  1.55116e-04
  3   6  15  14  3.22332e-05
  3   6  15  16  3.41163e-05
  3   6  15  17 -4.33192e-05
  3   6  15  22 -1.64192e-05
  3   6  15  27  1.77131e-05
  3   6  15  29  2.84898e-05
  3   6  15  30  2.76968e-05
  3   6  15  34  4.59487e-05
  3   6  15  35  1.29890e-04
  3   6  15  37  1.24148e-05
  3   6  15  42 -1.46178e-05
  3   6  15  56  3.51063e-05
  3   6  15  60  9.00041e-05
  3   6  15  61 -4.30394e-05
  3   6  15  68  4.79159e-05
  3   6  15  72  1.21889e-05
  3   6  15  73 -1.22694e-05
  3   6  15  76 -1.81183e-05
  3   6  15  80  1.76988e-04
  3   6  15  81  2.16365e-05
  3   6  15  82 -2.17627e-05
  3   6  15  85 -5.27377e-05
  3   6  15  88  2.28799e-05
  3   6  15  92 -2.81808e-05
  3   6  15  93 -2.82764e-05
  3   6  15  97 -3.12684e-05
  3   6  15 101  1.60014e-05
  3   6  15 104 -3.19871e-05
  3   6  15 105 -1.10770e-05
  3   6  15 106  2.46915e-05
  3   6  15 108 -1.55553e-05
  3   6  15 113  6.99223e-05
  3   6  15 115  2.49176e-05
  3   6  15 120  5.34782e-05
  3   6  15 121  3.36994e-05
  3   6  15 125  3.25643e-05
  3   6  15 135 -1.12849e-05
  3   6  15 137  2.31377e-05
  3   6  15 139 -3.99198e-05
  3   6  15 141 -3.05894e-05
  3   6  15 146 -2.57191e-05
  3   6  15 151  7.92139e-05
  3   6  15 153  1.72827e-04
  3   6  15 154 -5.54262e-05
  3   6  15 155 -2.44982e-05
  3   6  15 157  3.12173e-05
  3   6  15 158 -2.78724e-05
  3   6  15 159 -2.71540e-05
  3   6  15 162  2.85803e-05
  3   6  15 163 -2.94037e-05
  3   6  15 164  2.12785e-05
  3   6  15 171  3.38343e-05
  3   6  15 172  1.94626e-05
  3   6  15 173  2.02451e-05
  3   6  15 175  3.05074e-05
  3   6  16  13  2.17051e-05
  3   6  16  14 -7.04367e-05
  3   6  16  16 -2.73243e-05
  3   6  16  17 -1.47644e-04
  3   6  16  20 -9.09728e-05
  3   6  16  22  4.62263e-05
  3   6  16  24 -9.76569e-05
  3   6  16  25 -1.02990e-05
  3   6  16  26  1.30404e-05
  3   6  16  27  2.52793e-05
  3   6  16  30 -6.03539e-05
  3   6  16  32 -1.32923e-05
  3   6  16  34  2.02557e-05
  3   6  16  39 -7.10823e-05
  3   6  16  43  1.80693e-04
  3   6  16  48  1.77814e-05
  3   6  16  49  1.73922e-05
  3   6  16  50  1.08970e-05
  3   6  16  53 -5.47640e-05
  3   6  16  57  1.00738e-05
  3   6  16  60  1.89671e-05
  3   6  16  61 -4.43779e-05
  3   6  16  65 -1.93393e-05
  3   6  16  66 -2.23548e-05
  3   6  16  68 -2.68501e-05
  3   6  16  69 -4.42609e-05
  3   6  16  70  3.80113e-05
  3   6  16  76  3.31098e-05
  3   6  16  78  2.09944e-05
  3   6  16  81  9.66202e-05
  3   6  16  82  1.74963e-05
  3   6  16  83  1.33890e-05
  3   6  16  84 -1.07749e-05
  3   6  16  86 -2.53838e-05
  3   6  16  87  1.66704e-05
  3   6  16  90 -1.59890e-05
  3   6  16  93  3.65590e-05
  3   6  16  97  8.32097e-05
  3   6  16  98  1.38343e-05
  3   6  16  99 -3.11933e-05
  3   6  16 102  2.11070e-05
  3   6  16 105  2.79692e-05
  3   6  16 107 -3.73216e-05
  3   6  16 109  5.87741e-05
  3   6  16 113  1.18384e-04
  3   6  16 115 -1.83240e-05
  3   6  16 121 -3.12880e-05
  3   6  16 125 -4.75240e-05
  3   6  16 130 -2.19010e-05
  3   6  16 135  2.76853e-05
  3   6  16 137  2.48894e-05
  3   6  16 139 -1.76044e-05
  3   6  16 141  6.20270e-05
  3   6  16 146  1.11129e-04
  3   6  16 151  7.66232e-05
  3   6  16 153 -5.67550e-05
  3   6  16 155  1.24461e-04
  3   6  16 158  4.72690e-05
  3   6  16 159 -3.86150e-05
  3   6  16 160  5.31736e-05
  3   6  16 162  5.07721e-05
  3   6  16 163  3.30605e-05
  3   6  16 164 -1.63096e-05
  3   6  16 166  1.46365e-05
  3   6  16 167  1.11117e-05
  3   6  16 168 -1.24707e-05
  3   6  16 171 -7.66223e-05
  3   6  16 172 -3.21970e-05
  3   6  16 175  3.18998e-05
  3   6  16 177  2.33573e-05
  3   6  17  10 -2.57491e-05
  3   6  17  12 -3.50824e-05
  3   6  17  13  6.76821e-05
  3   6  17  14 -1.39322e-04
  3   6  17  17  6.69154e-05
  3   6  17  18  1.54048e-05
  3   6  17  19  3.14916e-04
  3   6  17  22 -3.29073e-05
  3   6  17  23 -2.26358e-04
  3   6  17  24 -3.70638e-05
  3   6  17  27  1.25067e-05
  3   6  17  29  1.10496e-04
  3   6  17  30  2.94503e-05
  3   6  17  31  2.18059e-05
  3   6  17  32  2.26171e-05
  3   6  17  35  1.61015e-04
  3   6  17  36  7.66899e-05
  3   6  17  39  6.58312e-05
  3   6  17  41 -5.52286e-05
  3   6  17  42 -4.38229e-05
  3   6  17  44  1.91026e-05
  3   6  17  45  1.76542e-05
  3   6  17  48  4.58057e-05
  3   6  17  49  4.19849e-05
  3   6  17  50  3.32711e-05
  3   6  17  53  5.70001e-05
  3   6  17  55 -3.86660e-05
  3   6  17  56  2.94404e-05
  3   6  17  58 -1.89291e-05
  3   6  17  60  1.80714e-04
  3   6  17  63  2.43970e-04
  3   6  17  65  1.80064e-05
  3   6  17  66  9.36666e-05
  3   6  17  68 -6.85338e-05
  3   6  17  71  3.70500e-05
  3   6  17  72 -2.85462e-05
  3   6  17  74  4.75952e-05
  3   6  17  76 -2.18875e-04
  3   6  17  79  4.12558e-05
  3   6  17  81 -1.48600e-04
  3   6  17  82  3.61681e-05
  3   6  17  83 -1.20970e-05
  3   6  17  84  1.95598e-05
  3   6  17  85 -1.41793e-04
  3   6  17  86 -1.17090e-05
  3   6  17  88 -4.12113e-05
  3   6  17  89 -3.58038e-05
  3   6  17  91  2.94788e-05
  3   6  17  92  1.32166e-05
  3   6  17  94 -6.41627e-05
  3   6  17  97  7.08977e-05
  3   6  17  98 -3.48123e-05
  3   6  17  99 -1.11360e-04
  3   6  17 100 -4.75132e-05
  3   6  17 102  8.40006e-05
  3   6  17 106 -1.09705e-05
  3   6  17 108  7.19002e-05
  3   6  17 113  2.18138e-05
  3   6  17 115 -6.22145e-05
  3   6  17 116  3.73559e-05
  3   6  17 120 -1.21601e-04
  3   6  17 121 -4.51410e-05
  3   6  17 125  6.93984e-05
  3   6  17 127 -2.06361e-05
  3   6  17 129 -3.88298e-05
  3   6  17 130 -1.25737e-04
  3   6  17 132  1.13675e-05
  3   6  17 136  1.78128e-04
  3   6  17 137  1.81863e-04
  3   6  17 139  7.04579e-05
  3   6  17 141 -1.86695e-04
  3   6  17 145 -4.84384e-05
  3   6  17 146 -2.66876e-05
  3   6  17 150 -1.38593e-05
  3   6  17 151  4.12308e-05
  3   6  17 153 -1.11762e-05
  3   6  17 154 -3.40715e-05
  3   6  17 160 -7.39999e-05
  3   6  17 163 -1.49384e-05
  3   6  17 164 -1.40268e-04
  3   6  17 165  3.65141e-05
  3   6  17 166  1.41709e-05
  3   6  17 168  8.91271e-05
  3   6  17 169  3.71674e-05
  3   6  17 171  2.94405e-05
  3   6  17 172  5.94092e-05
  3   6  17 177 -2.35486e-05
  3   6  18   7 -2.27564e-04
  3   6  18  10  4.20941e-05
  3   6  18  13 -2.46509e-05
  3   6  18  14 -3.73907e-05
  3   6  18  17 -3.17410e-04
  3   6  18  18 -5.46300e-05
  3   6  18  19 -3.73581e-05
  3   6  18  22  7.09581e-05
  3   6  18  23 -4.98064e-05
  3   6  18  24 -2.30465e-04
  3   6  18  27 -8.05976e-05
  3   6  18  30 -1.57881e-05
  3   6  18  31 -9.27734e-05
  3   6  18  32  9.95955e-05
  3   6  18  35 -2.67726e-04
  3   6  18  37  7.17942e-05
  3   6  18  39  5.70762e-05
  3   6  18  42 -8.71123e-05
  3   6  18  44 -8.22811e-05
  3   6  18  45  8.31969e-05
  3   6  18  46 -9.35819e-05
  3   6  18  48 -1.77453e-04
  3   6  18  49 -1.66114e-04
  3   6  18  50  3.17786e-05
  3   6  18  53  4.86738e-05
  3   6  18  55  2.37403e-05
  3   6  18  58 -4.05911e-05
  3   6  18  66 -8.08987e-05
  3   6  18  68 -1.80097e-05
  3   6  18  71  1.01038e-04
  3   6  18  74  1.32607e-04
  3   6  18  76 -2.64347e-05
  3   6  18  79 -5.15322e-05
  3   6  18  81 -2.73076e-05
  3   6  18  84  3.12478e-05
  3   6  18  85 -1.74566e-04
  3   6  18  92 -1.54972e-04
  3   6  18  93 -1.45630e-04
  3   6  18  94 -1.61243e-05
  3   6  18  97  4.80659e-05
  3   6  18  98  5.75784e-05
  3   6  18  99  2.88084e-05
  3   6  18 102 -3.27785e-05
  3   6  18 104 -3.49579e-05
  3   6  18 105  5.41564e-05
  3   6  18 108 -3.25690e-05
  3   6  18 113  1.56621e-04
  3   6  18 115  6.68104e-05
  3   6  18 116  1.74989e-04
  3   6  18 121  1.10646e-05
  3   6  18 127 -4.62538e-05
  3   6  18 129  1.63212e-05
  3   6  18 130 -3.77164e-05
  3   6  18 132 -3.91078e-05
  3   6  18 136  3.49698e-05
  3   6  18 137 -1.07897e-04
  3   6  18 139  2.58352e-05
  3   6  18 141 -8.98576e-05
  3   6  18 143  1.94990e-05
  3   6  18 145  9.30915e-05
  3   6  18 146 -3.18241e-05
  3   6  18 150 -1.43832e-05
  3   6  18 151 -3.53122e-05
  3   6  18 154  1.56548e-05
  3   6  18 155 -2.16467e-05
  3   6  18 156  2.43766e-05
  3   6  18 157  8.56328e-05
  3   6  18 160 -7.66803e-05
  3   6  18 161 -3.59497e-05
  3   6  18 165 -4.95152e-05
  3   6  18 168 -1.61141e-05
  3   6  18 169 -4.04190e-05
  3   6  18 172 -1.61022e-04
  3   6  18 177 -2.97616e-05
  3   7   8  11 -1.34916e-05
  3   7   8  15  2.68054e-05
  3   7   8  21 -1.38731e-05
  3   7   8  26 -4.66184e-05
  3   7   8  27 -1.61184e-05
  3   7   8  28 -3.66248e-05
  3   7   8  38 -7.17634e-05
  3   7   8  45 -2.84436e-05
  3   7   8  47  1.39090e-05
  3   7   8  54  5.05031e-05
  3   7   8  55  5.14762e-05
  3   7   8  62 -1.68357e-05
  3   7   8  94 -2.06956e-04
  3   7   8  95 -2.08591e-04
  3   7   8 106 -6.60805e-05
  3   7   8 107  6.60581e-05
  3   7   8 110  3.85620e-05
  3   7   8 111  4.58924e-05
  3   7   8 112 -5.84163e-05
  3   7   8 116  2.43876e-05
  3   7   8 117 -2.53749e-05
  3   7   8 126  3.79706e-05
  3   7   8 128  4.61171e-05
  3   7   8 129  4.56942e-05
  3   7   8 134 -7.01451e-05
  3   7   8 136  1.29327e-05
  3   7   8 142  2.90928e-04
  3   7   8 143 -2.65207e-04
  3   7   8 144  1.73856e-04
  3   7   8 145 -1.60126e-04
  3   7   8 148  2.81603e-05
  3   7   8 149 -2.80247e-05
  3   7   8 152 -1.05676e-04
  3   7   9   8  1.07691e-04
  3   7   9   9 -1.13680e-04
  3   7   9  11  1.23820e-04
  3   7   9  14 -1.67047e-04
  3   7   9  15  4.69944e-05
  3   7   9  21 -2.41845e-04
  3   7   9  26  1.15197e-05
  3   7   9  27 -3.84746e-05
  3   7   9  28  3.82282e-05
  3   7   9  31 -2.01038e-05
  3   7   9  32  1.96408e-05
  3   7   9  38  2.58830e-04
  3   7   9  45  4.65288e-04
  3   7   9  49  1.22288e-04
  3   7   9  54 -4.14858e-04
  3   7   9  55  4.14268e-04
  3   7   9  56  1.02195e-05
  3   7   9  57 -1.08559e-05
  3   7   9  61  1.18724e-04
  3   7   9  66  2.00841e-04
  3   7   9  73  1.19669e-05
  3   7   9  74  1.23373e-04
  3   7   9  75 -1.20470e-04
  3   7   9  78  2.11130e-05
  3   7   9  83 -1.01500e-04
  3   7   9  86  6.42972e-05
  3   7   9  87 -6.39367e-05
  3   7   9  90 -1.20327e-04
  3   7   9  91 -1.20653e-04
  3   7   9  94 -2.80674e-04
  3   7   9  95  2.81026e-04
  3   7   9  97  2.09157e-05
  3   7   9 110 -1.13514e-04
  3   7   9 111  1.04927e-04
  3   7   9 112 -5.28687e-05
  3   7   9 116 -1.71164e-04
  3   7   9 117 -1.67977e-04
  3   7   9 118 -2.19392e-04
  3   7   9 119 -2.19340e-04
  3   7   9 122 -6.34395e-04
  3   7   9 123  6.32757e-04
  3   7   9 126  1.76573e-05
  3   7   9 128 -1.97165e-05
  3   7   9 129  1.90855e-05
  3   7   9 130 -4.13387e-05
  3   7   9 134  3.63506e-05
  3   7   9 136  3.88486e-05
  3   7   9 141 -8.92356e-05
  3   7   9 145  3.59525e-04
  3   7   9 166 -1.07564e-05
  3   7  10   8 -1.10327e-05
  3   7  10  11  1.28750e-04
  3   7  10  14  2.84403e-04
  3   7  10  15  2.91879e-04
  3   7  10  21 -1.73334e-05
  3   7  10  26 -4.61998e-05
  3   7  10  27 -1.06520e-04
  3   7  10  28  9.81454e-05
  3   7  10  30 -2.94284e-04
  3   7  10  31  7.96191e-05
  3   7  10  32 -8.78566e-05
  3   7  10  38 -5.40993e-04
  3   7  10  45 -6.14593e-05
  3   7  10  49  1.20289e-04
  3   7  10  54 -7.57718e-05
  3   7  10  55  7.39921e-05
  3   7  10  56 -7.69564e-05
  3   7  10  57  7.78347e-05
  3   7  10  58 -9.15275e-05
  3   7  10  61  1.61592e-04
  3   7  10  66  8.92657e-05
  3   7  10  69  2.03842e-05
  3   7  10  74  1.67953e-05
  3   7  10  94  2.28804e-04
  3   7  10  95 -2.28862e-04
  3   7  10  97 -5.30762e-04
  3   7  10 100 -3.34042e-05
  3   7  10 106  1.41271e-04
  3   7  10 107  1.34947e-04
  3   7  10 111 -2.24604e-05
  3   7  10 112  8.91827e-05
  3   7  10 116 -1.92363e-04
  3   7  10 117 -1.92915e-04
  3   7  10 119 -1.23661e-05
  3   7  10 122  6.70087e-05
  3   7  10 123 -6.70067e-05
  3   7  10 126  1.37561e-04
  3   7  10 128  4.02562e-04
  3   7  10 129 -4.01792e-04
  3   7  10 130 -2.60990e-04
  3   7  10 134  1.00294e-04
  3   7  10 136 -5.06927e-05
  3   7  10 141 -3.01725e-04
  3   7  10 145 -3.92379e-05
  3   7  10 166 -1.56473e-05
  3   7  10 167  1.55959e-05
  3   7  10 170 -1.85102e-05
  3   7  10 171  1.85062e-05
  3   7  10 174  6.33162e-05
  3   7  11  10  3.33860e-05
  3   7  11  12  1.15918e-05
  3   7  11  13  1.87442e-04
  3   7  11  14 -1.71176e-05
  3   7  11  16  1.70840e-04
  3   7  11  17 -7.08292e-05
  3   7  11  20 -4.76744e-05
  3   7  11  22 -1.51704e-04
  3   7  11  23 -4.76060e-05
  3   7  11  27  1.59884e-04
  3   7  11  30  3.19924e-05
  3   7  11  32  1.20518e-05
  3   7  11  34  9.94130e-05
  3   7  11  35 -1.80986e-05
  3   7  11  39 -1.10149e-04
  3   7  11  41  5.91234e-04
  3   7  11  42 -7.08561e-05
  3   7  11  48  1.76328e-05
  3   7  11  49  1.72465e-05
  3   7  11  53 -8.13219e-05
  3   7  11  58 -1.06849e-04
  3   7  11  61 -8.96508e-05
  3   7  11  65 -2.32666e-04
  3   7  11  66 -1.89093e-04
  3   7  11  67 -2.33595e-04
  3   7  11  68  3.72781e-05
  3   7  11  69  3.99615e-05
  3   7  11  70 -3.98734e-05
  3   7  11  74 -1.27463e-05
  3   7  11  78  1.23002e-05
  3   7  11  80  6.46809e-05
  3   7  11  81  1.16394e-05
  3   7  11  84  1.47589e-05
  3   7  11  88  2.19294e-05
  3   7  11  90 -1.33956e-05
  3   7  11  92 -2.86003e-05
  3   7  11  96  3.03523e-05
  3   7  11  97 -1.47696e-04
  3   7  11  98  1.87436e-05
  3   7  11 105 -1.44332e-04
  3   7  11 108  2.40508e-05
  3   7  11 116  1.25576e-05
  3   7  11 121 -9.17488e-05
  3   7  11 124 -3.50363e-05
  3   7  11 125 -1.75354e-04
  3   7  11 129  1.16011e-05
  3   7  11 130  9.17652e-05
  3   7  11 132 -1.25323e-04
  3   7  11 138 -2.93421e-05
  3   7  11 139  5.40114e-05
  3   7  11 140  4.86325e-05
  3   7  11 141  7.47140e-05
  3   7  11 145  3.31429e-05
  3   7  11 146 -1.80827e-04
  3   7  11 151  2.69631e-05
  3   7  11 155  2.59852e-05
  3   7  11 157  1.71891e-05
  3   7  11 160  2.42783e-05
  3   7  11 169  1.15767e-05
  3   7  11 177 -1.67734e-05
  3   7  12   7  2.56066e-05
  3   7  12  10 -2.91170e-05
  3   7  12  13  1.08297e-05
  3   7  12  14  2.58095e-04
  3   7  12  16 -8.79373e-05
  3   7  12  17  1.58436e-05
  3   7  12  18 -5.69001e-05
  3   7  12  19  8.98979e-05
  3   7  12  20  5.18995e-05
  3   7  12  22 -6.88520e-04
  3   7  12  23 -2.98661e-05
  3   7  12  27 -3.07795e-05
  3   7  12  30  2.28913e-04
  3   7  12  32 -1.13504e-05
  3   7  12  34 -5.42029e-05
  3   7  12  36  7.97351e-05
  3   7  12  39 -6.87739e-05
  3   7  12  40 -6.41055e-05
  3   7  12  41 -3.70713e-05
  3   7  12  42 -2.95508e-04
  3   7  12  48  1.15587e-05
  3   7  12  49  1.14324e-05
  3   7  12  53 -3.57240e-04
  3   7  12  58  2.30639e-04
  3   7  12  60  1.73116e-05
  3   7  12  61  3.72079e-05
  3   7  12  63  7.81578e-05
  3   7  12  65  4.80309e-05
  3   7  12  66  1.35754e-04
  3   7  12  72  2.06153e-05
  3   7  12  73 -3.71352e-05
  3   7  12  77 -8.77994e-05
  3   7  12  86 -1.12295e-05
  3   7  12  89  4.15595e-05
  3   7  12  93 -7.25759e-05
  3   7  12  96 -2.39523e-04
  3   7  12  97 -4.84111e-04
  3   7  12  98 -2.09020e-05
  3   7  12  99  7.31621e-05
  3   7  12 102  1.61539e-05
  3   7  12 103  1.26716e-04
  3   7  12 105 -4.05412e-04
  3   7  12 108  1.83828e-04
  3   7  12 114  1.67925e-04
  3   7  12 115  1.49381e-04
  3   7  12 116 -2.89824e-05
  3   7  12 125 -1.96661e-04
  3   7  12 129 -1.97915e-05
  3   7  12 130  2.22091e-04
  3   7  12 131 -3.96541e-04
  3   7  12 132  3.26437e-04
  3   7  12 133 -2.75344e-04
  3   7  12 139  3.35337e-04
  3   7  12 140 -4.79221e-04
  3   7  12 141  2.26822e-04
  3   7  12 145 -1.98651e-05
  3   7  12 147  2.67618e-04
  3   7  12 150 -1.30659e-05
  3   7  12 151  2.68248e-05
  3   7  12 155  9.16011e-05
  3   7  12 158 -1.07324e-05
  3   7  12 161 -2.45778e-05
  3   7  12 163  4.64569e-05
  3   7  12 166  2.28824e-05
  3   7  12 168  1.18511e-05
  3   7  12 170  1.40376e-05
  3   7  12 171  1.94344e-05
  3   7  12 175  2.98507e-05
  3   7  12 176  4.13249e-05
  3   7  12 177 -4.01744e-05
  3   7  13   8 -1.02876e-04
  3   7  13   9 -1.04273e-04
  3   7  13  11  5.16984e-05
  3   7  13  15 -8.97135e-05
  3   7  13  26 -1.20151e-04
  3   7  13  27  5.58558e-05
  3   7  13  28  6.53887e-05
  3   7  13  31  2.76788e-05
  3   7  13  32  4.15523e-05
  3   7  13  33  1.42997e-05
  3   7  13  38  4.17812e-04
  3   7  13  45 -6.81922e-05
  3   7  13  47 -8.03563e-05
  3   7  13  49 -4.32179e-05
  3   7  13  54  1.30154e-04
  3   7  13  55  1.32222e-04
  3   7  13  56 -1.03293e-05
  3   7  13  57 -1.09328e-05
  3   7  13  61 -6.34681e-05
  3   7  13  62  8.28404e-05
  3   7  13  86  4.12968e-05
  3   7  13  87  3.63806e-05
  3   7  13  94 -5.18556e-04
  3   7  13  95 -5.26555e-04
  3   7  13 106 -2.22449e-04
  3   7  13 107  2.22561e-04
  3   7  13 110 -2.63040e-05
  3   7  13 111 -3.76978e-05
  3   7  13 112  3.53927e-05
  3   7  13 116  1.92856e-04
  3   7  13 117 -1.92711e-04
  3   7  13 122 -2.64466e-05
  3   7  13 123 -2.57864e-05
  3   7  13 126 -3.67319e-05
  3   7  13 128  2.26030e-04
  3   7  13 129  2.25725e-04
  3   7  13 134 -2.12658e-04
  3   7  13 136 -1.16417e-05
  3   7  13 142  2.91657e-04
  3   7  13 143 -2.82002e-04
  3   7  13 144  7.87370e-05
  3   7  13 145 -7.72662e-05
  3   7  13 148 -1.58336e-04
  3   7  13 149  1.58428e-04
  3   7  13 152  4.72549e-05
  3   7  13 170 -1.10332e-05
  3   7  13 171 -1.09903e-05
  3   7  13 174  1.47393e-05
  3   7  14   8 -6.74449e-05
  3   7  14   9 -6.72664e-05
  3   7  14  15  1.58268e-04
  3   7  14  21  8.69315e-05
  3   7  14  27  1.81252e-04
  3   7  14  28  1.83523e-04
  3   7  14  31  9.11833e-05
  3   7  14  32  9.12997e-05
  3   7  14  33 -1.10749e-04
  3   7  14  38  1.48954e-05
  3   7  14  42 -1.46351e-05
  3   7  14  45  2.59783e-04
  3   7  14  49 -1.20926e-04
  3   7  14  54 -3.21042e-04
  3   7  14  55 -3.20657e-04
  3   7  14  56 -1.08626e-04
  3   7  14  57 -1.08522e-04
  3   7  14  64  1.10404e-04
  3   7  14  69  6.33825e-05
  3   7  14  73 -8.93311e-05
  3   7  14  74 -5.63225e-05
  3   7  14  75 -5.49111e-05
  3   7  14  78  1.33782e-04
  3   7  14  83  4.18890e-05
  3   7  14  86  1.12572e-04
  3   7  14  87  1.12247e-04
  3   7  14  90 -7.38358e-05
  3   7  14  91  7.39307e-05
  3   7  14  94 -3.66283e-04
  3   7  14  95 -3.67615e-04
  3   7  14 100  2.50348e-04
  3   7  14 106 -1.23453e-05
  3   7  14 107  1.18401e-05
  3   7  14 110  2.93897e-04
  3   7  14 111  2.91784e-04
  3   7  14 112  1.73016e-04
  3   7  14 116  2.31600e-04
  3   7  14 117 -2.32247e-04
  3   7  14 118 -1.26928e-04
  3   7  14 119  1.29000e-04
  3   7  14 122 -6.73511e-04
  3   7  14 123 -6.72406e-04
  3   7  14 126 -1.16420e-04
  3   7  14 128  1.46319e-04
  3   7  14 129  1.46581e-04
  3   7  14 132 -4.05296e-05
  3   7  14 142 -5.42322e-04
  3   7  14 143  5.89083e-04
  3   7  14 144 -8.66611e-05
  3   7  14 145  1.24772e-04
  3   7  14 148  1.70064e-05
  3   7  14 149 -1.72690e-05
  3   7  14 152 -3.21141e-05
  3   7  14 166  1.43148e-05
  3   7  14 167  1.57093e-05
  3   7  14 170 -1.27087e-05
  3   7  14 171 -1.02469e-05
  3   7  15  10  3.04113e-05
  3   7  15  13  2.16741e-05
  3   7  15  14 -7.02593e-05
  3   7  15  17 -1.47723e-04
  3   7  15  19  2.12607e-04
  3   7  15  20  4.55989e-05
  3   7  15  22  4.62147e-05
  3   7  15  23 -2.19940e-05
  3   7  15  24  8.48890e-05
  3   7  15  27  2.14306e-05
  3   7  15  30 -6.00905e-05
  3   7  15  32 -1.59153e-05
  3   7  15  34 -5.34776e-05
  3   7  15  36  2.35852e-04
  3   7  15  37  9.91838e-05
  3   7  15  39 -7.11278e-05
  3   7  15  41 -1.93016e-04
  3   7  15  42  1.07265e-05
  3   7  15  43 -2.18006e-04
  3   7  15  48  3.10050e-05
  3   7  15  49  3.15659e-05
  3   7  15  50  1.09123e-05
  3   7  15  51  2.77356e-05
  3   7  15  53 -5.47715e-05
  3   7  15  55  1.08001e-05
  3   7  15  57  1.01350e-05
  3   7  15  60  1.90361e-05
  3   7  15  61 -7.10796e-05
  3   7  15  63  9.63264e-05
  3   7  15  65  1.32895e-05
  3   7  15  66  1.66604e-05
  3   7  15  68 -2.68174e-05
  3   7  15  69 -4.50906e-05
  3   7  15  70  3.85348e-05
  3   7  15  72 -1.44026e-05
  3   7  15  76  3.31464e-05
  3   7  15  79  1.51736e-05
  3   7  15  82  1.74334e-05
  3   7  15  83  1.33756e-05
  3   7  15  86  2.51799e-05
  3   7  15  87  1.64885e-05
  3   7  15  93  3.65306e-05
  3   7  15  97  8.31782e-05
  3   7  15  99 -3.12006e-05
  3   7  15 102  2.11183e-05
  3   7  15 106  4.43612e-05
  3   7  15 107 -3.81188e-05
  3   7  15 108  2.72745e-05
  3   7  15 112 -4.31185e-05
  3   7  15 113 -1.21396e-04
  3   7  15 115  9.48169e-05
  3   7  15 121  3.12772e-05
  3   7  15 124  1.59684e-04
  3   7  15 125 -4.75071e-05
  3   7  15 130 -2.17616e-05
  3   7  15 132  1.01454e-05
  3   7  15 133 -1.04954e-04
  3   7  15 135 -3.42001e-05
  3   7  15 137  2.36668e-05
  3   7  15 139  2.30419e-05
  3   7  15 141  6.21303e-05
  3   7  15 150 -1.73609e-04
  3   7  15 151  2.14454e-04
  3   7  15 153  6.66951e-05
  3   7  15 155  1.24476e-04
  3   7  15 157 -1.17998e-05
  3   7  15 158  4.73786e-05
  3   7  15 160  5.30972e-05
  3   7  15 161 -4.45675e-05
  3   7  15 163  3.20556e-05
  3   7  15 166  1.43699e-05
  3   7  15 167 -1.07636e-05
  3   7  15 168 -1.24992e-05
  3   7  15 171  3.63779e-05
  3   7  15 172 -1.70826e-05
  3   7  15 175 -3.27804e-05
  3   7  15 177  2.37715e-05
  3   7  16   7 -3.42300e-05
  3   7  16  10  4.92753e-05
  3   7  16  12  7.60303e-05
  3   7  16  13 -1.55192e-04
  3   7  16  14 -3.21449e-05
  3   7  16  17  4.32860e-05
  3   7  16  20  4.96301e-05
  3   7  16  22  1.64211e-05
  3   7  16  23 -9.90593e-05
  3   7  16  27 -1.16489e-05
  3   7  16  29 -1.41578e-05
  3   7  16  30 -2.72961e-05
  3   7  16  32 -4.58269e-05
  3   7  16  35 -1.29849e-04
  3   7  16  42 -1.19722e-05
  3   7  16  48 -3.27868e-05
  3   7  16  49  3.23524e-05
  3   7  16  52  1.43699e-05
  3   7  16  56 -2.26073e-05
  3   7  16  60 -8.98713e-05
  3   7  16  61 -3.26720e-05
  3   7  16  65  1.94707e-05
  3   7  16  68 -4.78613e-05
  3   7  16  72  1.02365e-05
  3   7  16  73  1.02514e-05
  3   7  16  76  1.81368e-05
  3   7  16  78 -1.03091e-05
  3   7  16  79 -1.03508e-05
  3   7  16  80 -1.42869e-04
  3   7  16  81  1.46796e-05
  3   7  16  82  2.17535e-05
  3   7  16  83 -1.17551e-05
  3   7  16  84 -1.17012e-05
  3   7  16  85  5.75217e-05
  3   7  16  88 -2.24826e-05
  3   7  16  92  3.04877e-05
  3   7  16  93  2.83039e-05
  3   7  16  96  1.63704e-05
  3   7  16  97  3.12269e-05
  3   7  16 101  1.67373e-05
  3   7  16 104 -2.05212e-05
  3   7  16 105  6.81262e-05
  3   7  16 114 -5.80154e-05
  3   7  16 115  2.30073e-05
  3   7  16 120 -4.44542e-05
  3   7  16 121  3.36678e-05
  3   7  16 125 -3.24957e-05
  3   7  16 132  1.33928e-05
  3   7  16 135 -1.46943e-05
  3   7  16 137 -2.24627e-05
  3   7  16 138  1.14038e-05
  3   7  16 139  4.29956e-05
  3   7  16 141  3.07326e-05
  3   7  16 146  1.89296e-05
  3   7  16 147 -9.39252e-05
  3   7  16 150  2.39066e-05
  3   7  16 151  1.45180e-04
  3   7  16 153 -1.32801e-05
  3   7  16 154 -6.84783e-05
  3   7  16 155  2.44814e-05
  3   7  16 157  2.86972e-05
  3   7  16 158  2.62733e-05
  3   7  16 163  2.68663e-05
  3   7  16 164 -1.35120e-05
  3   7  16 169 -1.52355e-05
  3   7  16 175  2.60543e-05
  3   7  17  13 -2.46842e-05
  3   7  17  14 -3.74373e-05
  3   7  17  17 -1.04233e-04
  3   7  17  19 -3.71232e-05
  3   7  17  22  7.09702e-05
  3   7  17  23 -5.51645e-05
  3   7  17  24  1.78919e-04
  3   7  17  27  4.78906e-05
  3   7  17  30 -1.57894e-05
  3   7  17  32 -9.68199e-05
  3   7  17  35  6.37518e-05
  3   7  17  36 -3.84835e-05
  3   7  17  37 -6.64098e-05
  3   7  17  39  5.70981e-05
  3   7  17  40 -3.61933e-05
  3   7  17  41 -1.30802e-04
  3   7  17  42  3.64942e-05
  3   7  17  43  2.22189e-05
  3   7  17  44 -5.81123e-05
  3   7  17  45 -5.86466e-05
  3   7  17  46 -9.86362e-05
  3   7  17  48  1.80707e-04
  3   7  17  49 -1.69312e-04
  3   7  17  50 -3.18037e-05
  3   7  17  52  2.31145e-05
  3   7  17  53  4.86928e-05
  3   7  17  55 -1.88447e-05
  3   7  17  56 -3.71983e-05
  3   7  17  58 -4.05948e-05
  3   7  17  63 -3.62877e-05
  3   7  17  66 -8.06788e-05
  3   7  17  68 -1.79969e-05
  3   7  17  71 -8.26775e-05
  3   7  17  72 -5.79393e-05
  3   7  17  74 -2.08538e-04
  3   7  17  76 -1.19609e-04
  3   7  17  80 -3.76659e-05
  3   7  17  81 -2.73371e-05
  3   7  17  85  1.54038e-04
  3   7  17  92  1.32622e-04
  3   7  17  93 -1.45630e-04
  3   7  17  94 -6.55942e-05
  3   7  17  97  4.80774e-05
  3   7  17  99  2.88160e-05
  3   7  17 102 -3.27809e-05
  3   7  17 105  6.25521e-05
  3   7  17 108 -3.25584e-05
  3   7  17 109 -4.30512e-05
  3   7  17 112 -1.88041e-05
  3   7  17 113 -1.88556e-04
  3   7  17 116 -9.92826e-05
  3   7  17 121  4.47483e-05
  3   7  17 124  1.38057e-04
  3   7  17 127 -4.03589e-05
  3   7  17 129  2.53445e-05
  3   7  17 130 -3.76960e-05
  3   7  17 131 -2.80102e-04
  3   7  17 132 -2.79650e-05
  3   7  17 136 -8.47161e-05
  3   7  17 137 -9.39433e-05
  3   7  17 139  2.58025e-05
  3   7  17 140 -3.74565e-04
  3   7  17 141 -8.98678e-05
  3   7  17 145  7.26071e-05
  3   7  17 146 -9.08907e-05
  3   7  17 150  3.12768e-05
  3   7  17 151 -3.53519e-05
  3   7  17 154  4.38748e-05
  3   7  17 155 -2.16509e-05
  3   7  17 156 -3.98438e-05
  3   7  17 157  6.66731e-05
  3   7  17 159  7.26646e-05
  3   7  17 160  7.63715e-05
  3   7  17 162  7.13706e-05
  3   7  17 168  5.56145e-05
  3   7  17 169  4.32367e-05
  3   7  17 171  7.41508e-05
  3   7  17 172 -1.60934e-04
  3   7  17 177 -2.97965e-05
  3   7  18   7  3.98594e-05
  3   7  18  12  3.17321e-05
  3   7  18  13 -6.76992e-05
  3   7  18  14  1.39385e-04
  3   7  18  17 -1.86806e-05
  3   7  18  19  2.80483e-04
  3   7  18  22  3.29102e-05
  3   7  18  23  3.56205e-04
  3   7  18  24  3.76749e-05
  3   7  18  27 -8.22907e-05
  3   7  18  29 -9.96099e-05
  3   7  18  30 -2.93846e-05
  3   7  18  32 -3.98172e-05
  3   7  18  35 -5.14601e-05
  3   7  18  37 -2.79103e-05
  3   7  18  39 -6.57950e-05
  3   7  18  40  3.09387e-04
  3   7  18  42  2.46386e-05
  3   7  18  44 -1.18334e-04
  3   7  18  45  1.19641e-04
  3   7  18  48  4.14307e-05
  3   7  18  49 -3.76690e-05
  3   7  18  50  3.32453e-05
  3   7  18  52 -1.62844e-05
  3   7  18  53 -5.69797e-05
  3   7  18  55  5.50675e-05
  3   7  18  58  1.89298e-05
  3   7  18  60 -1.80632e-04
  3   7  18  65 -1.29071e-05
  3   7  18  66 -9.34720e-05
  3   7  18  68  6.85319e-05
  3   7  18  71 -3.74430e-05
  3   7  18  76  3.00674e-05
  3   7  18  80 -1.46194e-04
  3   7  18  81  1.48360e-04
  3   7  18  82 -3.62152e-05
  3   7  18  83  1.21352e-05
  3   7  18  84 -3.48061e-05
  3   7  18  85  1.05047e-05
  3   7  18  86 -1.17961e-05
  3   7  18  88  4.10575e-05
  3   7  18  89  3.81937e-05
  3   7  18  91  2.96730e-05
  3   7  18  92 -5.57808e-05
  3   7  18  94  3.23895e-05
  3   7  18  96  5.72782e-05
  3   7  18  97 -7.08767e-05
  3   7  18  98  4.07984e-05
  3   7  18  99  1.11345e-04
  3   7  18 102 -8.39840e-05
  3   7  18 104 -4.05956e-05
  3   7  18 105 -8.86118e-05
  3   7  18 106  1.09690e-05
  3   7  18 108 -7.18329e-05
  3   7  18 109  1.68630e-05
  3   7  18 113  2.52812e-05
  3   7  18 114 -4.40824e-05
  3   7  18 115 -9.76474e-05
  3   7  18 116  1.56572e-05
  3   7  18 120  9.72758e-05
  3   7  18 121 -3.35258e-05
  3   7  18 124 -5.11068e-05
  3   7  18 125 -6.93632e-05
  3   7  18 127 -3.68878e-05
  3   7  18 130  1.25754e-04
  3   7  18 133 -1.73718e-05
  3   7  18 137 -1.74110e-04
  3   7  18 138  3.99704e-05
  3   7  18 139 -7.04310e-05
  3   7  18 140  5.92030e-05
  3   7  18 141  1.86734e-04
  3   7  18 145  8.03094e-05
  3   7  18 146 -3.72791e-05
  3   7  18 147 -4.70554e-05
  3   7  18 150 -3.20518e-04
  3   7  18 151 -4.14236e-05
  3   7  18 154  3.85058e-05
  3   7  18 159 -6.16836e-05
  3   7  18 160 -7.73615e-05
  3   7  18 162  6.28555e-05
  3   7  18 163  1.49998e-05
  3   7  18 164  1.40209e-04
  3   7  18 166 -1.41949e-05
  3   7  18 168  1.31030e-05
  3   7  18 169 -3.57370e-05
  3   7  18 171  1.52018e-05
  3   7  18 172 -5.95712e-05
  3   7  18 177  2.35114e-05
  3   8   9   7  1.71940e-04
  3   8   9  12  4.25812e-05
  3   8   9  19  3.22648e-04
  3   8   9  24  1.78070e-04
  3   8   9  33 -2.06289e-04
  3   8   9  40 -2.74884e-04
  3   8   9  47  4.37278e-05
  3   8   9  62 -4.50459e-04
  3   8   9  63  2.52359e-04
  3   8   9  64 -4.22575e-04
  3   8   9  71 -1.22845e-04
  3   8   9  77 -2.57776e-04
  3   8   9  80 -1.25301e-04
  3   8   9  85 -2.48785e-05
  3   8   9  89  1.01873e-04
  3   8   9 142 -7.38710e-04
  3   8   9 143 -7.32728e-04
  3   8   9 144 -6.40798e-04
  3   8  10  18  4.74127e-05
  3   8  10  29 -3.57271e-04
  3   8  10  33  1.17679e-05
  3   8  10  41 -7.69949e-04
  3   8  10  43 -1.07212e-03
  3   8  10  47  1.57654e-05
  3   8  10  52  2.28139e-05
  3   8  10  59 -2.78866e-04
  3   8  10  62 -1.44802e-05
  3   8  10  67  6.24558e-05
  3   8  10  92  6.06171e-04
  3   8  10  96 -1.04371e-03
  3   8  10  98 -4.01933e-04
  3   8  10 103  2.87066e-04
  3   8  10 104  2.09503e-04
  3   8  10 109 -5.55872e-04
  3   8  10 114  8.86794e-04
  3   8  10 120 -2.67146e-04
  3   8  10 124  2.16133e-03
  3   8  10 131 -2.30032e-03
  3   8  10 133 -1.61944e-03
  3   8  10 138 -5.91543e-04
  3   8  10 140 -2.19680e-03
  3   8  10 142 -1.11981e-04
  3   8  10 143 -1.10569e-04
  3   8  10 144 -1.94062e-05
  3   8  10 147  1.12490e-03
  3   8  10 150 -7.89285e-05
  3   8  10 154 -4.82081e-04
  3   8  10 156 -5.90852e-05
  3   8  10 157  1.48597e-05
  3   8  10 161 -1.77129e-04
  3   8  10 165  1.05293e-04
  3   8  10 173 -1.04347e-05
  3   8  10 176  8.20308e-05
  3   8  11   8 -2.31928e-04
  3   8  11   9 -2.34979e-04
  3   8  11  10  6.35366e-05
  3   8  11  11  6.47374e-05
  3   8  11  15 -2.38372e-04
  3   8  11  16  2.35763e-04
  3   8  11  20 -3.36834e-05
  3   8  11  21  3.31629e-05
  3   8  11  25  1.09906e-05
  3   8  11  28 -7.20553e-05
  3   8  11  31  1.46811e-04
  3   8  11  33 -3.91366e-04
  3   8  11  34 -3.71846e-04
  3   8  11  38  6.17168e-04
  3   8  11  45  8.55244e-04
  3   8  11  47  7.77216e-04
  3   8  11  48  1.21135e-04
  3   8  11  54  3.83414e-05
  3   8  11  55 -3.77750e-05
  3   8  11  57  1.21918e-04
  3   8  11  62  2.56579e-04
  3   8  11  64 -1.53625e-04
  3   8  11  65  1.37332e-04
  3   8  11  70 -1.26705e-05
  3   8  11  74 -2.06977e-05
  3   8  11  75 -1.61553e-05
  3   8  11  78  6.67062e-05
  3   8  11  94 -1.17673e-05
  3   8  11  95  1.17231e-05
  3   8  11 100  7.46222e-05
  3   8  11 110 -7.08238e-05
  3   8  11 111  6.98715e-05
  3   8  11 112  7.69517e-05
  3   8  11 117 -1.16739e-04
  3   8  11 118  1.11644e-04
  3   8  11 119  1.08145e-04
  3   8  11 122  7.67158e-05
  3   8  11 123 -7.77853e-05
  3   8  11 124 -2.86295e-04
  3   8  11 126  1.55550e-04
  3   8  11 127  1.60477e-04
  3   8  11 128 -3.75977e-04
  3   8  11 142  1.79163e-04
  3   8  11 143  1.81832e-04
  3   8  11 144 -1.93166e-04
  3   8  11 148 -1.46063e-05
  3   8  11 149  1.37784e-05
  3   8  11 162  2.69132e-05
  3   8  11 163  2.68792e-05
  3   8  11 166  1.42030e-05
  3   8  11 167  1.41596e-05
  3   8  11 174  1.33406e-05
  3   8  11 175  1.34398e-05
  3   8  12   8 -4.31565e-04
  3   8  12   9  4.31991e-04
  3   8  12  10  3.94899e-05
  3   8  12  11  3.90426e-05
  3   8  12  15 -3.39499e-04
  3   8  12  16  3.39322e-04
  3   8  12  20  7.14390e-05
  3   8  12  21  7.15868e-05
  3   8  12  25 -4.84426e-05
  3   8  12  28 -2.54777e-04
  3   8  12  31  4.53722e-04
  3   8  12  33  4.62933e-04
  3   8  12  34 -4.63080e-04
  3   8  12  38 -4.18082e-04
  3   8  12  45  1.99943e-04
  3   8  12  47  1.01144e-04
  3   8  12  48 -3.74310e-04
  3   8  12  54 -9.81321e-05
  3   8  12  55  9.25527e-05
  3   8  12  57  1.41786e-04
  3   8  12  62  8.91283e-04
  3   8  12  64  6.96260e-04
  3   8  12  65  6.98335e-04
  3   8  12  70 -1.24509e-04
  3   8  12  72 -2.15763e-04
  3   8  12  75 -2.29072e-04
  3   8  12  86 -3.34196e-04
  3   8  12  87  3.34707e-04
  3   8  12  94 -1.05053e-04
  3   8  12  95 -1.05889e-04
  3   8  12 100  3.39735e-05
  3   8  12 106  7.28603e-05
  3   8  12 107  7.23945e-05
  3   8  12 110  7.87734e-05
  3   8  12 111 -7.97277e-05
  3   8  12 112  2.23185e-05
  3   8  12 117  3.18834e-05
  3   8  12 118  1.33602e-04
  3   8  12 119  1.36009e-04
  3   8  12 122  1.85804e-04
  3   8  12 123  1.85912e-04
  3   8  12 126  1.12383e-04
  3   8  12 127 -1.05397e-04
  3   8  12 134 -3.78622e-05
  3   8  12 142 -7.63013e-05
  3   8  12 143 -8.36268e-05
  3   8  12 144 -2.57594e-05
  3   8  12 152 -2.10561e-05
  3   8  13  14 -3.93141e-04
  3   8  13  22  5.23384e-04
  3   8  13  30 -3.36870e-04
  3   8  13  42  7.01090e-04
  3   8  13  53 -1.66454e-04
  3   8  13  58 -3.76363e-04
  3   8  13  66 -5.03185e-04
  3   8  13  81  1.09007e-05
  3   8  13  93 -1.04775e-04
  3   8  13  97  5.13302e-04
  3   8  13  99 -2.95631e-04
  3   8  13 102  4.53747e-05
  3   8  13 105  3.35767e-04
  3   8  13 108 -4.34391e-04
  3   8  13 115 -1.70748e-04
  3   8  13 121  3.93296e-04
  3   8  13 125 -6.58187e-04
  3   8  13 130 -6.97134e-04
  3   8  13 132 -8.58762e-04
  3   8  13 139 -3.61814e-04
  3   8  13 141 -5.58271e-04
  3   8  13 146  1.93213e-04
  3   8  13 151  3.08652e-05
  3   8  13 155 -1.20274e-04
  3   8  13 157  3.47254e-05
  3   8  13 164 -2.04446e-05
  3   8  13 168 -2.46292e-05
  3   8  13 177  8.63289e-05
  3   8  14  13  1.43994e-05
  3   8  14  14 -3.98023e-04
  3   8  14  17 -2.46614e-04
  3   8  14  22  1.59470e-05
  3   8  14  23 -2.85357e-04
  3   8  14  30  3.33408e-04
  3   8  14  35  9.86016e-05
  3   8  14  39 -1.28744e-04
  3   8  14  42  2.04301e-05
  3   8  14  49  2.12739e-05
  3   8  14  50  7.83283e-05
  3   8  14  60  1.97532e-04
  3   8  14  66 -3.34079e-05
  3   8  14  68  6.72510e-05
  3   8  14  76 -2.29056e-04
  3   8  14  81 -1.06013e-04
  3   8  14  82  1.09459e-04
  3   8  14  88  3.28522e-05
  3   8  14  97 -4.72524e-04
  3   8  14 102 -4.59454e-05
  3   8  14 105 -1.40764e-05
  3   8  14 108 -2.08527e-05
  3   8  14 115 -5.19623e-05
  3   8  14 121 -1.65818e-05
  3   8  14 132 -1.65229e-05
  3   8  14 139 -1.03818e-05
  3   8  14 141  2.71789e-05
  3   8  14 146  2.97579e-05
  3   8  14 155 -4.24347e-05
  3   8  14 164  4.78469e-05
  3   8  14 166  1.13387e-05
  3   8  14 167 -1.15504e-05
  3   8  14 172 -4.52547e-05
  3   8  14 177  1.13219e-05
  3   8  15   8 -1.02885e-04
  3   8  15   9  1.03106e-04
  3   8  15  10 -2.18415e-04
  3   8  15  11 -2.19099e-04
  3   8  15  15  6.18415e-05
  3   8  15  16 -6.22645e-05
  3   8  15  20  4.94798e-05
  3   8  15  21  4.95106e-05
  3   8  15  25  1.61113e-05
  3   8  15  28  1.62280e-04
  3   8  15  33 -1.18919e-04
  3   8  15  34  1.19077e-04
  3   8  15  37 -4.23236e-05
  3   8  15  38 -4.17971e-05
  3   8  15  45 -8.61391e-05
  3   8  15  47 -4.66757e-05
  3   8  15  48 -6.88522e-05
  3   8  15  54 -1.28429e-05
  3   8  15  55  1.25126e-05
  3   8  15  57  7.09620e-05
  3   8  15  62 -3.60518e-05
  3   8  15  64 -1.88145e-05
  3   8  15  65 -1.93276e-05
  3   8  15  70  1.32057e-04
  3   8  15  72  1.94444e-04
  3   8  15  78 -1.04454e-04
  3   8  15  79 -1.04380e-04
  3   8  15  84 -9.23558e-05
  3   8  15  86  9.93165e-05
  3   8  15  87  9.89145e-05
  3   8  15  91 -1.00188e-04
  3   8  15  94  4.61762e-04
  3   8  15  95  4.62874e-04
  3   8  15 110  2.69643e-04
  3   8  15 111 -2.65671e-04
  3   8  15 112  4.46057e-05
  3   8  15 113 -4.32790e-05
  3   8  15 116 -3.70755e-04
  3   8  15 117  3.70303e-04
  3   8  15 118 -2.13369e-05
  3   8  15 119  2.14535e-05
  3   8  15 122 -3.85982e-04
  3   8  15 123 -3.85997e-04
  3   8  15 126  2.39428e-04
  3   8  15 128 -5.47801e-04
  3   8  15 129 -5.44856e-04
  3   8  15 142  1.18922e-03
  3   8  15 143  1.17199e-03
  3   8  15 144 -9.61969e-04
  3   8  15 145  9.47291e-04
  3   8  16   8  5.90351e-05
  3   8  16   9 -5.82229e-05
  3   8  16  10  1.46449e-04
  3   8  16  11  1.45554e-04
  3   8  16  25 -2.68064e-05
  3   8  16  28 -2.91820e-05
  3   8  16  31  6.20334e-05
  3   8  16  33  7.04019e-05
  3   8  16  34 -7.01995e-05
  3   8  16  37 -8.98568e-05
  3   8  16  38  9.27873e-05
  3   8  16  45  2.71180e-04
  3   8  16  46 -3.30082e-05
  3   8  16  47  2.09465e-04
  3   8  16  48 -9.79090e-05
  3   8  16  54 -1.78328e-04
  3   8  16  55 -1.84569e-04
  3   8  16  57 -3.38489e-05
  3   8  16  62  2.89231e-05
  3   8  16  64  3.24044e-05
  3   8  16  65 -3.19952e-05
  3   8  16  74 -2.83581e-05
  3   8  16  75 -3.04346e-05
  3   8  16  94 -5.11002e-05
  3   8  16  95  4.33889e-05
  3   8  16 101 -1.26865e-05
  3   8  16 106 -1.68607e-04
  3   8  16 107 -1.68719e-04
  3   8  16 110 -5.66434e-05
  3   8  16 111  6.77856e-05
  3   8  16 112 -2.55555e-04
  3   8  16 113  2.55663e-04
  3   8  16 116  1.20226e-04
  3   8  16 117 -1.22240e-04
  3   8  16 122 -8.01497e-05
  3   8  16 123  8.09952e-05
  3   8  16 126 -1.55183e-05
  3   8  16 128  2.86477e-05
  3   8  16 129  2.96810e-05
  3   8  16 134 -1.05686e-04
  3   8  16 135 -1.05527e-04
  3   8  16 142  2.29093e-04
  3   8  16 143  2.25239e-04
  3   8  16 144  5.96706e-05
  3   8  16 145  5.61171e-05
  3   8  16 148  1.26175e-04
  3   8  16 149  1.26002e-04
  3   8  16 152  2.01176e-05
  3   8  16 153 -1.99660e-05
  3   8  16 159 -1.54091e-05
  3   8  16 162 -4.38029e-05
  3   8  16 166 -6.21113e-05
  3   8  16 167 -6.20926e-05
  3   8  16 170  6.83142e-05
  3   8  16 171 -6.82074e-05
  3   8  16 174  4.23239e-05
  3   8  16 175  4.22533e-05
  3   8  17   8 -8.84739e-05
  3   8  17   9 -8.80705e-05
  3   8  17  11  1.41806e-04
  3   8  17  15  1.45164e-04
  3   8  17  26  4.68306e-05
  3   8  17  28 -1.94060e-04
  3   8  17  31 -1.81902e-04
  3   8  17  33 -3.70183e-05
  3   8  17  37  6.29027e-05
  3   8  17  38 -6.29575e-05
  3   8  17  44  2.98194e-04
  3   8  17  46  1.05379e-04
  3   8  17  47  1.05659e-04
  3   8  17  48 -1.62224e-04
  3   8  17  54 -4.82841e-04
  3   8  17  56 -2.21899e-04
  3   8  17  57 -2.22725e-04
  3   8  17  61 -2.46791e-05
  3   8  17  62 -2.48964e-05
  3   8  17  64 -2.88811e-05
  3   8  17  69  2.02136e-05
  3   8  17  78 -1.14510e-05
  3   8  17  95 -1.44949e-04
  3   8  17 100 -2.59630e-04
  3   8  17 106  5.56433e-04
  3   8  17 107 -5.56385e-04
  3   8  17 110 -6.87001e-04
  3   8  17 111 -6.86202e-04
  3   8  17 112  1.96738e-04
  3   8  17 113 -1.96219e-04
  3   8  17 117  3.27055e-04
  3   8  17 118 -2.88760e-05
  3   8  17 119  3.44767e-05
  3   8  17 122  4.11562e-04
  3   8  17 123  4.10835e-04
  3   8  17 126  1.11450e-04
  3   8  17 127 -1.17450e-04
  3   8  17 128  7.04612e-05
  3   8  17 134  1.48690e-04
  3   8  17 137 -4.95990e-05
  3   8  17 142 -5.79989e-04
  3   8  17 143 -5.48552e-04
  3   8  17 144 -1.71840e-04
  3   8  17 148 -4.80853e-04
  3   8  17 149 -4.80513e-04
  3   8  17 152 -6.12360e-04
  3   8  17 158  1.48394e-04
  3   8  17 163  2.39333e-04
  3   8  17 166  2.78148e-04
  3   8  17 167  2.78038e-04
  3   8  17 170  2.71645e-04
  3   8  17 174 -1.41218e-04
  3   8  18   8 -1.45460e-04
  3   8  18   9 -1.45651e-04
  3   8  18  11  1.42054e-04
  3   8  18  15  1.11525e-04
  3   8  18  21  8.20258e-05
  3   8  18  31  3.27995e-05
  3   8  18  37  8.76407e-05
  3   8  18  38 -8.78483e-05
  3   8  18  44  2.11638e-05
  3   8  18  46  2.43146e-05
  3   8  18  47  2.39911e-05
  3   8  18  48  1.00208e-05
  3   8  18  54 -7.79321e-05
  3   8  18  56 -3.18263e-04
  3   8  18  57 -3.16265e-04
  3   8  18  61 -1.13721e-04
  3   8  18  62 -1.13583e-04
  3   8  18  64  1.49270e-04
  3   8  18  69  2.03589e-04
  3   8  18  73 -1.00453e-04
  3   8  18  78  2.62422e-04
  3   8  18  83  6.82887e-05
  3   8  18  84  6.78786e-05
  3   8  18  86  3.40816e-05
  3   8  18  87  3.37858e-05
  3   8  18  95 -1.01134e-03
  3   8  18 100  1.38689e-04
  3   8  18 110 -1.29589e-04
  3   8  18 111  1.32364e-04
  3   8  18 112 -6.02105e-04
  3   8  18 113  6.01299e-04
  3   8  18 117  1.31516e-03
  3   8  18 118 -3.42388e-04
  3   8  18 119 -1.61648e-04
  3   8  18 122 -6.77733e-04
  3   8  18 123 -6.77973e-04
  3   8  18 126  5.95807e-04
  3   8  18 127 -5.94915e-04
  3   8  18 128  1.28818e-03
  3   8  18 137 -1.71738e-05
  3   8  18 142  3.13985e-03
  3   8  18 143  3.08967e-03
  3   8  18 144  2.95268e-03
  3   8  18 148  2.19485e-05
  3   8  18 149 -2.17863e-05
  3   8  18 152 -2.76782e-05
  3   8  18 153  1.01031e-05
  3   8  18 166  1.69504e-05
  3   8  18 167  1.83851e-05
  3   8  18 170 -1.38076e-05
  3   9  10  13  6.09347e-05
  3   9  10  14  6.76020e-05
  3   9  10  23 -3.16636e-05
  3   9  10  30  1.46097e-04
  3   9  10  35 -2.53162e-05
  3   9  10  39 -1.66618e-05
  3   9  10  50 -4.38539e-05
  3   9  10  68 -3.47220e-05
  3   9  10  76  1.26362e-05
  3   9  10  81 -1.28227e-05
  3   9  10  82  1.00348e-05
  3   9  10  88 -1.08794e-05
  3   9  10 130  2.24805e-05
  3   9  10 141  1.38163e-05
  3   9  11   8 -1.88974e-04
  3   9  11   9  1.93585e-04
  3   9  11  10 -4.92733e-05
  3   9  11  11  4.95900e-05
  3   9  11  20  1.57366e-04
  3   9  11  21  1.57462e-04
  3   9  11  28 -1.50989e-05
  3   9  11  31  6.82297e-05
  3   9  11  34  9.22132e-05
  3   9  11  38  1.71700e-04
  3   9  11  45 -5.50621e-05
  3   9  11  48 -7.82914e-05
  3   9  11  54  1.81798e-04
  3   9  11  55  1.79547e-04
  3   9  11  65  7.76113e-05
  3   9  11  70  1.88036e-05
  3   9  11  75  1.83092e-05
  3   9  11  86 -4.88790e-05
  3   9  11  87 -4.89829e-05
  3   9  11  94  3.50345e-04
  3   9  11  95  3.56381e-04
  3   9  11 100 -1.25614e-05
  3   9  11 106  1.32050e-04
  3   9  11 107  1.31841e-04
  3   9  11 110 -1.74340e-05
  3   9  11 111 -1.83057e-05
  3   9  11 117 -1.26868e-05
  3   9  11 118  5.07803e-05
  3   9  11 119 -5.05637e-05
  3   9  11 122  1.69431e-04
  3   9  11 123  1.68898e-04
  3   9  11 126 -5.52269e-05
  3   9  11 127  4.68817e-05
  3   9  11 128  2.04340e-05
  3   9  11 134  1.00476e-04
  3   9  11 148 -3.36982e-05
  3   9  11 149 -3.36136e-05
  3   9  11 152 -1.26785e-05
  3   9  12  20 -2.08924e-05
  3   9  12  21  1.94023e-05
  3   9  12  34 -7.97069e-04
  3   9  12  38 -3.92972e-05
  3   9  12  45  9.66879e-04
  3   9  12  48  8.13671e-05
  3   9  12  65 -7.17726e-04
  3   9  12  78  4.49840e-05
  3   9  12  90 -3.00928e-05
  3   9  12  91  3.00580e-05
  3   9  12  94 -1.17398e-05
  3   9  12 110 -8.47084e-05
  3   9  12 111 -8.43789e-05
  3   9  12 112 -1.69885e-04
  3   9  12 117 -2.69816e-04
  3   9  12 118 -1.67408e-05
  3   9  12 119  1.69699e-05
  3   9  12 122 -4.43618e-05
  3   9  12 123  4.61090e-05
  3   9  12 126  9.14969e-05
  3   9  12 127  9.67906e-05
  3   9  12 128 -3.29865e-04
  3   9  12 137  3.46269e-05
  3   9  12 158  1.25331e-05
  3   9  12 162  1.66879e-05
  3   9  12 166  2.29372e-05
  3   9  12 167  2.28743e-05
  3   9  12 171  1.79142e-05
  3   9  12 174 -1.46104e-05
  3   9  12 175 -1.45986e-05
  3   9  13   7  3.37964e-04
  3   9  13  12 -4.33655e-05
  3   9  13  19  1.15068e-03
  3   9  13  24  3.83980e-04
  3   9  13  33  8.41772e-05
  3   9  13  36  2.68982e-04
  3   9  13  40 -8.83498e-04
  3   9  13  47  1.64814e-05
  3   9  13  51 -7.95365e-05
  3   9  13  62 -3.90243e-05
  3   9  13  63  7.76127e-04
  3   9  13  71 -1.96794e-04
  3   9  13  77 -7.10441e-04
  3   9  13  80 -4.77593e-04
  3   9  13  85 -1.36328e-04
  3   9  13  89  2.53950e-04
  3   9  13 142  2.71699e-04
  3   9  13 143  2.68552e-04
  3   9  13 144  2.67154e-04
  3   9  14  18 -4.32290e-05
  3   9  14  29  4.58423e-04
  3   9  14  41  6.43769e-04
  3   9  14  43 -6.58231e-04
  3   9  14  52 -2.60552e-04
  3   9  14  59 -4.53904e-04
  3   9  14  67 -9.38384e-05
  3   9  14  92 -8.91361e-04
  3   9  14  96  1.07398e-03
  3   9  14  98  3.39524e-04
  3   9  14 103 -3.31550e-04
  3   9  14 104 -1.77446e-04
  3   9  14 109 -2.06653e-04
  3   9  14 114 -9.54852e-04
  3   9  14 120 -3.15252e-04
  3   9  14 124 -7.63400e-05
  3   9  14 131  1.67341e-03
  3   9  14 133 -3.78915e-04
  3   9  14 138  3.73171e-04
  3   9  14 140  2.02716e-03
  3   9  14 142 -9.75114e-05
  3   9  14 143 -1.01892e-04
  3   9  14 147 -1.71054e-03
  3   9  14 150 -3.35435e-03
  3   9  14 154  1.45226e-04
  3   9  14 157  4.41513e-05
  3   9  14 161 -3.21244e-04
  3   9  14 165 -1.06232e-04
  3   9  14 169 -6.18316e-05
  3   9  14 173  2.46075e-04
  3   9  14 176 -1.74349e-04
  3   9  15   8 -7.05841e-05
  3   9  15   9 -7.38439e-05
  3   9  15  10  4.09797e-05
  3   9  15  11 -4.07045e-05
  3   9  15  14 -1.42457e-05
  3   9  15  15 -4.82820e-05
  3   9  15  16 -4.76036e-05
  3   9  15  20 -6.57053e-05
  3   9  15  21  6.36611e-05
  3   9  15  28  1.76729e-05
  3   9  15  30 -9.19872e-05
  3   9  15  34  1.56844e-04
  3   9  15  37 -8.03708e-05
  3   9  15  38  7.17768e-05
  3   9  15  45 -1.67485e-04
  3   9  15  48  2.14454e-05
  3   9  15  54  1.59980e-04
  3   9  15  55  1.60274e-04
  3   9  15  57 -3.14497e-05
  3   9  15  65  8.61292e-05
  3   9  15  66 -3.14746e-05
  3   9  15  70 -1.63403e-05
  3   9  15  74 -5.48141e-05
  3   9  15  75 -5.34966e-05
  3   9  15  94 -1.31405e-05
  3   9  15  95  1.76613e-05
  3   9  15  97 -1.93275e-04
  3   9  15 101  1.25633e-05
  3   9  15 107  1.20267e-04
  3   9  15 110  1.38584e-05
  3   9  15 111  1.56130e-05
  3   9  15 112 -1.05300e-04
  3   9  15 113 -1.05174e-04
  3   9  15 116 -8.61226e-05
  3   9  15 117 -8.81651e-05
  3   9  15 122 -1.40244e-05
  3   9  15 123  1.40095e-05
  3   9  15 126  1.19191e-05
  3   9  15 130 -8.21424e-05
  3   9  15 134  8.45129e-05
  3   9  15 135  8.46394e-05
  3   9  15 136 -7.08643e-05
  3   9  15 141 -9.16530e-05
  3   9  15 145 -7.93439e-04
  3   9  15 148 -1.32703e-04
  3   9  15 149  1.12150e-04
  3   9  15 152  2.61839e-04
  3   9  15 153  2.62753e-04
  3   9  15 166  2.92068e-05
  3   9  15 167 -2.92196e-05
  3   9  15 170 -2.31512e-05
  3   9  15 171 -2.32844e-05
  3   9  15 174 -1.80827e-05
  3   9  15 175  1.80468e-05
  3   9  16   8  3.22443e-04
  3   9  16   9  3.21841e-04
  3   9  16  10 -4.49002e-05
  3   9  16  11  4.50774e-05
  3   9  16  14 -2.54038e-04
  3   9  16  15  5.42711e-04
  3   9  16  16  5.43914e-04
  3   9  16  20 -2.71274e-04
  3   9  16  21 -2.72149e-04
  3   9  16  28 -6.08488e-04
  3   9  16  30  2.41444e-04
  3   9  16  31 -2.94951e-04
  3   9  16  34 -2.68428e-05
  3   9  16  37 -4.44187e-04
  3   9  16  38 -4.44677e-04
  3   9  16  45 -4.96330e-05
  3   9  16  48  1.69214e-04
  3   9  16  54  4.68692e-05
  3   9  16  55 -4.75294e-05
  3   9  16  57  7.43617e-05
  3   9  16  65  2.35055e-05
  3   9  16  66 -1.43441e-04
  3   9  16  70  1.06020e-04
  3   9  16  72  1.71234e-04
  3   9  16  79 -6.91278e-05
  3   9  16  84  5.48269e-05
  3   9  16  86 -4.49613e-05
  3   9  16  87  4.48786e-05
  3   9  16  90 -2.31712e-05
  3   9  16  91 -2.31602e-05
  3   9  16  94 -3.49578e-04
  3   9  16  95 -3.49133e-04
  3   9  16  97  2.04258e-04
  3   9  16 101  1.35571e-05
  3   9  16 110  5.24654e-05
  3   9  16 111  5.31518e-05
  3   9  16 116  3.88635e-04
  3   9  16 117  3.84956e-04
  3   9  16 122  1.12127e-04
  3   9  16 123  1.11964e-04
  3   9  16 126 -1.02905e-04
  3   9  16 128 -4.13003e-04
  3   9  16 129  4.16840e-04
  3   9  16 130  1.68732e-04
  3   9  16 136  3.13877e-05
  3   9  16 141  1.76599e-04
  3   9  16 145  3.51192e-05
  3   9  16 149 -1.31247e-05
  3   9  17   8  2.79033e-04
  3   9  17   9 -2.79738e-04
  3   9  17  11  5.48280e-05
  3   9  17  14  1.02268e-04
  3   9  17  15 -3.65925e-04
  3   9  17  21 -2.37265e-04
  3   9  17  28  1.34575e-04
  3   9  17  30 -2.86359e-05
  3   9  17  31  8.52660e-05
  3   9  17  37 -2.20581e-04
  3   9  17  38 -2.20927e-04
  3   9  17  44  1.24656e-04
  3   9  17  46  1.00583e-04
  3   9  17  48  1.05992e-04
  3   9  17  54  3.64434e-05
  3   9  17  56 -6.91213e-05
  3   9  17  57  6.99234e-05
  3   9  17  61  1.47379e-05
  3   9  17  69 -5.27282e-05
  3   9  17  72  5.62034e-05
  3   9  17  73  5.60661e-05
  3   9  17  78 -1.04709e-05
  3   9  17  83 -3.08508e-05
  3   9  17  86 -3.01369e-05
  3   9  17  87  3.01094e-05
  3   9  17  95  9.70729e-05
  3   9  17  97 -6.15536e-05
  3   9  17 100  1.88228e-05
  3   9  17 106 -1.32098e-05
  3   9  17 110 -3.45973e-05
  3   9  17 111  3.51240e-05
  3   9  17 112  1.84865e-05
  3   9  17 113  1.82506e-05
  3   9  17 117 -7.63961e-05
  3   9  17 118 -1.92023e-05
  3   9  17 119 -1.97568e-05
  3   9  17 122  1.04658e-04
  3   9  17 123 -1.04637e-04
  3   9  17 126  1.36888e-05
  3   9  17 127  1.39066e-05
  3   9  17 128 -2.16055e-04
  3   9  17 134 -1.30347e-05
  3   9  17 137 -3.44247e-05
  3   9  17 141 -6.06368e-05
  3   9  17 148 -2.51112e-05
  3   9  17 149  1.08710e-05
  3   9  18   8 -6.06987e-05
  3   9  18   9  5.84288e-05
  3   9  18  11  1.65427e-05
  3   9  18  14 -1.91567e-05
  3   9  18  15  1.86174e-04
  3   9  18  21  4.13992e-05
  3   9  18  26  2.09956e-05
  3   9  18  28 -3.08086e-04
  3   9  18  30  2.11058e-05
  3   9  18  31 -2.89177e-04
  3   9  18  37 -1.24131e-04
  3   9  18  38 -1.24347e-04
  3   9  18  44  1.34865e-04
  3   9  18  46  1.30864e-04
  3   9  18  48  3.66756e-05
  3   9  18  54  8.12605e-05
  3   9  18  56 -1.61336e-05
  3   9  18  57  1.56698e-05
  3   9  18  61  1.51524e-05
  3   9  18  66  8.37957e-05
  3   9  18  75  1.78082e-05
  3   9  18  95 -5.45130e-05
  3   9  18  97  3.61942e-05
  3   9  18 100 -3.34013e-05
  3   9  18 106 -5.61992e-05
  3   9  18 107  5.62121e-05
  3   9  18 110 -2.03636e-05
  3   9  18 111 -2.01099e-05
  3   9  18 112  2.37376e-05
  3   9  18 113  2.25513e-05
  3   9  18 122  2.18737e-05
  3   9  18 123 -2.12887e-05
  3   9  18 128  2.88556e-05
  3   9  18 130  4.47846e-05
  3   9  18 134 -6.17152e-05
  3   9  18 137 -4.90795e-05
  3   9  18 141  1.65975e-05
  3   9  18 143  1.15341e-05
  3   9  18 148 -2.07119e-05
  3   9  18 149  5.00357e-05
  3   9  18 152  6.08664e-05
  3   9  18 158  1.11481e-05
  3   9  18 163  1.95882e-05
  3   9  18 166  3.72955e-05
  3   9  18 167 -3.71408e-05
  3   9  18 170  2.93834e-05
  3   9  18 174 -1.87357e-05
  3  10  11   8  2.25588e-05
  3  10  11  10 -2.03239e-05
  3  10  11  11  1.96425e-05
  3  10  11  15  1.00209e-04
  3  10  11  16  8.48508e-05
  3  10  11  31 -2.84194e-05
  3  10  11  34  1.14714e-04
  3  10  11  38 -1.03477e-05
  3  10  11  42 -5.58468e-05
  3  10  11  45 -2.76991e-05
  3  10  11  48 -1.36126e-04
  3  10  11  54  2.87629e-05
  3  10  11  65 -6.07976e-05
  3  10  11  78 -9.18736e-05
  3  10  11  83 -4.21537e-05
  3  10  11  95 -2.76961e-05
  3  10  11 110  2.73379e-05
  3  10  11 111  2.74274e-05
  3  10  11 112 -7.77278e-05
  3  10  11 117 -1.14275e-04
  3  10  11 118 -8.38481e-05
  3  10  11 119  8.19623e-05
  3  10  11 122  7.13998e-05
  3  10  11 123  7.16996e-05
  3  10  11 124  1.46986e-04
  3  10  11 125  1.24928e-04
  3  10  11 126  5.45687e-05
  3  10  11 127 -5.64152e-05
  3  10  11 128 -1.40403e-04
  3  10  11 132  8.77170e-05
  3  10  11 148 -1.01177e-05
  3  10  11 151  1.26906e-04
  3  10  11 162 -1.10790e-05
  3  10  11 163  1.10618e-05
  3  10  11 174  3.93075e-05
  3  10  11 175 -3.94043e-05
  3  10  12   8 -4.08801e-04
  3  10  12   9 -3.97664e-04
  3  10  12  10  1.28432e-04
  3  10  12  11 -1.27508e-04
  3  10  12  15  4.34556e-04
  3  10  12  16  4.48922e-04
  3  10  12  20 -5.97548e-05
  3  10  12  21  5.98037e-05
  3  10  12  25  1.09731e-04
  3  10  12  28 -3.52846e-04
  3  10  12  31  3.23261e-04
  3  10  12  38  7.23967e-04
  3  10  12  48 -1.26221e-04
  3  10  12  54 -3.93618e-04
  3  10  12  55 -3.99074e-04
  3  10  12  57  2.35492e-04
  3  10  12  70 -9.93843e-05
  3  10  12  72 -1.96388e-04
  3  10  12  75 -2.01478e-04
  3  10  12  86 -2.81677e-04
  3  10  12  87 -2.81294e-04
  3  10  12  94 -5.46389e-04
  3  10  12  95  5.37001e-04
  3  10  12 100  1.20092e-04
  3  10  12 106 -1.67641e-04
  3  10  12 107  1.68108e-04
  3  10  12 110 -1.69353e-05
  3  10  12 111 -1.68349e-05
  3  10  12 112 -1.52644e-05
  3  10  12 118 -2.38894e-04
  3  10  12 119  2.41224e-04
  3  10  12 122  2.44396e-04
  3  10  12 123 -2.44271e-04
  3  10  12 124  1.49377e-04
  3  10  12 126  3.96818e-05
  3  10  12 127  3.70989e-05
  3  10  12 134 -1.79688e-04
  3  10  12 148  5.35520e-05
  3  10  12 149  5.38534e-05
  3  10  12 152 -1.09738e-04
  3  10  13  18  4.39727e-05
  3  10  13  29  1.08854e-04
  3  10  13  41  4.94685e-04
  3  10  13  43  3.93971e-04
  3  10  13  52 -1.75419e-05
  3  10  13  59 -9.76162e-05
  3  10  13  67 -7.12927e-05
  3  10  13  92 -1.67742e-04
  3  10  13  96  8.74251e-05
  3  10  13 104  5.20824e-05
  3  10  13 109  1.42927e-04
  3  10  13 114 -2.62572e-04
  3  10  13 120 -1.54083e-05
  3  10  13 124 -5.93927e-04
  3  10  13 131  6.44202e-04
  3  10  13 133  3.46193e-04
  3  10  13 138  1.21870e-04
  3  10  13 140  5.86974e-04
  3  10  13 142 -4.75023e-05
  3  10  13 143 -4.26343e-05
  3  10  13 147 -3.45448e-04
  3  10  13 150 -3.46949e-05
  3  10  13 154  1.04836e-04
  3  10  14  12 -1.24241e-05
  3  10  14  19  2.12309e-05
  3  10  14  33 -3.30644e-05
  3  10  14  47  1.56262e-05
  3  10  14  51 -2.12982e-05
  3  10  14  64  4.36982e-05
  3  10  14  71  1.59917e-05
  3  10  14 142 -5.45180e-04
  3  10  14 143 -5.51903e-04
  3  10  14 144 -4.04437e-04
  3  10  15   8  2.23208e-04
  3  10  15   9  2.23826e-04
  3  10  15  10  1.16856e-04
  3  10  15  11 -1.16475e-04
  3  10  15  14  2.51656e-04
  3  10  15  15 -1.17399e-04
  3  10  15  16 -1.17518e-04
  3  10  15  20 -1.02111e-04
  3  10  15  21  1.02299e-04
  3  10  15  25  2.41718e-05
  3  10  15  30 -2.33973e-04
  3  10  15  31 -1.47653e-04
  3  10  15  37  3.04330e-04
  3  10  15  38 -3.04245e-04
  3  10  15  42 -3.71889e-05
  3  10  15  45 -5.66545e-05
  3  10  15  48  2.18522e-04
  3  10  15  54 -1.06938e-05
  3  10  15  55 -2.01004e-05
  3  10  15  57 -1.30980e-04
  3  10  15  58 -1.12137e-05
  3  10  15  66 -1.43304e-04
  3  10  15  70  6.98063e-05
  3  10  15  72 -7.19081e-05
  3  10  15  74 -5.73562e-05
  3  10  15  75 -7.36051e-05
  3  10  15  78 -1.42459e-04
  3  10  15  79  1.42451e-04
  3  10  15  84  2.59143e-05
  3  10  15  86  3.13663e-05
  3  10  15  87 -3.11935e-05
  3  10  15  91  6.06796e-05
  3  10  15  94 -3.69065e-04
  3  10  15  95  3.69922e-04
  3  10  15  97 -2.03872e-04
  3  10  15 101  5.09241e-05
  3  10  15 110  1.81088e-04
  3  10  15 111  1.83149e-04
  3  10  15 112  4.37401e-05
  3  10  15 113  4.35392e-05
  3  10  15 116  3.61721e-04
  3  10  15 117  3.63382e-04
  3  10  15 118  2.14090e-05
  3  10  15 119  2.41894e-05
  3  10  15 122  2.27620e-04
  3  10  15 123 -2.27364e-04
  3  10  15 125 -3.80871e-05
  3  10  15 126 -1.91895e-04
  3  10  15 128 -4.82767e-04
  3  10  15 129  4.78550e-04
  3  10  15 130 -1.64004e-04
  3  10  15 132  7.42084e-05
  3  10  15 136  1.62516e-05
  3  10  15 141 -1.73536e-04
  3  10  15 145 -2.50127e-05
  3  10  15 148  1.48581e-05
  3  10  15 149 -1.44989e-05
  3  10  15 151  1.19151e-04
  3  10  16   8  2.92976e-05
  3  10  16   9  2.92452e-05
  3  10  16  10  3.59317e-05
  3  10  16  11 -3.71722e-05
  3  10  16  14 -1.82721e-05
  3  10  16  20  2.54872e-05
  3  10  16  21  2.52159e-05
  3  10  16  25 -1.12728e-04
  3  10  16  30 -7.97101e-05
  3  10  16  31  2.59226e-05
  3  10  16  34 -1.19450e-04
  3  10  16  37 -1.84958e-05
  3  10  16  38 -1.79635e-05
  3  10  16  42  3.53269e-05
  3  10  16  45  3.59534e-04
  3  10  16  48 -2.33511e-05
  3  10  16  54  1.98175e-05
  3  10  16  55 -5.24103e-05
  3  10  16  57 -6.16633e-05
  3  10  16  58  1.03390e-04
  3  10  16  65  2.86312e-05
  3  10  16  66  3.16429e-05
  3  10  16  74  5.17289e-05
  3  10  16  75 -6.72430e-05
  3  10  16  94  1.57671e-05
  3  10  16  95  2.31051e-05
  3  10  16  97 -1.92894e-04
  3  10  16 101 -1.09670e-04
  3  10  16 106  2.16337e-05
  3  10  16 107 -7.72437e-05
  3  10  16 110  6.11835e-05
  3  10  16 111  5.28385e-05
  3  10  16 112  2.09034e-04
  3  10  16 113  2.09305e-04
  3  10  16 116  8.02216e-05
  3  10  16 117  8.00604e-05
  3  10  16 118  2.02186e-05
  3  10  16 119  1.34892e-05
  3  10  16 122 -3.48539e-05
  3  10  16 123 -3.39884e-05
  3  10  16 124 -6.93267e-05
  3  10  16 125  1.02241e-04
  3  10  16 126 -2.00922e-05
  3  10  16 128 -2.08521e-05
  3  10  16 129  1.67758e-05
  3  10  16 130 -7.87012e-05
  3  10  16 132 -9.40020e-05
  3  10  16 134  9.10732e-05
  3  10  16 135 -9.08878e-05
  3  10  16 136  2.36098e-05
  3  10  16 141 -8.92971e-05
  3  10  16 145 -7.32964e-04
  3  10  16 148  6.81078e-05
  3  10  16 149 -6.80053e-05
  3  10  16 151 -2.02112e-04
  3  10  16 152 -3.97386e-05
  3  10  16 153 -3.96014e-05
  3  10  16 159 -1.07259e-05
  3  10  16 162 -3.06910e-05
  3  10  16 166  4.01535e-05
  3  10  16 167 -4.03194e-05
  3  10  16 170 -3.77843e-05
  3  10  16 171 -3.78580e-05
  3  10  16 174  1.12299e-05
  3  10  16 175 -1.13280e-05
  3  10  17   8  4.10710e-05
  3  10  17   9 -4.04910e-05
  3  10  17  11 -1.33130e-05
  3  10  17  14  2.03427e-05
  3  10  17  15  1.04670e-04
  3  10  17  21  1.53347e-05
  3  10  17  28  3.45596e-05
  3  10  17  30 -2.12543e-05
  3  10  17  31  2.19838e-04
  3  10  17  37 -5.77664e-05
  3  10  17  38 -5.81417e-05
  3  10  17  42 -9.33341e-05
  3  10  17  44 -2.28374e-04
  3  10  17  46 -2.08599e-04
  3  10  17  48  8.56227e-05
  3  10  17  54  3.73288e-04
  3  10  17  55 -4.38980e-05
  3  10  17  56  7.98760e-05
  3  10  17  57 -6.57633e-05
  3  10  17  58 -4.70875e-05
  3  10  17  61 -1.58574e-04
  3  10  17  66 -8.38282e-05
  3  10  17  69 -2.38025e-05
  3  10  17  72  1.48244e-05
  3  10  17  73  1.66507e-05
  3  10  17  78  1.57165e-05
  3  10  17  86  2.85646e-05
  3  10  17  87 -3.06788e-05
  3  10  17  97 -3.61417e-05
  3  10  17 100  1.67200e-04
  3  10  17 106 -3.57884e-04
  3  10  17 107 -3.90322e-04
  3  10  17 110 -4.39377e-04
  3  10  17 111  4.39724e-04
  3  10  17 112  8.78965e-05
  3  10  17 113  8.81180e-05
  3  10  17 117 -2.65896e-04
  3  10  17 118  3.67318e-05
  3  10  17 119  4.28530e-05
  3  10  17 122  5.89329e-05
  3  10  17 123 -6.01147e-05
  3  10  17 124  2.16562e-05
  3  10  17 125 -6.24168e-05
  3  10  17 126  4.42607e-05
  3  10  17 127  3.85112e-05
  3  10  17 128 -5.43720e-05
  3  10  17 130 -4.38594e-05
  3  10  17 132  4.21504e-05
  3  10  17 134 -1.44142e-04
  3  10  17 137  1.37836e-05
  3  10  17 141 -1.64753e-05
  3  10  17 148 -3.53713e-04
  3  10  17 149  3.53826e-04
  3  10  17 151 -2.79805e-05
  3  10  17 152  5.31417e-04
  3  10  17 158 -1.04814e-04
  3  10  17 163 -1.70421e-04
  3  10  17 166 -1.98974e-04
  3  10  17 167  1.99194e-04
  3  10  17 170 -1.92649e-04
  3  10  17 174  8.51723e-05
  3  10  18   8  1.08920e-04
  3  10  18   9 -1.09271e-04
  3  10  18  11  1.39660e-04
  3  10  18  14  1.01387e-04
  3  10  18  15  1.70985e-04
  3  10  18  21  8.85768e-05
  3  10  18  28  5.44905e-05
  3  10  18  30 -2.71324e-05
  3  10  18  31  3.52891e-05
  3  10  18  37  9.07030e-05
  3  10  18  38  9.08831e-05
  3  10  18  42 -1.69441e-05
  3  10  18  44  5.52826e-05
  3  10  18  48 -1.19843e-04
  3  10  18  54 -1.25106e-04
  3  10  18  55  2.60482e-05
  3  10  18  56 -2.31345e-04
  3  10  18  57  2.31964e-04
  3  10  18  58 -1.32707e-05
  3  10  18  69  1.91443e-04
  3  10  18  73 -1.89239e-04
  3  10  18  75  5.61045e-05
  3  10  18  78  1.51918e-04
  3  10  18  83  3.80249e-05
  3  10  18  84 -3.74866e-05
  3  10  18  86 -2.13589e-05
  3  10  18  87  2.14059e-05
  3  10  18  95 -8.14065e-04
  3  10  18  97 -6.14663e-05
  3  10  18 100  5.80604e-05
  3  10  18 110  2.40128e-04
  3  10  18 111  2.38621e-04
  3  10  18 112  5.11228e-04
  3  10  18 113  5.10312e-04
  3  10  18 117  1.09607e-03
  3  10  18 118 -3.07836e-04
  3  10  18 119  1.77172e-04
  3  10  18 122  6.08063e-04
  3  10  18 123 -6.06348e-04
  3  10  18 124 -2.51332e-05
  3  10  18 125  1.19728e-05
  3  10  18 126 -6.87971e-04
  3  10  18 127 -6.88119e-04
  3  10  18 128  1.16788e-03
  3  10  18 134  2.17004e-05
  3  10  18 137 -1.36413e-05
  3  10  18 141 -5.98213e-05
  3  10  18 148 -3.25268e-05
  3  10  18 149 -3.25734e-05
  3  10  18 151  8.73264e-05
  3  10  18 166  1.39234e-05
  3  10  18 167 -1.28676e-05
  3  11  12   7  1.06540e-05
  3  11  12  18  1.46252e-03
  3  11  12  67 -8.18628e-04
  3  11  12  80 -1.48404e-05
  3  11  12  85 -1.31254e-05
  3  11  12  89  1.62256e-05
  3  11  12  92  9.91914e-04
  3  11  12 103  4.67707e-04
  3  11  12 104  5.80363e-04
  3  11  12 109 -4.65777e-04
  3  11  12 120 -2.20079e-04
  3  11  12 124  1.10238e-03
  3  11  12 131 -8.11056e-04
  3  11  12 133 -9.39405e-04
  3  11  12 138  7.80195e-05
  3  11  12 150 -1.05948e-05
  3  11  12 161 -1.02667e-04
  3  11  12 165 -1.04631e-04
  3  11  12 169 -7.84750e-05
  3  11  12 176  1.44102e-04
  3  11  13   8 -5.79687e-05
  3  11  13   9 -5.69824e-05
  3  11  13  10  2.91139e-05
  3  11  13  11  2.98207e-05
  3  11  13  15  1.39685e-04
  3  11  13  16 -1.41443e-04
  3  11  13  20  1.36721e-05
  3  11  13  21 -1.32593e-05
  3  11  13  25 -2.49993e-05
  3  11  13  28  1.15664e-04
  3  11  13  31  8.99215e-05
  3  11  13  33  2.35237e-04
  3  11  13  34  2.57638e-04
  3  11  13  38 -2.49983e-04
  3  11  13  45 -9.19703e-05
  3  11  13  47 -2.22951e-04
  3  11  13  48  3.23488e-05
  3  11  13  54 -1.33080e-04
  3  11  13  55  1.44972e-04
  3  11  13  57 -1.20777e-04
  3  11  13  62 -7.70451e-05
  3  11  13  78 -6.39055e-05
  3  11  13  94  4.64021e-05
  3  11  13  95 -3.99326e-05
  3  11  13 112  1.63236e-05
  3  11  13 117 -1.05145e-04
  3  11  13 118 -9.91873e-05
  3  11  13 119 -9.77543e-05
  3  11  13 122  4.30910e-05
  3  11  13 123 -4.37232e-05
  3  11  13 124  7.04716e-05
  3  11  13 126  4.17582e-05
  3  11  13 127  4.31262e-05
  3  11  13 128 -5.13453e-04
  3  11  13 142  3.88001e-04
  3  11  13 143  3.85016e-04
  3  11  13 144 -1.13684e-04
  3  11  13 148 -1.02618e-05
  3  11  14   8  2.93364e-05
  3  11  14   9  2.93323e-05
  3  11  14  25  1.24024e-05
  3  11  14  28 -5.81178e-05
  3  11  14  31 -3.90728e-05
  3  11  14  38 -1.30902e-05
  3  11  14  45 -1.60784e-05
  3  11  14  54  3.81775e-05
  3  11  14  55 -3.81568e-05
  3  11  14  57  1.42657e-05
  3  11  14  62  4.98183e-05
  3  11  14  64  1.74783e-05
  3  11  14  65 -1.78288e-05
  3  11  14  72 -1.82059e-05
  3  11  14  94  2.19139e-04
  3  11  14  95 -2.18696e-04
  3  11  14 100 -1.66022e-05
  3  11  14 106  4.08307e-05
  3  11  14 107 -4.08469e-05
  3  11  14 110  3.61110e-05
  3  11  14 111 -3.63044e-05
  3  11  14 112  2.44460e-05
  3  11  14 117  1.08052e-04
  3  11  14 118  1.08933e-05
  3  11  14 122  1.49125e-04
  3  11  14 123 -1.48634e-04
  3  11  14 126 -6.47056e-05
  3  11  14 127 -6.19379e-05
  3  11  14 128  1.06859e-05
  3  11  14 137 -1.15311e-05
  3  11  14 142  1.84165e-04
  3  11  14 143  1.96603e-04
  3  11  14 144 -2.55301e-05
  3  11  14 152 -1.62947e-04
  3  11  15   7 -3.35815e-04
  3  11  15  12 -6.67791e-05
  3  11  15  13 -2.55116e-04
  3  11  15  17  5.97161e-04
  3  11  15  18 -4.10434e-05
  3  11  15  19 -3.44404e-05
  3  11  15  22 -7.53350e-05
  3  11  15  23 -1.84771e-04
  3  11  15  29  2.81108e-05
  3  11  15  30  1.42568e-04
  3  11  15  35  5.02947e-05
  3  11  15  36  2.58773e-05
  3  11  15  37 -1.39002e-05
  3  11  15  39  6.93987e-05
  3  11  15  40  1.81277e-05
  3  11  15  42  1.97825e-05
  3  11  15  43  9.33837e-05
  3  11  15  50 -2.59734e-05
  3  11  15  51  3.11650e-05
  3  11  15  52  2.84559e-05
  3  11  15  53  3.78770e-05
  3  11  15  58 -8.48438e-05
  3  11  15  59 -2.32559e-05
  3  11  15  60 -3.22501e-05
  3  11  15  63 -3.05755e-05
  3  11  15  66 -4.26146e-05
  3  11  15  67  1.55261e-04
  3  11  15  68 -8.84779e-05
  3  11  15  71  1.82909e-04
  3  11  15  76  3.02442e-04
  3  11  15  80  3.00032e-05
  3  11  15  81  1.64696e-04
  3  11  15  82  2.22620e-05
  3  11  15  86  1.05874e-05
  3  11  15  88 -1.23061e-04
  3  11  15  89 -2.86710e-05
  3  11  15  92  1.56864e-04
  3  11  15  93  9.55365e-05
  3  11  15  97  4.82538e-05
  3  11  15  98  1.22672e-04
  3  11  15  99  1.53252e-05
  3  11  15 102  4.53525e-05
  3  11  15 103  8.34668e-05
  3  11  15 104  1.00319e-04
  3  11  15 105 -1.83456e-05
  3  11  15 106  1.42725e-05
  3  11  15 108  2.86301e-05
  3  11  15 115  8.68377e-05
  3  11  15 116 -2.87389e-05
  3  11  15 121 -1.09863e-04
  3  11  15 124  2.46025e-05
  3  11  15 125 -8.28035e-05
  3  11  15 127 -1.93528e-05
  3  11  15 129 -8.79284e-05
  3  11  15 130  8.93552e-05
  3  11  15 131 -1.76799e-05
  3  11  15 132  1.18427e-04
  3  11  15 133  1.04165e-05
  3  11  15 136  2.47801e-05
  3  11  15 137 -2.43017e-05
  3  11  15 138  2.01510e-05
  3  11  15 139  2.64881e-05
  3  11  15 140 -4.95921e-05
  3  11  15 141  1.29546e-04
  3  11  15 145 -1.60379e-04
  3  11  15 146 -1.16808e-04
  3  11  15 147  2.18819e-04
  3  11  15 150 -1.12943e-05
  3  11  15 153  1.10781e-05
  3  11  15 157 -2.34247e-05
  3  11  15 158  1.16490e-05
  3  11  15 160 -1.69352e-05
  3  11  15 164  1.00154e-05
  3  11  15 167  3.21296e-05
  3  11  15 168  2.74352e-05
  3  11  15 169 -2.64922e-05
  3  11  15 170  1.32182e-05
  3  11  15 171 -2.28512e-05
  3  11  15 172  3.88240e-05
  3  11  15 173  2.39452e-05
  3  11  15 176 -2.71905e-05
  3  11  15 177 -3.72683e-05
  3  11  16  13 -2.35626e-05
  3  11  16  14 -2.75610e-04
  3  11  16  17  1.98631e-04
  3  11  16  19 -3.63299e-05
  3  11  16  22  1.72371e-04
  3  11  16  23  2.96614e-04
  3  11  16  29  2.91610e-04
  3  11  16  30 -2.35037e-04
  3  11  16  35 -2.24710e-04
  3  11  16  37 -4.91970e-05
  3  11  16  39  3.66922e-04
  3  11  16  40  7.85506e-04
  3  11  16  41 -2.33061e-05
  3  11  16  42  9.38650e-05
  3  11  16  52 -9.51921e-05
  3  11  16  53 -6.24619e-05
  3  11  16  58 -1.11939e-04
  3  11  16  60 -1.45422e-04
  3  11  16  63 -1.55862e-05
  3  11  16  66 -1.42456e-04
  3  11  16  67  2.39827e-05
  3  11  16  68  3.61270e-05
  3  11  16  71 -2.53683e-05
  3  11  16  74  3.17966e-05
  3  11  16  76  1.73223e-04
  3  11  16  77  1.57517e-05
  3  11  16  78  3.37313e-05
  3  11  16  79  3.13586e-05
  3  11  16  81  4.63681e-05
  3  11  16  82 -3.51174e-05
  3  11  16  83  2.66587e-05
  3  11  16  84 -2.06558e-05
  3  11  16  85  3.75862e-05
  3  11  16  90 -1.06018e-05
  3  11  16  91  1.64889e-05
  3  11  16  92  3.52874e-05
  3  11  16  93 -1.63514e-04
  3  11  16  96  4.63459e-05
  3  11  16  97  3.14678e-04
  3  11  16  99 -5.41847e-05
  3  11  16 100 -1.95999e-05
  3  11  16 101  2.43621e-05
  3  11  16 102 -8.53179e-05
  3  11  16 103  3.14136e-05
  3  11  16 104  3.19686e-05
  3  11  16 105 -4.55904e-05
  3  11  16 106 -1.77994e-05
  3  11  16 107 -2.11184e-05
  3  11  16 108 -1.19508e-04
  3  11  16 113 -2.03791e-05
  3  11  16 114 -4.03198e-05
  3  11  16 115 -1.42776e-04
  3  11  16 116 -6.40618e-05
  3  11  16 120 -2.62821e-05
  3  11  16 121  6.56062e-05
  3  11  16 124 -2.34216e-04
  3  11  16 125 -1.47242e-04
  3  11  16 127  3.03456e-05
  3  11  16 129 -2.16311e-05
  3  11  16 130 -1.68422e-04
  3  11  16 131  5.84781e-05
  3  11  16 132 -4.61692e-05
  3  11  16 136 -1.27454e-05
  3  11  16 137  1.31491e-05
  3  11  16 139 -1.21543e-04
  3  11  16 141 -1.61284e-04
  3  11  16 145 -1.89713e-05
  3  11  16 146  1.98960e-04
  3  11  16 147 -5.65920e-05
  3  11  16 151 -2.39944e-04
  3  11  16 153 -5.48911e-05
  3  11  16 155  3.04057e-05
  3  11  16 160  5.04675e-05
  3  11  16 172 -2.32465e-05
  3  11  16 176 -3.05665e-05
  3  11  16 177  6.73041e-05
  3  11  17   7 -1.55737e-04
  3  11  17  10  1.81598e-05
  3  11  17  12 -1.58566e-04
  3  11  17  13  1.23428e-05
  3  11  17  14 -2.06210e-05
  3  11  17  17 -6.00274e-05
  3  11  17  18 -1.15107e-05
  3  11  17  19  2.53101e-04
  3  11  17  20  5.02458e-05
  3  11  17  23  1.44784e-04
  3  11  17  25 -1.36920e-04
  3  11  17  26 -1.37092e-04
  3  11  17  29  1.24289e-05
  3  11  17  30  2.77528e-05
  3  11  17  34  1.04684e-04
  3  11  17  35  1.23754e-04
  3  11  17  36 -2.58359e-04
  3  11  17  37 -1.95104e-04
  3  11  17  39 -9.40743e-05
  3  11  17  40  1.62213e-04
  3  11  17  42  3.48738e-05
  3  11  17  43 -2.30985e-05
  3  11  17  44  3.57567e-05
  3  11  17  45  3.65353e-05
  3  11  17  46 -5.86918e-05
  3  11  17  50  1.49308e-04
  3  11  17  52  1.48338e-04
  3  11  17  53  5.14161e-05
  3  11  17  55 -1.89706e-04
  3  11  17  56 -8.56711e-05
  3  11  17  58  2.09402e-05
  3  11  17  60 -1.01532e-04
  3  11  17  61 -4.85154e-05
  3  11  17  63  1.25325e-04
  3  11  17  65 -2.07936e-05
  3  11  17  66 -6.57197e-05
  3  11  17  68 -1.25250e-04
  3  11  17  69 -7.92578e-05
  3  11  17  70  8.06991e-05
  3  11  17  73  7.00746e-05
  3  11  17  76 -6.99547e-05
  3  11  17  81 -4.53769e-04
  3  11  17  82 -2.84073e-05
  3  11  17  85 -2.02034e-04
  3  11  17  88 -9.97141e-05
  3  11  17  89 -1.55045e-04
  3  11  17  91  1.48686e-04
  3  11  17  92  1.43280e-04
  3  11  17  93  1.04235e-05
  3  11  17  94 -6.38196e-05
  3  11  17  96  1.08073e-05
  3  11  17  97  1.52095e-05
  3  11  17  98 -1.50631e-04
  3  11  17  99 -1.70245e-05
  3  11  17 100  2.76428e-05
  3  11  17 102  3.92520e-05
  3  11  17 103  1.51259e-04
  3  11  17 105  1.08884e-04
  3  11  17 108 -4.63289e-05
  3  11  17 109  5.55686e-05
  3  11  17 113  2.61421e-04
  3  11  17 115 -5.48153e-05
  3  11  17 121 -4.21386e-05
  3  11  17 124  1.49196e-04
  3  11  17 125 -7.14449e-05
  3  11  17 133 -4.63615e-05
  3  11  17 138  1.03773e-04
  3  11  17 139  1.28560e-05
  3  11  17 140 -1.42110e-04
  3  11  17 141 -2.87180e-05
  3  11  17 146  3.24920e-05
  3  11  17 150 -2.80645e-05
  3  11  17 151  8.61887e-05
  3  11  17 155 -2.81056e-05
  3  11  17 157  1.58218e-04
  3  11  17 158 -5.77104e-05
  3  11  17 159  6.01228e-05
  3  11  17 160 -6.21523e-05
  3  11  17 161  8.67747e-05
  3  11  17 162  5.89695e-05
  3  11  17 164  1.26265e-04
  3  11  17 165 -6.55362e-05
  3  11  17 168  6.45887e-05
  3  11  17 171 -6.62032e-05
  3  11  17 172  5.95556e-05
  3  11  17 175 -6.02219e-05
  3  11  17 176  1.53521e-04
  3  11  17 177  4.78744e-05
  3  11  18  10  1.60083e-04
  3  11  18  13 -7.43491e-05
  3  11  18  14 -1.14171e-04
  3  11  18  16  1.38057e-04
  3  11  18  17 -1.58189e-04
  3  11  18  18  1.05202e-05
  3  11  18  19 -1.53840e-04
  3  11  18  20  1.92252e-04
  3  11  18  22  4.44272e-05
  3  11  18  23 -2.40146e-04
  3  11  18  29  7.77510e-05
  3  11  18  30 -8.72503e-05
  3  11  18  34 -1.12324e-04
  3  11  18  35  1.20186e-04
  3  11  18  37  1.42499e-04
  3  11  18  39 -1.29688e-04
  3  11  18  40 -1.53495e-04
  3  11  18  41 -1.41630e-04
  3  11  18  42  1.28852e-04
  3  11  18  44 -1.84261e-04
  3  11  18  45  1.88320e-04
  3  11  18  46  2.49920e-04
  3  11  18  50  4.13685e-05
  3  11  18  52 -1.89393e-05
  3  11  18  53 -2.66272e-05
  3  11  18  55  1.94135e-05
  3  11  18  56  1.93851e-04
  3  11  18  58 -7.43238e-05
  3  11  18  60  2.01719e-04
  3  11  18  61  5.44945e-05
  3  11  18  65 -2.85074e-04
  3  11  18  66  4.29819e-05
  3  11  18  67  1.48730e-04
  3  11  18  68 -3.39278e-05
  3  11  18  69  1.31597e-04
  3  11  18  70 -1.25591e-04
  3  11  18  72 -1.45059e-04
  3  11  18  73 -1.45940e-04
  3  11  18  74  2.07579e-05
  3  11  18  76 -2.42392e-04
  3  11  18  81  5.67145e-05
  3  11  18  82  1.52819e-04
  3  11  18  84 -5.33841e-05
  3  11  18  88  8.01551e-05
  3  11  18  92 -1.03748e-04
  3  11  18  93 -6.86689e-05
  3  11  18  94  1.58239e-04
  3  11  18  96  1.45487e-04
  3  11  18  97  1.13228e-04
  3  11  18  98  3.07112e-05
  3  11  18  99 -3.74651e-05
  3  11  18 103 -1.91384e-05
  3  11  18 105  6.99946e-05
  3  11  18 108  3.22394e-05
  3  11  18 109 -1.53491e-04
  3  11  18 114 -8.09816e-05
  3  11  18 115 -1.50613e-05
  3  11  18 120 -1.53257e-04
  3  11  18 121  1.67944e-05
  3  11  18 124 -7.24625e-05
  3  11  18 125 -1.15909e-04
  3  11  18 130 -7.67520e-05
  3  11  18 131  1.86355e-04
  3  11  18 132  1.28761e-05
  3  11  18 140  2.41498e-04
  3  11  18 141 -8.35929e-05
  3  11  18 146 -3.30024e-05
  3  11  18 147 -1.48212e-04
  3  11  18 150 -4.52900e-05
  3  11  18 151  1.27475e-04
  3  11  18 155  7.52995e-05
  3  11  18 156 -6.04015e-05
  3  11  18 157  1.60909e-05
  3  11  18 158  1.16981e-04
  3  11  18 159 -1.83056e-04
  3  11  18 160 -3.87350e-05
  3  11  18 161 -1.56016e-04
  3  11  18 162  1.77994e-04
  3  11  18 163 -1.10627e-05
  3  11  18 164 -1.15891e-04
  3  11  18 165  1.54402e-04
  3  11  18 166  1.39587e-05
  3  11  18 168 -1.56332e-05
  3  11  18 171  1.33114e-04
  3  11  18 172 -1.64969e-04
  3  11  18 175  1.74277e-04
  3  11  18 176  2.76788e-05
  3  12  13   8 -1.04763e-04
  3  12  13   9  1.04696e-04
  3  12  13  10  2.80072e-05
  3  12  13  11  2.74999e-05
  3  12  13  15  1.57663e-04
  3  12  13  16 -1.57427e-04
  3  12  13  20  3.01829e-04
  3  12  13  21  3.02067e-04
  3  12  13  25  1.54839e-04
  3  12  13  28  3.90994e-04
  3  12  13  31  2.63614e-04
  3  12  13  33 -3.47193e-04
  3  12  13  34  3.45347e-04
  3  12  13  38  1.80046e-04
  3  12  13  45 -2.29748e-05
  3  12  13  47 -3.48160e-05
  3  12  13  48 -1.18594e-04
  3  12  13  54  2.88896e-04
  3  12  13  55 -2.98996e-04
  3  12  13  57 -1.20205e-04
  3  12  13  62 -2.54827e-04
  3  12  13  64 -3.61530e-05
  3  12  13  65 -4.75881e-05
  3  12  13  70 -7.07780e-05
  3  12  13  72 -6.81581e-05
  3  12  13  75 -1.63815e-05
  3  12  13  86 -2.90629e-05
  3  12  13  87  2.91370e-05
  3  12  13  94  3.81106e-04
  3  12  13  95  3.85147e-04
  3  12  13 106  1.83737e-04
  3  12  13 107  1.83729e-04
  3  12  13 117  6.28877e-05
  3  12  13 118 -1.29528e-04
  3  12  13 119 -1.31705e-04
  3  12  13 122  9.17480e-05
  3  12  13 123  9.14709e-05
  3  12  13 126  3.10825e-05
  3  12  13 127 -2.92203e-05
  3  12  13 134  1.53261e-04
  3  12  13 137  2.32383e-05
  3  12  13 142 -9.24591e-05
  3  12  13 143 -8.44233e-05
  3  12  13 148  8.22937e-05
  3  12  13 149 -8.27300e-05
  3  12  13 152  3.26745e-05
  3  12  14   8 -1.10377e-05
  3  12  14   9  1.12027e-05
  3  12  14  15 -1.15886e-05
  3  12  14  16  1.16032e-05
  3  12  14  38 -1.22661e-05
  3  12  14  45  4.83260e-05
  3  12  14  54  1.44660e-05
  3  12  14  55 -1.42167e-05
  3  12  14  57 -1.73470e-05
  3  12  14  78  1.58559e-05
  3  12  14  94 -2.60001e-05
  3  12  14  95 -2.75493e-05
  3  12  14 100  2.40654e-05
  3  12  14 110  2.46236e-05
  3  12  14 111 -2.43690e-05
  3  12  14 112 -7.26932e-05
  3  12  14 117  2.26687e-04
  3  12  14 119 -1.55401e-05
  3  12  14 122 -8.20022e-05
  3  12  14 123 -8.27532e-05
  3  12  14 126  8.24432e-05
  3  12  14 127 -8.51797e-05
  3  12  14 128  1.36501e-04
  3  12  14 142  8.49169e-04
  3  12  14 143  8.52683e-04
  3  12  14 144  7.72743e-04
  3  12  14 158 -1.37809e-05
  3  12  14 159  1.38419e-05
  3  12  14 162 -1.92722e-05
  3  12  14 166  2.34442e-05
  3  12  14 167 -2.34951e-05
  3  12  14 171 -2.21844e-05
  3  12  14 174 -1.20024e-05
  3  12  14 175  1.20023e-05
  3  12  15   7 -3.07546e-05
  3  12  15  13  2.36141e-05
  3  12  15  14  2.75585e-04
  3  12  15  17 -1.74461e-04
  3  12  15  18  1.41934e-05
  3  12  15  19  4.00582e-05
  3  12  15  22 -1.72373e-04
  3  12  15  23 -9.69679e-05
  3  12  15  24 -5.31649e-04
  3  12  15  29  3.93746e-04
  3  12  15  30  2.35046e-04
  3  12  15  35  3.91016e-05
  3  12  15  37 -1.33348e-04
  3  12  15  39  2.76064e-05
  3  12  15  40  8.60485e-04
  3  12  15  41 -3.44337e-05
  3  12  15  42 -5.76604e-05
  3  12  15  53  6.25074e-05
  3  12  15  58  1.00668e-04
  3  12  15  59 -1.06404e-05
  3  12  15  60 -1.13290e-05
  3  12  15  63  1.54252e-05
  3  12  15  66  1.42540e-04
  3  12  15  67 -3.17590e-05
  3  12  15  68 -3.62439e-05
  3  12  15  74  3.09016e-05
  3  12  15  76 -1.73277e-04
  3  12  15  77  7.43565e-04
  3  12  15  79  3.04756e-05
  3  12  15  80  4.46198e-04
  3  12  15  81  4.77451e-05
  3  12  15  82  3.51432e-05
  3  12  15  83 -2.58160e-05
  3  12  15  84  1.49450e-05
  3  12  15  88 -2.90501e-05
  3  12  15  89 -2.32056e-04
  3  12  15  90  3.22453e-05
  3  12  15  91  1.79137e-05
  3  12  15  92 -2.03303e-05
  3  12  15  93  1.63523e-04
  3  12  15  96  1.14509e-05
  3  12  15  97 -3.14604e-04
  3  12  15  99  5.41833e-05
  3  12  15 100  1.91932e-05
  3  12  15 101  2.36320e-05
  3  12  15 102  8.53103e-05
  3  12  15 103 -2.41391e-05
  3  12  15 104 -2.34876e-05
  3  12  15 105 -8.19714e-05
  3  12  15 106 -5.50909e-05
  3  12  15 107 -2.05906e-05
  3  12  15 113  1.61248e-05
  3  12  15 114 -1.77672e-05
  3  12  15 116 -4.43608e-05
  3  12  15 121 -1.81908e-05
  3  12  15 124 -2.96515e-04
  3  12  15 125 -1.12993e-04
  3  12  15 127 -2.68058e-05
  3  12  15 129  2.14936e-05
  3  12  15 130  1.68415e-04
  3  12  15 132  1.12091e-04
  3  12  15 138 -1.17618e-04
  3  12  15 141  1.61281e-04
  3  12  15 145  1.66009e-05
  3  12  15 150 -3.32459e-05
  3  12  15 151 -1.33671e-04
  3  12  15 153  5.51910e-05
  3  12  15 154  2.06143e-05
  3  12  15 155 -3.04140e-05
  3  12  15 157 -1.82780e-05
  3  12  15 169  2.59947e-05
  3  12  15 176  2.47327e-05
  3  12  15 177 -6.73059e-05
  3  12  16  12 -7.78099e-05
  3  12  16  13 -2.55067e-04
  3  12  16  17 -9.17547e-05
  3  12  16  18 -3.07830e-05
  3  12  16  19 -1.84946e-05
  3  12  16  22 -7.53387e-05
  3  12  16  23  1.05779e-04
  3  12  16  24 -2.92561e-05
  3  12  16  29  2.01012e-05
  3  12  16  30  1.42534e-04
  3  12  16  35 -4.28157e-04
  3  12  16  36  2.94905e-05
  3  12  16  37  2.68500e-05
  3  12  16  39  1.70303e-05
  3  12  16  40  1.96799e-05
  3  12  16  41 -1.56137e-05
  3  12  16  42 -1.23620e-05
  3  12  16  43  7.44866e-05
  3  12  16  50  2.56454e-05
  3  12  16  51  2.25338e-05
  3  12  16  53  3.81109e-05
  3  12  16  58  1.85046e-05
  3  12  16  59 -3.28328e-05
  3  12  16  60 -4.02082e-04
  3  12  16  63 -2.38700e-05
  3  12  16  66 -4.26851e-05
  3  12  16  67 -1.88392e-04
  3  12  16  68 -8.86920e-05
  3  12  16  76  3.02388e-04
  3  12  16  77  2.62993e-05
  3  12  16  81 -1.64115e-04
  3  12  16  82  2.22272e-05
  3  12  16  85  2.71198e-05
  3  12  16  86  1.06318e-05
  3  12  16  88 -3.23384e-05
  3  12  16  92 -2.32695e-04
  3  12  16  93  9.55288e-05
  3  12  16  96  1.61543e-05
  3  12  16  97  4.82459e-05
  3  12  16  98  1.42698e-04
  3  12  16  99  1.53245e-05
  3  12  16 101  1.03327e-05
  3  12  16 102  4.53468e-05
  3  12  16 103 -8.94490e-05
  3  12  16 104 -1.04978e-04
  3  12  16 105 -2.35710e-04
  3  12  16 115 -1.05211e-05
  3  12  16 116  1.02639e-04
  3  12  16 124  3.01442e-05
  3  12  16 125 -1.93339e-05
  3  12  16 129 -1.54280e-04
  3  12  16 130  8.93159e-05
  3  12  16 131 -8.65358e-05
  3  12  16 132  3.08118e-05
  3  12  16 135 -1.38600e-05
  3  12  16 136 -2.56739e-05
  3  12  16 137 -2.50964e-05
  3  12  16 139  2.11334e-05
  3  12  16 140  9.63132e-05
  3  12  16 141  1.29519e-04
  3  12  16 145 -5.28610e-04
  3  12  16 147  1.03113e-05
  3  12  16 151 -1.86423e-04
  3  12  16 154 -3.08266e-05
  3  12  16 158 -1.79426e-05
  3  12  16 160 -3.40943e-05
  3  12  16 163  1.04463e-05
  3  12  16 164  1.02644e-05
  3  12  16 167  3.23033e-05
  3  12  16 168  2.74088e-05
  3  12  16 170 -2.49010e-05
  3  12  16 171 -2.28932e-05
  3  12  16 173  3.22262e-05
  3  12  16 176  2.09529e-05
  3  12  16 177 -3.72905e-05
  3  12  17   7  6.71388e-05
  3  12  17  10  1.61761e-04
  3  12  17  13  7.43493e-05
  3  12  17  14  1.14185e-04
  3  12  17  16 -1.01679e-04
  3  12  17  17  1.58191e-04
  3  12  17  18  1.24593e-05
  3  12  17  20  1.97229e-04
  3  12  17  22 -4.44322e-05
  3  12  17  23  1.03295e-04
  3  12  17  24  1.04177e-05
  3  12  17  29  2.35244e-04
  3  12  17  30  8.72504e-05
  3  12  17  34 -1.49650e-04
  3  12  17  35 -1.20162e-04
  3  12  17  37  1.44161e-04
  3  12  17  39  3.34602e-04
  3  12  17  41 -1.63681e-04
  3  12  17  42 -3.81463e-05
  3  12  17  44 -1.79959e-04
  3  12  17  45  1.57053e-04
  3  12  17  46 -2.39902e-04
  3  12  17  50 -4.22747e-05
  3  12  17  51  1.54561e-04
  3  12  17  53  2.66299e-05
  3  12  17  55 -9.57330e-05
  3  12  17  56  2.63480e-04
  3  12  17  58  2.72035e-05
  3  12  17  59 -1.61106e-04
  3  12  17  60  1.10776e-04
  3  12  17  61 -4.14676e-05
  3  12  17  65 -2.45466e-04
  3  12  17  66 -4.29968e-05
  3  12  17  67 -1.59615e-04
  3  12  17  68  3.39513e-05
  3  12  17  69 -1.36369e-04
  3  12  17  70  1.31517e-04
  3  12  17  71 -1.98487e-05
  3  12  17  73 -1.44345e-04
  3  12  17  76  2.49872e-04
  3  12  17  77  1.88892e-05
  3  12  17  81  2.69101e-04
  3  12  17  82 -1.52822e-04
  3  12  17  85 -1.73438e-04
  3  12  17  88  8.13181e-05
  3  12  17  89  2.62664e-05
  3  12  17  92 -2.17266e-04
  3  12  17  93  6.86663e-05
  3  12  17  94 -1.69104e-04
  3  12  17  96  1.99132e-04
  3  12  17  97 -1.13247e-04
  3  12  17  99  3.74685e-05
  3  12  17 103 -1.41997e-04
  3  12  17 105 -5.74873e-05
  3  12  17 108 -3.22404e-05
  3  12  17 109  1.56699e-04
  3  12  17 113 -3.62287e-05
  3  12  17 114 -2.04814e-04
  3  12  17 115 -9.16903e-05
  3  12  17 121 -1.68145e-05
  3  12  17 124 -1.77246e-04
  3  12  17 125 -5.43859e-05
  3  12  17 130  7.67534e-05
  3  12  17 131 -1.10668e-05
  3  12  17 132  2.67747e-05
  3  12  17 133 -1.56695e-04
  3  12  17 138  1.55815e-04
  3  12  17 140 -1.44873e-05
  3  12  17 141  8.35897e-05
  3  12  17 146  1.05566e-04
  3  12  17 147 -2.93129e-04
  3  12  17 150  2.00846e-05
  3  12  17 151 -1.02527e-04
  3  12  17 154  7.52629e-05
  3  12  17 155 -7.53170e-05
  3  12  17 156  5.70166e-05
  3  12  17 157 -1.56913e-05
  3  12  17 159  1.83084e-04
  3  12  17 160 -1.40101e-04
  3  12  17 161  1.54463e-04
  3  12  17 162  1.77898e-04
  3  12  17 163  1.27486e-04
  3  12  17 164 -6.16358e-05
  3  12  17 165 -1.56228e-04
  3  12  17 166  1.40603e-05
  3  12  17 168  1.10432e-05
  3  12  17 170 -1.67219e-04
  3  12  17 171 -1.33115e-04
  3  12  17 172  1.64974e-04
  3  12  17 173 -1.54994e-04
  3  12  17 175 -1.74376e-04
  3  12  17 176 -8.98732e-05
  3  12  18  12 -1.51805e-04
  3  12  18  13  1.23410e-05
  3  12  18  14 -2.08207e-05
  3  12  18  16  3.81624e-05
  3  12  18  17 -6.00259e-05
  3  12  18  20 -6.57664e-05
  3  12  18  23 -9.36104e-04
  3  12  18  24 -1.54360e-04
  3  12  18  25  1.37565e-04
  3  12  18  26  1.37892e-04
  3  12  18  30  2.77522e-05
  3  12  18  34 -1.24490e-04
  3  12  18  35  1.23731e-04
  3  12  18  36 -3.62464e-04
  3  12  18  37  1.84533e-04
  3  12  18  42  5.15485e-05
  3  12  18  43 -1.44048e-04
  3  12  18  44  4.14173e-05
  3  12  18  45  3.91274e-05
  3  12  18  46 -2.69486e-05
  3  12  18  50  1.49791e-04
  3  12  18  51  6.40398e-05
  3  12  18  53  5.14403e-05
  3  12  18  55 -1.57877e-04
  3  12  18  56  1.35827e-04
  3  12  18  59 -9.83291e-05
  3  12  18  60  3.26207e-04
  3  12  18  61 -6.11573e-05
  3  12  18  63 -1.47497e-05
  3  12  18  65 -1.41199e-05
  3  12  18  66 -6.57357e-05
  3  12  18  67 -9.27795e-05
  3  12  18  68 -1.25318e-04
  3  12  18  69 -8.26881e-05
  3  12  18  70  8.41901e-05
  3  12  18  71  1.54570e-04
  3  12  18  72  6.99425e-05
  3  12  18  73 -6.83973e-05
  3  12  18  74  6.84230e-05
  3  12  18  76 -4.55534e-04
  3  12  18  77  1.55826e-04
  3  12  18  81  1.31972e-04
  3  12  18  82 -2.83677e-05
  3  12  18  84 -1.50165e-04
  3  12  18  88  1.67339e-04
  3  12  18  91  1.48230e-04
  3  12  18  92  1.63227e-04
  3  12  18  93  1.04163e-05
  3  12  18  94  2.14252e-04
  3  12  18  97  1.52135e-05
  3  12  18  99 -1.70296e-05
  3  12  18 102  3.92584e-05
  3  12  18 103  1.58678e-04
  3  12  18 104  1.58870e-04
  3  12  18 105 -4.78322e-05
  3  12  18 108 -4.63273e-05
  3  12  18 109  5.93275e-05
  3  12  18 112  2.47185e-05
  3  12  18 113  2.56776e-04
  3  12  18 115  1.76722e-04
  3  12  18 121 -4.21234e-05
  3  12  18 124  1.57305e-04
  3  12  18 125  5.82217e-05
  3  12  18 131 -1.59166e-04
  3  12  18 132  1.17573e-05
  3  12  18 139  1.28612e-05
  3  12  18 141 -2.87266e-05
  3  12  18 146 -1.98355e-04
  3  12  18 147  1.17005e-05
  3  12  18 150 -2.79769e-05
  3  12  18 154 -1.54977e-04
  3  12  18 155 -2.81021e-05
  3  12  18 157  1.58503e-04
  3  12  18 159  5.93950e-05
  3  12  18 161  2.02072e-05
  3  12  18 162 -5.77829e-05
  3  12  18 163  5.86256e-05
  3  12  18 164  2.97140e-05
  3  12  18 165 -5.15232e-05
  3  12  18 168 -9.20287e-05
  3  12  18 170 -5.22483e-05
  3  12  18 171 -6.52345e-05
  3  12  18 172  5.95674e-05
  3  12  18 173 -2.90146e-05
  3  12  18 175 -6.09953e-05
  3  12  18 176  1.56705e-04
  3  12  18 177  4.78638e-05
  3  13  14  13  1.29987e-04
  3  13  14  17 -8.29039e-04
  3  13  14  23 -1.06709e-03
  3  13  14  35  4.58512e-04
  3  13  14  39 -5.36772e-04
  3  13  14  50  4.06366e-05
  3  13  14  60  6.08826e-04
  3  13  14  68 -6.52659e-05
  3  13  14  76 -7.08970e-04
  3  13  14  81 -5.68220e-04
  3  13  14  82  2.14829e-04
  3  13  14  88  2.20081e-04
  3  13  15   8  5.11156e-05
  3  13  15   9 -5.12987e-05
  3  13  15  10  1.54364e-05
  3  13  15  11  1.58243e-05
  3  13  15  15 -1.86641e-04
  3  13  15  16  1.85515e-04
  3  13  15  20 -1.04609e-04
  3  13  15  21 -1.04915e-04
  3  13  15  28 -1.93378e-04
  3  13  15  31 -1.31789e-05
  3  13  15  33  1.56851e-04
  3  13  15  34 -1.55923e-04
  3  13  15  37 -1.29250e-04
  3  13  15  38 -1.28194e-04
  3  13  15  48  1.43012e-05
  3  13  15  57  1.24614e-05
  3  13  15  62  2.49246e-04
  3  13  15  64  1.21085e-04
  3  13  15  65  1.17691e-04
  3  13  15  72 -1.46481e-05
  3  13  15  78  1.79813e-05
  3  13  15  79  1.79127e-05
  3  13  15  84  1.22676e-05
  3  13  15  94 -2.65849e-04
  3  13  15  95 -2.66373e-04
  3  13  15 110 -1.80803e-05
  3  13  15 111  1.78261e-05
  3  13  15 116  1.22441e-04
  3  13  15 117 -1.23380e-04
  3  13  15 118 -7.94954e-05
  3  13  15 119  8.05501e-05
  3  13  15 122  9.18846e-05
  3  13  15 123  9.21115e-05
  3  13  15 126 -1.52066e-05
  3  13  15 128  2.49711e-04
  3  13  15 129  2.44536e-04
  3  13  15 142 -3.78514e-04
  3  13  15 143 -3.55842e-04
  3  13  15 144  2.82698e-04
  3  13  15 145 -2.66556e-04
  3  13  16  15  4.20076e-05
  3  13  16  16 -4.24550e-05
  3  13  16  25  1.49281e-05
  3  13  16  28  3.22751e-05
  3  13  16  33 -1.02220e-04
  3  13  16  34  1.02513e-04
  3  13  16  37 -1.39459e-04
  3  13  16  38  1.40438e-04
  3  13  16  45 -7.19641e-05
  3  13  16  47 -2.16436e-04
  3  13  16  48  1.87014e-05
  3  13  16  54  1.59306e-04
  3  13  16  55  1.57310e-04
  3  13  16  57 -1.85834e-05
  3  13  16  62 -1.44379e-05
  3  13  16  64  3.06589e-05
  3  13  16  65 -3.18551e-05
  3  13  16  94  1.43069e-05
  3  13  16  95 -1.68204e-05
  3  13  16 106  1.02831e-04
  3  13  16 107  1.02791e-04
  3  13  16 112  5.62804e-05
  3  13  16 113 -5.63705e-05
  3  13  16 118 -1.79216e-05
  3  13  16 119  1.55028e-05
  3  13  16 134  8.49781e-05
  3  13  16 135  8.50561e-05
  3  13  16 142 -4.67909e-05
  3  13  16 143 -4.20477e-05
  3  13  16 148 -1.02563e-05
  3  13  16 149 -1.01802e-05
  3  13  16 152 -1.96562e-05
  3  13  16 153  1.97002e-05
  3  13  17  11 -1.56401e-05
  3  13  17  15 -9.41544e-05
  3  13  17  28 -8.32619e-05
  3  13  17  31  3.82508e-05
  3  13  17  33  9.09851e-05
  3  13  17  37 -1.10273e-04
  3  13  17  38  1.10610e-04
  3  13  17  44 -6.37103e-05
  3  13  17  46 -1.05149e-04
  3  13  17  47 -1.05091e-04
  3  13  17  48  2.96497e-05
  3  13  17  54  1.29528e-04
  3  13  17  64 -3.17521e-05
  3  13  17  95  3.11817e-05
  3  13  17 100  3.40095e-05
  3  13  17 106 -1.12597e-04
  3  13  17 107  1.12404e-04
  3  13  17 110  8.94050e-05
  3  13  17 111  8.92408e-05
  3  13  17 112 -3.15427e-05
  3  13  17 113  3.12906e-05
  3  13  17 117 -6.91675e-05
  3  13  17 118  2.39977e-05
  3  13  17 119 -2.19345e-05
  3  13  17 122 -7.04054e-05
  3  13  17 123 -7.01951e-05
  3  13  17 126 -1.76710e-05
  3  13  17 127  1.91242e-05
  3  13  17 128 -1.65995e-05
  3  13  17 134 -5.40124e-05
  3  13  17 142  1.00393e-04
  3  13  17 143  8.09734e-05
  3  13  17 144  3.46926e-05
  3  13  17 148  6.64148e-05
  3  13  17 149  6.63033e-05
  3  13  17 152  1.72833e-04
  3  13  17 158 -1.93582e-05
  3  13  17 163 -3.18086e-05
  3  13  17 166 -3.70127e-05
  3  13  17 167 -3.69757e-05
  3  13  17 170 -3.56651e-05
  3  13  17 174  1.81678e-05
  3  13  18  11 -1.89325e-05
  3  13  18  15 -7.20832e-05
  3  13  18  21 -6.89038e-05
  3  13  18  37 -1.87621e-05
  3  13  18  38  1.87081e-05
  3  13  18  46  2.70909e-05
  3  13  18  47  2.77518e-05
  3  13  18  54  1.44782e-05
  3  13  18  56  2.71471e-05
  3  13  18  57  2.82508e-05
  3  13  18  61 -1.02756e-04
  3  13  18  62 -1.02667e-04
  3  13  18  64 -6.40414e-05
  3  13  18  69 -2.92320e-05
  3  13  18  73  3.88821e-05
  3  13  18  78 -2.87144e-05
  3  13  18  83 -1.07155e-05
  3  13  18  84 -1.06505e-05
  3  13  18  86 -1.60186e-05
  3  13  18  87 -1.60603e-05
  3  13  18  95  2.23741e-04
  3  13  18 100 -1.74577e-05
  3  13  18 110  1.74312e-05
  3  13  18 111 -1.77713e-05
  3  13  18 112  1.28683e-04
  3  13  18 113 -1.28706e-04
  3  13  18 117 -2.99862e-04
  3  13  18 118  3.35571e-05
  3  13  18 122  1.86736e-04
  3  13  18 123  1.86893e-04
  3  13  18 126 -1.22575e-04
  3  13  18 127  1.22435e-04
  3  13  18 128 -2.34137e-04
  3  13  18 142 -7.70160e-04
  3  13  18 143 -7.43950e-04
  3  13  18 144 -7.42841e-04
  3  13  18 152  1.02319e-05
  3  14  15   8  2.04459e-05
  3  14  15   9 -2.05151e-05
  3  14  15  10 -1.24527e-05
  3  14  15  11 -1.23573e-05
  3  14  15  15 -4.77629e-05
  3  14  15  16  4.73595e-05
  3  14  15  25 -4.43417e-05
  3  14  15  28 -4.07677e-05
  3  14  15  31 -2.62332e-05
  3  14  15  37  1.99086e-04
  3  14  15  38  2.00939e-04
  3  14  15  45 -1.40528e-04
  3  14  15  47  5.52473e-05
  3  14  15  48 -1.73235e-05
  3  14  15  62  1.96497e-05
  3  14  15  74 -5.44318e-05
  3  14  15  75  5.23422e-05
  3  14  15 112  1.79838e-05
  3  14  15 113 -1.79158e-05
  3  14  15 116  3.35781e-05
  3  14  15 117 -3.39018e-05
  3  14  15 136  5.02799e-05
  3  14  15 142  3.12084e-05
  3  14  15 143  3.60174e-05
  3  14  15 144  1.37536e-05
  3  14  15 148  1.14737e-04
  3  14  15 149  1.15765e-04
  3  14  15 152  1.79669e-04
  3  14  15 153 -1.77783e-04
  3  14  16   8  6.41789e-05
  3  14  16   9 -6.39295e-05
  3  14  16  10 -1.85701e-05
  3  14  16  11 -1.86363e-05
  3  14  16  15 -1.61244e-04
  3  14  16  16  1.62623e-04
  3  14  16  20 -5.52927e-05
  3  14  16  21  5.49971e-05
  3  14  16  28 -2.51350e-04
  3  14  16  31 -8.54244e-05
  3  14  16  37 -1.76801e-04
  3  14  16  38  1.74273e-04
  3  14  16  45 -2.83318e-05
  3  14  16  47  1.49635e-05
  3  14  16  57  1.28825e-05
  3  14  16  62  1.97219e-04
  3  14  16  70  8.67465e-05
  3  14  16  72  1.66527e-05
  3  14  16  75  1.14188e-05
  3  14  16  79 -4.06465e-05
  3  14  16  94 -8.97317e-05
  3  14  16  95  8.92227e-05
  3  14  16 110  1.92424e-05
  3  14  16 111 -1.92901e-05
  3  14  16 116  1.93547e-04
  3  14  16 117 -1.88133e-04
  3  14  16 118  8.17523e-05
  3  14  16 119 -7.93123e-05
  3  14  16 122  6.91793e-05
  3  14  16 123 -6.89248e-05
  3  14  16 128  1.60486e-05
  3  14  16 129  1.64852e-05
  3  14  16 136  3.55701e-05
  3  14  16 142 -2.76650e-04
  3  14  16 143 -3.01359e-04
  3  14  16 144 -3.83351e-04
  3  14  16 145 -4.18548e-04
  3  14  17   8 -3.27407e-04
  3  14  17   9 -3.27894e-04
  3  14  17  11  8.33571e-05
  3  14  17  15 -4.28241e-04
  3  14  17  21 -3.54348e-04
  3  14  17  28 -1.39755e-05
  3  14  17  31  3.11130e-05
  3  14  17  37 -9.05024e-05
  3  14  17  38  8.96596e-05
  3  14  17  44  1.42267e-05
  3  14  17  46 -3.58577e-05
  3  14  17  47 -3.46185e-05
  3  14  17  54  2.05129e-05
  3  14  17  56 -4.29660e-05
  3  14  17  57 -4.27743e-05
  3  14  17  61 -3.53565e-04
  3  14  17  62 -3.54257e-04
  3  14  17  64  4.16566e-05
  3  14  17  69 -8.74102e-05
  3  14  17  72 -1.24124e-04
  3  14  17  73  1.23256e-04
  3  14  17  75 -1.23797e-05
  3  14  17  78 -1.30124e-05
  3  14  17  83 -4.88927e-05
  3  14  17  95  1.09297e-04
  3  14  17 110  1.09595e-05
  3  14  17 111  1.10806e-05
  3  14  17 117 -1.55801e-04
  3  14  17 118 -2.05980e-05
  3  14  17 119  1.61324e-05
  3  14  17 122 -1.34466e-04
  3  14  17 123 -1.34421e-04
  3  14  17 126 -7.01843e-05
  3  14  17 127  7.00643e-05
  3  14  17 128 -2.67738e-04
  3  14  17 137 -1.33512e-05
  3  14  17 142 -5.28257e-05
  3  14  17 143 -5.56617e-05
  3  14  17 144 -1.05407e-04
  3  14  17 148  2.44591e-05
  3  14  17 149  2.38013e-05
  3  14  18   8  2.33459e-04
  3  14  18   9  2.32735e-04
  3  14  18  11 -7.97226e-05
  3  14  18  15  5.11939e-04
  3  14  18  21 -5.44085e-05
  3  14  18  26  1.38725e-05
  3  14  18  28  6.64204e-04
  3  14  18  31  3.98240e-04
  3  14  18  33 -6.79305e-05
  3  14  18  37  4.24519e-04
  3  14  18  38 -4.23368e-04
  3  14  18  44 -5.06188e-04
  3  14  18  46  3.48428e-04
  3  14  18  47  3.48298e-04
  3  14  18  48 -1.44471e-04
  3  14  18  54 -1.17077e-04
  3  14  18  56  2.83187e-05
  3  14  18  57  2.85572e-05
  3  14  18  61  6.87339e-05
  3  14  18  62  6.77932e-05
  3  14  18  69  1.15311e-05
  3  14  18  75 -4.51722e-05
  3  14  18  95 -1.27956e-05
  3  14  18 100  1.07039e-05
  3  14  18 106  9.54346e-05
  3  14  18 107  9.54210e-05
  3  14  18 110 -4.21302e-05
  3  14  18 111  4.20885e-05
  3  14  18 117  4.23858e-05
  3  14  18 119 -1.44264e-05
  3  14  18 122 -2.81640e-05
  3  14  18 123 -2.80010e-05
  3  14  18 128  1.16259e-05
  3  14  18 134  5.48231e-05
  3  14  18 137  5.77071e-05
  3  14  18 142 -1.59750e-05
  3  14  18 143 -1.89245e-05
  3  14  18 144 -1.35198e-05
  3  14  18 148  1.10441e-04
  3  14  18 149 -1.10823e-04
  3  14  18 152 -1.45954e-04
  3  15  16  18  5.23225e-05
  3  15  16  24  5.98269e-05
  3  15  16  71  2.13933e-05
  3  15  16  77 -2.30571e-04
  3  15  16  92 -5.98637e-05
  3  15  16 103 -3.98196e-05
  3  15  16 104 -8.54368e-05
  3  15  16 109 -1.01545e-04
  3  15  16 124  1.75689e-04
  3  15  16 131  2.37893e-04
  3  15  16 133 -3.60932e-05
  3  15  16 147 -2.98151e-04
  3  15  16 150 -2.45457e-04
  3  15  16 154  1.32952e-04
  3  15  16 161 -8.77037e-05
  3  15  16 165 -3.36978e-05
  3  15  16 176 -2.95493e-05
  3  15  17  10 -2.14263e-05
  3  15  17  14 -6.16456e-05
  3  15  17  16  2.74323e-05
  3  15  17  17 -3.62960e-05
  3  15  17  19 -2.68368e-05
  3  15  17  20  2.05057e-05
  3  15  17  22  1.68999e-04
  3  15  17  23  5.13861e-05
  3  15  17  25  1.22922e-05
  3  15  17  26 -1.21219e-05
  3  15  17  30 -2.71999e-05
  3  15  17  34  2.28097e-05
  3  15  17  39  1.11626e-05
  3  15  17  41 -1.64323e-05
  3  15  17  42  1.02378e-04
  3  15  17  43 -5.06914e-05
  3  15  17  44  1.25047e-05
  3  15  17  45 -1.25111e-05
  3  15  17  46  2.00317e-05
  3  15  17  51 -1.12115e-05
  3  15  17  53  1.22034e-04
  3  15  17  55  1.38681e-05
  3  15  17  56 -1.52037e-05
  3  15  17  58 -6.05237e-05
  3  15  17  59  1.58894e-05
  3  15  17  61 -1.49972e-05
  3  15  17  65  1.73430e-05
  3  15  17  66  2.45405e-05
  3  15  17  68 -1.31030e-05
  3  15  17  69 -3.18707e-05
  3  15  17  70  2.25473e-05
  3  15  17  71  1.28616e-05
  3  15  17  73 -1.62325e-05
  3  15  17  74 -1.36078e-05
  3  15  17  76 -6.40194e-05
  3  15  17  79 -1.19380e-05
  3  15  17  80 -3.77459e-05
  3  15  17  81  1.17521e-05
  3  15  17  82  4.23701e-05
  3  15  17  84  1.51092e-05
  3  15  17  86  2.07620e-05
  3  15  17  87  1.35572e-05
  3  15  17  88  3.06828e-05
  3  15  17  90  1.01490e-05
  3  15  17  92  1.82397e-05
  3  15  17  93  1.53206e-04
  3  15  17  96 -5.76792e-05
  3  15  17  97  1.65554e-04
  3  15  17  98  1.39903e-05
  3  15  17  99 -3.88381e-05
  3  15  17 101 -1.21541e-05
  3  15  17 102  7.55495e-05
  3  15  17 106 -1.05466e-05
  3  15  17 107  1.89093e-05
  3  15  17 108  1.31878e-05
  3  15  17 109 -1.28693e-05
  3  15  17 114  4.16002e-05
  3  15  17 116  1.68536e-05
  3  15  17 121  2.55612e-05
  3  15  17 125  2.37107e-04
  3  15  17 127 -3.83510e-05
  3  15  17 129  6.10620e-05
  3  15  17 132  8.78096e-05
  3  15  17 133  1.38459e-05
  3  15  17 135 -3.14354e-05
  3  15  17 136  1.10307e-05
  3  15  17 137 -1.10660e-05
  3  15  17 138 -1.36928e-05
  3  15  17 139 -1.49278e-05
  3  15  17 140  1.73901e-04
  3  15  17 141  1.12551e-04
  3  15  17 145  1.35814e-05
  3  15  17 147  1.28606e-05
  3  15  17 150  4.81940e-04
  3  15  17 153 -2.79574e-05
  3  15  17 154 -1.14844e-05
  3  15  17 155 -3.78170e-04
  3  15  17 156  1.15830e-05
  3  15  17 157 -1.68825e-05
  3  15  17 158  5.23420e-05
  3  15  17 159  2.55456e-05
  3  15  17 160 -5.21760e-05
  3  15  17 161 -1.13133e-05
  3  15  17 162  2.59811e-05
  3  15  17 163  5.00216e-05
  3  15  17 164 -1.98365e-05
  3  15  17 165  1.11147e-05
  3  15  17 167 -1.50516e-05
  3  15  17 169  1.16852e-05
  3  15  17 171  4.88850e-05
  3  15  17 172 -1.75931e-05
  3  15  17 173  1.11237e-05
  3  15  17 174 -1.22580e-05
  3  15  17 175 -1.04430e-05
  3  15  18   7  1.48072e-04
  3  15  18  12 -3.53341e-05
  3  15  18  13  1.97244e-05
  3  15  18  17  1.60803e-04
  3  15  18  20  1.28046e-05
  3  15  18  23  1.40287e-04
  3  15  18  29  1.64652e-05
  3  15  18  34  1.24666e-05
  3  15  18  36  1.29631e-05
  3  15  18  39  1.21710e-05
  3  15  18  40  1.06113e-04
  3  15  18  42 -5.06796e-05
  3  15  18  43  1.18767e-05
  3  15  18  44 -3.48578e-05
  3  15  18  45 -3.48867e-05
  3  15  18  51  1.39188e-04
  3  15  18  58 -2.64048e-05
  3  15  18  59  2.53443e-04
  3  15  18  60 -9.49635e-05
  3  15  18  61 -3.88194e-05
  3  15  18  63 -1.22878e-04
  3  15  18  65 -3.75939e-05
  3  15  18  68  1.41803e-05
  3  15  18  69  2.24684e-05
  3  15  18  70 -2.21875e-05
  3  15  18  71 -7.05778e-05
  3  15  18  72 -6.20811e-05
  3  15  18  73 -6.15584e-05
  3  15  18  74  1.26562e-05
  3  15  18  76  9.25935e-05
  3  15  18  79 -2.21483e-05
  3  15  18  81  5.41696e-05
  3  15  18  83 -2.62188e-05
  3  15  18  90  1.95382e-05
  3  15  18  91 -1.94960e-05
  3  15  18  93 -1.20136e-05
  3  15  18  94  8.42055e-05
  3  15  18  96  6.61719e-04
  3  15  18  99  1.57443e-05
  3  15  18 102 -1.02220e-05
  3  15  18 109 -2.28781e-04
  3  15  18 114 -4.55439e-04
  3  15  18 116 -7.30003e-05
  3  15  18 120 -1.01069e-05
  3  15  18 121 -1.06895e-04
  3  15  18 124 -1.14411e-05
  3  15  18 125 -7.51793e-05
  3  15  18 127 -1.73317e-05
  3  15  18 129  1.46219e-04
  3  15  18 132 -1.74536e-05
  3  15  18 138  3.60570e-04
  3  15  18 139  4.55700e-05
  3  15  18 140  4.78416e-05
  3  15  18 141 -2.90155e-05
  3  15  18 145  4.63479e-04
  3  15  18 146  1.22722e-05
  3  15  18 147 -4.33067e-05
  3  15  18 150  1.33798e-05
  3  15  18 151  1.74156e-04
  3  15  18 154 -1.50515e-05
  3  15  18 155  4.46695e-05
  3  15  18 156  1.25513e-05
  3  15  18 157  5.12063e-05
  3  15  18 161 -2.44795e-04
  3  15  18 165  7.95163e-05
  3  15  18 169  5.31382e-05
  3  15  18 172  1.24875e-05
  3  15  18 173  1.87147e-04
  3  16  17   7  1.57853e-04
  3  16  17  12  4.68201e-05
  3  16  17  13 -1.97707e-05
  3  16  17  16  1.73839e-05
  3  16  17  17 -1.44594e-05
  3  16  17  19  3.17374e-04
  3  16  17  20 -1.05853e-05
  3  16  17  23 -1.40240e-04
  3  16  17  35  7.89393e-05
  3  16  17  39 -1.21571e-05
  3  16  17  41 -1.38164e-05
  3  16  17  42  5.07271e-05
  3  16  17  43 -1.01360e-05
  3  16  17  44 -1.92626e-05
  3  16  17  45  1.90296e-05
  3  16  17  46 -1.84394e-05
  3  16  17  58  2.64101e-05
  3  16  17  60  9.50058e-05
  3  16  17  61 -2.48498e-05
  3  16  17  63  1.60319e-04
  3  16  17  65  2.84321e-05
  3  16  17  66 -1.11139e-05
  3  16  17  67 -1.02973e-05
  3  16  17  68 -1.41732e-05
  3  16  17  69  1.49191e-05
  3  16  17  70 -1.48178e-05
  3  16  17  71 -8.41334e-05
  3  16  17  73 -4.90067e-05
  3  16  17  76 -1.44096e-05
  3  16  17  78 -1.58268e-05
  3  16  17  79 -1.59076e-05
  3  16  17  83 -1.24802e-05
  3  16  17  84  1.24805e-05
  3  16  17  89 -1.27252e-05
  3  16  17  93  1.19943e-05
  3  16  17  94  2.91810e-05
  3  16  17  96 -8.96260e-04
  3  16  17  98  3.14488e-04
  3  16  17  99 -1.57431e-05
  3  16  17 102  1.02328e-05
  3  16  17 104 -1.78665e-04
  3  16  17 108 -1.61270e-05
  3  16  17 109 -2.41298e-04
  3  16  17 114  5.90524e-04
  3  16  17 116  9.04430e-05
  3  16  17 120  1.09188e-05
  3  16  17 121 -3.14697e-05
  3  16  17 125  7.51432e-05
  3  16  17 129  8.91750e-05
  3  16  17 131 -1.47790e-03
  3  16  17 132  1.74415e-05
  3  16  17 133  3.41809e-04
  3  16  17 138 -4.22938e-04
  3  16  17 139  1.50973e-05
  3  16  17 140  1.62949e-03
  3  16  17 141  2.89887e-05
  3  16  17 145  4.49613e-04
  3  16  17 146  1.18459e-05
  3  16  17 147  1.37054e-03
  3  16  17 150 -2.09030e-05
  3  16  17 153  3.43195e-05
  3  16  17 154  1.65527e-05
  3  16  17 155 -4.46680e-05
  3  16  17 156  1.00109e-05
  3  16  17 161 -2.70836e-04
  3  16  17 165  7.38258e-05
  3  16  18  10  1.34228e-05
  3  16  18  14 -6.16409e-05
  3  16  18  16 -2.11703e-05
  3  16  18  17  2.39491e-05
  3  16  18  19 -2.06789e-05
  3  16  18  20 -2.31198e-05
  3  16  18  22  1.68998e-04
  3  16  18  23  5.13802e-05
  3  16  18  25 -1.77084e-05
  3  16  18  26 -1.78978e-05
  3  16  18  30 -2.72174e-05
  3  16  18  39  1.11038e-05
  3  16  18  42  1.02442e-04
  3  16  18  43 -6.04207e-05
  3  16  18  53  1.22065e-04
  3  16  18  56 -1.33388e-05
  3  16  18  58 -6.05225e-05
  3  16  18  59  1.15602e-05
  3  16  18  65 -1.42956e-05
  3  16  18  66  3.56389e-05
  3  16  18  68 -1.31196e-05
  3  16  18  69 -3.25519e-05
  3  16  18  70  2.29230e-05
  3  16  18  72 -2.62761e-05
  3  16  18  73 -1.65551e-05
  3  16  18  79 -1.16237e-05
  3  16  18  81  7.83798e-05
  3  16  18  82  4.25619e-05
  3  16  18  84  2.82095e-05
  3  16  18  85 -1.04070e-05
  3  16  18  86  2.05139e-05
  3  16  18  87  1.36662e-05
  3  16  18  88  3.03987e-05
  3  16  18  91 -2.30521e-05
  3  16  18  92  1.87015e-05
  3  16  18  93  1.53182e-04
  3  16  18  96  4.30880e-05
  3  16  18  97  1.65571e-04
  3  16  18  98  1.29859e-05
  3  16  18  99 -3.88604e-05
  3  16  18 101 -1.04717e-05
  3  16  18 102  7.55879e-05
  3  16  18 106  1.49507e-05
  3  16  18 107 -1.91160e-05
  3  16  18 114 -4.53453e-05
  3  16  18 121  7.77144e-05
  3  16  18 125  2.37041e-04
  3  16  18 127 -3.87212e-05
  3  16  18 129  5.86768e-05
  3  16  18 131  2.01124e-04
  3  16  18 132  8.77774e-05
  3  16  18 133 -1.77939e-05
  3  16  18 135 -3.13373e-05
  3  16  18 136  1.12196e-05
  3  16  18 138  1.03012e-05
  3  16  18 139 -6.58482e-05
  3  16  18 140  1.40165e-05
  3  16  18 141  1.12545e-04
  3  16  18 145 -2.91826e-05
  3  16  18 147 -1.58199e-04
  3  16  18 150  8.15504e-04
  3  16  18 151 -1.58344e-05
  3  16  18 153  4.14513e-05
  3  16  18 155 -3.78146e-04
  3  16  18 156 -1.17936e-05
  3  16  18 157 -1.26301e-05
  3  16  18 158  5.23692e-05
  3  16  18 159  2.54682e-05
  3  16  18 160  5.22029e-05
  3  16  18 161 -1.02742e-05
  3  16  18 162 -2.59299e-05
  3  16  18 163  4.99296e-05
  3  16  18 165  1.01924e-05
  3  16  18 167 -1.51719e-05
  3  16  18 171  4.90327e-05
  3  16  18 172 -3.35597e-05
  3  16  18 175 -1.05098e-05
  3  17  18  19 -1.24682e-04
  3  17  18  24  7.54622e-05
  3  17  18  40  5.06872e-05
  3  17  18  51  1.22427e-04
  3  17  18  52  1.01218e-04
  3  17  18  59  2.67875e-04
  3  17  18  67  3.10363e-04
  3  17  18  71 -5.61149e-05
  3  17  18  72 -4.19215e-05
  3  17  18  77 -1.53560e-05
  3  17  18  80 -1.80048e-05
  3  17  18  84  1.68256e-05
  3  17  18  91 -1.49580e-05
  3  17  18  92  3.73179e-04
  3  17  18  98 -2.38281e-04
  3  17  18 103  1.55412e-04
  3  17  18 109  5.45475e-05
  3  17  18 124  3.39527e-04
  3  17  18 140 -7.42833e-04
  3  17  18 150  1.23805e-03
  3  17  18 154 -8.76713e-05
  3  17  18 161  1.40734e-04
  3  17  18 165  2.23294e-05
  3  17  18 173 -1.02582e-04
  3  17  18 176  1.14146e-04
  5   1   2  13 -3.66082e-05
  5   1   2  15 -1.45955e-05
  5   1   2  17 -2.83330e-04
  5   1   2  18 -4.97829e-04
  5   1   2  23  2.03092e-05
  5   1   2  29  9.26823e-04
  5   1   2  35  1.61976e-04
  5   1   2  41 -1.89178e-03
  5   1   2  43  2.04556e-03
  5   1   2  50 -5.92270e-05
  5   1   2  52  1.98072e-03
  5   1   2  59  4.26421e-03
  5   1   2  60  7.29974e-05
  5   1   2  67  1.63113e-03
  5   1   2  68  1.00265e-04
  5   1   2  76 -6.00674e-05
  5   1   2  81  4.82063e-05
  5   1   2  88  4.92685e-05
  5   1   2  92  1.30544e-04
  5   1   2  96  3.91704e-03
  5   1   2  98  2.84077e-03
  5   1   2 103 -8.68709e-04
  5   1   2 104 -2.36536e-03
  5   1   2 109  7.84770e-04
  5   1   2 114 -1.07931e-03
  5   1   2 120 -1.80301e-04
  5   1   2 124 -4.04012e-03
  5   1   2 131  3.10128e-03
  5   1   2 133  3.66952e-03
  5   1   2 138  1.33550e-03
  5   1   2 140  2.98132e-03
  5   1   2 147 -6.97671e-04
  5   1   2 150  8.22678e-04
  5   1   2 154  1.23659e-03
  5   1   2 156  1.98791e-04
  5   1   2 157 -4.71613e-05
  5   1   2 161  4.62625e-04
  5   1   2 165 -6.50167e-05
  5   1   2 176 -1.49008e-04
  5   1   3   8 -6.67610e-05
  5   1   3   9 -4.08405e-05
  5   1   3  10  2.52892e-04
  5   1   3  11  6.15201e-05
  5   1   3  15 -1.11495e-04
  5   1   3  16 -2.30471e-04
  5   1   3  20 -5.10303e-04
  5   1   3  21  6.60084e-04
  5   1   3  25 -3.21732e-04
  5   1   3  26  2.50812e-04
  5   1   3  27  3.26120e-05
  5   1   3  28  4.09616e-05
  5   1   3  31 -7.76048e-05
  5   1   3  32 -5.27560e-05
  5   1   3  33 -4.84210e-04
  5   1   3  34 -9.33242e-04
  5   1   3  37  6.01266e-05
  5   1   3  38 -1.71243e-04
  5   1   3  44  2.48311e-05
  5   1   3  45  2.98748e-04
  5   1   3  47  2.27435e-04
  5   1   3  48  1.85353e-04
  5   1   3  49 -7.92720e-04
  5   1   3  54  7.15167e-04
  5   1   3  55 -1.08033e-03
  5   1   3  56  2.16273e-04
  5   1   3  57  5.06672e-04
  5   1   3  61 -1.23225e-04
  5   1   3  62 -1.54080e-04
  5   1   3  64 -3.40579e-05
  5   1   3  65 -4.15967e-05
  5   1   3  69  9.09671e-05
  5   1   3  70  1.09651e-04
  5   1   3  72  2.07714e-04
  5   1   3  73 -2.11815e-04
  5   1   3  74 -4.97505e-05
  5   1   3  75 -5.24719e-05
  5   1   3  78  4.18522e-05
  5   1   3  79 -4.03151e-05
  5   1   3  83  2.85046e-05
  5   1   3  84  4.96839e-05
  5   1   3  86  6.87524e-05
  5   1   3  87  1.22860e-04
  5   1   3  90  3.03989e-05
  5   1   3  91  3.23009e-05
  5   1   3  94 -1.24235e-03
  5   1   3  95 -1.08132e-03
  5   1   3 100  4.09078e-04
  5   1   3 101  1.39468e-04
  5   1   3 106 -4.04782e-04
  5   1   3 107 -3.94119e-04
  5   1   3 110  6.96152e-05
  5   1   3 111  1.59961e-04
  5   1   3 112 -1.87739e-04
  5   1   3 113  2.48913e-04
  5   1   3 116  5.86141e-04
  5   1   3 117  3.86129e-04
  5   1   3 118  1.05096e-04
  5   1   3 119  1.39023e-04
  5   1   3 122 -7.85063e-05
  5   1   3 123  9.92893e-05
  5   1   3 126 -2.50761e-04
  5   1   3 127 -2.02181e-04
  5   1   3 128  1.26394e-03
  5   1   3 129  1.40049e-03
  5   1   3 134 -3.56023e-04
  5   1   3 135 -3.77129e-04
  5   1   3 136 -1.88171e-04
  5   1   3 137  3.61537e-05
  5   1   3 142  1.77260e-03
  5   1   3 143 -1.30100e-03
  5   1   3 144  7.34232e-04
  5   1   3 145 -7.03929e-04
  5   1   3 148  1.28226e-04
  5   1   3 149  1.14600e-04
  5   1   3 152 -1.76006e-04
  5   1   3 153  1.81869e-04
  5   1   3 158  6.76141e-05
  5   1   3 159 -6.16030e-05
  5   1   3 162 -1.06855e-05
  5   1   3 167 -1.16672e-05
  5   1   3 170  1.39042e-05
  5   1   3 171  1.12203e-05
  5   2   3   8 -3.99074e-05
  5   2   3   9  6.18664e-05
  5   2   3  10  2.08054e-05
  5   2   3  11 -6.34640e-05
  5   2   3  15  5.86791e-05
  5   2   3  16 -2.95458e-05
  5   2   3  20 -2.87456e-04
  5   2   3  21 -2.21743e-04
  5   2   3  25 -2.12793e-05
  5   2   3  26 -2.73609e-05
  5   2   3  27  8.95844e-05
  5   2   3  28 -6.95725e-05
  5   2   3  31 -7.59116e-05
  5   2   3  32  1.14494e-04
  5   2   3  33  5.23562e-04
  5   2   3  34 -2.58950e-04
  5   2   3  37 -7.72903e-05
  5   2   3  38 -1.55608e-05
  5   2   3  44 -2.75921e-04
  5   2   3  45  3.30493e-05
  5   2   3  46 -1.80847e-04
  5   2   3  48  3.03487e-04
  5   2   3  49  4.96229e-05
  5   2   3  54  5.09953e-04
  5   2   3  55  3.35082e-04
  5   2   3  56 -2.36397e-04
  5   2   3  57  8.60268e-05
  5   2   3  61 -3.28197e-05
  5   2   3  62  2.63288e-05
  5   2   3  64 -3.58502e-05
  5   2   3  65  2.91750e-05
  5   2   3  69 -6.64468e-05
  5   2   3  70  4.90265e-05
  5   2   3  72  9.90786e-05
  5   2   3  73  9.71228e-05
  5   2   3  74  1.28096e-05
  5   2   3  75 -1.21556e-05
  5   2   3  78 -3.45709e-05
  5   2   3  79 -3.56039e-05
  5   2   3  83 -2.44546e-05
  5   2   3  84  2.35081e-05
  5   2   3  86  3.73163e-05
  5   2   3  87 -2.27643e-05
  5   2   3  90 -1.51949e-05
  5   2   3  91  1.79390e-05
  5   2   3  94 -4.97118e-04
  5   2   3  95  5.73303e-04
  5   2   3 100  2.39449e-05
  5   2   3 101 -1.27638e-04
  5   2   3 106 -2.05959e-04
  5   2   3 107  2.11600e-04
  5   2   3 110 -4.55435e-05
  5   2   3 111  3.66609e-05
  5   2   3 112 -1.04654e-04
  5   2   3 113 -7.54916e-05
  5   2   3 116  1.47354e-04
  5   2   3 117 -2.24017e-04
  5   2   3 118 -1.63149e-04
  5   2   3 119  1.23208e-04
  5   2   3 122 -4.81692e-05
  5   2   3 123 -3.77909e-05
  5   2   3 126 -7.03253e-05
  5   2   3 127  8.27796e-05
  5   2   3 128 -6.15957e-04
  5   2   3 129  5.54130e-04
  5   2   3 134 -2.01299e-04
  5   2   3 135  1.90013e-04
  5   2   3 136  1.69226e-05
  5   2   3 137  6.28074e-05
  5   2   3 142 -5.01676e-04
  5   2   3 143 -6.92176e-04
  5   2   3 144 -2.53910e-04
  5   2   3 145 -2.65021e-04
  5   2   3 148 -6.17519e-05
  5   2   3 149  6.84730e-05
  5   2   3 152 -1.27405e-04
  5   2   3 153 -1.23444e-04
  5   2   3 158  3.16231e-05
  5   2   3 159  3.47477e-05
  5   2   3 162  1.18668e-05
  5   2   3 163 -1.27497e-05
  5   2   3 166 -1.67154e-05
  5   2   3 167  1.46594e-05
  5   2   3 174  1.06184e-05
  5   2   3 175 -1.01937e-05
SOC R
  0.000000e+00   0.000000e+00   0.000000e+00   0.000000e+00   0.000000e+00   0.000000e+00   0.000000e+00   0.000000e+00   0.000000e+00   0.000000e+00   0.000000e+00   0.000000e+00   0.000000e+00   0.000000e+00  -2.476842e-05   1.626478e-03   0.000000e+00   0.000000e+00  -9.209787e-05   4.966441e-07   0.000000e+00   0.000000e+00   0.000000e+00  -4.866201e-04   4.939103e-06   0.000000e+00   0.000000e+00  -1.858315e-04   1.822547e-07  -2.529240e-05   4.601932e-07   0.000000e+00   0.000000e+00   0.000000e+00   0.000000e+00   0.000000e+00   0.000000e+00   0.000000e+00   0.000000e+00   0.000000e+00   0.000000e+00   0.000000e+00   0.000000e+00   0.000000e+00   0.000000e+00   0.000000e+00   0.000000e+00  0.000000e+00   0.000000e+00   0.000000e+00  -2.476842e-05   1.626478e-03   0.000000e+00   0.000000e+00  -9.209787e-05   4.966441e-07   0.000000e+00   0.000000e+00   0.000000e+00  -4.866201e-04   4.939103e-06   0.000000e+00  0.000000e+00  -1.858315e-04   1.822547e-07  -2.529240e-05   4.601932e-07  0.000000e+00   0.000000e+00   0.000000e+00   0.000000e+00   0.000000e+00   0.000000e+00   0.000000e+00   0.000000e+00   0.000000e+00   0.000000e+00   0.000000e+00   0.000000e+00   0.000000e+00   0.000000e+00   0.000000e+00
  0.000000e+00   0.000000e+00   0.000000e+00   0.000000e+00   0.000000e+00   0.000000e+00   0.000000e+00   0.000000e+00   0.000000e+00   0.000000e+00   0.000000e+00   0.000000e+00   0.000000e+00  -2.147416e-05   0.000000e+00   0.000000e+00   4.737803e-04  -2.305978e-05   0.000000e+00   0.000000e+00  -5.148970e-04   2.169059e-04  -4.129892e-05   0.000000e+00   0.000000e+00  -4.149940e-05  -3.623224e-05   0.000000e+00   0.000000e+00   0.000000e+00   0.000000e+00   0.000000e+00   0.000000e+00   0.000000e+00   0.000000e+00   0.000000e+00   0.000000e+00   0.000000e+00   0.000000e+00   0.000000e+00   0.000000e+00   0.000000e+00   0.000000e+00   0.000000e+00   0.000000e+00   0.000000e+00   0.000000e+00  0.000000e+00   0.000000e+00  -2.147416e-05   0.000000e+00   0.000000e+00   4.737803e-04  -2.305978e-05   0.000000e+00   0.000000e+00  -5.148970e-04   2.169059e-04  -4.129892e-05   0.000000e+00   0.000000e+00  -4.149940e-05 -3.623224e-05   0.000000e+00   0.000000e+00   0.000000e+00   0.000000e+00  0.000000e+00   0.000000e+00   0.000000e+00   0.000000e+00   0.000000e+00   0.000000e+00   0.000000e+00   0.000000e+00   0.000000e+00   0.000000e+00   0.000000e+00   0.000000e+00   0.000000e+00   0.000000e+00   0.000000e+00
  0.000000e+00   0.000000e+00   0.000000e+00   0.000000e+00   0.000000e+00   0.000000e+00   0.000000e+00   0.000000e+00   0.000000e+00   0.000000e+00   0.000000e+00   0.000000e+00   0.000000e+00   3.807620e-04   0.000000e+00   0.000000e+00   2.794421e-05   4.904475e-04   0.000000e+00   0.000000e+00  -2.855932e-05   1.365999e-05   5.942552e-04   0.000000e+00   0.000000e+00   6.420789e-04  -1.776984e-07   0.000000e+00   0.000000e+00   0.000000e+00   0.000000e+00   0.000000e+00   0.000000e+00   0.000000e+00   0.000000e+00   0.000000e+00   0.000000e+00   0.000000e+00   0.000000e+00   0.000000e+00   0.000000e+00   0.000000e+00   0.000000e+00   0.000000e+00   0.000000e+00   0.000000e+00   0.000000e+00  0.000000e+00   0.000000e+00   3.807620e-04   0.000000e+00   0.000000e+00   2.794421e-05   4.904475e-04   0.000000e+00   0.000000e+00  -2.855932e-05   1.365999e-05   5.942552e-04   0.000000e+00   0.000000e+00   6.420789e-04 -1.776984e-07   0.000000e+00   0.000000e+00   0.000000e+00   0.000000e+00  0.000000e+00   0.000000e+00   0.000000e+00   0.000000e+00   0.000000e+00   0.000000e+00   0.000000e+00   0.000000e+00   0.000000e+00   0.000000e+00   0.000000e+00   0.000000e+00   0.000000e+00   0.000000e+00   0.000000e+00
  0.000000e+00   0.000000e+00   0.000000e+00   0.000000e+00   0.000000e+00   0.000000e+00   0.000000e+00   0.000000e+00   0.000000e+00   0.000000e+00   0.000000e+00   0.000000e+00   0.000000e+00   0.000000e+00  -1.633412e-04  -1.549165e-06   0.000000e+00   0.000000e+00   1.895449e-06   5.643882e-04   0.000000e+00   0.000000e+00   0.000000e+00  -1.963795e-06  -5.070190e-04   0.000000e+00   0.000000e+00  -1.275783e-07   6.534743e-05   9.158300e-07   1.930078e-05   0.000000e+00   0.000000e+00   0.000000e+00   0.000000e+00   0.000000e+00   0.000000e+00   0.000000e+00   0.000000e+00   0.000000e+00   0.000000e+00   0.000000e+00   0.000000e+00   0.000000e+00   0.000000e+00   0.000000e+00   0.000000e+00  0.000000e+00   0.000000e+00   0.000000e+00  -1.633412e-04  -1.549165e-06   0.000000e+00   0.000000e+00   1.895449e-06   5.643882e-04   0.000000e+00   0.000000e+00   0.000000e+00  -1.963795e-06  -5.070190e-04   0.000000e+00  0.000000e+00  -1.275783e-07   6.534743e-05   9.158300e-07   1.930078e-05  0.000000e+00   0.000000e+00   0.000000e+00   0.000000e+00   0.000000e+00   0.000000e+00   0.000000e+00   0.000000e+00   0.000000e+00   0.000000e+00   0.000000e+00   0.000000e+00   0.000000e+00   0.000000e+00   0.000000e+00
  0.000000e+00   0.000000e+00   0.000000e+00   0.000000e+00   0.000000e+00   0.000000e+00   0.000000e+00   0.000000e+00   0.000000e+00   0.000000e+00   0.000000e+00   0.000000e+00   0.000000e+00   0.000000e+00   0.000000e+00   9.021609e-07   0.000000e+00   0.000000e+00   1.376023e-06   4.961065e-04   0.000000e+00   0.000000e+00   0.000000e+00  -1.590173e-06  -5.079667e-04   0.000000e+00   0.000000e+00   8.565972e-07   8.231535e-05   8.383718e-07   1.807511e-05   0.000000e+00   0.000000e+00   0.000000e+00   0.000000e+00   0.000000e+00   0.000000e+00   0.000000e+00   0.000000e+00   0.000000e+00   0.000000e+00   0.000000e+00   0.000000e+00   0.000000e+00   0.000000e+00   0.000000e+00   0.000000e+00  0.000000e+00   0.000000e+00   0.000000e+00   0.000000e+00   9.021609e-07   0.000000e+00   0.000000e+00   1.376023e-06   4.961065e-04   0.000000e+00   0.000000e+00   0.000000e+00  -1.590173e-06  -5.079667e-04   0.000000e+00  0.000000e+00   8.565972e-07   8.231535e-05   8.383718e-07   1.807511e-05  0.000000e+00   0.000000e+00   0.000000e+00   0.000000e+00   0.000000e+00   0.000000e+00   0.000000e+00   0.000000e+00   0.000000e+00   0.000000e+00   0.000000e+00   0.000000e+00   0.000000e+00   0.000000e+00   0.000000e+00
  0.000000e+00   0.000000e+00   0.000000e+00   0.000000e+00   0.000000e+00   0.000000e+00   0.000000e+00   0.000000e+00   0.000000e+00   0.000000e+00   0.000000e+00   0.000000e+00   0.000000e+00   0.000000e+00  -4.535773e-04  -8.424725e-06   0.000000e+00   0.000000e+00  -4.738623e-07  -4.160875e-05   0.000000e+00   0.000000e+00   0.000000e+00   7.928081e-07   5.899039e-04   0.000000e+00   0.000000e+00   2.688257e-07   9.814873e-05   2.551566e-06   3.707517e-05   0.000000e+00   0.000000e+00   0.000000e+00   0.000000e+00   0.000000e+00   0.000000e+00   0.000000e+00   0.000000e+00   0.000000e+00   0.000000e+00   0.000000e+00   0.000000e+00   0.000000e+00   0.000000e+00   0.000000e+00   0.000000e+00  0.000000e+00   0.000000e+00   0.000000e+00  -4.535773e-04  -8.424725e-06   0.000000e+00   0.000000e+00  -4.738623e-07  -4.160875e-05   0.000000e+00   0.000000e+00   0.000000e+00   7.928081e-07   5.899039e-04   0.000000e+00  0.000000e+00   2.688257e-07   9.814873e-05   2.551566e-06   3.707517e-05  0.000000e+00   0.000000e+00   0.000000e+00   0.000000e+00   0.000000e+00   0.000000e+00   0.000000e+00   0.000000e+00   0.000000e+00   0.000000e+00   0.000000e+00   0.000000e+00   0.000000e+00   0.000000e+00   0.000000e+00
  0.000000e+00   0.000000e+00   0.000000e+00   0.000000e+00   0.000000e+00   0.000000e+00   0.000000e+00   0.000000e+00   0.000000e+00   0.000000e+00   0.000000e+00   0.000000e+00   0.000000e+00   0.000000e+00   1.913675e-06  -1.332692e-04   0.000000e+00   0.000000e+00   2.482218e-04  -6.105533e-07   0.000000e+00   0.000000e+00   0.000000e+00   5.272174e-05  -4.510805e-07   0.000000e+00   0.000000e+00  -1.138135e-04   7.221844e-06   6.361055e-04  -6.217620e-05   0.000000e+00   0.000000e+00   0.000000e+00   0.000000e+00   0.000000e+00   0.000000e+00   0.000000e+00   0.000000e+00   0.000000e+00   0.000000e+00   0.000000e+00   0.000000e+00   0.000000e+00   0.000000e+00   0.000000e+00   0.000000e+00  0.000000e+00   0.000000e+00   0.000000e+00   1.913675e-06  -1.332692e-04   0.000000e+00   0.000000e+00   2.482218e-04  -6.105533e-07   0.000000e+00   0.000000e+00   0.000000e+00   5.272174e-05  -4.510805e-07   0.000000e+00  0.000000e+00  -1.138135e-04   7.221844e-06   6.361055e-04  -6.217620e-05  0.000000e+00   0.000000e+00   0.000000e+00   0.000000e+00   0.000000e+00   0.000000e+00   0.000000e+00   0.000000e+00   0.000000e+00   0.000000e+00   0.000000e+00   0.000000e+00   0.000000e+00   0.000000e+00   0.000000e+00
  0.000000e+00   0.000000e+00   0.000000e+00   0.000000e+00   0.000000e+00   0.000000e+00   0.000000e+00   0.000000e+00   0.000000e+00   0.000000e+00   0.000000e+00   0.000000e+00   0.000000e+00   0.000000e+00  -5.148696e-07   1.244344e-05   0.000000e+00   0.000000e+00   4.207578e-04  -1.175543e-06   0.000000e+00   0.000000e+00   0.000000e+00   1.210171e-05  -5.558769e-07   0.000000e+00   0.000000e+00  -5.181548e-04   2.041253e-06  -7.511173e-05   2.146049e-06   0.000000e+00   0.000000e+00   0.000000e+00   0.000000e+00   0.000000e+00   0.000000e+00   0.000000e+00   0.000000e+00   0.000000e+00   0.000000e+00   0.000000e+00   0.000000e+00   0.000000e+00   0.000000e+00   0.000000e+00   0.000000e+00  0.000000e+00   0.000000e+00   0.000000e+00  -5.148696e-07   1.244344e-05   0.000000e+00   0.000000e+00   4.207578e-04  -1.175543e-06   0.000000e+00   0.000000e+00   0.000000e+00   1.210171e-05  -5.558769e-07   0.000000e+00  0.000000e+00  -5.181548e-04   2.041253e-06  -7.511173e-05   2.146049e-06  0.000000e+00   0.000000e+00   0.000000e+00   0.000000e+00   0.000000e+00   0.000000e+00   0.000000e+00   0.000000e+00   0.000000e+00   0.000000e+00   0.000000e+00   0.000000e+00   0.000000e+00   0.000000e+00   0.000000e+00
  0.000000e+00   0.000000e+00   0.000000e+00   0.000000e+00   0.000000e+00   0.000000e+00   0.000000e+00   0.000000e+00   0.000000e+00   0.000000e+00   0.000000e+00   0.000000e+00   0.000000e+00   6.598533e-05   0.000000e+00   0.000000e+00   4.835218e-05   1.977008e-05   0.000000e+00   0.000000e+00  -4.187302e-06  -1.401995e-04  -1.692235e-05   0.000000e+00   0.000000e+00  -6.680547e-05   7.481557e-06   0.000000e+00   0.000000e+00   0.000000e+00   0.000000e+00   0.000000e+00   0.000000e+00   0.000000e+00   0.000000e+00   0.000000e+00   0.000000e+00   0.000000e+00   0.000000e+00   0.000000e+00   0.000000e+00   0.000000e+00   0.000000e+00   0.000000e+00   0.000000e+00   0.000000e+00   0.000000e+00  0.000000e+00   0.000000e+00   6.598533e-05   0.000000e+00   0.000000e+00   4.835218e-05   1.977008e-05   0.000000e+00   0.000000e+00  -4.187302e-06  -1.401995e-04  -1.692235e-05   0.000000e+00   0.000000e+00  -6.680547e-05  7.481557e-06   0.000000e+00   0.000000e+00   0.000000e+00   0.000000e+00  0.000000e+00   0.000000e+00   0.000000e+00   0.000000e+00   0.000000e+00   0.000000e+00   0.000000e+00   0.000000e+00   0.000000e+00   0.000000e+00   0.000000e+00   0.000000e+00   0.000000e+00   0.000000e+00   0.000000e+00
  0.000000e+00   0.000000e+00   0.000000e+00   0.000000e+00   0.000000e+00   0.000000e+00   0.000000e+00   0.000000e+00   0.000000e+00   0.000000e+00   0.000000e+00   0.000000e+00   0.000000e+00  -1.782907e-05   0.000000e+00   0.000000e+00  -3.045750e-04   1.011514e-06   0.000000e+00   0.000000e+00  -4.118046e-05   6.517110e-04  -4.715841e-06   0.000000e+00   0.000000e+00   2.011637e-05   8.236547e-05   0.000000e+00   0.000000e+00   0.000000e+00   0.000000e+00   0.000000e+00   0.000000e+00   0.000000e+00   0.000000e+00   0.000000e+00   0.000000e+00   0.000000e+00   0.000000e+00   0.000000e+00   0.000000e+00   0.000000e+00   0.000000e+00   0.000000e+00   0.000000e+00   0.000000e+00   0.000000e+00  0.000000e+00   0.000000e+00  -1.782907e-05   0.000000e+00   0.000000e+00  -3.045750e-04   1.011514e-06   0.000000e+00   0.000000e+00  -4.118046e-05   6.517110e-04  -4.715841e-06   0.000000e+00   0.000000e+00   2.011637e-05  8.236547e-05   0.000000e+00   0.000000e+00   0.000000e+00   0.000000e+00  0.000000e+00   0.000000e+00   0.000000e+00   0.000000e+00   0.000000e+00   0.000000e+00   0.000000e+00   0.000000e+00   0.000000e+00   0.000000e+00   0.000000e+00   0.000000e+00   0.000000e+00   0.000000e+00   0.000000e+00
  0.000000e+00   0.000000e+00   0.000000e+00   0.000000e+00   0.000000e+00   0.000000e+00   0.000000e+00   0.000000e+00   0.000000e+00   0.000000e+00   0.000000e+00   0.000000e+00   0.000000e+00   0.000000e+00  -4.073393e-06   2.710857e-04   0.000000e+00   0.000000e+00  -4.349327e-04   1.699525e-06   0.000000e+00   0.000000e+00   0.000000e+00  -7.582252e-05   8.338154e-07   0.000000e+00   0.000000e+00  -4.620613e-05   3.722553e-06   3.739730e-04  -3.661498e-05   0.000000e+00   0.000000e+00   0.000000e+00   0.000000e+00   0.000000e+00   0.000000e+00   0.000000e+00   0.000000e+00   0.000000e+00   0.000000e+00   0.000000e+00   0.000000e+00   0.000000e+00   0.000000e+00   0.000000e+00   0.000000e+00  0.000000e+00   0.000000e+00   0.000000e+00  -4.073393e-06   2.710857e-04   0.000000e+00   0.000000e+00  -4.349327e-04   1.699525e-06   0.000000e+00   0.000000e+00   0.000000e+00  -7.582252e-05   8.338154e-07   0.000000e+00  0.000000e+00  -4.620613e-05   3.722553e-06   3.739730e-04  -3.661498e-05  0.000000e+00   0.000000e+00   0.000000e+00   0.000000e+00   0.000000e+00   0.000000e+00   0.000000e+00   0.000000e+00   0.000000e+00   0.000000e+00   0.000000e+00   0.000000e+00   0.000000e+00   0.000000e+00   0.000000e+00
  0.000000e+00   0.000000e+00   0.000000e+00   0.000000e+00   0.000000e+00   0.000000e+00   0.000000e+00   0.000000e+00   0.000000e+00   0.000000e+00   0.000000e+00   0.000000e+00   0.000000e+00   1.441179e-05   0.000000e+00   0.000000e+00   1.558278e-06   7.271964e-06   0.000000e+00   0.000000e+00  -6.962131e-06   7.700262e-07   1.118588e-05   0.000000e+00   0.000000e+00   7.445106e-06   2.002296e-04   0.000000e+00   0.000000e+00   0.000000e+00   0.000000e+00   0.000000e+00   0.000000e+00   0.000000e+00   0.000000e+00   0.000000e+00   0.000000e+00   0.000000e+00   0.000000e+00   0.000000e+00   0.000000e+00   0.000000e+00   0.000000e+00   0.000000e+00   0.000000e+00   0.000000e+00   0.000000e+00  0.000000e+00   0.000000e+00   1.441179e-05   0.000000e+00   0.000000e+00   1.558278e-06   7.271964e-06   0.000000e+00   0.000000e+00  -6.962131e-06   7.700262e-07   1.118588e-05   0.000000e+00   0.000000e+00   7.445106e-06  2.002296e-04   0.000000e+00   0.000000e+00   0.000000e+00   0.000000e+00  0.000000e+00   0.000000e+00   0.000000e+00   0.000000e+00   0.000000e+00   0.000000e+00   0.000000e+00   0.000000e+00   0.000000e+00   0.000000e+00   0.000000e+00   0.000000e+00   0.000000e+00   0.000000e+00   0.000000e+00
  0.000000e+00   0.000000e+00   0.000000e+00   0.000000e+00   0.000000e+00   0.000000e+00   0.000000e+00   0.000000e+00   0.000000e+00   0.000000e+00   0.000000e+00   0.000000e+00   0.000000e+00  -1.653506e-05   0.000000e+00   0.000000e+00   3.789987e-05  -9.709621e-06   0.000000e+00   0.000000e+00  -4.822005e-05  -6.810404e-05  -1.160507e-05   0.000000e+00   0.000000e+00  -1.179644e-05   7.188446e-04   0.000000e+00   0.000000e+00   0.000000e+00   0.000000e+00   0.000000e+00   0.000000e+00   0.000000e+00   0.000000e+00   0.000000e+00   0.000000e+00   0.000000e+00   0.000000e+00   0.000000e+00   0.000000e+00   0.000000e+00   0.000000e+00   0.000000e+00   0.000000e+00   0.000000e+00   0.000000e+00  0.000000e+00   0.000000e+00  -1.653506e-05   0.000000e+00   0.000000e+00   3.789987e-05  -9.709621e-06   0.000000e+00   0.000000e+00  -4.822005e-05  -6.810404e-05  -1.160507e-05   0.000000e+00   0.000000e+00  -1.179644e-05  7.188446e-04   0.000000e+00   0.000000e+00   0.000000e+00   0.000000e+00  0.000000e+00   0.000000e+00   0.000000e+00   0.000000e+00   0.000000e+00   0.000000e+00   0.000000e+00   0.000000e+00   0.000000e+00   0.000000e+00   0.000000e+00   0.000000e+00   0.000000e+00   0.000000e+00   0.000000e+00
  0.000000e+00  -2.147416e-05   3.807620e-04   0.000000e+00   0.000000e+00   0.000000e+00   0.000000e+00   0.000000e+00   6.598533e-05  -1.782907e-05   0.000000e+00   1.441179e-05  -1.653506e-05   0.000000e+00   0.000000e+00   0.000000e+00   0.000000e+00   0.000000e+00   0.000000e+00   0.000000e+00   0.000000e+00   0.000000e+00   0.000000e+00   0.000000e+00   0.000000e+00   0.000000e+00   0.000000e+00   0.000000e+00   0.000000e+00   0.000000e+00   0.000000e+00   0.000000e+00   4.678752e-04   8.219688e-06   0.000000e+00   0.000000e+00  -7.426880e-07  -2.907100e-04   0.000000e+00   0.000000e+00   0.000000e+00   7.745826e-08  -3.304050e-04   0.000000e+00   0.000000e+00   2.824948e-07   8.453886e-05  1.230219e-06   2.016649e-05   0.000000e+00   0.000000e+00   0.000000e+00   0.000000e+00   0.000000e+00   0.000000e+00   0.000000e+00   0.000000e+00   0.000000e+00   0.000000e+00   0.000000e+00   0.000000e+00   0.000000e+00  0.000000e+00   0.000000e+00   0.000000e+00   0.000000e+00   0.000000e+00  0.000000e+00  -9.560901e-04   9.946415e-04   0.000000e+00   0.000000e+00   0.000000e+00   0.000000e+00  -3.903213e-04   4.060635e-04   0.000000e+00   0.000000e+00   0.000000e+00   0.000000e+00   0.000000e+00   0.000000e+00
 -2.476842e-05   0.000000e+00   0.000000e+00  -1.633412e-04   0.000000e+00  -4.535773e-04   1.913675e-06  -5.148696e-07   0.000000e+00   0.000000e+00  -4.073393e-06   0.000000e+00   0.000000e+00   0.000000e+00   0.000000e+00   0.000000e+00   0.000000e+00   0.000000e+00   0.000000e+00   0.000000e+00   0.000000e+00   0.000000e+00   0.000000e+00   0.000000e+00   0.000000e+00   0.000000e+00   0.000000e+00   0.000000e+00   0.000000e+00   0.000000e+00   0.000000e+00  -4.678752e-04   0.000000e+00   0.000000e+00  -1.585616e-06  -1.054571e-04   0.000000e+00   0.000000e+00  -3.157563e-06  -2.187057e-06  -1.090430e-04   0.000000e+00   0.000000e+00   3.487353e-04  -4.875314e-07   0.000000e+00   0.000000e+00  0.000000e+00   0.000000e+00   0.000000e+00   0.000000e+00   0.000000e+00   0.000000e+00   0.000000e+00   0.000000e+00   0.000000e+00   0.000000e+00   0.000000e+00   0.000000e+00   0.000000e+00   0.000000e+00   0.000000e+00  0.000000e+00   0.000000e+00   0.000000e+00   0.000000e+00   0.000000e+00  1.575082e-03   0.000000e+00   0.000000e+00   0.000000e+00   0.000000e+00   0.000000e+00   6.430266e-04   0.000000e+00   0.000000e+00   0.000000e+00   0.000000e+00   0.000000e+00   0.000000e+00   0.000000e+00   0.000000e+00
  1.626478e-03   0.000000e+00   0.000000e+00  -1.549165e-06   9.021609e-07  -8.424725e-06  -1.332692e-04   1.244344e-05   0.000000e+00   0.000000e+00   2.710857e-04   0.000000e+00   0.000000e+00   0.000000e+00  -0.000000e+00   0.000000e+00   0.000000e+00   0.000000e+00   0.000000e+00   0.000000e+00   0.000000e+00   0.000000e+00   0.000000e+00   0.000000e+00   0.000000e+00   0.000000e+00   0.000000e+00   0.000000e+00   0.000000e+00   0.000000e+00   0.000000e+00  -8.219688e-06   0.000000e+00   0.000000e+00   1.041768e-04  -3.594975e-06   0.000000e+00   0.000000e+00   2.221685e-04   1.507839e-04   1.658518e-06   0.000000e+00   0.000000e+00   4.378670e-06   2.217129e-05   0.000000e+00   0.000000e+00  0.000000e+00   0.000000e+00   0.000000e+00   0.000000e+00   0.000000e+00   0.000000e+00   0.000000e+00   0.000000e+00   0.000000e+00   0.000000e+00   0.000000e+00   0.000000e+00   0.000000e+00   0.000000e+00   0.000000e+00  0.000000e+00   0.000000e+00   0.000000e+00   0.000000e+00   0.000000e+00  2.595763e-05   0.000000e+00   0.000000e+00   0.000000e+00   0.000000e+00   0.000000e+00   1.059811e-05   0.000000e+00   0.000000e+00   0.000000e+00   0.000000e+00   0.000000e+00   0.000000e+00   0.000000e+00   0.000000e+00
  0.000000e+00   4.737803e-04   2.794421e-05   0.000000e+00   0.000000e+00   0.000000e+00   0.000000e+00   0.000000e+00   4.835218e-05  -3.045750e-04   0.000000e+00   1.558278e-06   3.789987e-05  -0.000000e+00   0.000000e+00   0.000000e+00   0.000000e+00   0.000000e+00   0.000000e+00   0.000000e+00   0.000000e+00   0.000000e+00   0.000000e+00   0.000000e+00   0.000000e+00   0.000000e+00   0.000000e+00   0.000000e+00   0.000000e+00   0.000000e+00   0.000000e+00   0.000000e+00   1.585616e-06  -1.041768e-04   0.000000e+00   0.000000e+00   4.619201e-04  -1.631180e-06   0.000000e+00   0.000000e+00   0.000000e+00  -2.031229e-05  -1.412474e-07   0.000000e+00   0.000000e+00   3.161436e-04  -6.925680e-07  5.036609e-05  -1.403361e-06   0.000000e+00   0.000000e+00   0.000000e+00   0.000000e+00   0.000000e+00   0.000000e+00   0.000000e+00   0.000000e+00   0.000000e+00   0.000000e+00   0.000000e+00   0.000000e+00   0.000000e+00  0.000000e+00   0.000000e+00   0.000000e+00   0.000000e+00   0.000000e+00  0.000000e+00  -1.587894e-05  -1.762403e-05   0.000000e+00   0.000000e+00   0.000000e+00   0.000000e+00  -6.483712e-06  -7.194505e-06   0.000000e+00   0.000000e+00   0.000000e+00   0.000000e+00   0.000000e+00   0.000000e+00
  0.000000e+00  -2.305978e-05   4.904475e-04   0.000000e+00   0.000000e+00   0.000000e+00   0.000000e+00   0.000000e+00   1.977008e-05   1.011514e-06   0.000000e+00   7.271964e-06  -9.709621e-06   0.000000e+00   0.000000e+00   0.000000e+00  -0.000000e+00   0.000000e+00   0.000000e+00   0.000000e+00   0.000000e+00   0.000000e+00   0.000000e+00   0.000000e+00   0.000000e+00   0.000000e+00   0.000000e+00   0.000000e+00   0.000000e+00   0.000000e+00   0.000000e+00   0.000000e+00   1.054571e-04   3.594975e-06   0.000000e+00   0.000000e+00   8.379161e-06   5.806271e-04   0.000000e+00   0.000000e+00   0.000000e+00  -5.649897e-07   2.753960e-04   0.000000e+00   0.000000e+00   0.000000e+00   0.000000e+00  0.000000e+00   0.000000e+00   0.000000e+00   0.000000e+00   0.000000e+00   0.000000e+00   0.000000e+00   0.000000e+00   0.000000e+00   0.000000e+00   0.000000e+00   0.000000e+00   0.000000e+00   0.000000e+00   0.000000e+00  0.000000e+00   0.000000e+00   0.000000e+00   0.000000e+00   0.000000e+00  0.000000e+00  -2.946148e-05   3.901163e-05   0.000000e+00   0.000000e+00   0.000000e+00   0.000000e+00  -1.202881e-05   1.592451e-05   0.000000e+00   0.000000e+00   0.000000e+00   0.000000e+00   0.000000e+00   0.000000e+00
 -9.209787e-05   0.000000e+00   0.000000e+00   1.895449e-06   1.376023e-06  -4.738623e-07   2.482218e-04   4.207578e-04   0.000000e+00   0.000000e+00  -4.349327e-04   0.000000e+00   0.000000e+00   0.000000e+00  -0.000000e+00   0.000000e+00   0.000000e+00   0.000000e+00   0.000000e+00   0.000000e+00   0.000000e+00   0.000000e+00   0.000000e+00   0.000000e+00   0.000000e+00   0.000000e+00   0.000000e+00   0.000000e+00   0.000000e+00   0.000000e+00   0.000000e+00   7.426880e-07   0.000000e+00   0.000000e+00  -4.619201e-04  -8.379161e-06   0.000000e+00   0.000000e+00   5.359929e-04  -2.026217e-04   3.964040e-06   0.000000e+00   0.000000e+00   1.321347e-06   4.456584e-05   0.000000e+00   0.000000e+00  0.000000e+00   0.000000e+00   0.000000e+00   0.000000e+00   0.000000e+00   0.000000e+00   0.000000e+00   0.000000e+00   0.000000e+00   0.000000e+00   0.000000e+00   0.000000e+00   0.000000e+00   0.000000e+00   0.000000e+00  0.000000e+00   0.000000e+00   0.000000e+00   0.000000e+00   0.000000e+00 -6.333352e-07   0.000000e+00   0.000000e+00   0.000000e+00   0.000000e+00   0.000000e+00  -2.597130e-07   0.000000e+00   0.000000e+00   0.000000e+00   0.000000e+00   0.000000e+00   0.000000e+00   0.000000e+00   0.000000e+00
  4.966441e-07   0.000000e+00   0.000000e+00   5.643882e-04   4.961065e-04  -4.160875e-05  -6.105533e-07  -1.175543e-06   0.000000e+00   0.000000e+00   1.699525e-06   0.000000e+00   0.000000e+00   0.000000e+00   0.000000e+00  -0.000000e+00   0.000000e+00   0.000000e+00  -0.000000e+00   0.000000e+00   0.000000e+00   0.000000e+00   0.000000e+00   0.000000e+00   0.000000e+00   0.000000e+00   0.000000e+00   0.000000e+00   0.000000e+00   0.000000e+00   0.000000e+00   2.907100e-04   0.000000e+00   0.000000e+00   1.631180e-06  -5.806271e-04   0.000000e+00   0.000000e+00  -2.164275e-06   1.653962e-06  -5.380023e-04   0.000000e+00   0.000000e+00   3.768390e-04  -1.562834e-06   0.000000e+00   0.000000e+00  0.000000e+00   0.000000e+00   0.000000e+00   0.000000e+00   0.000000e+00   0.000000e+00   0.000000e+00   0.000000e+00   0.000000e+00   0.000000e+00   0.000000e+00   0.000000e+00   0.000000e+00   0.000000e+00   0.000000e+00  0.000000e+00   0.000000e+00   0.000000e+00   0.000000e+00   0.000000e+00 -1.146018e-04   0.000000e+00   0.000000e+00   0.000000e+00   0.000000e+00   0.000000e+00  -4.678479e-05   0.000000e+00   0.000000e+00   0.000000e+00   0.000000e+00   0.000000e+00   0.000000e+00   0.000000e+00   0.000000e+00
  0.000000e+00  -5.148970e-04  -2.855932e-05   0.000000e+00   0.000000e+00   0.000000e+00   0.000000e+00   0.000000e+00  -4.187302e-06  -4.118046e-05   0.000000e+00  -6.962131e-06  -4.822005e-05   0.000000e+00   0.000000e+00   0.000000e+00  -0.000000e+00  -0.000000e+00   0.000000e+00   0.000000e+00   0.000000e+00   0.000000e+00   0.000000e+00   0.000000e+00   0.000000e+00   0.000000e+00   0.000000e+00   0.000000e+00   0.000000e+00   0.000000e+00   0.000000e+00   0.000000e+00   3.157563e-06  -2.221685e-04   0.000000e+00   0.000000e+00  -5.359929e-04   2.164275e-06   0.000000e+00   0.000000e+00   0.000000e+00   1.314740e-04  -6.424479e-07   0.000000e+00   0.000000e+00  -4.081595e-05  -4.920878e-07 -6.135150e-05   5.299056e-06   0.000000e+00   0.000000e+00   0.000000e+00   0.000000e+00   0.000000e+00   0.000000e+00   0.000000e+00   0.000000e+00   0.000000e+00   0.000000e+00   0.000000e+00   0.000000e+00   0.000000e+00  0.000000e+00   0.000000e+00   0.000000e+00   0.000000e+00   0.000000e+00  0.000000e+00   7.641030e-06   5.271718e-06   0.000000e+00   0.000000e+00   0.000000e+00   0.000000e+00   0.000000e+00   0.000000e+00   0.000000e+00   0.000000e+00   0.000000e+00   0.000000e+00   0.000000e+00   0.000000e+00
  0.000000e+00   2.169059e-04   1.365999e-05   0.000000e+00   0.000000e+00   0.000000e+00   0.000000e+00   0.000000e+00  -1.401995e-04   6.517110e-04   0.000000e+00   7.700262e-07  -6.810404e-05  -0.000000e+00   0.000000e+00   0.000000e+00   0.000000e+00   0.000000e+00   0.000000e+00   0.000000e+00  -0.000000e+00   0.000000e+00   0.000000e+00   0.000000e+00   0.000000e+00   0.000000e+00   0.000000e+00   0.000000e+00   0.000000e+00   0.000000e+00   0.000000e+00   0.000000e+00   2.187057e-06  -1.507839e-04   0.000000e+00   0.000000e+00   2.026217e-04  -1.653962e-06   0.000000e+00   0.000000e+00   0.000000e+00  -4.262027e-05  -4.100731e-07   0.000000e+00   0.000000e+00  -6.641043e-04   2.278184e-06 -9.899621e-05   2.820392e-06   0.000000e+00   0.000000e+00   0.000000e+00   0.000000e+00   0.000000e+00   0.000000e+00   0.000000e+00   0.000000e+00   0.000000e+00   0.000000e+00   0.000000e+00   0.000000e+00   0.000000e+00  0.000000e+00   0.000000e+00   0.000000e+00   0.000000e+00   0.000000e+00  0.000000e+00   1.781540e-05   2.659097e-05   0.000000e+00   0.000000e+00   0.000000e+00   0.000000e+00   7.271964e-06   1.085327e-05   0.000000e+00   0.000000e+00   0.000000e+00   0.000000e+00   0.000000e+00   0.000000e+00
  0.000000e+00  -4.129892e-05   5.942552e-04   0.000000e+00   0.000000e+00   0.000000e+00   0.000000e+00   0.000000e+00  -1.692235e-05  -4.715841e-06   0.000000e+00   1.118588e-05  -1.160507e-05   0.000000e+00   0.000000e+00   0.000000e+00  -0.000000e+00  -0.000000e+00   0.000000e+00   0.000000e+00  -0.000000e+00  -0.000000e+00   0.000000e+00   0.000000e+00   0.000000e+00   0.000000e+00   0.000000e+00   0.000000e+00   0.000000e+00   0.000000e+00   0.000000e+00   0.000000e+00   1.090430e-04  -1.658518e-06   0.000000e+00   0.000000e+00  -3.964040e-06   5.380023e-04   0.000000e+00   0.000000e+00   0.000000e+00   2.364755e-06   2.334956e-04   0.000000e+00   0.000000e+00  -1.316790e-06  -1.487199e-05  0.000000e+00   0.000000e+00   0.000000e+00   0.000000e+00   0.000000e+00   0.000000e+00   0.000000e+00   0.000000e+00   0.000000e+00   0.000000e+00   0.000000e+00   0.000000e+00   0.000000e+00   0.000000e+00   0.000000e+00  0.000000e+00   0.000000e+00   0.000000e+00   0.000000e+00   0.000000e+00  0.000000e+00  -7.850623e-06   1.706360e-05   0.000000e+00   0.000000e+00   0.000000e+00   0.000000e+00  -3.203127e-06   6.966687e-06   0.000000e+00   0.000000e+00   0.000000e+00   0.000000e+00   0.000000e+00   0.000000e+00
 -4.866201e-04   0.000000e+00   0.000000e+00  -1.963795e-06  -1.590173e-06   7.928081e-07   5.272174e-05   1.210171e-05   0.000000e+00   0.000000e+00  -7.582252e-05   0.000000e+00   0.000000e+00   0.000000e+00  -0.000000e+00  -0.000000e+00   0.000000e+00   0.000000e+00   0.000000e+00  -0.000000e+00   0.000000e+00   0.000000e+00   0.000000e+00   0.000000e+00   0.000000e+00   0.000000e+00   0.000000e+00   0.000000e+00   0.000000e+00   0.000000e+00   0.000000e+00  -7.745826e-08   0.000000e+00   0.000000e+00   2.031229e-05   5.649897e-07   0.000000e+00   0.000000e+00  -1.314740e-04   4.262027e-05  -2.364755e-06   0.000000e+00   0.000000e+00   2.168831e-06  -1.043408e-05   0.000000e+00   0.000000e+00  0.000000e+00   0.000000e+00   0.000000e+00   0.000000e+00   0.000000e+00   0.000000e+00   0.000000e+00   0.000000e+00   0.000000e+00   0.000000e+00   0.000000e+00   0.000000e+00   0.000000e+00   0.000000e+00   0.000000e+00  0.000000e+00   0.000000e+00   0.000000e+00   0.000000e+00   0.000000e+00  2.355642e-06   0.000000e+00   0.000000e+00   0.000000e+00   0.000000e+00   0.000000e+00   9.613937e-07   0.000000e+00   0.000000e+00   0.000000e+00   0.000000e+00   0.000000e+00   0.000000e+00   0.000000e+00   0.000000e+00
  4.939103e-06   0.000000e+00   0.000000e+00  -5.070190e-04  -5.079667e-04   5.899039e-04  -4.510805e-07  -5.558769e-07   0.000000e+00   0.000000e+00   8.338154e-07   0.000000e+00   0.000000e+00   0.000000e+00  -0.000000e+00  -0.000000e+00   0.000000e+00   0.000000e+00  -0.000000e+00   0.000000e+00   0.000000e+00   0.000000e+00   0.000000e+00  -0.000000e+00   0.000000e+00   0.000000e+00   0.000000e+00   0.000000e+00   0.000000e+00   0.000000e+00   0.000000e+00   3.304050e-04   0.000000e+00   0.000000e+00   1.412474e-07  -2.753960e-04   0.000000e+00   0.000000e+00   6.424479e-07   4.100731e-07  -2.334956e-04   0.000000e+00   0.000000e+00   4.590268e-04  -4.693059e-07   0.000000e+00   0.000000e+00  0.000000e+00   0.000000e+00   0.000000e+00   0.000000e+00   0.000000e+00   0.000000e+00   0.000000e+00   0.000000e+00   0.000000e+00   0.000000e+00   0.000000e+00   0.000000e+00   0.000000e+00   0.000000e+00   0.000000e+00  0.000000e+00   0.000000e+00   0.000000e+00   0.000000e+00   0.000000e+00 -3.858560e-04   0.000000e+00   0.000000e+00   0.000000e+00   0.000000e+00   0.000000e+00  -1.575273e-04   0.000000e+00   0.000000e+00   0.000000e+00   0.000000e+00   0.000000e+00   0.000000e+00   0.000000e+00   0.000000e+00
  0.000000e+00  -4.149940e-05   6.420789e-04   0.000000e+00   0.000000e+00   0.000000e+00   0.000000e+00   0.000000e+00  -6.680547e-05   2.011637e-05   0.000000e+00   7.445106e-06  -1.179644e-05   0.000000e+00   0.000000e+00   0.000000e+00   0.000000e+00   0.000000e+00   0.000000e+00   0.000000e+00  -0.000000e+00   0.000000e+00   0.000000e+00   0.000000e+00   0.000000e+00   0.000000e+00   0.000000e+00   0.000000e+00   0.000000e+00   0.000000e+00   0.000000e+00   0.000000e+00  -3.487353e-04  -4.378670e-06   0.000000e+00   0.000000e+00  -1.321347e-06  -3.768390e-04   0.000000e+00   0.000000e+00   0.000000e+00  -2.168831e-06  -4.590268e-04   0.000000e+00   0.000000e+00   4.875314e-07   6.246781e-05  9.386119e-07   1.496311e-05   0.000000e+00   0.000000e+00   0.000000e+00   0.000000e+00   0.000000e+00   0.000000e+00   0.000000e+00   0.000000e+00   0.000000e+00   0.000000e+00   0.000000e+00   0.000000e+00   0.000000e+00  0.000000e+00   0.000000e+00   0.000000e+00   0.000000e+00   0.000000e+00  0.000000e+00   5.795792e-04  -6.028850e-04   0.000000e+00   0.000000e+00   0.000000e+00   0.000000e+00   2.366122e-04  -2.461259e-04   0.000000e+00   0.000000e+00   0.000000e+00   0.000000e+00   0.000000e+00   0.000000e+00
  0.000000e+00  -3.623224e-05  -1.776984e-07   0.000000e+00   0.000000e+00   0.000000e+00   0.000000e+00   0.000000e+00   7.481557e-06   8.236547e-05   0.000000e+00   2.002296e-04   7.188446e-04   0.000000e+00   0.000000e+00   0.000000e+00   0.000000e+00  -0.000000e+00   0.000000e+00   0.000000e+00   0.000000e+00   0.000000e+00   0.000000e+00   0.000000e+00   0.000000e+00  -0.000000e+00   0.000000e+00   0.000000e+00   0.000000e+00   0.000000e+00   0.000000e+00   0.000000e+00   4.875314e-07  -2.217129e-05   0.000000e+00   0.000000e+00  -4.456584e-05   1.562834e-06   0.000000e+00   0.000000e+00   0.000000e+00   1.043408e-05   4.693059e-07   0.000000e+00   0.000000e+00  -1.341258e-04   8.146786e-06  7.363911e-04  -7.215465e-05   0.000000e+00   0.000000e+00   0.000000e+00   0.000000e+00   0.000000e+00   0.000000e+00   0.000000e+00   0.000000e+00   0.000000e+00   0.000000e+00   0.000000e+00   0.000000e+00   0.000000e+00  0.000000e+00   0.000000e+00   0.000000e+00   0.000000e+00   0.000000e+00  0.000000e+00   7.536233e-06   1.376934e-05   0.000000e+00   0.000000e+00   0.000000e+00   0.000000e+00   3.075549e-06   5.622558e-06   0.000000e+00   0.000000e+00   0.000000e+00   0.000000e+00   0.000000e+00   0.000000e+00
 -1.858315e-04   0.000000e+00   0.000000e+00  -1.275783e-07   8.565972e-07   2.688257e-07  -1.138135e-04  -5.181548e-04   0.000000e+00   0.000000e+00  -4.620613e-05   0.000000e+00   0.000000e+00   0.000000e+00  -0.000000e+00  -0.000000e+00   0.000000e+00   0.000000e+00   0.000000e+00  -0.000000e+00   0.000000e+00   0.000000e+00   0.000000e+00   0.000000e+00  -0.000000e+00   0.000000e+00   0.000000e+00   0.000000e+00   0.000000e+00   0.000000e+00   0.000000e+00  -2.824948e-07   0.000000e+00   0.000000e+00  -3.161436e-04   0.000000e+00   0.000000e+00   0.000000e+00   4.081595e-05   6.641043e-04   1.316790e-06   0.000000e+00   0.000000e+00  -4.875314e-07   1.341258e-04   0.000000e+00   0.000000e+00  0.000000e+00   0.000000e+00   0.000000e+00   0.000000e+00   0.000000e+00   0.000000e+00   0.000000e+00   0.000000e+00   0.000000e+00   0.000000e+00   0.000000e+00   0.000000e+00   0.000000e+00   0.000000e+00   0.000000e+00  0.000000e+00   0.000000e+00   0.000000e+00   0.000000e+00   0.000000e+00 -2.642694e-07   0.000000e+00   0.000000e+00   0.000000e+00   0.000000e+00   0.000000e+00  -1.093528e-07   0.000000e+00   0.000000e+00   0.000000e+00   0.000000e+00   0.000000e+00   0.000000e+00   0.000000e+00   0.000000e+00
  1.822547e-07   0.000000e+00   0.000000e+00   6.534743e-05   8.231535e-05   9.814873e-05   7.221844e-06   2.041253e-06   0.000000e+00   0.000000e+00   3.722553e-06   0.000000e+00   0.000000e+00   0.000000e+00  -0.000000e+00  -0.000000e+00   0.000000e+00   0.000000e+00  -0.000000e+00   0.000000e+00   0.000000e+00   0.000000e+00   0.000000e+00  -0.000000e+00   0.000000e+00   0.000000e+00   0.000000e+00  -0.000000e+00   0.000000e+00   0.000000e+00   0.000000e+00  -8.453886e-05   0.000000e+00   0.000000e+00   6.925680e-07   0.000000e+00   0.000000e+00   0.000000e+00   4.920878e-07  -2.278184e-06   1.487199e-05   0.000000e+00   0.000000e+00  -6.246781e-05  -8.146786e-06   0.000000e+00   0.000000e+00  0.000000e+00   0.000000e+00   0.000000e+00   0.000000e+00   0.000000e+00   0.000000e+00   0.000000e+00   0.000000e+00   0.000000e+00   0.000000e+00   0.000000e+00   0.000000e+00   0.000000e+00   0.000000e+00   0.000000e+00  0.000000e+00   0.000000e+00   0.000000e+00   0.000000e+00   0.000000e+00 -2.002979e-05   0.000000e+00   0.000000e+00   0.000000e+00   0.000000e+00   0.000000e+00  -8.178681e-06   0.000000e+00   0.000000e+00   0.000000e+00   0.000000e+00   0.000000e+00   0.000000e+00   0.000000e+00   0.000000e+00
 -2.529240e-05   0.000000e+00   0.000000e+00   9.158300e-07   8.383718e-07   2.551566e-06   6.361055e-04  -7.511173e-05   0.000000e+00   0.000000e+00   3.739730e-04   0.000000e+00   0.000000e+00   0.000000e+00  -0.000000e+00   0.000000e+00   0.000000e+00   0.000000e+00   0.000000e+00   0.000000e+00   0.000000e+00   0.000000e+00   0.000000e+00   0.000000e+00  -0.000000e+00   0.000000e+00   0.000000e+00  -0.000000e+00  -0.000000e+00   0.000000e+00   0.000000e+00  -1.230219e-06   0.000000e+00   0.000000e+00  -5.036609e-05   0.000000e+00   0.000000e+00   0.000000e+00   6.135150e-05   9.899621e-05   0.000000e+00   0.000000e+00   0.000000e+00  -9.386119e-07  -7.363911e-04   0.000000e+00   0.000000e+00  0.000000e+00   0.000000e+00   0.000000e+00   0.000000e+00   0.000000e+00   0.000000e+00   0.000000e+00   0.000000e+00   0.000000e+00   0.000000e+00   0.000000e+00   0.000000e+00   0.000000e+00   0.000000e+00   0.000000e+00  0.000000e+00   0.000000e+00   0.000000e+00   0.000000e+00   0.000000e+00 -6.606734e-07   0.000000e+00   0.000000e+00   0.000000e+00   0.000000e+00   0.000000e+00   0.000000e+00   0.000000e+00   0.000000e+00   0.000000e+00   0.000000e+00   0.000000e+00   0.000000e+00   0.000000e+00   0.000000e+00
  4.601932e-07   0.000000e+00   0.000000e+00   1.930078e-05   1.807511e-05   3.707517e-05  -6.217620e-05   2.146049e-06   0.000000e+00   0.000000e+00  -3.661498e-05   0.000000e+00   0.000000e+00   0.000000e+00   0.000000e+00  -0.000000e+00   0.000000e+00   0.000000e+00   0.000000e+00   0.000000e+00   0.000000e+00   0.000000e+00   0.000000e+00  -0.000000e+00   0.000000e+00   0.000000e+00   0.000000e+00  -0.000000e+00  -0.000000e+00  -0.000000e+00   0.000000e+00  -2.016649e-05   0.000000e+00   0.000000e+00   1.403361e-06   0.000000e+00   0.000000e+00   0.000000e+00  -5.299056e-06  -2.820392e-06   0.000000e+00   0.000000e+00   0.000000e+00  -1.496311e-05   7.215465e-05   0.000000e+00   0.000000e+00  0.000000e+00   0.000000e+00   0.000000e+00   0.000000e+00   0.000000e+00   0.000000e+00   0.000000e+00   0.000000e+00   0.000000e+00   0.000000e+00   0.000000e+00   0.000000e+00   0.000000e+00   0.000000e+00   0.000000e+00  0.000000e+00   0.000000e+00   0.000000e+00   0.000000e+00   0.000000e+00 -9.691395e-06   0.000000e+00   0.000000e+00   0.000000e+00   0.000000e+00   0.000000e+00   0.000000e+00   0.000000e+00   0.000000e+00   0.000000e+00   0.000000e+00   0.000000e+00   0.000000e+00   0.000000e+00   0.000000e+00
 -0.000000e+00   0.000000e+00   0.000000e+00   0.000000e+00   0.000000e+00   0.000000e+00   0.000000e+00  -0.000000e+00   0.000000e+00   0.000000e+00   0.000000e+00   0.000000e+00   0.000000e+00   0.000000e+00   0.000000e+00   0.000000e+00   0.000000e+00   0.000000e+00   0.000000e+00   0.000000e+00   0.000000e+00   0.000000e+00   0.000000e+00   0.000000e+00   0.000000e+00   0.000000e+00   0.000000e+00   0.000000e+00   0.000000e+00   0.000000e+00   0.000000e+00   0.000000e+00   0.000000e+00   0.000000e+00   0.000000e+00   0.000000e+00   0.000000e+00   0.000000e+00   0.000000e+00   0.000000e+00   0.000000e+00   0.000000e+00   0.000000e+00   0.000000e+00   0.000000e+00   0.000000e+00   0.000000e+00  0.000000e+00   0.000000e+00   0.000000e+00   4.678752e-04   8.219688e-06   0.000000e+00   0.000000e+00  -7.426880e-07  -2.907100e-04   0.000000e+00   0.000000e+00   0.000000e+00   7.745826e-08  -3.304050e-04   0.000000e+00  0.000000e+00   2.824948e-07   8.453886e-05   1.230219e-06   2.016649e-05  0.000000e+00   0.000000e+00   0.000000e+00   0.000000e+00  -6.760557e-04   7.033210e-04   0.000000e+00   0.000000e+00   0.000000e+00   0.000000e+00  -6.760557e-04   7.033210e-04   0.000000e+00   0.000000e+00   0.000000e+00
  0.000000e+00  -0.000000e+00  -0.000000e+00   0.000000e+00   0.000000e+00   0.000000e+00   0.000000e+00   0.000000e+00  -0.000000e+00  -0.000000e+00   0.000000e+00  -0.000000e+00  -0.000000e+00   4.678752e-04   0.000000e+00   0.000000e+00   0.000000e+00   0.000000e+00   0.000000e+00   0.000000e+00   0.000000e+00   0.000000e+00   0.000000e+00   0.000000e+00   0.000000e+00   0.000000e+00   0.000000e+00   0.000000e+00   0.000000e+00   0.000000e+00   0.000000e+00   0.000000e+00   0.000000e+00   0.000000e+00   0.000000e+00   0.000000e+00   0.000000e+00   0.000000e+00   0.000000e+00   0.000000e+00   0.000000e+00   0.000000e+00   0.000000e+00   0.000000e+00   0.000000e+00   0.000000e+00   0.000000e+00  0.000000e+00   0.000000e+00  -4.678752e-04   0.000000e+00   0.000000e+00  -1.585616e-06  -1.054571e-04   0.000000e+00   0.000000e+00  -3.157563e-06  -2.187057e-06  -1.090430e-04   0.000000e+00   0.000000e+00   3.487353e-04 -4.875314e-07   0.000000e+00   0.000000e+00   0.000000e+00   0.000000e+00  0.000000e+00   0.000000e+00   0.000000e+00   1.113754e-03   0.000000e+00   0.000000e+00   0.000000e+00   0.000000e+00   0.000000e+00   1.113754e-03   0.000000e+00   0.000000e+00   0.000000e+00   0.000000e+00   0.000000e+00
  0.000000e+00  -0.000000e+00  -0.000000e+00   0.000000e+00   0.000000e+00   0.000000e+00   0.000000e+00   0.000000e+00  -0.000000e+00  -0.000000e+00   0.000000e+00  -0.000000e+00  -0.000000e+00   8.219688e-06   0.000000e+00   0.000000e+00   0.000000e+00   0.000000e+00   0.000000e+00   0.000000e+00   0.000000e+00   0.000000e+00   0.000000e+00   0.000000e+00   0.000000e+00   0.000000e+00   0.000000e+00   0.000000e+00   0.000000e+00   0.000000e+00   0.000000e+00   0.000000e+00   0.000000e+00   0.000000e+00   0.000000e+00   0.000000e+00   0.000000e+00   0.000000e+00   0.000000e+00   0.000000e+00   0.000000e+00   0.000000e+00   0.000000e+00   0.000000e+00   0.000000e+00   0.000000e+00   0.000000e+00  0.000000e+00   0.000000e+00  -8.219688e-06   0.000000e+00   0.000000e+00   1.041768e-04  -3.594975e-06   0.000000e+00   0.000000e+00   2.221685e-04   1.507839e-04   1.658518e-06   0.000000e+00   0.000000e+00   4.378670e-06  2.217129e-05   0.000000e+00   0.000000e+00   0.000000e+00   0.000000e+00  0.000000e+00   0.000000e+00   0.000000e+00   1.835761e-05   0.000000e+00   0.000000e+00   0.000000e+00   0.000000e+00   0.000000e+00   1.835761e-05   0.000000e+00   0.000000e+00   0.000000e+00   0.000000e+00   0.000000e+00
  0.000000e+00   0.000000e+00   0.000000e+00  -0.000000e+00  -0.000000e+00  -0.000000e+00   0.000000e+00   0.000000e+00   0.000000e+00   0.000000e+00   0.000000e+00   0.000000e+00   0.000000e+00   0.000000e+00  -1.585616e-06   1.041768e-04   0.000000e+00   0.000000e+00   0.000000e+00   0.000000e+00   0.000000e+00   0.000000e+00   0.000000e+00   0.000000e+00   0.000000e+00   0.000000e+00   0.000000e+00   0.000000e+00   0.000000e+00   0.000000e+00   0.000000e+00   0.000000e+00   0.000000e+00   0.000000e+00   0.000000e+00   0.000000e+00   0.000000e+00   0.000000e+00   0.000000e+00   0.000000e+00   0.000000e+00   0.000000e+00   0.000000e+00   0.000000e+00   0.000000e+00   0.000000e+00   0.000000e+00  0.000000e+00   0.000000e+00   0.000000e+00   1.585616e-06  -1.041768e-04   0.000000e+00   0.000000e+00   4.619201e-04  -1.631180e-06   0.000000e+00   0.000000e+00   0.000000e+00  -2.031229e-05  -1.412474e-07   0.000000e+00  0.000000e+00   3.161436e-04  -6.925680e-07   5.036609e-05  -1.403361e-06  0.000000e+00   0.000000e+00   0.000000e+00   0.000000e+00  -1.122689e-05  -1.246167e-05   0.000000e+00   0.000000e+00   0.000000e+00   0.000000e+00  -1.122689e-05  -1.246167e-05   0.000000e+00   0.000000e+00   0.000000e+00
  0.000000e+00   0.000000e+00   0.000000e+00  -0.000000e+00   0.000000e+00   0.000000e+00  -0.000000e+00  -0.000000e+00   0.000000e+00   0.000000e+00  -0.000000e+00   0.000000e+00   0.000000e+00   0.000000e+00  -1.054571e-04  -3.594975e-06   0.000000e+00   0.000000e+00   0.000000e+00   0.000000e+00   0.000000e+00   0.000000e+00   0.000000e+00   0.000000e+00   0.000000e+00   0.000000e+00   0.000000e+00   0.000000e+00   0.000000e+00   0.000000e+00   0.000000e+00   0.000000e+00   0.000000e+00   0.000000e+00   0.000000e+00   0.000000e+00   0.000000e+00   0.000000e+00   0.000000e+00   0.000000e+00   0.000000e+00   0.000000e+00   0.000000e+00   0.000000e+00   0.000000e+00   0.000000e+00   0.000000e+00  0.000000e+00   0.000000e+00   0.000000e+00   1.054571e-04   3.594975e-06   0.000000e+00   0.000000e+00   8.379161e-06   5.806271e-04   0.000000e+00   0.000000e+00   0.000000e+00  -5.649897e-07   2.753960e-04   0.000000e+00  0.000000e+00   0.000000e+00   0.000000e+00   0.000000e+00   0.000000e+00  0.000000e+00   0.000000e+00   0.000000e+00   0.000000e+00  -2.083627e-05   2.758425e-05   0.000000e+00   0.000000e+00   0.000000e+00   0.000000e+00  -2.083627e-05   2.758425e-05   0.000000e+00   0.000000e+00   0.000000e+00
  0.000000e+00   0.000000e+00  -0.000000e+00   0.000000e+00   0.000000e+00   0.000000e+00   0.000000e+00   0.000000e+00  -0.000000e+00  -0.000000e+00   0.000000e+00   0.000000e+00   0.000000e+00  -7.426880e-07   0.000000e+00   0.000000e+00   4.619201e-04   8.379161e-06   0.000000e+00   0.000000e+00   0.000000e+00   0.000000e+00   0.000000e+00   0.000000e+00   0.000000e+00   0.000000e+00   0.000000e+00   0.000000e+00   0.000000e+00   0.000000e+00   0.000000e+00   0.000000e+00   0.000000e+00   0.000000e+00   0.000000e+00   0.000000e+00   0.000000e+00   0.000000e+00   0.000000e+00   0.000000e+00   0.000000e+00   0.000000e+00   0.000000e+00   0.000000e+00   0.000000e+00   0.000000e+00   0.000000e+00  0.000000e+00   0.000000e+00   7.426880e-07   0.000000e+00   0.000000e+00  -4.619201e-04  -8.379161e-06   0.000000e+00   0.000000e+00   5.359929e-04  -2.026217e-04   3.964040e-06   0.000000e+00   0.000000e+00   1.321347e-06  4.456584e-05   0.000000e+00   0.000000e+00   0.000000e+00   0.000000e+00  0.000000e+00   0.000000e+00   0.000000e+00  -4.465241e-07   0.000000e+00   0.000000e+00   0.000000e+00   0.000000e+00   0.000000e+00  -4.465241e-07   0.000000e+00   0.000000e+00   0.000000e+00   0.000000e+00   0.000000e+00
  0.000000e+00  -0.000000e+00   0.000000e+00   0.000000e+00   0.000000e+00   0.000000e+00   0.000000e+00   0.000000e+00  -0.000000e+00  -0.000000e+00   0.000000e+00   0.000000e+00   0.000000e+00  -2.907100e-04   0.000000e+00   0.000000e+00  -1.631180e-06   5.806271e-04   0.000000e+00   0.000000e+00   0.000000e+00   0.000000e+00   0.000000e+00   0.000000e+00   0.000000e+00   0.000000e+00   0.000000e+00   0.000000e+00   0.000000e+00   0.000000e+00   0.000000e+00   0.000000e+00   0.000000e+00   0.000000e+00   0.000000e+00   0.000000e+00   0.000000e+00   0.000000e+00   0.000000e+00   0.000000e+00   0.000000e+00   0.000000e+00   0.000000e+00   0.000000e+00   0.000000e+00   0.000000e+00   0.000000e+00  0.000000e+00   0.000000e+00   2.907100e-04   0.000000e+00   0.000000e+00   1.631180e-06  -5.806271e-04   0.000000e+00   0.000000e+00  -2.164275e-06   1.653962e-06  -5.380023e-04   0.000000e+00   0.000000e+00   3.768390e-04 -1.562834e-06   0.000000e+00   0.000000e+00   0.000000e+00   0.000000e+00  0.000000e+00   0.000000e+00   0.000000e+00  -8.103501e-05   0.000000e+00   0.000000e+00   0.000000e+00   0.000000e+00   0.000000e+00  -8.103501e-05   0.000000e+00   0.000000e+00   0.000000e+00   0.000000e+00   0.000000e+00
[truncated: 157,101 more chars]
