# Supplementary material for: Simulation of Ultrafast Excited-State Dynamics in Fe(II) Complexes: Assessment of Electronic Structure Descriptions
Source: J Chem Theory Comput. 2025 Jan 3;21(2):560–74. doi: 10.1021/acs.jctc.4c01331 (PMC11780750; doi:10.1021/acs.jctc.4c01331)
Supplement: Supplementary file 2 — ct4c01331_si_002.zip [file ct4c01331_si_002.zip › for_SI/Fe-terpy/Fe-terpy-TPSSh-TZVP-opt.xyz]

59
Coordinates from ORCA-job Fe-terpy-TPSSh-TZVP-opt
  Fe  -0.00000017543668     -0.00000032096063      0.00000009932955
  H   -4.03149116968618      4.03149777572016      1.36587593307904
  H   3.56350165101458      3.56349668066860      1.05409388320771
  H   4.03149136418291      4.03149679081296     -1.36587793474001
  H   -2.76517894227089      2.76518178893066      3.08988031362547
  C   -3.29403414221393      3.29403891951821      1.07362718037666
  C   3.03694351348349      3.03694139977288      0.26843748817073
  H   -3.56349521656026      3.56350309677973     -1.05409544311656
  C   -2.58631631193885      2.58631909121364      2.03741851732712
  C   3.29403479944208      3.29403777765284     -1.07362848894722
  C   -3.03693972812885      3.03694547000731     -0.26843874527209
  H   -1.51761927151136      1.51761706863626      4.48710706182701
  H   1.85916746828647      1.85915896849210      1.63509267009281
  C   2.08366708060588      2.08366204897830      0.60080844991915
  C   -0.85340625791123      0.85340455557545      3.95002263200920
  H   -0.00000194802237     -0.00000003730659      5.72778740886904
  C   -1.64340299379069      1.64340403670927      1.63882354506355
  C   2.58631369162223      2.58632035352474     -2.03741934893078
  H   2.76517392083744      2.76518470488040     -3.08988127696158
  C   -2.08366334827265      2.08366596811307     -0.60080923243090
  C   -0.00000147045856     -0.00000029116414      4.64475294648558
  C   -0.83402716881908      0.83402684271522      2.55689837868224
  N   -1.39265585084801      1.39265674210852      0.31981135353504
  H   -1.85916165848845      1.85916453908352     -1.63509333925925
  N   1.39265697184319      1.39265500347000     -0.31981170109473
  C   1.64340130952254      1.64340461155877     -1.63882395436599
  C   0.85340374597728     -0.85340532710860      3.95002333565437
  N   -0.00000029365962      0.00000002408534      1.89649069731985
  H   1.51761604490478     -1.51761820553127      4.48710820000784
  H   1.51761586629983      1.51761900047427     -4.48710737617110
  C   0.83402574024424     -0.83402724052923      2.55689912611031
  C   0.83402512287380      0.83402765893505     -2.55689854184709
  C   0.85340394416817      0.85340549691585     -3.95002278168120
  N   -0.00000043483352     -0.00000033515088     -1.89649055484139
  C   1.64340332064420     -1.64340313085805      1.63882467297591
  N   1.39265583741581     -1.39265647323964      0.31981244324621
  H   2.76517927956507     -2.76517996809822      3.08988189864785
  C   -0.00000164840765      0.00000103323366     -4.64475252646698
  C   2.58631688819634     -2.58631773790807      2.03741999509019
  H   -0.00000168244652      0.00000156832446     -5.72778696069365
  C   -0.83402671029435     -0.83402760562180     -2.55689863082756
  N   -1.39265626782739     -1.39265654778940     -0.31981149881424
  H   -1.85916285037301     -1.85916446668527      1.63509291212748
  C   2.08366395706590     -2.08366527081386     -0.60080783964987
  C   -0.85340584661002     -0.85340500536574     -3.95002289240871
  C   -2.08366397107589     -2.08366612171459      0.60080873354029
  H   1.85916256394420     -1.85916375548131     -1.63509198621209
  C   -1.64340341313590     -1.64340353573438     -1.63882370453477
  C   3.29403602229416     -3.29403659766275      1.07362873971985
  C   3.03694180810705     -3.03694328509663     -0.26843723204255
  H   -1.51761862845818     -1.51761751547169     -4.48710760917578
  H   4.03149367697691     -4.03149464581227      1.36587790175352
  C   -3.03694051369787     -3.03694532388892      0.26843786461035
  H   3.56349835990045     -3.56350007605550     -1.05409378296009
  C   -2.58631612259261     -2.58631897672277     -2.03741894613031
  H   -3.56349634231684     -3.56350278961131      1.05409440585923
  H   -2.76517805128195     -2.76518108406748     -3.08988095420762
  C   -3.29403439214179     -3.29403921774051     -1.07362810921945
  H   -4.03149112590782     -4.03149812769979     -1.36587739525960
